# Supplementary material for: A comparison of anatomic and cellular transcriptome structures across 40 human brain diseases
Source: PLoS Biol. 2023 Apr 20;21(4):e3002058. doi: 10.1371/journal.pbio.3002058 (PMC10118126; doi:10.1371/journal.pbio.3002058)
Supplement: S2 Table — (XLSX) [file pbio.3002058.s003.xlsx]

## Sheet: Alcoholic intoxication
Category	ID	Name	Source	p-value	q-value Bonferroni	q-value FDR B&H	q-value FDR B&Y	Hit Count in Query List	Hit Count in Genome	Hit in Query List
GO: Molecular Function	GO:0016491	oxidoreductase activity		1.24e-05	0.00248	0.00248	0.01458	6	983	MTHFR,PECR,AKR1A1,ALDH1A1,ALDH2,ADH1C
GO: Molecular Function	GO:0098960	postsynaptic neurotransmitter receptor activity		3.257e-05	0.006514	0.002484	0.0146	3	104	CHRM2,DRD4,GABRA2
GO: Molecular Function	GO:0004029	aldehyde dehydrogenase (NAD+) activity		3.727e-05	0.007453	0.002484	0.0146	2	15	ALDH1A1,ALDH2
GO: Molecular Function	GO:0004745	retinol dehydrogenase activity		7.438e-05	0.01488	0.003719	0.02186	2	21	AKR1A1,ADH1C
GO: Molecular Function	GO:0042562	hormone binding		0.000143	0.02861	0.005076	0.02984	3	171	CHRM2,ALDH1A1,NR3C1
GO: Molecular Function	GO:0099589	serotonin receptor activity		0.0001978	0.03956	0.005076	0.02984	2	34	CHRM2,DRD4
GO: Molecular Function	GO:0004993	G protein-coupled serotonin receptor activity		0.0001978	0.03956	0.005076	0.02984	2	34	CHRM2,DRD4
GO: Molecular Function	GO:0030594	neurotransmitter receptor activity		0.0002172	0.04344	0.005076	0.02984	3	197	CHRM2,DRD4,GABRA2
GO: Molecular Function	GO:0051378	serotonin binding		0.0002346	0.04692	0.005076	0.02984	2	37	CHRM2,DRD4
GO: Molecular Function	GO:0043176	amine binding		0.0002608	0.05216	0.005076	0.02984	2	39	CHRM2,DRD4
GO: Molecular Function	GO:0099528	G protein-coupled neurotransmitter receptor activity		0.0002884	0.05769	0.005076	0.02984	2	41	CHRM2,DRD4
GO: Molecular Function	GO:0042165	neurotransmitter binding		0.0003046	0.06092	0.005076	0.02984	3	221	CHRM2,DRD4,GABRA2
GO: Molecular Function	GO:0008227	G protein-coupled amine receptor activity		0.0005981	0.1196	0.006568	0.03861	2	59	CHRM2,DRD4
GO: Molecular Function	GO:0004489	methylenetetrahydrofolate reductase (NAD(P)H) activity		0.000624	0.1248	0.006568	0.03861	1	1	MTHFR
GO: Molecular Function	GO:0004495	mevaldate reductase activity		0.000624	0.1248	0.006568	0.03861	1	1	AKR1A1
GO: Molecular Function	GO:0004883	glucocorticoid receptor activity		0.000624	0.1248	0.006568	0.03861	1	1	NR3C1
GO: Molecular Function	GO:0047941	glucuronolactone reductase activity		0.000624	0.1248	0.006568	0.03861	1	1	AKR1A1
GO: Molecular Function	GO:0019726	mevaldate reductase (NADPH) activity		0.000624	0.1248	0.006568	0.03861	1	1	AKR1A1
GO: Molecular Function	GO:0047939	L-glucuronate reductase activity		0.000624	0.1248	0.006568	0.03861	1	1	AKR1A1
GO: Molecular Function	GO:0051287	NAD binding		0.000748	0.1496	0.00748	0.04397	2	66	ALDH1A1,ALDH2
GO: Molecular Function	GO:0050662	coenzyme binding		0.0008567	0.1713	0.008159	0.04796	3	315	MTHFR,ALDH1A1,ALDH2
GO: Biological Process	GO:0034308	primary alcohol metabolic process		1.3e-09	1.192e-06	1.192e-06	8.818e-06	5	91	PECR,AKR1A1,ALDH1A1,ALDH2,ADH1C
GO: Biological Process	GO:1901615	organic hydroxy compound metabolic process		1.186e-08	1.088e-05	5.44e-06	4.025e-05	7	586	PECR,KCNJ6,AKR1A1,DRD4,ALDH1A1,ALDH2,ADH1C
GO: Biological Process	GO:0006069	ethanol oxidation		3.541e-08	3.248e-05	1.083e-05	8.009e-05	3	12	ALDH1A1,ALDH2,ADH1C
GO: Biological Process	GO:0017144	drug metabolic process		7.102e-08	6.512e-05	1.628e-05	0.0001205	7	760	MTHFR,PECR,AKR1A1,DRD4,ALDH1A1,ALDH2,ADH1C
GO: Biological Process	GO:0006067	ethanol metabolic process		2.135e-07	0.0001957	3.915e-05	0.0002896	3	21	ALDH1A1,ALDH2,ADH1C
GO: Biological Process	GO:0016999	antibiotic metabolic process		8.118e-07	0.0007444	0.0001241	0.0009179	4	131	AKR1A1,ALDH1A1,ALDH2,ADH1C
GO: Biological Process	GO:0006066	alcohol metabolic process		2.048e-06	0.001878	0.0002683	0.001985	5	397	PECR,AKR1A1,ALDH1A1,ALDH2,ADH1C
GO: Biological Process	GO:0042445	hormone metabolic process		1.314e-05	0.01205	0.001506	0.01114	4	264	KCNJ6,ALDH1A1,NR3C1,ADH1C
GO: Biological Process	GO:0055114	oxidation-reduction process		3.451e-05	0.03165	0.003253	0.02407	6	1231	MTHFR,PECR,AKR1A1,ALDH1A1,ALDH2,ADH1C
GO: Biological Process	GO:0016101	diterpenoid metabolic process		3.548e-05	0.03253	0.003253	0.02407	3	112	PECR,ALDH1A1,ADH1C
GO: Biological Process	GO:0006721	terpenoid metabolic process		4.58e-05	0.042	0.003818	0.02825	3	122	PECR,ALDH1A1,ADH1C
GO: Biological Process	GO:0006720	isoprenoid metabolic process		7.351e-05	0.06741	0.005618	0.04156	3	143	PECR,ALDH1A1,ADH1C
GO: Biological Process	GO:0044282	small molecule catabolic process		0.0001158	0.1062	0.008167	0.06043	4	461	PECR,AKR1A1,ALDH1A1,ALDH2
GO: Cellular Component	GO:0045202	synapse		5.674e-06	0.0005787	0.0003009	0.001567	7	1482	CHRM2,MTHFR,KCNJ6,AKR1A1,DRD4,GABRA2,NR3C1
GO: Cellular Component	GO:0099699	integral component of synaptic membrane		6.537e-06	0.0006668	0.0003009	0.001567	4	226	CHRM2,KCNJ6,DRD4,GABRA2
GO: Cellular Component	GO:0099240	intrinsic component of synaptic membrane		8.849e-06	0.0009026	0.0003009	0.001567	4	244	CHRM2,KCNJ6,DRD4,GABRA2
GO: Cellular Component	GO:0099056	integral component of presynaptic membrane		3.891e-05	0.003968	0.0007569	0.003941	3	118	CHRM2,KCNJ6,DRD4
GO: Cellular Component	GO:0097447	dendritic tree		4.862e-05	0.00496	0.0007569	0.003941	5	779	CHRM2,KCNJ6,DRD4,GABRA2,NR3C1
GO: Cellular Component	GO:0030425	dendrite		4.862e-05	0.00496	0.0007569	0.003941	5	779	CHRM2,KCNJ6,DRD4,GABRA2,NR3C1
GO: Cellular Component	GO:0098889	intrinsic component of presynaptic membrane		5.194e-05	0.005298	0.0007569	0.003941	3	130	CHRM2,KCNJ6,DRD4
GO: Cellular Component	GO:0030424	axon		6.106e-05	0.006228	0.0007785	0.004053	5	817	AUTS2,CHRM2,KCNJ6,DRD4,GABRA2
GO: Cellular Component	GO:0099055	integral component of postsynaptic membrane		0.0001153	0.01176	0.001306	0.006803	3	170	CHRM2,DRD4,GABRA2
GO: Cellular Component	GO:0098936	intrinsic component of postsynaptic membrane		0.0001343	0.0137	0.00135	0.007031	3	179	CHRM2,DRD4,GABRA2
GO: Cellular Component	GO:0043005	neuron projection		0.0001456	0.01485	0.00135	0.007031	6	1624	AUTS2,CHRM2,KCNJ6,DRD4,GABRA2,NR3C1
GO: Cellular Component	GO:0097060	synaptic membrane		0.0002075	0.02116	0.001763	0.009182	4	548	CHRM2,KCNJ6,DRD4,GABRA2
GO: Cellular Component	GO:0042734	presynaptic membrane		0.0002275	0.0232	0.001785	0.009293	3	214	CHRM2,KCNJ6,DRD4
GO: Cellular Component	GO:0036477	somatodendritic compartment		0.0002452	0.02501	0.001787	0.009303	5	1096	CHRM2,KCNJ6,DRD4,GABRA2,NR3C1
GO: Cellular Component	GO:0098793	presynapse		0.0005248	0.05353	0.003569	0.01858	4	699	CHRM2,KCNJ6,DRD4,GABRA2
GO: Cellular Component	GO:0043025	neuronal cell body		0.0006248	0.06373	0.003983	0.02074	4	732	CHRM2,KCNJ6,DRD4,GABRA2
GO: Cellular Component	GO:0044297	cell body		0.0009577	0.09769	0.005552	0.02891	4	820	CHRM2,KCNJ6,DRD4,GABRA2
GO: Cellular Component	GO:0098794	postsynapse		0.0009798	0.09994	0.005552	0.02891	4	825	CHRM2,DRD4,GABRA2,NR3C1
GO: Cellular Component	GO:0045211	postsynaptic membrane		0.001457	0.1487	0.007824	0.04074	3	405	CHRM2,DRD4,GABRA2
GO: Cellular Component	GO:0098982	GABA-ergic synapse		0.001676	0.171	0.008519	0.04436	2	106	DRD4,GABRA2
GO: Cellular Component	GO:0150034	distal axon		0.001754	0.1789	0.008519	0.04436	3	432	AUTS2,CHRM2,DRD4
GO: Cellular Component	GO:0099572	postsynaptic specialization		0.002112	0.2154	0.009792	0.05099	3	461	CHRM2,GABRA2,NR3C1
Pathway	1270206	Ethanol oxidation	BioSystems: REACTOME	1.124e-07	2.034e-05	2.034e-05	0.0001176	3	12	ALDH1A1,ALDH2,ADH1C
Pathway	MAP00120_Bile_acid_biosynthesis	MAP00120 Bile acid biosynthesis	GenMAPP	9e-07	0.0001629	8.145e-05	0.0004707	3	23	ALDH1A1,ALDH2,ADH1C
Pathway	MAP00071_Fatty_acid_metabolism	MAP00071 Fatty acid metabolism	GenMAPP	7.629e-06	0.001381	0.0003686	0.00213	3	46	ALDH1A1,ALDH2,ADH1C
Pathway	MAP00561_Glycerolipid_metabolism	MAP00561 Glycerolipid metabolism	GenMAPP	8.146e-06	0.001474	0.0003686	0.00213	3	47	ALDH1A1,ALDH2,ADH1C
Pathway	MAP00010_Glycolysis_Gluconeogenesis	MAP00010 Glycolysis Gluconeogenesis	GenMAPP	1.108e-05	0.002005	0.0004009	0.002317	3	52	ALDH1A1,ALDH2,ADH1C
Pathway	82926	Glycolysis / Gluconeogenesis	BioSystems: KEGG	2.383e-05	0.004314	0.000719	0.004155	3	67	AKR1A1,ALDH2,ADH1C
Pathway	1270189	Biological oxidations	BioSystems: REACTOME	3.325e-05	0.006017	0.0008596	0.004967	4	229	AKR1A1,ALDH1A1,ALDH2,ADH1C
Pathway	83053	Neuroactive ligand-receptor interaction	BioSystems: KEGG	7.094e-05	0.01284	0.001504	0.008692	4	278	CHRM2,DRD4,GABRA2,NR3C1
Pathway	MAP00310_Lysine_degradation	MAP00310 Lysine degradation	GenMAPP	8.459e-05	0.01531	0.001504	0.008692	2	16	ALDH1A1,ALDH2
Pathway	MAP00410_beta_Alanine_metabolism	MAP00410 beta Alanine metabolism	GenMAPP	9.583e-05	0.01734	0.001504	0.008692	2	17	ALDH1A1,ALDH2
Pathway	P04372	5-Hydroxytryptamine degredation	PantherDB	0.0001078	0.0195	0.001504	0.008692	2	18	ALDH1A1,ALDH2
Pathway	1270190	Phase 1 - Functionalization of compounds	BioSystems: REACTOME	0.000108	0.01955	0.001504	0.008692	3	111	ALDH1A1,ALDH2,ADH1C
Pathway	P00027	Heterotrimeric G-protein signaling pathway-Gq alpha and Go alpha mediated pathway	PantherDB	0.000108	0.01955	0.001504	0.008692	3	111	CHRM2,KCNJ6,DRD4
Pathway	MAP00650_Butanoate_metabolism	MAP00650 Butanoate metabolism	GenMAPP	0.0001204	0.02179	0.001512	0.008739	2	19	ALDH1A1,ALDH2
Pathway	MAP00640_Propanoate_metabolism	MAP00640 Propanoate metabolism	GenMAPP	0.0001337	0.0242	0.001512	0.008739	2	20	ALDH1A1,ALDH2
Pathway	MAP00340_Histidine_metabolism	MAP00340 Histidine metabolism	GenMAPP	0.0001337	0.0242	0.001512	0.008739	2	20	ALDH1A1,ALDH2
Pathway	1269631	RA biosynthesis pathway	BioSystems: REACTOME	0.0001778	0.03217	0.001893	0.01094	2	23	ALDH1A1,ADH1C
Pathway	MAP00280_Valine_leucine_and_isoleucine_degradation	MAP00280 Valine leucine and isoleucine degradation	GenMAPP	0.000228	0.04127	0.002293	0.01325	2	26	ALDH1A1,ALDH2
Pathway	P00026	Heterotrimeric G-protein signaling pathway-Gi alpha and Gs alpha mediated pathway	PantherDB	0.0002635	0.04769	0.00251	0.0145	3	150	CHRM2,KCNJ6,DRD4
Pathway	PW:0000025	glycolysis/gluconeogenesis	Pathway Ontology	0.0002844	0.05148	0.002574	0.01487	2	29	AKR1A1,ALDH2
Pathway	PW:0000153	glycerolipid metabolic	Pathway Ontology	0.0003046	0.05513	0.002625	0.01517	2	30	AKR1A1,ALDH2
Pathway	MAP00620_Pyruvate_metabolism	MAP00620 Pyruvate metabolism	GenMAPP	0.0003254	0.0589	0.002677	0.01547	2	31	ALDH1A1,ALDH2
Pathway	835392	superpathway of tryptophan utilization	BioSystems: BIOCYC	0.000347	0.0628	0.00273	0.01578	2	32	AKR1A1,ALDH2
Pathway	MAP00330_Arginine_and_proline_metabolism	MAP00330 Arginine and proline metabolism	GenMAPP	0.0004904	0.08875	0.003698	0.02137	2	38	ALDH1A1,ALDH2
Pathway	1269553	Amine ligand-binding receptors	BioSystems: REACTOME	0.0006283	0.1137	0.004374	0.02528	2	43	CHRM2,DRD4
Pathway	1269630	Signaling by Retinoic Acid	BioSystems: REACTOME	0.0006283	0.1137	0.004374	0.02528	2	43	ALDH1A1,ADH1C
Pathway	82935	Fatty acid degradation	BioSystems: KEGG	0.0006579	0.1191	0.004411	0.02549	2	44	ALDH2,ADH1C
Pathway	MAP00380_Tryptophan_metabolism	MAP00380 Tryptophan metabolism	GenMAPP	0.0007191	0.1302	0.004649	0.02686	2	46	ALDH1A1,ALDH2
Pathway	1268766	Transmission across Chemical Synapses	BioSystems: REACTOME	0.0007875	0.1425	0.004915	0.0284	3	218	KCNJ6,ALDH2,GABRA2
Pathway	SMP00340	Methylenetetrahydrofolate Reductase Deficiency (MTHFRD)	SMPDB	0.0008842	0.16	0.005335	0.03083	1	1	MTHFR
Pathway	P00043	Muscarinic acetylcholine receptor 2 and 4 signaling pathway	PantherDB	0.0009542	0.1727	0.005572	0.0322	2	53	CHRM2,KCNJ6
Pathway	1268813	GABA receptor activation	BioSystems: REACTOME	0.001065	0.1927	0.006023	0.03481	2	56	KCNJ6,GABRA2
Pathway	82986	Glycerolipid metabolism	BioSystems: KEGG	0.001181	0.2138	0.00648	0.03744	2	59	AKR1A1,ALDH2
Pathway	83020	Retinol metabolism	BioSystems: KEGG	0.001432	0.2592	0.007624	0.04405	2	65	ALDH1A1,ADH1C
Pathway	1268783	Metabolism of serotonin	BioSystems: REACTOME	0.001766	0.3197	0.008881	0.05132	1	2	ALDH2
Pathway	PW:0000141	retinol metabolic	Pathway Ontology	0.001766	0.3197	0.008881	0.05132	1	2	ALDH1A1
Gene Family	398	Aldehyde dehydrogenases	genenames.org	4.626e-05	0.0004164	0.0004164	0.001178	2	19	ALDH1A1,ALDH2
Gene Family	181	Dopamine receptors	genenames.org	0.002745	0.02471	0.008236	0.0233	1	5	DRD4
Gene Family	180	Cholinergic receptors muscarinic	genenames.org	0.002745	0.02471	0.008236	0.0233	1	5	CHRM2
Gene Family	397	Alcohol dehydrogenases	genenames.org	0.004389	0.03951	0.009876	0.02794	1	8	ADH1C
Drug	CID000003117	disulfiram	Stitch	8.913e-11	5.504e-07	5.504e-07	5.122e-06	6	158	MTHFR,AKR1A1,DRD4,ALDH1A1,ALDH2,ADH1C
Drug	CID000000702	ethanol	Stitch	1.371e-09	8.467e-06	4.234e-06	3.94e-05	8	837	CHRM2,KCNJ6,AKR1A1,DRD4,ALDH1A1,ALDH2,GABRA2,ADH1C
Drug	CID000001048	1H-pyrazol	Stitch	6.398e-09	3.951e-05	1.317e-05	0.0001226	5	141	CHRM2,PECR,DRD4,ALDH2,ADH1C
Drug	CID000000681	dopamine	Stitch	1.981e-08	0.0001224	3.059e-05	0.0002847	7	715	CHRM2,KCNJ6,DRD4,ALDH2,GABRA2,NR3C1,ADH1C
Drug	2291_UP	Meclofenamic acid sodium salt monohydrate [6385-02-0]; Up 200; 11.8uM; MCF7; HT_HG-U133A	Broad Institute CMAP Up	3.427e-08	0.0002117	4.233e-05	0.0003939	5	197	AUTS2,MTHFR,ALDH2,GABRA2,NR3C1
Drug	CID000003386	fluoxetine	Stitch	6.655e-08	0.000411	6.067e-05	0.0005646	5	225	CHRM2,KCNJ6,DRD4,GABRA2,NR3C1
Drug	CID000000929	beta-NADP	Stitch	7.848e-08	0.0004847	6.067e-05	0.0005646	6	490	MTHFR,PECR,AKR1A1,ALDH1A1,ALDH2,ADH1C
Drug	CID000193585	Ino-Hcy	Stitch	7.859e-08	0.0004854	6.067e-05	0.0005646	4	83	CHRM2,ALDH1A1,ALDH2,ADH1C
Drug	CID000003592	AC1L1G9W	Stitch	1.14e-07	0.0007044	7.064e-05	0.0006573	4	91	CHRM2,DRD4,ALDH2,ADH1C
Drug	CID000000930	NADP(H	Stitch	1.207e-07	0.0007455	7.064e-05	0.0006573	6	527	MTHFR,PECR,AKR1A1,ALDH1A1,ALDH2,ADH1C
Drug	ctd:C057349	2,4-decadienal	CTD	1.258e-07	0.000777	7.064e-05	0.0006573	3	20	AKR1A1,ALDH1A1,ALDH2
Drug	CID000002818	clozapine	Stitch	1.774e-07	0.001096	9.029e-05	0.0008403	5	274	CHRM2,MTHFR,KCNJ6,DRD4,GABRA2
Drug	CID000004425	EN-1530	Stitch	1.907e-07	0.001178	9.029e-05	0.0008403	5	278	CHRM2,DRD4,ALDH2,GABRA2,ADH1C
Drug	CID000164531	H-8105	Stitch	2.047e-07	0.001264	9.029e-05	0.0008403	5	282	CHRM2,KCNJ6,DRD4,GABRA2,NR3C1
Drug	ctd:C018523	4-dimethylaminocinnamaldehyde	CTD	2.533e-07	0.001565	0.0001043	0.0009706	2	2	ALDH1A1,ALDH2
Drug	CID000002771	citalopram	Stitch	3.477e-07	0.002147	0.0001342	0.001249	4	120	CHRM2,MTHFR,KCNJ6,DRD4
Drug	CID000002707	chloral hydrate	Stitch	4.648e-07	0.002871	0.0001689	0.001571	4	129	DRD4,ALDH1A1,ALDH2,ADH1C
Drug	CID000001822	AC1L1CBF	Stitch	4.947e-07	0.003055	0.0001697	0.00158	5	337	CHRM2,MTHFR,DRD4,ALDH2,ADH1C
Drug	CID000000928	reduced diphosphopyridine nucleotide	Stitch	5.321e-07	0.003286	0.000173	0.001609	5	342	MTHFR,AKR1A1,ALDH1A1,ALDH2,ADH1C
Drug	CID000000712	formalin	Stitch	7.024e-07	0.004338	0.0002169	0.002018	4	143	PECR,AKR1A1,ALDH1A1,ALDH2
Drug	ctd:D001547	Benzaldehydes	CTD	7.595e-07	0.00469	0.0002234	0.002078	2	3	ALDH1A1,ALDH2
Drug	ctd:D009853	Omeprazole	CTD	9.184e-07	0.005672	0.0002578	0.002399	5	382	AKR1A1,ALDH1A1,ALDH2,NR3C1,ADH1C
Drug	CID000017166	AC1L29GH	Stitch	1.003e-06	0.006194	0.0002678	0.002492	3	39	AKR1A1,ALDH1A1,ALDH2
Drug	DB01907	Nicotinamide-Adenine-Dinucleotide	Drug Bank	1.084e-06	0.006694	0.0002678	0.002492	3	40	ALDH1A1,ALDH2,ADH1C
Drug	CID000011178	zinc stearate	Stitch	1.084e-06	0.006694	0.0002678	0.002492	3	40	CHRM2,MTHFR,DRD4
Drug	ctd:D000639	Amitriptyline	CTD	1.244e-06	0.007685	0.000294	0.002736	4	165	PECR,ALDH1A1,GABRA2,NR3C1
Drug	CID000000861	D-triiodothyronine	Stitch	1.285e-06	0.007939	0.000294	0.002736	5	409	AKR1A1,DRD4,ALDH1A1,NR3C1,ADH1C
Drug	CID000000783	hydride	Stitch	1.798e-06	0.0111	0.0003955	0.003681	6	835	MTHFR,PECR,AKR1A1,ALDH1A1,ALDH2,ADH1C
Drug	CID000000541	p-nitrobenzaldehyde	Stitch	1.893e-06	0.01169	0.0003955	0.003681	3	48	AKR1A1,ALDH1A1,ALDH2
Drug	CID000445801	1ga8	Stitch	1.921e-06	0.01187	0.0003955	0.003681	4	184	MTHFR,DRD4,ALDH2,ADH1C
Drug	CID000448212	G-G-G	Stitch	2.144e-06	0.01324	0.0004138	0.003851	3	50	CHRM2,MTHFR,DRD4
Drug	CID000026331	Moldin	Stitch	2.144e-06	0.01324	0.0004138	0.003851	3	50	CHRM2,MTHFR,DRD4
Drug	CID000000527	propionaldehyde	Stitch	2.277e-06	0.01406	0.0004262	0.003966	3	51	AKR1A1,ALDH1A1,ALDH2
Drug	ctd:C053320	n-butoxyacetaldehyde	CTD	2.53e-06	0.01563	0.0004518	0.004204	2	5	ALDH1A1,ALDH2
Drug	CID000060853	ziprasidone	Stitch	2.56e-06	0.01581	0.0004518	0.004204	3	53	CHRM2,KCNJ6,DRD4
Drug	CID000000119	gamma-aminobutyric acid	Stitch	2.651e-06	0.01637	0.0004549	0.004233	5	474	CHRM2,KCNJ6,DRD4,ALDH2,GABRA2
Drug	CID000004510	nitroglycerin	Stitch	3.01e-06	0.01859	0.0005025	0.004676	4	206	MTHFR,ALDH1A1,ALDH2,ADH1C
Drug	ctd:C049826	2-methoxyacetaldehyde	CTD	3.794e-06	0.02343	0.0006008	0.005591	2	6	ALDH1A1,ALDH2
Drug	CID000069171	4-(N,N-dipropylamino)benzaldehyde	Stitch	3.794e-06	0.02343	0.0006008	0.005591	2	6	ALDH1A1,ALDH2
Drug	CID000000611	glutamate	Stitch	4.091e-06	0.02527	0.0006317	0.005879	6	962	CHRM2,KCNJ6,DRD4,ALDH2,GABRA2,NR3C1
Drug	CID000000745	glutathione reduced	Stitch	4.749e-06	0.02933	0.0007153	0.006656	5	534	AKR1A1,ALDH1A1,ALDH2,NR3C1,ADH1C
Drug	ctd:D000431	Ethanol	CTD	4.902e-06	0.03028	0.0007209	0.006708	7	1608	PECR,KCNJ6,ALDH1A1,ALDH2,GABRA2,NR3C1,ADH1C
Drug	ctd:D010695	Phlorhizin	CTD	5.075e-06	0.03134	0.000729	0.006783	4	235	CHRM2,PECR,AKR1A1,ALDH2
Drug	ctd:D000068737	Tolterodine Tartrate	CTD	5.31e-06	0.03279	0.0007447	0.00693	2	7	CHRM2,NR3C1
Drug	ctd:D004298	Dopamine	CTD	5.516e-06	0.03407	0.0007447	0.00693	4	240	KCNJ6,DRD4,ALDH2,NR3C1
Drug	ctd:D010269	Paraquat	CTD	5.547e-06	0.03426	0.0007447	0.00693	7	1638	CHRM2,MTHFR,KCNJ6,DRD4,ALDH1A1,ALDH2,NR3C1
Drug	CID000001112	succinic semialdehyde	Stitch	5.699e-06	0.0352	0.0007489	0.006969	3	69	AKR1A1,ALDH1A1,ALDH2
Drug	ctd:C032175	benzaldehyde	CTD	7.078e-06	0.04371	0.0009107	0.008475	2	8	ALDH1A1,ALDH2
Drug	ctd:D000171	Acrolein	CTD	7.343e-06	0.04535	0.0009255	0.008612	4	258	CHRM2,AKR1A1,ALDH1A1,ALDH2
Drug	CID000060795	aripiprazole	Stitch	7.631e-06	0.04713	0.0009426	0.008771	3	76	CHRM2,KCNJ6,DRD4
Drug	CID000000925	coenzyme 1	Stitch	8.108e-06	0.05008	0.0009687	0.009015	5	596	MTHFR,AKR1A1,ALDH1A1,ALDH2,ADH1C
Drug	CID000005118	AC1L1JND	Stitch	8.576e-06	0.05297	0.0009687	0.009015	3	79	CHRM2,KCNJ6,DRD4
Drug	CID000005452	thioridazine	Stitch	8.576e-06	0.05297	0.0009687	0.009015	3	79	CHRM2,KCNJ6,DRD4
Drug	ctd:D009243	NAD	CTD	8.908e-06	0.05501	0.0009687	0.009015	3	80	AKR1A1,ALDH1A1,ALDH2
Drug	ctd:D007654	Ketoconazole	CTD	8.915e-06	0.05506	0.0009687	0.009015	4	271	PECR,DRD4,ALDH1A1,NR3C1
Drug	CID000067114	L 574	Stitch	9.097e-06	0.05619	0.0009687	0.009015	2	9	ALDH1A1,ALDH2
Drug	CID000126059	McN-5707	Stitch	9.097e-06	0.05619	0.0009687	0.009015	2	9	CHRM2,DRD4
Drug	CID000076991	6-methoxy-2-naphthaldehyde	Stitch	9.097e-06	0.05619	0.0009687	0.009015	2	9	ALDH1A1,ALDH2
Drug	CID000003406	4-methylpyrazole	Stitch	1.032e-05	0.06373	0.00108	0.01005	3	84	ALDH1A1,ALDH2,ADH1C
Drug	CID006450478	tenilapine	Stitch	1.137e-05	0.07021	0.001126	0.01048	2	10	CHRM2,DRD4
Drug	CID003000646	NSC85552	Stitch	1.137e-05	0.07021	0.001126	0.01048	2	10	ALDH1A1,ALDH2
Drug	CID000188246	pNBSF	Stitch	1.137e-05	0.07021	0.001126	0.01048	2	10	DRD4,NR3C1
Drug	CID000011820	1-2q	Stitch	1.149e-05	0.07095	0.001126	0.01048	4	289	MTHFR,DRD4,ALDH2,NR3C1
Drug	CID000001207	MK-801	Stitch	1.262e-05	0.07796	0.001208	0.01124	4	296	CHRM2,MTHFR,DRD4,GABRA2
Drug	CID000004376	N-methyl-DL-aspartic acid	Stitch	1.282e-05	0.07918	0.001208	0.01124	5	655	CHRM2,KCNJ6,DRD4,GABRA2,NR3C1
Drug	ctd:D005001	Ethionine	CTD	1.296e-05	0.08006	0.001208	0.01124	4	298	AKR1A1,ALDH1A1,ALDH2,NR3C1
Drug	CID000005619	AC1Q3O8K	Stitch	1.357e-05	0.08379	0.001208	0.01124	3	92	KCNJ6,ALDH2,ADH1C
Drug	CID000129385	ampal	Stitch	1.389e-05	0.08579	0.001208	0.01124	2	11	ALDH1A1,ALDH2
Drug	CID000160466	w GA	Stitch	1.389e-05	0.08579	0.001208	0.01124	2	11	CHRM2,NR3C1
Drug	CID000007146	2-phenylpropanal	Stitch	1.389e-05	0.08579	0.001208	0.01124	2	11	ALDH1A1,ALDH2
Drug	ctd:C008642	4-nitrophenyl acetate	CTD	1.389e-05	0.08579	0.001208	0.01124	2	11	ALDH1A1,ALDH2
Drug	ctd:D010852	Picrotoxin	CTD	1.447e-05	0.08938	0.001241	0.01155	3	94	CHRM2,DRD4,GABRA2
Drug	CID000030201	AC1L1J0I	Stitch	1.666e-05	0.1029	0.001391	0.01294	2	12	ALDH2,ADH1C
Drug	CID000127726	phenylketophosphamide	Stitch	1.666e-05	0.1029	0.001391	0.01294	2	12	ALDH1A1,ALDH2
Drug	ctd:D001553	Benzbromarone	CTD	1.845e-05	0.114	0.001503	0.01399	4	326	AKR1A1,ALDH1A1,ALDH2,NR3C1
Drug	ctd:C099952	bifenthrin	CTD	1.849e-05	0.1142	0.001503	0.01399	3	102	MTHFR,ALDH1A1,NR3C1
Drug	CID000003055	diphenidol	Stitch	1.969e-05	0.1216	0.001539	0.01432	2	13	CHRM2,DRD4
Drug	CID000208951	bifeprunox	Stitch	1.969e-05	0.1216	0.001539	0.01432	2	13	KCNJ6,DRD4
Drug	ctd:D013134	Spiperone	CTD	1.969e-05	0.1216	0.001539	0.01432	2	13	DRD4,NR3C1
Drug	CID000000177	acetaldehyde	Stitch	2.126e-05	0.1313	0.001593	0.01483	4	338	AKR1A1,ALDH1A1,ALDH2,ADH1C
Drug	ctd:D009249	NADP	CTD	2.135e-05	0.1318	0.001593	0.01483	3	107	PECR,AKR1A1,ALDH2
Drug	CID000004630	oxotremorine	Stitch	2.195e-05	0.1356	0.001593	0.01483	3	108	CHRM2,KCNJ6,DRD4
Drug	ctd:D008344	Maneb	CTD	2.278e-05	0.1407	0.001593	0.01483	4	344	CHRM2,MTHFR,DRD4,ALDH2
Drug	ctd:C055506	4-(diethylamino)benzaldehyde	CTD	2.296e-05	0.1418	0.001593	0.01483	2	14	ALDH1A1,ALDH2
Drug	ctd:D002697	Chloral Hydrate	CTD	2.296e-05	0.1418	0.001593	0.01483	2	14	ALDH2,GABRA2
Drug	CID000148676	1-aminocyclopropanol	Stitch	2.296e-05	0.1418	0.001593	0.01483	2	14	AKR1A1,ALDH2
Drug	DB00420	Promazine	Drug Bank	2.296e-05	0.1418	0.001593	0.01483	2	14	CHRM2,DRD4
Drug	DB00777	Propiomazine	Drug Bank	2.296e-05	0.1418	0.001593	0.01483	2	14	CHRM2,DRD4
Drug	CID000004940	propiomazine	Stitch	2.296e-05	0.1418	0.001593	0.01483	2	14	CHRM2,DRD4
Drug	CID000061207	tert-butyl formate	Stitch	2.649e-05	0.1636	0.001778	0.01655	2	15	ALDH1A1,ALDH2
Drug	CID000005440	thiethylperazine	Stitch	2.649e-05	0.1636	0.001778	0.01655	2	15	CHRM2,DRD4
Drug	CID000440673	6-[(3R,7R)-3,7-dihydroxy-10,13-dimethyl-2,3,4,5,6,7,8,9,11,12,14,15,16,17-tetradecahydro-1H-cyclopenta[a]phenanthren-17-yl]-2-methylheptanal	Stitch	2.649e-05	0.1636	0.001778	0.01655	2	15	ALDH2,ADH1C
Drug	CID000008130	heptanal	Stitch	3.026e-05	0.1869	0.001988	0.0185	2	16	ALDH1A1,ALDH2
Drug	CID000031515	carboxyphosphamide	Stitch	3.026e-05	0.1869	0.001988	0.0185	2	16	ALDH1A1,ALDH2
Drug	ctd:C000593032	PGW5 compound	CTD	3.429e-05	0.2118	0.002229	0.02074	2	17	CHRM2,DRD4
Drug	CID000016362	pimozide	Stitch	3.564e-05	0.2201	0.002293	0.02134	3	127	CHRM2,KCNJ6,DRD4
Drug	ctd:D003024	Clozapine	CTD	3.723e-05	0.2299	0.002301	0.02141	4	390	MTHFR,DRD4,ALDH1A1,NR3C1
Drug	CID000004585	olanzapine	Stitch	3.735e-05	0.2307	0.002301	0.02141	3	129	CHRM2,MTHFR,DRD4
Drug	CID000004266	muscimol	Stitch	3.735e-05	0.2307	0.002301	0.02141	3	129	CHRM2,DRD4,GABRA2
Drug	CID000070556	spirodecanone	Stitch	3.856e-05	0.2382	0.002301	0.02141	2	18	CHRM2,DRD4
Drug	CID000132947	tripitramine	Stitch	3.856e-05	0.2382	0.002301	0.02141	2	18	CHRM2,KCNJ6
Drug	CID000000129	isocaproaldehyde	Stitch	3.856e-05	0.2382	0.002301	0.02141	2	18	AKR1A1,NR3C1
Drug	CID000003916	Nozinan	Stitch	3.856e-05	0.2382	0.002301	0.02141	2	18	CHRM2,DRD4
Drug	CID000003559	haloperidol	Stitch	3.874e-05	0.2393	0.002301	0.02141	4	394	CHRM2,AKR1A1,DRD4,GABRA2
Drug	CID000000753	glycerol	Stitch	4.014e-05	0.2479	0.002361	0.02197	5	830	AKR1A1,ALDH1A1,ALDH2,NR3C1,ADH1C
Drug	CID000055751	tiospirone	Stitch	4.309e-05	0.2661	0.002464	0.02293	2	19	CHRM2,DRD4
Drug	CID000015386	melperone	Stitch	4.309e-05	0.2661	0.002464	0.02293	2	19	CHRM2,DRD4
Drug	DB01403	Methotrimeprazine	Drug Bank	4.309e-05	0.2661	0.002464	0.02293	2	19	CHRM2,DRD4
Drug	CID000005073	risperidone	Stitch	4.372e-05	0.27	0.002477	0.02305	3	136	CHRM2,MTHFR,DRD4
Drug	CID000002160	amitriptyline	Stitch	4.767e-05	0.2944	0.002639	0.02456	3	140	CHRM2,DRD4,NR3C1
Drug	CID000000751	glyceraldehyde	Stitch	4.767e-05	0.2944	0.002639	0.02456	3	140	AKR1A1,ALDH2,ADH1C
Drug	CID000002448	bromperidol	Stitch	4.786e-05	0.2956	0.002639	0.02456	2	20	CHRM2,DRD4
Drug	CID000001257	LY 171555	Stitch	4.973e-05	0.3071	0.002718	0.02529	3	142	CHRM2,KCNJ6,DRD4
Drug	DB00157	NADH	Drug Bank	5.184e-05	0.3202	0.002809	0.02614	3	144	ALDH1A1,ALDH2,ADH1C
Drug	CID000005466	AC1Q5UBL	Stitch	5.402e-05	0.3336	0.002901	0.027	3	146	CHRM2,DRD4,GABRA2
Drug	CID000056566	DEAB	Stitch	6.367e-05	0.3933	0.00339	0.03155	2	23	ALDH1A1,ALDH2
Drug	CID000001198	isocitrate	Stitch	6.579e-05	0.4063	0.003473	0.03232	3	156	CHRM2,ALDH1A1,ALDH2
Drug	CID000107744	aldophosphamide	Stitch	6.944e-05	0.4289	0.003604	0.03354	2	24	ALDH1A1,ALDH2
Drug	CID000008133	2-butoxyethanol	Stitch	6.944e-05	0.4289	0.003604	0.03354	2	24	ALDH2,ADH1C
Drug	CID000092877	androstan-3-ol	Stitch	7.093e-05	0.4381	0.003651	0.03397	3	160	AKR1A1,NR3C1,ADH1C
Drug	CID000000923	sodium	Stitch	7.426e-05	0.4586	0.003728	0.03469	5	944	KCNJ6,ALDH1A1,ALDH2,GABRA2,NR3C1
Drug	DB00334	Olanzapine	Drug Bank	7.546e-05	0.466	0.003728	0.03469	2	25	CHRM2,DRD4
Drug	DB00246	Ziprasidone	Drug Bank	7.546e-05	0.466	0.003728	0.03469	2	25	CHRM2,DRD4
Drug	ctd:C066471	NCS 382	CTD	7.546e-05	0.466	0.003728	0.03469	2	25	ALDH1A1,ALDH2
Drug	DB01238	Aripiprazole	Drug Bank	7.546e-05	0.466	0.003728	0.03469	2	25	CHRM2,DRD4
Drug	DB01224	Quetiapine	Drug Bank	8.172e-05	0.5047	0.003853	0.03585	2	26	CHRM2,DRD4
Drug	CID000005454	T15550	Stitch	8.172e-05	0.5047	0.003853	0.03585	2	26	CHRM2,DRD4
Drug	DB00363	Clozapine	Drug Bank	8.172e-05	0.5047	0.003853	0.03585	2	26	CHRM2,DRD4
Drug	CID000124723	4-methylpiperazine-2,6-dione	Stitch	8.172e-05	0.5047	0.003853	0.03585	2	26	ALDH2,ADH1C
Drug	CID000062865	cyamemazine	Stitch	8.172e-05	0.5047	0.003853	0.03585	2	26	CHRM2,DRD4
Drug	CID000002729	tardan	Stitch	8.172e-05	0.5047	0.003853	0.03585	2	26	CHRM2,DRD4
Drug	CID000003446	gabapentin	Stitch	8.345e-05	0.5154	0.003904	0.03633	3	169	KCNJ6,DRD4,GABRA2
Drug	CID000004253	morphine hydrochloride	Stitch	8.419e-05	0.52	0.003909	0.03638	4	481	CHRM2,KCNJ6,DRD4,GABRA2
Drug	CID000101989	androstenol	Stitch	8.824e-05	0.5449	0.004007	0.03729	2	27	NR3C1,ADH1C
Drug	CID000005568	triflupromazine	Stitch	8.824e-05	0.5449	0.004007	0.03729	2	27	CHRM2,DRD4
Drug	CID000049381	fluperlapine	Stitch	8.824e-05	0.5449	0.004007	0.03729	2	27	CHRM2,DRD4
Drug	CID000000800	indole-3-acetaldehyde	Stitch	9.499e-05	0.5867	0.004282	0.03985	2	28	ALDH1A1,ALDH2
Drug	CID000004917	prochlorperazine	Stitch	0.000102	0.63	0.0045	0.04187	2	29	CHRM2,DRD4
Drug	CID000151725	dhmal	Stitch	0.000102	0.63	0.0045	0.04187	2	29	AKR1A1,ADH1C
Drug	CID010920500	calcium cyanamide	Stitch	0.000102	0.63	0.0045	0.04187	2	29	ALDH1A1,ALDH2
Drug	CID000064960	1,5-AG	Stitch	0.000104	0.642	0.004553	0.04237	3	182	ALDH1A1,ALDH2,ADH1C
Drug	CID000060796	vorozole	Stitch	0.0001093	0.6748	0.004686	0.04361	2	30	PECR,NR3C1
Drug	CID000119219	3,4-dihydroxyphenylacetaldehyde	Stitch	0.0001093	0.6748	0.004686	0.04361	2	30	AKR1A1,ALDH2
Drug	CID000096356	phosphoramide mustard	Stitch	0.0001093	0.6748	0.004686	0.04361	2	30	ALDH1A1,ALDH2
Drug	CID000002995	desipramine	Stitch	0.0001144	0.7068	0.004807	0.04473	3	188	CHRM2,DRD4,NR3C1
Drug	CID000001070	11-cis-retinal	Stitch	0.0001162	0.718	0.004807	0.04473	3	189	ALDH1A1,ALDH2,ADH1C
Drug	CID000010593	tetrahydrodeoxycortisol	Stitch	0.0001168	0.7211	0.004807	0.04473	2	31	CHRM2,NR3C1
Drug	CID000060182	loxiglumide	Stitch	0.0001168	0.7211	0.004807	0.04473	2	31	CHRM2,NR3C1
Drug	CID000008175	decanal	Stitch	0.0001168	0.7211	0.004807	0.04473	2	31	ALDH1A1,ALDH2
Drug	CID000114839	3-deoxyglucosone	Stitch	0.0001168	0.7211	0.004807	0.04473	2	31	AKR1A1,ALDH1A1
Drug	CID000002284	baclofen	Stitch	0.0001199	0.7407	0.004818	0.04483	3	191	KCNJ6,DRD4,GABRA2
Drug	CID000000942	Nicorette	Stitch	0.0001216	0.7513	0.004818	0.04483	4	529	CHRM2,KCNJ6,DRD4,GABRA2
Drug	CID000005572	trihexyphenidyl	Stitch	0.0001245	0.7689	0.004818	0.04483	2	32	CHRM2,DRD4
Drug	CID000000249	betaine aldehyde	Stitch	0.0001245	0.7689	0.004818	0.04483	2	32	ALDH1A1,ALDH2
Drug	CID000010460	2-hexen-1-al	Stitch	0.0001245	0.7689	0.004818	0.04483	2	32	ALDH1A1,ALDH2
Drug	CID000004452	YM-09151-2	Stitch	0.0001245	0.7689	0.004818	0.04483	2	32	KCNJ6,DRD4
Drug	ctd:C574123	walrycin A	CTD	0.0001245	0.7689	0.004818	0.04483	2	32	ALDH1A1,ADH1C
Drug	CID000005123	willardine	Stitch	0.0001245	0.7689	0.004818	0.04483	2	32	ALDH2,ADH1C
Drug	6039_DN	Flurandrenolide [1524-88-5]; Down 200; 9.2uM; MCF7; HT_HG-U133A	Broad Institute CMAP Down	0.0001275	0.7875	0.004818	0.04483	3	195	AUTS2,PECR,NR3C1
Drug	4124_UP	Oxamniquine [21738-42-1]; Up 200; 14.4uM; MCF7; HT_HG-U133A	Broad Institute CMAP Up	0.0001295	0.7995	0.004818	0.04483	3	196	MTHFR,ALDH2,GABRA2
Drug	2833_UP	Betahistine mesylate [54856-23-4]; Up 200; 17.2uM; MCF7; HT_HG-U133A	Broad Institute CMAP Up	0.0001295	0.7995	0.004818	0.04483	3	196	AUTS2,MTHFR,NR3C1
Drug	4114_UP	Fluvoxamine maleate [61718-82-9]; Up 200; 9.2uM; MCF7; HT_HG-U133A	Broad Institute CMAP Up	0.0001295	0.7995	0.004818	0.04483	3	196	MTHFR,ALDH2,GABRA2
Drug	1155_UP	2-propylpentanoic acid; Up 200; 200uM; HL60; HT_HG-U133A	Broad Institute CMAP Up	0.0001295	0.7995	0.004818	0.04483	3	196	MTHFR,PECR,GABRA2
Drug	2687_DN	LY 294002; Down 200; 10uM; HL60; HT_HG-U133A	Broad Institute CMAP Down	0.0001295	0.7995	0.004818	0.04483	3	196	MTHFR,PECR,ALDH2
Drug	5563_UP	haloperidol; Up 200; 10uM; MCF7; HT_HG-U133A	Broad Institute CMAP Up	0.0001314	0.8116	0.004818	0.04483	3	197	MTHFR,GABRA2,NR3C1
Drug	CID000001709	AC1L1C29	Stitch	0.0001325	0.8183	0.004818	0.04483	2	33	ALDH1A1,ALDH2
Drug	CID000107971	daidzin	Stitch	0.0001325	0.8183	0.004818	0.04483	2	33	ALDH1A1,ALDH2
Drug	CID000004078	mesoridazine	Stitch	0.0001325	0.8183	0.004818	0.04483	2	33	CHRM2,DRD4
Drug	6517_UP	Articaine hydrochloride [23964-57-0]; Up 200; 12.4uM; MCF7; HT_HG-U133A	Broad Institute CMAP Up	0.0001334	0.8239	0.004818	0.04483	3	198	MTHFR,ALDH2,NR3C1
Drug	4179_UP	Alprostadil [745-65-3]; Up 200; 11.2uM; MCF7; HT_HG-U133A	Broad Institute CMAP Up	0.0001334	0.8239	0.004818	0.04483	3	198	MTHFR,ALDH2,GABRA2
Drug	4689_UP	Riluzole hydrochloride; Up 200; 14.8uM; MCF7; HT_HG-U133A	Broad Institute CMAP Up	0.0001334	0.8239	0.004818	0.04483	3	198	MTHFR,GABRA2,NR3C1
Drug	6053_DN	(1-[(4-Chlorophenyl)phenyl-methyl]-4-methylpiperazine) [1620-21-9]; Down 200; 11.8uM; MCF7; HT_HG-U133A	Broad Institute CMAP Down	0.0001354	0.8362	0.004848	0.04512	3	199	AUTS2,GABRA2,NR3C1
Drug	3328_UP	Cefsulodin sodium salt [52152-93-9]; Up 200; 7.2uM; MCF7; HT_HG-U133A	Broad Institute CMAP Up	0.0001374	0.8487	0.004848	0.04512	3	200	AUTS2,MTHFR,GABRA2
Drug	CID000005184	scopolamine	Stitch	0.0001374	0.8487	0.004848	0.04512	3	200	CHRM2,DRD4,ALDH2
Drug	CID000000247	betaine	Stitch	0.0001374	0.8487	0.004848	0.04512	3	200	MTHFR,AKR1A1,ALDH2
Drug	CID000145068	nitric oxide	Stitch	0.0001382	0.8533	0.004848	0.04512	5	1076	CHRM2,KCNJ6,AKR1A1,ALDH2,NR3C1
Drug	CID000005202	serotonin	Stitch	0.0001454	0.8977	0.005072	0.0472	4	554	CHRM2,KCNJ6,DRD4,NR3C1
Drug	CID000073333	amperozide	Stitch	0.0001492	0.9216	0.005149	0.04791	2	35	DRD4,ALDH2
Drug	CID000002095	AC1L1CWO	Stitch	0.0001492	0.9216	0.005149	0.04791	2	35	ALDH2,ADH1C
Drug	ctd:C014707	nitrosobenzylmethylamine	CTD	0.0001536	0.9487	0.005271	0.04905	4	562	PECR,ALDH1A1,ALDH2,NR3C1
Drug	CID000071360	iloperidone	Stitch	0.000158	0.9755	0.005331	0.04961	2	36	CHRM2,DRD4
Drug	CID003058747	AC1MHW5N	Stitch	0.000158	0.9755	0.005331	0.04961	2	36	KCNJ6,DRD4
Drug	CID000007362	furfural	Stitch	0.000158	0.9755	0.005331	0.04961	2	36	ALDH1A1,ALDH2
Drug	CID004489307	AC1NB8R3	Stitch	0.0001655	1	0.005484	0.05103	3	213	AUTS2,KCNJ6,NR3C1
Drug	CID000004926	promazine	Stitch	0.0001669	1	0.005484	0.05103	2	37	CHRM2,DRD4
Drug	CID000036709	promegestone	Stitch	0.0001669	1	0.005484	0.05103	2	37	ALDH1A1,NR3C1
Drug	CID000002344	benzotropine mesylate	Stitch	0.0001669	1	0.005484	0.05103	2	37	CHRM2,DRD4
Drug	CID000000454	octanal	Stitch	0.0001669	1	0.005484	0.05103	2	37	ALDH1A1,ALDH2
Drug	CID000099735	4-hydroxycyclophosphamide	Stitch	0.0001762	1	0.005726	0.05328	2	38	ALDH1A1,ALDH2
Drug	CID000001669	3-methoxytyramine	Stitch	0.0001762	1	0.005726	0.05328	2	38	CHRM2,DRD4
Drug	ctd:D000079	Acetaldehyde	CTD	0.0001845	1	0.005967	0.05552	3	221	ALDH1A1,ALDH2,ADH1C
Drug	CID003035711	DETC-MeSO	Stitch	0.0001856	1	0.005971	0.05556	2	39	ALDH1A1,ALDH2
Drug	CID005361323	Gabrene	Stitch	0.0001953	1	0.006219	0.05787	2	40	DRD4,GABRA2
Drug	CID000003251	NSC95090	Stitch	0.0001953	1	0.006219	0.05787	2	40	CHRM2,DRD4
Drug	CID005287682	AC1NRA3O	Stitch	0.0002053	1	0.006371	0.05929	2	41	ALDH2,ADH1C
Drug	CID000163091	Saphris	Stitch	0.0002053	1	0.006371	0.05929	2	41	CHRM2,DRD4
Drug	CID000123885	CGP55845	Stitch	0.0002053	1	0.006371	0.05929	2	41	CHRM2,GABRA2
Drug	ctd:D012172	Retinaldehyde	CTD	0.0002053	1	0.006371	0.05929	2	41	ALDH1A1,ALDH2
Drug	ctd:C050224	3,5,5-trimethylhexanoylferrocene	CTD	0.0002053	1	0.006371	0.05929	2	41	AKR1A1,ALDH1A1
Drug	CID000002294	barbital	Stitch	0.0002155	1	0.006589	0.06131	2	42	AKR1A1,GABRA2
Drug	CID000009061	5-hydroxytryptophol	Stitch	0.0002155	1	0.006589	0.06131	2	42	ALDH2,ADH1C
Drug	CID000068930	5 beta-alphaxalone	Stitch	0.0002155	1	0.006589	0.06131	2	42	KCNJ6,GABRA2
Drug	ctd:D008315	Malondialdehyde	CTD	0.0002259	1	0.006874	0.06397	2	43	ALDH1A1,ALDH2
Drug	CID000002803	clonidine	Stitch	0.0002353	1	0.007122	0.06628	3	240	CHRM2,KCNJ6,DRD4
Drug	CID000130131	ovothiol A	Stitch	0.0002366	1	0.007129	0.06634	2	44	ALDH2,ADH1C
Drug	CID000054455	R)salsolinol	Stitch	0.0002476	1	0.007343	0.06833	2	45	DRD4,ALDH2
Drug	CID000091475	THDOC	Stitch	0.0002476	1	0.007343	0.06833	2	45	GABRA2,NR3C1
Drug	CID000010006	hydantoin	Stitch	0.0002476	1	0.007343	0.06833	2	45	AKR1A1,NR3C1
Drug	CID000000304	epicholesterol	Stitch	0.0002485	1	0.007343	0.06833	4	637	CHRM2,MTHFR,ALDH1A1,NR3C1
Drug	CID000004533	nor-BNI	Stitch	0.0002587	1	0.007573	0.07048	2	46	ALDH2,ADH1C
Drug	CID000003964	loxapine	Stitch	0.0002587	1	0.007573	0.07048	2	46	CHRM2,DRD4
Drug	CID000006184	hexanal	Stitch	0.0002702	1	0.007833	0.0729	2	47	ALDH1A1,ALDH2
Drug	CID000009528	flurothyl	Stitch	0.0002702	1	0.007833	0.0729	2	47	KCNJ6,GABRA2
Drug	CID000004624	6-OHDA	Stitch	0.0002811	1	0.008058	0.07499	3	255	CHRM2,KCNJ6,DRD4
Drug	CID000096215	imidazole-4-acetic acid	Stitch	0.0002818	1	0.008058	0.07499	2	48	ALDH2,GABRA2
Drug	ctd:C047360	felbamate	CTD	0.0002818	1	0.008058	0.07499	2	48	ALDH1A1,GABRA2
Drug	CID000002376	AC1Q3ZOL	Stitch	0.000291	1	0.008243	0.07671	3	258	CHRM2,DRD4,GABRA2
Drug	CID000001727	4-AP	Stitch	0.000291	1	0.008243	0.07671	3	258	CHRM2,KCNJ6,GABRA2
Drug	CID000005736	zotepine	Stitch	0.0002937	1	0.008246	0.07673	2	49	CHRM2,DRD4
Drug	CID000005684	WAY-100635	Stitch	0.0002937	1	0.008246	0.07673	2	49	CHRM2,DRD4
Drug	CID000000010	10-CHO-THF	Stitch	0.0003059	1	0.008434	0.07848	2	50	MTHFR,ALDH2
Drug	CID000072392	neamine	Stitch	0.0003059	1	0.008434	0.07848	2	50	CHRM2,MTHFR
Drug	CID000001224	AC1Q7BEJ	Stitch	0.0003059	1	0.008434	0.07848	2	50	CHRM2,DRD4
Drug	CID000060149	sertindole	Stitch	0.0003059	1	0.008434	0.07848	2	50	CHRM2,DRD4
Drug	ctd:C010463	n-hexanal	CTD	0.0003183	1	0.008698	0.08094	2	51	ALDH1A1,ALDH2
Drug	CID000335628	ASTA Z 7557	Stitch	0.0003183	1	0.008698	0.08094	2	51	ALDH1A1,ALDH2
Drug	CID000003410	formoterol	Stitch	0.0003309	1	0.009003	0.08378	2	52	KCNJ6,NR3C1
Drug	CID000000450	17alpha-estradiol	Stitch	0.0003406	1	0.009046	0.08418	5	1304	CHRM2,PECR,DRD4,GABRA2,NR3C1
Drug	CID000004748	perphenazine	Stitch	0.0003438	1	0.009046	0.08418	2	53	CHRM2,DRD4
Drug	CID000000844	glutamic gamma-semialdehyde	Stitch	0.0003438	1	0.009046	0.08418	2	53	ALDH1A1,ALDH2
Drug	CID000000033	chloroacetaldehyde	Stitch	0.0003703	1	0.009046	0.08418	2	55	ALDH1A1,ALDH2
Drug	CID000007469	4-hydroxyacetophenone	Stitch	0.0003839	1	0.009046	0.08418	2	56	ALDH1A1,ALDH2
Drug	ctd:D002217	Carbachol	CTD	0.0003839	1	0.009046	0.08418	2	56	CHRM2,KCNJ6
Drug	CID000003007	amphetamine	Stitch	0.0003855	1	0.009046	0.08418	3	284	CHRM2,KCNJ6,DRD4
Drug	CID000002820	norclozapine	Stitch	0.0003977	1	0.009046	0.08418	2	57	CHRM2,DRD4
Drug	CID000005002	quetiapine	Stitch	0.0003977	1	0.009046	0.08418	2	57	CHRM2,DRD4
Drug	ctd:D000069470	Venlafaxine Hydrochloride	CTD	0.0004261	1	0.009046	0.08418	2	59	KCNJ6,NR3C1
Drug	CID000001564	2-hydroxysaclofen	Stitch	0.0004261	1	0.009046	0.08418	2	59	KCNJ6,GABRA2
Drug	CID000003380	flunitrazepam	Stitch	0.0004261	1	0.009046	0.08418	2	59	CHRM2,GABRA2
Drug	CID000000240	benzaldehyde	Stitch	0.0004407	1	0.009046	0.08418	2	60	ALDH1A1,ALDH2
Drug	CID000002143	AbHT	Stitch	0.0004407	1	0.009046	0.08418	2	60	CHRM2,DRD4
Drug	CID000107699	CGP 35348	Stitch	0.0004705	1	0.009046	0.08418	2	62	KCNJ6,GABRA2
Drug	ctd:D005680	gamma-Aminobutyric Acid	CTD	0.0004705	1	0.009046	0.08418	2	62	KCNJ6,GABRA2
Drug	CID000000756	glycolaldehyde	Stitch	0.0004705	1	0.009046	0.08418	2	62	AKR1A1,ALDH2
Drug	ctd:D013311	Streptozocin	CTD	0.0004773	1	0.009046	0.08418	4	756	CHRM2,AKR1A1,ALDH1A1,ALDH2
Drug	CID000008404	tetralin	Stitch	0.0004858	1	0.009046	0.08418	2	63	KCNJ6,DRD4
Drug	CID000073431	secalonic acid D	Stitch	0.0004858	1	0.009046	0.08418	2	63	CHRM2,DRD4
Drug	ctd:D011765	Pyruvaldehyde	CTD	0.0004858	1	0.009046	0.08418	2	63	AKR1A1,ALDH2
Drug	CID000007858	allyl alcohol	Stitch	0.0005013	1	0.009046	0.08418	2	64	ALDH2,ADH1C
Drug	CID000004430	AC1L1I5G	Stitch	0.0005013	1	0.009046	0.08418	2	64	ALDH2,ADH1C
Drug	CID000003562	halothane	Stitch	0.0005169	1	0.009046	0.08418	3	314	CHRM2,KCNJ6,GABRA2
Drug	CID000003938	S-(-)-Lisuride	Stitch	0.0005171	1	0.009046	0.08418	2	65	CHRM2,DRD4
Drug	CID000004402	AC1Q4Y39	Stitch	0.0005171	1	0.009046	0.08418	2	65	CHRM2,KCNJ6
Drug	ctd:D008825	Miconazole	CTD	0.0005171	1	0.009046	0.08418	2	65	ALDH1A1,NR3C1
Drug	ctd:D015632	1-Methyl-4-phenyl-1,2,3,6-tetrahydropyridine	CTD	0.0005218	1	0.009046	0.08418	3	315	KCNJ6,AKR1A1,ALDH1A1
Drug	CID000063039	dexamethasone 21-iodoacetate	Stitch	0.0005258	1	0.009046	0.08418	1	1	NR3C1
Drug	DB02115	Daidzin	Drug Bank	0.0005258	1	0.009046	0.08418	1	1	ALDH2
Drug	ctd:C000482	cinerubine B	CTD	0.0005258	1	0.009046	0.08418	1	1	NR3C1
Drug	ctd:C011735	croneton	CTD	0.0005258	1	0.009046	0.08418	1	1	NR3C1
Drug	DB00180	Flunisolide	Drug Bank	0.0005258	1	0.009046	0.08418	1	1	NR3C1
Drug	CID012751541	2-morpholinol	Stitch	0.0005258	1	0.009046	0.08418	1	1	CHRM2
Drug	DB01013	Clobetasol	Drug Bank	0.0005258	1	0.009046	0.08418	1	1	NR3C1
Drug	ctd:C049154	11,17-dihydroxy-6-methyl-17-(1-propynyl)androsta-1,4,6-triene-3-one	CTD	0.0005258	1	0.009046	0.08418	1	1	NR3C1
Drug	ctd:C087936	maphosphamide	CTD	0.0005258	1	0.009046	0.08418	1	1	ALDH1A1
Drug	ctd:C024137	3-hydroxy-2-naphthoic acid o-aniside	CTD	0.0005258	1	0.009046	0.08418	1	1	NR3C1
Drug	ctd:C044181	hexanoyl-coenzyme A	CTD	0.0005258	1	0.009046	0.08418	1	1	PECR
Drug	DB00860	Prednisolone	Drug Bank	0.0005258	1	0.009046	0.08418	1	1	NR3C1
Drug	ctd:C570533	1-(2,3-dihydrobenzo(b)(1,4)dioxin-6-yl)-4-((6-fluoropyridin-3-yl)methyl)piperazine	CTD	0.0005258	1	0.009046	0.08418	1	1	DRD4
Drug	CID000414665	AC1L984O	Stitch	0.0005258	1	0.009046	0.08418	1	1	DRD4
Drug	ctd:C009935	prednisolone acetate	CTD	0.0005258	1	0.009046	0.08418	1	1	NR3C1
Drug	CID000079579	2-methyl-3-nitrophenol	Stitch	0.0005258	1	0.009046	0.08418	1	1	NR3C1
Drug	DB02871	3-Butylthiolane 1-Oxide	Drug Bank	0.0005258	1	0.009046	0.08418	1	1	ADH1C
Drug	CID010811814	CHEMBL94265	Stitch	0.0005258	1	0.009046	0.08418	1	1	DRD4
Drug	DB02822	Para-Bromobenzyl Alcohol	Drug Bank	0.0005258	1	0.009046	0.08418	1	1	ADH1C
Drug	ctd:C553160	molinate sulfoxide	CTD	0.0005258	1	0.009046	0.08418	1	1	ALDH2
Drug	ctd:C005924	cortivazol	CTD	0.0005258	1	0.009046	0.08418	1	1	NR3C1
Drug	DB02131	N-1-Methylheptylformamide	Drug Bank	0.0005258	1	0.009046	0.08418	1	1	ADH1C
Drug	DB03061	(R)-N-(1-Methyl-Hexyl)-Formamide	Drug Bank	0.0005258	1	0.009046	0.08418	1	1	ADH1C
Drug	DB01130	Prednicarbate	Drug Bank	0.0005258	1	0.009046	0.08418	1	1	NR3C1
Drug	DB00959	Methylprednisolone	Drug Bank	0.0005258	1	0.009046	0.08418	1	1	NR3C1
Drug	DB00596	Halobetasol Propionate	Drug Bank	0.0005258	1	0.009046	0.08418	1	1	NR3C1
Drug	DB00838	Clocortolone	Drug Bank	0.0005258	1	0.009046	0.08418	1	1	NR3C1
Drug	DB01711	2,3,4,5,6-Pentafluorobenzyl Alcohol	Drug Bank	0.0005258	1	0.009046	0.08418	1	1	ADH1C
Drug	DB01047	Fluocinonide	Drug Bank	0.0005258	1	0.009046	0.08418	1	1	NR3C1
Drug	CID000021748	adrenaline borate	Stitch	0.0005258	1	0.009046	0.08418	1	1	NR3C1
Drug	ctd:C476829	10-methoxy-5-(2-propenyl)-2,5-dihydro-2,2,4-trimethyl-1H-(1)benzopyrano(3,4-f)quinoline	CTD	0.0005258	1	0.009046	0.08418	1	1	NR3C1
Drug	DB00324	Fluorometholone	Drug Bank	0.0005258	1	0.009046	0.08418	1	1	NR3C1
Drug	ctd:C550386	CVT-10216	CTD	0.0005258	1	0.009046	0.08418	1	1	ALDH2
Drug	CID005494397	AC1NUV1L	Stitch	0.0005258	1	0.009046	0.08418	1	1	NR3C1
Drug	CID003033892	Dex-C2-Rho	Stitch	0.0005258	1	0.009046	0.08418	1	1	NR3C1
Drug	DB04381	Crotonaldehyde	Drug Bank	0.0005258	1	0.009046	0.08418	1	1	ALDH2
Drug	DB00896	Rimexolone	Drug Bank	0.0005258	1	0.009046	0.08418	1	1	NR3C1
Drug	ctd:C021988	deflazacort	CTD	0.0005258	1	0.009046	0.08418	1	1	NR3C1
Drug	ctd:D020723	Glucuronic Acid	CTD	0.0005258	1	0.009046	0.08418	1	1	AKR1A1
Drug	ctd:C477900	2-(4-(4-chlorophenyl)piperazin-1-ylmethyl)pyrazolo(1,5-a)-pyridine	CTD	0.0005258	1	0.009046	0.08418	1	1	DRD4
Drug	DB00873	Loteprednol	Drug Bank	0.0005258	1	0.009046	0.08418	1	1	NR3C1
Drug	CID000170872	deacylcortivazol 21-mesylate	Stitch	0.0005258	1	0.009046	0.08418	1	1	NR3C1
Drug	DB00547	Desoximetasone	Drug Bank	0.0005258	1	0.009046	0.08418	1	1	NR3C1
Drug	DB04312	2,3-Difluorobenzyl Alcohol	Drug Bank	0.0005258	1	0.009046	0.08418	1	1	ADH1C
Drug	ctd:C501617	2'-(4-fluorophenyl)-21-fluoro-20-oxo-11beta,17alpha-dihydroxy-pregn-4-eno(3,2-c)pyrazole	CTD	0.0005258	1	0.009046	0.08418	1	1	NR3C1
Drug	ctd:C014318	1-aminocyclopropanol	CTD	0.0005258	1	0.009046	0.08418	1	1	ALDH2
Drug	CID000257530	AC1L5WZ5	Stitch	0.0005258	1	0.009046	0.08418	1	1	NR3C1
Drug	DB02249	2-Ethoxyethanol	Drug Bank	0.0005258	1	0.009046	0.08418	1	1	ADH1C
Drug	CID006439397	E 3330	Stitch	0.0005258	1	0.009046	0.08418	1	1	NR3C1
Drug	CID010926404	F5264-0278	Stitch	0.0005258	1	0.009046	0.08418	1	1	DRD4
Drug	CID000012146	cyclohexylacetate	Stitch	0.0005258	1	0.009046	0.08418	1	1	NR3C1
Drug	DB01260	Desonide	Drug Bank	0.0005258	1	0.009046	0.08418	1	1	NR3C1
Drug	ctd:C510887	spiroxamine	CTD	0.0005258	1	0.009046	0.08418	1	1	NR3C1
Drug	CID000063036	dexamethasone 21-bromoacetate	Stitch	0.0005258	1	0.009046	0.08418	1	1	NR3C1
Drug	DB00223	Diflorasone	Drug Bank	0.0005258	1	0.009046	0.08418	1	1	NR3C1
Drug	CID004565201	Ala-Ala-Phe-7-amido-4-methylcoumarin	Stitch	0.0005258	1	0.009046	0.08418	1	1	NR3C1
Drug	ctd:C121249	NRA 0160	CTD	0.0005258	1	0.009046	0.08418	1	1	DRD4
Drug	DB01380	Cortisone acetate	Drug Bank	0.0005258	1	0.009046	0.08418	1	1	NR3C1
Drug	DB00620	Triamcinolone	Drug Bank	0.0005258	1	0.009046	0.08418	1	1	NR3C1
Drug	ctd:C048593	otenzepad	CTD	0.0005258	1	0.009046	0.08418	1	1	CHRM2
Drug	DB00764	Mometasone	Drug Bank	0.0005258	1	0.009046	0.08418	1	1	NR3C1
Drug	DB02757	Pyrazole	Drug Bank	0.0005258	1	0.009046	0.08418	1	1	ADH1C
Drug	DB04448	2,4-Difluorobenzyl Alcohol 2,4-Difluoro-1-(Hydroxymethyl)Benzene	Drug Bank	0.0005258	1	0.009046	0.08418	1	1	ADH1C
Drug	DB00635	Prednisone	Drug Bank	0.0005258	1	0.009046	0.08418	1	1	NR3C1
Drug	DB04071	Cpad	Drug Bank	0.0005258	1	0.009046	0.08418	1	1	ADH1C
Drug	CID010336538	FAUC 213	Stitch	0.0005258	1	0.009046	0.08418	1	1	DRD4
Drug	ctd:C121734	S-methyl-N-butylthiocarbamate sulfoxide	CTD	0.0005258	1	0.009046	0.08418	1	1	ALDH2
Drug	DB00846	Flurandrenolide	Drug Bank	0.0005258	1	0.009046	0.08418	1	1	NR3C1
Drug	CID000184841	belaperidone	Stitch	0.0005258	1	0.009046	0.08418	1	1	DRD4
Drug	ctd:C011275	3-hydroxybenzaldehyde	CTD	0.0005258	1	0.009046	0.08418	1	1	ALDH2
Drug	ctd:C000481	cinerubine A	CTD	0.0005258	1	0.009046	0.08418	1	1	NR3C1
Drug	DB00443	Betamethasone	Drug Bank	0.0005258	1	0.009046	0.08418	1	1	NR3C1
Drug	CID006453095	19-norcortisol	Stitch	0.0005258	1	0.009046	0.08418	1	1	NR3C1
Drug	ctd:C041706	dexamethasone oxetanone	CTD	0.0005258	1	0.009046	0.08418	1	1	NR3C1
Drug	CID000133008	L-741,742	Stitch	0.0005258	1	0.009046	0.08418	1	1	DRD4
Drug	DB01222	Budesonide	Drug Bank	0.0005258	1	0.009046	0.08418	1	1	NR3C1
Drug	ctd:C013190	phenacyl bromide	CTD	0.0005258	1	0.009046	0.08418	1	1	ALDH2
Drug	CID000170999	WR-149,024	Stitch	0.0005258	1	0.009046	0.08418	1	1	NR3C1
Drug	ctd:C033525	4-carboxybenzaladehyde	CTD	0.0005258	1	0.009046	0.08418	1	1	AKR1A1
Drug	CID006253889	NSC62392	Stitch	0.0005258	1	0.009046	0.08418	1	1	DRD4
Drug	ctd:C100210	pentrinitrol	CTD	0.0005258	1	0.009046	0.08418	1	1	ALDH2
Drug	DB00394	Beclometasone dipropionate	Drug Bank	0.0005258	1	0.009046	0.08418	1	1	NR3C1
Drug	CID000095241	N-benzylsuccinimide	Stitch	0.0005258	1	0.009046	0.08418	1	1	NR3C1
Drug	DB03020	5-Beta-D-Ribofuranosylnicotinamide Adenine Dinucleotide	Drug Bank	0.0005258	1	0.009046	0.08418	1	1	ADH1C
Drug	CID011036114	CHEBI:356236	Stitch	0.0005258	1	0.009046	0.08418	1	1	DRD4
Drug	CID005182942	4-oxo-2-nonenoic acid	Stitch	0.0005258	1	0.009046	0.08418	1	1	ALDH2
Drug	DB00591	Fluocinolone Acetonide	Drug Bank	0.0005258	1	0.009046	0.08418	1	1	NR3C1
Drug	DB01019	Bethanechol	Drug Bank	0.0005258	1	0.009046	0.08418	1	1	CHRM2
Drug	DB00253	Medrysone	Drug Bank	0.0005258	1	0.009046	0.08418	1	1	NR3C1
Drug	DB01410	Ciclesonide	Drug Bank	0.0005258	1	0.009046	0.08418	1	1	NR3C1
Drug	DB00663	Flumethasone Pivalate	Drug Bank	0.0005258	1	0.009046	0.08418	1	1	NR3C1
Drug	ctd:C030577	2,2'-methylenebis(ethyl-6-tert-butylphenol)	CTD	0.0005258	1	0.009046	0.08418	1	1	NR3C1
Drug	DB04113	N-Formylpiperidine	Drug Bank	0.0005258	1	0.009046	0.08418	1	1	ADH1C
Drug	DB00240	Alclometasone	Drug Bank	0.0005258	1	0.009046	0.08418	1	1	NR3C1
Drug	CID010948748	CHEBI:356094	Stitch	0.0005258	1	0.009046	0.08418	1	1	DRD4
Drug	ctd:C030571	ubiquinone 9	CTD	0.0005258	1	0.009046	0.08418	1	1	KCNJ6
Drug	DB06781	Difluprednate	Drug Bank	0.0005258	1	0.009046	0.08418	1	1	NR3C1
Drug	CID010082639	CHEMBL2092872	Stitch	0.0005258	1	0.009046	0.08418	1	1	DRD4
Drug	ctd:C420024	1,3-bis(4-(phthalimidomethoxyiminomethyl)pyridinium-1-yl)propane	CTD	0.0005258	1	0.009046	0.08418	1	1	CHRM2
Drug	DB01384	Paramethasone	Drug Bank	0.0005258	1	0.009046	0.08418	1	1	NR3C1
Drug	CID006410685	JWS-USC-75-IX	Stitch	0.0005258	1	0.009046	0.08418	1	1	CHRM2
Drug	CID000063056	Dex-NCS	Stitch	0.0005258	1	0.009046	0.08418	1	1	NR3C1
Drug	ctd:C112784	2,5-dihydroxybenzaldehyde	CTD	0.0005258	1	0.009046	0.08418	1	1	ALDH2
Drug	DB00769	Hydrocortamate	Drug Bank	0.0005258	1	0.009046	0.08418	1	1	NR3C1
Drug	ctd:C014476	diethyl maleate	CTD	0.0005364	1	0.009202	0.08563	3	318	AKR1A1,ALDH1A1,ALDH2
Drug	ctd:C056933	fumonisin B1	CTD	0.0005563	1	0.009517	0.08856	3	322	AKR1A1,ALDH1A1,NR3C1
Drug	CID000005954	1,2-benzanthracene	Stitch	0.0005658	1	0.009627	0.08959	2	68	ALDH2,NR3C1
Drug	CID000000487	methylmalonic acid	Stitch	0.0005658	1	0.009627	0.08959	2	68	MTHFR,ALDH2
Drug	CID000003172	N-(2-chloroethyl)-N-ethyl-2-bromobenzylamine	Stitch	0.0005826	1	0.009884	0.09198	2	69	KCNJ6,DRD4
Drug	ctd:C027576	4-hydroxy-2-nonenal	CTD	0.0005884	1	0.009957	0.09265	4	799	AKR1A1,ALDH1A1,ALDH2,NR3C1
Disease	C0001969	Alcoholic Intoxication	DisGeNET Curated	3.088e-19	3.459e-16	3.459e-16	2.628e-15	8	40	MTHFR,AKR1A1,DRD4,ALDH1A1,ALDH2,GABRA2,NR3C1,ADH1C
Disease	C0085762	Alcohol abuse	DisGeNET Curated	6.239e-16	6.988e-13	3.494e-13	2.655e-12	8	98	KCNJ6,AKR1A1,DRD4,ALDH1A1,ALDH2,GABRA2,NR3C1,ADH1C
Disease	C0001956	Alcohol Use Disorder	DisGeNET Curated	7.528e-14	8.432e-11	2.811e-11	2.136e-10	7	87	MTHFR,AKR1A1,DRD4,ALDH1A1,ALDH2,GABRA2,ADH1C
Disease	C0001973	Alcoholic Intoxication, Chronic	DisGeNET Curated	5.608e-13	6.281e-10	1.57e-10	1.193e-09	9	396	CHRM2,MTHFR,KCNJ6,AKR1A1,DRD4,ALDH1A1,ALDH2,GABRA2,ADH1C
Disease	C0028043	Nicotine Dependence	DisGeNET Curated	8.06e-13	9.027e-10	1.805e-10	1.372e-09	7	121	CHRM2,AKR1A1,DRD4,ALDH2,GABRA2,NR3C1,ADH1C
Disease	C0687132	heavy drinking	DisGeNET Curated	4.12e-11	4.614e-08	7.69e-09	5.844e-08	5	38	MTHFR,AKR1A1,DRD4,ALDH2,ADH1C
Disease	C0149654	Conduct Disorder	DisGeNET BeFree	8.138e-10	9.114e-07	1.204e-07	9.148e-07	4	20	DRD4,ALDH2,GABRA2,NR3C1
Disease	C0003467	Anxiety	DisGeNET BeFree	8.599e-10	9.631e-07	1.204e-07	9.148e-07	7	325	MTHFR,AKR1A1,DRD4,ALDH1A1,ALDH2,GABRA2,NR3C1
Disease	C0237123	Alcohol or Other Drugs use	DisGeNET Curated	1.486e-09	1.664e-06	1.849e-07	1.405e-06	4	23	CHRM2,DRD4,ALDH2,GABRA2
Disease	C0003469	Anxiety Disorders	DisGeNET Curated	2.849e-09	3.19e-06	3.19e-07	2.424e-06	7	386	MTHFR,AKR1A1,DRD4,ALDH1A1,ALDH2,GABRA2,NR3C1
Disease	C0085281	Addictive Behavior	DisGeNET BeFree	3.403e-09	3.811e-06	3.465e-07	2.633e-06	6	207	CHRM2,MTHFR,DRD4,ALDH2,GABRA2,NR3C1
Disease	C0016382	Flushing	DisGeNET Curated	4.585e-09	5.135e-06	4.279e-07	3.252e-06	4	30	AKR1A1,ALDH1A1,ALDH2,ADH1C
Disease	C0019337	Heroin Dependence	DisGeNET Curated	6.082e-08	6.812e-05	5.231e-06	3.975e-05	4	56	AUTS2,DRD4,ALDH2,GABRA2
Disease	C0220810	Congenital defects	DisGeNET BeFree	6.539e-08	7.323e-05	5.231e-06	3.975e-05	4	57	MTHFR,AKR1A1,ALDH2,ADH1C
Disease	C0038443	Stress, Psychological	DisGeNET BeFree	1.049e-07	0.0001175	7.831e-06	5.951e-05	4	64	KCNJ6,DRD4,GABRA2,NR3C1
Disease	C0549393	Alcohol problem	DisGeNET BeFree	1.703e-07	0.0001907	1.192e-05	9.059e-05	3	16	DRD4,ALDH2,GABRA2
Disease	C0023896	Alcoholic Liver Diseases	DisGeNET Curated	3.011e-07	0.0003372	1.984e-05	0.0001507	4	83	AKR1A1,ALDH1A1,ALDH2,ADH1C
Disease	C0023891	Liver Cirrhosis, Alcoholic	DisGeNET Curated	3.641e-07	0.0004078	2.266e-05	0.0001722	4	87	MTHFR,AKR1A1,ALDH2,ADH1C
Disease	C0376670	Pancreatitis, Alcoholic	DisGeNET Curated	5.37e-07	0.0006015	3.166e-05	0.0002405	3	23	AKR1A1,ALDH2,ADH1C
Disease	C0154409	Recurrent major depressive episodes	DisGeNET Curated	6.968e-07	0.0007805	3.902e-05	0.0002965	3	25	CHRM2,MTHFR,NR3C1
Disease	C0006012	Borderline Personality Disorder	DisGeNET BeFree	9.022e-07	0.00101	4.812e-05	0.0003656	4	109	CHRM2,MTHFR,DRD4,NR3C1
Disease	C0011570	Mental Depression	DisGeNET Curated	1.234e-06	0.001382	6.283e-05	0.0004775	6	559	CHRM2,MTHFR,KCNJ6,DRD4,ALDH2,NR3C1
Disease	C0030567	Parkinson Disease	DisGeNET Curated	1.337e-06	0.001498	6.512e-05	0.0004949	7	946	MTHFR,KCNJ6,AKR1A1,DRD4,ALDH1A1,ALDH2,ADH1C
Disease	C0004352	Autistic Disorder	DisGeNET Curated	1.884e-06	0.00211	8.035e-05	0.0006106	6	601	AUTS2,MTHFR,AKR1A1,DRD4,ALDH2,GABRA2
Disease	C0011581	Depressive disorder	DisGeNET Curated	1.939e-06	0.002172	8.035e-05	0.0006106	6	604	CHRM2,MTHFR,KCNJ6,DRD4,ALDH2,NR3C1
Disease	C0153405	Malignant neoplasm of pharynx	DisGeNET Curated	1.975e-06	0.002212	8.035e-05	0.0006106	3	35	AKR1A1,ALDH2,ADH1C
Disease	C0014859	Esophageal Neoplasms	DisGeNET Curated	1.996e-06	0.002236	8.035e-05	0.0006106	6	607	MTHFR,AKR1A1,ALDH1A1,ALDH2,NR3C1,ADH1C
Disease	C0004936	Mental disorders	DisGeNET Curated	2.009e-06	0.00225	8.035e-05	0.0006106	5	320	CHRM2,MTHFR,DRD4,ALDH2,NR3C1
Disease	C0036341	Schizophrenia	DisGeNET Curated	2.165e-06	0.002425	8.362e-05	0.0006354	8	1537	AUTS2,CHRM2,MTHFR,AKR1A1,DRD4,ALDH1A1,ALDH2,NR3C1
Disease	C0233514	Abnormal behavior	DisGeNET BeFree	2.372e-06	0.002656	8.622e-05	0.0006552	5	331	CHRM2,MTHFR,DRD4,GABRA2,NR3C1
Disease	C0038580	Substance Dependence	DisGeNET Curated	2.387e-06	0.002673	8.622e-05	0.0006552	4	139	CHRM2,AKR1A1,ALDH2,GABRA2
Disease	C0678356	alcohol effect	DisGeNET BeFree	2.985e-06	0.003343	0.0001013	0.0007697	2	4	ALDH1A1,ALDH2
Disease	C0679414	alcohol flush reaction	DisGeNET BeFree	2.985e-06	0.003343	0.0001013	0.0007697	2	4	AKR1A1,ALDH2
Disease	C0152018	Esophageal carcinoma	DisGeNET Curated	3.136e-06	0.003512	0.0001033	0.000785	6	656	MTHFR,AKR1A1,ALDH1A1,ALDH2,NR3C1,ADH1C
Disease	C0086133	Depressive Syndrome	DisGeNET Curated	3.454e-06	0.003868	0.0001105	0.0008398	3	42	CHRM2,MTHFR,NR3C1
Disease	C0546837	Malignant neoplasm of esophagus	DisGeNET Curated	3.607e-06	0.00404	0.0001122	0.0008527	6	672	MTHFR,AKR1A1,ALDH1A1,ALDH2,NR3C1,ADH1C
Disease	C0564567	Impulsive character (finding)	DisGeNET BeFree	3.981e-06	0.004459	0.0001205	0.0009157	3	44	CHRM2,DRD4,GABRA2
Disease	C0233523	Antisocial behavior	DisGeNET BeFree	5.19e-06	0.005813	0.000153	0.001162	3	48	CHRM2,DRD4,ALDH2
Disease	C0006287	Bronchopulmonary Dysplasia	DisGeNET Curated	6.67e-06	0.00747	0.0001915	0.001455	4	180	CHRM2,MTHFR,DRD4,NR3C1
Disease	C0349464	Wernicke-Korsakoff Syndrome	DisGeNET Curated	7.455e-06	0.00835	0.0001988	0.001511	2	6	AKR1A1,ALDH2
Disease	cv:CN028882	Alcohol dependence	Clinical Variations	7.455e-06	0.00835	0.0001988	0.001511	2	6	GABRA2,ADH1C
Disease	OMIN:103780	ALCOHOL DEPENDENCE	OMIM	7.455e-06	0.00835	0.0001988	0.001511	2	6	GABRA2,ADH1C
Disease	C0677660	Emotional problems	DisGeNET BeFree	1.043e-05	0.01168	0.0002717	0.002065	2	7	MTHFR,DRD4
Disease	C0278996	Malignant Head and Neck Neoplasm	DisGeNET Curated	1.221e-05	0.01367	0.0003108	0.002362	5	463	MTHFR,AKR1A1,ALDH1A1,ALDH2,ADH1C
Disease	C0154575	Rumination Disorders	DisGeNET BeFree	1.39e-05	0.01557	0.0003386	0.002573	2	8	MTHFR,KCNJ6
Disease	C3160814	Cannabis use	DisGeNET Curated	1.39e-05	0.01557	0.0003386	0.002573	2	8	DRD4,GABRA2
Disease	C0153381	Malignant neoplasm of mouth	DisGeNET Curated	1.591e-05	0.01782	0.0003792	0.002881	5	489	MTHFR,AKR1A1,ALDH1A1,ALDH2,ADH1C
Disease	C0013146	Drug abuse	DisGeNET Curated	1.697e-05	0.019	0.0003959	0.003008	4	228	CHRM2,DRD4,NR3C1,ADH1C
Disease	C1263846	Attention deficit hyperactivity disorder	DisGeNET Curated	2.634e-05	0.0295	0.0005765	0.004381	4	255	AUTS2,MTHFR,DRD4,ALDH2
Disease	C1302401	Adenoma of large intestine	DisGeNET BeFree	2.716e-05	0.03042	0.0005765	0.004381	4	257	MTHFR,AKR1A1,ALDH2,ADH1C
Disease	C3826044	Lymphoblastic leukemia in children	DisGeNET BeFree	2.728e-05	0.03055	0.0005765	0.004381	2	11	MTHFR,NR3C1
Disease	C0042693	Violence	DisGeNET BeFree	2.728e-05	0.03055	0.0005765	0.004381	2	11	DRD4,NR3C1
Disease	C0156312	Atrophy of testis	DisGeNET BeFree	2.728e-05	0.03055	0.0005765	0.004381	2	11	AKR1A1,ALDH2
Disease	C0033975	Psychotic Disorders	DisGeNET Curated	3.54e-05	0.03965	0.0007259	0.005516	4	275	MTHFR,DRD4,ALDH2,NR3C1
Disease	C0014544	Epilepsy	DisGeNET Curated	3.565e-05	0.03992	0.0007259	0.005516	5	578	AUTS2,CHRM2,MTHFR,ALDH2,GABRA2
Disease	C0426576	Gastrointestinal symptom	DisGeNET BeFree	3.866e-05	0.04329	0.0007596	0.005772	2	13	AKR1A1,ADH1C
Disease	C0221074	Depression, Postpartum	DisGeNET Curated	3.866e-05	0.04329	0.0007596	0.005772	2	13	MTHFR,NR3C1
Disease	C0525045	Mood Disorders	DisGeNET Curated	5.581e-05	0.06251	0.001078	0.00819	4	309	CHRM2,MTHFR,DRD4,NR3C1
Disease	C0008060	child abuse behavior	DisGeNET BeFree	5.94e-05	0.06653	0.001109	0.008425	2	16	DRD4,NR3C1
Disease	OMIN:168600	PARKINSON DISEASE, LATE-ONSET; PD	OMIM	5.94e-05	0.06653	0.001109	0.008425	2	16	DRD4,ADH1C
Disease	C0029121	Oppositional Defiant Disorder	DisGeNET Curated	6.729e-05	0.07536	0.001235	0.009388	2	17	DRD4,NR3C1
Disease	C0236788	Bipolar II disorder	DisGeNET Curated	7.567e-05	0.08475	0.001367	0.01039	2	18	MTHFR,ALDH2
Disease	C0005586	Bipolar Disorder	DisGeNET Curated	0.0001038	0.1163	0.001846	0.01403	5	723	CHRM2,MTHFR,DRD4,ALDH2,NR3C1
Disease	C0751688	Malignant Squamous Cell Neoplasm	DisGeNET Curated	0.0001086	0.1216	0.0019	0.01444	3	132	MTHFR,AKR1A1,ALDH1A1
Disease	C0007222	Cardiovascular Diseases	DisGeNET Curated	0.0001182	0.1324	0.002037	0.01548	5	743	MTHFR,AKR1A1,ALDH2,NR3C1,ADH1C
Disease	C0013170	Drug habituation	DisGeNET Curated	0.0001212	0.1358	0.002057	0.01563	3	137	CHRM2,MTHFR,NR3C1
Disease	C0027051	Myocardial Infarction	DisGeNET Curated	0.0001236	0.1384	0.002065	0.0157	5	750	MTHFR,AKR1A1,ALDH2,NR3C1,ADH1C
Disease	C0010054	Coronary Arteriosclerosis	DisGeNET Curated	0.0001291	0.1446	0.002127	0.01616	5	757	MTHFR,AKR1A1,ALDH2,NR3C1,ADH1C
Disease	C0038586	Substance Use Disorders	DisGeNET Curated	0.0001348	0.151	0.002189	0.01663	3	142	CHRM2,DRD4,ALDH1A1
Disease	C0086132	Depressive Symptoms	DisGeNET Curated	0.0001464	0.164	0.002301	0.01749	3	146	MTHFR,DRD4,NR3C1
Disease	C0010068	Coronary heart disease	DisGeNET Curated	0.000147	0.1646	0.002301	0.01749	5	778	MTHFR,AKR1A1,ALDH2,NR3C1,ADH1C
Disease	C0747548	Pharyngeal Carcinoma	DisGeNET BeFree	0.0001479	0.1657	0.002301	0.01749	2	25	ALDH2,ADH1C
Disease	C1956346	Coronary Artery Disease	DisGeNET Curated	0.0001676	0.1877	0.002572	0.01954	5	800	MTHFR,AKR1A1,ALDH2,NR3C1,ADH1C
Disease	C0740858	Substance abuse problem	DisGeNET Curated	0.0001714	0.192	0.002583	0.01963	3	154	CHRM2,DRD4,GABRA2
Disease	C0872084	Sarcopenia	DisGeNET Curated	0.000173	0.1937	0.002583	0.01963	2	27	MTHFR,NR3C1
Disease	C1336076	Sporadic Breast Carcinoma	DisGeNET Curated	0.0001849	0.2071	0.002725	0.02071	3	158	MTHFR,ALDH1A1,NR3C1
Disease	C0394006	Dysequilibrium syndrome	DisGeNET Curated	0.0001999	0.2239	0.00288	0.02188	2	29	DRD4,ADH1C
Disease	C0041696	Unipolar Depression	DisGeNET Curated	0.0002006	0.2246	0.00288	0.02188	4	430	CHRM2,MTHFR,DRD4,NR3C1
Disease	C1623038	Cirrhosis	DisGeNET Curated	0.0002042	0.2287	0.002894	0.02199	4	432	MTHFR,AKR1A1,ALDH2,ADH1C
Disease	C0003431	Antisocial Personality Disorder	DisGeNET Curated	0.0002141	0.2398	0.002997	0.02277	2	30	ALDH2,GABRA2
Disease	C0030193	Pain	DisGeNET Curated	0.0002191	0.2454	0.003029	0.02302	4	440	MTHFR,KCNJ6,DRD4,NR3C1
Disease	C0149931	Migraine Disorders	DisGeNET Curated	0.0002416	0.2706	0.003291	0.02501	3	173	MTHFR,AKR1A1,DRD4
Disease	C1333762	Gastric Cardia Adenocarcinoma	DisGeNET BeFree	0.0002439	0.2732	0.003291	0.02501	2	32	MTHFR,AKR1A1
Disease	C0030305	Pancreatitis	DisGeNET Curated	0.0002542	0.2847	0.003389	0.02575	3	176	AKR1A1,ALDH2,ADH1C
Disease	C0220641	Lip and Oral Cavity Carcinoma	DisGeNET BeFree	0.0002775	0.3108	0.003656	0.02778	4	468	MTHFR,AKR1A1,ALDH1A1,ADH1C
Disease	C0011860	Diabetes Mellitus, Non-Insulin-Dependent	DisGeNET Curated	0.0003091	0.3462	0.003936	0.02991	6	1472	MTHFR,KCNJ6,AKR1A1,ALDH2,NR3C1,ADH1C
Disease	C0153382	Malignant neoplasm of oropharynx	DisGeNET BeFree	0.0003093	0.3464	0.003936	0.02991	2	36	ALDH2,ADH1C
Disease	C2267227	Bulimia Nervosa	DisGeNET Curated	0.0003093	0.3464	0.003936	0.02991	2	36	DRD4,NR3C1
Disease	C1168401	Squamous cell carcinoma of the head and neck	DisGeNET Curated	0.000323	0.3617	0.004064	0.03088	5	920	MTHFR,AKR1A1,ALDH1A1,ALDH2,ADH1C
Disease	C0282126	Depression, Neurotic	DisGeNET Curated	0.0003633	0.4069	0.004472	0.03398	2	39	MTHFR,NR3C1
Disease	C0520459	Necrotizing Enterocolitis	DisGeNET Curated	0.0003633	0.4069	0.004472	0.03398	2	39	AKR1A1,ALDH2
Disease	C0011884	Diabetic Retinopathy	DisGeNET Curated	0.00037	0.4144	0.004504	0.03423	3	200	MTHFR,AKR1A1,ALDH2
Disease	C1269683	Major Depressive Disorder	DisGeNET Curated	0.0003824	0.4282	0.004605	0.03499	4	509	CHRM2,MTHFR,DRD4,NR3C1
Disease	C0018798	Congenital Heart Defects	DisGeNET Curated	0.0003921	0.4392	0.004672	0.0355	3	204	MTHFR,KCNJ6,ALDH2
Disease	C0025193	Melancholia	DisGeNET Curated	0.0004018	0.45	0.004736	0.03599	2	41	MTHFR,NR3C1
Disease	C0001418	Adenocarcinoma	DisGeNET Curated	0.0004077	0.4566	0.004756	0.03614	6	1548	MTHFR,AKR1A1,ALDH1A1,ALDH2,NR3C1,ADH1C
Disease	C0339467	Proliferative retinopathy	DisGeNET BeFree	0.0004217	0.4723	0.004869	0.037	2	42	MTHFR,ALDH2
Disease	C0338908	Mixed anxiety and depressive disorder	DisGeNET Curated	0.0004421	0.4951	0.005001	0.038	2	43	MTHFR,ALDH2
Disease	C0041834	Erythema	DisGeNET Curated	0.0004421	0.4951	0.005001	0.038	2	43	AKR1A1,ALDH2
Disease	C0024713	Manic Disorder	DisGeNET Curated	0.0004629	0.5185	0.005185	0.0394	2	44	MTHFR,NR3C1
Disease	C0349204	Nonorganic psychosis	DisGeNET Curated	0.0004826	0.5405	0.005352	0.04067	3	219	MTHFR,DRD4,NR3C1
Disease	C0011573	Endogenous depression	DisGeNET Curated	0.0005061	0.5668	0.005503	0.04181	2	46	MTHFR,NR3C1
Disease	C0917731	Male sterility	DisGeNET Curated	0.0005061	0.5668	0.005503	0.04181	2	46	MTHFR,ALDH2
Disease	C0023895	Liver diseases	DisGeNET Curated	0.0005239	0.5868	0.005618	0.04269	4	553	MTHFR,ALDH1A1,ALDH2,ADH1C
Disease	C0338480	Common Migraine	DisGeNET Curated	0.000598	0.6697	0.005618	0.04269	2	50	MTHFR,DRD4
Disease	C1842981	NEUROTICISM	DisGeNET BeFree	0.0006467	0.7243	0.005618	0.04269	2	52	MTHFR,DRD4
Disease	C0002622	Amnesia	DisGeNET Curated	0.0006718	0.7524	0.005618	0.04269	2	53	MTHFR,ALDH2
Disease	C3469521	FANCONI ANEMIA, COMPLEMENTATION GROUP A (disorder)	DisGeNET Curated	0.0006935	0.7768	0.005618	0.04269	3	248	MTHFR,ALDH1A1,ALDH2
Disease	C0023890	Liver Cirrhosis	DisGeNET Curated	0.0006953	0.7788	0.005618	0.04269	4	596	MTHFR,AKR1A1,ALDH2,ADH1C
Disease	C0740394	Hyperuricemia	DisGeNET Curated	0.0006974	0.7811	0.005618	0.04269	2	54	MTHFR,ALDH2
Disease	C0949059	Polyp of large intestine	DisGeNET BeFree	0.0007234	0.8102	0.005618	0.04269	2	55	AKR1A1,ALDH2
Disease	C0000768	Congenital Abnormality	DisGeNET Curated	0.0007266	0.8138	0.005618	0.04269	4	603	MTHFR,AKR1A1,ALDH2,ADH1C
Disease	C2945552	Attention deficit hyperactivity disorder, combined type	DisGeNET BeFree	0.0007374	0.8259	0.005618	0.04269	1	1	DRD4
Disease	C1856061	Methylenetetrahydrofolate reductase deficiency	DisGeNET Curated	0.0007374	0.8259	0.005618	0.04269	1	1	MTHFR
Disease	C1866430	NOVELTY SEEKING PERSONALITY TRAIT	DisGeNET Curated	0.0007374	0.8259	0.005618	0.04269	1	1	DRD4
Disease	C1841982	BODY COMPOSITION, BENEFICIAL	DisGeNET Curated	0.0007374	0.8259	0.005618	0.04269	1	1	NR3C1
Disease	OMIN:236250	HOMOCYSTINURIA DUE TO DEFICIENCY OF N(5,10)-METHYLENETETRAHYDROFOLATE REDUCTASE ACTIVITY	OMIM	0.0007374	0.8259	0.005618	0.04269	1	1	MTHFR
Disease	C1442965	Avascular necrosis of the capital femoral epiphysis	DisGeNET BeFree	0.0007374	0.8259	0.005618	0.04269	1	1	MTHFR
Disease	C0011057	Hearing Loss, Sudden	DisGeNET Curated	0.0007374	0.8259	0.005618	0.04269	1	1	MTHFR
Disease	OMIN:610251	ALCOHOL SENSITIVITY, ACUTE	OMIM	0.0007374	0.8259	0.005618	0.04269	1	1	ALDH2
Disease	C1841973	Pseudohermaphroditism, Female, With Hypokalemia, Due To Glucocorticoid Resistance	DisGeNET Curated	0.0007374	0.8259	0.005618	0.04269	1	1	NR3C1
Disease	C2608086	HANGOVER, SUSCEPTIBILITY TO (finding)	DisGeNET Curated	0.0007374	0.8259	0.005618	0.04269	1	1	ALDH2
Disease	C1856059	Mthfr Deficiency, Thermolabile Type	DisGeNET Curated	0.0007374	0.8259	0.005618	0.04269	1	1	MTHFR
Disease	C0392115	Neurogenic Urinary Bladder, Uninhibited	DisGeNET Curated	0.0007374	0.8259	0.005618	0.04269	1	1	CHRM2
Disease	C1856058	HOMOCYSTINURIA DUE TO DEFICIENCY OF N(5,10)-METHYLENETETRAHYDROFOLATE REDUCTASE ACTIVITY	DisGeNET Curated	0.0007374	0.8259	0.005618	0.04269	1	1	MTHFR
Disease	C0585229	Multiple lacunar infarcts	DisGeNET BeFree	0.0007374	0.8259	0.005618	0.04269	1	1	ALDH2
Disease	C0268611	Arakawa syndrome 2	DisGeNET BeFree	0.0007374	0.8259	0.005618	0.04269	1	1	MTHFR
Disease	C0524948	Maxillofacial Abnormalities	DisGeNET Curated	0.0007374	0.8259	0.005618	0.04269	1	1	MTHFR
Disease	cv:CN188274	Mental retardation, autosomal dominant 26	Clinical Variations	0.0007374	0.8259	0.005618	0.04269	1	1	AUTS2
Disease	C0339005	Conduct disorder, childhood-onset type	DisGeNET BeFree	0.0007374	0.8259	0.005618	0.04269	1	1	GABRA2
Disease	C0234235	Tissue sensitivity	DisGeNET BeFree	0.0007374	0.8259	0.005618	0.04269	1	1	NR3C1
Disease	C4275153	Hereditary glucocorticoid resistance	DisGeNET BeFree	0.0007374	0.8259	0.005618	0.04269	1	1	NR3C1
Disease	C2674838	ALCOHOL SENSITIVITY, ACUTE	DisGeNET Curated	0.0007374	0.8259	0.005618	0.04269	1	1	ALDH2
Disease	C4014435	MENTAL RETARDATION, AUTOSOMAL DOMINANT 26	DisGeNET Curated	0.0007374	0.8259	0.005618	0.04269	1	1	AUTS2
Disease	C2217040	malignant neoplasm of large intestine stage IV	DisGeNET BeFree	0.0007374	0.8259	0.005618	0.04269	1	1	MTHFR
Disease	C0683303	RISK-TAKING BEHAVIOR	DisGeNET Curated	0.0007374	0.8259	0.005618	0.04269	1	1	DRD4
Disease	cv:C1856058	Homocysteinemia due to MTHFR deficiency	Clinical Variations	0.0007374	0.8259	0.005618	0.04269	1	1	MTHFR
Disease	cv:C2674838	Acute alcohol sensitivity	Clinical Variations	0.0007374	0.8259	0.005618	0.04269	1	1	ALDH2
Disease	C1861630	CHLORPROPAMIDE-ALCOHOL FLUSHING	DisGeNET BeFree	0.0007374	0.8259	0.005618	0.04269	1	1	ALDH2
Disease	C0011548	Dependent Personality Disorder	DisGeNET BeFree	0.0007374	0.8259	0.005618	0.04269	1	1	DRD4
Disease	cv:CN205763	Glucocorticoid resistance, generalized	Clinical Variations	0.0007374	0.8259	0.005618	0.04269	1	1	NR3C1
Disease	cv:C1866430	Novelty seeking personality trait	Clinical Variations	0.0007374	0.8259	0.005618	0.04269	1	1	DRD4
Disease	cv:C3279800	Keppen-Lubinsky syndrome	Clinical Variations	0.0007374	0.8259	0.005618	0.04269	1	1	KCNJ6
Disease	C0750955	Neurogenic Urinary Bladder, Spastic	DisGeNET Curated	0.0007374	0.8259	0.005618	0.04269	1	1	CHRM2
Disease	C0750953	Urinary Bladder Neurogenesis	DisGeNET Curated	0.0007374	0.8259	0.005618	0.04269	1	1	CHRM2
Disease	C0149622	Neurogenic Urinary Bladder, Atonic	DisGeNET Curated	0.0007374	0.8259	0.005618	0.04269	1	1	CHRM2
Disease	C0679272	Polydrug abuse	DisGeNET BeFree	0.0007374	0.8259	0.005618	0.04269	1	1	GABRA2
Disease	C0741916	Cardiac defects	DisGeNET BeFree	0.0007499	0.8399	0.005675	0.04312	2	56	MTHFR,ALDH2
Disease	C0013295	Duodenal Ulcer	DisGeNET Curated	0.0007768	0.8701	0.005839	0.04437	2	57	ALDH2,ADH1C
Disease	C0007785	Cerebral Infarction	DisGeNET Curated	0.0007868	0.8812	0.005843	0.0444	3	259	MTHFR,AKR1A1,ALDH2
Disease	C0028754	Obesity	DisGeNET Curated	0.0007877	0.8822	0.005843	0.0444	6	1747	CHRM2,MTHFR,DRD4,ALDH1A1,GABRA2,NR3C1
Disease	C0042721	Viral hepatitis	DisGeNET BeFree	0.0008043	0.9008	0.005862	0.04454	2	58	ALDH2,ADH1C
Disease	C0005587	Depression, Bipolar	DisGeNET Curated	0.0008043	0.9008	0.005862	0.04454	2	58	MTHFR,NR3C1
Disease	C0236018	Aura	DisGeNET Curated	0.0008321	0.932	0.005862	0.04454	2	59	AUTS2,CHRM2
Disease	C2700440	MAJOR AFFECTIVE DISORDER 9	DisGeNET BeFree	0.0008321	0.932	0.005862	0.04454	2	59	DRD4,NR3C1
Disease	C0848676	Subfertility, Male	DisGeNET Curated	0.0008321	0.932	0.005862	0.04454	2	59	MTHFR,ALDH2
Disease	C0751111	Awakening Epilepsy	DisGeNET Curated	0.0008321	0.932	0.005862	0.04454	2	59	AUTS2,CHRM2
Disease	C2700439	MAJOR AFFECTIVE DISORDER 8	DisGeNET BeFree	0.0008321	0.932	0.005862	0.04454	2	59	DRD4,NR3C1
Disease	C2349952	Oropharyngeal Carcinoma	DisGeNET Curated	0.0008321	0.932	0.005862	0.04454	2	59	ALDH2,ADH1C
Disease	C0005684	Malignant neoplasm of urinary bladder	DisGeNET Curated	0.0008603	0.9636	0.005986	0.04549	5	1137	MTHFR,AKR1A1,ALDH2,NR3C1,ADH1C
Disease	C2700438	MAJOR AFFECTIVE DISORDER 7	DisGeNET Curated	0.0008605	0.9637	0.005986	0.04549	2	60	DRD4,NR3C1
Disease	C0086237	Epilepsy, Cryptogenic	DisGeNET Curated	0.0008893	0.996	0.006099	0.04635	2	61	AUTS2,CHRM2
Disease	C0024809	Marijuana Abuse	DisGeNET Curated	0.0008893	0.996	0.006099	0.04635	2	61	DRD4,GABRA2
Disease	C0424295	Hyperactive behavior	DisGeNET Curated	0.0008931	1	0.006099	0.04635	4	637	MTHFR,DRD4,GABRA2,NR3C1
Disease	C0699885	Carcinoma of bladder	DisGeNET Curated	0.0009135	1	0.006184	0.04699	5	1152	MTHFR,AKR1A1,ALDH2,NR3C1,ADH1C
Disease	C0032584	polyps	DisGeNET Curated	0.0009166	1	0.006184	0.04699	3	273	MTHFR,ALDH2,ADH1C
Disease	C0007113	Rectal Carcinoma	DisGeNET Curated	0.0009263	1	0.006212	0.04721	3	274	MTHFR,ALDH1A1,ALDH2
Disease	C0085580	Essential Hypertension	DisGeNET Curated	0.000946	1	0.006307	0.04792	3	276	MTHFR,ALDH2,NR3C1
Disease	C0005695	Bladder Neoplasm	DisGeNET Curated	0.0009654	1	0.006398	0.04862	5	1166	MTHFR,AKR1A1,ALDH2,NR3C1,ADH1C
Disease	C0002395	Alzheimer's Disease	DisGeNET Curated	0.0009794	1	0.006453	0.04903	6	1819	CHRM2,MTHFR,AKR1A1,DRD4,ALDH2,NR3C1
Disease	C0149521	Pancreatitis, Chronic	DisGeNET Curated	0.001038	1	0.006774	0.05147	3	285	AKR1A1,ALDH2,ADH1C
Disease	C0206677	Adenomatous Polyps	DisGeNET Curated	0.00104	1	0.006774	0.05147	2	66	MTHFR,ADH1C
Disease	C0015625	Fanconi Anemia	DisGeNET Curated	0.001049	1	0.006789	0.05159	3	286	MTHFR,ALDH1A1,ALDH2
Disease	C0018799	Heart Diseases	DisGeNET Curated	0.001092	1	0.007026	0.05339	3	290	MTHFR,AKR1A1,ALDH2
Disease	C0013473	Eating Disorders	DisGeNET Curated	0.001104	1	0.007064	0.05368	2	68	DRD4,NR3C1
Disease	C0271650	Impaired glucose tolerance	DisGeNET Curated	0.001113	1	0.007086	0.05384	3	292	ALDH2,NR3C1,ADH1C
Disease	C0038454	Cerebrovascular accident	DisGeNET Curated	0.001122	1	0.007099	0.05394	4	677	MTHFR,AKR1A1,ALDH2,ADH1C
Disease	C1970945	MAJOR AFFECTIVE DISORDER 6	DisGeNET BeFree	0.001203	1	0.007525	0.05718	2	71	DRD4,NR3C1
Disease	C1970943	MAJOR AFFECTIVE DISORDER 4	DisGeNET BeFree	0.001203	1	0.007525	0.05718	2	71	DRD4,NR3C1
Disease	C0009404	Colorectal Neoplasms	DisGeNET Curated	0.001218	1	0.007576	0.05757	4	692	MTHFR,AKR1A1,ALDH2,ADH1C
Disease	C0751295	Memory Loss	DisGeNET Curated	0.001236	1	0.007609	0.05782	2	72	MTHFR,ALDH2
Disease	C0087169	Withdrawal Symptoms	DisGeNET Curated	0.001236	1	0.007609	0.05782	2	72	MTHFR,DRD4
Disease	C1852197	MAJOR AFFECTIVE DISORDER 1	DisGeNET BeFree	0.001271	1	0.007706	0.05856	2	73	DRD4,NR3C1
Disease	C0154830	Proliferative diabetic retinopathy	DisGeNET BeFree	0.001306	1	0.007706	0.05856	2	74	MTHFR,AKR1A1
Disease	C0011847	Diabetes	DisGeNET BeFree	0.001409	1	0.007706	0.05856	5	1267	MTHFR,AKR1A1,ALDH2,NR3C1,ADH1C
Disease	C0338468	Tic Disorders, Vocal	DisGeNET Curated	0.001473	1	0.007706	0.05856	1	2	DRD4
Disease	C0008701	Chronic Motor or Vocal Tic Disorder	DisGeNET Curated	0.001473	1	0.007706	0.05856	1	2	DRD4
Disease	C0751501	Intracranial Sinus Thrombophlebitis	DisGeNET Curated	0.001473	1	0.007706	0.05856	1	2	MTHFR
Disease	C0236964	Attention Deficit and Disruptive Behavior Disorders	DisGeNET Curated	0.001473	1	0.007706	0.05856	1	2	DRD4
Disease	C0266672	Amyelencephalus	DisGeNET Curated	0.001473	1	0.007706	0.05856	1	2	MTHFR
Disease	C0221100	Hangover from any Alcohol or Other Drugs substance	DisGeNET BeFree	0.001473	1	0.007706	0.05856	1	2	ALDH2
Disease	C1855128	Methylcobalamin Deficiency, CblG Type	DisGeNET Curated	0.001473	1	0.007706	0.05856	1	2	MTHFR
Disease	C1850406	NAVAJO NEUROHEPATOPATHY	DisGeNET Curated	0.001473	1	0.007706	0.05856	1	2	MTHFR
Disease	C0238394	Female Pseudohermaphroditism	DisGeNET Curated	0.001473	1	0.007706	0.05856	1	2	NR3C1
Disease	C0035302	Retinal Artery Occlusion	DisGeNET BeFree	0.001473	1	0.007706	0.05856	1	2	MTHFR
Disease	C1298680	Occlusive stroke	DisGeNET BeFree	0.001473	1	0.007706	0.05856	1	2	MTHFR
Disease	C2930863	Primary cortisol resistance	DisGeNET BeFree	0.001473	1	0.007706	0.05856	1	2	NR3C1
Disease	C1112442	Female sexual dysfunction	DisGeNET BeFree	0.001473	1	0.007706	0.05856	1	2	DRD4
Disease	C0221764	Chronic psychosis	DisGeNET BeFree	0.001473	1	0.007706	0.05856	1	2	DRD4
Disease	C3279800	KEPPEN-LUBINSKY SYNDROME	DisGeNET Curated	0.001473	1	0.007706	0.05856	1	2	KCNJ6
Disease	C0751554	Motor Tic Disorders	DisGeNET Curated	0.001473	1	0.007706	0.05856	1	2	DRD4
Disease	C0085677	Alcoholic Neuropathy	DisGeNET BeFree	0.001473	1	0.007706	0.05856	1	2	ALDH2
Disease	C0751555	Post-Traumatic Tic Disorder	DisGeNET Curated	0.001473	1	0.007706	0.05856	1	2	DRD4
Disease	C0810031	alcohol-related liver disease	DisGeNET BeFree	0.001473	1	0.007706	0.05856	1	2	ADH1C
Disease	C0685896	Acephaly	DisGeNET Curated	0.001473	1	0.007706	0.05856	1	2	MTHFR
Disease	C0751502	Petrous Sinus Thrombosis	DisGeNET Curated	0.001473	1	0.007706	0.05856	1	2	MTHFR
Disease	C0266452	Hemicephaly	DisGeNET Curated	0.001473	1	0.007706	0.05856	1	2	MTHFR
Disease	C0751500	Petrous Sinus Thrombophlebitis	DisGeNET Curated	0.001473	1	0.007706	0.05856	1	2	MTHFR
Disease	C0005697	Neurogenic Urinary Bladder	DisGeNET Curated	0.001473	1	0.007706	0.05856	1	2	CHRM2
Disease	C0751553	Childhood Tic Disorders	DisGeNET Curated	0.001473	1	0.007706	0.05856	1	2	DRD4
Disease	C4024948	Anterior encephalocele	DisGeNET BeFree	0.001473	1	0.007706	0.05856	1	2	MTHFR
Disease	cv:CN033424	Attention deficit-hyperactivity disorder	Clinical Variations	0.001473	1	0.007706	0.05856	1	2	DRD4
Disease	C0040702	Transient Tic Disorder	DisGeNET Curated	0.001473	1	0.007706	0.05856	1	2	DRD4
Disease	C0158629	Congenital anomaly of aortic arch	DisGeNET BeFree	0.001473	1	0.007706	0.05856	1	2	MTHFR
Disease	C0235946	Cerebral atrophy	DisGeNET Curated	0.001486	1	0.007706	0.05856	2	79	AKR1A1,ALDH2
Disease	C0036337	Schizoaffective Disorder	DisGeNET Curated	0.001486	1	0.007706	0.05856	2	79	DRD4,NR3C1
Disease	C1402315	Vascular lesions	DisGeNET BeFree	0.001524	1	0.007864	0.05976	2	80	ALDH2,NR3C1
Disease	C0023787	Lipodystrophy	DisGeNET Curated	0.00184	1	0.009452	0.07182	2	88	KCNJ6,NR3C1
Disease	C0032962	Pregnancy Complications	DisGeNET Curated	0.001881	1	0.009621	0.07311	2	89	MTHFR,NR3C1
Disease	C0152021	Congenital heart disease	DisGeNET BeFree	0.001923	1	0.009791	0.0744	2	90	MTHFR,ALDH2
Disease	C0497327	Dementia	DisGeNET Curated	0.001937	1	0.009816	0.07459	3	354	MTHFR,ALDH2,NR3C1

## Sheet: Amphetamine abuse
Category	ID	Name	Source	p-value	q-value Bonferroni	q-value FDR B&H	q-value FDR B&Y	Hit Count in Query List	Hit Count in Genome	Hit in Query List
GO: Molecular Function	GO:0070405	ammonium ion binding		1.671e-11	9.175e-09	9.175e-09	6.318e-08	10	123	SLC6A3,DRD1,DRD2,DRD3,DRD4,HTR1B,HTR3A,HTR6,ACHE,SERPINA5
GO: Molecular Function	GO:0004016	adenylate cyclase activity		7.804e-11	4.285e-08	2.142e-08	1.475e-07	12	253	ADORA2A,DRD1,DRD2,DRD3,NPY1R,PDE4B,DRD4,HTR1B,PDE4D,GRM2,NOS1,OPRM1
GO: Molecular Function	GO:0009975	cyclase activity		2.618e-10	1.437e-07	3.593e-08	2.474e-07	12	281	ADORA2A,DRD1,DRD2,DRD3,NPY1R,PDE4B,DRD4,HTR1B,PDE4D,GRM2,NOS1,OPRM1
GO: Molecular Function	GO:0016849	phosphorus-oxygen lyase activity		2.618e-10	1.437e-07	3.593e-08	2.474e-07	12	281	ADORA2A,DRD1,DRD2,DRD3,NPY1R,PDE4B,DRD4,HTR1B,PDE4D,GRM2,NOS1,OPRM1
GO: Molecular Function	GO:0035240	dopamine binding		1.386e-09	7.611e-07	1.522e-07	1.048e-06	5	15	SLC6A3,DRD1,DRD2,DRD3,DRD4
GO: Molecular Function	GO:0042165	neurotransmitter binding		5.297e-09	2.908e-06	4.847e-07	3.338e-06	10	221	GABRG2,DRD1,DRD2,DRD3,DRD4,HTR1B,HTR3A,HTR6,ACHE,OPRM1
GO: Molecular Function	GO:1901338	catecholamine binding		7.061e-09	3.876e-06	5.538e-07	3.813e-06	5	20	SLC6A3,DRD1,DRD2,DRD3,DRD4
GO: Molecular Function	GO:0004952	dopamine neurotransmitter receptor activity		2.947e-08	1.618e-05	1.837e-06	1.265e-05	4	10	DRD1,DRD2,DRD3,DRD4
GO: Molecular Function	GO:0030594	neurotransmitter receptor activity		3.011e-08	1.653e-05	1.837e-06	1.265e-05	9	197	GABRG2,DRD1,DRD2,DRD3,DRD4,HTR1B,HTR3A,HTR6,OPRM1
GO: Molecular Function	GO:0005262	calcium channel activity		6.188e-07	0.0003397	3.397e-05	0.0002339	8	205	DRD2,PDE4B,DRD4,HTR1B,PDE4D,TRPM3,NOS1,OPRM1
GO: Molecular Function	GO:0016829	lyase activity		7.982e-07	0.0004382	3.877e-05	0.0002669	12	581	ADORA2A,DRD1,DRD2,DRD3,NPY1R,PDE4B,DRD4,HTR1B,PDE4D,GRM2,NOS1,OPRM1
GO: Molecular Function	GO:0022839	ion gated channel activity		8.473e-07	0.0004652	3.877e-05	0.0002669	11	478	GABRG2,DRD2,PDE4B,DRD4,HTR1B,PDE4D,HTR3A,TRPM3,PRKG1,NOS1,OPRM1
GO: Molecular Function	GO:0005245	voltage-gated calcium channel activity		9.312e-07	0.0005112	3.932e-05	0.0002708	6	93	DRD2,PDE4B,DRD4,HTR1B,NOS1,OPRM1
GO: Molecular Function	GO:0022836	gated channel activity		1.102e-06	0.0006048	4.32e-05	0.0002975	11	491	GABRG2,DRD2,PDE4B,DRD4,HTR1B,PDE4D,HTR3A,TRPM3,PRKG1,NOS1,OPRM1
GO: Molecular Function	GO:0046873	metal ion transmembrane transporter activity		1.861e-06	0.001022	6.56e-05	0.0004517	12	630	SLC6A3,SLC6A9,DRD2,DRD3,PDE4B,DRD4,HTR1B,PDE4D,TRPM3,PRKG1,NOS1,OPRM1
GO: Molecular Function	GO:0008227	G protein-coupled amine receptor activity		2.05e-06	0.001125	6.56e-05	0.0004517	5	59	DRD2,DRD3,DRD4,HTR1B,HTR6
GO: Molecular Function	GO:0015085	calcium ion transmembrane transporter activity		2.086e-06	0.001145	6.56e-05	0.0004517	8	241	DRD2,PDE4B,DRD4,HTR1B,PDE4D,TRPM3,NOS1,OPRM1
GO: Molecular Function	GO:0008081	phosphoric diester hydrolase activity		2.151e-06	0.001181	6.56e-05	0.0004517	8	242	DRD1,DRD2,PDE4B,PDE4D,PDE6C,SNCA,BDNF,OPRM1
GO: Molecular Function	GO:0001591	dopamine neurotransmitter receptor activity, coupled via Gi/Go		2.334e-06	0.001281	6.744e-05	0.0004644	3	8	DRD2,DRD3,DRD4
GO: Molecular Function	GO:0042802	identical protein binding		2.928e-06	0.001607	8.037e-05	0.0005534	21	1995	GSTM1,ADORA2A,CCHCR1,ACSL6,NRG1,DRD2,DRD4,ARRB2,HTR3A,ACHE,ZNF423,AKT1,RELA,PRKG1,CUBN,SNCA,FHIT,NOS1,GDNF,CDH13,PICK1
GO: Molecular Function	GO:0015267	channel activity		5.907e-06	0.003243	0.0001495	0.00103	12	705	GABRG2,DRD2,PDE4B,DRD4,HTR1B,PDE4D,HTR3A,TRPM3,PRKG1,GRM2,NOS1,OPRM1
GO: Molecular Function	GO:0022803	passive transmembrane transporter activity		5.992e-06	0.00329	0.0001495	0.00103	12	706	GABRG2,DRD2,PDE4B,DRD4,HTR1B,PDE4D,HTR3A,TRPM3,PRKG1,GRM2,NOS1,OPRM1
GO: Molecular Function	GO:0022890	inorganic cation transmembrane transporter activity		7.055e-06	0.003873	0.0001684	0.00116	13	847	SLC6A3,SLC6A9,DRD2,DRD3,PDE4B,DRD4,HTR1B,PDE4D,HTR3A,TRPM3,PRKG1,NOS1,OPRM1
GO: Molecular Function	GO:0051378	serotonin binding		8.627e-06	0.004736	0.0001973	0.001359	4	37	DRD4,HTR1B,HTR3A,HTR6
GO: Molecular Function	GO:0030551	cyclic nucleotide binding		9.616e-06	0.005279	0.0002112	0.001454	4	38	PDE4B,PDE4D,PDE6C,PRKG1
GO: Molecular Function	GO:0043176	amine binding		1.069e-05	0.005867	0.0002257	0.001554	4	39	DRD4,HTR1B,HTR3A,HTR6
GO: Molecular Function	GO:0022857	transmembrane transporter activity		1.295e-05	0.007107	0.0002497	0.00172	16	1340	SLC6A3,GABRG2,SLC6A9,DRD2,DRD3,PDE4B,DRD4,HTR1B,PDE4D,HTR3A,TRPM3,PRKG1,SNCA,GRM2,NOS1,OPRM1
GO: Molecular Function	GO:0099528	G protein-coupled neurotransmitter receptor activity		1.309e-05	0.007186	0.0002497	0.00172	4	41	DRD4,HTR1B,HTR6,OPRM1
GO: Molecular Function	GO:0008324	cation transmembrane transporter activity		1.319e-05	0.007242	0.0002497	0.00172	13	898	SLC6A3,SLC6A9,DRD2,DRD3,PDE4B,DRD4,HTR1B,PDE4D,HTR3A,TRPM3,PRKG1,NOS1,OPRM1
GO: Molecular Function	GO:0005216	ion channel activity		1.404e-05	0.007706	0.0002569	0.001769	11	641	GABRG2,DRD2,PDE4B,DRD4,HTR1B,PDE4D,HTR3A,TRPM3,PRKG1,NOS1,OPRM1
GO: Molecular Function	GO:0005261	cation channel activity		1.548e-05	0.008501	0.0002742	0.001888	10	528	DRD2,PDE4B,DRD4,HTR1B,PDE4D,HTR3A,TRPM3,PRKG1,NOS1,OPRM1
GO: Molecular Function	GO:0046983	protein dimerization activity		2.086e-05	0.01145	0.0003579	0.002464	17	1556	GSTM1,ADORA2A,ACSL6,NRG1,DRD1,DRD2,ACHE,FOS,ZNF423,AKT1,RELA,POU5F1,PRKG1,CUBN,NOS1,GDNF,CDH13
GO: Molecular Function	GO:0015318	inorganic molecular entity transmembrane transporter activity		2.219e-05	0.01218	0.0003692	0.002542	14	1089	SLC6A3,GABRG2,SLC6A9,DRD2,DRD3,PDE4B,DRD4,HTR1B,PDE4D,HTR3A,TRPM3,PRKG1,NOS1,OPRM1
GO: Molecular Function	GO:0008144	drug binding		3.303e-05	0.01813	0.0005224	0.003597	18	1785	SLC6A3,GSTP1,ACSL6,DRD1,DRD2,DRD3,DRD4,HTR1B,PDE4D,CYP2D6,MYO5B,ACHE,AK5,AKT1,PRKG1,CUBN,MAP2K5,NOS1
GO: Molecular Function	GO:0098960	postsynaptic neurotransmitter receptor activity		3.331e-05	0.01828	0.0005224	0.003597	5	104	GABRG2,DRD1,DRD2,DRD3,DRD4
GO: Molecular Function	GO:0015075	ion transmembrane transporter activity		4.048e-05	0.02222	0.0006173	0.004251	14	1150	SLC6A3,GABRG2,SLC6A9,DRD2,DRD3,PDE4B,DRD4,HTR1B,PDE4D,HTR3A,TRPM3,PRKG1,NOS1,OPRM1
GO: Molecular Function	GO:0004672	protein kinase activity		4.342e-05	0.02384	0.0006442	0.004436	15	1315	GSTP1,ADORA2A,NRG1,DRD1,DRD2,DRD4,HTR1B,ARRB2,AKT1,PRKG1,SNCA,MAP2K5,SMYD3,BDNF,PICK1
GO: Molecular Function	GO:0042803	protein homodimerization activity		4.898e-05	0.02689	0.0007077	0.004873	13	1018	GSTM1,ACSL6,NRG1,DRD2,ACHE,ZNF423,AKT1,RELA,PRKG1,CUBN,NOS1,GDNF,CDH13
GO: Molecular Function	GO:0005215	transporter activity		5.377e-05	0.02952	0.0007569	0.005212	16	1505	SLC6A3,GABRG2,SLC6A9,DRD2,DRD3,PDE4B,DRD4,HTR1B,PDE4D,HTR3A,TRPM3,PRKG1,SNCA,GRM2,NOS1,OPRM1
GO: Molecular Function	GO:0004602	glutathione peroxidase activity		6.195e-05	0.03401	0.0008503	0.005855	3	22	GSTP1,GSTT1,SNCA
GO: Molecular Function	GO:0050780	dopamine receptor binding		8.101e-05	0.04448	0.001085	0.00747	3	24	DRD1,DRD3,ARRB2
GO: Molecular Function	GO:0035254	glutamate receptor binding		9.797e-05	0.05379	0.001281	0.008819	4	68	ADORA2A,DRD2,MYO5B,PICK1
GO: Molecular Function	GO:0001664	G protein-coupled receptor binding		0.0001057	0.05803	0.00135	0.009293	7	308	ADORA2A,DRD1,DRD3,PDE4D,ARRB2,PDYN,PICK1
GO: Molecular Function	GO:0016773	phosphotransferase activity, alcohol group as acceptor		0.0001253	0.06881	0.001516	0.01044	15	1444	GSTP1,ADORA2A,NRG1,DRD1,DRD2,DRD4,HTR1B,ARRB2,AKT1,PRKG1,SNCA,MAP2K5,SMYD3,BDNF,PICK1
GO: Molecular Function	GO:0016301	kinase activity		0.0001296	0.07118	0.001516	0.01044	16	1621	GSTP1,ADORA2A,NRG1,DRD1,DRD2,DRD4,HTR1B,ARRB2,AK5,AKT1,PRKG1,SNCA,MAP2K5,SMYD3,BDNF,PICK1
GO: Molecular Function	GO:0004364	glutathione transferase activity		0.0001298	0.07126	0.001516	0.01044	3	28	GSTM1,GSTP1,GSTT1
GO: Molecular Function	GO:0004114	3',5'-cyclic-nucleotide phosphodiesterase activity		0.0001298	0.07126	0.001516	0.01044	3	28	PDE4B,PDE4D,PDE6C
GO: Molecular Function	GO:0022843	voltage-gated cation channel activity		0.0002268	0.1245	0.002564	0.01766	6	245	DRD2,PDE4B,DRD4,HTR1B,NOS1,OPRM1
GO: Molecular Function	GO:0004993	G protein-coupled serotonin receptor activity		0.0002335	0.1282	0.002564	0.01766	3	34	DRD4,HTR1B,HTR6
GO: Molecular Function	GO:0099589	serotonin receptor activity		0.0002335	0.1282	0.002564	0.01766	3	34	DRD4,HTR1B,HTR6
GO: Molecular Function	GO:0098772	molecular function regulator		0.000259	0.1422	0.002788	0.0192	17	1905	GSTP1,NRG1,DRD4,RAPGEF5,COL28A1,PDYN,PSD3,AKT1,RGS17,PCOLCE2,PRKG1,SNCA,GRM2,NOS1,GDNF,SERPINA5,BDNF
GO: Molecular Function	GO:0004112	cyclic-nucleotide phosphodiesterase activity		0.0003259	0.1789	0.003441	0.02369	3	38	PDE4B,PDE4D,PDE6C
GO: Molecular Function	GO:0004497	monooxygenase activity		0.0003375	0.1853	0.003496	0.02407	5	170	CYP2D6,AKT1,SNCA,NOS1,GDNF
GO: Molecular Function	GO:0031701	angiotensin receptor binding		0.000436	0.2393	0.004432	0.03052	2	9	DRD1,ARRB2
GO: Molecular Function	GO:0035255	ionotropic glutamate receptor binding		0.0004708	0.2585	0.004699	0.03236	3	43	DRD2,MYO5B,PICK1
GO: Molecular Function	GO:0060089	molecular transducer activity		0.0005346	0.2935	0.005241	0.03609	16	1836	GABRG2,ADORA2A,DRD1,DRD2,DRD3,NPY1R,DRD4,HTR1B,PDE4D,HTR3A,HTR6,AKT1,PRKG1,CUBN,GRM2,OPRM1
GO: Molecular Function	GO:0016772	transferase activity, transferring phosphorus-containing groups		0.0006133	0.3367	0.005907	0.04068	16	1859	GSTP1,ADORA2A,NRG1,DRD1,DRD2,DRD4,HTR1B,ARRB2,AK5,AKT1,PRKG1,SNCA,MAP2K5,SMYD3,BDNF,PICK1
GO: Molecular Function	GO:0005244	voltage-gated ion channel activity		0.0007122	0.391	0.006741	0.04642	6	304	DRD2,PDE4B,DRD4,HTR1B,NOS1,OPRM1
GO: Molecular Function	GO:0022832	voltage-gated channel activity		0.0007245	0.3977	0.006741	0.04642	6	305	DRD2,PDE4B,DRD4,HTR1B,NOS1,OPRM1
GO: Molecular Function	GO:0042578	phosphoric ester hydrolase activity		0.0007666	0.4209	0.007014	0.0483	9	700	FKBP15,DRD1,DRD2,PDE4B,PDE4D,PDE6C,SNCA,BDNF,OPRM1
GO: Molecular Function	GO:0004115	3',5'-cyclic-AMP phosphodiesterase activity		0.0007938	0.4358	0.007144	0.0492	2	12	PDE4B,PDE4D
GO: Molecular Function	GO:0004930	G protein-coupled receptor activity		0.0009119	0.5006	0.008029	0.05529	10	870	ADORA2A,DRD1,DRD2,DRD3,NPY1R,DRD4,HTR1B,HTR6,GRM2,OPRM1
GO: Molecular Function	GO:0043295	glutathione binding		0.000936	0.5139	0.008029	0.05529	2	13	GSTM1,GSTP1
GO: Molecular Function	GO:0031748	D1 dopamine receptor binding		0.000936	0.5139	0.008029	0.05529	2	13	DRD3,ARRB2
GO: Molecular Function	GO:0015081	sodium ion transmembrane transporter activity		0.0009584	0.5262	0.008095	0.05575	5	214	SLC6A3,SLC6A9,DRD3,DRD4,NOS1
GO: Molecular Function	GO:0004601	peroxidase activity		0.001023	0.5618	0.008513	0.05862	3	56	GSTP1,GSTT1,SNCA
GO: Molecular Function	GO:1900750	oligopeptide binding		0.00109	0.5981	0.008927	0.06148	2	14	GSTM1,GSTP1
GO: Molecular Function	GO:0016788	hydrolase activity, acting on ester bonds		0.001203	0.6602	0.009709	0.06686	12	1237	FKBP15,DRD1,DRD2,PDE4B,PDE4D,PDE6C,ACHE,AOAH,AKT1,SNCA,BDNF,OPRM1
GO: Molecular Function	GO:0016684	oxidoreductase activity, acting on peroxide as acceptor		0.001251	0.6866	0.009951	0.06853	3	60	GSTP1,GSTT1,SNCA
GO: Biological Process	GO:0009410	response to xenobiotic stimulus		4.676e-19	1.472e-15	1.472e-15	1.271e-14	19	320	GSTM1,SLC6A3,EPHX1,GSTP1,ADORA2A,DRD1,DRD2,DRD3,DRD4,HTR1B,CYP2D6,HTR3A,RGS17,RELA,SNCA,NOS1,GDNF,SMYD3,OPRM1
GO: Biological Process	GO:0099536	synaptic signaling		5.041e-17	1.588e-13	5.899e-14	5.092e-13	25	913	GABRG2,ADORA2A,SLC6A9,NRG1,DRD1,DRD2,DRD3,DRD4,HTR1B,ARRB2,HTR3A,HTR6,MYO5B,ACHE,PDYN,AKT1,PLAT,RELA,SNCA,GRM2,NOS1,GDNF,BDNF,PICK1,OPRM1
GO: Biological Process	GO:0071868	cellular response to monoamine stimulus		7.493e-17	2.36e-13	5.899e-14	5.092e-13	13	116	DRD1,DRD2,DRD3,PDE4B,DRD4,HTR1B,PDE4D,ARRB2,HTR3A,HTR6,SNCA,NOS1,OPRM1
GO: Biological Process	GO:0071870	cellular response to catecholamine stimulus		7.493e-17	2.36e-13	5.899e-14	5.092e-13	13	116	DRD1,DRD2,DRD3,PDE4B,DRD4,HTR1B,PDE4D,ARRB2,HTR3A,HTR6,SNCA,NOS1,OPRM1
GO: Biological Process	GO:0071869	response to catecholamine		1.181e-16	3.719e-13	6.198e-14	5.35e-13	13	120	DRD1,DRD2,DRD3,PDE4B,DRD4,HTR1B,PDE4D,ARRB2,HTR3A,HTR6,SNCA,NOS1,OPRM1
GO: Biological Process	GO:0071867	response to monoamine		1.181e-16	3.719e-13	6.198e-14	5.35e-13	13	120	DRD1,DRD2,DRD3,PDE4B,DRD4,HTR1B,PDE4D,ARRB2,HTR3A,HTR6,SNCA,NOS1,OPRM1
GO: Biological Process	GO:0014070	response to organic cyclic compound		1.657e-16	5.219e-13	7.456e-14	6.436e-13	26	1067	SLC6A3,EPHX1,GABRG2,GSTP1,ADORA2A,DRD1,DRD2,DRD3,PDE4B,DRD4,HTR1B,PDE4D,ARRB2,HTR3A,COMT,HTR6,FOS,AKT1,RELA,SNCA,NOS1,GDNF,SMYD3,BDNF,PRDM2,OPRM1
GO: Biological Process	GO:0015844	monoamine transport		3.064e-15	9.65e-12	1.206e-12	1.041e-11	12	115	SLC6A3,ADORA2A,DRD1,DRD2,DRD3,DRD4,HTR1B,HTR6,SNCA,NOS1,GDNF,PICK1
GO: Biological Process	GO:0098916	anterograde trans-synaptic signaling		4.473e-15	1.409e-11	1.409e-12	1.216e-11	23	891	GABRG2,ADORA2A,SLC6A9,DRD1,DRD2,DRD3,DRD4,HTR1B,ARRB2,HTR3A,HTR6,MYO5B,ACHE,PDYN,AKT1,PLAT,SNCA,GRM2,NOS1,GDNF,BDNF,PICK1,OPRM1
GO: Biological Process	GO:0007268	chemical synaptic transmission		4.473e-15	1.409e-11	1.409e-12	1.216e-11	23	891	GABRG2,ADORA2A,SLC6A9,DRD1,DRD2,DRD3,DRD4,HTR1B,ARRB2,HTR3A,HTR6,MYO5B,ACHE,PDYN,AKT1,PLAT,SNCA,GRM2,NOS1,GDNF,BDNF,PICK1,OPRM1
GO: Biological Process	GO:0099537	trans-synaptic signaling		5.543e-15	1.746e-11	1.494e-12	1.29e-11	23	900	GABRG2,ADORA2A,SLC6A9,DRD1,DRD2,DRD3,DRD4,HTR1B,ARRB2,HTR3A,HTR6,MYO5B,ACHE,PDYN,AKT1,PLAT,SNCA,GRM2,NOS1,GDNF,BDNF,PICK1,OPRM1
GO: Biological Process	GO:0060359	response to ammonium ion		5.694e-15	1.793e-11	1.494e-12	1.29e-11	14	207	SLC6A3,GABRG2,DRD1,DRD2,DRD3,DRD4,HTR1B,ARRB2,HTR3A,HTR6,RELA,SNCA,NOS1,OPRM1
GO: Biological Process	GO:0072347	response to anesthetic		1.013e-14	3.191e-11	2.428e-12	2.096e-11	11	92	SLC6A3,DRD1,DRD2,DRD3,DRD4,HTR1B,HTR3A,RELA,SNCA,NOS1,OPRM1
GO: Biological Process	GO:0042220	response to cocaine		1.079e-14	3.399e-11	2.428e-12	2.096e-11	10	64	SLC6A3,DRD1,DRD2,DRD3,DRD4,HTR1B,HTR3A,SNCA,NOS1,OPRM1
GO: Biological Process	GO:0043279	response to alkaloid		1.379e-14	4.342e-11	2.895e-12	2.499e-11	12	130	SLC6A3,ADORA2A,DRD1,DRD2,DRD3,DRD4,HTR1B,HTR3A,RELA,SNCA,NOS1,OPRM1
GO: Biological Process	GO:0042493	response to drug		2.472e-14	7.785e-11	4.865e-12	4.2e-11	25	1194	SLC6A3,GSTP1,ADORA2A,SLC6A9,DRD1,DRD2,DRD3,PDE4B,DRD4,HTR1B,ARRB2,CYP2D6,HTR3A,COMT,HTR6,FOS,RGS17,RELA,CUBN,SNCA,NOS1,GDNF,SMYD3,BDNF,OPRM1
GO: Biological Process	GO:0090494	dopamine uptake		6.172e-14	1.944e-10	1.143e-11	9.869e-11	7	17	SLC6A3,DRD1,DRD2,DRD3,DRD4,SNCA,GDNF
GO: Biological Process	GO:0051940	regulation of catecholamine uptake involved in synaptic transmission		8.965e-14	2.823e-10	1.486e-11	1.283e-10	6	9	DRD1,DRD2,DRD3,DRD4,SNCA,GDNF
GO: Biological Process	GO:0051584	regulation of dopamine uptake involved in synaptic transmission		8.965e-14	2.823e-10	1.486e-11	1.283e-10	6	9	DRD1,DRD2,DRD3,DRD4,SNCA,GDNF
GO: Biological Process	GO:0090493	catecholamine uptake		1.007e-13	3.172e-10	1.53e-11	1.321e-10	7	18	SLC6A3,DRD1,DRD2,DRD3,DRD4,SNCA,GDNF
GO: Biological Process	GO:0050804	modulation of chemical synaptic transmission		1.036e-13	3.262e-10	1.53e-11	1.321e-10	18	539	ADORA2A,SLC6A9,DRD1,DRD2,DRD3,DRD4,HTR1B,ARRB2,HTR6,MYO5B,ACHE,PLAT,SNCA,GRM2,NOS1,GDNF,BDNF,PICK1
GO: Biological Process	GO:0099177	regulation of trans-synaptic signaling		1.069e-13	3.367e-10	1.53e-11	1.321e-10	18	540	ADORA2A,SLC6A9,DRD1,DRD2,DRD3,DRD4,HTR1B,ARRB2,HTR6,MYO5B,ACHE,PLAT,SNCA,GRM2,NOS1,GDNF,BDNF,PICK1
GO: Biological Process	GO:0001504	neurotransmitter uptake		1.124e-13	3.54e-10	1.539e-11	1.329e-10	9	53	SLC6A3,SLC6A9,DRD1,DRD2,DRD3,DRD4,SNCA,NOS1,GDNF
GO: Biological Process	GO:0032225	regulation of synaptic transmission, dopaminergic		2.441e-13	7.687e-10	3.203e-11	2.765e-10	7	20	DRD1,DRD2,DRD3,DRD4,ARRB2,SNCA,GDNF
GO: Biological Process	GO:0071407	cellular response to organic cyclic compound		2.66e-13	8.376e-10	3.35e-11	2.892e-10	19	660	GABRG2,GSTP1,DRD1,DRD2,DRD3,PDE4B,DRD4,HTR1B,PDE4D,ARRB2,HTR3A,HTR6,AKT1,SNCA,NOS1,GDNF,SMYD3,BDNF,OPRM1
GO: Biological Process	GO:0015872	dopamine transport		4.308e-13	1.357e-09	5.218e-11	4.504e-10	9	61	SLC6A3,DRD1,DRD2,DRD3,DRD4,HTR1B,HTR6,SNCA,GDNF
GO: Biological Process	GO:0001505	regulation of neurotransmitter levels		4.886e-13	1.539e-09	5.698e-11	4.919e-10	16	425	SLC6A3,ADORA2A,SLC6A9,DRD1,DRD2,DRD3,DRD4,HTR1B,COMT,HTR6,ACHE,AKT1,SNCA,NOS1,GDNF,OPRM1
GO: Biological Process	GO:0051937	catecholamine transport		7.4e-13	2.33e-09	8.323e-11	7.184e-10	10	96	SLC6A3,ADORA2A,DRD1,DRD2,DRD3,DRD4,HTR1B,HTR6,SNCA,GDNF
GO: Biological Process	GO:0015696	ammonium transport		8.2e-13	2.582e-09	8.904e-11	7.686e-10	11	136	SLC6A3,ADORA2A,DRD1,DRD2,DRD3,DRD4,HTR1B,HTR6,SNCA,NOS1,GDNF
GO: Biological Process	GO:0051583	dopamine uptake involved in synaptic transmission		9.784e-13	3.081e-09	9.939e-11	8.58e-10	6	12	DRD1,DRD2,DRD3,DRD4,SNCA,GDNF
GO: Biological Process	GO:0051934	catecholamine uptake involved in synaptic transmission		9.784e-13	3.081e-09	9.939e-11	8.58e-10	6	12	DRD1,DRD2,DRD3,DRD4,SNCA,GDNF
GO: Biological Process	GO:0007610	behavior		1.95e-12	6.14e-09	1.919e-10	1.656e-09	19	739	SLC6A3,GABRG2,ADORA2A,NRG1,DRD1,DRD2,DRD3,NPY1R,DRD4,HTR1B,ARRB2,COMT,HTR6,FOS,SNCA,NOS1,GDNF,BDNF,OPRM1
GO: Biological Process	GO:0001963	synaptic transmission, dopaminergic		2.338e-12	7.362e-09	2.231e-10	1.926e-09	9	73	ADORA2A,DRD1,DRD2,DRD3,DRD4,ARRB2,SNCA,GDNF,OPRM1
GO: Biological Process	GO:0051580	regulation of neurotransmitter uptake		2.746e-12	8.646e-09	2.543e-10	2.195e-09	7	27	DRD1,DRD2,DRD3,DRD4,SNCA,NOS1,GDNF
GO: Biological Process	GO:1901698	response to nitrogen compound		3.233e-12	1.018e-08	2.909e-10	2.511e-09	23	1220	GSTM1,SLC6A3,GABRG2,GSTP1,ADORA2A,DRD1,DRD2,DRD3,PDE4B,DRD4,HTR1B,PDE4D,ARRB2,HTR3A,HTR6,FOS,AKT1,RGS17,RELA,SNCA,NOS1,CDH13,OPRM1
GO: Biological Process	GO:0007187	G protein-coupled receptor signaling pathway, coupled to cyclic nucleotide second messenger		3.72e-12	1.171e-08	3.254e-10	2.809e-09	13	266	ADORA2A,DRD1,DRD2,DRD3,NPY1R,PDE4B,DRD4,HTR1B,PDE4D,HTR6,GRM2,NOS1,OPRM1
GO: Biological Process	GO:0019935	cyclic-nucleotide-mediated signaling		5.088e-12	1.602e-08	4.282e-10	3.697e-09	14	340	ADORA2A,DRD1,DRD2,DRD3,NPY1R,PDE4B,DRD4,HTR1B,PDE4D,HTR6,PRKG1,GRM2,NOS1,OPRM1
GO: Biological Process	GO:0009636	response to toxic substance		5.168e-12	1.627e-08	4.282e-10	3.697e-09	17	585	GSTM1,SLC6A3,EPHX1,GSTP1,ADORA2A,GSTT1,DRD1,DRD2,DRD3,DRD4,HTR1B,HTR3A,FOS,RGS17,RELA,SNCA,OPRM1
GO: Biological Process	GO:0010243	response to organonitrogen compound		6.186e-12	1.948e-08	4.917e-10	4.244e-09	22	1133	SLC6A3,GABRG2,GSTP1,ADORA2A,DRD1,DRD2,DRD3,PDE4B,DRD4,HTR1B,PDE4D,ARRB2,HTR3A,HTR6,FOS,AKT1,RGS17,RELA,SNCA,NOS1,CDH13,OPRM1
GO: Biological Process	GO:0098810	neurotransmitter reuptake		6.245e-12	1.967e-08	4.917e-10	4.244e-09	7	30	DRD1,DRD2,DRD3,DRD4,SNCA,NOS1,GDNF
GO: Biological Process	GO:0051952	regulation of amine transport		9.959e-12	3.136e-08	7.649e-10	6.603e-09	10	124	ADORA2A,DRD1,DRD2,DRD3,DRD4,HTR1B,HTR6,PRKG1,SNCA,GDNF
GO: Biological Process	GO:0051048	negative regulation of secretion		1.368e-11	4.306e-08	1.025e-09	8.851e-09	13	295	NRG1,DRD2,DRD3,NPY1R,DRD4,HTR1B,COMT,HTR6,POU5F1,PRKG1,SNCA,NOS1,OPRM1
GO: Biological Process	GO:0007188	adenylate cyclase-modulating G protein-coupled receptor signaling pathway		1.404e-11	4.42e-08	1.028e-09	8.873e-09	12	232	ADORA2A,DRD1,DRD2,DRD3,NPY1R,PDE4B,DRD4,HTR1B,PDE4D,GRM2,NOS1,OPRM1
GO: Biological Process	GO:0001964	startle response		1.633e-11	5.143e-08	1.154e-09	9.962e-09	7	34	SLC6A3,ADORA2A,NRG1,DRD1,DRD2,DRD3,CSMD1
GO: Biological Process	GO:0007267	cell-cell signaling		1.649e-11	5.193e-08	1.154e-09	9.962e-09	27	1899	GABRG2,ADORA2A,SLC6A9,NRG1,DRD1,DRD2,DRD3,NPY1R,DRD4,HTR1B,ARRB2,HTR3A,HTR6,MYO5B,ACHE,PDYN,AKT1,PLAT,RELA,POU5F1,SNCA,GRM2,NOS1,GDNF,BDNF,PICK1,OPRM1
GO: Biological Process	GO:0015893	drug transport		1.801e-11	5.672e-08	1.233e-09	1.064e-08	12	237	SLC6A3,ADORA2A,SLC6A9,DRD1,DRD2,DRD3,DRD4,HTR1B,HTR6,CUBN,SNCA,GDNF
GO: Biological Process	GO:0015837	amine transport		1.866e-11	5.875e-08	1.25e-09	1.079e-08	10	132	ADORA2A,DRD1,DRD2,DRD3,DRD4,HTR1B,HTR6,PRKG1,SNCA,GDNF
GO: Biological Process	GO:0048585	negative regulation of response to stimulus		2.343e-11	7.378e-08	1.537e-09	1.327e-08	27	1928	SLC6A3,GSTP1,ADORA2A,DRD1,DRD2,DRD3,NPY1R,PDE4B,DRD4,HTR1B,PDE4D,ARRB2,HTR6,AOAH,CD55,AKT1,PLAT,RGS17,RELA,POU5F1,PRKG1,SNCA,GRM2,MAP2K5,GDNF,BDNF,OPRM1
GO: Biological Process	GO:0045761	regulation of adenylate cyclase activity		3.357e-11	1.057e-07	2.158e-09	1.863e-08	12	250	ADORA2A,DRD1,DRD2,DRD3,NPY1R,PDE4B,DRD4,HTR1B,PDE4D,GRM2,NOS1,OPRM1
GO: Biological Process	GO:1903351	cellular response to dopamine		3.551e-11	1.118e-07	2.236e-09	1.931e-08	9	98	DRD1,DRD2,DRD3,DRD4,HTR1B,ARRB2,HTR3A,HTR6,OPRM1
GO: Biological Process	GO:0007626	locomotory behavior		3.857e-11	1.215e-07	2.359e-09	2.037e-08	12	253	SLC6A3,ADORA2A,NRG1,DRD1,DRD2,DRD3,NPY1R,DRD4,ARRB2,SNCA,GDNF,OPRM1
GO: Biological Process	GO:1903350	response to dopamine		3.896e-11	1.227e-07	2.359e-09	2.037e-08	9	99	DRD1,DRD2,DRD3,DRD4,HTR1B,ARRB2,HTR3A,HTR6,OPRM1
GO: Biological Process	GO:0071242	cellular response to ammonium ion		4.15e-11	1.307e-07	2.466e-09	2.128e-08	10	143	GABRG2,DRD1,DRD2,DRD3,DRD4,HTR1B,ARRB2,HTR3A,HTR6,OPRM1
GO: Biological Process	GO:0099565	chemical synaptic transmission, postsynaptic		4.974e-11	1.566e-07	2.9e-09	2.504e-08	11	198	GABRG2,ADORA2A,DRD1,DRD2,DRD3,DRD4,ARRB2,AKT1,SNCA,BDNF,OPRM1
GO: Biological Process	GO:0043949	regulation of cAMP-mediated signaling		5.788e-11	1.822e-07	3.314e-09	2.86e-08	12	262	ADORA2A,DRD1,DRD2,DRD3,NPY1R,PDE4B,DRD4,HTR1B,PDE4D,GRM2,NOS1,OPRM1
GO: Biological Process	GO:1903831	signal transduction involved in cellular response to ammonium ion		6.659e-11	2.097e-07	3.687e-09	3.183e-08	9	105	DRD1,DRD2,DRD3,DRD4,HTR1B,ARRB2,HTR3A,HTR6,OPRM1
GO: Biological Process	GO:0046717	acid secretion		6.674e-11	2.102e-07	3.687e-09	3.183e-08	10	150	ADORA2A,SLC6A9,DRD2,DRD3,DRD4,HTR6,PRKG1,SNCA,GRM2,BDNF
GO: Biological Process	GO:0031279	regulation of cyclase activity		6.898e-11	2.172e-07	3.745e-09	3.233e-08	12	266	ADORA2A,DRD1,DRD2,DRD3,NPY1R,PDE4B,DRD4,HTR1B,PDE4D,GRM2,NOS1,OPRM1
GO: Biological Process	GO:0042417	dopamine metabolic process		8.021e-11	2.526e-07	4.281e-09	3.696e-08	7	42	SLC6A3,DRD1,DRD2,DRD3,DRD4,COMT,SNCA
GO: Biological Process	GO:0051339	regulation of lyase activity		8.199e-11	2.582e-07	4.303e-09	3.714e-08	12	270	ADORA2A,DRD1,DRD2,DRD3,NPY1R,PDE4B,DRD4,HTR1B,PDE4D,GRM2,NOS1,OPRM1
GO: Biological Process	GO:0071417	cellular response to organonitrogen compound		8.802e-11	2.772e-07	4.544e-09	3.922e-08	17	701	GABRG2,GSTP1,DRD1,DRD2,DRD3,PDE4B,DRD4,HTR1B,PDE4D,ARRB2,HTR3A,HTR6,AKT1,RELA,SNCA,NOS1,OPRM1
GO: Biological Process	GO:0043269	regulation of ion transport		9.546e-11	3.006e-07	4.799e-09	4.142e-08	18	812	ADORA2A,ACSL6,DRD1,DRD2,DRD3,PDE4B,DRD4,HTR1B,PDE4D,ARRB2,HTR3A,HTR6,AKT1,PRKG1,SNCA,NOS1,GDNF,OPRM1
GO: Biological Process	GO:0043270	positive regulation of ion transport		9.601e-11	3.023e-07	4.799e-09	4.142e-08	13	345	ADORA2A,ACSL6,DRD1,DRD2,DRD4,ARRB2,HTR3A,HTR6,AKT1,PRKG1,SNCA,NOS1,GDNF
GO: Biological Process	GO:0019933	cAMP-mediated signaling		1.149e-10	3.617e-07	5.652e-09	4.879e-08	12	278	ADORA2A,DRD1,DRD2,DRD3,NPY1R,PDE4B,DRD4,HTR1B,PDE4D,GRM2,NOS1,OPRM1
GO: Biological Process	GO:0043951	negative regulation of cAMP-mediated signaling		1.518e-10	4.781e-07	7.355e-09	6.349e-08	9	115	DRD2,DRD3,NPY1R,PDE4B,DRD4,HTR1B,PDE4D,GRM2,OPRM1
GO: Biological Process	GO:0010648	negative regulation of cell communication		1.728e-10	5.442e-07	8.246e-09	7.118e-08	24	1632	GSTP1,DRD1,DRD2,DRD3,NPY1R,PDE4B,DRD4,HTR1B,PDE4D,ARRB2,HTR6,ACHE,AKT1,RGS17,RELA,POU5F1,SNCA,GRM2,MAP2K5,NOS1,GDNF,BDNF,PICK1,OPRM1
GO: Biological Process	GO:0048148	behavioral response to cocaine		1.813e-10	5.709e-07	8.416e-09	7.265e-08	6	25	DRD1,DRD2,DRD3,DRD4,SNCA,NOS1
GO: Biological Process	GO:0023057	negative regulation of signaling		1.817e-10	5.723e-07	8.416e-09	7.265e-08	24	1636	GSTP1,DRD1,DRD2,DRD3,NPY1R,PDE4B,DRD4,HTR1B,PDE4D,ARRB2,HTR6,ACHE,AKT1,RGS17,RELA,POU5F1,SNCA,GRM2,MAP2K5,NOS1,GDNF,BDNF,PICK1,OPRM1
GO: Biological Process	GO:0019932	second-messenger-mediated signaling		1.943e-10	6.118e-07	8.866e-09	7.653e-08	16	634	ADORA2A,NRG1,DRD1,DRD2,DRD3,NPY1R,PDE4B,DRD4,HTR1B,PDE4D,HTR6,PRKG1,GRM2,NOS1,CDH13,OPRM1
GO: Biological Process	GO:0043086	negative regulation of catalytic activity		1.997e-10	6.288e-07	8.983e-09	7.755e-08	19	967	GSTP1,ADORA2A,FKBP15,DRD1,DRD2,DRD3,NPY1R,DRD4,HTR1B,ARRB2,COL28A1,AKT1,SNCA,GRM2,MAP2K5,NOS1,SERPINA5,SMYD3,OPRM1
GO: Biological Process	GO:1901699	cellular response to nitrogen compound		2.94e-10	9.259e-07	1.304e-08	1.126e-07	17	758	GABRG2,GSTP1,DRD1,DRD2,DRD3,PDE4B,DRD4,HTR1B,PDE4D,ARRB2,HTR3A,HTR6,AKT1,RELA,SNCA,NOS1,OPRM1
GO: Biological Process	GO:0009719	response to endogenous stimulus		3.116e-10	9.811e-07	1.363e-08	1.176e-07	25	1834	GABRG2,GSTP1,DRD1,DRD2,DRD3,PDE4B,DRD4,HTR1B,PDE4D,ARRB2,HTR3A,HTR6,FOS,ZNF423,AKT1,RELA,POU5F1,SNCA,NOS1,GDNF,SMYD3,BDNF,CDH13,PRDM2,OPRM1
GO: Biological Process	GO:0071495	cellular response to endogenous stimulus		3.603e-10	1.134e-06	1.554e-08	1.341e-07	23	1542	GABRG2,GSTP1,DRD1,DRD2,DRD3,PDE4B,DRD4,HTR1B,PDE4D,ARRB2,HTR3A,HTR6,FOS,ZNF423,AKT1,RELA,POU5F1,SNCA,NOS1,GDNF,SMYD3,BDNF,OPRM1
GO: Biological Process	GO:0050805	negative regulation of synaptic transmission		3.821e-10	1.203e-06	1.626e-08	1.403e-07	8	85	DRD1,DRD2,HTR1B,HTR6,ACHE,SNCA,BDNF,PICK1
GO: Biological Process	GO:0006812	cation transport		5.037e-10	1.586e-06	2.115e-08	1.825e-07	22	1423	SLC6A3,ADORA2A,SLC6A9,DRD1,DRD2,DRD3,PDE4B,DRD4,HTR1B,PDE4D,ARRB2,HTR3A,HTR6,TRPM3,AKT1,PRKG1,CUBN,SNCA,NOS1,GDNF,BDNF,OPRM1
GO: Biological Process	GO:0030534	adult behavior		5.551e-10	1.748e-06	2.293e-08	1.979e-07	10	186	GABRG2,DRD1,DRD2,DRD3,DRD4,ARRB2,SNCA,NOS1,GDNF,OPRM1
GO: Biological Process	GO:2001023	regulation of response to drug		5.606e-10	1.765e-06	2.293e-08	1.979e-07	9	133	ADORA2A,DRD1,DRD2,DRD3,DRD4,HTR1B,HTR6,SNCA,GDNF
GO: Biological Process	GO:0098657	import into cell		8.778e-10	2.764e-06	3.508e-08	3.028e-07	18	932	SLC6A3,SLC6A9,ACSL6,FKBP15,DRD1,DRD2,DRD3,DRD4,HTR1B,ARRB2,ACHE,AKT1,CUBN,SNCA,NOS1,GDNF,CDH13,PICK1
GO: Biological Process	GO:0051588	regulation of neurotransmitter transport		8.801e-10	2.771e-06	3.508e-08	3.028e-07	10	195	ADORA2A,DRD1,DRD2,DRD3,DRD4,HTR1B,HTR6,SNCA,NOS1,GDNF
GO: Biological Process	GO:0006836	neurotransmitter transport		9.071e-10	2.856e-06	3.57e-08	3.082e-07	12	333	SLC6A3,ADORA2A,SLC6A9,DRD1,DRD2,DRD3,DRD4,HTR1B,HTR6,SNCA,NOS1,GDNF
GO: Biological Process	GO:1903531	negative regulation of secretion by cell		9.467e-10	2.981e-06	3.68e-08	3.177e-07	11	261	DRD2,DRD3,NPY1R,DRD4,HTR1B,HTR6,POU5F1,PRKG1,SNCA,NOS1,OPRM1
GO: Biological Process	GO:0048878	chemical homeostasis		1.018e-09	3.205e-06	3.908e-08	3.374e-07	21	1334	RALY,GSTP1,ADORA2A,DRD1,DRD2,DRD3,NPY1R,DRD4,HTR1B,PDE4D,COMT,MYO5B,CD55,AKT1,PRKG1,CUBN,CSMD1,SNCA,GRM2,NOS1,OPRM1
GO: Biological Process	GO:0006584	catecholamine metabolic process		1.096e-09	3.45e-06	4.107e-08	3.545e-07	7	60	SLC6A3,DRD1,DRD2,DRD3,DRD4,COMT,SNCA
GO: Biological Process	GO:0009712	catechol-containing compound metabolic process		1.096e-09	3.45e-06	4.107e-08	3.545e-07	7	60	SLC6A3,DRD1,DRD2,DRD3,DRD4,COMT,SNCA
GO: Biological Process	GO:0006811	ion transport		1.206e-09	3.797e-06	4.467e-08	3.856e-07	25	1956	SLC6A3,GABRG2,ADORA2A,SLC6A9,ACSL6,DRD1,DRD2,DRD3,PDE4B,DRD4,HTR1B,PDE4D,ARRB2,HTR3A,HTR6,TRPM3,AKT1,PRKG1,CUBN,SNCA,GRM2,NOS1,GDNF,BDNF,OPRM1
GO: Biological Process	GO:0045744	negative regulation of G protein-coupled receptor signaling pathway		1.388e-09	4.37e-06	5.082e-08	4.387e-07	7	62	DRD2,DRD3,PDE4B,HTR1B,ARRB2,SNCA,OPRM1
GO: Biological Process	GO:0051046	regulation of secretion		1.501e-09	4.726e-06	5.433e-08	4.69e-07	18	964	ADORA2A,NRG1,DRD1,DRD2,DRD3,NPY1R,DRD4,HTR1B,COMT,HTR6,MYO5B,ACHE,POU5F1,PRKG1,SNCA,NOS1,GDNF,OPRM1
GO: Biological Process	GO:0001975	response to amphetamine		1.619e-09	5.098e-06	5.794e-08	5.001e-07	6	35	ADORA2A,DRD1,DRD2,DRD3,DRD4,RGS17
GO: Biological Process	GO:0046903	secretion		1.871e-09	5.892e-06	6.621e-08	5.715e-07	24	1835	SLC6A3,GSTP1,ADORA2A,SLC6A9,NRG1,DRD1,DRD2,DRD3,NPY1R,DRD4,HTR1B,COMT,HTR6,MYO5B,ACHE,CD55,POU5F1,PRKG1,SNCA,GRM2,NOS1,GDNF,BDNF,OPRM1
GO: Biological Process	GO:1901700	response to oxygen-containing compound		1.955e-09	6.155e-06	6.839e-08	5.904e-07	24	1839	SLC6A3,GSTP1,DRD1,DRD2,DRD3,PDE4B,DRD4,HTR1B,PDE4D,ARRB2,HTR3A,COMT,HTR6,FOS,CD55,AKT1,RELA,POU5F1,SNCA,NOS1,GDNF,SMYD3,PRDM2,OPRM1
GO: Biological Process	GO:0060134	prepulse inhibition		2.096e-09	6.602e-06	7.255e-08	6.262e-07	5	17	SLC6A3,ADORA2A,DRD1,DRD2,DRD3
GO: Biological Process	GO:0007186	G protein-coupled receptor signaling pathway		2.19e-09	6.895e-06	7.494e-08	6.469e-07	21	1392	GABRG2,ADORA2A,DRD1,DRD2,DRD3,NPY1R,PDE4B,DRD4,HTR1B,PDE4D,ARRB2,HTR6,PDYN,AKT1,RGS17,SNCA,GRM2,NOS1,BDNF,PICK1,OPRM1
GO: Biological Process	GO:0033993	response to lipid		2.637e-09	8.304e-06	8.929e-08	7.708e-07	18	999	GSTP1,PDE4B,HTR1B,PDE4D,ARRB2,COMT,FOS,CD55,AKT1,RELA,POU5F1,SNCA,NOS1,GDNF,SMYD3,BDNF,PRDM2,OPRM1
GO: Biological Process	GO:0046942	carboxylic acid transport		3.265e-09	1.028e-05	1.094e-07	9.443e-07	12	373	ADORA2A,SLC6A9,ACSL6,DRD2,DRD3,DRD4,HTR6,AKT1,PRKG1,SNCA,GRM2,BDNF
GO: Biological Process	GO:0015849	organic acid transport		3.365e-09	1.06e-05	1.115e-07	9.629e-07	12	374	ADORA2A,SLC6A9,ACSL6,DRD2,DRD3,DRD4,HTR6,AKT1,PRKG1,SNCA,GRM2,BDNF
GO: Biological Process	GO:0030001	metal ion transport		3.772e-09	1.188e-05	1.237e-07	1.068e-06	18	1022	SLC6A3,ADORA2A,SLC6A9,DRD1,DRD2,DRD3,PDE4B,DRD4,HTR1B,PDE4D,ARRB2,TRPM3,AKT1,PRKG1,CUBN,SNCA,NOS1,OPRM1
GO: Biological Process	GO:0015850	organic hydroxy compound transport		3.936e-09	1.239e-05	1.278e-07	1.103e-06	11	299	SLC6A3,ADORA2A,DRD1,DRD2,DRD3,DRD4,HTR1B,HTR6,SNCA,NOS1,GDNF
GO: Biological Process	GO:0060078	regulation of postsynaptic membrane potential		3.999e-09	1.259e-05	1.285e-07	1.109e-06	9	166	GABRG2,ADORA2A,DRD2,DRD4,ARRB2,AKT1,SNCA,BDNF,OPRM1
GO: Biological Process	GO:1901701	cellular response to oxygen-containing compound		4.288e-09	1.35e-05	1.364e-07	1.177e-06	20	1301	GSTP1,DRD1,DRD2,DRD3,PDE4B,DRD4,HTR1B,PDE4D,ARRB2,HTR3A,HTR6,FOS,CD55,AKT1,RELA,SNCA,NOS1,GDNF,SMYD3,OPRM1
GO: Biological Process	GO:0050877	nervous system process		5.421e-09	1.707e-05	1.707e-07	1.474e-06	22	1616	SLC6A3,GABRG2,ADORA2A,NRG1,DRD1,DRD2,DRD3,NPY1R,DRD4,ARRB2,PDE6C,HTR3A,COMT,HTR6,TRPM3,FOS,AKT1,CSMD1,SNCA,NOS1,BDNF,OPRM1
GO: Biological Process	GO:0035690	cellular response to drug		6.034e-09	1.9e-05	1.881e-07	1.624e-06	13	485	DRD1,DRD2,DRD3,PDE4B,DRD4,HTR1B,ARRB2,HTR3A,HTR6,RELA,GDNF,SMYD3,OPRM1
GO: Biological Process	GO:0050433	regulation of catecholamine secretion		6.526e-09	2.055e-05	2.015e-07	1.739e-06	7	77	ADORA2A,DRD2,DRD3,HTR1B,HTR6,SNCA,GDNF
GO: Biological Process	GO:0060079	excitatory postsynaptic potential		6.941e-09	2.186e-05	2.122e-07	1.832e-06	8	122	ADORA2A,DRD2,DRD4,ARRB2,AKT1,SNCA,BDNF,OPRM1
GO: Biological Process	GO:0044092	negative regulation of molecular function		8.461e-09	2.664e-05	2.562e-07	2.212e-06	20	1354	GSTP1,ADORA2A,FKBP15,DRD1,DRD2,DRD3,NPY1R,DRD4,HTR1B,ARRB2,CYP2D6,COL28A1,AKT1,SNCA,GRM2,MAP2K5,NOS1,SERPINA5,SMYD3,OPRM1
GO: Biological Process	GO:0042053	regulation of dopamine metabolic process		8.808e-09	2.774e-05	2.642e-07	2.28e-06	5	22	SLC6A3,DRD1,DRD4,COMT,SNCA
GO: Biological Process	GO:2001025	positive regulation of response to drug		9.08e-09	2.859e-05	2.697e-07	2.328e-06	6	46	ADORA2A,DRD2,DRD3,DRD4,HTR6,GDNF
GO: Biological Process	GO:0050432	catecholamine secretion		9.338e-09	2.94e-05	2.748e-07	2.372e-06	7	81	ADORA2A,DRD2,DRD3,HTR1B,HTR6,SNCA,GDNF
GO: Biological Process	GO:0014046	dopamine secretion		1.038e-08	3.269e-05	2.999e-07	2.589e-06	6	47	DRD2,DRD3,HTR1B,HTR6,SNCA,GDNF
GO: Biological Process	GO:0014059	regulation of dopamine secretion		1.038e-08	3.269e-05	2.999e-07	2.589e-06	6	47	DRD2,DRD3,HTR1B,HTR6,SNCA,GDNF
GO: Biological Process	GO:0007631	feeding behavior		1.079e-08	3.397e-05	3.088e-07	2.666e-06	8	129	ADORA2A,DRD1,DRD2,NPY1R,HTR1B,FOS,BDNF,OPRM1
GO: Biological Process	GO:0042069	regulation of catecholamine metabolic process		1.123e-08	3.535e-05	3.185e-07	2.749e-06	5	23	SLC6A3,DRD1,DRD4,COMT,SNCA
GO: Biological Process	GO:0007212	dopamine receptor signaling pathway		1.345e-08	4.235e-05	3.765e-07	3.25e-06	6	49	DRD1,DRD2,DRD3,DRD4,ARRB2,OPRM1
GO: Biological Process	GO:0097305	response to alcohol		1.351e-08	4.255e-05	3.765e-07	3.25e-06	10	259	SLC6A3,GSTP1,DRD2,DRD3,DRD4,HTR1B,HTR3A,FOS,AKT1,OPRM1
GO: Biological Process	GO:0031623	receptor internalization		1.456e-08	4.584e-05	4.021e-07	3.471e-06	8	134	DRD2,DRD3,DRD4,HTR1B,ARRB2,ACHE,SNCA,PICK1
GO: Biological Process	GO:0014075	response to amine		1.524e-08	4.801e-05	4.174e-07	3.603e-06	6	50	ADORA2A,DRD1,DRD2,DRD3,DRD4,RGS17
GO: Biological Process	GO:0055065	metal ion homeostasis		1.545e-08	4.864e-05	4.193e-07	3.62e-06	15	741	ADORA2A,DRD1,DRD2,DRD3,NPY1R,DRD4,HTR1B,PDE4D,COMT,CD55,PRKG1,CUBN,SNCA,NOS1,OPRM1
GO: Biological Process	GO:0051051	negative regulation of transport		1.635e-08	5.149e-05	4.401e-07	3.799e-06	14	632	NRG1,DRD2,DRD3,NPY1R,DRD4,HTR1B,COMT,HTR6,AKT1,POU5F1,PRKG1,SNCA,NOS1,OPRM1
GO: Biological Process	GO:0043271	negative regulation of ion transport		1.707e-08	5.376e-05	4.556e-07	3.933e-06	9	196	DRD2,DRD3,DRD4,HTR1B,HTR6,AKT1,PRKG1,SNCA,NOS1
GO: Biological Process	GO:0034765	regulation of ion transmembrane transport		2.11e-08	6.645e-05	5.584e-07	4.82e-06	13	539	ACSL6,DRD1,DRD2,DRD3,PDE4B,DRD4,PDE4D,HTR3A,AKT1,PRKG1,SNCA,NOS1,OPRM1
GO: Biological Process	GO:0045471	response to ethanol		2.171e-08	6.837e-05	5.698e-07	4.918e-06	8	141	SLC6A3,GSTP1,DRD2,DRD3,DRD4,HTR1B,HTR3A,OPRM1
GO: Biological Process	GO:0032496	response to lipopolysaccharide		2.388e-08	7.518e-05	6.214e-07	5.364e-06	11	356	GSTP1,PDE4B,PDE4D,COMT,FOS,CD55,AKT1,RELA,SNCA,NOS1,OPRM1
GO: Biological Process	GO:0007193	adenylate cyclase-inhibiting G protein-coupled receptor signaling pathway		2.466e-08	7.764e-05	6.364e-07	5.494e-06	7	93	DRD2,DRD3,NPY1R,DRD4,HTR1B,GRM2,OPRM1
GO: Biological Process	GO:1903530	regulation of secretion by cell		2.82e-08	8.881e-05	7.22e-07	6.233e-06	16	898	ADORA2A,DRD1,DRD2,DRD3,NPY1R,DRD4,HTR1B,HTR6,MYO5B,ACHE,POU5F1,PRKG1,SNCA,NOS1,GDNF,OPRM1
GO: Biological Process	GO:0014047	glutamate secretion		3.067e-08	9.657e-05	7.788e-07	6.723e-06	6	56	ADORA2A,HTR6,PRKG1,SNCA,GRM2,BDNF
GO: Biological Process	GO:0007189	adenylate cyclase-activating G protein-coupled receptor signaling pathway		3.172e-08	9.989e-05	7.991e-07	6.898e-06	8	148	ADORA2A,DRD1,DRD2,DRD3,PDE4B,PDE4D,NOS1,OPRM1
GO: Biological Process	GO:0050801	ion homeostasis		3.34e-08	0.0001052	8.348e-07	7.206e-06	16	909	ADORA2A,DRD1,DRD2,DRD3,NPY1R,DRD4,HTR1B,PDE4D,COMT,CD55,PRKG1,CUBN,SNCA,GRM2,NOS1,OPRM1
GO: Biological Process	GO:0034776	response to histamine		3.622e-08	0.0001141	8.955e-07	7.73e-06	4	11	GABRG2,DRD2,DRD3,DRD4
GO: Biological Process	GO:0002237	response to molecule of bacterial origin		3.64e-08	0.0001146	8.955e-07	7.73e-06	11	371	GSTP1,PDE4B,PDE4D,COMT,FOS,CD55,AKT1,RELA,SNCA,NOS1,OPRM1
GO: Biological Process	GO:0010959	regulation of metal ion transport		3.769e-08	0.0001187	9.201e-07	7.942e-06	12	465	ADORA2A,DRD1,DRD2,DRD3,PDE4B,DRD4,PDE4D,ARRB2,AKT1,PRKG1,SNCA,NOS1
GO: Biological Process	GO:0097366	response to bronchodilator		3.803e-08	0.0001198	9.212e-07	7.952e-06	6	58	ADORA2A,DRD1,DRD2,DRD3,DRD4,RGS17
GO: Biological Process	GO:1902532	negative regulation of intracellular signal transduction		4.155e-08	0.0001308	9.988e-07	8.622e-06	14	681	GSTP1,DRD2,DRD3,NPY1R,PDE4B,DRD4,HTR1B,PDE4D,ARRB2,AKT1,RELA,POU5F1,GRM2,OPRM1
GO: Biological Process	GO:0060341	regulation of cellular localization		4.443e-08	0.0001399	1.06e-06	9.149e-06	17	1060	ADORA2A,NRG1,DRD1,DRD2,DRD3,DRD4,HTR1B,PDE4D,HTR6,MYO5B,ASTN2,AKT1,SNCA,NOS1,GDNF,BDNF,PICK1
GO: Biological Process	GO:0043112	receptor metabolic process		4.814e-08	0.0001516	1.14e-06	9.839e-06	9	221	NRG1,DRD2,DRD3,DRD4,HTR1B,ARRB2,ACHE,SNCA,PICK1
GO: Biological Process	GO:0007194	negative regulation of adenylate cyclase activity		5.741e-08	0.0001808	1.348e-06	1.163e-05	7	105	DRD2,DRD3,NPY1R,DRD4,HTR1B,GRM2,OPRM1
GO: Biological Process	GO:0008277	regulation of G protein-coupled receptor signaling pathway		5.82e-08	0.0001833	1.348e-06	1.163e-05	8	160	DRD2,DRD3,PDE4B,HTR1B,ARRB2,SNCA,NOS1,OPRM1
GO: Biological Process	GO:0007190	activation of adenylate cyclase activity		5.82e-08	0.0001833	1.348e-06	1.163e-05	8	160	ADORA2A,DRD1,DRD2,DRD3,PDE4B,PDE4D,NOS1,OPRM1
GO: Biological Process	GO:0022898	regulation of transmembrane transporter activity		6.126e-08	0.0001929	1.402e-06	1.21e-05	10	304	DRD2,DRD3,PDE4B,DRD4,PDE4D,HTR3A,PRKG1,SNCA,NOS1,OPRM1
GO: Biological Process	GO:0032940	secretion by cell		6.143e-08	0.0001934	1.402e-06	1.21e-05	21	1683	GSTP1,ADORA2A,SLC6A9,DRD1,DRD2,DRD3,NPY1R,DRD4,HTR1B,HTR6,MYO5B,ACHE,CD55,POU5F1,PRKG1,SNCA,GRM2,NOS1,GDNF,BDNF,OPRM1
GO: Biological Process	GO:0055080	cation homeostasis		6.364e-08	0.0002004	1.442e-06	1.245e-05	15	825	ADORA2A,DRD1,DRD2,DRD3,NPY1R,DRD4,HTR1B,PDE4D,COMT,CD55,PRKG1,CUBN,SNCA,NOS1,OPRM1
GO: Biological Process	GO:0031280	negative regulation of cyclase activity		6.543e-08	0.000206	1.472e-06	1.27e-05	7	107	DRD2,DRD3,NPY1R,DRD4,HTR1B,GRM2,OPRM1
GO: Biological Process	GO:0006820	anion transport		6.843e-08	0.0002155	1.528e-06	1.319e-05	14	709	SLC6A3,GABRG2,ADORA2A,SLC6A9,ACSL6,DRD2,DRD3,DRD4,HTR6,AKT1,PRKG1,SNCA,GRM2,BDNF
GO: Biological Process	GO:0006816	calcium ion transport		6.979e-08	0.0002198	1.548e-06	1.336e-05	12	492	ADORA2A,DRD1,DRD2,PDE4B,DRD4,HTR1B,PDE4D,ARRB2,TRPM3,SNCA,NOS1,OPRM1
GO: Biological Process	GO:0071880	adenylate cyclase-activating adrenergic receptor signaling pathway		7.717e-08	0.000243	1.696e-06	1.464e-05	5	33	DRD2,DRD3,PDE4B,PDE4D,NOS1
GO: Biological Process	GO:0098771	inorganic ion homeostasis		7.805e-08	0.0002458	1.696e-06	1.464e-05	15	838	ADORA2A,DRD1,DRD2,DRD3,NPY1R,DRD4,HTR1B,PDE4D,COMT,CD55,PRKG1,CUBN,SNCA,NOS1,OPRM1
GO: Biological Process	GO:0030432	peristalsis		7.809e-08	0.0002459	1.696e-06	1.464e-05	4	13	DRD1,DRD2,NPY1R,GDNF
GO: Biological Process	GO:0051350	negative regulation of lyase activity		7.922e-08	0.0002495	1.709e-06	1.475e-05	7	110	DRD2,DRD3,NPY1R,DRD4,HTR1B,GRM2,OPRM1
GO: Biological Process	GO:0044057	regulation of system process		9.32e-08	0.0002935	1.996e-06	1.723e-05	14	727	ADORA2A,NRG1,DRD1,DRD2,DRD3,NPY1R,PDE4B,DRD4,PDE4D,COMT,AKT1,PRKG1,NOS1,OPRM1
GO: Biological Process	GO:0032409	regulation of transporter activity		9.89e-08	0.0003114	2.101e-06	1.813e-05	10	320	DRD2,DRD3,PDE4B,DRD4,PDE4D,HTR3A,PRKG1,SNCA,NOS1,OPRM1
GO: Biological Process	GO:0140352	export from cell		9.939e-08	0.000313	2.101e-06	1.813e-05	21	1731	GSTP1,ADORA2A,SLC6A9,DRD1,DRD2,DRD3,NPY1R,DRD4,HTR1B,HTR6,MYO5B,ACHE,CD55,POU5F1,PRKG1,SNCA,GRM2,NOS1,GDNF,BDNF,OPRM1
GO: Biological Process	GO:0018958	phenol-containing compound metabolic process		1.143e-07	0.0003599	2.399e-06	2.071e-05	7	116	SLC6A3,DRD1,DRD2,DRD3,DRD4,COMT,SNCA
GO: Biological Process	GO:0042391	regulation of membrane potential		1.194e-07	0.0003761	2.491e-06	2.15e-05	12	517	GABRG2,ADORA2A,DRD1,DRD2,DRD4,PDE4D,ARRB2,HTR3A,AKT1,SNCA,BDNF,OPRM1
GO: Biological Process	GO:0071875	adrenergic receptor signaling pathway		1.216e-07	0.0003831	2.52e-06	2.175e-05	5	36	DRD2,DRD3,PDE4B,PDE4D,NOS1
GO: Biological Process	GO:0001934	positive regulation of protein phosphorylation		1.269e-07	0.0003998	2.613e-06	2.255e-05	17	1140	ADORA2A,NRG1,DRD1,DRD2,DRD4,HTR1B,ARRB2,AKT1,SNCA,MAP2K5,NOS1,SH3RF3,GDNF,SMYD3,BDNF,PICK1,OPRM1
GO: Biological Process	GO:0006874	cellular calcium ion homeostasis		1.381e-07	0.0004349	2.824e-06	2.438e-05	12	524	DRD1,DRD2,DRD3,NPY1R,DRD4,HTR1B,PDE4D,CD55,PRKG1,SNCA,NOS1,OPRM1
GO: Biological Process	GO:0071872	cellular response to epinephrine stimulus		1.483e-07	0.0004671	3.014e-06	2.601e-05	4	15	PDE4B,PDE4D,SNCA,NOS1
GO: Biological Process	GO:0051050	positive regulation of transport		1.569e-07	0.000494	3.158e-06	2.726e-05	17	1157	ADORA2A,ACSL6,DRD1,DRD2,DRD3,DRD4,ARRB2,HTR3A,HTR6,MYO5B,ACHE,AKT1,PRKG1,SNCA,NOS1,GDNF,PICK1
GO: Biological Process	GO:0007612	learning		1.574e-07	0.0004957	3.158e-06	2.726e-05	8	182	DRD1,DRD2,DRD3,DRD4,COMT,HTR6,FOS,BDNF
GO: Biological Process	GO:0034762	regulation of transmembrane transport		1.586e-07	0.0004995	3.162e-06	2.729e-05	13	641	ACSL6,DRD1,DRD2,DRD3,PDE4B,DRD4,PDE4D,HTR3A,AKT1,PRKG1,SNCA,NOS1,OPRM1
GO: Biological Process	GO:0017144	drug metabolic process		1.605e-07	0.0005055	3.179e-06	2.744e-05	14	760	SLC6A3,DRD1,DRD2,DRD3,DRD4,CYP2D6,COMT,ACHE,AKT1,CUBN,SNCA,NOS1,BDNF,OPRM1
GO: Biological Process	GO:0034220	ion transmembrane transport		1.809e-07	0.0005697	3.561e-06	3.074e-05	19	1469	SLC6A3,GABRG2,SLC6A9,ACSL6,DRD1,DRD2,DRD3,PDE4B,DRD4,HTR1B,PDE4D,HTR3A,TRPM3,AKT1,PRKG1,SNCA,NOS1,BDNF,OPRM1
GO: Biological Process	GO:0070838	divalent metal ion transport		1.871e-07	0.0005893	3.66e-06	3.159e-05	12	539	ADORA2A,DRD1,DRD2,PDE4B,DRD4,HTR1B,PDE4D,ARRB2,TRPM3,SNCA,NOS1,OPRM1
GO: Biological Process	GO:0055074	calcium ion homeostasis		1.947e-07	0.0006132	3.785e-06	3.267e-05	12	541	DRD1,DRD2,DRD3,NPY1R,DRD4,HTR1B,PDE4D,CD55,PRKG1,SNCA,NOS1,OPRM1
GO: Biological Process	GO:0006875	cellular metal ion homeostasis		2.142e-07	0.0006744	4.127e-06	3.562e-05	13	658	DRD1,DRD2,DRD3,NPY1R,DRD4,HTR1B,PDE4D,CD55,PRKG1,CUBN,SNCA,NOS1,OPRM1
GO: Biological Process	GO:0072511	divalent inorganic cation transport		2.149e-07	0.0006768	4.127e-06	3.562e-05	12	546	ADORA2A,DRD1,DRD2,PDE4B,DRD4,HTR1B,PDE4D,ARRB2,TRPM3,SNCA,NOS1,OPRM1
GO: Biological Process	GO:0015711	organic anion transport		2.192e-07	0.0006902	4.183e-06	3.611e-05	12	547	ADORA2A,SLC6A9,ACSL6,DRD2,DRD3,DRD4,HTR6,AKT1,PRKG1,SNCA,GRM2,BDNF
GO: Biological Process	GO:0006939	smooth muscle contraction		2.245e-07	0.000707	4.259e-06	3.677e-05	7	128	DRD1,DRD2,NPY1R,PDE4B,PDE4D,PRKG1,GDNF
GO: Biological Process	GO:0099003	vesicle-mediated transport in synapse		2.262e-07	0.0007122	4.265e-06	3.681e-05	9	265	ADORA2A,DRD1,DRD2,DRD3,DRD4,HTR1B,MYO5B,SNCA,PICK1
GO: Biological Process	GO:0042327	positive regulation of phosphorylation		2.544e-07	0.0008011	4.769e-06	4.116e-05	17	1197	ADORA2A,NRG1,DRD1,DRD2,DRD4,HTR1B,ARRB2,AKT1,SNCA,MAP2K5,NOS1,SH3RF3,GDNF,SMYD3,BDNF,PICK1,OPRM1
GO: Biological Process	GO:0070848	response to growth factor		2.733e-07	0.0008606	5.092e-06	4.396e-05	14	794	GSTP1,ARRB2,HTR3A,FOS,ZNF423,AKT1,RELA,POU5F1,SNCA,MAP2K5,NOS1,GDNF,BDNF,OPRM1
GO: Biological Process	GO:0072503	cellular divalent inorganic cation homeostasis		2.765e-07	0.0008707	5.122e-06	4.421e-05	12	559	DRD1,DRD2,DRD3,NPY1R,DRD4,HTR1B,PDE4D,CD55,PRKG1,SNCA,NOS1,OPRM1
GO: Biological Process	GO:0009968	negative regulation of signal transduction		2.86e-07	0.0009007	5.267e-06	4.547e-05	19	1513	GSTP1,DRD2,DRD3,NPY1R,PDE4B,DRD4,HTR1B,PDE4D,ARRB2,AKT1,RGS17,RELA,POU5F1,SNCA,GRM2,MAP2K5,GDNF,BDNF,OPRM1
GO: Biological Process	GO:0015800	acidic amino acid transport		3.091e-07	0.0009735	5.633e-06	4.863e-05	6	82	ADORA2A,HTR6,PRKG1,SNCA,GRM2,BDNF
GO: Biological Process	GO:0070588	calcium ion transmembrane transport		3.095e-07	0.0009746	5.633e-06	4.863e-05	10	362	DRD1,DRD2,PDE4B,DRD4,HTR1B,PDE4D,TRPM3,SNCA,NOS1,OPRM1
GO: Biological Process	GO:0071871	response to epinephrine		3.301e-07	0.001039	5.973e-06	5.156e-05	4	18	PDE4B,PDE4D,SNCA,NOS1
GO: Biological Process	GO:0030431	sleep		3.433e-07	0.001081	6.178e-06	5.333e-05	5	44	ADORA2A,DRD1,DRD2,DRD3,FOS
GO: Biological Process	GO:0032890	regulation of organic acid transport		3.57e-07	0.001124	6.387e-06	5.514e-05	6	84	ADORA2A,ACSL6,HTR6,AKT1,PRKG1,SNCA
GO: Biological Process	GO:0007416	synapse assembly		3.629e-07	0.001143	6.456e-06	5.573e-05	8	203	GABRG2,NRG1,DRD1,DRD2,ACHE,LINGO2,SNCA,BDNF
GO: Biological Process	GO:0050905	neuromuscular process		3.749e-07	0.001181	6.633e-06	5.726e-05	7	138	SLC6A3,ADORA2A,NRG1,DRD1,DRD2,DRD3,CSMD1
GO: Biological Process	GO:0098660	inorganic ion transmembrane transport		3.888e-07	0.001224	6.84e-06	5.905e-05	16	1088	SLC6A3,GABRG2,SLC6A9,DRD1,DRD2,DRD3,PDE4B,DRD4,HTR1B,PDE4D,TRPM3,PRKG1,SNCA,NOS1,BDNF,OPRM1
GO: Biological Process	GO:0002031	G protein-coupled receptor internalization		4.17e-07	0.001313	7.296e-06	6.298e-05	4	19	DRD2,DRD3,HTR1B,ARRB2
GO: Biological Process	GO:0072507	divalent inorganic cation homeostasis		4.487e-07	0.001413	7.806e-06	6.738e-05	12	585	DRD1,DRD2,DRD3,NPY1R,DRD4,HTR1B,PDE4D,CD55,PRKG1,SNCA,NOS1,OPRM1
GO: Biological Process	GO:0051481	negative regulation of cytosolic calcium ion concentration		5.2e-07	0.001637	8.997e-06	7.766e-05	4	20	DRD2,NPY1R,NOS1,OPRM1
GO: Biological Process	GO:0046928	regulation of neurotransmitter secretion		5.245e-07	0.001652	9.025e-06	7.791e-05	7	145	ADORA2A,DRD1,DRD2,DRD4,HTR1B,HTR6,SNCA
GO: Biological Process	GO:0099643	signal release from synapse		5.612e-07	0.001767	9.552e-06	8.245e-05	8	215	ADORA2A,SLC6A9,DRD1,DRD2,DRD4,HTR1B,HTR6,SNCA
GO: Biological Process	GO:0007269	neurotransmitter secretion		5.612e-07	0.001767	9.552e-06	8.245e-05	8	215	ADORA2A,SLC6A9,DRD1,DRD2,DRD4,HTR1B,HTR6,SNCA
GO: Biological Process	GO:0032412	regulation of ion transmembrane transporter activity		5.729e-07	0.001804	9.69e-06	8.365e-05	9	296	DRD2,DRD3,PDE4B,DRD4,PDE4D,HTR3A,PRKG1,NOS1,OPRM1
GO: Biological Process	GO:0042737	drug catabolic process		5.754e-07	0.001812	9.69e-06	8.365e-05	7	147	SLC6A3,CYP2D6,COMT,ACHE,CUBN,SNCA,NOS1
GO: Biological Process	GO:0050806	positive regulation of synaptic transmission		6.232e-07	0.001962	1.042e-05	8.994e-05	8	218	ADORA2A,DRD1,DRD2,DRD4,ARRB2,HTR6,SNCA,NOS1
GO: Biological Process	GO:0010562	positive regulation of phosphorus metabolic process		6.32e-07	0.00199	1.042e-05	8.994e-05	17	1277	ADORA2A,NRG1,DRD1,DRD2,DRD4,HTR1B,ARRB2,AKT1,SNCA,MAP2K5,NOS1,SH3RF3,GDNF,SMYD3,BDNF,PICK1,OPRM1
GO: Biological Process	GO:0045937	positive regulation of phosphate metabolic process		6.32e-07	0.00199	1.042e-05	8.994e-05	17	1277	ADORA2A,NRG1,DRD1,DRD2,DRD4,HTR1B,ARRB2,AKT1,SNCA,MAP2K5,NOS1,SH3RF3,GDNF,SMYD3,BDNF,PICK1,OPRM1
GO: Biological Process	GO:0051248	negative regulation of protein metabolic process		6.32e-07	0.00199	1.042e-05	8.994e-05	17	1277	GSTP1,ADORA2A,NRG1,DRD1,DRD2,PDE4D,ARRB2,COL28A1,AKT1,PLAT,RELA,SNCA,FHIT,MAP2K5,NOS1,SERPINA5,SMYD3
GO: Biological Process	GO:1904062	regulation of cation transmembrane transport		6.713e-07	0.002114	1.101e-05	9.503e-05	10	394	DRD1,DRD2,DRD3,PDE4B,DRD4,PDE4D,PRKG1,SNCA,NOS1,OPRM1
GO: Biological Process	GO:0098662	inorganic cation transmembrane transport		6.886e-07	0.002168	1.122e-05	9.682e-05	15	993	SLC6A3,SLC6A9,DRD1,DRD2,DRD3,PDE4B,DRD4,HTR1B,PDE4D,TRPM3,PRKG1,SNCA,NOS1,BDNF,OPRM1
GO: Biological Process	GO:0097164	ammonium ion metabolic process		6.91e-07	0.002176	1.122e-05	9.682e-05	8	221	SLC6A3,DRD1,DRD2,DRD3,DRD4,COMT,ACHE,SNCA
GO: Biological Process	GO:0050808	synapse organization		6.947e-07	0.002188	1.122e-05	9.685e-05	11	498	GABRG2,NRG1,DRD1,DRD2,MYO5B,ACHE,LINGO2,SNCA,GDNF,BDNF,PICK1
GO: Biological Process	GO:0098655	cation transmembrane transport		7.081e-07	0.00223	1.138e-05	9.82e-05	16	1138	SLC6A3,SLC6A9,DRD1,DRD2,DRD3,PDE4B,DRD4,HTR1B,PDE4D,HTR3A,TRPM3,PRKG1,SNCA,NOS1,BDNF,OPRM1
GO: Biological Process	GO:0051924	regulation of calcium ion transport		7.155e-07	0.002253	1.144e-05	9.873e-05	9	304	ADORA2A,DRD1,DRD2,PDE4B,DRD4,PDE4D,ARRB2,SNCA,NOS1
GO: Biological Process	GO:0030003	cellular cation homeostasis		7.399e-07	0.00233	1.177e-05	0.0001016	13	734	DRD1,DRD2,DRD3,NPY1R,DRD4,HTR1B,PDE4D,CD55,PRKG1,CUBN,SNCA,NOS1,OPRM1
GO: Biological Process	GO:0033135	regulation of peptidyl-serine phosphorylation		7.539e-07	0.002374	1.193e-05	0.000103	7	153	PDE4D,ARRB2,AKT1,SNCA,NOS1,SMYD3,BDNF
GO: Biological Process	GO:0008015	blood circulation		7.612e-07	0.002397	1.199e-05	0.0001035	12	615	ADORA2A,SGCZ,DRD1,DRD2,DRD3,NPY1R,PDE4B,HTR1B,PDE4D,AKT1,PRKG1,NOS1
GO: Biological Process	GO:0048167	regulation of synaptic plasticity		8.457e-07	0.002663	1.325e-05	0.0001144	8	227	ADORA2A,DRD1,DRD2,HTR6,SNCA,NOS1,BDNF,PICK1
GO: Biological Process	GO:0001932	regulation of protein phosphorylation		8.54e-07	0.002689	1.331e-05	0.0001149	19	1625	GSTP1,ADORA2A,NRG1,DRD1,DRD2,DRD4,HTR1B,PDE4D,ARRB2,AKT1,SNCA,MAP2K5,NOS1,SH3RF3,GDNF,SMYD3,BDNF,PICK1,OPRM1
GO: Biological Process	GO:0051954	positive regulation of amine transport		8.864e-07	0.002791	1.369e-05	0.0001182	5	53	ADORA2A,DRD2,DRD4,HTR6,GDNF
GO: Biological Process	GO:0003013	circulatory system process		8.869e-07	0.002793	1.369e-05	0.0001182	12	624	ADORA2A,SGCZ,DRD1,DRD2,DRD3,NPY1R,PDE4B,HTR1B,PDE4D,AKT1,PRKG1,NOS1
GO: Biological Process	GO:0006873	cellular ion homeostasis		9.145e-07	0.00288	1.405e-05	0.0001213	13	748	DRD1,DRD2,DRD3,NPY1R,DRD4,HTR1B,PDE4D,CD55,PRKG1,CUBN,SNCA,NOS1,OPRM1
GO: Biological Process	GO:0060627	regulation of vesicle-mediated transport		9.97e-07	0.00314	1.524e-05	0.0001316	12	631	ADORA2A,DRD1,DRD2,DRD3,DRD4,HTR1B,ARRB2,MYO5B,POU5F1,SNCA,CDH13,PICK1
GO: Biological Process	GO:0051480	regulation of cytosolic calcium ion concentration		1.029e-06	0.003239	1.565e-05	0.0001351	10	413	DRD1,DRD2,NPY1R,HTR1B,PDE4D,CD55,PRKG1,SNCA,NOS1,OPRM1
GO: Biological Process	GO:0019220	regulation of phosphate metabolic process		1.057e-06	0.003329	1.601e-05	0.0001382	21	1994	GSTP1,ADORA2A,FKBP15,NRG1,DRD1,DRD2,DRD4,HTR1B,PDE4D,ARRB2,AKT1,PRKG1,SNCA,MAP2K5,NOS1,SH3RF3,GDNF,SMYD3,BDNF,PICK1,OPRM1
GO: Biological Process	GO:0051174	regulation of phosphorus metabolic process		1.066e-06	0.003357	1.606e-05	0.0001386	21	1995	GSTP1,ADORA2A,FKBP15,NRG1,DRD1,DRD2,DRD4,HTR1B,PDE4D,ARRB2,AKT1,PRKG1,SNCA,MAP2K5,NOS1,SH3RF3,GDNF,SMYD3,BDNF,PICK1,OPRM1
GO: Biological Process	GO:0018105	peptidyl-serine phosphorylation		1.096e-06	0.00345	1.643e-05	0.0001418	9	320	DRD1,PDE4D,ARRB2,AKT1,PRKG1,SNCA,NOS1,SMYD3,BDNF
GO: Biological Process	GO:0071363	cellular response to growth factor stimulus		1.142e-06	0.003595	1.704e-05	0.0001471	13	763	GSTP1,ARRB2,HTR3A,FOS,ZNF423,AKT1,RELA,POU5F1,SNCA,MAP2K5,NOS1,GDNF,BDNF
GO: Biological Process	GO:0055085	transmembrane transport		1.17e-06	0.003683	1.731e-05	0.0001494	20	1830	SLC6A3,GABRG2,SLC6A9,ACSL6,DRD1,DRD2,DRD3,PDE4B,DRD4,HTR1B,PDE4D,HTR3A,TRPM3,AKT1,PRKG1,SNCA,GRM2,NOS1,BDNF,OPRM1
GO: Biological Process	GO:0051590	positive regulation of neurotransmitter transport		1.171e-06	0.003687	1.731e-05	0.0001494	5	56	ADORA2A,DRD2,DRD4,HTR6,SNCA
GO: Biological Process	GO:0045859	regulation of protein kinase activity		1.274e-06	0.00401	1.867e-05	0.0001612	14	903	GSTP1,ADORA2A,NRG1,DRD1,DRD2,DRD4,HTR1B,ARRB2,AKT1,SNCA,MAP2K5,SMYD3,BDNF,PICK1
GO: Biological Process	GO:0045936	negative regulation of phosphate metabolic process		1.275e-06	0.004015	1.867e-05	0.0001612	12	646	GSTP1,ADORA2A,FKBP15,DRD1,DRD2,PDE4D,ARRB2,AKT1,PRKG1,SNCA,NOS1,SMYD3
GO: Biological Process	GO:0010563	negative regulation of phosphorus metabolic process		1.296e-06	0.00408	1.889e-05	0.000163	12	647	GSTP1,ADORA2A,FKBP15,DRD1,DRD2,PDE4D,ARRB2,AKT1,PRKG1,SNCA,NOS1,SMYD3
GO: Biological Process	GO:0014048	regulation of glutamate secretion		1.341e-06	0.004222	1.946e-05	0.0001679	4	25	ADORA2A,HTR6,PRKG1,SNCA
GO: Biological Process	GO:0051932	synaptic transmission, GABAergic		1.397e-06	0.0044	2.016e-05	0.000174	5	58	GABRG2,ADORA2A,DRD2,HTR1B,BDNF
GO: Biological Process	GO:0006865	amino acid transport		1.413e-06	0.004449	2.016e-05	0.000174	7	168	ADORA2A,SLC6A9,HTR6,PRKG1,SNCA,GRM2,BDNF
GO: Biological Process	GO:0060291	long-term synaptic potentiation		1.415e-06	0.004456	2.016e-05	0.000174	6	106	ADORA2A,DRD1,DRD2,HTR6,SNCA,NOS1
GO: Biological Process	GO:0008344	adult locomotory behavior		1.415e-06	0.004456	2.016e-05	0.000174	6	106	DRD1,DRD2,DRD4,ARRB2,SNCA,GDNF
GO: Biological Process	GO:0032269	negative regulation of cellular protein metabolic process		1.457e-06	0.004588	2.067e-05	0.0001784	16	1202	GSTP1,ADORA2A,DRD1,DRD2,PDE4D,ARRB2,COL28A1,AKT1,PLAT,RELA,SNCA,FHIT,MAP2K5,NOS1,SERPINA5,SMYD3
GO: Biological Process	GO:0035249	synaptic transmission, glutamatergic		1.579e-06	0.004972	2.222e-05	0.0001918	6	108	ADORA2A,DRD1,DRD2,HTR1B,PLAT,GRM2
GO: Biological Process	GO:0014821	phasic smooth muscle contraction		1.581e-06	0.004977	2.222e-05	0.0001918	4	26	DRD1,DRD2,NPY1R,GDNF
GO: Biological Process	GO:0032102	negative regulation of response to external stimulus		1.711e-06	0.005387	2.394e-05	0.0002067	10	437	SLC6A3,GSTP1,ADORA2A,DRD1,DRD2,DRD3,ARRB2,AOAH,PLAT,PRKG1
GO: Biological Process	GO:0034764	positive regulation of transmembrane transport		1.796e-06	0.005657	2.503e-05	0.0002161	8	251	ACSL6,DRD1,DRD4,HTR3A,AKT1,PRKG1,SNCA,NOS1
GO: Biological Process	GO:0048511	rhythmic process		1.806e-06	0.005689	2.506e-05	0.0002163	9	340	ADORA2A,DRD1,DRD2,DRD3,DRD4,ARRB2,PRKG1,BDNF,OPRM1
GO: Biological Process	GO:0031401	positive regulation of protein modification process		1.828e-06	0.005757	2.525e-05	0.000218	17	1379	ADORA2A,NRG1,DRD1,DRD2,DRD4,HTR1B,ARRB2,AKT1,SNCA,MAP2K5,NOS1,SH3RF3,GDNF,SMYD3,BDNF,PICK1,OPRM1
GO: Biological Process	GO:0032226	positive regulation of synaptic transmission, dopaminergic		1.946e-06	0.006126	2.675e-05	0.0002309	3	8	DRD2,DRD4,ARRB2
GO: Biological Process	GO:0018209	peptidyl-serine modification		1.989e-06	0.006262	2.723e-05	0.000235	9	344	DRD1,PDE4D,ARRB2,AKT1,PRKG1,SNCA,NOS1,SMYD3,BDNF
GO: Biological Process	GO:1900273	positive regulation of long-term synaptic potentiation		2.154e-06	0.006782	2.903e-05	0.0002506	4	28	ADORA2A,DRD1,DRD2,NOS1
GO: Biological Process	GO:0045187	regulation of circadian sleep/wake cycle, sleep		2.154e-06	0.006782	2.903e-05	0.0002506	4	28	ADORA2A,DRD1,DRD2,DRD3
GO: Biological Process	GO:0035813	regulation of renal sodium excretion		2.154e-06	0.006782	2.903e-05	0.0002506	4	28	ADORA2A,DRD2,DRD3,COMT
GO: Biological Process	GO:1903169	regulation of calcium ion transmembrane transport		2.157e-06	0.006793	2.903e-05	0.0002506	7	179	DRD1,DRD2,PDE4B,DRD4,PDE4D,SNCA,NOS1
GO: Biological Process	GO:0006835	dicarboxylic acid transport		2.167e-06	0.006823	2.903e-05	0.0002506	6	114	ADORA2A,HTR6,PRKG1,SNCA,GRM2,BDNF
GO: Biological Process	GO:0023061	signal release		2.254e-06	0.007099	3.008e-05	0.0002597	11	562	ADORA2A,SLC6A9,DRD1,DRD2,NPY1R,DRD4,HTR1B,HTR6,SNCA,NOS1,OPRM1
GO: Biological Process	GO:0033138	positive regulation of peptidyl-serine phosphorylation		2.398e-06	0.007552	3.179e-05	0.0002744	6	116	ARRB2,AKT1,SNCA,NOS1,SMYD3,BDNF
GO: Biological Process	GO:0010001	glial cell differentiation		2.403e-06	0.007566	3.179e-05	0.0002744	8	261	GSTP1,ADORA2A,NRG1,DRD1,DRD3,AKT1,RELA,PICK1
GO: Biological Process	GO:0051898	negative regulation of protein kinase B signaling		2.474e-06	0.007791	3.238e-05	0.0002795	5	65	DRD2,DRD3,ARRB2,AKT1,POU5F1
GO: Biological Process	GO:0002029	desensitization of G protein-coupled receptor signaling pathway		2.492e-06	0.007848	3.238e-05	0.0002795	4	29	DRD2,DRD3,HTR1B,ARRB2
GO: Biological Process	GO:0022401	negative adaptation of signaling pathway		2.492e-06	0.007848	3.238e-05	0.0002795	4	29	DRD2,DRD3,HTR1B,ARRB2
GO: Biological Process	GO:0097746	regulation of blood vessel diameter		2.498e-06	0.007867	3.238e-05	0.0002795	7	183	ADORA2A,DRD1,NPY1R,HTR1B,AKT1,PRKG1,NOS1
GO: Biological Process	GO:0035296	regulation of tube diameter		2.498e-06	0.007867	3.238e-05	0.0002795	7	183	ADORA2A,DRD1,NPY1R,HTR1B,AKT1,PRKG1,NOS1
GO: Biological Process	GO:0017157	regulation of exocytosis		2.543e-06	0.008007	3.282e-05	0.0002833	8	263	ADORA2A,DRD1,DRD2,DRD4,HTR1B,MYO5B,POU5F1,SNCA
GO: Biological Process	GO:0035150	regulation of tube size		2.59e-06	0.008157	3.329e-05	0.0002874	7	184	ADORA2A,DRD1,NPY1R,HTR1B,AKT1,PRKG1,NOS1
GO: Biological Process	GO:0035812	renal sodium excretion		2.868e-06	0.009033	3.672e-05	0.000317	4	30	ADORA2A,DRD2,DRD3,COMT
GO: Biological Process	GO:0021830	interneuron migration from the subpallium to the cortex		2.911e-06	0.009168	3.712e-05	0.0003204	3	9	NRG1,DRD1,DRD2
GO: Biological Process	GO:0043549	regulation of kinase activity		3.242e-06	0.01021	4.117e-05	0.0003554	14	978	GSTP1,ADORA2A,NRG1,DRD1,DRD2,DRD4,HTR1B,ARRB2,AKT1,SNCA,MAP2K5,SMYD3,BDNF,PICK1
GO: Biological Process	GO:0023058	adaptation of signaling pathway		3.285e-06	0.01035	4.122e-05	0.0003558	4	31	DRD2,DRD3,HTR1B,ARRB2
GO: Biological Process	GO:0051589	negative regulation of neurotransmitter transport		3.285e-06	0.01035	4.122e-05	0.0003558	4	31	HTR1B,HTR6,SNCA,NOS1
GO: Biological Process	GO:0050802	circadian sleep/wake cycle, sleep		3.285e-06	0.01035	4.122e-05	0.0003558	4	31	ADORA2A,DRD1,DRD2,DRD3
GO: Biological Process	GO:0071466	cellular response to xenobiotic stimulus		3.317e-06	0.01045	4.145e-05	0.0003578	7	191	GSTM1,EPHX1,GSTP1,CYP2D6,GDNF,SMYD3,OPRM1
GO: Biological Process	GO:0042325	regulation of phosphorylation		3.366e-06	0.0106	4.177e-05	0.0003606	19	1781	GSTP1,ADORA2A,NRG1,DRD1,DRD2,DRD4,HTR1B,PDE4D,ARRB2,AKT1,SNCA,MAP2K5,NOS1,SH3RF3,GDNF,SMYD3,BDNF,PICK1,OPRM1
GO: Biological Process	GO:1901615	organic hydroxy compound metabolic process		3.37e-06	0.01061	4.177e-05	0.0003606	11	586	SLC6A3,EPHX1,DRD1,DRD2,DRD3,DRD4,CYP2D6,COMT,PRKG1,CUBN,SNCA
GO: Biological Process	GO:0034767	positive regulation of ion transmembrane transport		3.554e-06	0.01119	4.389e-05	0.0003788	7	193	ACSL6,DRD1,DRD4,HTR3A,PRKG1,SNCA,NOS1
GO: Biological Process	GO:0090066	regulation of anatomical structure size		3.714e-06	0.0117	4.569e-05	0.0003944	11	592	ADORA2A,NRG1,DRD1,NPY1R,HTR1B,MYO5B,AKT1,PRKG1,NOS1,BDNF,PICK1
GO: Biological Process	GO:0042749	regulation of circadian sleep/wake cycle		3.745e-06	0.01179	4.589e-05	0.0003961	4	32	ADORA2A,DRD1,DRD2,DRD3
GO: Biological Process	GO:0001933	negative regulation of protein phosphorylation		3.803e-06	0.01198	4.642e-05	0.0004007	10	478	GSTP1,ADORA2A,DRD1,DRD2,PDE4D,ARRB2,AKT1,SNCA,NOS1,SMYD3
GO: Biological Process	GO:0044070	regulation of anion transport		3.879e-06	0.01221	4.716e-05	0.0004071	6	126	ADORA2A,ACSL6,HTR6,AKT1,PRKG1,SNCA
GO: Biological Process	GO:0046677	response to antibiotic		3.936e-06	0.01239	4.767e-05	0.0004115	9	374	SLC6A3,GSTP1,DRD2,DRD3,DRD4,HTR1B,HTR3A,RELA,OPRM1
GO: Biological Process	GO:0021782	glial cell development		4.445e-06	0.014	5.342e-05	0.0004612	6	129	GSTP1,ADORA2A,NRG1,DRD1,AKT1,PICK1
GO: Biological Process	GO:0042752	regulation of circadian rhythm		4.445e-06	0.014	5.342e-05	0.0004612	6	129	ADORA2A,DRD1,DRD2,DRD3,DRD4,PRKG1
GO: Biological Process	GO:0045861	negative regulation of proteolysis		4.673e-06	0.01472	5.595e-05	0.000483	9	382	ADORA2A,ARRB2,COL28A1,AKT1,PLAT,SNCA,FHIT,MAP2K5,SERPINA5
GO: Biological Process	GO:0002090	regulation of receptor internalization		4.715e-06	0.01485	5.624e-05	0.0004855	5	74	DRD2,DRD3,DRD4,ARRB2,PICK1
GO: Biological Process	GO:1905114	cell surface receptor signaling pathway involved in cell-cell signaling		4.764e-06	0.015	5.661e-05	0.0004887	12	734	GABRG2,ADORA2A,DRD1,DRD2,DRD3,DRD4,ARRB2,AKT1,POU5F1,SNCA,BDNF,OPRM1
GO: Biological Process	GO:0044062	regulation of excretion		4.806e-06	0.01513	5.668e-05	0.0004893	4	34	ADORA2A,DRD2,DRD3,COMT
GO: Biological Process	GO:0022410	circadian sleep/wake cycle process		4.806e-06	0.01513	5.668e-05	0.0004893	4	34	ADORA2A,DRD1,DRD2,DRD3
GO: Biological Process	GO:2001257	regulation of cation channel activity		4.958e-06	0.01561	5.826e-05	0.0005029	7	203	DRD2,PDE4B,DRD4,PDE4D,PRKG1,NOS1,OPRM1
GO: Biological Process	GO:0045860	positive regulation of protein kinase activity		5.02e-06	0.01581	5.877e-05	0.0005073	11	611	ADORA2A,NRG1,DRD2,DRD4,HTR1B,ARRB2,AKT1,SNCA,MAP2K5,BDNF,PICK1
GO: Biological Process	GO:0015909	long-chain fatty acid transport		5.38e-06	0.01694	6.275e-05	0.0005417	5	76	ACSL6,DRD2,DRD3,DRD4,AKT1
GO: Biological Process	GO:0048660	regulation of smooth muscle cell proliferation		5.46e-06	0.01719	6.344e-05	0.0005477	7	206	GSTP1,DRD4,HTR1B,COMT,AKT1,PRKG1,CDH13
GO: Biological Process	GO:0006898	receptor-mediated endocytosis		5.526e-06	0.0174	6.397e-05	0.0005522	9	390	DRD2,DRD3,DRD4,HTR1B,ARRB2,ACHE,CUBN,SNCA,PICK1
GO: Biological Process	GO:0048149	behavioral response to ethanol		5.692e-06	0.01792	6.541e-05	0.0005646	3	11	DRD2,DRD4,OPRM1
GO: Biological Process	GO:0007195	adenylate cyclase-inhibiting dopamine receptor signaling pathway		5.692e-06	0.01792	6.541e-05	0.0005646	3	11	DRD2,DRD3,DRD4
GO: Biological Process	GO:0043278	response to morphine		6.074e-06	0.01913	6.93e-05	0.0005982	4	36	DRD2,DRD3,RELA,OPRM1
GO: Biological Process	GO:0048169	regulation of long-term neuronal synaptic plasticity		6.074e-06	0.01913	6.93e-05	0.0005982	4	36	DRD1,DRD2,SNCA,BDNF
GO: Biological Process	GO:0048659	smooth muscle cell proliferation		6.39e-06	0.02012	7.264e-05	0.0006271	7	211	GSTP1,DRD4,HTR1B,COMT,AKT1,PRKG1,CDH13
GO: Biological Process	GO:0014072	response to isoquinoline alkaloid		6.793e-06	0.02139	7.667e-05	0.0006618	4	37	DRD2,DRD3,RELA,OPRM1
GO: Biological Process	GO:0051953	negative regulation of amine transport		6.793e-06	0.02139	7.667e-05	0.0006618	4	37	DRD2,HTR6,PRKG1,SNCA
GO: Biological Process	GO:0051966	regulation of synaptic transmission, glutamatergic		6.929e-06	0.02182	7.793e-05	0.0006727	5	80	ADORA2A,DRD1,DRD2,HTR1B,GRM2
GO: Biological Process	GO:0032101	regulation of response to external stimulus		7.271e-06	0.02289	8.148e-05	0.0007033	15	1202	SLC6A3,GSTP1,ADORA2A,DRD1,DRD2,DRD3,ARRB2,AOAH,CD55,PLAT,RELA,PRKG1,SNCA,CDH13,OPRM1
GO: Biological Process	GO:0009617	response to bacterium		7.349e-06	0.02314	8.206e-05	0.0007083	12	766	GSTP1,PDE4B,PDE4D,COMT,FOS,CD55,AKT1,RELA,CUBN,SNCA,NOS1,OPRM1
GO: Biological Process	GO:0051247	positive regulation of protein metabolic process		7.54e-06	0.02374	8.309e-05	0.0007173	19	1882	ADORA2A,NRG1,DRD1,DRD2,DRD4,HTR1B,ARRB2,AKT1,PCOLCE2,RELA,SNCA,MAP2K5,NOS1,SH3RF3,GDNF,SMYD3,BDNF,PICK1,OPRM1
GO: Biological Process	GO:0086023	adenylate cyclase-activating adrenergic receptor signaling pathway involved in heart process		7.571e-06	0.02384	8.309e-05	0.0007173	3	12	PDE4B,PDE4D,NOS1
GO: Biological Process	GO:0042311	vasodilation		7.573e-06	0.02385	8.309e-05	0.0007173	4	38	ADORA2A,DRD1,PRKG1,NOS1
GO: Biological Process	GO:0042745	circadian sleep/wake cycle		7.573e-06	0.02385	8.309e-05	0.0007173	4	38	ADORA2A,DRD1,DRD2,DRD3
GO: Biological Process	GO:0032228	regulation of synaptic transmission, GABAergic		7.573e-06	0.02385	8.309e-05	0.0007173	4	38	ADORA2A,DRD2,HTR1B,BDNF
GO: Biological Process	GO:0003018	vascular process in circulatory system		7.676e-06	0.02417	8.393e-05	0.0007245	7	217	ADORA2A,DRD1,NPY1R,HTR1B,AKT1,PRKG1,NOS1
GO: Biological Process	GO:0007210	serotonin receptor signaling pathway		8.418e-06	0.02651	9.172e-05	0.0007917	4	39	DRD4,HTR1B,HTR3A,HTR6
GO: Biological Process	GO:0042326	negative regulation of phosphorylation		8.528e-06	0.02685	9.26e-05	0.0007993	10	524	GSTP1,ADORA2A,DRD1,DRD2,PDE4D,ARRB2,AKT1,SNCA,NOS1,SMYD3
GO: Biological Process	GO:0033674	positive regulation of kinase activity		9.141e-06	0.02879	9.892e-05	0.0008539	11	651	ADORA2A,NRG1,DRD2,DRD4,HTR1B,ARRB2,AKT1,SNCA,MAP2K5,BDNF,PICK1
GO: Biological Process	GO:0051271	negative regulation of cellular component movement		9.283e-06	0.02923	0.0001001	0.0008642	9	416	GSTP1,NRG1,DRD1,DRD2,DRD4,AKT1,PRKG1,MAP2K5,NOS1
GO: Biological Process	GO:0055082	cellular chemical homeostasis		9.492e-06	0.02989	0.000102	0.0008806	13	926	DRD1,DRD2,DRD3,NPY1R,DRD4,HTR1B,PDE4D,CD55,PRKG1,CUBN,SNCA,NOS1,OPRM1
GO: Biological Process	GO:0021826	substrate-independent telencephalic tangential migration		9.818e-06	0.03092	0.0001045	0.0009017	3	13	NRG1,DRD1,DRD2
GO: Biological Process	GO:0021843	substrate-independent telencephalic tangential interneuron migration		9.818e-06	0.03092	0.0001045	0.0009017	3	13	NRG1,DRD1,DRD2
GO: Biological Process	GO:0007191	adenylate cyclase-activating dopamine receptor signaling pathway		9.818e-06	0.03092	0.0001045	0.0009017	3	13	DRD1,DRD3,OPRM1
GO: Biological Process	GO:0007422	peripheral nervous system development		9.885e-06	0.03113	0.0001048	0.0009048	5	86	NRG1,AKT1,RELA,GDNF,BDNF
GO: Biological Process	GO:0007611	learning or memory		1.002e-05	0.03155	0.0001059	0.0009139	8	317	DRD1,DRD2,DRD3,DRD4,COMT,HTR6,FOS,BDNF
GO: Biological Process	GO:1901898	negative regulation of relaxation of cardiac muscle		1.093e-05	0.03442	0.0001147	0.0009905	2	2	PDE4B,PDE4D
GO: Biological Process	GO:0032223	negative regulation of synaptic transmission, cholinergic		1.093e-05	0.03442	0.0001147	0.0009905	2	2	HTR6,ACHE
GO: Biological Process	GO:0019725	cellular homeostasis		1.1e-05	0.03464	0.0001151	0.0009933	14	1088	SGCZ,DRD1,DRD2,DRD3,NPY1R,DRD4,HTR1B,PDE4D,CD55,PRKG1,CUBN,SNCA,NOS1,OPRM1
GO: Biological Process	GO:0051338	regulation of transferase activity		1.111e-05	0.035	0.0001159	0.001	14	1089	GSTP1,ADORA2A,NRG1,DRD1,DRD2,DRD4,HTR1B,ARRB2,AKT1,SNCA,MAP2K5,SMYD3,BDNF,PICK1
GO: Biological Process	GO:0016079	synaptic vesicle exocytosis		1.141e-05	0.03593	0.0001186	0.001024	6	152	ADORA2A,DRD1,DRD2,DRD4,HTR1B,SNCA
GO: Biological Process	GO:0033238	regulation of cellular amine metabolic process		1.235e-05	0.03888	0.0001279	0.001104	5	90	SLC6A3,DRD1,DRD4,COMT,SNCA
GO: Biological Process	GO:0040013	negative regulation of locomotion		1.255e-05	0.0395	0.0001295	0.001118	9	432	GSTP1,ADORA2A,NRG1,DRD1,DRD2,DRD4,AKT1,PRKG1,MAP2K5
GO: Biological Process	GO:0098693	regulation of synaptic vesicle cycle		1.276e-05	0.04017	0.0001313	0.001133	6	155	ADORA2A,DRD1,DRD2,DRD4,HTR1B,SNCA
GO: Biological Process	GO:0007623	circadian rhythm		1.289e-05	0.04059	0.0001322	0.001141	7	235	ADORA2A,DRD1,DRD2,DRD3,DRD4,PRKG1,BDNF
GO: Biological Process	GO:0070997	neuron death		1.301e-05	0.04098	0.0001331	0.001149	9	434	ADORA2A,ARRB2,ACHE,FOS,AKT1,SNCA,NOS1,GDNF,BDNF
GO: Biological Process	GO:0032270	positive regulation of cellular protein metabolic process		1.313e-05	0.04135	0.0001338	0.001155	18	1774	ADORA2A,NRG1,DRD1,DRD2,DRD4,HTR1B,ARRB2,AKT1,PCOLCE2,SNCA,MAP2K5,NOS1,SH3RF3,GDNF,SMYD3,BDNF,PICK1,OPRM1
GO: Biological Process	GO:0098801	regulation of renal system process		1.372e-05	0.0432	0.0001394	0.001203	4	44	ADORA2A,DRD2,DRD3,COMT
GO: Biological Process	GO:0031400	negative regulation of protein modification process		1.393e-05	0.04388	0.0001411	0.001218	11	681	GSTP1,ADORA2A,DRD1,DRD2,PDE4D,ARRB2,AKT1,RELA,SNCA,NOS1,SMYD3
GO: Biological Process	GO:0051336	regulation of hydrolase activity		1.406e-05	0.04429	0.0001419	0.001225	16	1435	ADORA2A,FKBP15,DRD1,DRD2,ARRB2,COL28A1,AKT1,RGS17,PCOLCE2,PRKG1,SNCA,MAP2K5,NOS1,SERPINA5,BDNF,OPRM1
GO: Biological Process	GO:0043085	positive regulation of catalytic activity		1.464e-05	0.04611	0.0001473	0.001272	17	1611	ADORA2A,NRG1,DRD1,DRD2,DRD4,HTR1B,ARRB2,AKT1,RGS17,PCOLCE2,SNCA,MAP2K5,NOS1,GDNF,BDNF,PICK1,OPRM1
GO: Biological Process	GO:2000008	regulation of protein localization to cell surface		1.502e-05	0.0473	0.0001506	0.0013	4	45	NRG1,ASTN2,AKT1,BDNF
GO: Biological Process	GO:0030100	regulation of endocytosis		1.517e-05	0.04778	0.0001517	0.001309	7	241	DRD2,DRD3,DRD4,ARRB2,SNCA,CDH13,PICK1
GO: Biological Process	GO:0050795	regulation of behavior		1.526e-05	0.04807	0.0001521	0.001313	5	94	ADORA2A,DRD1,DRD2,DRD3,HTR1B
GO: Biological Process	GO:0043154	negative regulation of cysteine-type endopeptidase activity involved in apoptotic process		1.778e-05	0.056	0.0001761	0.00152	5	97	ADORA2A,ARRB2,AKT1,SNCA,MAP2K5
GO: Biological Process	GO:0002028	regulation of sodium ion transport		1.778e-05	0.056	0.0001761	0.00152	5	97	DRD2,DRD3,DRD4,AKT1,NOS1
GO: Biological Process	GO:2001024	negative regulation of response to drug		1.789e-05	0.05634	0.0001766	0.001525	4	47	DRD2,DRD3,HTR6,SNCA
GO: Biological Process	GO:1903522	regulation of blood circulation		1.808e-05	0.05693	0.0001779	0.001536	8	344	DRD1,DRD2,NPY1R,PDE4B,PDE4D,AKT1,PRKG1,NOS1
GO: Biological Process	GO:1901019	regulation of calcium ion transmembrane transporter activity		1.869e-05	0.05886	0.0001834	0.001583	5	98	DRD2,PDE4B,DRD4,PDE4D,NOS1
GO: Biological Process	GO:0035815	positive regulation of renal sodium excretion		1.909e-05	0.06011	0.0001861	0.001606	3	16	ADORA2A,DRD2,DRD3
GO: Biological Process	GO:0032222	regulation of synaptic transmission, cholinergic		1.909e-05	0.06011	0.0001861	0.001606	3	16	ADORA2A,HTR6,ACHE
GO: Biological Process	GO:0051955	regulation of amino acid transport		1.947e-05	0.06131	0.0001892	0.001634	4	48	ADORA2A,HTR6,PRKG1,SNCA
GO: Biological Process	GO:0033555	multicellular organismal response to stress		2.062e-05	0.06492	0.0001998	0.001724	5	100	DRD1,DRD4,COMT,NOS1,BDNF
GO: Biological Process	GO:0042063	gliogenesis		2.132e-05	0.06714	0.0002059	0.001778	8	352	GSTP1,ADORA2A,NRG1,DRD1,DRD3,AKT1,RELA,PICK1
GO: Biological Process	GO:0015672	monovalent inorganic cation transport		2.16e-05	0.06803	0.0002081	0.001796	11	714	SLC6A3,SLC6A9,DRD1,DRD2,DRD3,DRD4,AKT1,PRKG1,SNCA,NOS1,BDNF
GO: Biological Process	GO:0086103	G protein-coupled receptor signaling pathway involved in heart process		2.312e-05	0.07281	0.000222	0.001916	3	17	PDE4B,PDE4D,NOS1
GO: Biological Process	GO:0050890	cognition		2.358e-05	0.07427	0.0002257	0.001949	8	357	DRD1,DRD2,DRD3,DRD4,COMT,HTR6,FOS,BDNF
GO: Biological Process	GO:1901215	negative regulation of neuron death		2.472e-05	0.07785	0.0002359	0.002036	7	260	ADORA2A,ARRB2,AKT1,SNCA,NOS1,GDNF,BDNF
GO: Biological Process	GO:0042133	neurotransmitter metabolic process		2.537e-05	0.07989	0.0002414	0.002083	6	175	SLC6A3,COMT,ACHE,AKT1,NOS1,OPRM1
GO: Biological Process	GO:0030336	negative regulation of cell migration		2.605e-05	0.08202	0.000247	0.002133	8	362	GSTP1,NRG1,DRD1,DRD2,DRD4,AKT1,PRKG1,MAP2K5
GO: Biological Process	GO:0022008	neurogenesis		2.626e-05	0.08271	0.0002484	0.002144	18	1867	GSTP1,ADORA2A,ACSL6,NRG1,DRD1,DRD2,DRD3,PDE6C,MYO5B,ACHE,AKT1,RELA,PRKG1,NOS1,GDNF,BDNF,PICK1,OPRM1
GO: Biological Process	GO:0007204	positive regulation of cytosolic calcium ion concentration		2.656e-05	0.08365	0.0002501	0.002159	8	363	DRD1,DRD2,PDE4D,CD55,PRKG1,SNCA,NOS1,OPRM1
GO: Biological Process	GO:2001234	negative regulation of apoptotic signaling pathway		2.661e-05	0.08378	0.0002501	0.002159	7	263	GSTP1,ARRB2,AKT1,RELA,MAP2K5,GDNF,BDNF
GO: Biological Process	GO:0051347	positive regulation of transferase activity		2.683e-05	0.08447	0.0002514	0.00217	11	731	ADORA2A,NRG1,DRD2,DRD4,HTR1B,ARRB2,AKT1,SNCA,MAP2K5,BDNF,PICK1
GO: Biological Process	GO:0042310	vasoconstriction		2.733e-05	0.08606	0.0002546	0.002198	5	106	DRD1,NPY1R,HTR1B,AKT1,NOS1
GO: Biological Process	GO:0008306	associative learning		2.733e-05	0.08606	0.0002546	0.002198	5	106	DRD1,DRD2,DRD3,DRD4,FOS
GO: Biological Process	GO:0010951	negative regulation of endopeptidase activity		2.793e-05	0.08794	0.0002594	0.002239	7	265	ADORA2A,ARRB2,COL28A1,AKT1,SNCA,MAP2K5,SERPINA5
GO: Biological Process	GO:2000117	negative regulation of cysteine-type endopeptidase activity		2.86e-05	0.09005	0.0002648	0.002286	5	107	ADORA2A,ARRB2,AKT1,SNCA,MAP2K5
GO: Biological Process	GO:0018193	peptidyl-amino acid modification		2.929e-05	0.09223	0.0002705	0.002335	15	1352	FKBP15,NRG1,DRD1,PDE4D,ARRB2,AKT1,RELA,PRKG1,SNCA,MAP2K5,NOS1,GDNF,SMYD3,BDNF,PRDM2
GO: Biological Process	GO:0060548	negative regulation of cell death		3.05e-05	0.09603	0.0002808	0.002424	14	1192	GSTP1,ADORA2A,DRD1,DRD2,DRD3,ARRB2,AKT1,RELA,SNCA,MAP2K5,NOS1,GDNF,BDNF,PICK1
GO: Biological Process	GO:0015908	fatty acid transport		3.126e-05	0.09845	0.000287	0.002478	5	109	ACSL6,DRD2,DRD3,DRD4,AKT1
GO: Biological Process	GO:0043524	negative regulation of neuron apoptotic process		3.163e-05	0.0996	0.0002895	0.002499	6	182	ADORA2A,ARRB2,SNCA,NOS1,GDNF,BDNF
GO: Biological Process	GO:0009266	response to temperature stimulus		3.221e-05	0.1014	0.000294	0.002538	7	271	PDE4B,HTR1B,ARRB2,TRPM3,FOS,AKT1,NOS1
GO: Biological Process	GO:2000300	regulation of synaptic vesicle exocytosis		3.267e-05	0.1029	0.0002973	0.002567	5	110	ADORA2A,DRD1,DRD2,DRD4,HTR1B
GO: Biological Process	GO:0106070	regulation of adenylate cyclase-activating G protein-coupled receptor signaling pathway		3.279e-05	0.1033	0.0002976	0.002569	3	19	PDE4B,NOS1,OPRM1
GO: Biological Process	GO:1900271	regulation of long-term synaptic potentiation		3.354e-05	0.1056	0.0003035	0.00262	4	55	ADORA2A,DRD1,DRD2,NOS1
GO: Biological Process	GO:0006814	sodium ion transport		3.376e-05	0.1063	0.0003046	0.002629	7	273	SLC6A3,SLC6A9,DRD2,DRD3,DRD4,AKT1,NOS1
GO: Biological Process	GO:2000146	negative regulation of cell motility		3.542e-05	0.1115	0.0003183	0.002748	8	378	GSTP1,NRG1,DRD1,DRD2,DRD4,AKT1,PRKG1,MAP2K5
GO: Biological Process	GO:0051346	negative regulation of hydrolase activity		3.548e-05	0.1117	0.0003183	0.002748	9	493	ADORA2A,FKBP15,ARRB2,COL28A1,AKT1,SNCA,MAP2K5,NOS1,SERPINA5
GO: Biological Process	GO:0009628	response to abiotic stimulus		3.563e-05	0.1122	0.0003187	0.002751	15	1375	DRD1,DRD2,DRD3,PDE4B,HTR1B,ARRB2,PDE6C,TRPM3,FOS,AKT1,PLAT,RELA,NOS1,PICK1,OPRM1
GO: Biological Process	GO:0009611	response to wounding		3.648e-05	0.1149	0.0003254	0.002809	11	756	ADORA2A,NRG1,DRD2,ARRB2,ACHE,PLAT,POU5F1,PRKG1,GDNF,SERPINA5,OPRM1
GO: Biological Process	GO:0010466	negative regulation of peptidase activity		3.703e-05	0.1166	0.0003294	0.002843	7	277	ADORA2A,ARRB2,COL28A1,AKT1,SNCA,MAP2K5,SERPINA5
GO: Biological Process	GO:0042127	regulation of cell population proliferation		3.845e-05	0.1211	0.0003411	0.002944	18	1921	GSTP1,ADORA2A,NRG1,DRD2,DRD3,DRD4,HTR1B,COMT,CD55,AKT1,RELA,PRKG1,MAP2K5,NOS1,GDNF,BDNF,CDH13,OPRM1
GO: Biological Process	GO:0015718	monocarboxylic acid transport		3.908e-05	0.1231	0.0003456	0.002984	6	189	ACSL6,DRD2,DRD3,DRD4,HTR6,AKT1
GO: Biological Process	GO:0050848	regulation of calcium-mediated signaling		4.045e-05	0.1274	0.0003558	0.003071	5	115	NRG1,DRD4,PDE4D,NOS1,CDH13
GO: Biological Process	GO:0097756	negative regulation of blood vessel diameter		4.045e-05	0.1274	0.0003558	0.003071	5	115	DRD1,NPY1R,HTR1B,AKT1,NOS1
GO: Biological Process	GO:0006897	endocytosis		4.26e-05	0.1341	0.0003727	0.003217	11	769	FKBP15,DRD2,DRD3,DRD4,HTR1B,ARRB2,ACHE,CUBN,SNCA,CDH13,PICK1
GO: Biological Process	GO:0006936	muscle contraction		4.261e-05	0.1342	0.0003727	0.003217	8	388	DRD1,DRD2,NPY1R,PDE4B,PDE4D,PRKG1,NOS1,GDNF
GO: Biological Process	GO:0048699	generation of neurons		4.313e-05	0.1358	0.0003762	0.003247	17	1752	ADORA2A,ACSL6,NRG1,DRD1,DRD2,DRD3,PDE6C,MYO5B,ACHE,AKT1,RELA,PRKG1,NOS1,GDNF,BDNF,PICK1,OPRM1
GO: Biological Process	GO:0033002	muscle cell proliferation		4.74e-05	0.1493	0.0004118	0.003555	7	288	GSTP1,DRD4,HTR1B,COMT,AKT1,PRKG1,CDH13
GO: Biological Process	GO:1901214	regulation of neuron death		4.747e-05	0.1495	0.0004118	0.003555	8	394	ADORA2A,ARRB2,FOS,AKT1,SNCA,NOS1,GDNF,BDNF
GO: Biological Process	GO:2001237	negative regulation of extrinsic apoptotic signaling pathway		4.764e-05	0.15	0.0004121	0.003558	5	119	GSTP1,AKT1,RELA,MAP2K5,GDNF
GO: Biological Process	GO:0010324	membrane invagination		4.789e-05	0.1508	0.0004131	0.003566	11	779	FKBP15,DRD2,DRD3,DRD4,HTR1B,ARRB2,ACHE,CUBN,SNCA,CDH13,PICK1
GO: Biological Process	GO:0051960	regulation of nervous system development		5.154e-05	0.1623	0.0004416	0.003812	13	1088	ACSL6,NRG1,DRD2,DRD3,MYO5B,ACHE,AKT1,RELA,LINGO2,SNCA,NOS1,BDNF,OPRM1
GO: Biological Process	GO:0034766	negative regulation of ion transmembrane transport		5.159e-05	0.1625	0.0004416	0.003812	5	121	DRD2,DRD3,DRD4,AKT1,NOS1
GO: Biological Process	GO:1901685	glutathione derivative metabolic process		5.175e-05	0.163	0.0004416	0.003812	3	22	GSTM1,GSTP1,GSTT1
GO: Biological Process	GO:1901687	glutathione derivative biosynthetic process		5.175e-05	0.163	0.0004416	0.003812	3	22	GSTM1,GSTP1,GSTT1
GO: Biological Process	GO:1903305	regulation of regulated secretory pathway		5.356e-05	0.1687	0.0004559	0.003935	6	200	ADORA2A,DRD1,DRD2,DRD4,HTR1B,POU5F1
GO: Biological Process	GO:0048512	circadian behavior		5.39e-05	0.1697	0.0004563	0.003939	4	62	ADORA2A,DRD1,DRD2,DRD3
GO: Biological Process	GO:0055078	sodium ion homeostasis		5.39e-05	0.1697	0.0004563	0.003939	4	62	ADORA2A,DRD2,DRD3,COMT
GO: Biological Process	GO:0016050	vesicle organization		5.421e-05	0.1707	0.0004576	0.003951	17	1784	GSTP1,ADORA2A,FKBP15,DRD1,DRD2,DRD3,DRD4,HTR1B,ARRB2,MYO5B,ACHE,CD55,POU5F1,CUBN,SNCA,CDH13,PICK1
GO: Biological Process	GO:0071396	cellular response to lipid		5.669e-05	0.1785	0.0004774	0.004121	10	654	GSTP1,PDE4B,PDE4D,ARRB2,CD55,AKT1,RELA,GDNF,SMYD3,BDNF
GO: Biological Process	GO:0099637	neurotransmitter receptor transport		5.741e-05	0.1808	0.0004821	0.004162	4	63	DRD3,DRD4,MYO5B,PICK1
GO: Biological Process	GO:0048259	regulation of receptor-mediated endocytosis		5.798e-05	0.1826	0.0004843	0.004181	5	124	DRD2,DRD3,DRD4,ARRB2,PICK1
GO: Biological Process	GO:0042136	neurotransmitter biosynthetic process		5.798e-05	0.1826	0.0004843	0.004181	5	124	SLC6A3,ACHE,AKT1,NOS1,OPRM1
GO: Biological Process	GO:0048545	response to steroid hormone		5.861e-05	0.1846	0.0004883	0.004215	8	406	GSTP1,HTR1B,ARRB2,FOS,RELA,GDNF,SMYD3,BDNF
GO: Biological Process	GO:0099149	regulation of postsynaptic neurotransmitter receptor internalization		5.937e-05	0.1869	0.0004907	0.004236	3	23	DRD3,DRD4,PICK1
GO: Biological Process	GO:0006837	serotonin transport		5.937e-05	0.1869	0.0004907	0.004236	3	23	HTR1B,SNCA,NOS1
GO: Biological Process	GO:0060080	inhibitory postsynaptic potential		5.937e-05	0.1869	0.0004907	0.004236	3	23	ADORA2A,DRD4,BDNF
GO: Biological Process	GO:0007622	rhythmic behavior		6.109e-05	0.1924	0.0005036	0.004347	4	64	ADORA2A,DRD1,DRD2,DRD3
GO: Biological Process	GO:0061025	membrane fusion		6.154e-05	0.1938	0.000506	0.004367	13	1107	GSTP1,ADORA2A,DRD1,DRD2,DRD4,HTR1B,MYO5B,CD55,POU5F1,SNCA,NOS1,SERPINA5,PICK1
GO: Biological Process	GO:0051586	positive regulation of dopamine uptake involved in synaptic transmission		6.509e-05	0.205	0.0005297	0.004572	2	4	DRD2,DRD4
GO: Biological Process	GO:0051612	negative regulation of serotonin uptake		6.509e-05	0.205	0.0005297	0.004572	2	4	SNCA,NOS1
GO: Biological Process	GO:0060160	negative regulation of dopamine receptor signaling pathway		6.509e-05	0.205	0.0005297	0.004572	2	4	DRD2,DRD3
GO: Biological Process	GO:0051944	positive regulation of catecholamine uptake involved in synaptic transmission		6.509e-05	0.205	0.0005297	0.004572	2	4	DRD2,DRD4
GO: Biological Process	GO:1902533	positive regulation of intracellular signal transduction		6.869e-05	0.2163	0.0005575	0.004812	13	1119	NRG1,DRD2,DRD4,ARRB2,HTR6,AKT1,RELA,POU5F1,MAP2K5,NOS1,SH3RF3,CDH13,OPRM1
GO: Biological Process	GO:0009967	positive regulation of signal transduction		7.109e-05	0.2239	0.0005755	0.004968	17	1823	ADORA2A,NRG1,DRD2,DRD3,DRD4,ARRB2,HTR6,ZNF423,AKT1,RELA,POU5F1,MAP2K5,NOS1,SH3RF3,BDNF,CDH13,OPRM1
GO: Biological Process	GO:0048589	developmental growth		7.761e-05	0.2444	0.0006266	0.005409	11	822	SLC6A3,NRG1,DRD2,DRD3,NPY1R,PDE4D,MYO5B,AKT1,POU5F1,PRKG1,BDNF
GO: Biological Process	GO:0048638	regulation of developmental growth		7.935e-05	0.2499	0.000639	0.005516	8	424	SLC6A3,NRG1,DRD2,DRD3,NPY1R,MYO5B,AKT1,BDNF
GO: Biological Process	GO:0032147	activation of protein kinase activity		8.199e-05	0.2582	0.0006577	0.005678	8	426	ADORA2A,NRG1,DRD2,DRD4,HTR1B,AKT1,MAP2K5,PICK1
GO: Biological Process	GO:0034394	protein localization to cell surface		8.209e-05	0.2585	0.0006577	0.005678	4	69	NRG1,ASTN2,AKT1,BDNF
GO: Biological Process	GO:0048168	regulation of neuronal synaptic plasticity		9.18e-05	0.2891	0.0007337	0.006333	4	71	DRD1,DRD2,SNCA,BDNF
GO: Biological Process	GO:0071222	cellular response to lipopolysaccharide		9.302e-05	0.2929	0.0007415	0.006401	6	221	GSTP1,PDE4B,PDE4D,CD55,AKT1,RELA
GO: Biological Process	GO:0051241	negative regulation of multicellular organismal process		9.617e-05	0.3028	0.0007647	0.006601	15	1500	GSTP1,NRG1,DRD1,DRD2,DRD3,PDE4B,PDE4D,ARRB2,COMT,ZNF423,PLAT,PRKG1,MAP2K5,NOS1,BDNF
GO: Biological Process	GO:0022029	telencephalon cell migration		9.696e-05	0.3053	0.0007691	0.006639	4	72	NRG1,DRD1,DRD2,HTR6
GO: Biological Process	GO:0003014	renal system process		0.0001031	0.3246	0.0008115	0.007005	5	140	ADORA2A,DRD2,DRD3,COMT,MYO5B
GO: Biological Process	GO:0044106	cellular amine metabolic process		0.0001031	0.3246	0.0008115	0.007005	5	140	SLC6A3,DRD1,DRD4,COMT,SNCA
GO: Biological Process	GO:0051209	release of sequestered calcium ion into cytosol		0.0001031	0.3246	0.0008115	0.007005	5	140	DRD1,DRD2,PDE4D,SNCA,NOS1
GO: Biological Process	GO:0071219	cellular response to molecule of bacterial origin		0.0001077	0.3393	0.0008459	0.007302	6	227	GSTP1,PDE4B,PDE4D,CD55,AKT1,RELA
GO: Biological Process	GO:0045914	negative regulation of catecholamine metabolic process		0.0001083	0.3409	0.0008459	0.007302	2	5	COMT,SNCA
GO: Biological Process	GO:0045963	negative regulation of dopamine metabolic process		0.0001083	0.3409	0.0008459	0.007302	2	5	COMT,SNCA
GO: Biological Process	GO:0006900	vesicle budding from membrane		0.0001101	0.3467	0.0008569	0.007397	11	855	FKBP15,DRD2,DRD3,DRD4,HTR1B,ARRB2,ACHE,CUBN,SNCA,CDH13,PICK1
GO: Biological Process	GO:0051283	negative regulation of sequestering of calcium ion		0.0001102	0.347	0.0008569	0.007397	5	142	DRD1,DRD2,PDE4D,SNCA,NOS1
GO: Biological Process	GO:0045927	positive regulation of growth		0.0001133	0.3568	0.0008788	0.007586	7	331	SLC6A3,NRG1,DRD2,MYO5B,AKT1,MAP2K5,BDNF
GO: Biological Process	GO:0021885	forebrain cell migration		0.0001137	0.358	0.0008797	0.007594	4	75	NRG1,DRD1,DRD2,HTR6
GO: Biological Process	GO:1901565	organonitrogen compound catabolic process		0.0001154	0.3634	0.0008906	0.007688	14	1348	SLC6A3,NRG1,PDE4B,PDE4D,ARRB2,CYP2D6,COMT,AKT1,RELA,CUBN,SNCA,FHIT,USP48,NOS1
GO: Biological Process	GO:0051282	regulation of sequestering of calcium ion		0.0001177	0.3706	0.0009062	0.007823	5	144	DRD1,DRD2,PDE4D,SNCA,NOS1
GO: Biological Process	GO:0048639	positive regulation of developmental growth		0.0001243	0.3913	0.0009545	0.008239	6	233	SLC6A3,NRG1,DRD2,MYO5B,AKT1,BDNF
GO: Biological Process	GO:0032880	regulation of protein localization		0.0001256	0.3956	0.0009626	0.008309	13	1188	ADORA2A,NRG1,DRD2,DRD3,DRD4,MYO5B,ACHE,ASTN2,AKT1,NOS1,BDNF,PICK1,OPRM1
GO: Biological Process	GO:0097755	positive regulation of blood vessel diameter		0.000126	0.3966	0.0009627	0.00831	4	77	ADORA2A,DRD1,PRKG1,NOS1
GO: Biological Process	GO:0042692	muscle cell differentiation		0.0001293	0.407	0.000984	0.008494	8	455	NRG1,SGCZ,ARRB2,AKT1,PRKG1,NOS1,SMYD3,BDNF
GO: Biological Process	GO:0051208	sequestering of calcium ion		0.0001297	0.4083	0.000984	0.008494	5	147	DRD1,DRD2,PDE4D,SNCA,NOS1
GO: Biological Process	GO:0019233	sensory perception of pain		0.0001297	0.4083	0.000984	0.008494	5	147	NPY1R,ARRB2,COMT,NOS1,OPRM1
GO: Biological Process	GO:0048662	negative regulation of smooth muscle cell proliferation		0.0001324	0.417	0.001003	0.008654	4	78	GSTP1,DRD4,COMT,PRKG1
GO: Biological Process	GO:0099504	synaptic vesicle cycle		0.0001333	0.4196	0.001006	0.008687	6	236	ADORA2A,DRD1,DRD2,DRD4,HTR1B,SNCA
GO: Biological Process	GO:0032891	negative regulation of organic acid transport		0.0001339	0.4215	0.001008	0.008704	3	30	HTR6,AKT1,PRKG1
GO: Biological Process	GO:0009308	amine metabolic process		0.0001382	0.4351	0.001038	0.008963	5	149	SLC6A3,DRD1,DRD4,COMT,SNCA
GO: Biological Process	GO:2001233	regulation of apoptotic signaling pathway		0.0001414	0.4453	0.00106	0.009153	8	461	GSTP1,ADORA2A,ARRB2,AKT1,RELA,MAP2K5,GDNF,BDNF
GO: Biological Process	GO:0007588	excretion		0.0001461	0.4601	0.001093	0.009434	4	80	ADORA2A,DRD2,DRD3,COMT
GO: Biological Process	GO:0098884	postsynaptic neurotransmitter receptor internalization		0.0001478	0.4656	0.001098	0.009478	3	31	DRD3,DRD4,PICK1
GO: Biological Process	GO:0140239	postsynaptic endocytosis		0.0001478	0.4656	0.001098	0.009478	3	31	DRD3,DRD4,PICK1
GO: Biological Process	GO:0002092	positive regulation of receptor internalization		0.0001478	0.4656	0.001098	0.009478	3	31	DRD2,ARRB2,PICK1
GO: Biological Process	GO:0007613	memory		0.0001612	0.5077	0.00117	0.0101	5	154	DRD1,DRD2,DRD4,COMT,BDNF
GO: Biological Process	GO:0034763	negative regulation of transmembrane transport		0.0001612	0.5077	0.00117	0.0101	5	154	DRD2,DRD3,DRD4,AKT1,NOS1
GO: Biological Process	GO:0051611	regulation of serotonin uptake		0.000162	0.5103	0.00117	0.0101	2	6	SNCA,NOS1
GO: Biological Process	GO:0045213	neurotransmitter receptor metabolic process		0.000162	0.5103	0.00117	0.0101	2	6	NRG1,ACHE
GO: Biological Process	GO:1901078	negative regulation of relaxation of muscle		0.000162	0.5103	0.00117	0.0101	2	6	PDE4B,PDE4D
GO: Biological Process	GO:1904936	interneuron migration		0.000162	0.5103	0.00117	0.0101	2	6	DRD1,DRD2
GO: Biological Process	GO:0021853	cerebral cortex GABAergic interneuron migration		0.000162	0.5103	0.00117	0.0101	2	6	DRD1,DRD2
GO: Biological Process	GO:0014055	acetylcholine secretion, neurotransmission		0.000162	0.5103	0.00117	0.0101	2	6	ADORA2A,HTR6
GO: Biological Process	GO:0140192	regulation of adenylate cyclase-activating adrenergic receptor signaling pathway involved in heart process		0.000162	0.5103	0.00117	0.0101	2	6	PDE4B,NOS1
GO: Biological Process	GO:0010746	regulation of long-chain fatty acid import across plasma membrane		0.000162	0.5103	0.00117	0.0101	2	6	ACSL6,AKT1
GO: Biological Process	GO:0014056	regulation of acetylcholine secretion, neurotransmission		0.000162	0.5103	0.00117	0.0101	2	6	ADORA2A,HTR6
GO: Biological Process	GO:0001661	conditioned taste aversion		0.000162	0.5103	0.00117	0.0101	2	6	DRD1,FOS
GO: Biological Process	GO:0051146	striated muscle cell differentiation		0.0001715	0.54	0.001236	0.01067	7	354	NRG1,ARRB2,AKT1,PRKG1,NOS1,SMYD3,BDNF
GO: Biological Process	GO:0009725	response to hormone		0.0001764	0.5556	0.001266	0.01093	12	1062	GSTP1,HTR1B,ARRB2,FOS,AKT1,RELA,NOS1,GDNF,SMYD3,BDNF,PRDM2,OPRM1
GO: Biological Process	GO:0019229	regulation of vasoconstriction		0.0001765	0.5558	0.001266	0.01093	4	84	DRD1,NPY1R,AKT1,NOS1
GO: Biological Process	GO:0007205	protein kinase C-activating G protein-coupled receptor signaling pathway		0.0001786	0.5624	0.001278	0.01103	3	33	ADORA2A,HTR1B,PICK1
GO: Biological Process	GO:0007568	aging		0.0001837	0.5785	0.001312	0.01132	7	358	SLC6A3,PDE4D,FOS,AKT1,RELA,SNCA,PRDM2
GO: Biological Process	GO:0097553	calcium ion transmembrane import into cytosol		0.0001927	0.6068	0.001373	0.01185	5	160	DRD1,DRD2,PDE4D,SNCA,NOS1
GO: Biological Process	GO:0052547	regulation of peptidase activity		0.0001944	0.6121	0.00138	0.01191	8	483	ADORA2A,ARRB2,COL28A1,AKT1,PCOLCE2,SNCA,MAP2K5,SERPINA5
GO: Biological Process	GO:0050482	arachidonic acid secretion		0.0001954	0.6154	0.00138	0.01191	3	34	DRD2,DRD3,DRD4
GO: Biological Process	GO:0098664	G protein-coupled serotonin receptor signaling pathway		0.0001954	0.6154	0.00138	0.01191	3	34	DRD4,HTR1B,HTR6
GO: Biological Process	GO:1903963	arachidonate transport		0.0001954	0.6154	0.00138	0.01191	3	34	DRD2,DRD3,DRD4
GO: Biological Process	GO:0009416	response to light stimulus		0.0001966	0.6192	0.001385	0.01196	7	362	DRD1,DRD2,DRD3,PDE6C,FOS,AKT1,RELA
GO: Biological Process	GO:0071216	cellular response to biotic stimulus		0.0001986	0.6254	0.001396	0.01205	6	254	GSTP1,PDE4B,PDE4D,CD55,AKT1,RELA
GO: Biological Process	GO:0019722	calcium-mediated signaling		0.0002029	0.6388	0.001423	0.01228	6	255	NRG1,DRD1,DRD4,PDE4D,NOS1,CDH13
GO: Biological Process	GO:1990051	activation of protein kinase C activity		0.0002132	0.6715	0.001489	0.01285	3	35	ADORA2A,HTR1B,PICK1
GO: Biological Process	GO:0045822	negative regulation of heart contraction		0.0002132	0.6715	0.001489	0.01285	3	35	PDE4D,PRKG1,NOS1
GO: Biological Process	GO:0051896	regulation of protein kinase B signaling		0.0002161	0.6804	0.001505	0.01299	6	258	NRG1,DRD2,DRD3,ARRB2,AKT1,POU5F1
GO: Biological Process	GO:0040014	regulation of multicellular organism growth		0.0002206	0.6946	0.001533	0.01324	4	89	SLC6A3,DRD2,DRD3,NPY1R
GO: Biological Process	GO:0010517	regulation of phospholipase activity		0.0002223	0.7001	0.001542	0.01331	5	165	DRD1,DRD2,SNCA,BDNF,OPRM1
GO: Biological Process	GO:0019439	aromatic compound catabolic process		0.0002236	0.7042	0.001548	0.01336	9	628	SLC6A3,EPHX1,PDE4B,PDE4D,COMT,AKT1,CUBN,FHIT,GDNF
GO: Biological Process	GO:0032415	regulation of sodium:proton antiporter activity		0.0002264	0.7128	0.001556	0.01343	2	7	DRD3,DRD4
GO: Biological Process	GO:0090325	regulation of locomotion involved in locomotory behavior		0.0002264	0.7128	0.001556	0.01343	2	7	DRD2,DRD3
GO: Biological Process	GO:0061526	acetylcholine secretion		0.0002264	0.7128	0.001556	0.01343	2	7	ADORA2A,HTR6
GO: Biological Process	GO:1904705	regulation of vascular smooth muscle cell proliferation		0.0002302	0.7251	0.001576	0.01361	4	90	GSTP1,DRD4,HTR1B,PRKG1
GO: Biological Process	GO:1990874	vascular smooth muscle cell proliferation		0.0002302	0.7251	0.001576	0.01361	4	90	GSTP1,DRD4,HTR1B,PRKG1
GO: Biological Process	GO:0061061	muscle structure development		0.0002402	0.7564	0.001641	0.01416	10	780	NRG1,SGCZ,ARRB2,ACHE,FOS,AKT1,PRKG1,NOS1,SMYD3,BDNF
GO: Biological Process	GO:0051094	positive regulation of developmental process		0.0002461	0.775	0.001678	0.01448	15	1633	SLC6A3,ACSL6,NRG1,DRD2,ARRB2,MYO5B,ACHE,FOS,AKT1,RELA,LINGO2,POU5F1,GDNF,BDNF,OPRM1
GO: Biological Process	GO:0030162	regulation of proteolysis		0.0002502	0.788	0.001702	0.01469	10	784	ADORA2A,ARRB2,COL28A1,AKT1,PLAT,PCOLCE2,SNCA,FHIT,MAP2K5,SERPINA5
GO: Biological Process	GO:0009314	response to radiation		0.0002663	0.8385	0.001807	0.0156	8	506	DRD1,DRD2,DRD3,PDE6C,FOS,AKT1,RELA,OPRM1
GO: Biological Process	GO:0099590	neurotransmitter receptor internalization		0.0002729	0.8593	0.00184	0.01588	3	38	DRD3,DRD4,PICK1
GO: Biological Process	GO:0090075	relaxation of muscle		0.0002729	0.8593	0.00184	0.01588	3	38	PDE4B,PDE4D,PRKG1
GO: Biological Process	GO:1901385	regulation of voltage-gated calcium channel activity		0.0002729	0.8593	0.00184	0.01588	3	38	DRD2,PDE4B,DRD4
GO: Biological Process	GO:0050709	negative regulation of protein secretion		0.0002768	0.8717	0.001863	0.01608	5	173	DRD2,DRD3,DRD4,NOS1,OPRM1
GO: Biological Process	GO:0051279	regulation of release of sequestered calcium ion into cytosol		0.0002833	0.8922	0.001902	0.01642	4	95	DRD1,PDE4D,SNCA,NOS1
GO: Biological Process	GO:0014912	negative regulation of smooth muscle cell migration		0.0002949	0.9287	0.001951	0.01685	3	39	GSTP1,DRD4,PRKG1
GO: Biological Process	GO:1903792	negative regulation of anion transport		0.0002949	0.9287	0.001951	0.01685	3	39	HTR6,AKT1,PRKG1
GO: Biological Process	GO:0010039	response to iron ion		0.0002949	0.9287	0.001951	0.01685	3	39	SLC6A3,DRD2,SNCA
GO: Biological Process	GO:0007167	enzyme linked receptor protein signaling pathway		0.0002953	0.9299	0.001951	0.01685	12	1123	NRG1,ARRB2,FOS,ZNF423,AKT1,PLAT,RELA,POU5F1,SNCA,GDNF,BDNF,CDH13
GO: Biological Process	GO:0043523	regulation of neuron apoptotic process		0.0002985	0.9398	0.001951	0.01685	6	274	ADORA2A,ARRB2,SNCA,NOS1,GDNF,BDNF
GO: Biological Process	GO:0048666	neuron development		0.0003005	0.9463	0.001951	0.01685	13	1298	ADORA2A,ACSL6,NRG1,DRD1,DRD2,PDE6C,MYO5B,ACHE,AKT1,PRKG1,GDNF,BDNF,PICK1
GO: Biological Process	GO:0015911	long-chain fatty acid import across plasma membrane		0.0003012	0.9484	0.001951	0.01685	2	8	ACSL6,AKT1
GO: Biological Process	GO:0051610	serotonin uptake		0.0003012	0.9484	0.001951	0.01685	2	8	SNCA,NOS1
GO: Biological Process	GO:0140212	regulation of long-chain fatty acid import into cell		0.0003012	0.9484	0.001951	0.01685	2	8	ACSL6,AKT1
GO: Biological Process	GO:0033239	negative regulation of cellular amine metabolic process		0.0003012	0.9484	0.001951	0.01685	2	8	COMT,SNCA
GO: Biological Process	GO:0021894	cerebral cortex GABAergic interneuron development		0.0003012	0.9484	0.001951	0.01685	2	8	DRD1,DRD2
GO: Biological Process	GO:0060158	phospholipase C-activating dopamine receptor signaling pathway		0.0003012	0.9484	0.001951	0.01685	2	8	DRD1,DRD2
GO: Biological Process	GO:0051581	negative regulation of neurotransmitter uptake		0.0003012	0.9484	0.001951	0.01685	2	8	SNCA,NOS1
GO: Biological Process	GO:0042321	negative regulation of circadian sleep/wake cycle, sleep		0.0003012	0.9484	0.001951	0.01685	2	8	DRD1,DRD2
GO: Biological Process	GO:0051582	positive regulation of neurotransmitter uptake		0.0003012	0.9484	0.001951	0.01685	2	8	DRD2,DRD4
GO: Biological Process	GO:0042420	dopamine catabolic process		0.0003012	0.9484	0.001951	0.01685	2	8	SLC6A3,COMT
GO: Biological Process	GO:0032229	negative regulation of synaptic transmission, GABAergic		0.0003012	0.9484	0.001951	0.01685	2	8	HTR1B,BDNF
GO: Biological Process	GO:1904064	positive regulation of cation transmembrane transport		0.0003076	0.9686	0.001989	0.01717	5	177	DRD1,DRD4,PRKG1,SNCA,NOS1
GO: Biological Process	GO:0007417	central nervous system development		0.00031	0.9762	0.002	0.01727	12	1129	SLC6A3,GSTP1,ADORA2A,NRG1,DRD1,DRD2,DRD3,ARRB2,HTR6,AKT1,PRKG1,GDNF
GO: Biological Process	GO:0031644	regulation of nervous system process		0.0003157	0.994	0.002029	0.01751	5	178	NRG1,DRD4,COMT,NOS1,OPRM1
GO: Biological Process	GO:2001236	regulation of extrinsic apoptotic signaling pathway		0.0003157	0.994	0.002029	0.01751	5	178	GSTP1,AKT1,RELA,MAP2K5,GDNF
GO: Biological Process	GO:2001240	negative regulation of extrinsic apoptotic signaling pathway in absence of ligand		0.0003181	1	0.002032	0.01754	3	40	AKT1,MAP2K5,GDNF
GO: Biological Process	GO:1904706	negative regulation of vascular smooth muscle cell proliferation		0.0003181	1	0.002032	0.01754	3	40	GSTP1,DRD4,PRKG1
GO: Biological Process	GO:1901099	negative regulation of signal transduction in absence of ligand		0.0003181	1	0.002032	0.01754	3	40	AKT1,MAP2K5,GDNF
GO: Biological Process	GO:0031960	response to corticosteroid		0.0003323	1	0.002114	0.01825	5	180	GSTP1,HTR1B,FOS,GDNF,SMYD3
GO: Biological Process	GO:0003012	muscle system process		0.0003324	1	0.002114	0.01825	8	523	DRD1,DRD2,NPY1R,PDE4B,PDE4D,PRKG1,NOS1,GDNF
GO: Biological Process	GO:0050767	regulation of neurogenesis		0.0003352	1	0.002128	0.01837	11	972	ACSL6,NRG1,DRD2,DRD3,MYO5B,ACHE,AKT1,RELA,NOS1,BDNF,OPRM1
GO: Biological Process	GO:0051962	positive regulation of nervous system development		0.0003371	1	0.002136	0.01844	9	664	ACSL6,NRG1,DRD2,MYO5B,ACHE,RELA,LINGO2,BDNF,OPRM1
GO: Biological Process	GO:0045944	positive regulation of transcription by RNA polymerase II		0.0003408	1	0.002155	0.0186	13	1315	NRG1,DRD2,DRD3,FOS,AKT1,RELA,POU5F1,MAP2K5,NOS1,GDNF,SMYD3,CDH13,PRDM2
GO: Biological Process	GO:0050803	regulation of synapse structure or activity		0.000348	1	0.002196	0.01896	6	282	DRD2,MYO5B,LINGO2,SNCA,BDNF,PICK1
GO: Biological Process	GO:0097190	apoptotic signaling pathway		0.0003561	1	0.002243	0.01936	9	669	GSTP1,ADORA2A,ARRB2,AKT1,RELA,FHIT,MAP2K5,GDNF,BDNF
GO: Biological Process	GO:0002792	negative regulation of peptide secretion		0.0003585	1	0.00225	0.01942	5	183	DRD2,DRD3,DRD4,NOS1,OPRM1
GO: Biological Process	GO:0051047	positive regulation of secretion		0.0003587	1	0.00225	0.01942	8	529	ADORA2A,DRD2,DRD3,HTR6,MYO5B,ACHE,SNCA,GDNF
GO: Biological Process	GO:0060402	calcium ion transport into cytosol		0.0003676	1	0.002298	0.01984	5	184	DRD1,DRD2,PDE4D,SNCA,NOS1
GO: Biological Process	GO:0014037	Schwann cell differentiation		0.0003678	1	0.002298	0.01984	3	42	NRG1,AKT1,RELA
GO: Biological Process	GO:0032410	negative regulation of transporter activity		0.0003717	1	0.002318	0.02001	4	102	DRD2,DRD3,DRD4,SNCA
GO: Biological Process	GO:0043491	protein kinase B signaling		0.0003751	1	0.002334	0.02015	6	286	NRG1,DRD2,DRD3,ARRB2,AKT1,POU5F1
GO: Biological Process	GO:0006198	cAMP catabolic process		0.0003864	1	0.002376	0.02051	2	9	PDE4B,PDE4D
GO: Biological Process	GO:0014050	negative regulation of glutamate secretion		0.0003864	1	0.002376	0.02051	2	9	HTR6,PRKG1
GO: Biological Process	GO:1901897	regulation of relaxation of cardiac muscle		0.0003864	1	0.002376	0.02051	2	9	PDE4B,PDE4D
GO: Biological Process	GO:0019614	catechol-containing compound catabolic process		0.0003864	1	0.002376	0.02051	2	9	SLC6A3,COMT
GO: Biological Process	GO:0015870	acetylcholine transport		0.0003864	1	0.002376	0.02051	2	9	ADORA2A,HTR6
GO: Biological Process	GO:0042424	catecholamine catabolic process		0.0003864	1	0.002376	0.02051	2	9	SLC6A3,COMT
GO: Biological Process	GO:0010765	positive regulation of sodium ion transport		0.0003945	1	0.002422	0.0209	3	43	DRD4,AKT1,NOS1
GO: Biological Process	GO:1904063	negative regulation of cation transmembrane transport		0.0004302	1	0.002635	0.02275	4	106	DRD2,DRD3,DRD4,NOS1
GO: Biological Process	GO:0050772	positive regulation of axonogenesis		0.0004458	1	0.002726	0.02353	4	107	NRG1,MYO5B,ACHE,BDNF
GO: Biological Process	GO:0007628	adult walking behavior		0.0004514	1	0.002753	0.02376	3	45	DRD1,DRD2,ARRB2
GO: Biological Process	GO:0045597	positive regulation of cell differentiation		0.000452	1	0.002753	0.02376	12	1177	ACSL6,NRG1,DRD2,ARRB2,MYO5B,ACHE,FOS,AKT1,RELA,GDNF,BDNF,OPRM1
GO: Biological Process	GO:0050878	regulation of body fluid levels		0.0004534	1	0.002756	0.02379	8	548	SLC6A3,ADORA2A,DRD2,ARRB2,MYO5B,PLAT,PRKG1,SERPINA5
GO: Biological Process	GO:0044272	sulfur compound biosynthetic process		0.0004573	1	0.002769	0.02391	5	193	GSTM1,GSTP1,GSTT1,ACSL6,SNCA
GO: Biological Process	GO:0060191	regulation of lipase activity		0.0004573	1	0.002769	0.02391	5	193	DRD1,DRD2,SNCA,BDNF,OPRM1
GO: Biological Process	GO:0040007	growth		0.0004695	1	0.002838	0.0245	12	1182	SLC6A3,NRG1,DRD2,DRD3,NPY1R,PDE4D,MYO5B,AKT1,POU5F1,PRKG1,MAP2K5,BDNF
GO: Biological Process	GO:0098926	postsynaptic signal transduction		0.0004818	1	0.002902	0.02505	3	46	NRG1,RELA,OPRM1
GO: Biological Process	GO:1901374	acetate ester transport		0.0004819	1	0.002902	0.02505	2	10	ADORA2A,HTR6
GO: Biological Process	GO:0090659	walking behavior		0.0005134	1	0.003085	0.02663	3	47	DRD1,DRD2,ARRB2
GO: Biological Process	GO:0008285	negative regulation of cell population proliferation		0.0005153	1	0.003091	0.02668	10	859	GSTP1,ADORA2A,DRD2,DRD4,COMT,PRKG1,NOS1,BDNF,CDH13,OPRM1
GO: Biological Process	GO:0051402	neuron apoptotic process		0.0005361	1	0.00321	0.02771	6	306	ADORA2A,ARRB2,SNCA,NOS1,GDNF,BDNF
GO: Biological Process	GO:0035264	multicellular organism growth		0.0005378	1	0.003213	0.02774	5	200	SLC6A3,DRD2,DRD3,NPY1R,PDE4D
GO: Biological Process	GO:0016477	cell migration		0.000539	1	0.003214	0.02775	15	1757	GSTP1,NRG1,DRD1,DRD2,PDE4B,DRD4,PDE4D,ARRB2,HTR6,AKT1,PLAT,PRKG1,MAP2K5,GDNF,CDH13
GO: Biological Process	GO:0042755	eating behavior		0.0005464	1	0.003252	0.02807	3	48	ADORA2A,DRD1,OPRM1
GO: Biological Process	GO:0040012	regulation of locomotion		0.0005497	1	0.003266	0.02819	12	1203	GSTP1,ADORA2A,NRG1,DRD1,DRD2,DRD3,DRD4,AKT1,PRKG1,SNCA,MAP2K5,CDH13
GO: Biological Process	GO:0060401	cytosolic calcium ion transport		0.0005626	1	0.003337	0.0288	5	202	DRD1,DRD2,PDE4D,SNCA,NOS1
GO: Biological Process	GO:1903523	negative regulation of blood circulation		0.0005806	1	0.003437	0.02967	3	49	PDE4D,PRKG1,NOS1
GO: Biological Process	GO:0060047	heart contraction		0.0005837	1	0.003449	0.02977	6	311	SGCZ,DRD2,PDE4B,PDE4D,PRKG1,NOS1
GO: Biological Process	GO:0060159	regulation of dopamine receptor signaling pathway		0.0005878	1	0.00346	0.02986	2	11	DRD2,DRD3
GO: Biological Process	GO:0051967	negative regulation of synaptic transmission, glutamatergic		0.0005878	1	0.00346	0.02986	2	11	DRD2,HTR1B
GO: Biological Process	GO:0030307	positive regulation of cell growth		0.0006015	1	0.003534	0.0305	5	205	NRG1,MYO5B,AKT1,MAP2K5,BDNF
GO: Biological Process	GO:0032892	positive regulation of organic acid transport		0.0006162	1	0.003613	0.03119	3	50	ADORA2A,ACSL6,HTR6
GO: Biological Process	GO:0051270	regulation of cellular component movement		0.0006182	1	0.003619	0.03124	12	1219	GSTP1,NRG1,DRD1,DRD2,PDE4B,DRD4,PDE4D,AKT1,PRKG1,MAP2K5,NOS1,CDH13
GO: Biological Process	GO:1990748	cellular detoxification		0.0006246	1	0.003649	0.0315	4	117	GSTM1,GSTP1,GSTT1,SNCA
GO: Biological Process	GO:0043066	negative regulation of apoptotic process		0.0006316	1	0.003683	0.0318	11	1048	GSTP1,ADORA2A,DRD3,ARRB2,AKT1,RELA,SNCA,MAP2K5,NOS1,GDNF,BDNF
GO: Biological Process	GO:0009991	response to extracellular stimulus		0.0006511	1	0.00379	0.03271	8	579	GSTP1,COMT,FOS,AKT1,RELA,CUBN,PICK1,OPRM1
GO: Biological Process	GO:0001662	behavioral fear response		0.0006532	1	0.003795	0.03276	3	51	DRD1,DRD4,BDNF
GO: Biological Process	GO:0006163	purine nucleotide metabolic process		0.0006585	1	0.003819	0.03296	8	580	ACSL6,PDE4B,PDE4D,AK5,SNCA,FHIT,NOS1,BDNF
GO: Biological Process	GO:0014909	smooth muscle cell migration		0.0006657	1	0.003854	0.03326	4	119	GSTP1,DRD4,PLAT,PRKG1
GO: Biological Process	GO:0008217	regulation of blood pressure		0.0006707	1	0.003875	0.03345	5	210	DRD2,DRD3,NPY1R,PDE4D,NOS1
GO: Biological Process	GO:0003015	heart process		0.0006777	1	0.003909	0.03374	6	320	SGCZ,DRD2,PDE4B,PDE4D,PRKG1,NOS1
GO: Biological Process	GO:0051707	response to other organism		0.0006875	1	0.003958	0.03416	14	1604	GSTP1,DRD2,PDE4B,PDE4D,ARRB2,COMT,FOS,CD55,AKT1,RELA,CUBN,SNCA,NOS1,OPRM1
GO: Biological Process	GO:0035094	response to nicotine		0.0006915	1	0.003959	0.03418	3	52	SLC6A3,DRD2,RELA
GO: Biological Process	GO:0002209	behavioral defense response		0.0006915	1	0.003959	0.03418	3	52	DRD1,DRD4,BDNF
GO: Biological Process	GO:0032309	icosanoid secretion		0.0006915	1	0.003959	0.03418	3	52	DRD2,DRD3,DRD4
GO: Biological Process	GO:0043207	response to external biotic stimulus		0.000696	1	0.003978	0.03434	14	1606	GSTP1,DRD2,PDE4B,PDE4D,ARRB2,COMT,FOS,CD55,AKT1,RELA,CUBN,SNCA,NOS1,OPRM1
GO: Biological Process	GO:0021892	cerebral cortex GABAergic interneuron differentiation		0.0007038	1	0.004001	0.03453	2	12	DRD1,DRD2
GO: Biological Process	GO:0019336	phenol-containing compound catabolic process		0.0007038	1	0.004001	0.03453	2	12	SLC6A3,COMT
GO: Biological Process	GO:0033603	positive regulation of dopamine secretion		0.0007038	1	0.004001	0.03453	2	12	HTR6,GDNF
GO: Biological Process	GO:0010522	regulation of calcium ion transport into cytosol		0.0007087	1	0.004021	0.03471	4	121	DRD1,PDE4D,SNCA,NOS1
GO: Biological Process	GO:1901654	response to ketone		0.000715	1	0.00405	0.03496	5	213	FOS,AKT1,RELA,GDNF,SMYD3
GO: Biological Process	GO:2000379	positive regulation of reactive oxygen species metabolic process		0.0007309	1	0.004117	0.03554	4	122	GSTP1,AKT1,SNCA,OPRM1
GO: Biological Process	GO:0043266	regulation of potassium ion transport		0.0007309	1	0.004117	0.03554	4	122	DRD1,DRD2,PRKG1,NOS1
GO: Biological Process	GO:0045807	positive regulation of endocytosis		0.0007309	1	0.004117	0.03554	4	122	DRD2,ARRB2,SNCA,PICK1
GO: Biological Process	GO:0052548	regulation of endopeptidase activity		0.0007349	1	0.004132	0.03567	7	451	ADORA2A,ARRB2,COL28A1,AKT1,SNCA,MAP2K5,SERPINA5
GO: Biological Process	GO:0050769	positive regulation of neurogenesis		0.0007525	1	0.004224	0.03646	8	592	ACSL6,NRG1,DRD2,MYO5B,ACHE,RELA,BDNF,OPRM1
GO: Biological Process	GO:0043069	negative regulation of programmed cell death		0.000756	1	0.004236	0.03657	11	1071	GSTP1,ADORA2A,DRD3,ARRB2,AKT1,RELA,SNCA,MAP2K5,NOS1,GDNF,BDNF
GO: Biological Process	GO:0032870	cellular response to hormone stimulus		0.0007582	1	0.004241	0.03661	9	743	GSTP1,ARRB2,FOS,AKT1,RELA,GDNF,SMYD3,BDNF,OPRM1
GO: Biological Process	GO:2001239	regulation of extrinsic apoptotic signaling pathway in absence of ligand		0.0007724	1	0.004313	0.03723	3	54	AKT1,MAP2K5,GDNF
GO: Biological Process	GO:0009895	negative regulation of catabolic process		0.000783	1	0.004364	0.03767	6	329	NRG1,AKT1,RELA,SNCA,FHIT,GDNF
GO: Biological Process	GO:0035725	sodium ion transmembrane transport		0.0008101	1	0.004507	0.03891	5	219	SLC6A3,SLC6A9,DRD3,DRD4,NOS1
GO: Biological Process	GO:0042596	fear response		0.0008151	1	0.004519	0.03901	3	55	DRD1,DRD4,BDNF
GO: Biological Process	GO:0051930	regulation of sensory perception of pain		0.0008151	1	0.004519	0.03901	3	55	COMT,NOS1,OPRM1
GO: Biological Process	GO:0009607	response to biotic stimulus		0.0008204	1	0.00454	0.03919	14	1633	GSTP1,DRD2,PDE4B,PDE4D,ARRB2,COMT,FOS,CD55,AKT1,RELA,CUBN,SNCA,NOS1,OPRM1
GO: Biological Process	GO:0007202	activation of phospholipase C activity		0.0008247	1	0.004548	0.03926	4	126	DRD1,DRD2,BDNF,OPRM1
GO: Biological Process	GO:0006805	xenobiotic metabolic process		0.0008247	1	0.004548	0.03926	4	126	GSTM1,EPHX1,GSTP1,CYP2D6
GO: Biological Process	GO:0042178	xenobiotic catabolic process		0.00083	1	0.004561	0.03938	2	13	GSTM1,GSTP1
GO: Biological Process	GO:0042416	dopamine biosynthetic process		0.00083	1	0.004561	0.03938	2	13	SLC6A3,SNCA
GO: Biological Process	GO:0051931	regulation of sensory perception		0.0008592	1	0.004713	0.04069	3	56	COMT,NOS1,OPRM1
GO: Biological Process	GO:0045893	positive regulation of transcription, DNA-templated		0.000892	1	0.004885	0.04217	14	1647	NRG1,DRD2,DRD3,FOS,ZNF423,AKT1,RELA,POU5F1,MAP2K5,NOS1,GDNF,SMYD3,CDH13,PRDM2
GO: Biological Process	GO:0071715	icosanoid transport		0.0009048	1	0.004929	0.04255	3	57	DRD2,DRD3,DRD4
GO: Biological Process	GO:0045773	positive regulation of axon extension		0.0009048	1	0.004929	0.04255	3	57	NRG1,MYO5B,BDNF
GO: Biological Process	GO:1901571	fatty acid derivative transport		0.0009048	1	0.004929	0.04255	3	57	DRD2,DRD3,DRD4
GO: Biological Process	GO:0007271	synaptic transmission, cholinergic		0.0009519	1	0.005138	0.04435	3	58	ADORA2A,HTR6,ACHE
GO: Biological Process	GO:1903115	regulation of actin filament-based movement		0.0009519	1	0.005138	0.04435	3	58	PDE4B,PDE4D,NOS1
GO: Biological Process	GO:0051353	positive regulation of oxidoreductase activity		0.0009519	1	0.005138	0.04435	3	58	AKT1,SNCA,GDNF
GO: Biological Process	GO:0051703	intraspecies interaction between organisms		0.0009519	1	0.005138	0.04435	3	58	DRD1,DRD3,DRD4
GO: Biological Process	GO:0035176	social behavior		0.0009519	1	0.005138	0.04435	3	58	DRD1,DRD3,DRD4
GO: Biological Process	GO:0072521	purine-containing compound metabolic process		0.0009528	1	0.005138	0.04435	8	614	ACSL6,PDE4B,PDE4D,AK5,SNCA,FHIT,NOS1,BDNF
GO: Biological Process	GO:0009214	cyclic nucleotide catabolic process		0.0009663	1	0.005192	0.04482	2	14	PDE4B,PDE4D
GO: Biological Process	GO:0007614	short-term memory		0.0009663	1	0.005192	0.04482	2	14	DRD4,COMT
GO: Biological Process	GO:0014812	muscle cell migration		0.001009	1	0.005411	0.04671	4	133	GSTP1,DRD4,PLAT,PRKG1
GO: Biological Process	GO:1903827	regulation of cellular protein localization		0.001025	1	0.005488	0.04738	8	621	NRG1,DRD3,DRD4,MYO5B,ASTN2,AKT1,BDNF,PICK1
GO: Biological Process	GO:0051224	negative regulation of protein transport		0.001048	1	0.005605	0.04838	5	232	DRD2,DRD3,DRD4,NOS1,OPRM1
GO: Biological Process	GO:0009187	cyclic nucleotide metabolic process		0.001102	1	0.005858	0.05057	3	61	PDE4B,PDE4D,NOS1
GO: Biological Process	GO:0099550	trans-synaptic signaling, modulating synaptic transmission		0.001113	1	0.005858	0.05057	2	15	PLAT,BDNF
GO: Biological Process	GO:0098917	retrograde trans-synaptic signaling		0.001113	1	0.005858	0.05057	2	15	NOS1,BDNF
GO: Biological Process	GO:0106072	negative regulation of adenylate cyclase-activating G protein-coupled receptor signaling pathway		0.001113	1	0.005858	0.05057	2	15	PDE4B,OPRM1
GO: Biological Process	GO:1901386	negative regulation of voltage-gated calcium channel activity		0.001113	1	0.005858	0.05057	2	15	DRD2,DRD4
GO: Biological Process	GO:0031987	locomotion involved in locomotory behavior		0.001113	1	0.005858	0.05057	2	15	DRD2,DRD3
GO: Biological Process	GO:0097154	GABAergic neuron differentiation		0.001113	1	0.005858	0.05057	2	15	DRD1,DRD2
GO: Biological Process	GO:0099527	postsynapse to nucleus signaling pathway		0.001113	1	0.005858	0.05057	2	15	NRG1,RELA
GO: Biological Process	GO:0021984	adenohypophysis development		0.001113	1	0.005858	0.05057	2	15	SLC6A3,DRD2
GO: Biological Process	GO:0042177	negative regulation of protein catabolic process		0.001126	1	0.005909	0.05101	4	137	NRG1,RELA,SNCA,FHIT
GO: Biological Process	GO:0010863	positive regulation of phospholipase C activity		0.001126	1	0.005909	0.05101	4	137	DRD1,DRD2,BDNF,OPRM1
GO: Biological Process	GO:0099500	vesicle fusion to plasma membrane		0.001144	1	0.005973	0.05156	10	953	GSTP1,ADORA2A,DRD1,DRD2,DRD4,HTR1B,MYO5B,CD55,POU5F1,SNCA
GO: Biological Process	GO:0006887	exocytosis		0.001144	1	0.005973	0.05156	10	953	GSTP1,ADORA2A,DRD1,DRD2,DRD4,HTR1B,MYO5B,CD55,POU5F1,SNCA
GO: Biological Process	GO:0140029	exocytic process		0.001144	1	0.005973	0.05156	10	953	GSTP1,ADORA2A,DRD1,DRD2,DRD4,HTR1B,MYO5B,CD55,POU5F1,SNCA
GO: Biological Process	GO:1904950	negative regulation of establishment of protein localization		0.001153	1	0.005995	0.05175	5	237	DRD2,DRD3,DRD4,NOS1,OPRM1
GO: Biological Process	GO:0006749	glutathione metabolic process		0.001156	1	0.005995	0.05175	3	62	GSTM1,GSTP1,GSTT1
GO: Biological Process	GO:0045776	negative regulation of blood pressure		0.001156	1	0.005995	0.05175	3	62	DRD2,DRD3,NOS1
GO: Biological Process	GO:0048260	positive regulation of receptor-mediated endocytosis		0.001156	1	0.005995	0.05175	3	62	DRD2,ARRB2,PICK1
GO: Biological Process	GO:0043281	regulation of cysteine-type endopeptidase activity involved in apoptotic process		0.001196	1	0.00619	0.05344	5	239	ADORA2A,ARRB2,AKT1,SNCA,MAP2K5
GO: Biological Process	GO:0060284	regulation of cell development		0.001197	1	0.00619	0.05344	11	1133	ACSL6,NRG1,DRD2,DRD3,MYO5B,ACHE,AKT1,RELA,NOS1,BDNF,OPRM1
GO: Biological Process	GO:1903532	positive regulation of secretion by cell		0.001233	1	0.006367	0.05496	7	493	ADORA2A,DRD2,HTR6,MYO5B,ACHE,SNCA,GDNF
GO: Biological Process	GO:1900274	regulation of phospholipase C activity		0.001252	1	0.006454	0.05572	4	141	DRD1,DRD2,BDNF,OPRM1
GO: Biological Process	GO:0042756	drinking behavior		0.001269	1	0.006518	0.05626	2	16	DRD2,HTR1B
GO: Biological Process	GO:0035810	positive regulation of urine volume		0.001269	1	0.006518	0.05626	2	16	ADORA2A,DRD2
GO: Biological Process	GO:0051186	cofactor metabolic process		0.001277	1	0.00655	0.05654	7	496	GSTM1,GSTP1,GSTT1,ACSL6,AKT1,CUBN,SNCA
GO: Biological Process	GO:0040008	regulation of growth		0.001286	1	0.006583	0.05682	9	801	SLC6A3,NRG1,DRD2,DRD3,NPY1R,MYO5B,AKT1,MAP2K5,BDNF
GO: Biological Process	GO:0098754	detoxification		0.001319	1	0.006744	0.05821	4	143	GSTM1,GSTP1,GSTT1,SNCA
GO: Biological Process	GO:0006304	DNA modification		0.001353	1	0.006908	0.05963	4	144	GSTT1,FOS,POU5F1,PICK1
GO: Biological Process	GO:0009612	response to mechanical stimulus		0.001359	1	0.006927	0.05979	5	246	DRD2,FOS,AKT1,RELA,NOS1
GO: Biological Process	GO:0071496	cellular response to external stimulus		0.001374	1	0.006991	0.06034	6	367	GSTP1,COMT,FOS,AKT1,NOS1,PICK1
GO: Biological Process	GO:1902305	regulation of sodium ion transmembrane transport		0.001385	1	0.007035	0.06073	3	66	DRD3,DRD4,NOS1
GO: Biological Process	GO:0051235	maintenance of location		0.001393	1	0.007065	0.06099	6	368	DRD1,DRD2,PDE4D,AKT1,SNCA,NOS1
GO: Biological Process	GO:0051674	localization of cell		0.001433	1	0.007218	0.0623	15	1932	GSTP1,NRG1,DRD1,DRD2,PDE4B,DRD4,PDE4D,ARRB2,HTR6,AKT1,PLAT,PRKG1,MAP2K5,GDNF,CDH13
GO: Biological Process	GO:0048870	cell motility		0.001433	1	0.007218	0.0623	15	1932	GSTP1,NRG1,DRD1,DRD2,PDE4B,DRD4,PDE4D,ARRB2,HTR6,AKT1,PLAT,PRKG1,MAP2K5,GDNF,CDH13
GO: Biological Process	GO:0051956	negative regulation of amino acid transport		0.001435	1	0.007218	0.0623	2	17	HTR6,PRKG1
GO: Biological Process	GO:0042762	regulation of sulfur metabolic process		0.001435	1	0.007218	0.0623	2	17	COMT,SNCA
GO: Biological Process	GO:1901077	regulation of relaxation of muscle		0.001435	1	0.007218	0.0623	2	17	PDE4B,PDE4D
GO: Biological Process	GO:0071385	cellular response to glucocorticoid stimulus		0.001447	1	0.007254	0.06262	3	67	GSTP1,GDNF,SMYD3
GO: Biological Process	GO:1903793	positive regulation of anion transport		0.001447	1	0.007254	0.06262	3	67	ADORA2A,ACSL6,HTR6
GO: Biological Process	GO:1903409	reactive oxygen species biosynthetic process		0.00146	1	0.00731	0.06311	4	147	AKT1,SNCA,NOS1,OPRM1
GO: Biological Process	GO:1903508	positive regulation of nucleic acid-templated transcription		0.001484	1	0.007413	0.06399	14	1736	NRG1,DRD2,DRD3,FOS,ZNF423,AKT1,RELA,POU5F1,MAP2K5,NOS1,GDNF,SMYD3,CDH13,PRDM2
GO: Biological Process	GO:0097191	extrinsic apoptotic signaling pathway		0.001486	1	0.007413	0.06399	5	251	GSTP1,AKT1,RELA,MAP2K5,GDNF
GO: Biological Process	GO:1902680	positive regulation of RNA biosynthetic process		0.001492	1	0.007433	0.06416	14	1737	NRG1,DRD2,DRD3,FOS,ZNF423,AKT1,RELA,POU5F1,MAP2K5,NOS1,GDNF,SMYD3,CDH13,PRDM2
GO: Biological Process	GO:0032768	regulation of monooxygenase activity		0.00151	1	0.007511	0.06483	3	68	AKT1,SNCA,GDNF
GO: Biological Process	GO:0051130	positive regulation of cellular component organization		0.001512	1	0.007511	0.06483	12	1351	ACSL6,NRG1,DRD2,DRD3,ARRB2,MYO5B,ACHE,LINGO2,SNCA,NOS1,BDNF,PICK1
GO: Biological Process	GO:0008542	visual learning		0.001575	1	0.007797	0.0673	3	69	DRD1,DRD2,DRD3
GO: Biological Process	GO:0007405	neuroblast proliferation		0.001575	1	0.007797	0.0673	3	69	ACSL6,DRD2,BDNF
GO: Biological Process	GO:0010919	regulation of inositol phosphate biosynthetic process		0.001611	1	0.007938	0.06852	2	18	PRKG1,SNCA
GO: Biological Process	GO:0140354	lipid import into cell		0.001611	1	0.007938	0.06852	2	18	ACSL6,AKT1
GO: Biological Process	GO:0044539	long-chain fatty acid import into cell		0.001611	1	0.007938	0.06852	2	18	ACSL6,AKT1
GO: Biological Process	GO:1901361	organic cyclic compound catabolic process		0.00163	1	0.008019	0.06922	8	668	SLC6A3,PDE4B,PDE4D,COMT,AKT1,CUBN,FHIT,GDNF
GO: Biological Process	GO:0071384	cellular response to corticosteroid stimulus		0.001641	1	0.008063	0.0696	3	70	GSTP1,GDNF,SMYD3
GO: Biological Process	GO:0010518	positive regulation of phospholipase activity		0.001651	1	0.008098	0.0699	4	152	DRD1,DRD2,BDNF,OPRM1
GO: Biological Process	GO:0006906	vesicle fusion		0.001677	1	0.008213	0.0709	10	1003	GSTP1,ADORA2A,DRD1,DRD2,DRD4,HTR1B,MYO5B,CD55,POU5F1,SNCA
GO: Biological Process	GO:0009166	nucleotide catabolic process		0.00171	1	0.00836	0.07216	3	71	PDE4B,PDE4D,FHIT
GO: Biological Process	GO:0010941	regulation of cell death		0.001733	1	0.00846	0.07303	15	1969	GSTP1,ADORA2A,DRD1,DRD2,DRD3,ARRB2,FOS,AKT1,RELA,SNCA,MAP2K5,NOS1,GDNF,BDNF,PICK1
GO: Biological Process	GO:0045055	regulated exocytosis		0.001741	1	0.008487	0.07326	9	837	GSTP1,ADORA2A,DRD1,DRD2,DRD4,HTR1B,CD55,POU5F1,SNCA
GO: Biological Process	GO:0090174	organelle membrane fusion		0.001753	1	0.008531	0.07364	10	1009	GSTP1,ADORA2A,DRD1,DRD2,DRD4,HTR1B,MYO5B,CD55,POU5F1,SNCA
GO: Biological Process	GO:0006469	negative regulation of protein kinase activity		0.001763	1	0.008569	0.07397	5	261	GSTP1,ADORA2A,DRD1,AKT1,SMYD3
GO: Biological Process	GO:0055119	relaxation of cardiac muscle		0.001796	1	0.008716	0.07524	2	19	PDE4B,PDE4D
GO: Biological Process	GO:0031348	negative regulation of defense response		0.001854	1	0.008966	0.0774	5	264	GSTP1,ADORA2A,DRD2,ARRB2,AOAH
GO: Biological Process	GO:0071383	cellular response to steroid hormone stimulus		0.001854	1	0.008966	0.0774	5	264	GSTP1,ARRB2,GDNF,SMYD3,BDNF
GO: Biological Process	GO:0030182	neuron differentiation		0.001869	1	0.009026	0.07791	13	1579	ADORA2A,ACSL6,NRG1,DRD1,DRD2,PDE6C,MYO5B,ACHE,AKT1,PRKG1,GDNF,BDNF,PICK1
GO: Biological Process	GO:2000116	regulation of cysteine-type endopeptidase activity		0.001884	1	0.009088	0.07845	5	265	ADORA2A,ARRB2,AKT1,SNCA,MAP2K5
GO: Biological Process	GO:0010720	positive regulation of cell development		0.001925	1	0.009256	0.0799	8	686	ACSL6,NRG1,DRD2,MYO5B,ACHE,RELA,BDNF,OPRM1
GO: Biological Process	GO:0007632	visual behavior		0.001925	1	0.009256	0.0799	3	74	DRD1,DRD2,DRD3
GO: Biological Process	GO:0006790	sulfur compound metabolic process		0.001943	1	0.009326	0.0805	6	393	GSTM1,GSTP1,GSTT1,ACSL6,COMT,SNCA
GO: Biological Process	GO:0090201	negative regulation of release of cytochrome c from mitochondria		0.001992	1	0.009532	0.08228	2	20	ARRB2,AKT1
GO: Biological Process	GO:0042754	negative regulation of circadian rhythm		0.001992	1	0.009532	0.08228	2	20	DRD1,DRD2
GO: Biological Process	GO:0097237	cellular response to toxic substance		0.002012	1	0.009613	0.08298	5	269	GSTM1,GSTP1,GSTT1,RELA,SNCA
GO: Biological Process	GO:0043408	regulation of MAPK cascade		0.002045	1	0.009759	0.08424	9	857	GSTP1,NRG1,DRD2,DRD4,ARRB2,AKT1,MAP2K5,SH3RF3,OPRM1
GO: Biological Process	GO:0048284	organelle fusion		0.002069	1	0.009845	0.08499	10	1032	GSTP1,ADORA2A,DRD1,DRD2,DRD4,HTR1B,MYO5B,CD55,POU5F1,SNCA
GO: Biological Process	GO:0009117	nucleotide metabolic process		0.00207	1	0.009845	0.08499	8	694	ACSL6,PDE4B,PDE4D,AK5,SNCA,FHIT,NOS1,BDNF
GO: Biological Process	GO:0050807	regulation of synapse organization		0.002078	1	0.009868	0.08518	5	271	DRD2,MYO5B,LINGO2,SNCA,BDNF
GO: Cellular Component	GO:0045202	synapse		3.245e-20	1.061e-17	1.061e-17	6.757e-17	33	1482	SLC6A3,GABRG2,ADORA2A,SLC6A9,NRG1,DRD1,DRD2,DRD3,NPY1R,PDE4B,DRD4,HTR1B,ARRB2,HTR3A,COMT,HTR6,MYO5B,ACHE,PDYN,PSD3,AKT1,PLAT,RGS17,RELA,SNCA,GRM2,USP48,NOS1,GDNF,BDNF,CDH13,PICK1,OPRM1
GO: Cellular Component	GO:0098794	postsynapse		6.003e-17	1.963e-14	9.815e-15	6.251e-14	24	825	SLC6A3,GABRG2,ADORA2A,SLC6A9,DRD1,DRD2,DRD3,PDE4B,DRD4,ARRB2,HTR3A,COMT,MYO5B,ACHE,PSD3,AKT1,PLAT,SNCA,GRM2,USP48,NOS1,BDNF,PICK1,OPRM1
GO: Cellular Component	GO:0098793	presynapse		4.402e-15	1.439e-12	4.798e-13	3.056e-12	21	699	SLC6A3,ADORA2A,SLC6A9,DRD1,DRD2,DRD3,NPY1R,PDE4B,DRD4,HTR1B,HTR3A,HTR6,ACHE,PDYN,SNCA,GRM2,NOS1,GDNF,BDNF,PICK1,OPRM1
GO: Cellular Component	GO:0045211	postsynaptic membrane		1.278e-14	4.178e-12	1.044e-12	6.652e-12	17	405	SLC6A3,GABRG2,ADORA2A,SLC6A9,DRD1,DRD2,DRD3,DRD4,ARRB2,HTR3A,COMT,ACHE,PSD3,GRM2,USP48,PICK1,OPRM1
GO: Cellular Component	GO:0043005	neuron projection		4.682e-14	1.531e-11	3.062e-12	1.95e-11	28	1624	SLC6A3,GABRG2,ADORA2A,SLC6A9,FKBP15,NRG1,DRD1,DRD2,NPY1R,PDE4B,DRD4,HTR1B,ARRB2,HTR3A,COMT,HTR6,MYO5B,ACHE,FOS,PDYN,RGS17,SNCA,GRM2,NOS1,BDNF,CDH13,PICK1,OPRM1
GO: Cellular Component	GO:0097060	synaptic membrane		1.27e-13	4.153e-11	6.922e-12	4.408e-11	18	548	SLC6A3,GABRG2,ADORA2A,SLC6A9,DRD1,DRD2,DRD3,DRD4,HTR1B,ARRB2,HTR3A,COMT,ACHE,PSD3,GRM2,USP48,PICK1,OPRM1
GO: Cellular Component	GO:0036477	somatodendritic compartment		3.247e-13	1.062e-10	1.517e-11	9.66e-11	23	1096	SLC6A3,ADORA2A,SLC6A9,NRG1,DRD1,DRD2,PDE4B,DRD4,HTR1B,ARRB2,HTR3A,COMT,HTR6,MYO5B,ACHE,PDYN,ASTN2,SNCA,GRM2,NOS1,BDNF,PICK1,OPRM1
GO: Cellular Component	GO:0030424	axon		1.017e-12	3.325e-10	4.157e-11	2.647e-10	20	817	SLC6A3,GABRG2,ADORA2A,SLC6A9,FKBP15,NRG1,DRD1,DRD2,NPY1R,DRD4,HTR1B,HTR3A,COMT,ACHE,PDYN,SNCA,GRM2,NOS1,BDNF,OPRM1
GO: Cellular Component	GO:0097447	dendritic tree		4.522e-12	1.479e-09	1.479e-10	9.417e-10	19	779	ADORA2A,SLC6A9,NRG1,DRD1,DRD2,PDE4B,DRD4,HTR1B,ARRB2,COMT,HTR6,MYO5B,ACHE,PDYN,GRM2,NOS1,BDNF,PICK1,OPRM1
GO: Cellular Component	GO:0030425	dendrite		4.522e-12	1.479e-09	1.479e-10	9.417e-10	19	779	ADORA2A,SLC6A9,NRG1,DRD1,DRD2,PDE4B,DRD4,HTR1B,ARRB2,COMT,HTR6,MYO5B,ACHE,PDYN,GRM2,NOS1,BDNF,PICK1,OPRM1
GO: Cellular Component	GO:0042734	presynaptic membrane		5.111e-12	1.671e-09	1.519e-10	9.676e-10	12	214	SLC6A3,ADORA2A,SLC6A9,DRD1,DRD2,DRD4,HTR1B,HTR3A,ACHE,GRM2,PICK1,OPRM1
GO: Cellular Component	GO:0099055	integral component of postsynaptic membrane		8.982e-12	2.937e-09	2.441e-10	1.555e-09	11	170	SLC6A3,GABRG2,ADORA2A,SLC6A9,DRD1,DRD2,DRD3,DRD4,HTR3A,GRM2,OPRM1
GO: Cellular Component	GO:0099699	integral component of synaptic membrane		9.705e-12	3.173e-09	2.441e-10	1.555e-09	12	226	SLC6A3,GABRG2,ADORA2A,SLC6A9,DRD1,DRD2,DRD3,DRD4,HTR1B,HTR3A,GRM2,OPRM1
GO: Cellular Component	GO:0098936	intrinsic component of postsynaptic membrane		1.575e-11	5.149e-09	3.678e-10	2.342e-09	11	179	SLC6A3,GABRG2,ADORA2A,SLC6A9,DRD1,DRD2,DRD3,DRD4,HTR3A,GRM2,OPRM1
GO: Cellular Component	GO:0099240	intrinsic component of synaptic membrane		2.378e-11	7.776e-09	5.184e-10	3.302e-09	12	244	SLC6A3,GABRG2,ADORA2A,SLC6A9,DRD1,DRD2,DRD3,DRD4,HTR1B,HTR3A,GRM2,OPRM1
GO: Cellular Component	GO:0099056	integral component of presynaptic membrane		1.821e-10	5.955e-08	3.722e-09	2.37e-08	9	118	SLC6A3,ADORA2A,SLC6A9,DRD1,DRD2,DRD4,HTR1B,HTR3A,OPRM1
GO: Cellular Component	GO:0098889	intrinsic component of presynaptic membrane		4.347e-10	1.422e-07	8.363e-09	5.326e-08	9	130	SLC6A3,ADORA2A,SLC6A9,DRD1,DRD2,DRD4,HTR1B,HTR3A,OPRM1
GO: Cellular Component	GO:0043197	dendritic spine		7.252e-09	2.371e-06	1.317e-07	8.39e-07	10	244	SLC6A9,DRD1,DRD2,PDE4B,DRD4,ARRB2,COMT,MYO5B,NOS1,OPRM1
GO: Cellular Component	GO:0044309	neuron spine		8.802e-09	2.878e-06	1.515e-07	9.648e-07	10	249	SLC6A9,DRD1,DRD2,PDE4B,DRD4,ARRB2,COMT,MYO5B,NOS1,OPRM1
GO: Cellular Component	GO:0098978	glutamatergic synapse		1.054e-08	3.448e-06	1.724e-07	1.098e-06	13	511	GABRG2,ADORA2A,NRG1,DRD1,DRD2,DRD3,DRD4,HTR3A,MYO5B,PLAT,RELA,NOS1,PICK1
GO: Cellular Component	GO:0044297	cell body		5.493e-08	1.796e-05	8.255e-07	5.257e-06	15	820	SLC6A3,ADORA2A,NRG1,DRD1,DRD2,DRD4,HTR3A,COMT,MYO5B,ACHE,PDYN,ASTN2,SNCA,BDNF,OPRM1
GO: Cellular Component	GO:0043679	axon terminus		5.554e-08	1.816e-05	8.255e-07	5.257e-06	9	226	SLC6A9,DRD1,DRD2,DRD4,HTR1B,PDYN,SNCA,NOS1,BDNF
GO: Cellular Component	GO:0098982	GABA-ergic synapse		5.887e-08	1.925e-05	8.369e-07	5.33e-06	7	106	GABRG2,NRG1,DRD1,DRD2,DRD3,DRD4,CDH13
GO: Cellular Component	GO:0044306	neuron projection terminus		1.186e-07	3.88e-05	1.617e-06	1.03e-05	9	247	SLC6A9,DRD1,DRD2,DRD4,HTR1B,PDYN,SNCA,NOS1,BDNF
GO: Cellular Component	GO:0099572	postsynaptic specialization		3.066e-07	0.0001002	4.01e-06	2.554e-05	11	461	GABRG2,ADORA2A,SLC6A9,DRD1,DRD2,DRD3,PDE4B,ARRB2,PSD3,NOS1,PICK1
GO: Cellular Component	GO:0043025	neuronal cell body		6.75e-07	0.0002207	8.489e-06	5.406e-05	13	732	SLC6A3,ADORA2A,DRD1,DRD2,DRD4,HTR3A,MYO5B,ACHE,PDYN,ASTN2,SNCA,BDNF,OPRM1
GO: Cellular Component	GO:0014069	postsynaptic density		1.292e-06	0.0004226	1.476e-05	9.397e-05	10	426	ADORA2A,SLC6A9,DRD1,DRD2,DRD3,PDE4B,ARRB2,PSD3,NOS1,PICK1
GO: Cellular Component	GO:0032279	asymmetric synapse		1.292e-06	0.0004226	1.476e-05	9.397e-05	10	426	ADORA2A,SLC6A9,DRD1,DRD2,DRD3,PDE4B,ARRB2,PSD3,NOS1,PICK1
GO: Cellular Component	GO:0008021	synaptic vesicle		1.309e-06	0.0004279	1.476e-05	9.397e-05	8	242	SLC6A9,DRD2,NPY1R,PDE4B,PDYN,SNCA,BDNF,PICK1
GO: Cellular Component	GO:0150034	distal axon		1.465e-06	0.0004792	1.597e-05	0.0001017	10	432	SLC6A9,FKBP15,DRD1,DRD2,DRD4,HTR1B,PDYN,SNCA,NOS1,BDNF
GO: Cellular Component	GO:0098984	neuron to neuron synapse		2.198e-06	0.0007188	2.284e-05	0.0001455	10	452	ADORA2A,SLC6A9,DRD1,DRD2,DRD3,PDE4B,ARRB2,PSD3,NOS1,PICK1
GO: Cellular Component	GO:0070382	exocytic vesicle		2.235e-06	0.0007309	2.284e-05	0.0001455	8	260	SLC6A9,DRD2,NPY1R,PDE4B,PDYN,SNCA,BDNF,PICK1
GO: Cellular Component	GO:0099503	secretory vesicle		8.929e-06	0.00292	8.848e-05	0.0005635	14	1074	GSTP1,SLC6A9,DRD2,NPY1R,PDE4B,PDYN,CD55,PLAT,PRKG1,SNCA,NOS1,SERPINA5,BDNF,PICK1
GO: Cellular Component	GO:0030133	transport vesicle		1.515e-05	0.004955	0.0001457	0.0009282	9	445	SLC6A9,DRD2,NPY1R,PDE4B,PDYN,CD55,SNCA,BDNF,PICK1
GO: Cellular Component	GO:0098691	dopaminergic synapse		1.872e-05	0.006123	0.0001749	0.001114	3	16	SLC6A3,DRD2,DRD3
GO: Cellular Component	GO:0031253	cell projection membrane		3.089e-05	0.0101	0.0002806	0.001787	8	373	GABRG2,ADORA2A,NRG1,DRD1,DRD2,PSD3,CUBN,OPRM1
GO: Cellular Component	GO:0012506	vesicle membrane		7.371e-05	0.0241	0.0006515	0.004149	11	822	GABRG2,SLC6A9,DRD2,DRD4,MYO5B,CD55,CUBN,SNCA,NOS1,SERPINA5,PICK1
GO: Cellular Component	GO:0032589	neuron projection membrane		8.958e-05	0.02929	0.0007709	0.00491	4	71	GABRG2,ADORA2A,NRG1,OPRM1
GO: Cellular Component	GO:0045121	membrane raft		0.0003268	0.1069	0.002713	0.01728	7	396	SLC6A3,DRD1,CD55,USP48,NOS1,CDH13,OPRM1
GO: Cellular Component	GO:0098857	membrane microdomain		0.0003318	0.1085	0.002713	0.01728	7	397	SLC6A3,DRD1,CD55,USP48,NOS1,CDH13,OPRM1
GO: Cellular Component	GO:0005901	caveola		0.0003628	0.1186	0.002894	0.01843	4	102	SLC6A3,DRD1,NOS1,CDH13
GO: Cellular Component	GO:0005887	integral component of plasma membrane		0.000381	0.1246	0.002944	0.01875	15	1710	SLC6A3,GABRG2,ADORA2A,SLC6A9,NRG1,DRD1,DRD2,DRD3,NPY1R,DRD4,HTR1B,HTR3A,HTR6,GRM2,OPRM1
GO: Cellular Component	GO:0005891	voltage-gated calcium channel complex		0.0003871	0.1266	0.002944	0.01875	3	43	PDE4B,PDE4D,NOS1
GO: Cellular Component	GO:0098589	membrane region		0.0004086	0.1336	0.003037	0.01934	7	411	SLC6A3,DRD1,CD55,USP48,NOS1,CDH13,OPRM1
GO: Cellular Component	GO:0031256	leading edge membrane		0.0004238	0.1386	0.00308	0.01961	5	191	GABRG2,ADORA2A,NRG1,PSD3,OPRM1
GO: Cellular Component	GO:0098805	whole membrane		0.0005173	0.1692	0.003678	0.02342	15	1760	SLC6A3,SLC6A9,ACSL6,DRD1,DRD2,MYO5B,CD55,CUBN,SNCA,USP48,NOS1,SERPINA5,CDH13,PICK1,OPRM1
GO: Cellular Component	GO:0030141	secretory granule		0.0006151	0.2011	0.004209	0.02681	10	884	GSTP1,DRD2,PDYN,CD55,PLAT,PRKG1,SNCA,NOS1,SERPINA5,BDNF
GO: Cellular Component	GO:0031226	intrinsic component of plasma membrane		0.0006179	0.202	0.004209	0.02681	15	1790	SLC6A3,GABRG2,ADORA2A,SLC6A9,NRG1,DRD1,DRD2,DRD3,NPY1R,DRD4,HTR1B,HTR3A,HTR6,GRM2,OPRM1
GO: Cellular Component	GO:0098992	neuronal dense core vesicle		0.0006947	0.2272	0.004636	0.02953	2	12	PDYN,PLAT
GO: Cellular Component	GO:0044853	plasma membrane raft		0.0009312	0.3045	0.00609	0.03879	4	131	SLC6A3,DRD1,NOS1,CDH13
GO: Cellular Component	GO:0043195	terminal bouton		0.0009579	0.3132	0.006142	0.03912	4	132	SLC6A9,DRD4,SNCA,BDNF
GO: Cellular Component	GO:0098845	postsynaptic endosome		0.001098	0.3591	0.006906	0.04398	2	15	MYO5B,PICK1
GO: Cellular Component	GO:0030659	cytoplasmic vesicle membrane		0.001222	0.3997	0.007541	0.04803	9	800	GABRG2,SLC6A9,DRD2,MYO5B,CD55,CUBN,SNCA,SERPINA5,PICK1
GO: Cellular Component	GO:0034704	calcium channel complex		0.00142	0.4644	0.0086	0.05477	3	67	PDE4B,PDE4D,NOS1
Pathway	P00026	Heterotrimeric G-protein signaling pathway-Gi alpha and Gs alpha mediated pathway	PantherDB	6.156e-11	4.888e-08	2.815e-08	2.042e-07	11	150	ADORA2A,DRD1,DRD2,DRD3,DRD4,HTR1B,ARRB2,HTR6,RGS17,GRM2,OPRM1
Pathway	1017634	cAMP signaling pathway	BioSystems: KEGG	7.089e-11	5.629e-08	2.815e-08	2.042e-07	12	198	ADORA2A,DRD1,DRD2,NPY1R,PDE4B,HTR1B,PDE4D,HTR6,FOS,AKT1,RELA,BDNF
Pathway	1269556	Dopamine receptors	BioSystems: REACTOME	1.967e-09	1.562e-06	3.387e-07	2.457e-06	4	5	DRD1,DRD2,DRD3,DRD4
Pathway	PW:0000394	dopamine signaling	Pathway Ontology	1.967e-09	1.562e-06	3.387e-07	2.457e-06	4	5	DRD1,DRD2,DRD3,DRD4
Pathway	546258	Cocaine addiction	BioSystems: KEGG	2.133e-09	1.693e-06	3.387e-07	2.457e-06	7	49	SLC6A3,DRD1,DRD2,PDYN,RELA,GRM2,BDNF
Pathway	469199	Dopaminergic synapse	BioSystems: KEGG	6.578e-09	5.223e-06	8.705e-07	6.316e-06	9	130	SLC6A3,DRD1,DRD2,DRD3,DRD4,ARRB2,COMT,FOS,AKT1
Pathway	P00027	Heterotrimeric G-protein signaling pathway-Gq alpha and Go alpha mediated pathway	PantherDB	3.557e-08	2.825e-05	3.696e-06	2.682e-05	8	111	ADORA2A,DRD1,DRD2,DRD3,DRD4,RGS17,GRM2,OPRM1
Pathway	1269553	Amine ligand-binding receptors	BioSystems: REACTOME	3.76e-08	2.985e-05	3.696e-06	2.682e-05	6	43	DRD1,DRD2,DRD3,DRD4,HTR1B,HTR6
Pathway	83053	Neuroactive ligand-receptor interaction	BioSystems: KEGG	4.19e-08	3.327e-05	3.696e-06	2.682e-05	11	278	GABRG2,ADORA2A,DRD1,DRD2,DRD3,NPY1R,DRD4,HTR1B,HTR6,GRM2,OPRM1
Pathway	P05912	Dopamine receptor mediated signaling pathway	PantherDB	1.216e-07	9.658e-05	9.658e-06	7.007e-05	6	52	SLC6A3,DRD1,DRD2,DRD3,DRD4,COMT
Pathway	1474302	Fluid shear stress and atherosclerosis	BioSystems: KEGG	2.423e-07	0.0001924	1.749e-05	0.0001269	8	142	GSTM1,GSTP1,GSTT1,FOS,AKT1,PLAT,RELA,MAP2K5
Pathway	1269544	GPCR ligand binding	BioSystems: REACTOME	7.784e-07	0.0006181	5.151e-05	0.0003737	12	455	ADORA2A,DRD1,DRD2,DRD3,NPY1R,DRD4,HTR1B,HTR6,PDYN,CD55,GRM2,OPRM1
Pathway	1269545	Class A/1 (Rhodopsin-like receptors)	BioSystems: REACTOME	1.71e-06	0.001358	0.0001045	0.0007579	10	322	ADORA2A,DRD1,DRD2,DRD3,NPY1R,DRD4,HTR1B,HTR6,PDYN,OPRM1
Pathway	552665	Morphine addiction	BioSystems: KEGG	3.472e-06	0.002757	0.0001969	0.001429	6	91	GABRG2,DRD1,PDE4B,PDE4D,ARRB2,OPRM1
Pathway	1269543	Signaling by GPCR	BioSystems: REACTOME	4.583e-06	0.003639	0.0002426	0.00176	19	1350	ADORA2A,NRG1,DRD1,DRD2,DRD3,NPY1R,PDE4B,DRD4,HTR1B,PDE4D,ARRB2,HTR6,PDYN,CD55,AKT1,RGS17,GRM2,GDNF,OPRM1
Pathway	PW:0000373	glutathione conjugation	Pathway Ontology	7.496e-06	0.005952	0.000372	0.002699	3	9	GSTM1,GSTP1,GSTT1
Pathway	1269574	GPCR downstream signaling	BioSystems: REACTOME	8.623e-06	0.006846	0.0004027	0.002922	16	1021	ADORA2A,DRD1,DRD2,DRD3,NPY1R,PDE4B,DRD4,HTR1B,PDE4D,ARRB2,HTR6,PDYN,AKT1,RGS17,GRM2,OPRM1
Pathway	1268778	Neurotransmitter Clearance In The Synaptic Cleft	BioSystems: REACTOME	1.067e-05	0.008475	0.0004708	0.003416	3	10	SLC6A3,COMT,ACHE
Pathway	1269576	G alpha (i) signalling events	BioSystems: REACTOME	1.358e-05	0.01079	0.0005677	0.004119	8	243	DRD2,DRD3,NPY1R,DRD4,HTR1B,PDYN,GRM2,OPRM1
Pathway	83031	Metabolism of xenobiotics by cytochrome P450	BioSystems: KEGG	2.129e-05	0.01691	0.0008454	0.006133	5	74	GSTM1,EPHX1,GSTP1,GSTT1,CYP2D6
Pathway	1269575	G alpha (s) signalling events	BioSystems: REACTOME	5.204e-05	0.04132	0.001968	0.01427	6	146	ADORA2A,DRD1,PDE4B,PDE4D,ARRB2,HTR6
Pathway	142435	glutathione-mediated detoxification	BioSystems: BIOCYC	8.37e-05	0.06646	0.003021	0.02192	3	19	GSTM1,GSTP1,GSTT1
Pathway	1268779	Dopamine clearance from the synaptic cleft	BioSystems: REACTOME	0.0001228	0.09754	0.004241	0.03077	2	4	SLC6A3,COMT
Pathway	MAP00480_Glutathione_metabolism	MAP00480 Glutathione metabolism	GenMAPP	0.0001317	0.1046	0.004358	0.03162	3	22	GSTM1,GSTP1,GSTT1
Pathway	585563	Alcoholism	BioSystems: KEGG	0.0001654	0.1313	0.005254	0.03811	6	180	SLC6A3,ADORA2A,DRD1,DRD2,PDYN,BDNF
Pathway	547607	Amphetamine addiction	BioSystems: KEGG	0.0002586	0.2053	0.007896	0.05729	4	68	SLC6A3,DRD1,FOS,PDYN
Pathway	83032	Drug metabolism - cytochrome P450	BioSystems: KEGG	0.0002891	0.2296	0.008503	0.06169	4	70	GSTM1,GSTP1,GSTT1,CYP2D6
Pathway	P06587	Nicotine pharmacodynamics pathway	PantherDB	0.0003055	0.2426	0.008664	0.06286	3	29	DRD2,DRD3,DRD4
Pathway	1404797	Platinum drug resistance	BioSystems: KEGG	0.0003398	0.2698	0.009302	0.06749	4	73	GSTM1,GSTP1,GSTT1,AKT1
Gene Family	181	Dopamine receptors	genenames.org	4.014e-10	1.847e-08	1.847e-08	8.156e-08	4	5	DRD1,DRD2,DRD3,DRD4
Gene Family	681	Phosphodiesterases	genenames.org	5.34e-05	0.002456	0.0009284	0.0041	3	24	PDE4B,PDE4D,PDE6C
Gene Family	567	Glutathione S-transferases	genenames.org	6.055e-05	0.002785	0.0009284	0.0041	3	25	GSTM1,GSTP1,GSTT1
Gene Family	170	5-hydroxytryptamine receptors, G protein-coupled	genenames.org	0.0007102	0.03267	0.008167	0.03607	2	13	HTR1B,HTR6
Drug	ctd:D008694	Methamphetamine	CTD	1.584e-75	3.178e-71	3.178e-71	3.332e-70	65	1400	GSTM1,RALY,SLC6A3,EPHX1,GABRG2,GSTP1,ADORA2A,CCHCR1,ZNF385D,GSTT1,SLC6A9,ACSL6,FKBP15,NRG1,SGCZ,DRD1,DRD2,DRD3,NPY1R,PDE4B,DRD4,PDE4D,ARRB2,PDE6C,CYP2D6,HTR3A,COMT,HTR6,MYO5B,TRPM3,RAPGEF5,COL28A1,AK5,FOS,PDYN,AOAH,PSD3,CD55,ASTN2,AKT1,PLAT,RGS17,PCOLCE2,RELA,LINGO2,POU5F1,PRKG1,CUBN,CSMD1,SNCA,HS3ST4,FHIT,GRM2,USP48,MAP2K5,NOS1,SH3RF3,GDNF,SERPINA5,SMYD3,BDNF,CDH13,PICK1,PRDM2,OPRM1
Drug	CID000001206	MAMP	Stitch	2.086e-29	4.186e-25	2.093e-25	2.195e-24	21	160	SLC6A3,GABRG2,GSTP1,ADORA2A,GSTT1,DRD1,DRD2,DRD3,DRD4,HTR1B,CYP2D6,FOS,PDYN,PLAT,RELA,CSMD1,SNCA,GRM2,NOS1,GDNF,BDNF
Drug	CID000001207	MK-801	Stitch	1.24e-23	2.488e-19	8.293e-20	8.694e-19	21	296	GABRG2,ADORA2A,NRG1,DRD1,DRD2,DRD3,PDE4B,DRD4,HTR1B,HTR3A,COMT,HTR6,ACHE,FOS,PDYN,RGS17,RELA,GRM2,NOS1,BDNF,OPRM1
Drug	CID000004624	6-OHDA	Stitch	2.189e-23	4.392e-19	1.098e-19	1.151e-18	20	255	SLC6A3,ADORA2A,DRD1,DRD2,DRD3,PDE4B,DRD4,HTR1B,COMT,ACHE,FOS,PDYN,AKT1,RELA,SNCA,FHIT,GRM2,GDNF,BDNF,OPRM1
Drug	CID000003559	haloperidol	Stitch	1.766e-22	3.543e-18	7.087e-19	7.43e-18	22	394	SLC6A3,GABRG2,GSTP1,ADORA2A,DRD1,DRD2,DRD3,PDE4B,DRD4,HTR1B,CYP2D6,HTR3A,COMT,HTR6,FOS,PDYN,AKT1,RELA,GRM2,NOS1,BDNF,OPRM1
Drug	CID000005073	risperidone	Stitch	1.144e-21	2.297e-17	3.828e-18	4.013e-17	16	136	NRG1,DRD1,DRD2,DRD3,PDE4B,DRD4,HTR1B,CYP2D6,HTR3A,COMT,HTR6,FOS,AKT1,RELA,GRM2,BDNF
Drug	ctd:D009020	Morphine	CTD	2.747e-21	5.513e-17	7.876e-18	8.257e-17	22	447	GABRG2,ADORA2A,DRD1,DRD2,NPY1R,DRD4,ARRB2,CYP2D6,HTR3A,COMT,AK5,FOS,PDYN,AKT1,PLAT,RGS17,RELA,PRKG1,SNCA,NOS1,BDNF,OPRM1
Drug	ctd:D000661	Amphetamine	CTD	4.661e-21	9.354e-17	1.169e-17	1.226e-16	16	148	SLC6A3,GABRG2,ADORA2A,SLC6A9,DRD1,DRD2,DRD3,HTR1B,CYP2D6,COMT,ACHE,FOS,PDYN,AKT1,GDNF,BDNF
Drug	CID000004376	N-methyl-DL-aspartic acid	Stitch	2.935e-20	5.889e-16	6.544e-17	6.861e-16	24	655	SLC6A3,GABRG2,ADORA2A,SLC6A9,NRG1,DRD1,DRD2,DRD3,DRD4,HTR1B,HTR3A,COMT,ACHE,FOS,PDYN,AKT1,PLAT,RELA,GRM2,NOS1,GDNF,BDNF,PICK1,OPRM1
Drug	CID000003007	amphetamine	Stitch	2.156e-19	4.327e-15	4.309e-16	4.518e-15	18	284	SLC6A3,ADORA2A,DRD1,DRD2,DRD3,DRD4,HTR1B,CYP2D6,HTR3A,COMT,FOS,PDYN,PLAT,SNCA,GRM2,GDNF,BDNF,OPRM1
Drug	CID000002995	desipramine	Stitch	2.362e-19	4.74e-15	4.309e-16	4.518e-15	16	188	SLC6A3,ADORA2A,DRD1,DRD2,DRD3,PDE4B,DRD4,HTR1B,PDE4D,CYP2D6,HTR3A,COMT,HTR6,FOS,BDNF,OPRM1
Drug	ctd:D004298	Dopamine	CTD	3.683e-19	7.392e-15	6.16e-16	6.458e-15	17	240	GSTM1,SLC6A3,GSTP1,DRD1,DRD2,DRD3,DRD4,CYP2D6,HTR3A,COMT,FOS,CD55,PLAT,SNCA,NOS1,GDNF,BDNF
Drug	CID000004691	AC-680	Stitch	9.279e-19	1.862e-14	1.381e-15	1.448e-14	13	93	SLC6A3,DRD2,DRD3,DRD4,HTR1B,CYP2D6,HTR3A,COMT,HTR6,ACHE,FOS,NOS1,BDNF
Drug	CID000001388	MPTP-HCl	Stitch	9.634e-19	1.933e-14	1.381e-15	1.448e-14	15	162	SLC6A3,ADORA2A,DRD1,DRD2,DRD3,DRD4,HTR1B,CYP2D6,COMT,FOS,SNCA,GRM2,NOS1,GDNF,BDNF
Drug	ctd:D016627	Oxidopamine	CTD	1.059e-18	2.125e-14	1.416e-15	1.485e-14	15	163	SLC6A3,GSTP1,ADORA2A,DRD1,DRD2,DRD3,DRD4,COMT,FOS,PDYN,AKT1,RELA,SNCA,NOS1,GDNF
Drug	CID000002215	NSC755875	Stitch	1.276e-18	2.561e-14	1.601e-15	1.678e-14	15	165	SLC6A3,ADORA2A,DRD1,DRD2,DRD3,DRD4,HTR1B,HTR3A,COMT,HTR6,FOS,PDYN,GDNF,BDNF,OPRM1
Drug	CID000004585	olanzapine	Stitch	1.559e-18	3.128e-14	1.84e-15	1.929e-14	14	129	NRG1,DRD1,DRD2,DRD3,PDE4B,DRD4,HTR1B,CYP2D6,HTR3A,COMT,HTR6,FOS,GRM2,BDNF
Drug	ctd:D000431	Ethanol	CTD	2.451e-18	4.919e-14	2.733e-15	2.865e-14	31	1608	GSTM1,SLC6A3,EPHX1,GABRG2,GSTP1,ADORA2A,CCHCR1,GSTT1,SLC6A9,DRD1,DRD2,DRD3,PDE4B,PDE4D,ARRB2,HTR3A,MYO5B,ACHE,AK5,FOS,PDYN,AKT1,PLAT,RELA,POU5F1,CUBN,SNCA,NOS1,GDNF,BDNF,OPRM1
Drug	ctd:D003024	Clozapine	CTD	2.64e-18	5.297e-14	2.788e-15	2.923e-14	19	390	GSTM1,SLC6A3,GSTP1,ADORA2A,NRG1,DRD1,DRD2,DRD3,PDE4B,DRD4,CYP2D6,HTR3A,COMT,HTR6,FOS,AKT1,RELA,MAP2K5,BDNF
Drug	CID000000681	dopamine	Stitch	3.799e-18	7.624e-14	3.812e-15	3.997e-14	23	715	SLC6A3,GABRG2,ADORA2A,NRG1,DRD1,DRD2,DRD3,DRD4,HTR1B,CYP2D6,HTR3A,COMT,HTR6,ACHE,FOS,PDYN,AKT1,SNCA,GRM2,NOS1,GDNF,BDNF,OPRM1
Drug	CID000003386	fluoxetine	Stitch	4.315e-18	8.659e-14	4.123e-15	4.323e-14	16	225	SLC6A3,GABRG2,DRD1,DRD2,DRD3,PDE4B,DRD4,HTR1B,PDE4D,CYP2D6,HTR3A,HTR6,FOS,PDYN,RELA,BDNF
Drug	CID000002691	AC1L1E8W	Stitch	6.275e-18	1.259e-13	5.724e-15	6.001e-14	13	107	GSTP1,ADORA2A,DRD1,DRD2,DRD3,PDE4B,DRD4,HTR1B,PDE4D,FOS,AKT1,GDNF,BDNF
Drug	CID000002801	clomipramine	Stitch	8.999e-18	1.806e-13	7.852e-15	8.232e-14	12	80	SLC6A3,GSTP1,DRD1,DRD2,DRD3,DRD4,HTR1B,CYP2D6,HTR3A,HTR6,ACHE,BDNF
Drug	CID000005775	phentolamine	Stitch	2.382e-17	4.78e-13	1.992e-14	2.088e-13	15	200	SLC6A3,ADORA2A,DRD1,DRD2,DRD3,DRD4,HTR1B,HTR3A,COMT,HTR6,FOS,PDYN,NOS1,GDNF,OPRM1
Drug	CID000003816	NSC759587	Stitch	2.93e-17	5.88e-13	2.352e-14	2.466e-13	19	444	GSTM1,GABRG2,GSTP1,ADORA2A,GSTT1,DRD1,DRD2,DRD3,DRD4,HTR1B,ACHE,FOS,PDYN,GRM2,NOS1,GDNF,BDNF,PICK1,PRDM2
Drug	CID000002376	AC1Q3ZOL	Stitch	3.854e-17	7.734e-13	2.975e-14	3.119e-13	16	258	GABRG2,ADORA2A,DRD1,DRD2,DRD3,DRD4,HTR1B,HTR3A,HTR6,FOS,PDYN,GRM2,NOS1,BDNF,PRDM2,OPRM1
Drug	CID000000942	Nicorette	Stitch	4.08e-17	8.188e-13	3.033e-14	3.179e-13	20	529	SLC6A3,ADORA2A,DRD1,DRD2,DRD3,DRD4,HTR1B,HTR3A,HTR6,ACHE,FOS,PDYN,AKT1,PLAT,RELA,FHIT,GRM2,NOS1,BDNF,OPRM1
Drug	CID000003413	forskolin from Coleus forskohlii	Stitch	4.912e-17	9.857e-13	3.521e-14	3.691e-13	25	1014	GABRG2,ADORA2A,NRG1,DRD1,DRD2,DRD3,PDE4B,DRD4,HTR1B,PDE4D,HTR3A,HTR6,ACHE,FOS,PDYN,AKT1,PLAT,RGS17,PRKG1,GRM2,MAP2K5,NOS1,GDNF,BDNF,OPRM1
Drug	CID000000702	ethanol	Stitch	1.183e-16	2.374e-12	8.185e-14	8.581e-13	23	837	GSTM1,SLC6A3,GABRG2,GSTP1,ADORA2A,GSTT1,DRD1,DRD2,DRD3,DRD4,HTR1B,CYP2D6,HTR3A,ACHE,FOS,PDYN,AKT1,PLAT,RELA,NOS1,GDNF,BDNF,OPRM1
Drug	ctd:D006220	Haloperidol	CTD	1.386e-16	2.781e-12	9.272e-14	9.72e-13	17	341	GSTM1,SLC6A3,GSTP1,ADORA2A,NRG1,DRD1,DRD2,DRD3,DRD4,CYP2D6,FOS,AKT1,RELA,GRM2,MAP2K5,BDNF,OPRM1
Drug	CID000001257	LY 171555	Stitch	2.786e-16	5.591e-12	1.771e-13	1.857e-12	13	142	SLC6A3,ADORA2A,DRD1,DRD2,DRD3,DRD4,HTR1B,HTR3A,FOS,PDYN,RGS17,RELA,BDNF
Drug	CID000057266	eticlopride	Stitch	2.824e-16	5.667e-12	1.771e-13	1.857e-12	9	32	SLC6A3,ADORA2A,DRD1,DRD2,DRD4,HTR1B,HTR3A,FOS,PDYN
Drug	CID000039484	1-methyl-4-phenylpyridinium	Stitch	3.354e-16	6.731e-12	2.04e-13	2.138e-12	13	144	SLC6A3,DRD1,DRD2,DRD3,DRD4,CYP2D6,COMT,AKT1,SNCA,GRM2,NOS1,GDNF,BDNF
Drug	CID000000547	DOPAC	Stitch	6.135e-16	1.231e-11	3.621e-13	3.796e-12	12	112	SLC6A3,DRD1,DRD2,DRD3,DRD4,HTR1B,HTR3A,COMT,PDYN,GRM2,NOS1,GDNF
Drug	CID000000836	3,4-dihydroxyphenylalanine	Stitch	7.505e-16	1.506e-11	4.303e-13	4.512e-12	14	199	SLC6A3,ADORA2A,DRD1,DRD2,DRD3,DRD4,HTR1B,CYP2D6,COMT,FOS,PDYN,SNCA,GDNF,BDNF
Drug	ctd:D015632	1-Methyl-4-phenyl-1,2,3,6-tetrahydropyridine	CTD	9.063e-16	1.819e-11	5.043e-13	5.287e-12	16	315	SLC6A3,ADORA2A,DRD1,DRD2,DRD3,CYP2D6,COMT,ACHE,PDYN,AKT1,RELA,SNCA,NOS1,GDNF,BDNF,OPRM1
Drug	CID000005018	SCH 23390	Stitch	9.467e-16	1.9e-11	5.043e-13	5.287e-12	12	116	SLC6A3,ADORA2A,DRD1,DRD2,DRD3,DRD4,HTR1B,HTR3A,HTR6,FOS,PDYN,OPRM1
Drug	CID000005203	Q740	Stitch	9.55e-16	1.916e-11	5.043e-13	5.287e-12	11	83	SLC6A3,DRD1,DRD2,DRD3,DRD4,HTR1B,CYP2D6,HTR3A,ACHE,AKT1,BDNF
Drug	ctd:D012701	Serotonin	CTD	1.052e-15	2.112e-11	5.336e-13	5.594e-12	12	117	SLC6A3,DRD1,DRD2,HTR1B,HTR3A,HTR6,ACHE,FOS,AKT1,RELA,BDNF,OPRM1
Drug	CID000005195	deprenil	Stitch	1.064e-15	2.134e-11	5.336e-13	5.594e-12	10	57	SLC6A3,DRD1,DRD2,DRD3,DRD4,COMT,ACHE,SNCA,GDNF,BDNF
Drug	CID000028112	lithium aluminum hydride	Stitch	1.161e-15	2.329e-11	5.68e-13	5.955e-12	16	320	SLC6A3,NRG1,DRD1,DRD2,DRD3,PDE4B,DRD4,HTR1B,COMT,ACHE,FOS,PDYN,AKT1,RELA,SNCA,BDNF
Drug	CID000057242	quinelorane	Stitch	1.238e-15	2.484e-11	5.836e-13	6.118e-12	9	37	SLC6A3,ADORA2A,DRD1,DRD2,DRD3,DRD4,HTR1B,FOS,PDYN
Drug	CID003038494	BP 897	Stitch	1.25e-15	2.509e-11	5.836e-13	6.118e-12	8	22	SLC6A3,ADORA2A,DRD1,DRD2,DRD4,HTR1B,FOS,BDNF
Drug	CID000000119	gamma-aminobutyric acid	Stitch	1.825e-15	3.662e-11	8.323e-13	8.726e-12	18	474	SLC6A3,GABRG2,ADORA2A,SLC6A9,DRD1,DRD2,DRD3,DRD4,HTR1B,HTR3A,ACHE,FOS,PDYN,GRM2,NOS1,GDNF,BDNF,OPRM1
Drug	ctd:D005473	Fluoxetine	CTD	1.971e-15	3.956e-11	8.791e-13	9.216e-12	16	331	SLC6A3,DRD2,DRD3,NPY1R,PDE4B,HTR1B,PDE4D,ARRB2,CYP2D6,FOS,PDYN,RELA,PRKG1,GDNF,BDNF,OPRM1
Drug	CID000005074	ritanserin	Stitch	2.201e-15	4.416e-11	9.6e-13	1.007e-11	10	61	DRD1,DRD2,DRD3,DRD4,HTR1B,HTR3A,HTR6,FOS,PDYN,BDNF
Drug	CID000004253	morphine hydrochloride	Stitch	2.352e-15	4.721e-11	1.004e-12	1.053e-11	18	481	GABRG2,DRD1,DRD2,DRD3,DRD4,HTR1B,ARRB2,CYP2D6,HTR3A,COMT,FOS,PDYN,PLAT,RGS17,RELA,GRM2,BDNF,OPRM1
Drug	CID000002818	clozapine	Stitch	2.639e-15	5.296e-11	1.103e-12	1.157e-11	15	274	GABRG2,NRG1,DRD1,DRD2,DRD3,PDE4B,DRD4,HTR1B,CYP2D6,HTR3A,COMT,HTR6,FOS,GRM2,BDNF
Drug	CID000003661	atropine sulfate	Stitch	4.122e-15	8.273e-11	1.688e-12	1.77e-11	16	347	GABRG2,ADORA2A,DRD1,DRD2,DRD3,DRD4,HTR1B,HTR3A,HTR6,ACHE,FOS,PDYN,PRKG1,SNCA,NOS1,OPRM1
Drug	ctd:D018967	Risperidone	CTD	4.328e-15	8.686e-11	1.737e-12	1.821e-11	10	65	NRG1,DRD1,DRD2,DRD3,DRD4,CYP2D6,COMT,HTR6,FOS,BDNF
Drug	CID000003125	alpha-methyl-p-tyrosine	Stitch	5.089e-15	1.021e-10	1.97e-12	2.065e-11	10	66	SLC6A3,ADORA2A,DRD1,DRD2,DRD3,DRD4,HTR1B,HTR3A,COMT,FOS
Drug	CID000058144	CY 208-243	Stitch	5.105e-15	1.024e-10	1.97e-12	2.065e-11	7	14	ADORA2A,DRD1,DRD2,DRD3,DRD4,HTR1B,FOS
Drug	CID000001738	homovanillic acid	Stitch	5.699e-15	1.144e-10	2.158e-12	2.262e-11	11	97	SLC6A3,DRD1,DRD2,DRD3,DRD4,HTR1B,COMT,ACHE,GRM2,GDNF,BDNF
Drug	CID000003455	GBR 12909	Stitch	8.146e-15	1.635e-10	3.027e-12	3.174e-11	10	69	SLC6A3,DRD1,DRD2,DRD3,DRD4,HTR1B,CYP2D6,HTR3A,COMT,PDYN
Drug	CID000163839	OPC-4392	Stitch	9.549e-15	1.916e-10	3.484e-12	3.653e-11	7	15	DRD1,DRD2,DRD3,DRD4,HTR1B,HTR3A,HTR6
Drug	CID000004431	NAN-190	Stitch	1.325e-14	2.659e-10	4.748e-12	4.977e-11	9	47	ADORA2A,DRD1,DRD2,DRD3,DRD4,HTR1B,HTR3A,HTR6,FOS
Drug	ctd:D007980	Levodopa	CTD	1.56e-14	3.131e-10	5.475e-12	5.74e-11	11	106	SLC6A3,GABRG2,ADORA2A,DRD1,DRD2,DRD3,COMT,FOS,PDYN,AKT1,OPRM1
Drug	CID000005466	AC1Q5UBL	Stitch	1.582e-14	3.176e-10	5.475e-12	5.74e-11	12	146	SLC6A3,GABRG2,ADORA2A,DRD1,DRD2,DRD4,HTR1B,HTR3A,COMT,ACHE,FOS,GRM2
Drug	CID000003250	Ergot	Stitch	1.627e-14	3.265e-10	5.533e-12	5.801e-11	9	48	DRD1,DRD2,DRD3,DRD4,HTR1B,HTR3A,COMT,HTR6,FOS
Drug	ctd:C008745	4,4'-bisphenol F	CTD	2.25e-14	4.515e-10	7.525e-12	7.889e-11	10	76	DRD1,DRD3,ARRB2,HTR3A,COMT,HTR6,FOS,AKT1,SNCA,BDNF
Drug	CID000004158	methylphenidate	Stitch	2.371e-14	4.757e-10	7.706e-12	8.079e-11	11	110	SLC6A3,DRD1,DRD2,DRD3,DRD4,HTR1B,CYP2D6,COMT,FOS,GDNF,CDH13
Drug	CID000051213	Methyl-1 (S-methylphosphoryl-3) imidazolium	Stitch	2.381e-14	4.778e-10	7.706e-12	8.079e-11	12	151	GSTM1,SLC6A3,EPHX1,GSTP1,CCHCR1,GSTT1,DRD3,DRD4,HTR1B,COMT,PRKG1,OPRM1
Drug	CID000000611	glutamate	Stitch	2.765e-14	5.548e-10	8.807e-12	9.233e-11	22	962	SLC6A3,GABRG2,ADORA2A,SLC6A9,NRG1,DRD1,DRD2,DRD3,DRD4,HTR1B,HTR3A,TRPM3,ACHE,FOS,PDYN,AKT1,RELA,GRM2,NOS1,GDNF,BDNF,PICK1
Drug	CID000060858	M100907	Stitch	2.93e-14	5.881e-10	9.189e-12	9.633e-11	9	51	DRD1,DRD2,DRD3,DRD4,HTR1B,HTR3A,HTR6,FOS,GRM2
Drug	CID000004847	pirenperone	Stitch	5.292e-14	1.062e-09	1.634e-11	1.713e-10	8	33	DRD1,DRD2,DRD3,DRD4,HTR1B,HTR3A,HTR6,GRM2
Drug	CID000002771	citalopram	Stitch	6.307e-14	1.266e-09	1.913e-11	2.006e-10	11	120	SLC6A3,DRD2,DRD3,DRD4,HTR1B,CYP2D6,HTR3A,HTR6,FOS,GRM2,BDNF
Drug	CID000004168	metoclopramide	Stitch	6.388e-14	1.282e-09	1.913e-11	2.006e-10	10	84	DRD1,DRD2,DRD3,DRD4,HTR1B,CYP2D6,HTR3A,HTR6,ACHE,FOS
Drug	CID000036511	Substance P	Stitch	7.132e-14	1.431e-09	2.105e-11	2.207e-10	15	343	DRD1,DRD2,DRD3,NPY1R,DRD4,HTR1B,HTR3A,ACHE,FOS,PDYN,RELA,NOS1,GDNF,BDNF,OPRM1
Drug	CID000060785	RP 62203	Stitch	7.407e-14	1.487e-09	2.154e-11	2.259e-10	7	19	DRD1,DRD2,DRD3,DRD4,HTR1B,HTR3A,HTR6
Drug	CID000001233	ibotenic acid	Stitch	7.591e-14	1.523e-09	2.176e-11	2.281e-10	11	122	DRD1,DRD2,DRD3,DRD4,HTR1B,ACHE,FOS,PDYN,GRM2,BDNF,OPRM1
Drug	CID000004652	p-chlorophenylalanine	Stitch	8.155e-14	1.636e-09	2.305e-11	2.417e-10	10	86	DRD1,DRD2,DRD3,DRD4,HTR1B,HTR3A,COMT,HTR6,FOS,OPRM1
Drug	CID000005002	quetiapine	Stitch	8.545e-14	1.715e-09	2.382e-11	2.497e-10	9	57	DRD1,DRD2,DRD3,DRD4,HTR1B,CYP2D6,HTR3A,HTR6,BDNF
Drug	CID000002327	benserazide	Stitch	8.928e-14	1.792e-09	2.454e-11	2.573e-10	8	35	ADORA2A,DRD1,DRD2,DRD3,DRD4,HTR1B,HTR3A,COMT
Drug	CID000164531	H-8105	Stitch	9.451e-14	1.897e-09	2.563e-11	2.687e-10	14	282	SLC6A3,GABRG2,DRD1,DRD2,DRD4,HTR1B,HTR3A,COMT,HTR6,ACHE,FOS,GRM2,GDNF,BDNF
Drug	CID000020382	tetradotoxin	Stitch	1.061e-13	2.129e-09	2.839e-11	2.976e-10	16	428	GABRG2,ADORA2A,DRD1,DRD2,DRD3,DRD4,HTR1B,HTR3A,HTR6,ACHE,FOS,PDYN,GRM2,NOS1,BDNF,OPRM1
Drug	CID000071360	iloperidone	Stitch	1.145e-13	2.298e-09	2.917e-11	3.059e-10	8	36	SLC6A3,DRD1,DRD2,DRD3,DRD4,HTR1B,HTR3A,HTR6
Drug	CID000005290	l-stepholidine	Stitch	1.145e-13	2.298e-09	2.917e-11	3.059e-10	8	36	SLC6A3,DRD1,DRD2,DRD3,DRD4,HTR1B,FOS,PDYN
Drug	CID000134064	Rds-127	Stitch	1.158e-13	2.324e-09	2.917e-11	3.059e-10	6	10	DRD1,DRD2,DRD3,DRD4,HTR1B,HTR3A
Drug	CID000004032	mecamylamine	Stitch	1.163e-13	2.334e-09	2.917e-11	3.059e-10	10	89	SLC6A3,DRD1,DRD2,DRD3,DRD4,HTR1B,ACHE,FOS,BDNF,OPRM1
Drug	CID000001001	phenylethylamine	Stitch	1.163e-13	2.334e-09	2.917e-11	3.059e-10	10	89	SLC6A3,DRD1,DRD2,DRD3,DRD4,HTR1B,HTR3A,COMT,GRM2,PRDM2
Drug	CID000004266	muscimol	Stitch	1.416e-13	2.842e-09	3.508e-11	3.678e-10	11	129	GABRG2,DRD1,DRD2,DRD3,DRD4,HTR1B,HTR3A,ACHE,FOS,BDNF,OPRM1
Drug	CID000057537	rotigotine transdermal patch	Stitch	1.842e-13	3.697e-09	4.508e-11	4.727e-10	8	38	SLC6A3,ADORA2A,DRD1,DRD2,DRD3,DRD4,HTR1B,COMT
Drug	CID000003696	imipramine	Stitch	1.983e-13	3.979e-09	4.794e-11	5.026e-10	13	235	SLC6A3,GSTP1,DRD1,DRD2,DRD3,DRD4,HTR1B,CYP2D6,HTR3A,HTR6,ACHE,FOS,BDNF
Drug	CID000001225	SKF 82958	Stitch	2.312e-13	4.64e-09	5.524e-11	5.791e-10	8	39	SLC6A3,ADORA2A,DRD1,DRD2,DRD3,DRD4,FOS,PDYN
Drug	CID000068604	setoperone	Stitch	2.49e-13	4.996e-09	5.863e-11	6.147e-10	7	22	DRD1,DRD2,DRD3,DRD4,HTR1B,HTR3A,HTR6
Drug	CID000005355	sulpiride	Stitch	2.538e-13	5.094e-09	5.863e-11	6.147e-10	10	96	SLC6A3,DRD1,DRD2,DRD3,DRD4,HTR1B,HTR3A,FOS,PDYN,OPRM1
Drug	CID000001961	AC1L1CM5	Stitch	2.542e-13	5.101e-09	5.863e-11	6.147e-10	6	11	DRD1,DRD2,DRD3,DRD4,ACHE,FOS
Drug	CID000035781	5,7-dihydroxytryptamine	Stitch	2.98e-13	5.981e-09	6.796e-11	7.125e-10	9	65	DRD1,DRD2,DRD3,DRD4,HTR1B,HTR3A,HTR6,FOS,PDYN
Drug	CID000002160	amitriptyline	Stitch	3.519e-13	7.061e-09	7.934e-11	8.318e-10	11	140	SLC6A3,GSTP1,ADORA2A,DRD1,DRD2,DRD3,DRD4,HTR1B,CYP2D6,HTR3A,HTR6
Drug	CID000163091	Saphris	Stitch	3.574e-13	7.172e-09	7.969e-11	8.355e-10	8	41	SLC6A3,DRD1,DRD2,DRD3,DRD4,HTR1B,HTR3A,HTR6
Drug	CID000005202	serotonin	Stitch	3.931e-13	7.889e-09	8.655e-11	9.074e-10	17	554	SLC6A3,DRD1,DRD2,DRD3,DRD4,HTR1B,CYP2D6,HTR3A,COMT,HTR6,ACHE,FOS,PDYN,GRM2,GDNF,BDNF,OPRM1
Drug	CID000065856	reboxetine	Stitch	3.968e-13	7.962e-09	8.655e-11	9.074e-10	9	67	SLC6A3,DRD1,DRD2,DRD3,DRD4,HTR1B,HTR3A,FOS,BDNF
Drug	CID000004500	nisoxetine	Stitch	4.405e-13	8.839e-09	9.502e-11	9.962e-10	8	42	SLC6A3,DRD1,DRD2,DRD4,HTR1B,HTR3A,COMT,PDYN
Drug	CID000003604	hexamethonium	Stitch	4.451e-13	8.932e-09	9.502e-11	9.962e-10	11	143	DRD1,DRD2,DRD3,DRD4,HTR1B,HTR3A,ACHE,FOS,PDYN,NOS1,OPRM1
Drug	CID000055445	3-PPP	Stitch	5.029e-13	1.009e-08	1.049e-10	1.1e-09	7	24	DRD1,DRD2,DRD3,DRD4,HTR1B,HTR3A,COMT
Drug	CID000003106	N,N-dipropyldopamine	Stitch	5.072e-13	1.018e-08	1.049e-10	1.1e-09	6	12	DRD1,DRD2,DRD3,DRD4,HTR1B,COMT
Drug	CID000122245	iodosulpride	Stitch	5.072e-13	1.018e-08	1.049e-10	1.1e-09	6	12	DRD1,DRD2,DRD3,DRD4,HTR1B,BDNF
Drug	CID000003172	N-(2-chloroethyl)-N-ethyl-2-bromobenzylamine	Stitch	5.234e-13	1.05e-08	1.072e-10	1.124e-09	9	69	SLC6A3,DRD1,DRD2,DRD3,DRD4,HTR1B,HTR3A,FOS,BDNF
Drug	CID000004428	naltrexone HCl	Stitch	6.847e-13	1.374e-08	1.371e-10	1.437e-09	9	71	DRD1,DRD2,DRD3,DRD4,HTR3A,FOS,PDYN,GRM2,OPRM1
Drug	DB00334	Olanzapine	Drug Bank	6.968e-13	1.398e-08	1.371e-10	1.437e-09	7	25	DRD1,DRD2,DRD3,DRD4,HTR1B,HTR3A,HTR6
Drug	DB01238	Aripiprazole	Drug Bank	6.968e-13	1.398e-08	1.371e-10	1.437e-09	7	25	DRD1,DRD2,DRD3,DRD4,HTR1B,HTR3A,HTR6
Drug	DB00246	Ziprasidone	Drug Bank	6.968e-13	1.398e-08	1.371e-10	1.437e-09	7	25	DRD1,DRD2,DRD3,DRD4,HTR1B,HTR3A,HTR6
Drug	CID000000951	noradrealine	Stitch	7.138e-13	1.432e-08	1.391e-10	1.458e-09	17	575	SLC6A3,ADORA2A,DRD1,DRD2,DRD3,DRD4,HTR1B,HTR3A,COMT,HTR6,ACHE,FOS,PDYN,NOS1,GDNF,BDNF,OPRM1
Drug	CID000123956	AC1L3XM7	Stitch	9.398e-13	1.886e-08	1.776e-10	1.862e-09	6	13	SLC6A3,DRD1,DRD2,DRD3,DRD4,HTR1B
Drug	DB01224	Quetiapine	Drug Bank	9.513e-13	1.909e-08	1.776e-10	1.862e-09	7	26	DRD1,DRD2,DRD3,DRD4,HTR1B,HTR3A,HTR6
Drug	CID000005454	T15550	Stitch	9.513e-13	1.909e-08	1.776e-10	1.862e-09	7	26	DRD1,DRD2,DRD3,DRD4,HTR1B,HTR3A,HTR6
Drug	DB00363	Clozapine	Drug Bank	9.513e-13	1.909e-08	1.776e-10	1.862e-09	7	26	DRD1,DRD2,DRD3,DRD4,HTR1B,HTR3A,HTR6
Drug	CID000002170	amoxapine	Stitch	9.647e-13	1.936e-08	1.776e-10	1.862e-09	8	46	SLC6A3,SLC6A9,DRD1,DRD2,DRD3,DRD4,HTR1B,HTR6
Drug	CID000003964	loxapine	Stitch	9.647e-13	1.936e-08	1.776e-10	1.862e-09	8	46	DRD1,DRD2,DRD3,DRD4,HTR1B,HTR3A,HTR6,GRM2
Drug	CID000001242	SKF 38393	Stitch	1.022e-12	2.05e-08	1.864e-10	1.954e-09	10	110	ADORA2A,DRD1,DRD2,DRD3,DRD4,HTR1B,HTR3A,FOS,PDYN,RELA
Drug	CID000001822	AC1L1CBF	Stitch	1.069e-12	2.146e-08	1.933e-10	2.027e-09	14	337	GSTM1,GSTP1,ADORA2A,GSTT1,DRD1,DRD2,DRD3,DRD4,HTR1B,HTR3A,AKT1,RELA,NOS1,OPRM1
Drug	CID000004380	clorgyline	Stitch	1.144e-12	2.296e-08	2.042e-10	2.141e-09	9	75	SLC6A3,DRD1,DRD2,DRD3,DRD4,HTR1B,HTR3A,COMT,PRDM2
Drug	CID000004885	AC 695	Stitch	1.16e-12	2.328e-08	2.042e-10	2.141e-09	8	47	SLC6A3,DRD1,DRD2,DRD3,DRD4,HTR1B,COMT,PLAT
Drug	CID000005374	B-HT 920	Stitch	1.16e-12	2.328e-08	2.042e-10	2.141e-09	8	47	ADORA2A,DRD1,DRD2,DRD3,DRD4,HTR1B,HTR3A,COMT
Drug	CID000055036	AC1L1I8U	Stitch	1.207e-12	2.423e-08	2.089e-10	2.19e-09	5	6	DRD1,DRD2,DRD3,DRD4,HTR1B
Drug	CID000037630	5,6-ADTN	Stitch	1.207e-12	2.423e-08	2.089e-10	2.19e-09	5	6	DRD1,DRD2,DRD4,HTR1B,COMT
Drug	CID004210613	NSC169490	Stitch	1.281e-12	2.571e-08	2.161e-10	2.265e-09	7	27	DRD1,DRD2,DRD3,DRD4,HTR1B,HTR3A,HTR6
Drug	CID000049381	fluperlapine	Stitch	1.281e-12	2.571e-08	2.161e-10	2.265e-09	7	27	DRD1,DRD2,DRD3,DRD4,CYP2D6,HTR3A,HTR6
Drug	CID003083577	ergolines	Stitch	1.281e-12	2.571e-08	2.161e-10	2.265e-09	7	27	DRD1,DRD2,DRD3,DRD4,HTR1B,HTR3A,HTR6
Drug	CID000060795	aripiprazole	Stitch	1.295e-12	2.598e-08	2.165e-10	2.27e-09	9	76	SLC6A3,DRD1,DRD2,DRD3,DRD4,HTR1B,CYP2D6,HTR3A,HTR6
Drug	CID000003981	AC1L1H5B	Stitch	1.462e-12	2.935e-08	2.426e-10	2.543e-09	9	77	DRD1,DRD2,DRD3,DRD4,HTR1B,HTR3A,HTR6,FOS,GRM2
Drug	CID000004768	phenoxybenzamine	Stitch	1.605e-12	3.221e-08	2.64e-10	2.768e-09	10	115	DRD1,DRD2,DRD3,DRD4,HTR1B,HTR3A,COMT,HTR6,NOS1,OPRM1
Drug	ctd:D000068882	Paliperidone Palmitate	CTD	1.641e-12	3.293e-08	2.677e-10	2.807e-09	6	14	DRD1,DRD2,DRD3,DRD4,CYP2D6,BDNF
Drug	CID000005736	zotepine	Stitch	1.656e-12	3.322e-08	2.679e-10	2.809e-09	8	49	SLC6A3,DRD1,DRD2,DRD3,DRD4,HTR1B,HTR3A,HTR6
Drug	CID000004425	EN-1530	Stitch	1.686e-12	3.384e-08	2.707e-10	2.838e-09	13	278	GABRG2,DRD1,DRD2,DRD3,NPY1R,DRD4,HTR3A,COMT,FOS,PDYN,GRM2,NOS1,OPRM1
Drug	CID000005118	AC1L1JND	Stitch	1.857e-12	3.727e-08	2.958e-10	3.101e-09	9	79	SLC6A3,ADORA2A,DRD1,DRD2,DRD3,DRD4,HTR1B,HTR6,FOS
Drug	CID000004917	prochlorperazine	Stitch	2.241e-12	4.498e-08	3.542e-10	3.713e-09	7	29	DRD1,DRD2,DRD3,DRD4,HTR1B,CYP2D6,HTR3A
Drug	ctd:D010862	Pilocarpine	CTD	2.31e-12	4.635e-08	3.621e-10	3.796e-09	13	285	GABRG2,ADORA2A,DRD1,DRD2,HTR1B,ACHE,FOS,AKT1,GRM2,NOS1,GDNF,BDNF,OPRM1
Drug	ctd:D010269	Paraquat	CTD	2.689e-12	5.397e-08	4.183e-10	4.386e-09	25	1638	GSTM1,SLC6A3,GSTP1,ADORA2A,GSTT1,SLC6A9,ACSL6,NRG1,DRD2,DRD4,HTR1B,COMT,TRPM3,ACHE,FOS,PDYN,AKT1,RELA,CUBN,SNCA,GRM2,NOS1,GDNF,BDNF,OPRM1
Drug	CID003408722	nafadotride	Stitch	2.728e-12	5.475e-08	4.212e-10	4.415e-09	6	15	DRD1,DRD2,DRD3,DRD4,PDYN,OPRM1
Drug	CID000002512	Cabergoline-d5	Stitch	2.938e-12	5.897e-08	4.501e-10	4.719e-09	9	83	DRD1,DRD2,DRD3,DRD4,HTR1B,COMT,FOS,MAP2K5,GDNF
Drug	CID000004748	perphenazine	Stitch	3.223e-12	6.469e-08	4.901e-10	5.138e-09	8	53	DRD1,DRD2,DRD3,DRD4,HTR1B,CYP2D6,HTR3A,HTR6
Drug	CID000068848	mesulergine	Stitch	3.759e-12	7.543e-08	5.654e-10	5.928e-09	7	31	DRD1,DRD2,DRD3,DRD4,HTR1B,HTR3A,HTR6
Drug	CID000004205	mirtazapine	Stitch	3.775e-12	7.576e-08	5.654e-10	5.928e-09	8	54	SLC6A3,DRD1,DRD2,DRD3,HTR1B,CYP2D6,HTR3A,BDNF
Drug	CID000122167	N,N-dipropyl-5,6-ADTN	Stitch	4.216e-12	8.461e-08	6.131e-10	6.428e-09	5	7	DRD1,DRD2,DRD3,DRD4,HTR1B
Drug	CID000125884	UH 242	Stitch	4.216e-12	8.461e-08	6.131e-10	6.428e-09	5	7	DRD1,DRD2,DRD3,DRD4,HTR1B
Drug	DB00988	Dopamine	Drug Bank	4.216e-12	8.461e-08	6.131e-10	6.428e-09	5	7	SLC6A3,DRD1,DRD2,DRD3,DRD4
Drug	CID000129497	FLB 457	Stitch	4.216e-12	8.461e-08	6.131e-10	6.428e-09	5	7	DRD1,DRD2,DRD3,DRD4,HTR3A
Drug	CID000005086	Ro 41-1049	Stitch	4.355e-12	8.74e-08	6.287e-10	6.592e-09	6	16	DRD1,DRD2,DRD4,HTR3A,COMT,PRDM2
Drug	CID000004184	mianserin	Stitch	4.543e-12	9.116e-08	6.512e-10	6.827e-09	9	87	SLC6A3,DRD1,DRD2,DRD3,DRD4,HTR1B,CYP2D6,HTR3A,HTR6
Drug	CID000001826	5-HIAA	Stitch	5.126e-12	1.029e-07	7.25e-10	7.601e-09	10	129	DRD1,DRD2,DRD3,DRD4,HTR1B,HTR3A,COMT,HTR6,ACHE,BDNF
Drug	CID000005011	quipazine	Stitch	5.13e-12	1.03e-07	7.25e-10	7.601e-09	8	56	DRD1,DRD2,DRD3,DRD4,HTR1B,HTR3A,HTR6,FOS
Drug	CID000001066	quinolinic acid	Stitch	5.252e-12	1.054e-07	7.37e-10	7.727e-09	11	179	ADORA2A,DRD1,DRD2,DRD3,DRD4,ACHE,FOS,PDYN,GRM2,GDNF,BDNF
Drug	CID000054459	idazoxan	Stitch	5.603e-12	1.124e-07	7.809e-10	8.187e-09	9	89	ADORA2A,DRD1,DRD2,DRD3,DRD4,HTR1B,HTR3A,HTR6,OPRM1
Drug	CID000031304	picrotoxin	Stitch	5.928e-12	1.19e-07	8.019e-10	8.407e-09	11	181	GABRG2,DRD1,DRD2,DRD3,DRD4,HTR1B,HTR3A,FOS,RELA,GRM2,BDNF
Drug	CID000002866	amsonine	Stitch	5.928e-12	1.19e-07	8.019e-10	8.407e-09	11	181	ADORA2A,DRD1,DRD2,DRD3,DRD4,HTR1B,HTR3A,HTR6,FOS,PDYN,OPRM1
Drug	CID000006468	phencyclidine	Stitch	5.928e-12	1.19e-07	8.019e-10	8.407e-09	11	181	SLC6A3,DRD1,DRD2,DRD3,DRD4,HTR3A,ACHE,FOS,RELA,GRM2,OPRM1
Drug	CID000002820	norclozapine	Stitch	5.954e-12	1.195e-07	8.019e-10	8.407e-09	8	57	DRD1,DRD2,DRD3,DRD4,HTR1B,HTR3A,HTR6,FOS
Drug	CID000010805	MHPG	Stitch	5.954e-12	1.195e-07	8.019e-10	8.407e-09	8	57	DRD1,DRD2,DRD3,DRD4,HTR1B,COMT,ACHE,BDNF
Drug	CID000004078	mesoridazine	Stitch	6.078e-12	1.22e-07	8.131e-10	8.525e-09	7	33	DRD1,DRD2,DRD3,DRD4,HTR1B,CYP2D6,HTR6
Drug	ctd:C000593032	PGW5 compound	CTD	6.715e-12	1.348e-07	8.924e-10	9.356e-09	6	17	DRD1,DRD2,DRD3,DRD4,HTR6,BDNF
Drug	ctd:D003913	Dextroamphetamine	CTD	7.522e-12	1.509e-07	9.93e-10	1.041e-08	11	185	SLC6A3,DRD2,DRD3,COMT,FOS,PDYN,SNCA,NOS1,GDNF,BDNF,OPRM1
Drug	ctd:D008094	Lithium	CTD	7.992e-12	1.604e-07	1.048e-09	1.099e-08	12	246	GSTM1,GSTP1,DRD1,DRD2,PDE4B,FOS,AKT1,RELA,SNCA,NOS1,GDNF,BDNF
Drug	CID000002826	pseudococaine	Stitch	8.185e-12	1.642e-07	1.067e-09	1.118e-08	16	570	SLC6A3,DRD1,DRD2,DRD3,DRD4,HTR1B,HTR3A,COMT,FOS,PDYN,PLAT,RELA,GRM2,NOS1,BDNF,OPRM1
Drug	ctd:D010852	Picrotoxin	CTD	9.268e-12	1.86e-07	1.2e-09	1.258e-08	9	94	GABRG2,ACSL6,NPY1R,DRD4,PDE4D,HTR6,FOS,BDNF,OPRM1
Drug	CID000073333	amperozide	Stitch	9.522e-12	1.911e-07	1.225e-09	1.284e-08	7	35	SLC6A3,DRD2,DRD3,DRD4,HTR1B,HTR3A,HTR6
Drug	CID000002284	baclofen	Stitch	1.064e-11	2.136e-07	1.36e-09	1.426e-08	11	191	GABRG2,ADORA2A,DRD1,DRD2,DRD3,DRD4,HTR1B,HTR3A,FOS,GRM2,OPRM1
Drug	CID000122334	5-methoxy-1-methyl-2-(n-propylamino)tetralin	Stitch	1.122e-11	2.251e-07	1.39e-09	1.457e-08	5	8	DRD1,DRD2,DRD3,DRD4,HTR1B
Drug	CID000132241	BW 737C	Stitch	1.122e-11	2.251e-07	1.39e-09	1.457e-08	5	8	DRD1,DRD2,DRD3,DRD4,HTR1B
Drug	CID000043008	alizapride	Stitch	1.122e-11	2.251e-07	1.39e-09	1.457e-08	5	8	DRD1,DRD2,DRD3,DRD4,HTR3A
Drug	CID005311190	UH232	Stitch	1.122e-11	2.251e-07	1.39e-09	1.457e-08	5	8	DRD1,DRD2,DRD3,DRD4,HTR1B
Drug	CID000086131	DP-8OH-3CA	Stitch	1.122e-11	2.251e-07	1.39e-09	1.457e-08	5	8	DRD1,DRD2,DRD3,DRD4,HTR1B
Drug	CID000002104	AC1L1CXF	Stitch	1.179e-11	2.367e-07	1.452e-09	1.522e-08	7	36	DRD1,DRD2,DRD3,DRD4,HTR1B,HTR6,NOS1
Drug	CID000004893	prazosin	Stitch	1.192e-11	2.391e-07	1.458e-09	1.529e-08	11	193	ADORA2A,DRD1,DRD2,DRD3,DRD4,HTR1B,HTR3A,HTR6,FOS,NOS1,OPRM1
Drug	CID000000289	catechol	Stitch	1.333e-11	2.675e-07	1.621e-09	1.7e-08	12	257	GSTM1,SLC6A3,GSTP1,GSTT1,DRD1,DRD2,DRD3,DRD4,COMT,RELA,SNCA,FHIT
Drug	CID000002443	alpha-bromoergocriptine	Stitch	1.344e-11	2.696e-07	1.624e-09	1.703e-08	10	142	DRD1,DRD2,DRD3,NPY1R,DRD4,HTR1B,HTR3A,COMT,HTR6,GDNF
Drug	ctd:D003042	Cocaine	CTD	1.384e-11	2.777e-07	1.663e-09	1.743e-08	22	1314	SLC6A3,GABRG2,GSTP1,ADORA2A,DRD1,DRD2,DRD3,DRD4,HTR1B,HTR3A,HTR6,FOS,PDYN,AKT1,RELA,SNCA,GRM2,NOS1,GDNF,BDNF,PRDM2,OPRM1
Drug	CID000119265	reduced haloperidol	Stitch	1.451e-11	2.912e-07	1.713e-09	1.796e-08	7	37	ADORA2A,DRD2,DRD3,DRD4,CYP2D6,HTR6,FOS
Drug	CID000002563	adjunct to levodopa in Parkinsonism	Stitch	1.451e-11	2.912e-07	1.713e-09	1.796e-08	7	37	SLC6A3,DRD1,DRD2,DRD3,DRD4,HTR1B,COMT
Drug	CID000002344	benzotropine mesylate	Stitch	1.451e-11	2.912e-07	1.713e-09	1.796e-08	7	37	SLC6A3,DRD1,DRD2,DRD3,DRD4,HTR1B,HTR6
Drug	CID000121851	S-20499	Stitch	1.465e-11	2.94e-07	1.72e-09	1.803e-08	6	19	DRD1,DRD2,DRD4,HTR1B,HTR3A,HTR6
Drug	CID000003821	ketamine	Stitch	1.669e-11	3.35e-07	1.948e-09	2.042e-08	12	262	SLC6A3,EPHX1,GABRG2,COMT,FOS,AKT1,PLAT,RELA,GRM2,NOS1,BDNF,OPRM1
Drug	CID000005184	scopolamine	Stitch	1.753e-11	3.518e-07	2.034e-09	2.132e-08	11	200	DRD1,DRD2,DRD3,DRD4,HTR1B,HTR3A,HTR6,ACHE,FOS,PDYN,SNCA
Drug	CID000001669	3-methoxytyramine	Stitch	1.775e-11	3.561e-07	2.035e-09	2.133e-08	7	38	SLC6A3,DRD1,DRD2,DRD3,DRD4,HTR1B,COMT
Drug	CID000004830	pipamperone	Stitch	1.775e-11	3.561e-07	2.035e-09	2.133e-08	7	38	DRD1,DRD2,DRD3,DRD4,HTR1B,HTR3A,HTR6
Drug	CID000003938	S-(-)-Lisuride	Stitch	1.785e-11	3.582e-07	2.035e-09	2.134e-08	8	65	DRD1,DRD2,DRD3,DRD4,HTR1B,HTR3A,COMT,HTR6
Drug	CID000004090	AC1L1HE1	Stitch	2.296e-11	4.607e-07	2.603e-09	2.729e-08	8	67	DRD1,DRD2,DRD3,DRD4,HTR1B,HTR3A,HTR6,OPRM1
Drug	ctd:D008344	Maneb	CTD	2.448e-11	4.913e-07	2.731e-09	2.864e-08	13	344	SLC6A3,GSTP1,NRG1,DRD2,DRD4,TRPM3,ACHE,FOS,PDYN,AKT1,RELA,SNCA,BDNF
Drug	CID000132955	U91356A	Stitch	2.518e-11	5.053e-07	2.731e-09	2.864e-08	5	9	DRD1,DRD2,DRD3,DRD4,HTR1B
Drug	CID005461878	[11c]tmsx	Stitch	2.518e-11	5.053e-07	2.731e-09	2.864e-08	5	9	ADORA2A,DRD1,DRD2,DRD3,DRD4
Drug	CID000127708	11-OH-NPa	Stitch	2.518e-11	5.053e-07	2.731e-09	2.864e-08	5	9	DRD1,DRD2,DRD3,DRD4,HTR1B
Drug	CID000129409	PAOPA	Stitch	2.518e-11	5.053e-07	2.731e-09	2.864e-08	5	9	DRD1,DRD2,DRD3,DRD4,FOS
Drug	CID000068847	CQ 32-084	Stitch	2.518e-11	5.053e-07	2.731e-09	2.864e-08	5	9	DRD1,DRD2,DRD3,DRD4,HTR1B
Drug	CID006917765	AC1OCEMN	Stitch	2.518e-11	5.053e-07	2.731e-09	2.864e-08	5	9	DRD1,DRD2,DRD3,DRD4,HTR1B
Drug	CID000128010	CTK4D3724	Stitch	2.518e-11	5.053e-07	2.731e-09	2.864e-08	5	9	DRD2,DRD3,DRD4,HTR1B,FOS
Drug	CID000123871	topa quinone	Stitch	2.609e-11	5.236e-07	2.8e-09	2.936e-08	7	40	SLC6A3,DRD1,DRD2,DRD4,HTR1B,HTR3A,COMT
Drug	CID000003251	NSC95090	Stitch	2.609e-11	5.236e-07	2.8e-09	2.936e-08	7	40	DRD1,DRD2,DRD3,DRD4,HTR1B,HTR3A,HTR6
Drug	ctd:D004390	Chlorpyrifos	CTD	2.833e-11	5.685e-07	3.024e-09	3.17e-08	19	960	GSTM1,SLC6A3,GSTT1,DRD1,DRD2,DRD4,HTR1B,CYP2D6,COMT,HTR6,ACHE,FOS,PDYN,RELA,POU5F1,SNCA,GRM2,BDNF,CDH13
Drug	CID000162602	dopamine quinone	Stitch	2.929e-11	5.878e-07	3.11e-09	3.261e-08	8	69	SLC6A3,DRD2,CYP2D6,AKT1,SNCA,FHIT,NOS1,GDNF
Drug	CID000001218	SKF 81297	Stitch	3.758e-11	7.542e-07	3.949e-09	4.14e-08	7	42	ADORA2A,DRD1,DRD2,DRD3,DRD4,FOS,PDYN
Drug	CID000004850	piribedil	Stitch	3.758e-11	7.542e-07	3.949e-09	4.14e-08	7	42	ADORA2A,DRD1,DRD2,DRD3,DRD4,HTR1B,COMT
Drug	CID000018066	2-aminotetralin	Stitch	4.001e-11	8.03e-07	4.182e-09	4.385e-08	6	22	DRD1,DRD2,DRD3,DRD4,HTR1B,COMT
Drug	CID000027833	EEDQ	Stitch	4.164e-11	8.356e-07	4.329e-09	4.539e-08	8	72	DRD1,DRD2,DRD3,DRD4,HTR1B,HTR3A,HTR6,SNCA
Drug	CID000000187	acetylcholine	Stitch	4.459e-11	8.948e-07	4.609e-09	4.832e-08	13	361	ADORA2A,NRG1,DRD1,DRD2,DRD3,DRD4,HTR1B,HTR3A,HTR6,ACHE,PDYN,NOS1,OPRM1
Drug	CID000001663	NSD-1015	Stitch	4.478e-11	8.987e-07	4.609e-09	4.832e-08	7	43	DRD1,DRD2,DRD3,DRD4,HTR1B,HTR3A,COMT
Drug	CID000004837	piperazine	Stitch	4.665e-11	9.362e-07	4.777e-09	5.008e-08	8	73	SLC6A3,ADORA2A,DRD2,DRD4,HTR1B,CYP2D6,HTR3A,HTR6
Drug	CID000131559	U-86170F	Stitch	5.024e-11	1.008e-06	5.042e-09	5.286e-08	5	10	DRD1,DRD2,DRD3,DRD4,HTR1B
Drug	CID000058145	SDZ 208-912	Stitch	5.024e-11	1.008e-06	5.042e-09	5.286e-08	5	10	DRD1,DRD2,DRD3,DRD4,HTR1B
Drug	CID000090285	2-(di-n-propylamino)tetralin	Stitch	5.024e-11	1.008e-06	5.042e-09	5.286e-08	5	10	DRD1,DRD2,DRD3,DRD4,HTR1B
Drug	CID000172267	5-OH-DPAT	Stitch	5.024e-11	1.008e-06	5.042e-09	5.286e-08	5	10	DRD1,DRD2,DRD3,DRD4,HTR1B
Drug	CID000005072	AC1L1JJR	Stitch	5.313e-11	1.066e-06	5.305e-09	5.562e-08	7	44	SLC6A3,DRD1,DRD2,DRD3,DRD4,HTR1B,HTR6
Drug	ctd:D009538	Nicotine	CTD	5.792e-11	1.162e-06	5.754e-09	6.033e-08	19	1001	SLC6A3,GABRG2,ADORA2A,ACSL6,DRD1,DRD2,HTR1B,MYO5B,ACHE,AK5,FOS,AKT1,PLAT,RELA,POU5F1,SNCA,BDNF,PICK1,OPRM1
Drug	CID000001220	8-OH-DPAT	Stitch	6.82e-11	1.369e-06	6.742e-09	7.069e-08	9	117	DRD1,DRD2,DRD3,DRD4,HTR1B,HTR3A,HTR6,FOS,NOS1
Drug	CID000004528	nomifensine	Stitch	7.387e-11	1.482e-06	7.266e-09	7.618e-08	7	46	SLC6A3,DRD1,DRD2,DRD3,DRD4,HTR1B,COMT
Drug	CID000001832	5-MeODMT	Stitch	8.659e-11	1.738e-06	8.476e-09	8.887e-08	7	47	DRD1,DRD2,DRD3,DRD4,HTR1B,HTR3A,HTR6
Drug	CID000005452	thioridazine	Stitch	8.928e-11	1.792e-06	8.697e-09	9.119e-08	8	79	SLC6A3,DRD1,DRD2,DRD3,DRD4,HTR1B,CYP2D6,HTR6
Drug	CID000130424	NNC 112	Stitch	9.19e-11	1.844e-06	8.867e-09	9.296e-08	5	11	DRD1,DRD2,DRD3,DRD4,COMT
Drug	CID000119146	N-methylspiperone	Stitch	9.19e-11	1.844e-06	8.867e-09	9.296e-08	5	11	DRD1,DRD2,DRD3,DRD4,HTR3A
Drug	ctd:C076029	olanzapine	CTD	9.242e-11	1.855e-06	8.874e-09	9.304e-08	9	121	DRD1,DRD2,DRD3,DRD4,COMT,HTR6,FOS,AKT1,BDNF
Drug	CID004488326	Tyr-D-Ala-Gly-N-methyl-Phe-Gly-ol	Stitch	9.897e-11	1.986e-06	9.413e-09	9.868e-08	8	80	DRD1,DRD2,DRD3,DRD4,HTR1B,FOS,PDYN,OPRM1
Drug	CID000002477	buspirone	Stitch	9.897e-11	1.986e-06	9.413e-09	9.868e-08	8	80	DRD1,DRD2,DRD3,DRD4,HTR1B,HTR3A,HTR6,FOS
Drug	CID000000274	adenosine 3',5'-cyclic phosphate	Stitch	1.005e-10	2.016e-06	9.51e-09	9.97e-08	18	907	ADORA2A,DRD1,DRD2,DRD3,NPY1R,PDE4B,DRD4,HTR1B,PDE4D,HTR6,FOS,AKT1,PLAT,RELA,PRKG1,GRM2,GDNF,BDNF
Drug	CID000000444	bupropion	Stitch	1.096e-10	2.199e-06	1.032e-08	1.082e-07	8	81	SLC6A3,DRD2,DRD3,PDE4B,PDE4D,CYP2D6,HTR3A,BDNF
Drug	CID000005684	WAY-100635	Stitch	1.177e-10	2.362e-06	1.104e-08	1.157e-07	7	49	DRD2,DRD3,DRD4,HTR1B,HTR3A,HTR6,FOS
Drug	CID000002803	clonidine	Stitch	1.246e-10	2.499e-06	1.163e-08	1.219e-07	11	240	ADORA2A,DRD1,DRD2,DRD3,DRD4,HTR1B,HTR3A,HTR6,FOS,PDYN,OPRM1
Drug	CID000001224	AC1Q7BEJ	Stitch	1.366e-10	2.74e-06	1.257e-08	1.318e-07	7	50	DRD1,DRD2,DRD3,DRD4,HTR1B,HTR3A,HTR6
Drug	CID000026331	Moldin	Stitch	1.366e-10	2.74e-06	1.257e-08	1.318e-07	7	50	NRG1,DRD1,DRD2,PDE4B,DRD4,COMT,BDNF
Drug	CID000060149	sertindole	Stitch	1.366e-10	2.74e-06	1.257e-08	1.318e-07	7	50	DRD1,DRD2,DRD3,DRD4,HTR1B,CYP2D6,HTR6
Drug	ctd:D008550	Melatonin	CTD	1.422e-10	2.854e-06	1.303e-08	1.366e-07	11	243	GSTM1,SLC6A3,GSTP1,DRD1,DRD2,ACHE,FOS,AKT1,RELA,SNCA,NOS1
Drug	CID000122203	RU 24926	Stitch	1.569e-10	3.149e-06	1.402e-08	1.47e-07	6	27	DRD1,DRD2,DRD3,DRD4,HTR1B,SERPINA5
Drug	ctd:D001058	Apomorphine	CTD	1.569e-10	3.149e-06	1.402e-08	1.47e-07	6	27	DRD1,DRD2,DRD3,HTR6,FOS,GDNF
Drug	CID000001238	octoclothepin	Stitch	1.572e-10	3.154e-06	1.402e-08	1.47e-07	5	12	DRD1,DRD2,DRD3,DRD4,HTR6
Drug	CID000123696	Uh 232	Stitch	1.572e-10	3.154e-06	1.402e-08	1.47e-07	5	12	DRD1,DRD2,DRD3,DRD4,HTR1B
Drug	CID000104843	ergovaline	Stitch	1.572e-10	3.154e-06	1.402e-08	1.47e-07	5	12	DRD1,DRD2,DRD3,DRD4,HTR1B
Drug	ctd:C118559	1-bromopropane	CTD	1.579e-10	3.169e-06	1.402e-08	1.47e-07	7	51	GABRG2,GSTP1,DRD1,DRD2,HTR3A,RELA,BDNF
Drug	CID000005533	trazodone	Stitch	1.579e-10	3.169e-06	1.402e-08	1.47e-07	7	51	SLC6A3,DRD1,DRD2,DRD4,HTR1B,CYP2D6,HTR3A
Drug	CID000005610	tyramine	Stitch	1.764e-10	3.54e-06	1.555e-08	1.631e-07	9	130	SLC6A3,DRD1,DRD2,DRD3,DRD4,HTR1B,CYP2D6,COMT,GDNF
Drug	ctd:D000242	Cyclic AMP	CTD	1.767e-10	3.546e-06	1.555e-08	1.631e-07	11	248	DRD1,DRD2,PDE4B,DRD4,HTR1B,ARRB2,HTR6,FOS,AKT1,GDNF,OPRM1
Drug	CID000003067	NSC407316	Stitch	1.992e-10	3.998e-06	1.731e-08	1.815e-07	6	28	DRD1,DRD2,DRD3,HTR1B,HTR3A,HTR6
Drug	CID000133633	L-741,626	Stitch	1.992e-10	3.998e-06	1.731e-08	1.815e-07	6	28	SLC6A3,DRD1,DRD2,DRD3,DRD4,HTR1B
Drug	CID000219050	roxindole	Stitch	1.992e-10	3.998e-06	1.731e-08	1.815e-07	6	28	DRD1,DRD2,DRD3,DRD4,HTR1B,COMT
Drug	CID000003844	KT5720	Stitch	2.282e-10	4.579e-06	1.974e-08	2.069e-07	10	189	ADORA2A,DRD1,PDE4B,PDE4D,TRPM3,AKT1,PRKG1,MAP2K5,GDNF,BDNF
Drug	CID000065749	13-methoxyibogamine	Stitch	2.399e-10	4.814e-06	2.061e-08	2.16e-07	7	54	SLC6A3,HTR3A,FOS,PDYN,GRM2,GDNF,OPRM1
Drug	CID000005052	3-isoreserpine	Stitch	2.403e-10	4.822e-06	2.061e-08	2.16e-07	10	190	SLC6A3,ADORA2A,DRD1,DRD2,DRD3,DRD4,HTR1B,COMT,ACHE,FOS
Drug	CID000002137	amfonelic acid	Stitch	2.506e-10	5.029e-06	2.14e-08	2.244e-07	6	29	SLC6A3,DRD1,DRD2,DRD3,DRD4,HTR1B
Drug	CID003272523	NBQX	Stitch	2.585e-10	5.188e-06	2.198e-08	2.305e-07	8	90	GABRG2,DRD1,HTR1B,HTR6,FOS,PDYN,GRM2,BDNF
Drug	CID000003592	AC1L1G9W	Stitch	2.828e-10	5.675e-06	2.384e-08	2.5e-07	8	91	DRD1,DRD2,DRD4,HTR1B,COMT,FOS,PDYN,OPRM1
Drug	CID000005530	tranylcypromine	Stitch	2.828e-10	5.675e-06	2.384e-08	2.5e-07	8	91	SLC6A3,DRD2,PDE4B,DRD4,CYP2D6,HTR3A,COMT,BDNF
Drug	CID000012750	delta3-piperidine	Stitch	3.125e-10	6.272e-06	2.614e-08	2.741e-07	6	30	ADORA2A,HTR1B,CYP2D6,COMT,PDYN,GDNF
Drug	CID000003127	p-chloroamphetamine	Stitch	3.126e-10	6.274e-06	2.614e-08	2.741e-07	7	56	SLC6A3,HTR1B,HTR3A,HTR6,FOS,PDYN,BDNF
Drug	CID000202425	3-iodobenzamide	Stitch	3.589e-10	7.202e-06	2.869e-08	3.008e-07	4	5	DRD1,DRD2,DRD3,DRD4
Drug	CID000132435	SKF85174	Stitch	3.589e-10	7.202e-06	2.869e-08	3.008e-07	4	5	DRD1,DRD2,DRD3,DRD4
Drug	CID000172286	tilozepine	Stitch	3.589e-10	7.202e-06	2.869e-08	3.008e-07	4	5	DRD1,DRD2,DRD3,DRD4
Drug	CID000068678	mezilamine	Stitch	3.589e-10	7.202e-06	2.869e-08	3.008e-07	4	5	DRD1,DRD2,DRD3,DRD4
Drug	CID000129967	NO 756	Stitch	3.589e-10	7.202e-06	2.869e-08	3.008e-07	4	5	DRD1,DRD2,DRD3,DRD4
Drug	CID003036441	azapride	Stitch	3.589e-10	7.202e-06	2.869e-08	3.008e-07	4	5	DRD1,DRD2,DRD3,DRD4
Drug	CID000130402	2-di-n-propylaminoindan	Stitch	3.589e-10	7.202e-06	2.869e-08	3.008e-07	4	5	DRD1,DRD2,DRD3,DRD4
Drug	DB01235	Levodopa	Drug Bank	3.589e-10	7.202e-06	2.869e-08	3.008e-07	4	5	DRD1,DRD2,DRD3,DRD4
Drug	CID000054801	dazopride	Stitch	3.589e-10	7.202e-06	2.869e-08	3.008e-07	4	5	DRD1,DRD2,DRD3,DRD4
Drug	CID000001241	SKF 77434	Stitch	3.589e-10	7.202e-06	2.869e-08	3.008e-07	4	5	DRD1,DRD2,DRD3,DRD4
Drug	CID000121903	piquindone	Stitch	3.589e-10	7.202e-06	2.869e-08	3.008e-07	4	5	DRD1,DRD2,DRD3,DRD4
Drug	CID000003372	fluphenazine	Stitch	3.678e-10	7.381e-06	2.929e-08	3.071e-07	8	94	DRD1,DRD2,DRD3,DRD4,HTR1B,CYP2D6,HTR3A,HTR6
Drug	ctd:D020106	Acrylamide	CTD	3.78e-10	7.585e-06	2.998e-08	3.143e-07	10	199	GSTM1,SLC6A3,EPHX1,GSTP1,GSTT1,DRD3,ACHE,FOS,RELA,NOS1
Drug	CID000060809	xanomeline	Stitch	3.867e-10	7.759e-06	3.043e-08	3.19e-07	6	31	DRD2,DRD3,HTR1B,HTR6,FOS,NOS1
Drug	CID000115237	paliperidone	Stitch	3.867e-10	7.759e-06	3.043e-08	3.19e-07	6	31	SLC6A3,DRD2,DRD3,DRD4,HTR1B,CYP2D6
Drug	CID000005467	tiapride	Stitch	3.955e-10	7.937e-06	3.065e-08	3.213e-07	5	14	DRD1,DRD2,DRD3,DRD4,ACHE
Drug	DB00589	Lisuride	Drug Bank	3.955e-10	7.937e-06	3.065e-08	3.213e-07	5	14	DRD1,DRD2,DRD3,DRD4,HTR1B
Drug	DB00413	Pramipexole	Drug Bank	3.955e-10	7.937e-06	3.065e-08	3.213e-07	5	14	DRD1,DRD2,DRD3,DRD4,HTR1B
Drug	DB00268	Ropinirole	Drug Bank	3.955e-10	7.937e-06	3.065e-08	3.213e-07	5	14	DRD1,DRD2,DRD3,DRD4,HTR1B
Drug	CID000002130	amantadine	Stitch	4.007e-10	8.041e-06	3.093e-08	3.242e-07	8	95	DRD1,DRD2,DRD3,DRD4,COMT,FOS,MAP2K5,BDNF
Drug	CID000004688	pargyline	Stitch	4.742e-10	9.516e-06	3.623e-08	3.798e-07	8	97	DRD1,DRD2,DRD3,DRD4,HTR1B,HTR3A,COMT,HTR6
Drug	CID000004452	YM-09151-2	Stitch	4.748e-10	9.528e-06	3.623e-08	3.798e-07	6	32	DRD1,DRD2,DRD3,DRD4,HTR1B,FOS
Drug	CID000005572	trihexyphenidyl	Stitch	4.748e-10	9.528e-06	3.623e-08	3.798e-07	6	32	DRD1,DRD2,DRD3,DRD4,ACHE,SNCA
Drug	ctd:C017180	decamethrin	CTD	4.985e-10	1e-05	3.789e-08	3.973e-07	9	146	SLC6A3,GSTP1,GSTT1,DRD1,DRD2,CYP2D6,ACHE,FOS,BDNF
Drug	CID000004819	pilocarpine-	Stitch	5.298e-10	1.063e-05	4.012e-08	4.206e-07	9	147	DRD1,DRD2,DRD3,DRD4,HTR1B,ACHE,FOS,GRM2,BDNF
Drug	ctd:D047310	Apigenin	CTD	5.552e-10	1.114e-05	4.189e-08	4.392e-07	10	207	DRD2,ACHE,FOS,AKT1,RELA,POU5F1,SNCA,USP48,GDNF,BDNF
Drug	ctd:C113580	U 0126	CTD	5.673e-10	1.139e-05	4.264e-08	4.471e-07	13	444	GSTM1,GSTP1,NRG1,COMT,FOS,PDYN,AKT1,PLAT,RELA,SNCA,FHIT,GDNF,BDNF
Drug	CID000108046	BMY 14802	Stitch	5.789e-10	1.162e-05	4.335e-08	4.545e-07	6	33	DRD1,DRD2,DRD3,DRD4,HTR1B,FOS
Drug	CID000005626	TAM67	Stitch	5.919e-10	1.188e-05	4.351e-08	4.562e-07	5	15	DRD1,DRD2,DRD3,DRD4,BDNF
Drug	ctd:D015102	3,4-Dihydroxyphenylacetic Acid	CTD	5.919e-10	1.188e-05	4.351e-08	4.562e-07	5	15	GSTP1,COMT,SNCA,NOS1,OPRM1
Drug	DB00714	Apomorphine	Drug Bank	5.919e-10	1.188e-05	4.351e-08	4.562e-07	5	15	DRD1,DRD2,DRD3,DRD4,HTR1B
Drug	DB00248	Cabergoline	Drug Bank	5.919e-10	1.188e-05	4.351e-08	4.562e-07	5	15	DRD1,DRD2,DRD3,DRD4,HTR1B
Drug	CID000005117	PD 128907	Stitch	5.919e-10	1.188e-05	4.351e-08	4.562e-07	5	15	DRD1,DRD2,DRD3,DRD4,HTR1B
Drug	CID000000144	5-HTP	Stitch	6.569e-10	1.318e-05	4.811e-08	5.044e-07	8	101	DRD1,DRD2,DRD3,DRD4,HTR1B,HTR3A,COMT,HTR6
Drug	CID000000450	17alpha-estradiol	Stitch	6.971e-10	1.399e-05	5.087e-08	5.333e-07	20	1304	GABRG2,GSTP1,DRD1,DRD2,DRD3,DRD4,CYP2D6,COMT,ACHE,FOS,PDYN,AKT1,PLAT,RELA,GRM2,MAP2K5,NOS1,GDNF,BDNF,OPRM1
Drug	CID000002689	CGS 12066B	Stitch	7.013e-10	1.407e-05	5.1e-08	5.346e-07	6	34	DRD1,DRD2,DRD3,HTR1B,HTR3A,HTR6
Drug	CID000008404	tetralin	Stitch	7.337e-10	1.472e-05	5.316e-08	5.573e-07	7	63	DRD1,DRD2,DRD3,DRD4,HTR1B,HTR3A,HTR6
Drug	ctd:C017160	cypermethrin	CTD	7.435e-10	1.492e-05	5.367e-08	5.627e-07	11	284	EPHX1,GABRG2,GSTP1,DRD2,CYP2D6,ACHE,FOS,AKT1,RELA,SNCA,BDNF
Drug	CID000037586	lergotrile	Stitch	8.59e-10	1.724e-05	6.134e-08	6.431e-07	5	16	DRD1,DRD2,DRD3,DRD4,HTR1B
Drug	CID000052919	haloperidol decanoate	Stitch	8.59e-10	1.724e-05	6.134e-08	6.431e-07	5	16	DRD1,DRD2,DRD3,DRD4,PDYN
Drug	ctd:D010479	Pergolide	CTD	8.59e-10	1.724e-05	6.134e-08	6.431e-07	5	16	DRD1,DRD2,DRD3,RELA,GDNF
Drug	ctd:D013759	Dronabinol	CTD	8.649e-10	1.736e-05	6.155e-08	6.453e-07	17	906	GSTM1,GABRG2,ADORA2A,SLC6A9,ACSL6,NRG1,DRD1,DRD2,HTR3A,COMT,AK5,FOS,PDYN,AKT1,NOS1,BDNF,OPRM1
Drug	CID000003779	isoproterenol	Stitch	9.075e-10	1.821e-05	6.435e-08	6.747e-07	15	669	ADORA2A,DRD1,DRD2,DRD3,PDE4B,DRD4,HTR1B,PDE4D,COMT,MYO5B,FOS,PLAT,RELA,PRKG1,NOS1
Drug	CID003058747	AC1MHW5N	Stitch	1.011e-09	2.029e-05	7.092e-08	7.435e-07	6	36	ADORA2A,DRD1,DRD2,DRD3,DRD4,HTR1B
Drug	CID000023897	molindone	Stitch	1.011e-09	2.029e-05	7.092e-08	7.435e-07	6	36	DRD1,DRD2,DRD3,DRD4,HTR1B,HTR6
Drug	CID003039938	AC1MI81B	Stitch	1.074e-09	2.156e-05	7.092e-08	7.435e-07	4	6	ADORA2A,DRD1,DRD2,DRD4
Drug	CID000132345	LY293284	Stitch	1.074e-09	2.156e-05	7.092e-08	7.435e-07	4	6	DRD1,DRD2,DRD3,DRD4
Drug	CID000068634	oxiperomide	Stitch	1.074e-09	2.156e-05	7.092e-08	7.435e-07	4	6	DRD1,DRD2,DRD3,DRD4
Drug	CID000133642	MDO-NPA	Stitch	1.074e-09	2.156e-05	7.092e-08	7.435e-07	4	6	DRD1,DRD2,DRD3,DRD4
Drug	DB05271	Rotigotine	Drug Bank	1.074e-09	2.156e-05	7.092e-08	7.435e-07	4	6	DRD1,DRD2,DRD3,DRD4
Drug	CID000132672	GBR 13098	Stitch	1.074e-09	2.156e-05	7.092e-08	7.435e-07	4	6	SLC6A3,DRD1,DRD2,DRD4
Drug	CID000125677	HW-165	Stitch	1.074e-09	2.156e-05	7.092e-08	7.435e-07	4	6	DRD1,DRD2,DRD4,HTR1B
Drug	CID000005023	AC1L1JFX	Stitch	1.074e-09	2.156e-05	7.092e-08	7.435e-07	4	6	DRD1,DRD2,DRD3,DRD4
Drug	CID000155750	pergolide sulfone	Stitch	1.074e-09	2.156e-05	7.092e-08	7.435e-07	4	6	DRD1,DRD2,DRD3,DRD4
Drug	CID000152427	N,N-dimethyldopamine	Stitch	1.074e-09	2.156e-05	7.092e-08	7.435e-07	4	6	DRD1,DRD2,DRD3,DRD4
Drug	CID000146009	CI-943	Stitch	1.074e-09	2.156e-05	7.092e-08	7.435e-07	4	6	DRD1,DRD2,DRD3,DRD4
Drug	CID000155749	pergolide sulfoxide	Stitch	1.074e-09	2.156e-05	7.092e-08	7.435e-07	4	6	DRD1,DRD2,DRD3,DRD4
Drug	CID005461877	[11c]mpdx	Stitch	1.074e-09	2.156e-05	7.092e-08	7.435e-07	4	6	ADORA2A,DRD2,DRD3,DRD4
Drug	CID000128389	2'-ISP	Stitch	1.074e-09	2.156e-05	7.092e-08	7.435e-07	4	6	DRD1,DRD2,DRD3,DRD4
Drug	CID000156067	propylbutyldopamine	Stitch	1.074e-09	2.156e-05	7.092e-08	7.435e-07	4	6	DRD1,DRD2,DRD3,DRD4
Drug	CID000173657	A66359	Stitch	1.074e-09	2.156e-05	7.092e-08	7.435e-07	4	6	DRD1,DRD2,DRD3,DRD4
Drug	CID003064755	BAM-1110	Stitch	1.074e-09	2.156e-05	7.092e-08	7.435e-07	4	6	DRD1,DRD2,DRD3,DRD4
Drug	CID000162242	7-hydroxyamoxapine	Stitch	1.074e-09	2.156e-05	7.092e-08	7.435e-07	4	6	DRD1,DRD2,DRD3,DRD4
Drug	CID000156386	p-bromospiperone	Stitch	1.074e-09	2.156e-05	7.092e-08	7.435e-07	4	6	DRD1,DRD2,DRD3,DRD4
Drug	CID000004926	promazine	Stitch	1.204e-09	2.416e-05	7.885e-08	8.266e-07	6	37	DRD1,DRD2,DRD3,DRD4,HTR1B,HTR6
Drug	ctd:D008799	Mevinphos	CTD	1.214e-09	2.436e-05	7.885e-08	8.266e-07	5	17	ACHE,AKT1,RELA,PRKG1,NOS1
Drug	CID000114911	aporphine	Stitch	1.214e-09	2.436e-05	7.885e-08	8.266e-07	5	17	DRD1,DRD2,DRD3,DRD4,HTR1B
Drug	DB01267	Paliperidone	Drug Bank	1.214e-09	2.436e-05	7.885e-08	8.266e-07	5	17	DRD1,DRD2,DRD3,DRD4,CYP2D6
Drug	DB01186	Pergolide	Drug Bank	1.214e-09	2.436e-05	7.885e-08	8.266e-07	5	17	DRD1,DRD2,DRD3,DRD4,HTR1B
Drug	CID000002548	AC1L1DXE	Stitch	1.278e-09	2.564e-05	8.272e-08	8.673e-07	11	299	SLC6A3,HTR1B,HTR3A,TRPM3,ACHE,FOS,PDYN,NOS1,GDNF,BDNF,OPRM1
Drug	CID000003345	fentanyl	Stitch	1.402e-09	2.813e-05	9.046e-08	9.484e-07	8	111	DRD1,DRD2,DRD3,DRD4,COMT,FOS,PDYN,OPRM1
Drug	CID005288103	DB04677	Stitch	1.411e-09	2.831e-05	9.075e-08	9.514e-07	7	69	SLC6A3,DRD1,DRD2,DRD3,DRD4,HTR1B,COMT
Drug	ctd:D008345	Manganese	CTD	1.46e-09	2.93e-05	9.361e-08	9.814e-07	13	480	SLC6A3,EPHX1,GABRG2,DRD2,CYP2D6,ACHE,FOS,AKT1,RELA,SNCA,NOS1,BDNF,OPRM1
Drug	CID000003541	AC1MBZ1C	Stitch	1.471e-09	2.951e-05	9.399e-08	9.854e-07	12	387	ADORA2A,NRG1,DRD1,PDE4B,PDE4D,FOS,AKT1,RELA,PRKG1,MAP2K5,NOS1,BDNF
Drug	ctd:D009543	Nifedipine	CTD	1.506e-09	3.023e-05	9.596e-08	1.006e-06	8	112	GSTP1,DRD2,DRD3,CYP2D6,FOS,AKT1,RELA,BDNF
Drug	CID000005656	venlafaxine	Stitch	1.564e-09	3.139e-05	9.932e-08	1.041e-06	7	70	SLC6A3,DRD2,HTR1B,CYP2D6,HTR3A,HTR6,BDNF
Drug	ctd:D017378	Quinolinic Acid	CTD	1.677e-09	3.366e-05	1.055e-07	1.106e-06	5	18	SLC6A3,DRD1,DRD2,FOS,BDNF
Drug	CID000183782	RS 67333	Stitch	1.677e-09	3.366e-05	1.055e-07	1.106e-06	5	18	PDE4B,HTR1B,PDE4D,HTR3A,ACHE
Drug	DB01200	Bromocriptine	Drug Bank	1.677e-09	3.366e-05	1.055e-07	1.106e-06	5	18	DRD1,DRD2,DRD3,DRD4,HTR1B
Drug	CID000001219	7-OH-DPAT	Stitch	1.682e-09	3.375e-05	1.055e-07	1.106e-06	6	39	DRD1,DRD2,DRD3,DRD4,HTR1B,FOS
Drug	CID000446903	norbiotin	Stitch	1.913e-09	3.839e-05	1.196e-07	1.254e-06	7	72	DRD1,DRD2,DRD3,DRD4,HTR1B,FOS,GRM2
Drug	ctd:D000438	Alcohols	CTD	1.974e-09	3.961e-05	1.223e-07	1.282e-06	6	40	SLC6A3,COMT,FOS,AKT1,RELA,SNCA
Drug	CID005361323	Gabrene	Stitch	1.974e-09	3.961e-05	1.223e-07	1.282e-06	6	40	EPHX1,GABRG2,DRD1,DRD2,DRD3,DRD4
Drug	CID000006018	tetrabenazine	Stitch	1.974e-09	3.961e-05	1.223e-07	1.282e-06	6	40	SLC6A3,DRD1,DRD2,DRD3,DRD4,COMT
Drug	ctd:D009638	Norepinephrine	CTD	2.025e-09	4.063e-05	1.25e-07	1.311e-06	9	171	SLC6A3,DRD1,DRD2,COMT,FOS,PDYN,AKT1,RELA,OPRM1
Drug	ctd:D005576	Colforsin	CTD	2.206e-09	4.427e-05	1.358e-07	1.424e-06	11	315	EPHX1,NRG1,DRD2,PDE4B,HTR1B,PDE4D,ACHE,CD55,AKT1,RELA,BDNF
Drug	CID000002159	amisulpride	Stitch	2.271e-09	4.557e-05	1.381e-07	1.448e-06	5	19	DRD1,DRD2,DRD3,DRD4,HTR1B
Drug	CID000125800	Ro 41-9067	Stitch	2.271e-09	4.557e-05	1.381e-07	1.448e-06	5	19	DRD1,DRD2,DRD3,DRD4,HTR1B
Drug	CID000055751	tiospirone	Stitch	2.271e-09	4.557e-05	1.381e-07	1.448e-06	5	19	DRD1,DRD2,DRD4,HTR1B,HTR6
Drug	CID000126769	SB 200646A	Stitch	2.271e-09	4.557e-05	1.381e-07	1.448e-06	5	19	DRD1,DRD2,HTR1B,HTR3A,HTR6
Drug	CID000004163	NSC186061	Stitch	2.285e-09	4.585e-05	1.385e-07	1.452e-06	8	118	DRD1,DRD2,DRD3,DRD4,HTR1B,HTR3A,HTR6,OPRM1
Drug	CID000060759	DAR-0100A	Stitch	2.307e-09	4.629e-05	1.394e-07	1.462e-06	6	41	DRD1,DRD2,DRD3,DRD4,HTR1B,PDYN
Drug	ctd:D012110	Reserpine	CTD	2.444e-09	4.904e-05	1.472e-07	1.543e-06	8	119	SLC6A3,DRD1,DRD2,FOS,AKT1,SNCA,NOS1,BDNF
Drug	CID000449733	AC1L9NGT	Stitch	2.501e-09	5.019e-05	1.472e-07	1.543e-06	4	7	DRD1,DRD2,DRD3,DRD4
Drug	CID000086228	NCQ 298	Stitch	2.501e-09	5.019e-05	1.472e-07	1.543e-06	4	7	DRD1,DRD2,DRD3,DRD4
Drug	CID004350931	LE300	Stitch	2.501e-09	5.019e-05	1.472e-07	1.543e-06	4	7	DRD1,DRD2,DRD4,HTR3A
Drug	ctd:C409874	7-methyl-6,7,8,9,14,15-hexahydro-5H-benz(d)indolo(2,3-g)azecine	CTD	2.501e-09	5.019e-05	1.472e-07	1.543e-06	4	7	DRD1,DRD2,DRD3,DRD4
Drug	CID000043602	flumezapine	Stitch	2.501e-09	5.019e-05	1.472e-07	1.543e-06	4	7	DRD1,DRD2,DRD3,DRD4
Drug	CID000115193	isofloxythepin	Stitch	2.501e-09	5.019e-05	1.472e-07	1.543e-06	4	7	DRD1,DRD2,DRD3,DRD4
Drug	CID000130295	FIDA2	Stitch	2.501e-09	5.019e-05	1.472e-07	1.543e-06	4	7	DRD1,DRD2,DRD3,DRD4
Drug	CID000081626	4-amino-5-chloro-2-methoxybenzoate	Stitch	2.501e-09	5.019e-05	1.472e-07	1.543e-06	4	7	DRD2,DRD3,DRD4,HTR3A
Drug	CID003073497	Mp2589	Stitch	2.559e-09	5.136e-05	1.502e-07	1.574e-06	7	75	DRD1,DRD2,DRD3,DRD4,HTR1B,HTR3A,HTR6
Drug	CID000005268	spiroxatrine	Stitch	2.685e-09	5.388e-05	1.566e-07	1.642e-06	6	42	DRD1,DRD2,DRD4,HTR1B,HTR3A,HTR6
Drug	CID000005912	2'-(3-dimethylaminopropylthio)cinnamanilide	Stitch	2.685e-09	5.388e-05	1.566e-07	1.642e-06	6	42	DRD1,DRD2,DRD4,HTR1B,HTR3A,HTR6
Drug	CID000001615	MDMA	Stitch	2.791e-09	5.6e-05	1.623e-07	1.702e-06	8	121	SLC6A3,HTR1B,CYP2D6,HTR3A,COMT,FOS,PDYN,RELA
Drug	CID000004020	mazindol	Stitch	2.812e-09	5.644e-05	1.631e-07	1.71e-06	7	76	SLC6A3,NRG1,DRD1,DRD2,DRD3,DRD4,NOS1
Drug	CID000107930	SCH 39166	Stitch	3.021e-09	6.062e-05	1.746e-07	1.831e-06	5	20	DRD1,DRD2,DRD3,DRD4,HTR1B
Drug	CID000002554	carbamazepine	Stitch	3.028e-09	6.077e-05	1.746e-07	1.831e-06	9	179	SLC6A3,EPHX1,ADORA2A,GSTT1,DRD2,DRD4,HTR1B,CYP2D6,COMT
Drug	CID000004106	methiothepin	Stitch	3.086e-09	6.194e-05	1.775e-07	1.861e-06	7	77	DRD1,DRD2,DRD3,DRD4,HTR1B,HTR3A,HTR6
Drug	CID000466138	AC1LAD18	Stitch	3.596e-09	7.217e-05	2.056e-07	2.156e-06	6	44	SLC6A3,DRD1,DRD2,DRD3,DRD4,COMT
Drug	CID000004595	ondansetron	Stitch	3.596e-09	7.217e-05	2.056e-07	2.156e-06	6	44	DRD2,HTR1B,CYP2D6,HTR3A,HTR6,FOS
Drug	CID000166543	DAS-431	Stitch	3.956e-09	7.939e-05	2.249e-07	2.358e-06	5	21	SLC6A3,DRD1,DRD2,DRD4,HTR1B
Drug	CID000005120	Iolopride	Stitch	3.956e-09	7.939e-05	2.249e-07	2.358e-06	5	21	SLC6A3,DRD1,DRD2,DRD3,DRD4
Drug	CID000016362	pimozide	Stitch	4.099e-09	8.226e-05	2.324e-07	2.436e-06	8	127	DRD1,DRD2,DRD3,DRD4,HTR1B,HTR3A,HTR6,OPRM1
Drug	CID000176408	SCH 58261	Stitch	4.14e-09	8.308e-05	2.34e-07	2.454e-06	6	45	ADORA2A,DRD1,DRD2,FOS,GDNF,BDNF
Drug	ctd:D009270	Naloxone	CTD	4.421e-09	8.872e-05	2.492e-07	2.613e-06	7	81	DRD4,FOS,AKT1,PLAT,NOS1,BDNF,OPRM1
Drug	CID000198746	Mi-1	Stitch	4.991e-09	0.0001002	2.774e-07	2.909e-06	4	8	SLC6A3,HTR1B,HTR3A,FOS
Drug	CID000119353	Sch 23982	Stitch	4.991e-09	0.0001002	2.774e-07	2.909e-06	4	8	DRD1,DRD2,DRD3,DRD4
Drug	ctd:C047047	cabergoline	CTD	4.991e-09	0.0001002	2.774e-07	2.909e-06	4	8	DRD1,DRD2,PDYN,GDNF
Drug	CID000164460	LEK-8829	Stitch	4.991e-09	0.0001002	2.774e-07	2.909e-06	4	8	DRD1,DRD2,DRD4,FOS
Drug	CID000003142	AC1L1F9K	Stitch	4.991e-09	0.0001002	2.774e-07	2.909e-06	4	8	DRD1,DRD2,DRD3,DRD4
Drug	ctd:D020891	Raclopride	CTD	5.108e-09	0.0001025	2.831e-07	2.969e-06	5	22	DRD1,DRD2,DRD3,FOS,PLAT
Drug	ctd:D002101	Cacodylic Acid	CTD	5.209e-09	0.0001045	2.88e-07	3.019e-06	10	261	GSTM1,GSTP1,GSTT1,NRG1,ACHE,FOS,AKT1,RELA,SNCA,CDH13
Drug	CID000000191	arabinosyladenine	Stitch	5.298e-09	0.0001063	2.921e-07	3.063e-06	15	762	ADORA2A,DRD1,DRD2,DRD3,PDE4B,DRD4,HTR1B,PDE4D,COMT,AK5,RELA,PRKG1,GRM2,GDNF,OPRM1
Drug	CID000004946	propranolol	Stitch	5.324e-09	0.0001068	2.927e-07	3.069e-06	12	434	ADORA2A,DRD1,DRD2,DRD3,DRD4,HTR1B,CYP2D6,HTR3A,COMT,HTR6,FOS,NOS1
Drug	CID000016591	APDs	Stitch	5.432e-09	0.000109	2.979e-07	3.123e-06	6	47	DRD2,DRD3,DRD4,HTR3A,HTR6,FOS
Drug	CID000003140	D-N-Q	Stitch	5.719e-09	0.0001148	3.118e-07	3.269e-06	7	84	GABRG2,HTR1B,FOS,PDYN,GRM2,NOS1,BDNF
Drug	CID000104849	rimonabant	Stitch	5.719e-09	0.0001148	3.118e-07	3.269e-06	7	84	DRD1,DRD2,DRD4,HTR1B,FOS,GRM2,BDNF
Drug	CID000000312	chloride	Stitch	5.863e-09	0.0001176	3.188e-07	3.343e-06	17	1029	GSTM1,SLC6A3,GABRG2,GSTP1,ADORA2A,GSTT1,SLC6A9,DRD1,HTR1B,HTR3A,HTR6,ACHE,FOS,AKT1,PLAT,RELA,PRKG1
Drug	ctd:D007608	Kainic Acid	CTD	6.13e-09	0.000123	3.325e-07	3.486e-06	9	194	DRD2,MYO5B,FOS,PDYN,RELA,NOS1,BDNF,CDH13,PICK1
Drug	CID000040813	One-time	Stitch	6.194e-09	0.0001243	3.341e-07	3.503e-06	6	48	DRD1,DRD3,DRD4,HTR1B,HTR6,BDNF
Drug	CID000003066	Neomigran	Stitch	6.194e-09	0.0001243	3.341e-07	3.503e-06	6	48	DRD1,DRD2,DRD4,HTR1B,HTR3A,HTR6
Drug	CID000000778	homocysteine	Stitch	6.246e-09	0.0001253	3.36e-07	3.523e-06	10	266	NRG1,PDE4B,DRD4,HTR1B,PDE4D,COMT,ACHE,PLAT,RELA,CUBN
Drug	CID000003168	droperidol	Stitch	6.511e-09	0.0001307	3.494e-07	3.663e-06	5	23	DRD1,DRD2,DRD3,DRD4,HTR3A
Drug	CID000000896	melatonin	Stitch	6.693e-09	0.0001343	3.582e-07	3.755e-06	12	443	ARRB2,CYP2D6,HTR3A,FOS,PDYN,AKT1,PLAT,RELA,GRM2,NOS1,GDNF,BDNF
Drug	CID000002726	chlorpromazine	Stitch	7.009e-09	0.0001407	3.739e-07	3.92e-06	9	197	DRD1,DRD2,DRD3,DRD4,HTR1B,CYP2D6,HTR3A,HTR6,BDNF
Drug	CID000060834	duloxetine	Stitch	7.042e-09	0.0001413	3.739e-07	3.92e-06	6	49	SLC6A3,DRD2,HTR1B,CYP2D6,HTR3A,HTR6
Drug	ctd:D014315	Triterpenes	CTD	7.042e-09	0.0001413	3.739e-07	3.92e-06	6	49	GSTM1,EPHX1,GSTP1,GSTT1,AKT1,RELA
Drug	CID000448212	G-G-G	Stitch	7.984e-09	0.0001602	4.227e-07	4.432e-06	6	50	NRG1,DRD1,DRD2,PDE4B,DRD4,COMT
Drug	CID000122132	TL-99	Stitch	8.206e-09	0.0001647	4.311e-07	4.52e-06	5	24	DRD1,DRD2,DRD3,DRD4,HTR1B
Drug	CID000108220	beta-CIT	Stitch	8.206e-09	0.0001647	4.311e-07	4.52e-06	5	24	SLC6A3,DRD1,DRD2,DRD3,DRD4
Drug	ctd:D019257	Quinpirole	CTD	8.206e-09	0.0001647	4.311e-07	4.52e-06	5	24	SLC6A3,DRD2,DRD3,FOS,POU5F1
Drug	ctd:D016291	Dizocilpine Maleate	CTD	8.598e-09	0.0001725	4.505e-07	4.723e-06	7	89	DRD1,DRD2,DRD3,FOS,PLAT,BDNF,OPRM1
Drug	ctd:C072553	benzyloxycarbonylleucyl-leucyl-leucine aldehyde	CTD	8.861e-09	0.0001778	4.631e-07	4.855e-06	13	558	GSTM1,SLC6A3,EPHX1,GSTP1,SLC6A9,NRG1,MYO5B,ACHE,FOS,PDYN,AKT1,RELA,POU5F1
Drug	CID000065490	halopemide	Stitch	8.963e-09	0.0001799	4.636e-07	4.86e-06	4	9	DRD1,DRD2,DRD3,DRD4
Drug	CID000194310	3',4'-dihydroxynomifensine	Stitch	8.963e-09	0.0001799	4.636e-07	4.86e-06	4	9	DRD1,DRD2,DRD3,DRD4
Drug	CID006439184	NIASP	Stitch	8.963e-09	0.0001799	4.636e-07	4.86e-06	4	9	DRD1,DRD2,DRD3,DRD4
Drug	CID000475096	AC1L9S9A	Stitch	8.963e-09	0.0001799	4.636e-07	4.86e-06	4	9	DRD2,DRD4,HTR1B,HTR6
Drug	ctd:D006427	Hemin	CTD	9.301e-09	0.0001867	4.798e-07	5.031e-06	7	90	GSTM1,GSTP1,CYP2D6,COMT,FOS,AKT1,RELA
Drug	CID000030137	N-n-propylnorapomorphine	Stitch	1.023e-08	0.0002054	5.239e-07	5.493e-06	5	25	DRD1,DRD2,DRD3,DRD4,HTR1B
Drug	ctd:D014147	Tramadol	CTD	1.023e-08	0.0002054	5.239e-07	5.493e-06	5	25	DRD2,DRD3,CYP2D6,PDYN,OPRM1
Drug	CID000033630	hydroxamates	Stitch	1.023e-08	0.0002054	5.239e-07	5.493e-06	5	25	DRD1,DRD2,DRD3,DRD4,HTR6
Drug	CID000005619	AC1Q3O8K	Stitch	1.086e-08	0.0002178	5.543e-07	5.812e-06	7	92	DRD1,HTR1B,HTR3A,COMT,FOS,PDYN,OPRM1
Drug	CID000145068	nitric oxide	Stitch	1.137e-08	0.0002281	5.79e-07	6.07e-06	17	1076	GSTP1,ADORA2A,PDE4B,HTR1B,CYP2D6,HTR3A,HTR6,AK5,FOS,AKT1,PLAT,RELA,POU5F1,PRKG1,NOS1,BDNF,OPRM1
Drug	CID000060853	ziprasidone	Stitch	1.145e-08	0.0002299	5.819e-07	6.101e-06	6	53	DRD1,DRD2,DRD4,HTR1B,HTR3A,HTR6
Drug	CID000002551	carbachol	Stitch	1.223e-08	0.0002454	6.196e-07	6.496e-06	14	688	ADORA2A,HTR1B,HTR3A,MYO5B,TRPM3,ACHE,FOS,AKT1,RELA,PRKG1,SNCA,GRM2,NOS1,PRDM2
Drug	CID000092910	melanostatin	Stitch	1.264e-08	0.0002537	6.358e-07	6.666e-06	5	26	DRD1,DRD2,DRD3,DRD4,OPRM1
Drug	CID000005163	SB 206553	Stitch	1.264e-08	0.0002537	6.358e-07	6.666e-06	5	26	DRD2,HTR1B,HTR3A,HTR6,FOS
Drug	CID000062865	cyamemazine	Stitch	1.264e-08	0.0002537	6.358e-07	6.666e-06	5	26	DRD1,DRD2,DRD3,DRD4,HTR3A
Drug	CID000002913	cyproheptadine	Stitch	1.463e-08	0.0002936	7.341e-07	7.696e-06	7	96	DRD1,DRD2,DRD3,DRD4,HTR1B,HTR3A,HTR6
Drug	CID000092214	1-methyl-1,2,3,4-tetrahydroisoquinoline	Stitch	1.491e-08	0.0002991	7.386e-07	7.743e-06	4	10	DRD1,DRD2,DRD4,COMT
Drug	CID000002780	clebopride	Stitch	1.491e-08	0.0002991	7.386e-07	7.743e-06	4	10	DRD1,DRD2,DRD3,DRD4
Drug	CID000159842	CM 29-712	Stitch	1.491e-08	0.0002991	7.386e-07	7.743e-06	4	10	DRD1,DRD2,DRD4,HTR1B
Drug	ctd:C439304	KMUP 1	CTD	1.491e-08	0.0002991	7.386e-07	7.743e-06	4	10	AKT1,PRKG1,NOS1,BDNF
Drug	CID000002902	cyclo(Leu-Gly)	Stitch	1.491e-08	0.0002991	7.386e-07	7.743e-06	4	10	DRD1,DRD2,DRD3,DRD4
Drug	CID000005753	corticosterone	Stitch	1.583e-08	0.0003177	7.826e-07	8.205e-06	11	381	DRD2,NPY1R,DRD4,HTR1B,HTR3A,COMT,FOS,PDYN,NOS1,BDNF,OPRM1
Drug	CID000015880	4-chlorophenylacetic acid	Stitch	1.609e-08	0.0003228	7.931e-07	8.315e-06	6	56	DRD1,DRD2,DRD3,DRD4,HTR1B,HTR3A
Drug	CID000026627	lithium chromate	Stitch	1.726e-08	0.0003463	8.489e-07	8.9e-06	10	296	DRD1,DRD2,DRD4,HTR1B,ACHE,FOS,PDYN,AKT1,RELA,BDNF
Drug	CID000051767	AC1L1BOS	Stitch	1.88e-08	0.0003773	9.202e-07	9.648e-06	5	28	DRD1,DRD2,DRD4,HTR1B,HTR3A
Drug	ctd:D008787	Metoclopramide	CTD	1.88e-08	0.0003773	9.202e-07	9.648e-06	5	28	DRD1,DRD2,CYP2D6,HTR3A,ACHE
Drug	ctd:D010126	Ozone	CTD	2.138e-08	0.0004291	1.044e-06	1.095e-05	18	1273	GSTM1,EPHX1,GSTP1,CCHCR1,GSTT1,SLC6A9,NRG1,DRD1,PDE4D,ARRB2,HTR6,FOS,AKT1,PLAT,RELA,NOS1,BDNF,CDH13
Drug	ctd:C010845	aluminum chloride	CTD	2.235e-08	0.0004486	1.089e-06	1.142e-05	7	102	DRD1,DRD2,ACHE,FOS,RELA,SNCA,BDNF
Drug	ctd:C043425	vanoxerine	CTD	2.337e-08	0.000469	1.13e-06	1.185e-05	4	11	SLC6A3,FOS,PDYN,GDNF
Drug	CID000005357	sultopride	Stitch	2.337e-08	0.000469	1.13e-06	1.185e-05	4	11	DRD1,DRD2,DRD3,DRD4
Drug	CID000005016	6-Br-APB	Stitch	2.337e-08	0.000469	1.13e-06	1.185e-05	4	11	DRD1,DRD2,DRD3,DRD4
Drug	ctd:D003520	Cyclophosphamide	CTD	2.394e-08	0.0004805	1.155e-06	1.211e-05	13	607	GSTM1,EPHX1,GSTP1,NRG1,DRD1,DRD2,CYP2D6,COMT,FOS,AKT1,RELA,GDNF,BDNF
Drug	CID000045285	dioxamate	Stitch	2.457e-08	0.0004931	1.156e-06	1.212e-05	6	60	GSTM1,GSTT1,SNCA,NOS1,GDNF,BDNF
Drug	ctd:C039167	3-N-methylspiperone	CTD	2.534e-08	0.0005085	1.156e-06	1.212e-05	3	3	DRD2,DRD3,DRD4
Drug	CID000065750	Neuriplege	Stitch	2.534e-08	0.0005085	1.156e-06	1.212e-05	3	3	DRD2,DRD3,DRD4
Drug	CID010895106	CHEBI:334449	Stitch	2.534e-08	0.0005085	1.156e-06	1.212e-05	3	3	DRD1,DRD2,DRD4
Drug	DB00372	Thiethylperazine	Drug Bank	2.534e-08	0.0005085	1.156e-06	1.212e-05	3	3	DRD1,DRD2,DRD4
Drug	ctd:D010111	Oxymorphone	CTD	2.534e-08	0.0005085	1.156e-06	1.212e-05	3	3	CYP2D6,PDYN,OPRM1
Drug	CID011068912	CHEBI:334538	Stitch	2.534e-08	0.0005085	1.156e-06	1.212e-05	3	3	DRD1,DRD2,DRD4
Drug	ctd:C461261	(1-(2-(bis(4-fluorophenyl)methoxy)ethyl)-4-(3-hydroxy-3-phenylpropyl) piperazinyl decanoate)	CTD	2.534e-08	0.0005085	1.156e-06	1.212e-05	3	3	SLC6A3,DRD2,DRD3
Drug	CID000086146	DP-6OH-3CA	Stitch	2.534e-08	0.0005085	1.156e-06	1.212e-05	3	3	DRD2,DRD3,DRD4
Drug	CID000131222	iodoethylspiperone	Stitch	2.534e-08	0.0005085	1.156e-06	1.212e-05	3	3	DRD2,DRD3,DRD4
Drug	CID000129516	FLA908	Stitch	2.534e-08	0.0005085	1.156e-06	1.212e-05	3	3	DRD2,DRD3,DRD4
Drug	ctd:C120565	BP 897	CTD	2.534e-08	0.0005085	1.156e-06	1.212e-05	3	3	DRD2,DRD3,FOS
Drug	CID011036641	CHEBI:334156	Stitch	2.534e-08	0.0005085	1.156e-06	1.212e-05	3	3	DRD1,DRD2,DRD4
Drug	CID011036640	CHEBI:334539	Stitch	2.534e-08	0.0005085	1.156e-06	1.212e-05	3	3	DRD1,DRD2,DRD4
Drug	CID011133602	CHEBI:334157	Stitch	2.534e-08	0.0005085	1.156e-06	1.212e-05	3	3	DRD1,DRD2,DRD4
Drug	CID000129392	DCHAPS	Stitch	2.534e-08	0.0005085	1.156e-06	1.212e-05	3	3	DRD2,DRD3,DRD4
Drug	ctd:C048833	modafinil	CTD	2.534e-08	0.0005085	1.156e-06	1.212e-05	3	3	SLC6A3,COMT,FOS
Drug	CID011057969	CHEBI:334543	Stitch	2.534e-08	0.0005085	1.156e-06	1.212e-05	3	3	DRD1,DRD2,DRD4
Drug	ctd:C031349	7-hydroxy-2-N,N-dipropylaminotetralin	CTD	2.534e-08	0.0005085	1.156e-06	1.212e-05	3	3	DRD2,DRD3,FOS
Drug	ctd:C586842	((3-methoxythiophen-2-yl)methyl)((2-(9-(pyridin-2-yl)-6-oxaspiro(4.5)decan-9-yl)ethyl))amine	CTD	2.534e-08	0.0005085	1.156e-06	1.212e-05	3	3	ARRB2,CYP2D6,OPRM1
Drug	ctd:C090812	7-(N,N-dipropylamino)-5,6,7,8-tetrahydronaphtho(2,3-b)dihydro-2,3-furan	CTD	2.534e-08	0.0005085	1.156e-06	1.212e-05	3	3	DRD2,DRD3,FOS
Drug	ctd:C008450	7-methylguanine	CTD	2.534e-08	0.0005085	1.156e-06	1.212e-05	3	3	GSTM1,GSTP1,GSTT1
Drug	ctd:C097285	nafadotride	CTD	2.534e-08	0.0005085	1.156e-06	1.212e-05	3	3	DRD2,DRD3,FOS
Drug	CID000166560	Org 4428	Stitch	2.534e-08	0.0005085	1.156e-06	1.212e-05	3	3	PDE4B,PDE4D,BDNF
Drug	CID000003581	AC1L1G8Z	Stitch	2.714e-08	0.0005445	1.232e-06	1.291e-05	5	30	DRD1,DRD2,DRD3,HTR1B,HTR6
Drug	CID000055190	gepirone	Stitch	2.714e-08	0.0005445	1.232e-06	1.291e-05	5	30	DRD2,DRD4,HTR1B,HTR3A,HTR6
Drug	CID000007333	1,3-di-o-tolylguanidine	Stitch	2.719e-08	0.0005457	1.232e-06	1.291e-05	6	61	DRD1,DRD2,DRD3,DRD4,HTR3A,OPRM1
Drug	ctd:D008063	Thioctic Acid	CTD	2.918e-08	0.0005856	1.319e-06	1.383e-05	8	163	GSTM1,GSTP1,DRD2,CYP2D6,ACHE,AKT1,RELA,SNCA
Drug	CID000004745	CAS 66104-23-2	Stitch	3.312e-08	0.0006646	1.49e-06	1.562e-05	6	63	DRD1,DRD2,DRD3,DRD4,HTR1B,COMT
Drug	CID000004058	meperidine	Stitch	3.312e-08	0.0006646	1.49e-06	1.562e-05	6	63	SLC6A3,DRD2,CYP2D6,SNCA,GDNF,OPRM1
Drug	CID000005265	spiperone	Stitch	3.328e-08	0.0006679	1.494e-06	1.566e-05	7	108	DRD1,DRD2,DRD3,DRD4,HTR1B,HTR3A,HTR6
Drug	CID000156328	CI-1041	Stitch	3.498e-08	0.0007019	1.549e-06	1.625e-05	4	12	ADORA2A,DRD2,DRD4,GRM2
Drug	CID000071351	ocaperidone	Stitch	3.498e-08	0.0007019	1.549e-06	1.625e-05	4	12	DRD2,DRD3,DRD4,HTR1B
Drug	CID000016363	benperidol	Stitch	3.498e-08	0.0007019	1.549e-06	1.625e-05	4	12	DRD1,DRD2,DRD3,DRD4
Drug	CID000131905	S 14506	Stitch	3.498e-08	0.0007019	1.549e-06	1.625e-05	4	12	DRD1,DRD2,DRD4,HTR1B
Drug	ctd:D010880	Piperidines	CTD	3.498e-08	0.0007019	1.549e-06	1.625e-05	4	12	SLC6A3,DRD2,DRD3,GRM2
Drug	CID000001240	tetrahydronaphthalen-1-ol	Stitch	3.498e-08	0.0007019	1.549e-06	1.625e-05	4	12	DRD1,DRD2,DRD3,DRD4
Drug	CID005311037	KW-6002	Stitch	3.817e-08	0.000766	1.683e-06	1.765e-05	5	32	ADORA2A,DRD2,COMT,PDYN,GDNF
Drug	CID000483172	AC1LA7UO	Stitch	3.817e-08	0.000766	1.683e-06	1.765e-05	5	32	SLC6A3,DRD1,DRD2,DRD3,DRD4
Drug	CID000011016	triethylenephosphoramide	Stitch	4.007e-08	0.0008042	1.764e-06	1.849e-05	6	65	DRD1,DRD2,DRD3,DRD4,HTR1B,PDYN
Drug	CID000104751	BAPTA	Stitch	4.046e-08	0.000812	1.777e-06	1.863e-05	10	324	GABRG2,TRPM3,FOS,AKT1,RELA,PRKG1,GRM2,MAP2K5,NOS1,BDNF
Drug	CID000003153	6,7-ADTN	Stitch	4.488e-08	0.0009007	1.962e-06	2.057e-05	5	33	DRD1,DRD2,DRD3,DRD4,COMT
Drug	CID000005095	ropinirole	Stitch	4.488e-08	0.0009007	1.962e-06	2.057e-05	5	33	DRD1,DRD2,DRD3,DRD4,COMT
Drug	CID000447364	3-nitro-4-hydroxyphenylacetic acid	Stitch	4.556e-08	0.0009143	1.988e-06	2.084e-05	7	113	DRD1,DRD2,DRD3,DRD4,HTR1B,PLAT,NOS1
Drug	CID000208951	bifeprunox	Stitch	5.041e-08	0.001012	2.18e-06	2.286e-05	4	13	DRD2,DRD3,DRD4,HTR6
Drug	ctd:D013134	Spiperone	CTD	5.041e-08	0.001012	2.18e-06	2.286e-05	4	13	DRD1,DRD2,DRD3,DRD4
Drug	CID000009276	Bulbokaprin	Stitch	5.041e-08	0.001012	2.18e-06	2.286e-05	4	13	DRD1,DRD2,DRD3,DRD4
Drug	CID000012453	Sordinol	Stitch	5.041e-08	0.001012	2.18e-06	2.286e-05	4	13	DRD1,DRD2,DRD4,CYP2D6
Drug	ctd:D010424	Pentobarbital	CTD	5.144e-08	0.001032	2.22e-06	2.328e-05	7	115	GABRG2,DRD2,NPY1R,FOS,PDYN,AKT1,BDNF
Drug	CID000001683	MDL 72222	Stitch	5.25e-08	0.001054	2.251e-06	2.36e-05	5	34	DRD2,HTR1B,HTR3A,HTR6,GDNF
Drug	CID000003396	fluspirilene	Stitch	5.25e-08	0.001054	2.251e-06	2.36e-05	5	34	DRD1,DRD2,DRD3,DRD4,HTR1B
Drug	CID000005406	transdihydrolisuride	Stitch	5.25e-08	0.001054	2.251e-06	2.36e-05	5	34	DRD1,DRD2,DRD3,DRD4,HTR1B
Drug	CID000003404	(Z) Fluvoxamine	Stitch	5.762e-08	0.001156	2.465e-06	2.585e-05	6	69	SLC6A3,HTR1B,CYP2D6,HTR3A,HTR6,FOS
Drug	CID000001229	2,5-dimethoxy-4-iodoamphetamine	Stitch	5.796e-08	0.001163	2.475e-06	2.595e-05	7	117	DRD1,DRD2,HTR1B,HTR3A,HTR6,FOS,GRM2
Drug	CID000005092	rolipram	Stitch	6.092e-08	0.001223	2.596e-06	2.721e-05	9	253	ADORA2A,DRD2,PDE4B,PDE4D,FOS,AKT1,RELA,PRKG1,GRM2
Drug	ctd:D020001	1-Butanol	CTD	6.287e-08	0.001262	2.673e-06	2.803e-05	6	70	GABRG2,HTR3A,FOS,AKT1,RELA,OPRM1
Drug	ctd:C020300	monomethylarsonic acid	CTD	6.852e-08	0.001375	2.907e-06	3.048e-05	6	71	GSTM1,GSTP1,GSTT1,FOS,AKT1,RELA
Drug	CID000005657	NSC7524	Stitch	6.868e-08	0.001378	2.908e-06	3.049e-05	8	182	SLC6A3,ADORA2A,DRD2,HTR1B,ACHE,FOS,PDYN,BDNF
Drug	CID000003388	fluphenazine decanoate	Stitch	7.041e-08	0.001413	2.938e-06	3.08e-05	4	14	DRD1,DRD2,DRD3,DRD4
Drug	ctd:C015952	4-iodo-2,5-dimethoxyphenylisopropylamine	CTD	7.041e-08	0.001413	2.938e-06	3.08e-05	4	14	FOS,PDYN,NOS1,BDNF
Drug	CID000122324	A68930	Stitch	7.041e-08	0.001413	2.938e-06	3.08e-05	4	14	DRD1,DRD2,DRD3,DRD4
Drug	ctd:C522589	5,6-dihydrocyclopenta-1,2-dithiole-3-thione	CTD	7.041e-08	0.001413	2.938e-06	3.08e-05	4	14	GSTM1,EPHX1,GSTP1,GSTT1
Drug	DB00734	Risperidone	Drug Bank	7.041e-08	0.001413	2.938e-06	3.08e-05	4	14	DRD1,DRD2,DRD3,DRD4
Drug	CID000086101	epidepride	Stitch	7.041e-08	0.001413	2.938e-06	3.08e-05	4	14	SLC6A3,DRD2,DRD3,DRD4
Drug	CID000096266	isochroman	Stitch	7.041e-08	0.001413	2.938e-06	3.08e-05	4	14	DRD1,DRD2,DRD4,HTR1B
Drug	CID000148211	Aloxi	Stitch	7.08e-08	0.001421	2.942e-06	3.084e-05	5	36	HTR1B,CYP2D6,HTR3A,HTR6,FOS
Drug	CID000031374	hallucinogen	Stitch	7.08e-08	0.001421	2.942e-06	3.084e-05	5	36	HTR1B,HTR3A,HTR6,GRM2,BDNF
Drug	5906_UP	valinomycin; Up 200; 0.1uM; MCF7; HT_HG-U133A	Broad Institute CMAP Up	7.793e-08	0.001564	3.231e-06	3.388e-05	8	185	ADORA2A,SLC6A9,DRD1,FOS,PSD3,CD55,SNCA,MAP2K5
Drug	CID000006407	chloral	Stitch	8.106e-08	0.001627	3.354e-06	3.517e-05	6	73	DRD1,DRD2,DRD3,DRD4,HTR1B,CYP2D6
Drug	CID000004296	TFMPP	Stitch	8.168e-08	0.001639	3.373e-06	3.536e-05	5	37	HTR1B,CYP2D6,HTR3A,HTR6,FOS
Drug	CID000004406	Thromstop	Stitch	8.801e-08	0.001766	3.627e-06	3.802e-05	6	74	NRG1,DRD2,PDE4B,COMT,PLAT,BDNF
Drug	CID009600424	x Me	Stitch	9.383e-08	0.001883	3.851e-06	4.037e-05	5	38	GSTM1,EPHX1,GSTP1,GSTT1,COMT
Drug	CID000123606	almotriptan	Stitch	9.383e-08	0.001883	3.851e-06	4.037e-05	5	38	HTR1B,CYP2D6,HTR3A,HTR6,PLAT
Drug	CID000011051	elymoclavin	Stitch	9.581e-08	0.001923	3.876e-06	4.064e-05	4	15	DRD1,DRD2,DRD4,HTR1B
Drug	ctd:C001801	mitragynine	CTD	9.581e-08	0.001923	3.876e-06	4.064e-05	4	15	ADORA2A,DRD2,CYP2D6,OPRM1
Drug	CID000005440	thiethylperazine	Stitch	9.581e-08	0.001923	3.876e-06	4.064e-05	4	15	DRD1,DRD2,DRD4,CYP2D6
Drug	CID000068714	AC1L2AAS	Stitch	9.581e-08	0.001923	3.876e-06	4.064e-05	4	15	DRD1,DRD2,DRD3,DRD4
Drug	ctd:C095427	A 86929	CTD	9.581e-08	0.001923	3.876e-06	4.064e-05	4	15	DRD1,DRD2,DRD3,DRD4
Drug	CID000719408	U-14,624	Stitch	9.581e-08	0.001923	3.876e-06	4.064e-05	4	15	DRD1,DRD2,DRD3,DRD4
Drug	CID000114875	RU 24213	Stitch	9.581e-08	0.001923	3.876e-06	4.064e-05	4	15	DRD1,DRD2,DRD4,HTR1B
Drug	CID000002821	CNQX	Stitch	9.662e-08	0.001939	3.893e-06	4.082e-05	7	126	GABRG2,HTR1B,HTR3A,FOS,PDYN,GRM2,BDNF
Drug	CID005743034	3,4-dioctylphthalic acid	Stitch	9.662e-08	0.001939	3.893e-06	4.082e-05	7	126	EPHX1,NRG1,DRD1,DRD2,DRD3,DRD4,NOS1
Drug	ctd:C025340	manganese chloride	CTD	9.843e-08	0.001975	3.959e-06	4.15e-05	11	456	SLC6A3,GABRG2,DRD1,DRD2,ACHE,FOS,RELA,SNCA,NOS1,GDNF,BDNF
Drug	ctd:C062458	3,4,4a,10b-tetrahydro-4-propyl-2H,5H-(1)benzopyrano(4,3-b)-1,4-oxazin-9-ol	CTD	1.009e-07	0.002024	3.968e-06	4.161e-05	3	4	DRD2,DRD3,FOS
Drug	ctd:D001545	Benserazide	CTD	1.009e-07	0.002024	3.968e-06	4.161e-05	3	4	DRD1,DRD2,COMT
Drug	CID000057532	MK-458	Stitch	1.009e-07	0.002024	3.968e-06	4.161e-05	3	4	DRD1,DRD2,DRD4
Drug	CID000127915	NCQ-469	Stitch	1.009e-07	0.002024	3.968e-06	4.161e-05	3	4	DRD2,DRD3,DRD4
Drug	CID000007177	dimethocaine	Stitch	1.009e-07	0.002024	3.968e-06	4.161e-05	3	4	SLC6A3,DRD1,DRD2
Drug	CID000130377	spectramide	Stitch	1.009e-07	0.002024	3.968e-06	4.161e-05	3	4	DRD2,DRD3,DRD4
Drug	CID006918553	SB-357134	Stitch	1.009e-07	0.002024	3.968e-06	4.161e-05	3	4	HTR1B,HTR6,ACHE
Drug	ctd:C035420	levodopa methyl ester	CTD	1.009e-07	0.002024	3.968e-06	4.161e-05	3	4	DRD1,DRD2,COMT
Drug	ctd:C443959	sarizotan	CTD	1.009e-07	0.002024	3.968e-06	4.161e-05	3	4	DRD2,DRD3,DRD4
Drug	ctd:C023372	benzene oxide	CTD	1.009e-07	0.002024	3.968e-06	4.161e-05	3	4	GSTM1,GSTP1,GSTT1
Drug	CID000145953	DK-118	Stitch	1.009e-07	0.002024	3.968e-06	4.161e-05	3	4	DRD1,DRD2,DRD4
Drug	CID000002118	alprazolam	Stitch	1.08e-07	0.002167	4.242e-06	4.447e-05	8	193	GABRG2,GSTP1,GSTT1,CYP2D6,ACHE,RELA,GRM2,BDNF
Drug	CID000002707	chloral hydrate	Stitch	1.136e-07	0.002279	4.443e-06	4.658e-05	7	129	DRD1,DRD2,DRD4,HTR1B,CYP2D6,FOS,GDNF
Drug	ctd:D008774	Methylphenidate	CTD	1.136e-07	0.002279	4.443e-06	4.658e-05	7	129	SLC6A3,DRD1,DRD2,DRD4,FOS,GDNF,BDNF
Drug	CID000001893	7-NI	Stitch	1.209e-07	0.002426	4.72e-06	4.949e-05	6	78	SLC6A3,DRD2,FOS,PRKG1,NOS1,BDNF
Drug	ctd:C070515	bisindolylmaleimide I	CTD	1.262e-07	0.002533	4.909e-06	5.147e-05	7	131	SLC6A3,GSTP1,NRG1,FOS,AKT1,RELA,NOS1
Drug	CID000003822	ketanserin	Stitch	1.262e-07	0.002533	4.909e-06	5.147e-05	7	131	DRD1,DRD2,DRD3,DRD4,HTR1B,HTR3A,HTR6
Drug	CID000062453	4-vinylphenol	Stitch	1.275e-07	0.002558	4.919e-06	5.157e-05	4	16	GSTM1,EPHX1,GSTP1,GSTT1
Drug	CID000034771	delta H	Stitch	1.275e-07	0.002558	4.919e-06	5.157e-05	4	16	DRD1,DRD2,DRD4,HTR1B
Drug	CID000134141	fluphenazine-N-mustard	Stitch	1.275e-07	0.002558	4.919e-06	5.157e-05	4	16	DRD1,DRD2,DRD3,DRD4
Drug	CID000002446	bromopride	Stitch	1.275e-07	0.002558	4.919e-06	5.157e-05	4	16	DRD1,DRD2,DRD4,HTR3A
Drug	ctd:D019821	Simvastatin	CTD	1.309e-07	0.002626	5.041e-06	5.285e-05	12	581	GSTP1,DRD1,DRD2,PDE4B,CYP2D6,FOS,AKT1,PLAT,RELA,NOS1,GDNF,BDNF
Drug	CID000007096	phenylpiperazine	Stitch	1.391e-07	0.002792	5.349e-06	5.608e-05	5	41	DRD2,DRD3,HTR1B,HTR3A,HTR6
Drug	CID000003151	domperidone	Stitch	1.408e-07	0.002825	5.402e-06	5.663e-05	6	80	DRD1,DRD2,DRD3,DRD4,HTR1B,HTR3A
Drug	6659_UP	Clorgyline hydrochloride [17780-75-5]; Up 200; 13uM; PC3; HT_HG-U133A	Broad Institute CMAP Up	1.42e-07	0.00285	5.429e-06	5.692e-05	8	200	PDE4B,HTR1B,COMT,ACHE,AK5,FOS,PRKG1,SNCA
Drug	CID000002361	beta-naphthoflavone	Stitch	1.42e-07	0.00285	5.429e-06	5.692e-05	8	200	GSTM1,EPHX1,GSTP1,GSTT1,CYP2D6,FOS,FHIT,CDH13
Drug	CID000005188	AC1L1JSL	Stitch	1.517e-07	0.003044	5.787e-06	6.068e-05	6	81	DRD1,DRD2,DRD4,HTR1B,HTR3A,GRM2
Drug	CID004659568	AC1NFJIQ	Stitch	1.576e-07	0.003162	5.989e-06	6.279e-05	5	42	DRD1,DRD2,DRD3,DRD4,COMT
Drug	CID005288687	compound 31	Stitch	1.576e-07	0.003162	5.989e-06	6.279e-05	5	42	PDE4B,HTR1B,PDE4D,HTR3A,HTR6
Drug	CID000010624	psilocybin	Stitch	1.663e-07	0.003337	6.285e-06	6.589e-05	4	17	HTR1B,HTR3A,HTR6,GRM2
Drug	ctd:C012621	dimemorfan	CTD	1.663e-07	0.003337	6.285e-06	6.589e-05	4	17	CYP2D6,FOS,RELA,NOS1
Drug	CID000005417	NSC 36363	Stitch	1.663e-07	0.003337	6.285e-06	6.589e-05	4	17	DRD1,DRD2,DRD3,DRD4
Drug	CID003899541	DNQX	Stitch	1.756e-07	0.003524	6.624e-06	6.945e-05	6	83	GABRG2,HTR1B,FOS,PDYN,GRM2,BDNF
Drug	ctd:D002211	Capsaicin	CTD	1.943e-07	0.003899	7.306e-06	7.66e-05	11	488	GSTP1,NPY1R,HTR1B,CYP2D6,FOS,PDYN,AKT1,RELA,NOS1,BDNF,OPRM1
Drug	ctd:D003609	Dactinomycin	CTD	1.944e-07	0.003901	7.306e-06	7.66e-05	9	290	GSTP1,ACSL6,HTR3A,FOS,AKT1,PLAT,RELA,GDNF,BDNF
Drug	CID000007153	mecoprop	Stitch	2.002e-07	0.004018	7.511e-06	7.875e-05	5	44	DRD1,DRD2,HTR1B,HTR3A,HTR6
Drug	CID000121967	DuP 734	Stitch	2.133e-07	0.004281	7.957e-06	8.343e-05	4	18	SLC6A3,HTR1B,HTR3A,HTR6
Drug	CID000070556	spirodecanone	Stitch	2.133e-07	0.004281	7.957e-06	8.343e-05	4	18	DRD1,DRD2,DRD3,DRD4
Drug	CID000003916	Nozinan	Stitch	2.133e-07	0.004281	7.957e-06	8.343e-05	4	18	DRD1,DRD2,DRD4,CYP2D6
Drug	CID000002331	Benzamide	Stitch	2.172e-07	0.004359	8.087e-06	8.479e-05	6	86	DRD1,DRD2,DRD3,DRD4,HTR1B,HTR3A
Drug	CID000002978	THC, delta 9	Stitch	2.191e-07	0.004397	8.141e-06	8.535e-05	7	142	DRD2,ACHE,FOS,PDYN,PLAT,BDNF,OPRM1
Drug	ctd:D002118	Calcium	CTD	2.195e-07	0.004404	8.141e-06	8.535e-05	11	494	DRD1,DRD2,DRD3,ARRB2,AKT1,PRKG1,SNCA,NOS1,BDNF,PICK1,OPRM1
Drug	CID000059751	AC1Q5GGS	Stitch	2.248e-07	0.00451	8.276e-06	8.676e-05	5	45	DRD2,DRD3,DRD4,HTR3A,FOS
Drug	CID000003510	Kytril	Stitch	2.248e-07	0.00451	8.276e-06	8.676e-05	5	45	HTR1B,CYP2D6,HTR3A,HTR6,FOS
Drug	CID000054455	R)salsolinol	Stitch	2.248e-07	0.00451	8.276e-06	8.676e-05	5	45	SLC6A3,DRD1,DRD2,DRD4,COMT
Drug	ctd:D000602	Amino Acids, Peptides, and Proteins	CTD	2.248e-07	0.00451	8.276e-06	8.676e-05	5	45	FOS,AKT1,PLAT,RELA,BDNF
Drug	ctd:C031278	2-chloroethyl ethyl sulfide	CTD	2.328e-07	0.004671	8.555e-06	8.969e-05	6	87	SLC6A3,GSTP1,FOS,AKT1,RELA,SNCA
Drug	CID000004707	PD158780	Stitch	2.516e-07	0.005049	8.92e-06	9.352e-05	5	46	NRG1,FOS,AKT1,MAP2K5,BDNF
Drug	ctd:D003932	Heroin	CTD	2.516e-07	0.005049	8.92e-06	9.352e-05	5	46	DRD2,FOS,PDYN,BDNF,OPRM1
Drug	CID000071999	proterguride	Stitch	2.516e-07	0.005049	8.92e-06	9.352e-05	3	5	DRD1,DRD2,DRD4
Drug	ctd:C005939	muconic acid	CTD	2.516e-07	0.005049	8.92e-06	9.352e-05	3	5	GSTM1,EPHX1,GSTT1
Drug	CID000071240	tefludazine	Stitch	2.516e-07	0.005049	8.92e-06	9.352e-05	3	5	DRD2,DRD3,DRD4
Drug	CID006918538	l-CSL	Stitch	2.516e-07	0.005049	8.92e-06	9.352e-05	3	5	DRD1,DRD2,DRD4
Drug	CID000062867	pipotiazine	Stitch	2.516e-07	0.005049	8.92e-06	9.352e-05	3	5	DRD2,DRD3,HTR1B
Drug	ctd:D008454	Mazindol	CTD	2.516e-07	0.005049	8.92e-06	9.352e-05	3	5	SLC6A3,NOS1,GDNF
Drug	DB00904	Ondansetron	Drug Bank	2.516e-07	0.005049	8.92e-06	9.352e-05	3	5	HTR1B,HTR3A,OPRM1
Drug	DB00409	Remoxipride	Drug Bank	2.516e-07	0.005049	8.92e-06	9.352e-05	3	5	DRD2,DRD3,DRD4
Drug	DB00502	Haloperidol	Drug Bank	2.516e-07	0.005049	8.92e-06	9.352e-05	3	5	DRD1,DRD2,DRD3
Drug	ctd:C047508	rotigotine	CTD	2.516e-07	0.005049	8.92e-06	9.352e-05	3	5	DRD1,DRD2,DRD3
Drug	CID000133831	cinuperone	Stitch	2.516e-07	0.005049	8.92e-06	9.352e-05	3	5	DRD2,DRD4,HTR1B
Drug	CID000088143	haloperidol hemisuccinate	Stitch	2.516e-07	0.005049	8.92e-06	9.352e-05	3	5	DRD2,DRD3,DRD4
Drug	ctd:C010513	stepholidine	CTD	2.516e-07	0.005049	8.92e-06	9.352e-05	3	5	DRD1,DRD2,FOS
Drug	CID000070177	declopramide	Stitch	2.516e-07	0.005049	8.92e-06	9.352e-05	3	5	DRD2,DRD3,DRD4
Drug	ctd:C061532	dihydrexidine	CTD	2.516e-07	0.005049	8.92e-06	9.352e-05	3	5	DRD1,COMT,FOS
Drug	CID000004249	moperone	Stitch	2.516e-07	0.005049	8.92e-06	9.352e-05	3	5	DRD2,DRD3,DRD4
Drug	ctd:C081320	8-(3-chlorostyryl)caffeine	CTD	2.516e-07	0.005049	8.92e-06	9.352e-05	3	5	ADORA2A,DRD2,FOS
Drug	CID000123703	C9H11N3O2	Stitch	2.516e-07	0.005049	8.92e-06	9.352e-05	3	5	DRD1,DRD2,DRD4
Drug	ctd:C074283	estradiol 3-benzoate	CTD	2.666e-07	0.00535	9.393e-06	9.848e-05	6	89	SLC6A3,EPHX1,DRD2,FOS,NOS1,BDNF
Drug	CID000001150	Tryptamine	Stitch	2.666e-07	0.00535	9.393e-06	9.848e-05	6	89	DRD2,DRD4,HTR1B,HTR3A,COMT,HTR6
Drug	ctd:C071262	SK&F 82958	CTD	2.696e-07	0.005411	9.393e-06	9.848e-05	4	19	DRD1,FOS,PDYN,NOS1
Drug	CID000043103	femoxitine	Stitch	2.696e-07	0.005411	9.393e-06	9.848e-05	4	19	SLC6A3,DRD2,HTR3A,PDYN
Drug	DB01403	Methotrimeprazine	Drug Bank	2.696e-07	0.005411	9.393e-06	9.848e-05	4	19	DRD1,DRD2,DRD3,DRD4
Drug	CID009911144	LS-178498	Stitch	2.696e-07	0.005411	9.393e-06	9.848e-05	4	19	DRD1,DRD2,DRD4,COMT
Drug	CID000055645	quinagolide	Stitch	2.696e-07	0.005411	9.393e-06	9.848e-05	4	19	DRD1,DRD2,DRD3,DRD4
Drug	CID000010315	butyrophenone	Stitch	2.696e-07	0.005411	9.393e-06	9.848e-05	4	19	DRD1,DRD2,DRD3,DRD4
Drug	CID000015386	melperone	Stitch	2.696e-07	0.005411	9.393e-06	9.848e-05	4	19	DRD1,DRD2,DRD4,HTR6
Drug	CID000005567	trifluperidol	Stitch	2.696e-07	0.005411	9.393e-06	9.848e-05	4	19	DRD1,DRD2,DRD3,DRD4
Drug	CID000112184	AC1Q7A7H	Stitch	2.809e-07	0.005637	9.752e-06	0.0001022	5	47	SLC6A3,DRD2,DRD4,COMT,BDNF
Drug	ctd:C002385	linsidomine	CTD	2.809e-07	0.005637	9.752e-06	0.0001022	5	47	FOS,AKT1,PRKG1,SNCA,NOS1
Drug	ctd:D001205	Ascorbic Acid	CTD	3.013e-07	0.006046	1.044e-05	0.0001095	12	628	GSTM1,EPHX1,GSTT1,ACHE,FOS,AKT1,PLAT,RELA,POU5F1,SNCA,BDNF,CDH13
Drug	CID000021387	1-hydroxypyrene	Stitch	3.128e-07	0.006278	1.081e-05	0.0001133	5	48	GSTM1,EPHX1,GSTP1,GSTT1,COMT
Drug	CID011954051	C14800	Stitch	3.128e-07	0.006278	1.081e-05	0.0001133	5	48	GSTM1,EPHX1,GSTP1,GSTT1,CYP2D6
Drug	CID000004197	milrinone	Stitch	3.182e-07	0.006385	1.095e-05	0.0001148	7	150	ADORA2A,PDE4B,PDE4D,PDE6C,RELA,PRKG1,NOS1
Drug	ctd:D010575	Pesticides	CTD	3.182e-07	0.006385	1.095e-05	0.0001148	7	150	GSTM1,GSTP1,GSTT1,CYP2D6,ACHE,FOS,NOS1
Drug	ctd:D003976	Diazinon	CTD	3.218e-07	0.006459	1.106e-05	0.0001159	18	1524	GSTM1,SLC6A3,EPHX1,GSTT1,SLC6A9,DRD2,DRD4,HTR1B,CYP2D6,HTR3A,COMT,HTR6,ACHE,AKT1,RGS17,GRM2,BDNF,PICK1
Drug	CID000005376	AC1L1K7T	Stitch	3.224e-07	0.006469	1.106e-05	0.0001159	12	632	GSTP1,NRG1,DRD1,DRD2,DRD3,DRD4,CYP2D6,FOS,AKT1,POU5F1,NOS1,BDNF
Drug	ctd:D002110	Caffeine	CTD	3.32e-07	0.006662	1.137e-05	0.0001192	11	515	SLC6A3,GSTP1,ADORA2A,DRD2,ARRB2,CYP2D6,ACHE,FOS,AKT1,RELA,BDNF
Drug	CID000001243	SKF 83566	Stitch	3.363e-07	0.006748	1.15e-05	0.0001205	4	20	DRD1,DRD2,DRD3,DRD4
Drug	CID000643628	AC1LD7MJ	Stitch	3.476e-07	0.006975	1.184e-05	0.0001242	5	49	PDE4B,PDE4D,HTR3A,GRM2,OPRM1
Drug	CID000108121	bromobenzene-3,4-oxide	Stitch	3.476e-07	0.006975	1.184e-05	0.0001242	5	49	GSTM1,EPHX1,GSTP1,GSTT1,CYP2D6
Drug	ctd:D019311	Staurosporine	CTD	3.639e-07	0.007304	1.238e-05	0.0001298	7	153	SLC6A3,ACHE,FOS,AKT1,PLAT,RELA,SNCA
Drug	CID000161645	oriens	Stitch	3.804e-07	0.007633	1.292e-05	0.0001354	7	154	GABRG2,ADORA2A,HTR1B,ACHE,GRM2,GDNF,BDNF
Drug	CID003036760	bromobenzene-2,3-oxide	Stitch	3.853e-07	0.007732	1.306e-05	0.0001369	5	50	GSTM1,EPHX1,GSTP1,GSTT1,CYP2D6
Drug	ctd:D028321	Plant Preparations	CTD	3.899e-07	0.007824	1.319e-05	0.0001383	9	315	ADORA2A,GSTT1,HTR1B,COMT,ACHE,FOS,AKT1,RELA,BDNF
Drug	ctd:D005054	Eugenol	CTD	4.126e-07	0.00828	1.393e-05	0.0001461	8	230	GSTM1,GSTP1,DRD1,PDE4B,CYP2D6,PLAT,RELA,BDNF
Drug	CID000095526	S-phenylmercapturic acid	Stitch	4.145e-07	0.008317	1.393e-05	0.0001461	4	21	GSTM1,EPHX1,GSTP1,GSTT1
Drug	CID000016106	perlapine	Stitch	4.145e-07	0.008317	1.393e-05	0.0001461	4	21	DRD2,DRD3,DRD4,HTR6
Drug	CID000057166	Photofrin	Stitch	4.145e-07	0.008317	1.393e-05	0.0001461	4	21	DRD1,DRD2,HTR1B,HTR6
Drug	CID000005212	sildenafil	Stitch	4.184e-07	0.008397	1.404e-05	0.0001472	6	96	PDE4B,PDE4D,PDE6C,AKT1,PRKG1,NOS1
Drug	CID000108063	naphthalene epoxide	Stitch	4.262e-07	0.008553	1.426e-05	0.0001495	5	51	GSTM1,EPHX1,GSTP1,GSTT1,CYP2D6
Drug	CID004369393	DB04618	Stitch	4.262e-07	0.008553	1.426e-05	0.0001495	5	51	SLC6A3,DRD2,DRD4,COMT,BDNF
Drug	ctd:D000111	Acetylcysteine	CTD	4.324e-07	0.008678	1.444e-05	0.0001514	13	780	GSTM1,GSTP1,ACHE,FOS,AKT1,RELA,PRKG1,SNCA,FHIT,GRM2,GDNF,BDNF,CDH13
Drug	CID000166548	Anidulafungin	Stitch	4.335e-07	0.008699	1.445e-05	0.0001515	7	157	DRD1,DRD2,DRD3,DRD4,HTR3A,FOS,GRM2
Drug	ctd:C084178	telmisartan	CTD	4.45e-07	0.00893	1.481e-05	0.0001553	6	97	SLC6A3,ACHE,RELA,SNCA,GDNF,BDNF
Drug	CID000004713	PD98059	Stitch	4.552e-07	0.009135	1.512e-05	0.0001586	8	233	SLC6A3,FOS,AKT1,RELA,POU5F1,MAP2K5,GDNF,BDNF
Drug	CID000105104	U69,593	Stitch	4.705e-07	0.009441	1.561e-05	0.0001636	5	52	SLC6A3,DRD2,HTR1B,PDYN,OPRM1
Drug	CID000014801	MnO2	Stitch	4.723e-07	0.009477	1.561e-05	0.0001636	7	159	GSTP1,GSTT1,DRD3,CD55,RELA,SNCA,NOS1
Drug	ctd:C033607	puerarin	CTD	4.729e-07	0.00949	1.561e-05	0.0001636	6	98	ACHE,FOS,AKT1,RELA,NOS1,GDNF
Drug	ctd:C038491	allyl sulfide	CTD	4.729e-07	0.00949	1.561e-05	0.0001636	6	98	GSTM1,EPHX1,GSTP1,GSTT1,FOS,RELA
Drug	ctd:C016599	mono-(2-ethylhexyl)phthalate	CTD	4.946e-07	0.009925	1.625e-05	0.0001704	12	658	GSTM1,EPHX1,NRG1,PDE4D,ARRB2,PDE6C,FOS,AKT1,RELA,POU5F1,CUBN,GDNF
Drug	ctd:C053003	S-phenyl-N-acetylcysteine	CTD	5.021e-07	0.01008	1.625e-05	0.0001704	3	6	GSTM1,GSTT1,CYP2D6
Drug	ctd:D010627	Phenethylamines	CTD	5.021e-07	0.01008	1.625e-05	0.0001704	3	6	DRD1,DRD2,DRD3
Drug	CID006434100	flupenthixol decanoate	Stitch	5.021e-07	0.01008	1.625e-05	0.0001704	3	6	DRD1,DRD2,DRD4
Drug	CID000094688	FLA 797	Stitch	5.021e-07	0.01008	1.625e-05	0.0001704	3	6	DRD2,DRD3,DRD4
Drug	CID000070140	o-vanillic acid	Stitch	5.021e-07	0.01008	1.625e-05	0.0001704	3	6	DRD2,DRD3,DRD4
Drug	CID009820591	[11c]sa4503	Stitch	5.021e-07	0.01008	1.625e-05	0.0001704	3	6	SLC6A3,ADORA2A,DRD2
Drug	CID000048229	talniflumate	Stitch	5.021e-07	0.01008	1.625e-05	0.0001704	3	6	ADORA2A,PDE4B,PDE4D
Drug	CID000129499	NCQ 115	Stitch	5.021e-07	0.01008	1.625e-05	0.0001704	3	6	DRD2,DRD3,DRD4
Drug	CID006441097	LON-954	Stitch	5.021e-07	0.01008	1.625e-05	0.0001704	3	6	DRD1,DRD2,DRD4
Drug	CID003081914	NNC 22-0031	Stitch	5.021e-07	0.01008	1.625e-05	0.0001704	3	6	DRD2,DRD4,FOS
Drug	CID000133849	abeorphine	Stitch	5.021e-07	0.01008	1.625e-05	0.0001704	3	6	DRD1,DRD2,DRD4
Drug	ctd:D007811	Lanthanum	CTD	5.054e-07	0.01014	1.631e-05	0.000171	4	22	GABRG2,DRD1,DRD2,FOS
Drug	CID000075540	anisamide	Stitch	5.054e-07	0.01014	1.631e-05	0.000171	4	22	DRD2,DRD3,DRD4,HTR3A
Drug	CID000005566	trifluoperazine	Stitch	5.063e-07	0.01016	1.631e-05	0.000171	9	325	DRD1,DRD2,DRD3,DRD4,HTR1B,HTR6,MYO5B,PRKG1,NOS1
Drug	CID000004687	paraxanthine	Stitch	5.183e-07	0.0104	1.664e-05	0.0001745	5	53	SLC6A3,ADORA2A,DRD2,CYP2D6,GDNF
Drug	ctd:D013619	Tacrine	CTD	5.183e-07	0.0104	1.664e-05	0.0001745	5	53	ACHE,FOS,SNCA,NOS1,BDNF
Drug	ctd:D012906	Smoke	CTD	5.444e-07	0.01092	1.745e-05	0.000183	14	937	GSTM1,EPHX1,PDE4B,ACHE,FOS,AKT1,PLAT,RGS17,PCOLCE2,RELA,POU5F1,GDNF,SERPINA5,BDNF
Drug	ctd:D018021	Lithium Chloride	CTD	5.467e-07	0.01097	1.75e-05	0.0001835	9	328	PDE4B,ACHE,FOS,ZNF423,AKT1,POU5F1,SNCA,NOS1,OPRM1
Drug	ctd:D015647	2,3,4,5-Tetrahydro-7,8-dihydroxy-1-phenyl-1H-3-benzazepine	CTD	5.586e-07	0.01121	1.782e-05	0.0001868	7	163	DRD1,DRD2,COMT,FOS,PDYN,SNCA,GDNF
Drug	ctd:D002185	Cannabidiol	CTD	5.586e-07	0.01121	1.782e-05	0.0001868	7	163	GSTM1,SLC6A9,CYP2D6,FOS,RELA,BDNF,OPRM1
Drug	ctd:D026023	Permethrin	CTD	5.695e-07	0.01143	1.804e-05	0.0001891	8	240	SLC6A3,GSTP1,ACHE,FOS,AKT1,RELA,SNCA,BDNF
Drug	CID000122074	aminoindole	Stitch	5.698e-07	0.01144	1.804e-05	0.0001891	5	54	DRD1,DRD2,DRD3,DRD4,COMT
Drug	ctd:D020058	Styrene	CTD	5.698e-07	0.01144	1.804e-05	0.0001891	5	54	GSTM1,EPHX1,GSTP1,GSTT1,FOS
Drug	CID000041987	NSC-305352	Stitch	5.698e-07	0.01144	1.804e-05	0.0001891	5	54	SLC6A3,DRD2,HTR1B,HTR3A,HTR6
Drug	ctd:C054649	3-(2-hydroxy-4-(1,1-dimethylheptyl)phenyl)-4-(3-hydroxypropyl)cyclohexanol	CTD	5.698e-07	0.01144	1.804e-05	0.0001891	5	54	NRG1,DRD2,ARRB2,FOS,AKT1
Drug	ctd:D024502	alpha-Tocopherol	CTD	5.821e-07	0.01168	1.84e-05	0.0001929	7	164	GSTM1,GSTT1,ACHE,FOS,AKT1,RELA,SNCA
Drug	CID000003285	ethylnylestradiol	Stitch	5.906e-07	0.01185	1.863e-05	0.0001954	16	1251	NRG1,DRD1,DRD2,DRD3,DRD4,HTR1B,CYP2D6,COMT,FOS,PDYN,AKT1,PLAT,RELA,NOS1,BDNF,PRDM2
Drug	ctd:D000639	Amitriptyline	CTD	6.065e-07	0.01217	1.911e-05	0.0002003	7	165	EPHX1,GSTP1,DRD1,DRD3,CYP2D6,ACHE,RELA
Drug	CID000004744	perazine	Stitch	6.104e-07	0.01225	1.92e-05	0.0002013	4	23	DRD1,DRD2,DRD4,CYP2D6
Drug	CID000009221	indazole	Stitch	6.851e-07	0.01375	2.148e-05	0.0002252	5	56	HTR3A,COMT,AKT1,PRKG1,NOS1
Drug	CID000007046	tetrahydroisoquinoline	Stitch	6.851e-07	0.01375	2.148e-05	0.0002252	5	56	SLC6A3,DRD1,DRD3,CYP2D6,COMT
Drug	CID000005691	wartmannin	Stitch	6.899e-07	0.01385	2.16e-05	0.0002265	13	813	NRG1,HTR1B,HTR3A,HTR6,MYO5B,FOS,AKT1,RELA,PRKG1,MAP2K5,NOS1,GDNF,BDNF
Drug	CID000446755	P-NE	Stitch	7.127e-07	0.0143	2.224e-05	0.0002332	7	169	ADORA2A,PDE4B,PDE4D,ARRB2,PDE6C,PRKG1,NOS1
Drug	CID000005641	urethane	Stitch	7.127e-07	0.0143	2.224e-05	0.0002332	7	169	GABRG2,HTR1B,HTR3A,FOS,PDYN,NOS1,OPRM1
Drug	CID000002508	C8-ceramide	Stitch	7.192e-07	0.01443	2.239e-05	0.0002347	11	557	GSTM1,GSTP1,GSTT1,AK5,FOS,AKT1,PLAT,RELA,MAP2K5,NOS1,BDNF
Drug	ctd:D005978	Glutathione	CTD	7.196e-07	0.01444	2.239e-05	0.0002347	9	339	GSTM1,EPHX1,GSTP1,GSTT1,CYP2D6,FOS,AKT1,RELA,SNCA
Drug	CID000068555	ibopamine	Stitch	7.309e-07	0.01467	2.25e-05	0.0002359	4	24	DRD1,DRD2,DRD3,DRD4
Drug	CID000005378	AC1L1K7Z	Stitch	7.309e-07	0.01467	2.25e-05	0.0002359	4	24	DRD4,HTR1B,HTR3A,HTR6
Drug	CID000008594	N-1-naphthylphthalamic acid	Stitch	7.309e-07	0.01467	2.25e-05	0.0002359	4	24	DRD1,DRD2,DRD3,DRD4
Drug	CID003277600	SB204741	Stitch	7.309e-07	0.01467	2.25e-05	0.0002359	4	24	HTR1B,HTR3A,HTR6,FOS
Drug	CID000037032	5,6-dihydroxy-2-dimethylaminotetralin	Stitch	7.309e-07	0.01467	2.25e-05	0.0002359	4	24	DRD1,DRD2,DRD4,HTR1B
Drug	CID000004382	epinine	Stitch	7.309e-07	0.01467	2.25e-05	0.0002359	4	24	DRD1,DRD2,DRD3,DRD4
Drug	CID000119381	AC1L3OPK	Stitch	7.309e-07	0.01467	2.25e-05	0.0002359	4	24	DRD2,DRD4,HTR1B,ACHE
Drug	CID000007967	cyclohexanone	Stitch	7.493e-07	0.01504	2.299e-05	0.000241	5	57	GSTM1,GSTP1,GSTT1,COMT,BDNF
Drug	CID000107640	NSC624746	Stitch	7.493e-07	0.01504	2.299e-05	0.000241	5	57	NRG1,HTR1B,HTR3A,ACHE,FOS
Drug	CID000000774	histamine	Stitch	7.715e-07	0.01548	2.364e-05	0.0002478	11	561	GSTP1,GSTT1,PDE4B,HTR1B,PDE4D,HTR3A,HTR6,MYO5B,FOS,RELA,NOS1
Drug	CID000000838	L-adrenaline	Stitch	7.732e-07	0.01552	2.365e-05	0.000248	10	446	DRD1,DRD2,DRD3,DRD4,COMT,ACHE,FOS,PDYN,PLAT,NOS1
Drug	CID000002519	caffeine	Stitch	7.851e-07	0.01576	2.398e-05	0.0002514	11	562	ADORA2A,DRD1,DRD2,DRD3,PDE4B,DRD4,PDE4D,PDE6C,CYP2D6,FOS,GRM2
Drug	CID000003008	racemethorphan	Stitch	7.951e-07	0.01596	2.425e-05	0.0002542	6	107	DRD2,CYP2D6,FOS,PDYN,GRM2,OPRM1
Drug	ctd:D004050	Ditiocarb	CTD	8.181e-07	0.01642	2.491e-05	0.0002612	5	58	GSTM1,SLC6A3,GSTP1,RELA,SNCA
Drug	CID000004630	oxotremorine	Stitch	8.399e-07	0.01686	2.554e-05	0.0002677	6	108	DRD1,DRD2,DRD3,DRD4,HTR1B,ACHE
Drug	CID000005070	riluzole	Stitch	8.671e-07	0.0174	2.628e-05	0.0002755	7	174	GABRG2,NRG1,HTR6,GRM2,NOS1,GDNF,BDNF
Drug	ctd:C121465	6-methyl-2-(phenylethynyl)pyridine	CTD	8.682e-07	0.01742	2.628e-05	0.0002755	4	25	ACHE,FOS,PDYN,BDNF
Drug	CID000068778	budipine	Stitch	8.682e-07	0.01742	2.628e-05	0.0002755	4	25	ADORA2A,CYP2D6,COMT,GDNF
Drug	CID009954280	nTZDpa	Stitch	8.768e-07	0.0176	2.63e-05	0.0002758	3	7	DRD2,DRD4,PLAT
Drug	CID000071253	alpiropride	Stitch	8.768e-07	0.0176	2.63e-05	0.0002758	3	7	DRD1,DRD2,DRD4
Drug	CID005312124	GR218,231	Stitch	8.768e-07	0.0176	2.63e-05	0.0002758	3	7	DRD2,DRD3,DRD4
Drug	CID000188932	NCQ436	Stitch	8.768e-07	0.0176	2.63e-05	0.0002758	3	7	DRD2,DRD3,DRD4
Drug	CID000083828	cocaine methiodide	Stitch	8.768e-07	0.0176	2.63e-05	0.0002758	3	7	SLC6A3,DRD1,HTR3A
Drug	DB01088	Iloprost	Drug Bank	8.768e-07	0.0176	2.63e-05	0.0002758	3	7	PDE4B,PDE4D,PLAT
Drug	ctd:D030421	Peroxynitrous Acid	CTD	8.918e-07	0.0179	2.659e-05	0.0002788	5	59	FOS,AKT1,RELA,PRKG1,BDNF
Drug	ctd:C037304	cyhalothrin	CTD	8.918e-07	0.0179	2.659e-05	0.0002788	5	59	SLC6A3,DRD2,CYP2D6,AKT1,RELA
Drug	CID000001355	m-chlorophenylpiperazine	Stitch	8.918e-07	0.0179	2.659e-05	0.0002788	5	59	HTR1B,HTR3A,HTR6,FOS,PDYN
Drug	CID005362436	SF303	Stitch	8.918e-07	0.0179	2.659e-05	0.0002788	5	59	HTR1B,HTR3A,HTR6,FOS,PLAT
Drug	ctd:D007099	Imipramine	CTD	9.357e-07	0.01878	2.782e-05	0.0002917	6	110	EPHX1,GSTP1,CYP2D6,ACHE,FOS,BDNF
Drug	ctd:C040048	caffeic acid	CTD	9.357e-07	0.01878	2.782e-05	0.0002917	6	110	GSTM1,GSTP1,COMT,ACHE,SNCA,MAP2K5
Drug	ctd:D009585	Nitrogen Dioxide	CTD	9.706e-07	0.01948	2.874e-05	0.0003013	5	60	GSTM1,GSTP1,GSTT1,DRD2,FOS
Drug	CID000004095	methadone	Stitch	9.706e-07	0.01948	2.874e-05	0.0003013	5	60	DRD2,CYP2D6,COMT,PDYN,OPRM1
Drug	4164_UP	Thioridazine hydrochloride [130-61-0]; Up 200; 9.8uM; MCF7; HT_HG-U133A	Broad Institute CMAP Up	9.725e-07	0.01952	2.874e-05	0.0003013	7	177	ADORA2A,SLC6A9,HTR1B,TRPM3,FOS,CD55,PRDM2
Drug	4495_UP	(-)-Isoproterenol hydrochloride [5984-95-2]; Up 200; 16.2uM; PC3; HT_HG-U133A	Broad Institute CMAP Up	9.725e-07	0.01952	2.874e-05	0.0003013	7	177	PDE4B,PDE4D,PDE6C,RAPGEF5,FOS,PSD3,CD55
Drug	ctd:C000228	aristolochic acid I	CTD	1.01e-06	0.02027	2.981e-05	0.0003125	7	178	GSTM1,EPHX1,GSTP1,GSTT1,AKT1,RELA,SNCA
Drug	CID000169533	Pro-leu-gly	Stitch	1.024e-06	0.02054	2.999e-05	0.0003144	4	26	DRD1,DRD2,DRD3,DRD4
Drug	CID000006040	piperoxan	Stitch	1.024e-06	0.02054	2.999e-05	0.0003144	4	26	DRD1,DRD2,DRD4,HTR1B
Drug	CID000033295	FLA-63	Stitch	1.024e-06	0.02054	2.999e-05	0.0003144	4	26	DRD1,DRD2,DRD3,DRD4
Drug	CID000119583	mosapride	Stitch	1.024e-06	0.02054	2.999e-05	0.0003144	4	26	DRD2,HTR1B,HTR3A,HTR6
Drug	CID000002729	tardan	Stitch	1.024e-06	0.02054	2.999e-05	0.0003144	4	26	DRD1,DRD2,DRD4,HTR6
Drug	CID000037786	BP-4,5-oxide	Stitch	1.055e-06	0.02117	3.086e-05	0.0003235	5	61	GSTM1,EPHX1,GSTP1,GSTT1,CYP2D6
Drug	ctd:D012293	Rifampin	CTD	1.08e-06	0.02167	3.154e-05	0.0003307	9	356	GSTM1,EPHX1,GSTP1,ADORA2A,GSTT1,PDE4D,CYP2D6,PLAT,SNCA
Drug	CID000001209	L-quisqualic acid	Stitch	1.088e-06	0.02184	3.175e-05	0.0003329	7	180	GABRG2,HTR1B,ACHE,FOS,PDYN,GRM2,BDNF
Drug	ctd:D015655	1-Methyl-4-phenylpyridinium	CTD	1.092e-06	0.02192	3.181e-05	0.0003335	18	1657	GSTM1,SLC6A3,ADORA2A,SLC6A9,DRD2,DRD3,COMT,ACHE,FOS,CD55,AKT1,RELA,PRKG1,SNCA,MAP2K5,SH3RF3,GDNF,BDNF
Drug	CID000449090	d 1b	Stitch	1.145e-06	0.02297	3.329e-05	0.0003491	5	62	SLC6A3,DRD1,DRD2,DRD3,DRD4
Drug	CID000075552	diallyl tetrasulfide	Stitch	1.154e-06	0.02317	3.352e-05	0.0003515	6	114	GSTM1,SLC6A3,GSTP1,GSTT1,DRD2,AKT1
Drug	ctd:D008628	Mercury	CTD	1.162e-06	0.02331	3.368e-05	0.0003532	11	585	GSTM1,GSTP1,GSTT1,DRD3,DRD4,COMT,ACHE,FOS,RELA,BDNF,OPRM1
Drug	CID000005568	triflupromazine	Stitch	1.199e-06	0.02406	3.457e-05	0.0003625	4	27	DRD1,DRD2,DRD3,DRD4
Drug	CID000124007	CP-93,129	Stitch	1.199e-06	0.02406	3.457e-05	0.0003625	4	27	HTR1B,HTR3A,HTR6,ACHE
Drug	CID000005078	rizatriptan	Stitch	1.199e-06	0.02406	3.457e-05	0.0003625	4	27	HTR1B,HTR3A,HTR6,PRDM2
Drug	CID000107992	MK-212	Stitch	1.199e-06	0.02406	3.457e-05	0.0003625	4	27	DRD2,HTR1B,HTR3A,HTR6
Drug	CID000004828	pindolol	Stitch	1.241e-06	0.0249	3.572e-05	0.0003745	5	63	DRD2,HTR1B,CYP2D6,HTR3A,HTR6
Drug	ctd:D006581	Hexachlorobenzene	CTD	1.307e-06	0.02624	3.759e-05	0.0003941	7	185	GSTM1,EPHX1,GSTP1,COMT,FOS,AKT1,RELA
Drug	CID000005523	Ultracet	Stitch	1.343e-06	0.02694	3.855e-05	0.0004041	5	64	HTR1B,CYP2D6,HTR3A,HTR6,OPRM1
Drug	ctd:D002713	Chlorine	CTD	1.388e-06	0.02785	3.902e-05	0.0004091	9	367	SLC6A9,DRD1,PDE4D,ARRB2,HTR6,FOS,AKT1,PLAT,NOS1
Drug	CID006335051	AC1O3R20	Stitch	1.396e-06	0.02801	3.902e-05	0.0004091	4	28	PDE4B,PDE4D,ACHE,RELA
Drug	CID000132420	NNC 756	Stitch	1.4e-06	0.02809	3.902e-05	0.0004091	3	8	DRD1,DRD2,DRD4
Drug	ctd:D005444	Flunarizine	CTD	1.4e-06	0.02809	3.902e-05	0.0004091	3	8	GSTP1,DRD1,DRD2
Drug	CID000098468	1BnTIQ	Stitch	1.4e-06	0.02809	3.902e-05	0.0004091	3	8	SLC6A3,COMT,SNCA
Drug	CID000004657	Z H-H	Stitch	1.4e-06	0.02809	3.902e-05	0.0004091	3	8	CYP2D6,HTR3A,COMT
Drug	CID000010661	8-chlorotheophylline	Stitch	1.4e-06	0.02809	3.902e-05	0.0004091	3	8	ADORA2A,DRD1,DRD2
Drug	CID000231502	1-methyl-3,4-dihydroisoquinoline	Stitch	1.4e-06	0.02809	3.902e-05	0.0004091	3	8	DRD1,DRD2,DRD4
Drug	CID000119105	2-DCE-IFF	Stitch	1.4e-06	0.02809	3.902e-05	0.0004091	3	8	GSTM1,GSTP1,GSTT1
Drug	CID000005024	SCH-12679	Stitch	1.4e-06	0.02809	3.902e-05	0.0004091	3	8	DRD1,DRD2,DRD4
Drug	CID005311200	L-745,870	Stitch	1.4e-06	0.02809	3.902e-05	0.0004091	3	8	DRD1,DRD2,DRD4
Drug	ctd:D008750	Methyldopa	CTD	1.4e-06	0.02809	3.902e-05	0.0004091	3	8	GSTM1,GSTP1,COMT
Drug	CID006603999	SB215,505	Stitch	1.4e-06	0.02809	3.902e-05	0.0004091	3	8	DRD2,DRD4,HTR1B
Drug	DB00651	Dyphylline	Drug Bank	1.4e-06	0.02809	3.902e-05	0.0004091	3	8	ADORA2A,PDE4B,PDE4D
Drug	CID000168870	hydergine	Stitch	1.4e-06	0.02809	3.902e-05	0.0004091	3	8	DRD1,DRD2,DRD4
Drug	CID001400242	2,3,4,5-Tetrahydro-1H-benzo[d]azepine	Stitch	1.4e-06	0.02809	3.902e-05	0.0004091	3	8	DRD1,DRD2,DRD4
Drug	CID000071266	bromerguride	Stitch	1.4e-06	0.02809	3.902e-05	0.0004091	3	8	DRD2,DRD3,DRD4
Drug	CID000170154	AC1L5523	Stitch	1.4e-06	0.02809	3.902e-05	0.0004091	3	8	DRD2,DRD4,HTR3A
Drug	CID000182581	5-OHIP	Stitch	1.4e-06	0.02809	3.902e-05	0.0004091	3	8	HTR1B,HTR3A,FOS
Drug	CID000134117	BP-554	Stitch	1.4e-06	0.02809	3.902e-05	0.0004091	3	8	HTR1B,HTR3A,BDNF
Drug	ctd:D017279	Selenocysteine	CTD	1.4e-06	0.02809	3.902e-05	0.0004091	3	8	GSTP1,FOS,RELA
Drug	CID000000961	hydroxyl radicals	Stitch	1.477e-06	0.02963	4.11e-05	0.0004309	16	1341	GSTM1,EPHX1,GSTP1,GSTT1,PDE4B,PDE4D,PDE6C,CYP2D6,COMT,ACHE,FOS,AOAH,AKT1,RELA,FHIT,NOS1
Drug	ctd:D012601	Scopolamine Hydrobromide	CTD	1.559e-06	0.03129	4.334e-05	0.0004543	6	120	HTR6,ACHE,FOS,PDYN,RELA,BDNF
Drug	CID005311131	AC1NSK22	Stitch	1.567e-06	0.03144	4.342e-05	0.0004552	5	66	GSTM1,GSTP1,GSTT1,ACHE,FOS
Drug	CID000004515	NO-711	Stitch	1.567e-06	0.03144	4.342e-05	0.0004552	5	66	SLC6A3,GABRG2,DRD2,HTR1B,GRM2
Drug	CID000115111	WAY 100135	Stitch	1.615e-06	0.03242	4.447e-05	0.0004662	4	29	HTR1B,HTR3A,HTR6,FOS
Drug	CID011954254	D02568	Stitch	1.615e-06	0.03242	4.447e-05	0.0004662	4	29	HTR1B,HTR3A,HTR6,FOS
Drug	CID000011915	phenylglyoxylic acid	Stitch	1.615e-06	0.03242	4.447e-05	0.0004662	4	29	GSTM1,EPHX1,GSTP1,GSTT1
Drug	CID000004658	p-MPPI	Stitch	1.615e-06	0.03242	4.447e-05	0.0004662	4	29	ADORA2A,HTR1B,HTR3A,HTR6
Drug	CID000099049	ergocryptine	Stitch	1.615e-06	0.03242	4.447e-05	0.0004662	4	29	DRD1,DRD2,DRD3,DRD4
Drug	1761_UP	Syrosingopine [84-36-6]; Up 200; 6uM; HL60; HG-U133A	Broad Institute CMAP Up	1.618e-06	0.03247	4.448e-05	0.0004663	7	191	SLC6A3,PDE4B,ARRB2,HTR3A,CD55,FHIT,MAP2K5
Drug	ctd:D000255	Adenosine Triphosphate	CTD	1.734e-06	0.0348	4.761e-05	0.0004991	7	193	GSTP1,ARRB2,COMT,FOS,AKT1,RELA,SNCA
Drug	ctd:C016837	zinc chloride	CTD	1.77e-06	0.03551	4.852e-05	0.0005087	9	378	GSTP1,GSTT1,DRD1,DRD2,ARRB2,ACHE,FOS,AKT1,RELA
Drug	CID000323970	AC1L89QG	Stitch	1.819e-06	0.0365	4.98e-05	0.0005221	5	68	SLC6A3,DRD2,CYP2D6,GRM2,GDNF
Drug	6822_UP	Riboflavine [83-88-5]; Up 200; 10.6uM; MCF7; HT_HG-U133A	Broad Institute CMAP Up	1.857e-06	0.03727	5.064e-05	0.0005309	7	195	GSTP1,DRD2,ZNF423,SNCA,GRM2,SERPINA5,PICK1
Drug	CID000068870	tianeptine	Stitch	1.86e-06	0.03732	5.064e-05	0.0005309	4	30	HTR1B,HTR3A,FOS,BDNF
Drug	ctd:C073601	KT 5823	CTD	1.86e-06	0.03732	5.064e-05	0.0005309	4	30	FOS,PLAT,PRKG1,BDNF
Drug	ctd:D012642	Selegiline	CTD	1.86e-06	0.03732	5.064e-05	0.0005309	4	30	FOS,AKT1,RELA,SNCA
Drug	4803_UP	Scopolamine hydrochloride [55-16-3]; Up 200; 11.8uM; MCF7; HT_HG-U133A	Broad Institute CMAP Up	1.988e-06	0.03989	5.405e-05	0.0005667	7	197	GSTP1,FKBP15,DRD2,PDE4B,HTR1B,PLAT,SNCA
Drug	CID000449606	AC1L9NAZ	Stitch	2.056e-06	0.04126	5.583e-05	0.0005853	7	198	SLC6A3,ADORA2A,NRG1,DRD2,NPY1R,GRM2,OPRM1
Drug	CID010476504	CHEBI:334375	Stitch	2.095e-06	0.04205	5.592e-05	0.0005862	3	9	DRD1,DRD2,DRD4
Drug	CID000292427	Val-Met	Stitch	2.095e-06	0.04205	5.592e-05	0.0005862	3	9	DRD2,COMT,BDNF
Drug	ctd:D010755	Organophosphates	CTD	2.095e-06	0.04205	5.592e-05	0.0005862	3	9	GSTM1,GSTT1,ACHE
Drug	ctd:D008152	Loxapine	CTD	2.095e-06	0.04205	5.592e-05	0.0005862	3	9	DRD1,DRD2,CYP2D6
Drug	CID000153847	carpropamid	Stitch	2.095e-06	0.04205	5.592e-05	0.0005862	3	9	DRD2,DRD3,DRD4
Drug	CID000077899	melantonin	Stitch	2.095e-06	0.04205	5.592e-05	0.0005862	3	9	DRD2,DRD4,HTR1B
Drug	CID000071148	tropapride	Stitch	2.095e-06	0.04205	5.592e-05	0.0005862	3	9	DRD2,DRD3,DRD4
Drug	ctd:D017671	Platinum Compounds	CTD	2.095e-06	0.04205	5.592e-05	0.0005862	3	9	GSTM1,GSTP1,GSTT1
Drug	CID000123692	BTCP	Stitch	2.095e-06	0.04205	5.592e-05	0.0005862	3	9	DRD1,DRD2,DRD4
Drug	ctd:C048599	N(6)-cyclopentyladenosine	CTD	2.095e-06	0.04205	5.592e-05	0.0005862	3	9	ACHE,FOS,OPRM1
Drug	CID010884046	CHEBI:334542	Stitch	2.095e-06	0.04205	5.592e-05	0.0005862	3	9	DRD1,DRD2,DRD4
Drug	DB00805	Minaprine	Drug Bank	2.095e-06	0.04205	5.592e-05	0.0005862	3	9	DRD1,DRD2,ACHE
Drug	ctd:C548233	mephedrone	CTD	2.095e-06	0.04205	5.592e-05	0.0005862	3	9	SLC6A3,DRD2,NOS1
Drug	CID000001641	phaclofen	Stitch	2.102e-06	0.04218	5.602e-05	0.0005873	5	70	GABRG2,HTR1B,HTR3A,FOS,PRDM2
Drug	CID000003148	AC1L9B0M	Stitch	2.131e-06	0.04276	5.663e-05	0.0005937	4	31	HTR1B,CYP2D6,HTR3A,HTR6
Drug	CID000013032	isopropylaniline	Stitch	2.131e-06	0.04276	5.663e-05	0.0005937	4	31	HTR1B,CYP2D6,HTR3A,HTR6
Drug	CID003034747	C070379	Stitch	2.198e-06	0.0441	5.834e-05	0.0006116	7	200	AKT1,RELA,PRKG1,GRM2,MAP2K5,NOS1,BDNF
Drug	CID000007839	1,2-dibromoethane	Stitch	2.256e-06	0.04528	5.981e-05	0.0006271	5	71	GSTM1,GSTP1,GSTT1,CYP2D6,CD55
Drug	CID000001216	AP-5	Stitch	2.272e-06	0.0456	6.016e-05	0.0006307	6	128	GABRG2,HTR1B,FOS,GRM2,NOS1,BDNF
Drug	CID000054454	simvastatin	Stitch	2.286e-06	0.04588	6.045e-05	0.0006338	9	390	DRD1,DRD2,DRD3,DRD4,FOS,AKT1,PLAT,RELA,NOS1
Drug	CID000007812	4-chloroaniline	Stitch	2.348e-06	0.04712	6.199e-05	0.0006499	7	202	GSTP1,GSTT1,HTR6,MYO5B,TRPM3,AKT1,PRDM2
Drug	ctd:D005038	Ethylnitrosourea	CTD	2.41e-06	0.04837	6.356e-05	0.0006663	8	291	SLC6A3,EPHX1,GSTT1,DRD1,FOS,NOS1,BDNF,OPRM1
Drug	CID000055483	dopexamine	Stitch	2.429e-06	0.04876	6.398e-05	0.0006708	4	32	DRD1,DRD2,DRD3,DRD4
Drug	CID000008082	piperidine	Stitch	2.487e-06	0.04991	6.541e-05	0.0006857	6	130	SLC6A3,DRD2,DRD4,HTR6,ACHE,OPRM1
Drug	CID000002761	CAS 298-57-7	Stitch	2.591e-06	0.05199	6.805e-05	0.0007135	5	73	DRD1,DRD2,DRD3,DRD4,CYP2D6
Drug	CID000004510	nitroglycerin	Stitch	2.674e-06	0.05365	7.014e-05	0.0007353	7	206	GSTM1,GSTP1,GSTT1,FOS,PLAT,PRKG1,NOS1
Drug	ctd:C049985	staurosporine aglycone	CTD	2.758e-06	0.05536	7.189e-05	0.0007537	4	33	FOS,AKT1,PLAT,BDNF
Drug	CID005327049	DB921	Stitch	2.758e-06	0.05536	7.189e-05	0.0007537	4	33	DRD1,DRD2,DRD3,DRD4
Drug	CID000017011	Depixol	Stitch	2.758e-06	0.05536	7.189e-05	0.0007537	4	33	DRD1,DRD2,DRD4,HTR1B
Drug	CID000003671	ibudilast	Stitch	2.758e-06	0.05536	7.189e-05	0.0007537	4	33	PDE4B,PDE4D,PRKG1,GDNF
Drug	CID000004236	modafinil	Stitch	2.758e-06	0.05536	7.189e-05	0.0007537	4	33	SLC6A3,COMT,FOS,PDYN
Drug	ctd:D003975	Diazepam	CTD	2.772e-06	0.05563	7.206e-05	0.0007555	5	74	GABRG2,FOS,PDYN,RELA,BDNF
Drug	CID000028649	stilbene oxide	Stitch	2.772e-06	0.05563	7.206e-05	0.0007555	5	74	GSTM1,EPHX1,GSTP1,GSTT1,CYP2D6
Drug	ctd:D008687	Metformin	CTD	2.812e-06	0.05642	7.299e-05	0.0007653	9	400	GSTP1,SLC6A9,ACHE,FOS,AKT1,PLAT,RELA,POU5F1,NOS1
Drug	ctd:D002087	Butyrates	CTD	2.85e-06	0.0572	7.39e-05	0.0007748	7	208	SLC6A3,GSTP1,GSTT1,FOS,AKT1,RELA,BDNF
Drug	ctd:D020866	omega-Conotoxin GVIA	CTD	2.987e-06	0.05994	7.626e-05	0.0007996	3	10	FOS,SNCA,OPRM1
Drug	CID006450478	tenilapine	Stitch	2.987e-06	0.05994	7.626e-05	0.0007996	3	10	DRD2,DRD4,HTR6
Drug	CID003084985	DO 710	Stitch	2.987e-06	0.05994	7.626e-05	0.0007996	3	10	DRD1,DRD2,DRD4
Drug	ctd:C006923	carvone	CTD	2.987e-06	0.05994	7.626e-05	0.0007996	3	10	GABRG2,GSTP1,ACHE
Drug	CID005312149	SB-271046	Stitch	2.987e-06	0.05994	7.626e-05	0.0007996	3	10	HTR3A,HTR6,ACHE
Drug	ctd:C019257	angelica lactone	CTD	2.987e-06	0.05994	7.626e-05	0.0007996	3	10	GSTM1,GSTP1,GSTT1
Drug	CID000656705	5-HTQ	Stitch	2.987e-06	0.05994	7.626e-05	0.0007996	3	10	HTR1B,HTR3A,HTR6
Drug	CID000010145	Tussiglaucin	Stitch	2.987e-06	0.05994	7.626e-05	0.0007996	3	10	PDE4B,HTR1B,PDE4D
Drug	ctd:D016713	Ritanserin	CTD	2.987e-06	0.05994	7.626e-05	0.0007996	3	10	HTR1B,PDYN,BDNF
Drug	ctd:D006719	Homovanillic Acid	CTD	2.987e-06	0.05994	7.626e-05	0.0007996	3	10	COMT,NOS1,OPRM1
Drug	CID000115007	S 14297	Stitch	2.987e-06	0.05994	7.626e-05	0.0007996	3	10	DRD2,DRD3,HTR1B
Drug	DB01392	Yohimbine	Drug Bank	2.987e-06	0.05994	7.626e-05	0.0007996	3	10	DRD2,DRD3,HTR1B
Drug	CID000004780	phenylbiguanide	Stitch	3.119e-06	0.0626	7.934e-05	0.0008318	4	34	HTR1B,HTR3A,HTR6,FOS
Drug	CID000003675	phenelzine	Stitch	3.119e-06	0.0626	7.934e-05	0.0008318	4	34	SLC6A3,HTR1B,HTR3A,BDNF
Drug	CID000004736	pentazocine HCl	Stitch	3.119e-06	0.0626	7.934e-05	0.0008318	4	34	HTR3A,FOS,PDYN,OPRM1
Drug	ctd:C031721	naphthalene	CTD	3.304e-06	0.0663	8.392e-05	0.0008798	9	408	GSTM1,EPHX1,GSTP1,NRG1,CYP2D6,COMT,FOS,AKT1,PLAT
Drug	CID000000861	D-triiodothyronine	Stitch	3.37e-06	0.06763	8.55e-05	0.0008964	9	409	GSTM1,GSTP1,GSTT1,DRD4,MYO5B,ACHE,FOS,AKT1,RELA
Drug	ctd:D008790	Metoprolol	CTD	3.377e-06	0.06777	8.556e-05	0.0008971	5	77	ARRB2,CYP2D6,FOS,AKT1,NOS1
Drug	ctd:C013690	styrene oxide	CTD	3.514e-06	0.07051	8.881e-05	0.0009311	4	35	GSTM1,EPHX1,GSTP1,GSTT1
Drug	CID000009649	dimethoxystrychnine	Stitch	3.514e-06	0.07051	8.881e-05	0.0009311	4	35	GSTM1,GSTP1,GSTT1,HTR3A
Drug	CID000003244	AC1L1FHZ	Stitch	3.547e-06	0.07118	8.953e-05	0.0009387	7	215	DRD2,AKT1,RELA,SNCA,FHIT,NOS1,BDNF
Drug	CID000007501	styrene	Stitch	3.6e-06	0.07224	9.041e-05	0.0009479	5	78	GSTM1,EPHX1,GSTP1,GSTT1,FOS
Drug	ctd:D004280	Dobutamine	CTD	3.6e-06	0.07224	9.041e-05	0.0009479	5	78	ARRB2,COMT,FOS,AKT1,NOS1
Drug	CID000053359	tolrestat	Stitch	3.6e-06	0.07224	9.041e-05	0.0009479	5	78	DRD1,DRD2,DRD3,DRD4,RELA
Drug	CID000025892	BP-7,8-diol	Stitch	3.6e-06	0.07224	9.041e-05	0.0009479	5	78	GSTM1,EPHX1,GSTP1,GSTT1,CYP2D6
Drug	CID000000323	coumarin	Stitch	3.667e-06	0.07359	9.199e-05	0.0009644	6	139	GSTM1,GSTP1,GSTT1,CYP2D6,ACHE,PLAT
Drug	ctd:C027576	4-hydroxy-2-nonenal	CTD	3.736e-06	0.07498	9.361e-05	0.0009814	12	799	GSTM1,EPHX1,GSTP1,DRD2,COMT,FOS,PDYN,AOAH,AKT1,RELA,MAP2K5,BDNF
Drug	ctd:D012460	Sulfasalazine	CTD	3.822e-06	0.07671	9.564e-05	0.001003	6	140	EPHX1,GSTP1,CD55,RELA,GDNF,OPRM1
Drug	CID000003486	glutathionesulfonic acid	Stitch	3.834e-06	0.07695	9.582e-05	0.001005	5	79	DRD1,DRD2,DRD3,DRD4,HTR3A
Drug	CID000132496	FGIN-1-27	Stitch	3.944e-06	0.07915	9.832e-05	0.001031	4	36	GABRG2,HTR1B,HTR3A,SMYD3
Drug	ctd:D007306	Insecticides	CTD	3.944e-06	0.07915	9.832e-05	0.001031	4	36	GSTM1,GSTT1,ACHE,BDNF
Drug	CID000005722	zaprinast	Stitch	3.983e-06	0.07993	9.904e-05	0.001038	6	141	ADORA2A,PDE4B,PDE4D,PDE6C,PRKG1,NOS1
Drug	CID000003001	NSC9567	Stitch	3.983e-06	0.07993	9.904e-05	0.001038	6	141	GSTM1,GSTP1,GSTT1,DRD2,COMT,NOS1
Drug	CID000005358	sumatriptan	Stitch	4.08e-06	0.08189	0.0001009	0.001058	5	80	ADORA2A,HTR1B,HTR3A,HTR6,FOS
Drug	ctd:C056189	di-n-butyltin	CTD	4.098e-06	0.08225	0.0001009	0.001058	3	11	AKT1,RELA,NOS1
Drug	ctd:D010879	Piperazines	CTD	4.098e-06	0.08225	0.0001009	0.001058	3	11	SLC6A3,DRD2,ACHE
Drug	ctd:D001498	3-Pyridinecarboxylic acid, 1,4-dihydro-2,6-dimethyl-5-nitro-4-(2-(trifluoromethyl)phenyl)-, Methyl ester	CTD	4.098e-06	0.08225	0.0001009	0.001058	3	11	DRD2,FOS,BDNF
Drug	CID000424361	4-aminopiperidine	Stitch	4.098e-06	0.08225	0.0001009	0.001058	3	11	SLC6A3,DRD1,DRD4
Drug	CID000020262	9-benzyladenine	Stitch	4.098e-06	0.08225	0.0001009	0.001058	3	11	PDE4B,PDE4D,CYP2D6
Drug	DB00726	Trimipramine	Drug Bank	4.098e-06	0.08225	0.0001009	0.001058	3	11	SLC6A3,DRD1,DRD2
Drug	CID000040841	Wy-16,225	Stitch	4.098e-06	0.08225	0.0001009	0.001058	3	11	PDYN,GRM2,OPRM1
Drug	CID000134664	benzodiazepine	Stitch	4.149e-06	0.08326	0.000102	0.00107	6	142	GABRG2,ADORA2A,DRD2,HTR1B,HTR3A,OPRM1
Drug	CID000008146	DE gel	Stitch	4.321e-06	0.08671	0.000106	0.001111	6	143	GABRG2,FOS,GRM2,NOS1,BDNF,PRDM2
Drug	CID000002812	clotrimazole	Stitch	4.321e-06	0.08671	0.000106	0.001111	6	143	GSTM1,GSTP1,GSTT1,CYP2D6,TRPM3,NOS1
Drug	CID000444453	1b-42	Stitch	4.339e-06	0.08707	0.0001063	0.001115	5	81	GSTM1,EPHX1,GSTP1,ADORA2A,SNCA
Drug	CID000005595	ICS-205,930	Stitch	4.412e-06	0.08855	0.0001077	0.001129	4	37	HTR1B,HTR3A,HTR6,FOS
Drug	ctd:C064294	sarpogrelate	CTD	4.412e-06	0.08855	0.0001077	0.001129	4	37	HTR1B,CYP2D6,FOS,AKT1
Drug	ctd:D020889	Rolipram	CTD	4.412e-06	0.08855	0.0001077	0.001129	4	37	PDE4B,PDE4D,AKT1,BDNF
Drug	ctd:D010882	Piperonyl Butoxide	CTD	4.428e-06	0.08887	0.000108	0.001132	9	423	GSTM1,EPHX1,GSTP1,NRG1,ARRB2,HTR6,ACHE,FOS,POU5F1
Drug	CID000104787	DPDPE	Stitch	4.61e-06	0.09251	0.0001123	0.001177	5	82	DRD1,HTR1B,PDYN,BDNF,OPRM1
Drug	ctd:C049584	2-amino-1-methyl-6-phenylimidazo(4,5-b)pyridine	CTD	4.641e-06	0.09314	0.0001129	0.001184	10	545	GSTM1,EPHX1,GSTP1,GSTT1,CYP2D6,COMT,FOS,RELA,FHIT,SMYD3
Drug	ctd:C008261	lead acetate	CTD	4.74e-06	0.09512	0.0001152	0.001207	18	1837	GSTM1,GSTP1,SLC6A9,DRD1,DRD2,NPY1R,HTR1B,HTR3A,ACHE,FOS,PDYN,AKT1,PLAT,RELA,SNCA,NOS1,BDNF,OPRM1
Drug	ctd:D001241	Aspirin	CTD	4.804e-06	0.09641	0.0001166	0.001222	11	678	GSTM1,ADORA2A,GSTT1,FOS,CD55,ASTN2,AKT1,PLAT,RELA,SNCA,MAP2K5
Drug	ctd:D008555	Melitten	CTD	4.894e-06	0.09822	0.0001186	0.001244	5	83	SLC6A3,DRD2,AKT1,RELA,NOS1
Drug	CID000005083	Ro 31-8220	Stitch	4.97e-06	0.09974	0.0001203	0.001261	8	321	GABRG2,HTR1B,FOS,AKT1,RELA,GRM2,MAP2K5,NOS1
Drug	CID000002533	calphostin C	Stitch	5.152e-06	0.1034	0.0001244	0.001305	9	431	FOS,PDYN,AKT1,RELA,PRKG1,GRM2,MAP2K5,NOS1,PICK1
Drug	CID000005637	U0126	Stitch	5.152e-06	0.1034	0.0001244	0.001305	9	431	NRG1,FOS,AKT1,RELA,PRKG1,MAP2K5,NOS1,GDNF,BDNF
Drug	ctd:D012402	Rotenone	CTD	5.246e-06	0.1053	0.0001265	0.001327	13	977	GSTM1,SLC6A3,EPHX1,ADORA2A,DRD1,DRD2,ACHE,FOS,AKT1,RELA,SNCA,GDNF,BDNF
Drug	ctd:C003060	pentachlorobenzene	CTD	5.453e-06	0.1094	0.0001307	0.001371	3	12	GSTP1,COMT,FOS
Drug	CID000033013	talsupram	Stitch	5.453e-06	0.1094	0.0001307	0.001371	3	12	DRD1,DRD2,DRD4
Drug	ctd:D002393	Estrogens, Catechol	CTD	5.453e-06	0.1094	0.0001307	0.001371	3	12	GSTM1,GSTT1,COMT
Drug	DB01239	Chlorprothixene	Drug Bank	5.453e-06	0.1094	0.0001307	0.001371	3	12	DRD1,DRD2,DRD3
Drug	ctd:D014331	Tropicamide	CTD	5.453e-06	0.1094	0.0001307	0.001371	3	12	FOS,RELA,NOS1
Drug	CID000107475	Val-Val	Stitch	5.47e-06	0.1098	0.000131	0.001373	4	39	GSTM1,GSTT1,DRD2,COMT
Drug	ctd:D007052	Ibuprofen	CTD	5.76e-06	0.1156	0.0001378	0.001445	9	437	SLC6A3,GSTP1,GSTT1,SLC6A9,ACSL6,FOS,RELA,SNCA,NOS1
Drug	ctd:D010622	Phencyclidine	CTD	5.83e-06	0.117	0.0001393	0.00146	5	86	ADORA2A,DRD1,DRD2,CYP2D6,FOS
Drug	CID000001099	sulfite	Stitch	5.867e-06	0.1177	0.00014	0.001468	9	438	GSTP1,FOS,RELA,POU5F1,CSMD1,FHIT,NOS1,CDH13,PRDM2
Drug	ctd:C036042	dicyclohexyl phthalate	CTD	5.926e-06	0.1189	0.0001412	0.001481	12	836	GSTM1,GSTP1,GSTT1,DRD1,NPY1R,HTR1B,PDE4D,CYP2D6,FOS,PRKG1,CUBN,BDNF
Drug	CID000002460	dibutyryl cyclic 3',5'-AMP	Stitch	5.985e-06	0.1201	0.0001425	0.001494	10	561	ADORA2A,GSTT1,PDE4B,PDE4D,FOS,AKT1,PLAT,RELA,PRKG1,BDNF
Drug	CID000003158	doxepin	Stitch	6.065e-06	0.1217	0.0001432	0.001501	4	40	SLC6A3,GSTP1,DRD2,CYP2D6
Drug	ctd:C025451	sodium bisulfide	CTD	6.065e-06	0.1217	0.0001432	0.001501	4	40	ACHE,AKT1,RELA,NOS1
Drug	CID000011178	zinc stearate	Stitch	6.065e-06	0.1217	0.0001432	0.001501	4	40	DRD4,HTR1B,FHIT,CDH13
Drug	CID005462134	AC1NUW4G	Stitch	6.065e-06	0.1217	0.0001432	0.001501	4	40	SLC6A3,HTR1B,HTR3A,HTR6
Drug	ctd:D001971	Bromocriptine	CTD	6.065e-06	0.1217	0.0001432	0.001501	4	40	DRD2,DRD3,GDNF,BDNF
Drug	CID000448047	tridecyl-stigmatellin	Stitch	6.065e-06	0.1217	0.0001432	0.001501	4	40	HTR1B,HTR3A,HTR6,POU5F1
Drug	ctd:D005015	Ethoxyquin	CTD	6.065e-06	0.1217	0.0001432	0.001501	4	40	GSTM1,EPHX1,GSTP1,GSTT1
Drug	CID000001824	5-hydroxydecanoate	Stitch	6.172e-06	0.1239	0.0001455	0.001526	5	87	ADORA2A,AKT1,PRKG1,NOS1,OPRM1
Drug	CID000000723	2-butenedioate	Stitch	6.187e-06	0.1242	0.0001457	0.001528	7	234	DRD1,DRD2,DRD4,HTR1B,HTR3A,ACHE,GRM2
Drug	ctd:D002746	Chlorpromazine	CTD	6.272e-06	0.1259	0.0001475	0.001547	10	564	GSTP1,ACSL6,DRD1,DRD2,CYP2D6,ACHE,FOS,AKT1,CUBN,BDNF
Drug	CID000003712	indole-3-carbinol	Stitch	6.62e-06	0.1329	0.0001556	0.001631	6	154	GSTM1,GSTP1,GSTT1,AKT1,RELA,FHIT
Drug	ctd:D004008	Diclofenac	CTD	6.672e-06	0.1339	0.0001566	0.001642	10	568	GSTM1,EPHX1,GSTP1,GSTT1,CYP2D6,FOS,AKT1,RELA,SNCA,MAP2K5
Drug	ctd:C037689	benzamide	CTD	6.705e-06	0.1346	0.000157	0.001646	4	41	SLC6A9,DRD2,DRD3,DRD4
Drug	CID000123885	CGP55845	Stitch	6.705e-06	0.1346	0.000157	0.001646	4	41	GABRG2,ADORA2A,HTR1B,GRM2
Drug	ctd:D003513	Cycloheximide	CTD	6.787e-06	0.1362	0.0001588	0.001664	9	446	ACSL6,NPY1R,FOS,AKT1,PLAT,RELA,POU5F1,FHIT,OPRM1
Drug	ctd:D009569	Nitric Oxide	CTD	6.942e-06	0.1393	0.0001622	0.0017	8	336	GSTM1,AKT1,PLAT,RELA,SNCA,NOS1,BDNF,PRDM2
Drug	CID000003055	diphenidol	Stitch	7.074e-06	0.142	0.0001634	0.001713	3	13	DRD2,DRD3,DRD4
Drug	ctd:C025906	stilbene oxide	CTD	7.074e-06	0.142	0.0001634	0.001713	3	13	EPHX1,GSTP1,GSTT1
Drug	CID005464200	AC1O5P4A	Stitch	7.074e-06	0.142	0.0001634	0.001713	3	13	HTR1B,HTR3A,HTR6
Drug	CID000085874	2,5-dimethoxy-4-methylamphetamine	Stitch	7.074e-06	0.142	0.0001634	0.001713	3	13	HTR1B,HTR3A,HTR6
Drug	CID000048126	cianopramine	Stitch	7.074e-06	0.142	0.0001634	0.001713	3	13	HTR1B,HTR3A,HTR6
Drug	CID000060769	MDL 73005EF	Stitch	7.074e-06	0.142	0.0001634	0.001713	3	13	HTR1B,HTR3A,HTR6
Drug	CID000125564	blonanserin	Stitch	7.074e-06	0.142	0.0001634	0.001713	3	13	DRD2,HTR1B,HTR3A
Drug	CID005748293	cyprodime hydrobromide	Stitch	7.074e-06	0.142	0.0001634	0.001713	3	13	HTR1B,PDYN,OPRM1
Drug	ctd:C046649	ropinirole	CTD	7.074e-06	0.142	0.0001634	0.001713	3	13	DRD2,DRD3,DRD4
Drug	ctd:D018350	alpha-Amino-3-hydroxy-5-methyl-4-isoxazolepropionic Acid	CTD	7.074e-06	0.142	0.0001634	0.001713	3	13	ADORA2A,GDNF,BDNF
Drug	CID000020392	monomethyl phthalate	Stitch	7.129e-06	0.1431	0.0001644	0.001724	6	156	DRD1,DRD2,DRD3,DRD4,AKT1,PLAT
Drug	CID005311081	endomorphin 2	Stitch	7.395e-06	0.1484	0.0001702	0.001784	4	42	FOS,PDYN,BDNF,OPRM1
Drug	ctd:C447082	tricarbonyldichlororuthenium (II) dimer	CTD	7.395e-06	0.1484	0.0001702	0.001784	4	42	FOS,AKT1,NOS1,OPRM1
Drug	ctd:D020849	Raloxifene Hydrochloride	CTD	7.528e-06	0.1511	0.000173	0.001814	12	856	SLC6A3,ADORA2A,NRG1,NPY1R,PDE4D,HTR3A,FOS,PDYN,AKT1,PLAT,RELA,SNCA
Drug	CID000000295	guanosine 3',5'-cyclic monophosphoric acid	Stitch	7.655e-06	0.1536	0.0001758	0.001843	10	577	ADORA2A,PDE4B,PDE4D,ARRB2,PDE6C,ACHE,FOS,AKT1,PRKG1,NOS1
Drug	ctd:C024629	dimethyl phthalate	CTD	7.838e-06	0.1573	0.0001798	0.001885	11	714	GSTM1,GSTP1,GSTT1,DRD1,NPY1R,PDE4D,CYP2D6,MYO5B,FOS,PRKG1,BDNF
Drug	CID000000224	AMP group	Stitch	7.89e-06	0.1583	0.0001807	0.001895	10	579	ADORA2A,CCHCR1,ACSL6,PDE4B,PDE4D,AK5,FOS,AKT1,PRKG1,FHIT
Drug	CID000070978	dihydrochloride	Stitch	7.951e-06	0.1596	0.0001819	0.001908	6	159	DRD2,HTR1B,HTR3A,TRPM3,PRKG1,NOS1
Drug	CID000008420	2-naphthalenesulfonate	Stitch	8.12e-06	0.163	0.0001836	0.001925	5	92	DRD1,DRD2,DRD3,DRD4,HTR1B
Drug	CID000004417	naftidrofuryl	Stitch	8.135e-06	0.1632	0.0001836	0.001925	4	43	HTR1B,HTR3A,HTR6,NOS1
Drug	CID006324636	LY341495	Stitch	8.135e-06	0.1632	0.0001836	0.001925	4	43	ADORA2A,HTR1B,FOS,GRM2
Drug	ctd:C015001	arsenite	CTD	8.509e-06	0.1708	0.0001836	0.001925	17	1723	GSTM1,EPHX1,GABRG2,GSTP1,ZNF385D,GSTT1,NRG1,FOS,CD55,AKT1,PLAT,RELA,PRKG1,SNCA,MAP2K5,GDNF,BDNF
Drug	ctd:D020148	Butyric Acid	CTD	8.541e-06	0.1714	0.0001836	0.001925	6	161	GSTM1,SLC6A3,FOS,CD55,AKT1,PLAT
Drug	CID000001407	AC1L1BEQ	Stitch	8.562e-06	0.1718	0.0001836	0.001925	5	93	EPHX1,ADORA2A,CYP2D6,AKT1,NOS1
Drug	ctd:C542924	alpha-pyrrolidinovalerophenone	CTD	8.765e-06	0.1759	0.0001836	0.001925	2	2	DRD1,DRD2
Drug	ctd:C016868	N-n-propyl-N-phenylethyl-4(3-hydroxyphenyl)ethylamine hydrochloride	CTD	8.765e-06	0.1759	0.0001836	0.001925	2	2	DRD2,DRD3
Drug	DB01834	(9r,10r)-9-(S-Glutathionyl)-10-Hydroxy-9,10-Dihydrophenanthrene	Drug Bank	8.765e-06	0.1759	0.0001836	0.001925	2	2	GSTM1,GSTP1
Drug	DB00391	Sulpiride	Drug Bank	8.765e-06	0.1759	0.0001836	0.001925	2	2	DRD2,DRD3
Drug	CID011433797	V11294 Analogue 5j	Stitch	8.765e-06	0.1759	0.0001836	0.001925	2	2	PDE4B,PDE4D
Drug	CID011214587	V11294 Analogue 5f	Stitch	8.765e-06	0.1759	0.0001836	0.001925	2	2	PDE4B,PDE4D
Drug	ctd:C408390	GR 218231	CTD	8.765e-06	0.1759	0.0001836	0.001925	2	2	DRD2,DRD3
Drug	CID000441185	NSC759871	Stitch	8.765e-06	0.1759	0.0001836	0.001925	2	2	DRD1,DRD2
Drug	CID009999276	Np-V	Stitch	8.765e-06	0.1759	0.0001836	0.001925	2	2	PDE4B,PDE4D
Drug	ctd:D013457	Sulfur Compounds	CTD	8.765e-06	0.1759	0.0001836	0.001925	2	2	GSTM1,GSTT1
Drug	ctd:C083673	fluoroclebopride	CTD	8.765e-06	0.1759	0.0001836	0.001925	2	2	DRD2,DRD3
Drug	ctd:D001381	Azepines	CTD	8.765e-06	0.1759	0.0001836	0.001925	2	2	DRD2,HTR3A
Drug	CID002735893	3-cyclopentyloxy-4-methoxybenzaldehyde	Stitch	8.765e-06	0.1759	0.0001836	0.001925	2	2	PDE4B,PDE4D
Drug	CID010905940	CHEBI:355769	Stitch	8.765e-06	0.1759	0.0001836	0.001925	2	2	DRD2,DRD4
Drug	ctd:C052669	aflatoxin B1-bovine serum albumin	CTD	8.765e-06	0.1759	0.0001836	0.001925	2	2	GSTM1,EPHX1
Drug	CID011226695	V11294 Analogue 5t	Stitch	8.765e-06	0.1759	0.0001836	0.001925	2	2	PDE4B,PDE4D
Drug	CID011375325	V11294 Analogue 5v	Stitch	8.765e-06	0.1759	0.0001836	0.001925	2	2	PDE4B,PDE4D
Drug	ctd:C086335	(5,6-dimethoxyindan-2-yl)dipropylamine	CTD	8.765e-06	0.1759	0.0001836	0.001925	2	2	DRD2,DRD3
Drug	DB01063	Acetophenazine	Drug Bank	8.765e-06	0.1759	0.0001836	0.001925	2	2	DRD1,DRD2
Drug	CID011249748	V11294 Analogue 5o	Stitch	8.765e-06	0.1759	0.0001836	0.001925	2	2	PDE4B,PDE4D
Drug	ctd:C090111	LEK 8829	CTD	8.765e-06	0.1759	0.0001836	0.001925	2	2	DRD1,DRD2
Drug	ctd:C554440	1-((5-(1-aminoethyl)-2-(8-methoxy-2-(triflurormethyl)-5-quinolinyl)-4-oxazolyl) carbonyl)-4-((cyclopropylcarbonyl)amino)proline ethyl ester	CTD	8.765e-06	0.1759	0.0001836	0.001925	2	2	PDE4B,PDE4D
Drug	CID010950176	CHEBI:355805	Stitch	8.765e-06	0.1759	0.0001836	0.001925	2	2	DRD2,DRD4
Drug	CID011478659	V11294 Analogue 5p	Stitch	8.765e-06	0.1759	0.0001836	0.001925	2	2	PDE4B,PDE4D
Drug	ctd:D010891	Piribedil	CTD	8.765e-06	0.1759	0.0001836	0.001925	2	2	DRD2,DRD3
Drug	DB01184	Domperidone	Drug Bank	8.765e-06	0.1759	0.0001836	0.001925	2	2	DRD2,DRD3
Drug	CID011168555	V11294 Analogue 5r	Stitch	8.765e-06	0.1759	0.0001836	0.001925	2	2	PDE4B,PDE4D
Drug	ctd:C559317	ANA 12 compound	CTD	8.765e-06	0.1759	0.0001836	0.001925	2	2	SLC6A3,DRD3
Drug	CID000450909	AC1L9P9H	Stitch	8.765e-06	0.1759	0.0001836	0.001925	2	2	DRD2,DRD4
Drug	CID010430816	CHEBI:356669	Stitch	8.765e-06	0.1759	0.0001836	0.001925	2	2	DRD2,DRD4
Drug	CID011442865	V11294 Analogue 8a	Stitch	8.765e-06	0.1759	0.0001836	0.001925	2	2	PDE4B,PDE4D
Drug	CID002779323	3-cyclopentyloxy-4-methoxybenzoic acid	Stitch	8.765e-06	0.1759	0.0001836	0.001925	2	2	PDE4B,PDE4D
Drug	ctd:C416545	4,4a,5,6,7,8,8a,9-octahydro-5-propyl-1H-pyrzolo(3,4-g)quinoline	CTD	8.765e-06	0.1759	0.0001836	0.001925	2	2	DRD2,DRD3
Drug	ctd:C012584	triazophos	CTD	8.765e-06	0.1759	0.0001836	0.001925	2	2	ACHE,BDNF
Drug	CID011729231	CHEBI:356531	Stitch	8.765e-06	0.1759	0.0001836	0.001925	2	2	DRD2,DRD4
Drug	CID000003802	JL-18	Stitch	8.765e-06	0.1759	0.0001836	0.001925	2	2	DRD2,DRD4
Drug	ctd:C094012	3-(3-cyanophenyl)-N-n-propylpiperidine	CTD	8.765e-06	0.1759	0.0001836	0.001925	2	2	DRD2,DRD3
Drug	ctd:D008728	Methotrimeprazine	CTD	8.765e-06	0.1759	0.0001836	0.001925	2	2	DRD2,CYP2D6
Drug	CID011386897	V11294 Analogue 5a	Stitch	8.765e-06	0.1759	0.0001836	0.001925	2	2	PDE4B,PDE4D
Drug	CID011456440	V11294 Analogue 5k	Stitch	8.765e-06	0.1759	0.0001836	0.001925	2	2	PDE4B,PDE4D
Drug	ctd:C051347	CGS 15855A	CTD	8.765e-06	0.1759	0.0001836	0.001925	2	2	DRD2,DRD3
Drug	CID000132830	AC1L31N6	Stitch	8.765e-06	0.1759	0.0001836	0.001925	2	2	DRD2,DRD3
Drug	CID010000302	CHEMBL92713	Stitch	8.765e-06	0.1759	0.0001836	0.001925	2	2	DRD2,DRD4
Drug	CID011238279	V11294 Analogue 5n	Stitch	8.765e-06	0.1759	0.0001836	0.001925	2	2	PDE4B,PDE4D
Drug	CID011179896	V11294 Analogue 5c	Stitch	8.765e-06	0.1759	0.0001836	0.001925	2	2	PDE4B,PDE4D
Drug	CID006420180	M 98	Stitch	8.765e-06	0.1759	0.0001836	0.001925	2	2	PDE4B,PDE4D
Drug	CID011477773	V11294 Analogue 5m	Stitch	8.765e-06	0.1759	0.0001836	0.001925	2	2	PDE4B,PDE4D
Drug	CID011306698	V11294 Analogue 5h	Stitch	8.765e-06	0.1759	0.0001836	0.001925	2	2	PDE4B,PDE4D
Drug	CID011318772	V11294 Analogue 5q	Stitch	8.765e-06	0.1759	0.0001836	0.001925	2	2	PDE4B,PDE4D
Drug	CID000013664	1,2,3,4-Tetrahydrocarbazole	Stitch	8.765e-06	0.1759	0.0001836	0.001925	2	2	HTR3A,HTR6
Drug	DB03849	Cis-4-Cyano-4-[3-(Cyclopentyloxy)-4-Methoxyphenyl]Cyclohexanecarboxylic Acid	Drug Bank	8.765e-06	0.1759	0.0001836	0.001925	2	2	PDE4B,PDE4D
Drug	DB01954	4-[3-(Cyclopentyloxy)-4-Methoxyphenyl]-2-Pyrrolidinone	Drug Bank	8.765e-06	0.1759	0.0001836	0.001925	2	2	PDE4B,PDE4D
Drug	DB01959	3,5-Dimethyl-1-(3-Nitrophenyl)-1h-Pyrazole-4-Carboxylic Acid Ethyl Ester	Drug Bank	8.765e-06	0.1759	0.0001836	0.001925	2	2	PDE4B,PDE4D
Drug	ctd:C539157	N-(4-(2-(4-(3-cyano-5-trifluoromethylphenyl)piperazin-1-yl)ethyl)cyclohexyl)-3-pyridinesulfonic amide	CTD	8.765e-06	0.1759	0.0001836	0.001925	2	2	DRD2,DRD3
Drug	ctd:C051171	5-methoxy-1-methyl-2-(n-propylamino)tetralin	CTD	8.765e-06	0.1759	0.0001836	0.001925	2	2	DRD2,DRD3
Drug	ctd:C000470	EEDQ	CTD	8.765e-06	0.1759	0.0001836	0.001925	2	2	DRD1,DRD2
Drug	ctd:C077358	7-benzylidenenaltrexone	CTD	8.765e-06	0.1759	0.0001836	0.001925	2	2	DRD1,OPRM1
Drug	ctd:C045971	UH 232	CTD	8.765e-06	0.1759	0.0001836	0.001925	2	2	DRD2,DRD3
Drug	CID000017676	Tindal	Stitch	8.765e-06	0.1759	0.0001836	0.001925	2	2	DRD1,DRD2
Drug	CID010644771	CHEBI:252551	Stitch	8.765e-06	0.1759	0.0001836	0.001925	2	2	DRD2,DRD4
Drug	CID006918355	T-2585.HCl	Stitch	8.765e-06	0.1759	0.0001836	0.001925	2	2	PDE4B,PDE4D
Drug	ctd:C464560	N-methyl-3-(bis(4'-fluorophenyl)methoxy)tropane	CTD	8.765e-06	0.1759	0.0001836	0.001925	2	2	SLC6A3,FOS
Drug	CID011443441	V11294 Analogue 5e	Stitch	8.765e-06	0.1759	0.0001836	0.001925	2	2	PDE4B,PDE4D
Drug	CID002732957	S 14066	Stitch	8.765e-06	0.1759	0.0001836	0.001925	2	2	DRD2,DRD4
Drug	ctd:C027562	4-nitrobenzyl chloride	CTD	8.765e-06	0.1759	0.0001836	0.001925	2	2	GSTP1,GSTT1
Drug	ctd:C065046	3-(1,2,5,6-tetrahydropyrid-4-yl)pyrrolo(3,2-b)pyrid-5-one	CTD	8.765e-06	0.1759	0.0001836	0.001925	2	2	HTR1B,FOS
Drug	ctd:C045105	iodosulpride	CTD	8.765e-06	0.1759	0.0001836	0.001925	2	2	DRD2,DRD3
Drug	CID011144835	CHEBI:355761	Stitch	8.765e-06	0.1759	0.0001836	0.001925	2	2	DRD2,DRD4
Drug	CID011376249	V11294 Analogue 5i	Stitch	8.765e-06	0.1759	0.0001836	0.001925	2	2	PDE4B,PDE4D
Drug	ctd:C507242	Ro4368554	CTD	8.765e-06	0.1759	0.0001836	0.001925	2	2	HTR6,FOS
Drug	CID011283750	V11294 Analogue 5d	Stitch	8.765e-06	0.1759	0.0001836	0.001925	2	2	PDE4B,PDE4D
Drug	ctd:C071320	FCE 23884	CTD	8.765e-06	0.1759	0.0001836	0.001925	2	2	DRD1,DRD2
Drug	CID011443760	V11294 Analogue 5b	Stitch	8.765e-06	0.1759	0.0001836	0.001925	2	2	PDE4B,PDE4D
Drug	DB04149	(R)-Rolipram	Drug Bank	8.765e-06	0.1759	0.0001836	0.001925	2	2	PDE4B,PDE4D
Drug	DB03606	(S)-Rolipram	Drug Bank	8.765e-06	0.1759	0.0001836	0.001925	2	2	PDE4B,PDE4D
Drug	ctd:C012843	cinnamic aldehyde	CTD	8.805e-06	0.1767	0.0001842	0.001932	7	247	GSTM1,GSTP1,GSTT1,PDE6C,FOS,AKT1,RELA
Drug	CID000002541	candesartan	Stitch	8.849e-06	0.1776	0.000185	0.001939	6	162	FOS,AKT1,PLAT,RELA,NOS1,SERPINA5
Drug	CID000007108	phenothiazine	Stitch	8.928e-06	0.1792	0.0001855	0.001945	4	44	DRD1,DRD2,DRD3,DRD4
Drug	CID000130021	CGP 36742	Stitch	8.928e-06	0.1792	0.0001855	0.001945	4	44	GABRG2,HTR1B,PDYN,BDNF
Drug	CID000022950	xylamidine	Stitch	8.984e-06	0.1803	0.0001855	0.001945	3	14	HTR1B,HTR3A,HTR6
Drug	CID000132059	L-694,247	Stitch	8.984e-06	0.1803	0.0001855	0.001945	3	14	HTR1B,HTR3A,HTR6
Drug	DB00420	Promazine	Drug Bank	8.984e-06	0.1803	0.0001855	0.001945	3	14	DRD1,DRD2,DRD4
Drug	ctd:C036617	salsolinol	CTD	8.984e-06	0.1803	0.0001855	0.001945	3	14	AKT1,GDNF,BDNF
Drug	ctd:C060297	echinacoside	CTD	8.984e-06	0.1803	0.0001855	0.001945	3	14	SNCA,GDNF,BDNF
Drug	CID000004940	propiomazine	Stitch	8.984e-06	0.1803	0.0001855	0.001945	3	14	DRD1,DRD2,DRD4
Drug	CID000091767	2'CH3-MPTP	Stitch	8.984e-06	0.1803	0.0001855	0.001945	3	14	DRD1,DRD2,DRD4
Drug	DB00777	Propiomazine	Drug Bank	8.984e-06	0.1803	0.0001855	0.001945	3	14	DRD1,DRD2,DRD4
Drug	CID000146919	McN5652	Stitch	8.984e-06	0.1803	0.0001855	0.001945	3	14	HTR1B,HTR3A,HTR6
Drug	CID000015443	azaperone	Stitch	8.984e-06	0.1803	0.0001855	0.001945	3	14	DRD1,DRD2,DRD4
Drug	CID000001764	GTP[S]	Stitch	9.573e-06	0.1921	0.0001974	0.00207	10	592	ADORA2A,DRD1,DRD2,DRD3,DRD4,HTR1B,ARRB2,AKT1,GRM2,OPRM1
Drug	ctd:D004976	Ethacrynic Acid	CTD	9.777e-06	0.1962	0.0002014	0.002112	4	45	GSTM1,GSTP1,GSTT1,FOS
Drug	ctd:C036990	2-amino-3,8-dimethylimidazo(4,5-f)quinoxaline	CTD	9.827e-06	0.1972	0.0002023	0.002121	6	165	GSTM1,GSTP1,GSTT1,FOS,FHIT,SMYD3
Drug	ctd:D052638	Particulate Matter	CTD	1.021e-05	0.2049	0.00021	0.002201	17	1747	GSTM1,SLC6A3,GSTP1,GSTT1,ACSL6,DRD2,NPY1R,ARRB2,HTR6,FOS,AKT1,PLAT,RGS17,RELA,POU5F1,SNCA,BDNF
Drug	CID000005620	spiradoline	Stitch	1.068e-05	0.2144	0.0002182	0.002288	4	46	HTR3A,FOS,PDYN,OPRM1
Drug	CID005311080	endomorphin-1	Stitch	1.068e-05	0.2144	0.0002182	0.002288	4	46	FOS,PDYN,BDNF,OPRM1
Drug	CID000004533	nor-BNI	Stitch	1.068e-05	0.2144	0.0002182	0.002288	4	46	DRD1,COMT,PDYN,OPRM1
Drug	CID000009015	4-hydroxyanisole	Stitch	1.068e-05	0.2144	0.0002182	0.002288	4	46	GSTM1,GSTP1,GSTT1,COMT
Drug	CID000079070	Dl-leucylglycine	Stitch	1.068e-05	0.2144	0.0002182	0.002288	4	46	DRD1,DRD2,DRD3,DRD4
Drug	CID000077992	frovatriptan	Stitch	1.068e-05	0.2144	0.0002182	0.002288	4	46	HTR1B,HTR3A,HTR6,PLAT
Drug	ctd:D019287	Zinc Sulfate	CTD	1.069e-05	0.2145	0.0002182	0.002288	11	738	SLC6A3,EPHX1,NRG1,DRD1,DRD2,PDE4B,FOS,AKT1,RELA,GDNF,BDNF
Drug	CID000002703	chelerythrine	Stitch	1.079e-05	0.2165	0.00022	0.002306	8	357	ADORA2A,FOS,PDYN,AKT1,PRKG1,GRM2,MAP2K5,NOS1
Drug	CID003033676	altanserin	Stitch	1.121e-05	0.2249	0.0002267	0.002377	3	15	HTR1B,HTR3A,HTR6
Drug	CID000173870	SKF 75670	Stitch	1.121e-05	0.2249	0.0002267	0.002377	3	15	DRD1,DRD2,DRD4
Drug	CID000055285	dotarizine	Stitch	1.121e-05	0.2249	0.0002267	0.002377	3	15	HTR1B,HTR3A,HTR6
Drug	ctd:C022870	asoxime chloride	CTD	1.121e-05	0.2249	0.0002267	0.002377	3	15	ACHE,FOS,RELA
Drug	ctd:D020875	Enkephalin, Ala(2)-MePhe(4)-Gly(5)-	CTD	1.121e-05	0.2249	0.0002267	0.002377	3	15	ADORA2A,ARRB2,OPRM1
Drug	CID000009429	thioproperazine	Stitch	1.121e-05	0.2249	0.0002267	0.002377	3	15	DRD2,DRD3,DRD4
Drug	CID000060764	Fedotozina	Stitch	1.121e-05	0.2249	0.0002267	0.002377	3	15	HTR3A,PDYN,OPRM1
Drug	ctd:C073539	erucin	CTD	1.121e-05	0.2249	0.0002267	0.002377	3	15	GSTM1,EPHX1,AKT1
Drug	CID000003446	gabapentin	Stitch	1.127e-05	0.2261	0.0002277	0.002387	6	169	GABRG2,DRD4,HTR3A,PDYN,GRM2,MAP2K5
Drug	CID000004763	phenobarbital	Stitch	1.146e-05	0.23	0.0002314	0.002426	8	360	GSTM1,EPHX1,GABRG2,GSTP1,GSTT1,CYP2D6,RELA,GRM2
Drug	CID000000501	AC1Q5S71	Stitch	1.165e-05	0.2338	0.0002345	0.002459	6	170	DRD1,DRD2,DRD3,DRD4,HTR1B,NOS1
Drug	ctd:D000068180	Aripiprazole	CTD	1.165e-05	0.2338	0.0002345	0.002459	4	47	DRD2,DRD3,CYP2D6,COMT
Drug	CID011954053	C14802	Stitch	1.165e-05	0.2338	0.0002345	0.002459	4	47	GSTM1,GSTP1,GSTT1,CYP2D6
Drug	CID000001727	4-AP	Stitch	1.168e-05	0.2345	0.0002349	0.002463	7	258	GABRG2,ADORA2A,HTR1B,ACHE,PRKG1,GRM2,NOS1
Drug	ctd:D000108	Acetylcarnitine	CTD	1.268e-05	0.2545	0.0002545	0.002668	4	48	GSTP1,ACHE,SNCA,NOS1
Drug	ctd:C047360	felbamate	CTD	1.268e-05	0.2545	0.0002545	0.002668	4	48	GSTM1,EPHX1,GABRG2,DRD2
Drug	ctd:C063509	N-(2-(4-bromocinnamylamino)ethyl)-5-isoquinolinesulfonamide	CTD	1.287e-05	0.2583	0.0002578	0.002703	6	173	DRD1,FOS,AKT1,RELA,NOS1,BDNF
Drug	CID000000764	guanine	Stitch	1.287e-05	0.2583	0.0002578	0.002703	12	903	ADORA2A,DRD1,DRD2,DRD3,DRD4,HTR1B,ARRB2,HTR3A,AKT1,FHIT,GRM2,OPRM1
Drug	ctd:C025256	nonylphenol	CTD	1.326e-05	0.2661	0.0002653	0.002781	9	485	SLC6A3,GSTP1,DRD1,DRD2,FOS,AKT1,RELA,GRM2,OPRM1
Drug	CID000003758	IBMX	Stitch	1.343e-05	0.2696	0.0002685	0.002815	8	368	GABRG2,ADORA2A,PDE4B,PDE4D,FOS,PRKG1,NOS1,BDNF
Drug	ctd:C015068	1-(3-chlorophenyl)piperazine	CTD	1.376e-05	0.2762	0.0002716	0.002848	3	16	GABRG2,CYP2D6,FOS
Drug	CID000170192	Equithesin	Stitch	1.376e-05	0.2762	0.0002716	0.002848	3	16	DRD2,GDNF,BDNF
Drug	CID000008612	chloroprocaine	Stitch	1.376e-05	0.2762	0.0002716	0.002848	3	16	SLC6A3,HTR3A,ACHE
Drug	CID000023497	L-DOPA methyl ester	Stitch	1.376e-05	0.2762	0.0002716	0.002848	3	16	ADORA2A,DRD2,HTR1B
Drug	ctd:C424423	Roflumilast	CTD	1.376e-05	0.2762	0.0002716	0.002848	3	16	PDE4B,PDE4D,AKT1
Drug	CID000122033	GR205171	Stitch	1.376e-05	0.2762	0.0002716	0.002848	3	16	HTR1B,HTR3A,FOS
Drug	ctd:D005283	Fentanyl	CTD	1.376e-05	0.2762	0.0002716	0.002848	3	16	FOS,PDYN,OPRM1
Drug	ctd:D000069348	Quetiapine Fumarate	CTD	1.376e-05	0.2762	0.0002716	0.002848	3	16	DRD2,CYP2D6,BDNF
Drug	CID000001797	5-nonyloxytryptamine	Stitch	1.376e-05	0.2762	0.0002716	0.002848	3	16	HTR1B,HTR3A,HTR6
Drug	ctd:C080122	7-nitroindazole	CTD	1.376e-05	0.2762	0.0002716	0.002848	3	16	SLC6A3,PRKG1,NOS1
Drug	CID000104975	phenanthrene 9,10-oxide	Stitch	1.376e-05	0.2762	0.0002716	0.002848	3	16	GSTM1,EPHX1,GSTP1
Drug	ctd:D009271	Naltrexone	CTD	1.376e-05	0.2762	0.0002716	0.002848	3	16	SLC6A3,DRD2,OPRM1
Drug	ctd:D006843	Hydrocarbons, Chlorinated	CTD	1.378e-05	0.2765	0.0002716	0.002848	4	49	GSTM1,GSTT1,ACHE,AKT1
Drug	CID000114948	dihydroergocryptine	Stitch	1.378e-05	0.2765	0.0002716	0.002848	4	49	DRD1,DRD2,DRD3,DRD4
Drug	CID000002910	cyclothiazide	Stitch	1.409e-05	0.2828	0.0002776	0.00291	5	103	GABRG2,HTR1B,FOS,GRM2,BDNF
Drug	ctd:C029938	nickel sulfate	CTD	1.444e-05	0.2897	0.0002841	0.002978	16	1603	RALY,ADORA2A,NRG1,PDE4B,PDE4D,COMT,FOS,PSD3,AKT1,PLAT,PCOLCE2,RELA,SNCA,GDNF,SMYD3,CDH13
Drug	CID000104806	peroxynitrite	Stitch	1.48e-05	0.2971	0.000291	0.003051	8	373	SLC6A3,AKT1,PLAT,RELA,SNCA,NOS1,GDNF,BDNF
Drug	CID000119521	1,1-dichloroethylene epoxide	Stitch	1.494e-05	0.2999	0.0002929	0.003071	4	50	GSTM1,GSTP1,GSTT1,CYP2D6
Drug	CID000072392	neamine	Stitch	1.494e-05	0.2999	0.0002929	0.003071	4	50	NRG1,DRD2,PDE4B,COMT
Drug	CID000007903	1-nitropropane	Stitch	1.494e-05	0.2999	0.0002929	0.003071	4	50	EPHX1,HTR1B,HTR3A,HTR6
Drug	CID000003337	fenfluramine	Stitch	1.513e-05	0.3036	0.0002962	0.003106	6	178	HTR1B,CYP2D6,HTR3A,HTR6,FOS,PDYN
Drug	ctd:C016766	sulforafan	CTD	1.534e-05	0.3078	0.0003	0.003146	9	494	GSTM1,EPHX1,GSTP1,ADORA2A,GSTT1,PDE4B,AKT1,RELA,BDNF
Drug	CID000004171	metoprolol	Stitch	1.548e-05	0.3106	0.0003018	0.003164	5	105	ADORA2A,HTR1B,ARRB2,CYP2D6,HTR6
Drug	ctd:D013481	Superoxides	CTD	1.548e-05	0.3106	0.0003018	0.003164	5	105	GSTM1,ARRB2,FOS,PRKG1,NOS1
Drug	ctd:D012431	Rutin	CTD	1.548e-05	0.3106	0.0003018	0.003164	5	105	FOS,AKT1,RELA,MAP2K5,GDNF
Drug	CID000006035	bromodeoxyuridine	Stitch	1.568e-05	0.3147	0.0003056	0.003203	8	376	NRG1,FOS,AKT1,POU5F1,MAP2K5,NOS1,GDNF,BDNF
Drug	ctd:D006540	Herbicides	CTD	1.612e-05	0.3235	0.0003138	0.00329	6	180	GSTM1,SLC6A3,GSTP1,GSTT1,ACSL6,BDNF
Drug	ctd:D011188	Potassium	CTD	1.62e-05	0.3252	0.0003151	0.003304	5	106	NPY1R,FOS,PDYN,BDNF,OPRM1
Drug	CID000005304	strychnine HCl	Stitch	1.663e-05	0.3338	0.0003212	0.003367	6	181	GSTM1,GABRG2,GSTP1,GSTT1,HTR3A,GRM2
Drug	ctd:C497286	3,4',5-trimethoxystilbene	CTD	1.668e-05	0.3346	0.0003212	0.003367	3	17	FOS,AKT1,RELA
Drug	CID000155806	8 mm x	Stitch	1.668e-05	0.3346	0.0003212	0.003367	3	17	PDE4B,PDE4D,RELA
Drug	CID000065990	tolafentrine	Stitch	1.668e-05	0.3346	0.0003212	0.003367	3	17	PDE4B,PDE4D,PLAT
Drug	CID000132787	S 15535	Stitch	1.668e-05	0.3346	0.0003212	0.003367	3	17	DRD2,HTR1B,HTR3A
Drug	ctd:C049109	zolpidem	CTD	1.668e-05	0.3346	0.0003212	0.003367	3	17	GABRG2,CYP2D6,BDNF
Drug	CID000060763	zatosetron	Stitch	1.668e-05	0.3346	0.0003212	0.003367	3	17	HTR1B,HTR3A,HTR6
Drug	CID000062064	2,5-dimethoxy-4-bromoamphetamine	Stitch	1.668e-05	0.3346	0.0003212	0.003367	3	17	HTR1B,HTR3A,HTR6
Drug	ctd:C090413	N-(2-(4-(2-methoxyphenyl)-1-piperazinyl)ethyl)-N-(2-pyridinyl)cyclohexanecarboxamide	CTD	1.668e-05	0.3346	0.0003212	0.003367	3	17	DRD2,HTR1B,FOS
Drug	CID000115367	perospirone	Stitch	1.668e-05	0.3346	0.0003212	0.003367	3	17	DRD2,DRD4,FOS
Drug	CID000002662	celecoxib	Stitch	1.683e-05	0.3378	0.0003238	0.003395	7	273	SLC6A3,GSTP1,CYP2D6,AKT1,RELA,NOS1,GDNF
Drug	ctd:D004137	Dinitrochlorobenzene	CTD	1.724e-05	0.3461	0.0003315	0.003475	8	381	GSTM1,GSTP1,GSTT1,PDE4B,PDE4D,FOS,PLAT,BDNF
Drug	CID000007302	gamma-butyrolactone	Stitch	1.774e-05	0.356	0.0003404	0.003569	5	108	DRD1,DRD2,DRD3,DRD4,HTR1B
Drug	CID005281051	hypericin	Stitch	1.774e-05	0.356	0.0003404	0.003569	5	108	GSTM1,GSTP1,GSTT1,DRD3,HTR6
Drug	CID000002112	AMPT	Stitch	1.997e-05	0.4007	0.0003748	0.00393	3	18	DRD1,DRD2,DRD4
Drug	CID011954070	S-(2,2-dichloro-1-hydroxy)ethylglutathione	Stitch	1.997e-05	0.4007	0.0003748	0.00393	3	18	GSTM1,GSTP1,GSTT1
Drug	CID000121930	pAPP	Stitch	1.997e-05	0.4007	0.0003748	0.00393	3	18	HTR1B,HTR3A,HTR6
Drug	ctd:C433247	Cilomilast	CTD	1.997e-05	0.4007	0.0003748	0.00393	3	18	PDE4B,PDE4D,AKT1
Drug	CID011954056	C14805	Stitch	1.997e-05	0.4007	0.0003748	0.00393	3	18	GSTM1,GSTP1,GSTT1
Drug	CID011954068	C14855	Stitch	1.997e-05	0.4007	0.0003748	0.00393	3	18	GSTM1,GSTP1,GSTT1
Drug	CID011954044	C14791	Stitch	1.997e-05	0.4007	0.0003748	0.00393	3	18	GSTM1,GSTP1,GSTT1
Drug	ctd:D002047	Buprenorphine	CTD	1.997e-05	0.4007	0.0003748	0.00393	3	18	CYP2D6,BDNF,OPRM1
Drug	CID000188517	AC1L4MYY	Stitch	1.997e-05	0.4007	0.0003748	0.00393	3	18	GSTM1,GSTP1,GSTT1
Drug	CID000013651	4-phenylpyridine	Stitch	1.997e-05	0.4007	0.0003748	0.00393	3	18	DRD1,DRD2,GDNF
Drug	CID000163913	Clch2cosg	Stitch	1.997e-05	0.4007	0.0003748	0.00393	3	18	GSTM1,GSTP1,GSTT1
Drug	ctd:D017879	Isothiocyanates	CTD	1.997e-05	0.4007	0.0003748	0.00393	3	18	GSTP1,GSTT1,RELA
Drug	CID011954046	C14793	Stitch	1.997e-05	0.4007	0.0003748	0.00393	3	18	GSTM1,GSTP1,GSTT1
Drug	CID000004076	mescaline	Stitch	1.997e-05	0.4007	0.0003748	0.00393	3	18	HTR1B,HTR3A,HTR6
Drug	CID003693566	RS 102221	Stitch	1.997e-05	0.4007	0.0003748	0.00393	3	18	HTR1B,HTR3A,HTR6
Drug	CID000092411	PACPX	Stitch	1.997e-05	0.4007	0.0003748	0.00393	3	18	ADORA2A,DRD1,DRD2
Drug	CID011954057	C14806	Stitch	1.997e-05	0.4007	0.0003748	0.00393	3	18	GSTM1,GSTP1,GSTT1
Drug	CID011954054	C14803	Stitch	1.997e-05	0.4007	0.0003748	0.00393	3	18	GSTM1,GSTP1,GSTT1
Drug	CID000028425	benzoctamine	Stitch	1.997e-05	0.4007	0.0003748	0.00393	3	18	HTR1B,HTR3A,HTR6
Drug	CID011954055	C14804	Stitch	1.997e-05	0.4007	0.0003748	0.00393	3	18	GSTM1,GSTP1,GSTT1
Drug	CID000273032	NSC404353	Stitch	1.997e-05	0.4007	0.0003748	0.00393	3	18	CYP2D6,PDYN,OPRM1
Drug	CID011954067	C14848	Stitch	1.997e-05	0.4007	0.0003748	0.00393	3	18	GSTM1,GSTP1,GSTT1
Drug	CID011954069	C14856	Stitch	1.997e-05	0.4007	0.0003748	0.00393	3	18	GSTM1,GSTP1,GSTT1
Drug	CID000004362	N-ethylmaleimide	Stitch	2.004e-05	0.4021	0.0003758	0.00394	9	511	GSTM1,GSTP1,ADORA2A,GSTT1,DRD2,PDE4B,COMT,MYO5B,OPRM1
Drug	ctd:D009599	Nitroprusside	CTD	2.026e-05	0.4066	0.0003793	0.003977	5	111	FOS,AKT1,RELA,PRKG1,NOS1
Drug	CID000005143	saccharin	Stitch	2.034e-05	0.4082	0.0003793	0.003977	4	54	DRD1,HTR1B,FOS,OPRM1
Drug	CID000004199	minaprine	Stitch	2.034e-05	0.4082	0.0003793	0.003977	4	54	DRD1,DRD2,HTR1B,CYP2D6
Drug	ctd:C025463	sulindac sulfone	CTD	2.034e-05	0.4082	0.0003793	0.003977	4	54	GSTP1,AKT1,RELA,PRKG1
Drug	CID000006576	dichloroacetaldehyde	Stitch	2.034e-05	0.4082	0.0003793	0.003977	4	54	GSTM1,GSTP1,GSTT1,CYP2D6
Drug	CID000123795	Deltorphin Ii	Stitch	2.034e-05	0.4082	0.0003793	0.003977	4	54	PDYN,RGS17,SERPINA5,OPRM1
Drug	ctd:D004051	Diethylhexyl Phthalate	CTD	2.113e-05	0.4239	0.0003936	0.004127	16	1653	GSTM1,EPHX1,GSTP1,ADORA2A,SLC6A9,NRG1,DRD1,DRD4,ARRB2,FOS,AKT1,RELA,POU5F1,GRM2,GDNF,BDNF
Drug	CID000002769	cisapride	Stitch	2.116e-05	0.4246	0.0003939	0.004129	5	112	DRD2,HTR1B,CYP2D6,HTR3A,HTR6
Drug	CID000002399	BiM4	Stitch	2.121e-05	0.4256	0.0003945	0.004136	7	283	ADORA2A,FOS,AKT1,RELA,PRKG1,GRM2,MAP2K5
Drug	CID000003016	diazepam	Stitch	2.124e-05	0.4263	0.0003947	0.004138	6	189	GABRG2,ADORA2A,CYP2D6,HTR3A,FOS,OPRM1
Drug	ctd:D003000	Clonidine	CTD	2.188e-05	0.4392	0.0004052	0.004248	4	55	COMT,FOS,RELA,OPRM1
Drug	CID000003866	2-phenylglycine	Stitch	2.188e-05	0.4392	0.0004052	0.004248	4	55	GSTP1,CCHCR1,GSTT1,GRM2
Drug	CID000006577	chloroacetyl chloride	Stitch	2.188e-05	0.4392	0.0004052	0.004248	4	55	GSTM1,GSTP1,GSTT1,CYP2D6
Drug	CID000010444	thiazolidine	Stitch	2.188e-05	0.4392	0.0004052	0.004248	4	55	DRD1,DRD2,DRD3,DRD4
Drug	CID000011254	diepoxybutane	Stitch	2.209e-05	0.4432	0.0004085	0.004283	5	113	GSTM1,EPHX1,GSTP1,GSTT1,FHIT
Drug	1417_UP	Tranylcypromine hydrochloride [1986-47-6]; Up 200; 23.6uM; HL60; HG-U133A	Broad Institute CMAP Up	2.254e-05	0.4523	0.0004165	0.004367	6	191	SLC6A3,EPHX1,ADORA2A,PDE4B,TRPM3,SNCA
Drug	ctd:C018855	2-tert-butylhydroquinone	CTD	2.305e-05	0.4625	0.0004247	0.004453	5	114	GSTM1,EPHX1,GSTP1,FOS,RELA
Drug	ctd:C097240	15-deoxy-delta(12,14)-prostaglandin J2	CTD	2.305e-05	0.4625	0.0004247	0.004453	5	114	GSTM1,GSTP1,FOS,AKT1,RELA
Drug	CID000002712	chlordiazepoxide	Stitch	2.305e-05	0.4625	0.0004247	0.004453	5	114	GABRG2,DRD4,HTR1B,HTR3A,BDNF
Drug	CID000077993	eletriptan	Stitch	2.352e-05	0.4719	0.0004325	0.004534	4	56	HTR1B,HTR3A,HTR6,PLAT
Drug	CID000004368	W-A-Y	Stitch	2.352e-05	0.4719	0.0004325	0.004534	4	56	HTR1B,HTR3A,HTR6,FOS
Drug	CID000088747	1-PP	Stitch	2.366e-05	0.4748	0.0004325	0.004534	3	19	HTR1B,CYP2D6,HTR3A
Drug	CID000071781	MDL 11,939	Stitch	2.366e-05	0.4748	0.0004325	0.004534	3	19	DRD2,HTR1B,HTR3A
Drug	ctd:C031403	benzyl isothiocyanate	CTD	2.366e-05	0.4748	0.0004325	0.004534	3	19	GSTM1,GSTP1,GSTT1
Drug	ctd:D009118	Muscimol	CTD	2.366e-05	0.4748	0.0004325	0.004534	3	19	GABRG2,FOS,BDNF
Drug	CID000004442	AC1L1I6G	Stitch	2.366e-05	0.4748	0.0004325	0.004534	3	19	HTR1B,HTR3A,HTR6
Drug	CID000071356	cipamfylline	Stitch	2.366e-05	0.4748	0.0004325	0.004534	3	19	PDE4B,PDE4D,HTR3A
Drug	CID000124009	AC1L3XQA	Stitch	2.366e-05	0.4748	0.0004325	0.004534	3	19	PDE4B,PDE4D,BDNF
Drug	ctd:C007517	diphenyleneiodonium	CTD	2.404e-05	0.4824	0.0004386	0.004598	5	115	FOS,AKT1,RELA,PRKG1,SNCA
Drug	ctd:D020280	Sertraline	CTD	2.404e-05	0.4824	0.0004386	0.004598	5	115	DRD1,CYP2D6,FOS,AKT1,BDNF
Drug	CID000011820	1-2q	Stitch	2.426e-05	0.4868	0.0004422	0.004636	7	289	SLC6A3,GSTP1,DRD2,DRD4,HTR1B,COMT,FOS
Drug	ctd:C085911	2-(4-morpholinyl)-8-phenyl-4H-1-benzopyran-4-one	CTD	2.443e-05	0.4903	0.0004449	0.004664	8	400	GSTM1,GSTP1,NRG1,FOS,AKT1,RELA,POU5F1,BDNF
Drug	ctd:D000535	Aluminum	CTD	2.459e-05	0.4935	0.0004473	0.00469	17	1869	SLC6A3,GABRG2,DRD1,DRD2,PDE4B,HTR1B,ACHE,RAPGEF5,FOS,PSD3,RELA,POU5F1,PRKG1,SNCA,MAP2K5,NOS1,OPRM1
Drug	CID006426631	Rp-cAMPS	Stitch	2.461e-05	0.4938	0.0004473	0.00469	6	194	ADORA2A,DRD1,DRD2,PRKG1,GRM2,MAP2K5
Drug	CID000005591	troglitazone	Stitch	2.515e-05	0.5047	0.0004563	0.004784	9	526	GSTP1,GSTT1,NRG1,CYP2D6,FOS,AKT1,PLAT,RELA,NOS1
Drug	CID000023403	tiadenol	Stitch	2.523e-05	0.5064	0.0004563	0.004784	4	57	GSTM1,EPHX1,GSTP1,GSTT1
Drug	ctd:D002066	Busulfan	CTD	2.523e-05	0.5064	0.0004563	0.004784	4	57	GSTM1,GSTP1,GSTT1,GDNF
Drug	CID000125085	NAPs	Stitch	2.523e-05	0.5064	0.0004563	0.004784	4	57	DRD1,DRD2,DRD3,DRD4
Drug	ctd:C042986	ebselen	CTD	2.523e-05	0.5064	0.0004563	0.004784	4	57	GSTM1,GSTP1,FOS,RELA
Drug	ctd:C093973	2-(2-amino-3-methoxyphenyl)-4H-1-benzopyran-4-one	CTD	2.531e-05	0.508	0.0004563	0.004784	8	402	GSTP1,NRG1,FOS,PDYN,AKT1,RELA,NOS1,BDNF
Drug	4557_UP	CP-320650-01 [172079-28-6]; Up 200; 10uM; PC3; HT_HG-U133A	Broad Institute CMAP Up	2.533e-05	0.5083	0.0004563	0.004784	6	195	PDE4B,PDE4D,TRPM3,RAPGEF5,CD55,SERPINA5
Drug	5000_UP	Amethopterin (R,S) [59-05-2]; Up 200; 8.8uM; MCF7; HT_HG-U133A	Broad Institute CMAP Up	2.607e-05	0.5231	0.0004563	0.004784	6	196	DRD1,DRD2,PDE6C,HTR3A,COMT,NOS1
Drug	3331_UP	Roxithromycin [80214-83-1]; Up 200; 4.8uM; MCF7; HT_HG-U133A	Broad Institute CMAP Up	2.607e-05	0.5231	0.0004563	0.004784	6	196	DRD1,DRD2,PDE4B,PLAT,MAP2K5,PICK1
Drug	ctd:D011189	Potassium Chloride	CTD	2.612e-05	0.5242	0.0004563	0.004784	5	117	GSTT1,ACHE,FOS,PLAT,BDNF
Drug	ctd:C058081	ecopipam	CTD	2.617e-05	0.5252	0.0004563	0.004784	2	3	DRD1,FOS
Drug	ctd:C121049	mitragynine pseudoindoxyl	CTD	2.617e-05	0.5252	0.0004563	0.004784	2	3	ARRB2,OPRM1
Drug	CID000213046	lurasidone	Stitch	2.617e-05	0.5252	0.0004563	0.004784	2	3	DRD2,DRD4
Drug	ctd:C109112	SB 222200	CTD	2.617e-05	0.5252	0.0004563	0.004784	2	3	DRD1,FOS
Drug	ctd:C057837	3,7-dimethyl-1-propargylxanthine	CTD	2.617e-05	0.5252	0.0004563	0.004784	2	3	ADORA2A,FOS
Drug	CID000021644	N-propylpiperidine	Stitch	2.617e-05	0.5252	0.0004563	0.004784	2	3	DRD4,HTR1B
Drug	DB08299	4-[8-(3-nitrophenyl)-1,7-naphthyridin-6-yl]benzoic acid	Drug Bank	2.617e-05	0.5252	0.0004563	0.004784	2	3	PDE4B,PDE4D
Drug	CID000133107	U-99363E	Stitch	2.617e-05	0.5252	0.0004563	0.004784	2	3	DRD1,DRD4
Drug	ctd:D006841	Hydrocarbons, Aromatic	CTD	2.617e-05	0.5252	0.0004563	0.004784	2	3	EPHX1,GSTP1
Drug	CID000018104	carphenazine	Stitch	2.617e-05	0.5252	0.0004563	0.004784	2	3	DRD1,DRD2
Drug	DB01199	Tubocurarine	Drug Bank	2.617e-05	0.5252	0.0004563	0.004784	2	3	HTR3A,ACHE
Drug	ctd:D013756	Tetraethyl Lead	CTD	2.617e-05	0.5252	0.0004563	0.004784	2	3	ACHE,PLAT
Drug	ctd:C013026	hydratropic aldehyde	CTD	2.617e-05	0.5252	0.0004563	0.004784	2	3	GSTM1,GSTP1
Drug	ctd:C031967	rasagiline	CTD	2.617e-05	0.5252	0.0004563	0.004784	2	3	RELA,GDNF
Drug	CID003035771	Gsh-Me	Stitch	2.617e-05	0.5252	0.0004563	0.004784	2	3	GSTM1,GSTT1
Drug	DB01412	Theobromine	Drug Bank	2.617e-05	0.5252	0.0004563	0.004784	2	3	ADORA2A,PDE4B
Drug	ctd:C009497	2-(4-toluidino)-6-naphthalenesulfonic acid	CTD	2.617e-05	0.5252	0.0004563	0.004784	2	3	GSTM1,GSTP1
Drug	DB01038	Carphenazine	Drug Bank	2.617e-05	0.5252	0.0004563	0.004784	2	3	DRD1,DRD2
Drug	DB00850	Perphenazine	Drug Bank	2.617e-05	0.5252	0.0004563	0.004784	2	3	DRD1,DRD2
Drug	ctd:C051570	N-methyl-1-(1,3-benzodioxol-5-yl)-2-butanamine	CTD	2.617e-05	0.5252	0.0004563	0.004784	2	3	CYP2D6,COMT
Drug	ctd:D012997	Solvents	CTD	2.617e-05	0.5252	0.0004563	0.004784	2	3	GSTM1,GSTT1
Drug	ctd:C065734	1-(3-chlorophenyl)biguanide	CTD	2.617e-05	0.5252	0.0004563	0.004784	2	3	HTR3A,FOS
Drug	CID005311096	SB-277011	Stitch	2.617e-05	0.5252	0.0004563	0.004784	2	3	DRD2,DRD3
Drug	ctd:D013976	Tiapamil Hydrochloride	CTD	2.617e-05	0.5252	0.0004563	0.004784	2	3	DRD2,ACHE
Drug	CID005362039	CID5362039	Stitch	2.617e-05	0.5252	0.0004563	0.004784	2	3	PDYN,OPRM1
Drug	ctd:D000002	Temefos	CTD	2.617e-05	0.5252	0.0004563	0.004784	2	3	GSTP1,ACHE
Drug	DB00623	Fluphenazine	Drug Bank	2.617e-05	0.5252	0.0004563	0.004784	2	3	DRD1,DRD2
Drug	CID000005021	NSC305238	Stitch	2.617e-05	0.5252	0.0004563	0.004784	2	3	DRD4,COMT
Drug	CID000118838	1-Pyrrolidinebutanenitrile	Stitch	2.617e-05	0.5252	0.0004563	0.004784	2	3	PDE4B,PDE4D
Drug	DB01623	Thiothixene	Drug Bank	2.617e-05	0.5252	0.0004563	0.004784	2	3	DRD1,DRD2
Drug	CID006918541	MS-245	Stitch	2.617e-05	0.5252	0.0004563	0.004784	2	3	HTR3A,HTR6
Drug	ctd:C047726	quinelorane	CTD	2.617e-05	0.5252	0.0004563	0.004784	2	3	DRD2,DRD3
Drug	ctd:D008238	Lysergic Acid Diethylamide	CTD	2.617e-05	0.5252	0.0004563	0.004784	2	3	HTR6,FOS
Drug	CID000127779	BW A78U	Stitch	2.617e-05	0.5252	0.0004563	0.004784	2	3	PDE4B,PDE4D
Drug	ctd:D015365	Enoxacin	CTD	2.617e-05	0.5252	0.0004563	0.004784	2	3	GSTP1,NOS1
Drug	CID001361946	AC1LR3WA	Stitch	2.617e-05	0.5252	0.0004563	0.004784	2	3	DRD1,DRD2
Drug	ctd:D000662	Amphetamines	CTD	2.617e-05	0.5252	0.0004563	0.004784	2	3	CYP2D6,FOS
Drug	5725_UP	Ricinine [524-40-3]; Up 200; 24.4uM; PC3; HT_HG-U133A	Broad Institute CMAP Up	2.683e-05	0.5383	0.0004669	0.004895	6	197	SLC6A9,FKBP15,HTR1B,PDE4D,SERPINA5,PRDM2
Drug	312_UP	staurosporine; Up 200; 1uM; MCF7; HG-U133A	Broad Institute CMAP Up	2.683e-05	0.5383	0.0004669	0.004895	6	197	NRG1,HTR1B,ARRB2,USP48,MAP2K5,SERPINA5
Drug	CID000105131	bromoacetaldehyde	Stitch	2.704e-05	0.5427	0.000469	0.004918	4	58	GSTM1,GSTP1,GSTT1,CYP2D6
Drug	CID000004746	perhexiline	Stitch	2.704e-05	0.5427	0.000469	0.004918	4	58	GSTM1,GSTP1,GSTT1,CYP2D6
Drug	ctd:D064209	Phytochemicals	CTD	2.704e-05	0.5427	0.000469	0.004918	4	58	FOS,AKT1,RELA,BDNF
Drug	CID000365464	Racemic mixture	Stitch	2.704e-05	0.5427	0.000469	0.004918	4	58	CYP2D6,ACHE,GRM2,OPRM1
Drug	ctd:D002083	Butylated Hydroxyanisole	CTD	2.722e-05	0.5462	0.0004717	0.004945	5	118	GSTM1,EPHX1,GSTP1,GSTT1,FOS
Drug	6255_UP	Spironolactone [52-01-7]; Up 200; 9.6uM; MCF7; HT_HG-U133A	Broad Institute CMAP Up	2.76e-05	0.5539	0.0004728	0.004957	6	198	GSTP1,ADORA2A,SLC6A9,ZNF423,PLAT,FHIT
Drug	2715_UP	Pridinol methanesulfonate salt [6856-31-1]; Up 200; 10.2uM; HL60; HT_HG-U133A	Broad Institute CMAP Up	2.76e-05	0.5539	0.0004728	0.004957	6	198	DRD2,PDE4D,TRPM3,PSD3,SERPINA5,BDNF
Drug	3398_DN	Felbinac [5728-52-9]; Down 200; 18.8uM; MCF7; HT_HG-U133A	Broad Institute CMAP Down	2.76e-05	0.5539	0.0004728	0.004957	6	198	DRD2,ZNF423,SNCA,NOS1,PICK1,PRDM2
Drug	7282_UP	Meticrane [1084-65-7]; Up 200; 14.6uM; PC3; HT_HG-U133A	Broad Institute CMAP Up	2.76e-05	0.5539	0.0004728	0.004957	6	198	SLC6A9,DRD2,AK5,AOAH,USP48,NOS1
Drug	6165_UP	ICI 182,780; Up 200; 1uM; HL60; HT_HG-U133A	Broad Institute CMAP Up	2.76e-05	0.5539	0.0004728	0.004957	6	198	NRG1,PDE4D,RAPGEF5,ZNF423,AOAH,SNCA
Drug	CID004229818	AC1N65YL	Stitch	2.778e-05	0.5574	0.0004728	0.004957	3	20	GABRG2,CYP2D6,HTR3A
Drug	ctd:D001418	Baclofen	CTD	2.778e-05	0.5574	0.0004728	0.004957	3	20	DRD3,FOS,PDYN
Drug	CID000002448	bromperidol	Stitch	2.778e-05	0.5574	0.0004728	0.004957	3	20	DRD2,DRD3,DRD4
Drug	ctd:D010830	Physostigmine	CTD	2.778e-05	0.5574	0.0004728	0.004957	3	20	DRD1,ACHE,FOS
Drug	CID000005122	5-fluoro-8-hydroxy-2-(dipropylamino)tetralin	Stitch	2.778e-05	0.5574	0.0004728	0.004957	3	20	HTR1B,HTR3A,HTR6
Drug	CID011954072	2-(S-glutathionyl) acetyl glutathione	Stitch	2.778e-05	0.5574	0.0004728	0.004957	3	20	GSTM1,GSTP1,GSTT1
Drug	ctd:D004294	Domperidone	CTD	2.778e-05	0.5574	0.0004728	0.004957	3	20	DRD1,DRD2,CYP2D6
Drug	CID000148196	diquafosol	Stitch	2.778e-05	0.5574	0.0004728	0.004957	3	20	ADORA2A,PDE4B,PDE4D
Drug	CID000121880	SB 204070	Stitch	2.778e-05	0.5574	0.0004728	0.004957	3	20	HTR1B,HTR3A,HTR6
Drug	CID000122265	ICI 169,369	Stitch	2.778e-05	0.5574	0.0004728	0.004957	3	20	HTR1B,HTR3A,HTR6
Drug	CID000128918	SR 57746A	Stitch	2.778e-05	0.5574	0.0004728	0.004957	3	20	DRD2,ACHE,BDNF
Drug	CID000005688	AC1L1KWW	Stitch	2.778e-05	0.5574	0.0004728	0.004957	3	20	SLC6A3,DRD1,HTR1B
Drug	CID000005012	6-nitroquipazine	Stitch	2.778e-05	0.5574	0.0004728	0.004957	3	20	HTR1B,HTR3A,HTR6
Drug	CID011954073	C14865	Stitch	2.778e-05	0.5574	0.0004728	0.004957	3	20	GSTM1,GSTP1,GSTT1
Drug	CID000001373	AC1L1BC2	Stitch	2.778e-05	0.5574	0.0004728	0.004957	3	20	ADORA2A,DRD2,HTR3A
Drug	CID010465263	Lorcaserin A	Stitch	2.778e-05	0.5574	0.0004728	0.004957	3	20	HTR1B,HTR3A,HTR6
Drug	CID000024841	iodide	Stitch	2.83e-05	0.568	0.0004804	0.005037	9	534	SLC6A3,GSTT1,DRD2,DRD3,DRD4,ACHE,PLAT,SERPINA5,BDNF
[truncated: 1,786 more rows]

## Sheet: Amnesia
Category	ID	Name	Source	p-value	q-value Bonferroni	q-value FDR B&H	q-value FDR B&Y	Hit Count in Query List	Hit Count in Genome	Hit in Query List
GO: Molecular Function	GO:0030546	signaling receptor activator activity		1.182e-08	2.317e-06	8.962e-07	5.25e-06	7	502	TRH,NGF,POMC,AVP,GRP,PDYN,APP
GO: Molecular Function	GO:0005102	signaling receptor binding		1.206e-08	2.364e-06	8.962e-07	5.25e-06	10	1817	TRH,NGF,POMC,AVP,GRP,TAC1,GNAI1,GNAI3,PDYN,APP
GO: Molecular Function	GO:0005179	hormone activity		1.372e-08	2.689e-06	8.962e-07	5.25e-06	5	126	TRH,POMC,AVP,GRP,PDYN
GO: Molecular Function	GO:0030545	receptor regulator activity		2.136e-08	4.187e-06	9.806e-07	5.744e-06	7	547	TRH,NGF,POMC,AVP,GRP,PDYN,APP
GO: Molecular Function	GO:0001664	G protein-coupled receptor binding		2.502e-08	4.903e-06	9.806e-07	5.744e-06	6	308	POMC,AVP,TAC1,GNAI1,GNAI3,PDYN
GO: Molecular Function	GO:0048018	receptor ligand activity		4.238e-07	8.307e-05	1.384e-05	8.11e-05	6	497	TRH,NGF,POMC,AVP,GRP,PDYN
GO: Molecular Function	GO:0005184	neuropeptide hormone activity		1.071e-06	0.0002099	2.999e-05	0.0001757	3	31	AVP,GRP,PDYN
GO: Molecular Function	GO:0031821	G protein-coupled serotonin receptor binding		8.832e-06	0.001731	0.0002164	0.001267	2	7	GNAI1,GNAI3
GO: Molecular Function	GO:0032794	GTPase activating protein binding		7.951e-05	0.01558	0.001732	0.01014	2	20	GNAI1,GNAI3
GO: Molecular Function	GO:0098772	molecular function regulator		9.233e-05	0.0181	0.00181	0.0106	7	1905	TRH,NGF,POMC,AVP,GRP,PDYN,APP
GO: Molecular Function	GO:0031683	G-protein beta/gamma-subunit complex binding		0.0001153	0.0226	0.002055	0.01204	2	24	GNAI1,GNAI3
GO: Molecular Function	GO:0004866	endopeptidase inhibitor activity		0.0002011	0.03942	0.002948	0.01727	3	176	NGF,AVP,APP
GO: Molecular Function	GO:0071855	neuropeptide receptor binding		0.0002066	0.0405	0.002948	0.01727	2	32	POMC,TAC1
GO: Molecular Function	GO:0061135	endopeptidase regulator activity		0.0002256	0.04422	0.002948	0.01727	3	183	NGF,AVP,APP
GO: Molecular Function	GO:0030414	peptidase inhibitor activity		0.0002256	0.04422	0.002948	0.01727	3	183	NGF,AVP,APP
GO: Molecular Function	GO:0061134	peptidase regulator activity		0.0004138	0.0811	0.005069	0.02969	3	225	NGF,AVP,APP
GO: Molecular Function	GO:0016829	lyase activity		0.0004733	0.09276	0.005456	0.03196	4	581	GNAI1,GNAI3,HRH3,APP
GO: Molecular Function	GO:0004016	adenylate cyclase activity		0.0005827	0.1142	0.006345	0.03717	3	253	GNAI1,GNAI3,HRH3
GO: Molecular Function	GO:0031895	V1B vasopressin receptor binding		0.000676	0.1325	0.006625	0.03881	1	1	AVP
GO: Molecular Function	GO:0008437	thyrotropin-releasing hormone activity		0.000676	0.1325	0.006625	0.03881	1	1	TRH
GO: Molecular Function	GO:0009975	cyclase activity		0.0007906	0.155	0.007044	0.04126	3	281	GNAI1,GNAI3,HRH3
GO: Molecular Function	GO:0016849	phosphorus-oxygen lyase activity		0.0007906	0.155	0.007044	0.04126	3	281	GNAI1,GNAI3,HRH3
GO: Molecular Function	GO:0002020	protease binding		0.001291	0.2531	0.009456	0.05539	3	333	NGF,AVP,APP
GO: Molecular Function	GO:0031894	V1A vasopressin receptor binding		0.001351	0.2648	0.009456	0.05539	1	2	AVP
GO: Molecular Function	GO:0005185	neurohypophyseal hormone activity		0.001351	0.2648	0.009456	0.05539	1	2	AVP
GO: Molecular Function	GO:0031835	substance P receptor binding		0.001351	0.2648	0.009456	0.05539	1	2	TAC1
GO: Molecular Function	GO:0031834	neurokinin receptor binding		0.001351	0.2648	0.009456	0.05539	1	2	TAC1
GO: Molecular Function	GO:0005163	nerve growth factor receptor binding		0.001351	0.2648	0.009456	0.05539	1	2	NGF
GO: Biological Process	GO:0007186	G protein-coupled receptor signaling pathway		1.131e-11	1.36e-08	1.36e-08	1.043e-07	11	1392	TRH,POMC,AVP,SIGMAR1,GRP,TAC1,GNAI1,GNAI3,PDYN,HRH3,APP
GO: Biological Process	GO:0007267	cell-cell signaling		3.314e-10	3.983e-07	1.992e-07	1.527e-06	11	1899	TRH,NGF,POMC,AVP,GRP,TAC1,GNAI1,GNAI3,PDYN,HRH3,APP
GO: Biological Process	GO:0007268	chemical synaptic transmission		1.499e-08	1.802e-05	3.227e-06	2.475e-05	8	891	NGF,AVP,TAC1,GNAI1,GNAI3,PDYN,HRH3,APP
GO: Biological Process	GO:0098916	anterograde trans-synaptic signaling		1.499e-08	1.802e-05	3.227e-06	2.475e-05	8	891	NGF,AVP,TAC1,GNAI1,GNAI3,PDYN,HRH3,APP
GO: Biological Process	GO:0099537	trans-synaptic signaling		1.622e-08	1.949e-05	3.227e-06	2.475e-05	8	900	NGF,AVP,TAC1,GNAI1,GNAI3,PDYN,HRH3,APP
GO: Biological Process	GO:0099536	synaptic signaling		1.814e-08	2.18e-05	3.227e-06	2.475e-05	8	913	NGF,AVP,TAC1,GNAI1,GNAI3,PDYN,HRH3,APP
GO: Biological Process	GO:0023061	signal release		1.879e-08	2.259e-05	3.227e-06	2.475e-05	7	562	TRH,NGF,POMC,GRP,TAC1,HRH3,APP
GO: Biological Process	GO:0007610	behavior		1.229e-07	0.0001478	1.847e-05	0.0001417	7	739	TRH,NGF,AVP,GRP,TAC1,HRH3,APP
GO: Biological Process	GO:1903530	regulation of secretion by cell		4.631e-07	0.0005567	5.756e-05	0.0004414	7	898	TRH,NGF,POMC,AVP,GRP,TAC1,HRH3
GO: Biological Process	GO:0014048	regulation of glutamate secretion		4.788e-07	0.0005756	5.756e-05	0.0004414	3	25	TRH,AVP,HRH3
GO: Biological Process	GO:0007218	neuropeptide signaling pathway		6.685e-07	0.0008035	7.305e-05	0.0005602	4	114	POMC,GRP,TAC1,PDYN
GO: Biological Process	GO:0051046	regulation of secretion		7.486e-07	0.0008998	7.498e-05	0.0005751	7	964	TRH,NGF,POMC,AVP,GRP,TAC1,HRH3
GO: Biological Process	GO:0014070	response to organic cyclic compound		1.485e-06	0.001784	0.0001373	0.001053	7	1067	TRH,AVP,TAC1,GNAI1,GNAI3,HRH3,APP
GO: Biological Process	GO:0032940	secretion by cell		2.05e-06	0.002464	0.0001731	0.001328	8	1683	TRH,NGF,POMC,AVP,GRP,TAC1,HRH3,APP
GO: Biological Process	GO:0007613	memory		2.225e-06	0.002675	0.0001731	0.001328	4	154	NGF,TAC1,HRH3,APP
GO: Biological Process	GO:2000852	regulation of corticosterone secretion		2.305e-06	0.00277	0.0001731	0.001328	2	4	POMC,TAC1
GO: Biological Process	GO:0140352	export from cell		2.539e-06	0.003051	0.0001795	0.001377	8	1731	TRH,NGF,POMC,AVP,GRP,TAC1,HRH3,APP
GO: Biological Process	GO:0042493	response to drug		3.158e-06	0.003795	0.00021	0.001611	7	1194	TRH,AVP,SIGMAR1,TAC1,GNAI1,GNAI3,HRH3
GO: Biological Process	GO:0051955	regulation of amino acid transport		3.57e-06	0.004291	0.00021	0.001611	3	48	TRH,AVP,HRH3
GO: Biological Process	GO:0035934	corticosterone secretion		3.84e-06	0.004615	0.00021	0.001611	2	5	POMC,TAC1
GO: Biological Process	GO:0009719	response to endogenous stimulus		3.937e-06	0.004732	0.00021	0.001611	8	1834	TRH,NGF,AVP,TAC1,GNAI1,GNAI3,HRH3,APP
GO: Biological Process	GO:0046903	secretion		3.953e-06	0.004752	0.00021	0.001611	8	1835	TRH,NGF,POMC,AVP,GRP,TAC1,HRH3,APP
GO: Biological Process	GO:1901700	response to oxygen-containing compound		4.019e-06	0.004831	0.00021	0.001611	8	1839	TRH,AVP,SIGMAR1,TAC1,GNAI1,GNAI3,HRH3,APP
GO: Biological Process	GO:1990090	cellular response to nerve growth factor stimulus		5.108e-06	0.00614	0.0002558	0.001962	3	54	NGF,TAC1,APP
GO: Biological Process	GO:0007618	mating		5.705e-06	0.006857	0.0002637	0.002023	3	56	AVP,TAC1,APP
GO: Biological Process	GO:0014047	glutamate secretion		5.705e-06	0.006857	0.0002637	0.002023	3	56	TRH,AVP,HRH3
GO: Biological Process	GO:1990089	response to nerve growth factor		6.019e-06	0.007235	0.000268	0.002055	3	57	NGF,TAC1,APP
GO: Biological Process	GO:0008217	regulation of blood pressure		7.621e-06	0.00916	0.0003272	0.002509	4	210	POMC,AVP,TAC1,HRH3
GO: Biological Process	GO:0006874	cellular calcium ion homeostasis		1.265e-05	0.0152	0.0005241	0.00402	5	524	NGF,AVP,TAC1,HRH3,APP
GO: Biological Process	GO:0014050	negative regulation of glutamate secretion		1.38e-05	0.01659	0.000553	0.004241	2	9	TRH,HRH3
GO: Biological Process	GO:0055074	calcium ion homeostasis		1.476e-05	0.01774	0.0005616	0.004307	5	541	NGF,AVP,TAC1,HRH3,APP
GO: Biological Process	GO:0043086	negative regulation of catalytic activity		1.545e-05	0.01857	0.0005616	0.004307	6	967	NGF,AVP,GNAI1,GNAI3,HRH3,APP
GO: Biological Process	GO:0051705	multi-organism behavior		1.553e-05	0.01867	0.0005616	0.004307	3	78	AVP,GRP,APP
GO: Biological Process	GO:0007626	locomotory behavior		1.589e-05	0.0191	0.0005616	0.004307	4	253	TRH,NGF,AVP,APP
GO: Biological Process	GO:0072503	cellular divalent inorganic cation homeostasis		1.729e-05	0.02078	0.0005937	0.004553	5	559	NGF,AVP,TAC1,HRH3,APP
GO: Biological Process	GO:0015800	acidic amino acid transport		1.805e-05	0.0217	0.0006027	0.004622	3	82	TRH,AVP,HRH3
GO: Biological Process	GO:0032890	regulation of organic acid transport		1.941e-05	0.02333	0.0006304	0.004835	3	84	TRH,AVP,HRH3
GO: Biological Process	GO:0014052	regulation of gamma-aminobutyric acid secretion		2.107e-05	0.02533	0.0006469	0.004961	2	11	TRH,HRH3
GO: Biological Process	GO:2000849	regulation of glucocorticoid secretion		2.107e-05	0.02533	0.0006469	0.004961	2	11	POMC,TAC1
GO: Biological Process	GO:0072507	divalent inorganic cation homeostasis		2.153e-05	0.02588	0.0006469	0.004961	5	585	NGF,AVP,TAC1,HRH3,APP
GO: Biological Process	GO:0035933	glucocorticoid secretion		2.528e-05	0.03038	0.0007411	0.005683	2	12	POMC,TAC1
GO: Biological Process	GO:0007193	adenylate cyclase-inhibiting G protein-coupled receptor signaling pathway		2.634e-05	0.03166	0.0007478	0.005735	3	93	GNAI1,GNAI3,HRH3
GO: Biological Process	GO:0010817	regulation of hormone levels		2.675e-05	0.03215	0.0007478	0.005735	5	612	TRH,NGF,POMC,GRP,TAC1
GO: Biological Process	GO:0008015	blood circulation		2.739e-05	0.03292	0.0007482	0.005738	5	615	POMC,AVP,TAC1,GNAI3,HRH3
GO: Biological Process	GO:0003013	circulatory system process		2.937e-05	0.0353	0.0007845	0.006016	5	624	POMC,AVP,TAC1,GNAI3,HRH3
GO: Biological Process	GO:0007194	negative regulation of adenylate cyclase activity		3.788e-05	0.04553	0.0009559	0.007331	3	105	GNAI1,GNAI3,HRH3
GO: Biological Process	GO:0006875	cellular metal ion homeostasis		3.788e-05	0.04554	0.0009559	0.007331	5	658	NGF,AVP,TAC1,HRH3,APP
GO: Biological Process	GO:0007611	learning or memory		3.845e-05	0.04621	0.0009559	0.007331	4	317	NGF,TAC1,HRH3,APP
GO: Biological Process	GO:0008344	adult locomotory behavior		3.897e-05	0.04684	0.0009559	0.007331	3	106	TRH,NGF,APP
GO: Biological Process	GO:0031280	negative regulation of cyclase activity		4.008e-05	0.04817	0.0009632	0.007387	3	107	GNAI1,GNAI3,HRH3
GO: Biological Process	GO:0046883	regulation of hormone secretion		4.087e-05	0.04913	0.0009632	0.007387	4	322	TRH,POMC,GRP,TAC1
GO: Biological Process	GO:0051350	negative regulation of lyase activity		4.353e-05	0.05232	0.001006	0.007717	3	110	GNAI1,GNAI3,HRH3
GO: Biological Process	GO:0006836	neurotransmitter transport		4.659e-05	0.056	0.001057	0.008104	4	333	TRH,NGF,HRH3,APP
GO: Biological Process	GO:0006835	dicarboxylic acid transport		4.843e-05	0.05821	0.001059	0.008124	3	114	TRH,AVP,HRH3
GO: Biological Process	GO:0043951	negative regulation of cAMP-mediated signaling		4.971e-05	0.05975	0.001059	0.008124	3	115	GNAI1,GNAI3,HRH3
GO: Biological Process	GO:0071868	cellular response to monoamine stimulus		5.101e-05	0.06131	0.001059	0.008124	3	116	GNAI3,HRH3,APP
GO: Biological Process	GO:0071870	cellular response to catecholamine stimulus		5.101e-05	0.06131	0.001059	0.008124	3	116	GNAI3,HRH3,APP
GO: Biological Process	GO:0014051	gamma-aminobutyric acid secretion		5.199e-05	0.06249	0.001059	0.008124	2	17	TRH,HRH3
GO: Biological Process	GO:0051956	negative regulation of amino acid transport		5.199e-05	0.06249	0.001059	0.008124	2	17	TRH,HRH3
GO: Biological Process	GO:0071869	response to catecholamine		5.643e-05	0.06783	0.001112	0.008528	3	120	GNAI3,HRH3,APP
GO: Biological Process	GO:0071867	response to monoamine		5.643e-05	0.06783	0.001112	0.008528	3	120	GNAI3,HRH3,APP
GO: Biological Process	GO:2000846	regulation of corticosteroid hormone secretion		5.847e-05	0.07028	0.001134	0.008694	2	18	POMC,TAC1
GO: Biological Process	GO:0044057	regulation of system process		6.102e-05	0.07335	0.001138	0.008728	5	727	POMC,AVP,TAC1,GNAI3,APP
GO: Biological Process	GO:0050890	cognition		6.109e-05	0.07343	0.001138	0.008728	4	357	NGF,TAC1,HRH3,APP
GO: Biological Process	GO:0051952	regulation of amine transport		6.222e-05	0.07479	0.001138	0.008728	3	124	TRH,AVP,HRH3
GO: Biological Process	GO:0030003	cellular cation homeostasis		6.387e-05	0.07678	0.001138	0.008728	5	734	NGF,AVP,TAC1,HRH3,APP
GO: Biological Process	GO:0007204	positive regulation of cytosolic calcium ion concentration		6.518e-05	0.07834	0.001138	0.008728	4	363	NGF,AVP,TAC1,HRH3
GO: Biological Process	GO:0044070	regulation of anion transport		6.526e-05	0.07844	0.001138	0.008728	3	126	TRH,AVP,HRH3
GO: Biological Process	GO:0035930	corticosteroid hormone secretion		6.532e-05	0.07852	0.001138	0.008728	2	19	POMC,TAC1
GO: Biological Process	GO:0055065	metal ion homeostasis		6.683e-05	0.08033	0.001148	0.008801	5	741	NGF,AVP,TAC1,HRH3,APP
GO: Biological Process	GO:0006873	cellular ion homeostasis		6.989e-05	0.084	0.001169	0.008962	5	748	NGF,AVP,TAC1,HRH3,APP
GO: Biological Process	GO:0007631	feeding behavior		7e-05	0.08413	0.001169	0.008962	3	129	TRH,HRH3,APP
GO: Biological Process	GO:0046677	response to antibiotic		7.319e-05	0.08797	0.001205	0.009242	4	374	TRH,AVP,SIGMAR1,GNAI1
GO: Biological Process	GO:0015837	amine transport		7.495e-05	0.09009	0.001217	0.009337	3	132	TRH,AVP,HRH3
GO: Biological Process	GO:0046879	hormone secretion		7.627e-05	0.09168	0.001222	0.009375	4	378	TRH,POMC,GRP,TAC1
GO: Biological Process	GO:0015812	gamma-aminobutyric acid transport		8.016e-05	0.09636	0.001268	0.009724	2	21	TRH,HRH3
GO: Biological Process	GO:0009914	hormone transport		8.19e-05	0.09844	0.001278	0.009805	4	385	TRH,POMC,GRP,TAC1
GO: Biological Process	GO:2000831	regulation of steroid hormone secretion		8.815e-05	0.106	0.001358	0.01042	2	22	POMC,TAC1
GO: Biological Process	GO:0048878	chemical homeostasis		9.54e-05	0.1147	0.001452	0.01113	6	1334	NGF,POMC,AVP,TAC1,HRH3,APP
GO: Biological Process	GO:0043269	regulation of ion transport		0.0001032	0.124	0.001539	0.0118	5	812	TRH,NGF,AVP,HRH3,APP
GO: Biological Process	GO:0044092	negative regulation of molecular function		0.0001037	0.1246	0.001539	0.0118	6	1354	NGF,AVP,GNAI1,GNAI3,HRH3,APP
GO: Biological Process	GO:0051480	regulation of cytosolic calcium ion concentration		0.0001075	0.1292	0.001575	0.01208	4	413	NGF,AVP,TAC1,HRH3
GO: Biological Process	GO:0046717	acid secretion		0.0001095	0.1317	0.001586	0.01217	3	150	TRH,AVP,HRH3
GO: Biological Process	GO:0055080	cation homeostasis		0.0001113	0.1337	0.001592	0.01221	5	825	NGF,AVP,TAC1,HRH3,APP
GO: Biological Process	GO:0035929	steroid hormone secretion		0.0001144	0.1375	0.001617	0.0124	2	25	POMC,TAC1
GO: Biological Process	GO:0098771	inorganic ion homeostasis		0.0001198	0.144	0.001659	0.01272	5	838	NGF,AVP,TAC1,HRH3,APP
GO: Biological Process	GO:0001505	regulation of neurotransmitter levels		0.00012	0.1443	0.001659	0.01272	4	425	TRH,NGF,HRH3,APP
GO: Biological Process	GO:0046887	positive regulation of hormone secretion		0.0001427	0.1715	0.001922	0.01474	3	164	TRH,GRP,TAC1
GO: Biological Process	GO:0051957	positive regulation of amino acid transport		0.0001439	0.173	0.001922	0.01474	2	28	TRH,AVP
GO: Biological Process	GO:0035813	regulation of renal sodium excretion		0.0001439	0.173	0.001922	0.01474	2	28	AVP,TAC1
GO: Biological Process	GO:0006865	amino acid transport		0.0001532	0.1842	0.002019	0.01548	3	168	TRH,AVP,HRH3
GO: Biological Process	GO:0007620	copulation		0.0001545	0.1858	0.002019	0.01548	2	29	AVP,TAC1
GO: Biological Process	GO:0035812	renal sodium excretion		0.0001655	0.1989	0.002116	0.01623	2	30	AVP,TAC1
GO: Biological Process	GO:0032891	negative regulation of organic acid transport		0.0001655	0.1989	0.002116	0.01623	2	30	TRH,HRH3
GO: Biological Process	GO:0050801	ion homeostasis		0.0001758	0.2113	0.002214	0.01698	5	909	NGF,AVP,TAC1,HRH3,APP
GO: Biological Process	GO:0007617	mating behavior		0.0001769	0.2126	0.002214	0.01698	2	31	AVP,APP
GO: Biological Process	GO:0140353	lipid export from cell		0.0001886	0.2267	0.002337	0.01792	2	32	POMC,TAC1
GO: Biological Process	GO:0055082	cellular chemical homeostasis		0.0001918	0.2305	0.002352	0.01804	5	926	NGF,AVP,TAC1,HRH3,APP
GO: Biological Process	GO:0007612	learning		0.000194	0.2332	0.002356	0.01807	3	182	TAC1,HRH3,APP
GO: Biological Process	GO:0035690	cellular response to drug		0.0001996	0.2399	0.002399	0.0184	4	485	SIGMAR1,GNAI1,GNAI3,HRH3
GO: Biological Process	GO:0030534	adult behavior		0.0002069	0.2487	0.002444	0.01874	3	186	TRH,NGF,APP
GO: Biological Process	GO:1903532	positive regulation of secretion by cell		0.0002125	0.2554	0.002444	0.01874	4	493	TRH,AVP,GRP,TAC1
GO: Biological Process	GO:0044062	regulation of excretion		0.0002131	0.2562	0.002444	0.01874	2	34	AVP,TAC1
GO: Biological Process	GO:0048668	collateral sprouting		0.0002131	0.2562	0.002444	0.01874	2	34	NGF,APP
GO: Biological Process	GO:0071495	cellular response to endogenous stimulus		0.0002135	0.2566	0.002444	0.01874	6	1542	TRH,NGF,TAC1,GNAI3,HRH3,APP
GO: Biological Process	GO:0051588	regulation of neurotransmitter transport		0.0002378	0.2858	0.002696	0.02068	3	195	TRH,NGF,HRH3
GO: Biological Process	GO:0051953	negative regulation of amine transport		0.0002528	0.3038	0.002839	0.02178	2	37	TRH,HRH3
GO: Biological Process	GO:0051047	positive regulation of secretion		0.0002783	0.3345	0.003097	0.02375	4	529	TRH,AVP,GRP,TAC1
GO: Biological Process	GO:1903792	negative regulation of anion transport		0.000281	0.3378	0.003097	0.02375	2	39	TRH,HRH3
GO: Biological Process	GO:0060359	response to ammonium ion		0.0002834	0.3407	0.003097	0.02375	3	207	TAC1,GNAI3,HRH3
GO: Biological Process	GO:0050804	modulation of chemical synaptic transmission		0.0002989	0.3593	0.003231	0.02478	4	539	NGF,TAC1,GNAI1,APP
GO: Biological Process	GO:0099177	regulation of trans-synaptic signaling		0.000301	0.3618	0.003231	0.02478	4	540	NGF,TAC1,GNAI1,APP
GO: Biological Process	GO:1901654	response to ketone		0.0003082	0.3705	0.003278	0.02514	3	213	TRH,AVP,GNAI1
GO: Biological Process	GO:0099643	signal release from synapse		0.0003168	0.3808	0.003311	0.02539	3	215	NGF,HRH3,APP
GO: Biological Process	GO:0007269	neurotransmitter secretion		0.0003168	0.3808	0.003311	0.02539	3	215	NGF,HRH3,APP
GO: Biological Process	GO:0019098	reproductive behavior		0.000342	0.411	0.003543	0.02718	2	43	AVP,APP
GO: Biological Process	GO:0098801	regulation of renal system process		0.0003581	0.4305	0.003679	0.02822	2	44	AVP,TAC1
GO: Biological Process	GO:0009725	response to hormone		0.0003637	0.4372	0.003705	0.02841	5	1062	TRH,AVP,TAC1,GNAI1,HRH3
GO: Biological Process	GO:0007188	adenylate cyclase-modulating G protein-coupled receptor signaling pathway		0.0003959	0.4759	0.003999	0.03067	3	232	GNAI1,GNAI3,HRH3
GO: Biological Process	GO:0019725	cellular homeostasis		0.0004069	0.4891	0.004076	0.03126	5	1088	NGF,AVP,TAC1,HRH3,APP
GO: Biological Process	GO:0008284	positive regulation of cell population proliferation		0.0004209	0.506	0.004182	0.03207	5	1096	NGF,AVP,TAC1,GNAI3,HRH3
GO: Biological Process	GO:0042755	eating behavior		0.0004264	0.5125	0.004201	0.03222	2	48	TRH,HRH3
GO: Biological Process	GO:0032892	positive regulation of organic acid transport		0.0004627	0.5562	0.004522	0.03468	2	50	TRH,AVP
GO: Biological Process	GO:0010243	response to organonitrogen compound		0.0004908	0.59	0.004736	0.03632	5	1133	TAC1,GNAI1,GNAI3,HRH3,APP
GO: Biological Process	GO:0045761	regulation of adenylate cyclase activity		0.0004925	0.592	0.004736	0.03632	3	250	GNAI1,GNAI3,HRH3
GO: Biological Process	GO:0051954	positive regulation of amine transport		0.0005199	0.625	0.00496	0.03804	2	53	TRH,AVP
GO: Biological Process	GO:0044060	regulation of endocrine process		0.0005397	0.6488	0.005108	0.03918	2	54	POMC,TAC1
GO: Biological Process	GO:0097305	response to alcohol		0.0005461	0.6564	0.005128	0.03933	3	259	TRH,AVP,GNAI1
GO: Biological Process	GO:0019932	second-messenger-mediated signaling		0.0005537	0.6656	0.005159	0.03957	4	634	GRP,GNAI1,GNAI3,HRH3
GO: Biological Process	GO:0043949	regulation of cAMP-mediated signaling		0.0005647	0.6788	0.005221	0.04004	3	262	GNAI1,GNAI3,HRH3
GO: Biological Process	GO:0010951	negative regulation of endopeptidase activity		0.0005837	0.7016	0.005334	0.04091	3	265	NGF,AVP,APP
GO: Biological Process	GO:0007187	G protein-coupled receptor signaling pathway, coupled to cyclic nucleotide second messenger		0.0005902	0.7094	0.005334	0.04091	3	266	GNAI1,GNAI3,HRH3
GO: Biological Process	GO:0031279	regulation of cyclase activity		0.0005902	0.7094	0.005334	0.04091	3	266	GNAI1,GNAI3,HRH3
GO: Biological Process	GO:0051339	regulation of lyase activity		0.0006164	0.7409	0.005462	0.04189	3	270	GNAI1,GNAI3,HRH3
GO: Biological Process	GO:0035176	social behavior		0.0006226	0.7483	0.005462	0.04189	2	58	AVP,GRP
GO: Biological Process	GO:0007271	synaptic transmission, cholinergic		0.0006226	0.7483	0.005462	0.04189	2	58	TAC1,HRH3
GO: Biological Process	GO:0051703	intraspecies interaction between organisms		0.0006226	0.7483	0.005462	0.04189	2	58	AVP,GRP
GO: Biological Process	GO:0060986	endocrine hormone secretion		0.0006442	0.7743	0.005533	0.04243	2	59	POMC,TAC1
GO: Biological Process	GO:0042551	neuron maturation		0.0006442	0.7743	0.005533	0.04243	2	59	NGF,APP
GO: Biological Process	GO:0071407	cellular response to organic cyclic compound		0.0006444	0.7746	0.005533	0.04243	4	660	GNAI1,GNAI3,HRH3,APP
GO: Biological Process	GO:0010466	negative regulation of peptidase activity		0.000664	0.7982	0.005661	0.04341	3	277	NGF,AVP,APP
GO: Biological Process	GO:0019933	cAMP-mediated signaling		0.000671	0.8066	0.00568	0.04356	3	278	GNAI1,GNAI3,HRH3
GO: Biological Process	GO:1901698	response to nitrogen compound		0.00069	0.8294	0.0058	0.04448	5	1220	TAC1,GNAI1,GNAI3,HRH3,APP
GO: Biological Process	GO:0042127	regulation of cell population proliferation		0.0007088	0.852	0.005895	0.04521	6	1921	NGF,AVP,TAC1,GNAI3,HRH3,APP
GO: Biological Process	GO:0055078	sodium ion homeostasis		0.0007112	0.8548	0.005895	0.04521	2	62	AVP,TAC1
GO: Biological Process	GO:0015850	organic hydroxy compound transport		0.000829	0.9964	0.006787	0.05205	3	299	POMC,TAC1,HRH3
GO: Biological Process	GO:1903793	positive regulation of anion transport		0.00083	0.9977	0.006787	0.05205	2	67	TRH,AVP
GO: Biological Process	GO:0051402	neuron apoptotic process		0.0008864	1	0.007199	0.05521	3	306	NGF,SIGMAR1,APP
GO: Biological Process	GO:1901701	cellular response to oxygen-containing compound		0.0009258	1	0.007469	0.05728	5	1301	SIGMAR1,GNAI1,GNAI3,HRH3,APP
GO: Biological Process	GO:0007588	excretion		0.001181	1	0.009461	0.07256	2	80	AVP,TAC1
GO: Biological Process	GO:0019935	cyclic-nucleotide-mediated signaling		0.001202	1	0.009566	0.07337	3	340	GNAI1,GNAI3,HRH3
GO: Biological Process	GO:1903522	regulation of blood circulation		0.001243	1	0.009829	0.07538	3	344	AVP,TAC1,GNAI3
Pathway	1269545	Class A/1 (Rhodopsin-like receptors)	BioSystems: REACTOME	8.31e-11	2.078e-08	1.487e-08	9.074e-08	8	322	TRH,POMC,AVP,GRP,TAC1,PDYN,HRH3,APP
Pathway	1269546	Peptide ligand-binding receptors	BioSystems: REACTOME	1.19e-10	2.975e-08	1.487e-08	9.074e-08	7	188	TRH,POMC,AVP,GRP,TAC1,PDYN,APP
Pathway	1269574	GPCR downstream signaling	BioSystems: REACTOME	7.479e-10	1.87e-07	6.232e-08	3.802e-07	10	1021	TRH,POMC,AVP,GRP,TAC1,GNAI1,GNAI3,PDYN,HRH3,APP
Pathway	1269544	GPCR ligand binding	BioSystems: REACTOME	1.303e-09	3.259e-07	8.147e-08	4.97e-07	8	455	TRH,POMC,AVP,GRP,TAC1,PDYN,HRH3,APP
Pathway	1269585	G-protein activation	BioSystems: REACTOME	1.16e-08	2.9e-06	4.882e-07	2.978e-06	4	29	POMC,GNAI1,GNAI3,PDYN
Pathway	1269543	Signaling by GPCR	BioSystems: REACTOME	1.172e-08	2.929e-06	4.882e-07	2.978e-06	10	1350	TRH,POMC,AVP,GRP,TAC1,GNAI1,GNAI3,PDYN,HRH3,APP
Pathway	P05916	Opioid prodynorphin pathway	PantherDB	1.754e-08	4.384e-06	6.263e-07	3.821e-06	4	32	AVP,GNAI1,GNAI3,PDYN
Pathway	1269576	G alpha (i) signalling events	BioSystems: REACTOME	4.355e-08	1.089e-05	1.361e-06	8.302e-06	6	243	POMC,GNAI1,GNAI3,PDYN,HRH3,APP
Pathway	1269578	G alpha (q) signalling events	BioSystems: REACTOME	6.007e-07	0.0001502	1.669e-05	0.0001018	5	192	TRH,AVP,GRP,TAC1,APP
Pathway	1269584	Opioid Signalling	BioSystems: REACTOME	9.607e-07	0.0002402	2.402e-05	0.0001465	4	85	POMC,GNAI1,GNAI3,PDYN
Pathway	P05917	Opioid proopiomelanocortin pathway	PantherDB	3.341e-06	0.0008351	6.959e-05	0.0004246	3	32	POMC,GNAI1,GNAI3
Pathway	P05915	Opioid proenkephalin pathway	PantherDB	3.341e-06	0.0008351	6.959e-05	0.0004246	3	32	GNAI1,GNAI3,PDYN
Pathway	P05913	Enkephalin release	PantherDB	3.673e-06	0.0009182	7.063e-05	0.0004309	3	33	GNAI1,GNAI3,PDYN
Pathway	1269575	G alpha (s) signalling events	BioSystems: REACTOME	8.351e-06	0.002088	0.0001491	0.0009098	4	146	POMC,AVP,GNAI1,GNAI3
Pathway	546258	Cocaine addiction	BioSystems: KEGG	1.229e-05	0.003074	0.0002049	0.00125	3	49	GNAI1,GNAI3,PDYN
Pathway	137982	S1P5 pathway	BioSystems: Pathway Interaction Database	2.377e-05	0.005943	0.0003714	0.002266	2	8	GNAI1,GNAI3
Pathway	1269592	Gastrin-CREB signalling pathway via PKC and MAPK	BioSystems: REACTOME	3.709e-05	0.009272	0.0005454	0.003327	5	446	TRH,AVP,GRP,TAC1,APP
Pathway	P04395	Vasopressin synthesis	PantherDB	4.662e-05	0.01165	0.0006475	0.00395	2	11	AVP,PREP
Pathway	138069	S1P4 pathway	BioSystems: Pathway Interaction Database	7.701e-05	0.01925	0.001013	0.006181	2	14	GNAI1,GNAI3
Pathway	1268818	Adenylate cyclase inhibitory pathway	BioSystems: REACTOME	8.88e-05	0.0222	0.001057	0.00645	2	15	GNAI1,GNAI3
Pathway	1268817	Inhibition of adenylate cyclase pathway	BioSystems: REACTOME	8.88e-05	0.0222	0.001057	0.00645	2	15	GNAI1,GNAI3
Pathway	83092	Melanogenesis	BioSystems: KEGG	0.0001081	0.02703	0.001228	0.007495	3	101	POMC,GNAI1,GNAI3
Pathway	525336	Serotonergic synapse	BioSystems: KEGG	0.0001509	0.03772	0.00164	0.01001	3	113	GNAI1,GNAI3,APP
Pathway	137937	S1P1 pathway	BioSystems: Pathway Interaction Database	0.0001603	0.04007	0.001669	0.01018	2	20	GNAI1,GNAI3
Pathway	137931	Sphingosine 1-phosphate (S1P) pathway	BioSystems: Pathway Interaction Database	0.000177	0.04426	0.00177	0.0108	2	21	GNAI1,GNAI3
Pathway	1269353	ADP signalling through P2Y purinoceptor 12	BioSystems: REACTOME	0.0002131	0.05327	0.002049	0.0125	2	23	GNAI1,GNAI3
Pathway	138059	S1P2 pathway	BioSystems: Pathway Interaction Database	0.0002323	0.05808	0.002074	0.01265	2	24	GNAI1,GNAI3
Pathway	P05730	Endogenous cannabinoid signaling	PantherDB	0.0002323	0.05808	0.002074	0.01265	2	24	GNAI1,GNAI3
Pathway	137970	EGF receptor (ErbB1) signaling pathway	BioSystems: Pathway Interaction Database	0.0002524	0.06309	0.002176	0.01327	2	25	GNAI1,GNAI3
Pathway	138063	S1P3 pathway	BioSystems: Pathway Interaction Database	0.0003175	0.07937	0.002646	0.01614	2	28	GNAI1,GNAI3
Pathway	P00026	Heterotrimeric G-protein signaling pathway-Gi alpha and Gs alpha mediated pathway	PantherDB	0.0003482	0.08706	0.002808	0.01713	3	150	GNAI1,GNAI3,HRH3
Pathway	1269352	Signal amplification	BioSystems: REACTOME	0.0004423	0.1106	0.003455	0.02108	2	33	GNAI1,GNAI3
Pathway	P05731	GABA-B receptor II signaling	PantherDB	0.0005269	0.1317	0.003991	0.02435	2	36	GNAI1,GNAI3
Pathway	585563	Alcoholism	BioSystems: KEGG	0.000594	0.1485	0.004367	0.02664	3	180	GNAI1,GNAI3,PDYN
Pathway	1268815	GABA B receptor activation	BioSystems: REACTOME	0.0006509	0.1627	0.00452	0.02758	2	40	GNAI1,GNAI3
Pathway	1268816	Activation of GABAB receptors	BioSystems: REACTOME	0.0006509	0.1627	0.00452	0.02758	2	40	GNAI1,GNAI3
Pathway	P04373	5HT1 type receptor mediated signaling pathway	PantherDB	0.0007524	0.1881	0.00495	0.0302	2	43	GNAI1,GNAI3
Pathway	1383060	Cooperation of PDCL (PhLP1) and TRiC/CCT in G-protein beta folding	BioSystems: REACTOME	0.0007524	0.1881	0.00495	0.0302	2	43	GNAI1,GNAI3
Pathway	P00040	Metabotropic glutamate receptor group II pathway	PantherDB	0.0007878	0.1969	0.00505	0.03081	2	44	GNAI1,GNAI3
Pathway	1269587	PLC beta mediated events	BioSystems: REACTOME	0.0008987	0.2247	0.005326	0.03249	2	47	GNAI1,GNAI3
Pathway	868086	Rap1 signaling pathway	BioSystems: KEGG	0.0009301	0.2325	0.005326	0.03249	3	210	NGF,GNAI1,GNAI3
Pathway	1269586	G-protein mediated events	BioSystems: REACTOME	0.0009373	0.2343	0.005326	0.03249	2	48	GNAI1,GNAI3
Pathway	P00048	PI3 kinase pathway	PantherDB	0.0009373	0.2343	0.005326	0.03249	2	48	GNAI1,GNAI3
Pathway	1269577	G alpha (z) signalling events	BioSystems: REACTOME	0.0009373	0.2343	0.005326	0.03249	2	48	GNAI1,GNAI3
Pathway	P05912	Dopamine receptor mediated signaling pathway	PantherDB	0.001099	0.2749	0.006108	0.03726	2	52	GNAI1,GNAI3
Pathway	P00043	Muscarinic acetylcholine receptor 2 and 4 signaling pathway	PantherDB	0.001142	0.2855	0.006206	0.03786	2	53	GNAI1,GNAI3
Pathway	1222950	Regulation of lipolysis in adipocytes	BioSystems: KEGG	0.001185	0.2963	0.006305	0.03846	2	54	GNAI1,GNAI3
Pathway	1268813	GABA receptor activation	BioSystems: REACTOME	0.001274	0.3185	0.006636	0.04049	2	56	GNAI1,GNAI3
Pathway	83086	Long-term depression	BioSystems: KEGG	0.001461	0.3653	0.007456	0.04549	2	60	GNAI1,GNAI3
Pathway	138019	p75(NTR)-mediated signaling	BioSystems: Pathway Interaction Database	0.00151	0.3775	0.00755	0.04606	2	61	NGF,APP
Pathway	1222951	Renin secretion	BioSystems: KEGG	0.001713	0.4282	0.008234	0.05023	2	65	GNAI1,GNAI3
Pathway	137928	LPA receptor mediated events	BioSystems: Pathway Interaction Database	0.001713	0.4282	0.008234	0.05023	2	65	GNAI1,GNAI3
Pathway	1269462	TRKA activation by NGF	BioSystems: REACTOME	0.001927	0.4817	0.008758	0.05343	1	2	NGF
Pathway	1269446	NFG and proNGF binds to p75NTR	BioSystems: REACTOME	0.001927	0.4817	0.008758	0.05343	1	2	NGF
Pathway	1269004	Defective ACTH causes Obesity and Pro-opiomelanocortinin deficiency (POMCD)	BioSystems: REACTOME	0.001927	0.4817	0.008758	0.05343	1	2	POMC
Pathway	1269350	Platelet activation, signaling and aggregation	BioSystems: REACTOME	0.002173	0.5434	0.009703	0.0592	3	282	GNAI1,GNAI3,APP
Pathway	154409	Gastric acid secretion	BioSystems: KEGG	0.002273	0.5682	0.009968	0.06081	2	75	GNAI1,GNAI3
Gene Family	542	Endogenous ligands	genenames.org	6.557e-15	1.311e-14	1.311e-14	1.967e-14	8	237	TRH,NGF,POMC,AVP,GRP,TAC1,PDYN,APP
Gene Family	187	Histamine receptors	genenames.org	0.001977	0.003955	0.001977	0.002966	1	4	HRH3
Drug	CID000036511	Substance P	Stitch	1.412e-16	9.053e-13	9.053e-13	8.459e-12	10	343	TRH,NGF,POMC,AVP,SIGMAR1,GRP,PREP,TAC1,PDYN,HRH3
Drug	ctd:D012601	Scopolamine Hydrobromide	CTD	5.784e-16	3.708e-12	1.854e-12	1.732e-11	8	120	NGF,AVP,SIGMAR1,PREP,TAC1,PDYN,HRH3,APP
Drug	CID000005202	serotonin	Stitch	1.749e-14	1.122e-10	3.739e-11	3.493e-10	10	554	TRH,NGF,POMC,AVP,SIGMAR1,GRP,TAC1,PDYN,HRH3,APP
Drug	CID000005184	scopolamine	Stitch	3.734e-14	2.394e-10	5.985e-11	5.592e-10	8	200	TRH,AVP,SIGMAR1,PREP,TAC1,PDYN,HRH3,APP
Drug	CID000003903	Leucine enkephalin	Stitch	7.789e-14	4.995e-10	9.989e-11	9.333e-10	7	109	TRH,POMC,AVP,SIGMAR1,GRP,TAC1,PDYN
Drug	CID000042785	Lupex	Stitch	1.961e-13	1.257e-09	2.096e-10	1.958e-09	7	124	TRH,POMC,AVP,SIGMAR1,GRP,TAC1,PDYN
Drug	CID000003604	hexamethonium	Stitch	5.421e-13	3.476e-09	4.966e-10	4.639e-09	7	143	TRH,AVP,SIGMAR1,GRP,TAC1,PDYN,HRH3
Drug	CID000002548	AC1L1DXE	Stitch	9.58e-13	6.143e-09	7.678e-10	7.174e-09	8	299	NGF,POMC,SIGMAR1,GRP,TAC1,PDYN,HRH3,APP
Drug	CID000000951	noradrealine	Stitch	2.504e-12	1.605e-08	1.784e-09	1.667e-08	9	575	TRH,NGF,POMC,AVP,SIGMAR1,GRP,TAC1,PDYN,HRH3
Drug	CID000003661	atropine sulfate	Stitch	3.164e-12	2.029e-08	2.029e-09	1.896e-08	8	347	TRH,POMC,AVP,SIGMAR1,GRP,TAC1,PDYN,HRH3
Drug	CID000000187	acetylcholine	Stitch	4.344e-12	2.785e-08	2.426e-09	2.267e-08	8	361	TRH,NGF,AVP,SIGMAR1,GRP,TAC1,PDYN,HRH3
Drug	CID000006026	kinin 9	Stitch	4.54e-12	2.911e-08	2.426e-09	2.267e-08	8	363	TRH,NGF,AVP,GRP,PREP,TAC1,PDYN,HRH3
Drug	CID000005775	phentolamine	Stitch	5.846e-12	3.749e-08	2.685e-09	2.508e-08	7	200	TRH,POMC,AVP,SIGMAR1,TAC1,PDYN,HRH3
Drug	CID005311003	alpha-neoendorphin	Stitch	5.862e-12	3.759e-08	2.685e-09	2.508e-08	5	33	POMC,AVP,SIGMAR1,TAC1,PDYN
Drug	CID000005355	sulpiride	Stitch	7.901e-12	5.066e-08	3.377e-09	3.156e-08	6	96	TRH,POMC,AVP,SIGMAR1,TAC1,PDYN
Drug	ctd:C094211	JTP 4819	CTD	1.324e-11	8.489e-08	5.306e-09	4.957e-08	4	10	TRH,AVP,PREP,TAC1
Drug	CID000020382	tetradotoxin	Stitch	1.694e-11	1.086e-07	6.39e-09	5.97e-08	8	428	TRH,NGF,AVP,SIGMAR1,GRP,TAC1,PDYN,HRH3
Drug	CID000047470	Damme	Stitch	2.674e-11	1.714e-07	9.524e-09	8.899e-08	5	44	TRH,POMC,AVP,SIGMAR1,PDYN
Drug	CID000004253	morphine hydrochloride	Stitch	4.297e-11	2.755e-07	1.45e-08	1.355e-07	8	481	TRH,NGF,POMC,AVP,SIGMAR1,TAC1,PDYN,HRH3
Drug	CID000055583	beta-Neurokinin	Stitch	5.207e-11	3.339e-07	1.669e-08	1.56e-07	5	50	POMC,AVP,GRP,TAC1,PDYN
Drug	CID000004425	EN-1530	Stitch	5.931e-11	3.803e-07	1.811e-08	1.692e-07	7	278	TRH,POMC,AVP,SIGMAR1,TAC1,PDYN,HRH3
Drug	CID000003127	p-chloroamphetamine	Stitch	9.371e-11	6.009e-07	2.731e-08	2.552e-07	5	56	TRH,POMC,SIGMAR1,TAC1,PDYN
Drug	CID000005641	urethane	Stitch	2.473e-10	1.586e-06	6.894e-08	6.442e-07	6	169	TRH,POMC,AVP,SIGMAR1,TAC1,PDYN
Drug	CID000055582	Neuromedin L.	Stitch	2.747e-10	1.761e-06	7.338e-08	6.856e-07	5	69	NGF,POMC,GRP,TAC1,PDYN
Drug	CID000185915	L-3-(2-naphthyl)alanine	Stitch	2.957e-10	1.896e-06	7.584e-08	7.086e-07	5	70	TRH,POMC,AVP,SIGMAR1,PDYN
Drug	CID000002866	amsonine	Stitch	3.743e-10	2.4e-06	8.929e-08	8.343e-07	6	181	TRH,POMC,AVP,SIGMAR1,PDYN,HRH3
Drug	CID000122260	beta-Neoendorphin	Stitch	3.76e-10	2.411e-06	8.929e-08	8.343e-07	4	21	POMC,SIGMAR1,PREP,PDYN
Drug	CID000005753	corticosterone	Stitch	5.369e-10	3.443e-06	1.23e-07	1.149e-06	7	381	TRH,NGF,POMC,AVP,SIGMAR1,TAC1,PDYN
Drug	CID011979316	vasopressin	Stitch	6.095e-10	3.908e-06	1.348e-07	1.259e-06	7	388	TRH,POMC,AVP,GRP,PREP,TAC1,PDYN
Drug	CID000003559	haloperidol	Stitch	6.782e-10	4.349e-06	1.45e-07	1.354e-06	7	394	TRH,NGF,POMC,AVP,SIGMAR1,TAC1,PDYN
Drug	CID000002551	carbachol	Stitch	7.353e-10	4.715e-06	1.521e-07	1.421e-06	8	688	TRH,NGF,AVP,GRP,TAC1,GNAI3,HRH3,APP
Drug	CID000066393	estradiol-2,3-quinone	Stitch	7.979e-10	5.116e-06	1.599e-07	1.494e-06	5	85	TRH,NGF,POMC,TAC1,PDYN
Drug	CID000000681	dopamine	Stitch	9.967e-10	6.391e-06	1.848e-07	1.726e-06	8	715	TRH,NGF,POMC,AVP,SIGMAR1,TAC1,PDYN,HRH3
Drug	CID000004032	mecamylamine	Stitch	1.009e-09	6.467e-06	1.848e-07	1.726e-06	5	89	TRH,NGF,POMC,AVP,SIGMAR1
Drug	CID000054459	idazoxan	Stitch	1.009e-09	6.467e-06	1.848e-07	1.726e-06	5	89	POMC,AVP,SIGMAR1,HRH3,APP
Drug	CID000152660	Arg-pro-pro	Stitch	1.1e-09	7.056e-06	1.957e-07	1.828e-06	4	27	TRH,PREP,TAC1,APP
Drug	ctd:D000109	Acetylcholine	CTD	1.129e-09	7.241e-06	1.957e-07	1.828e-06	5	91	TRH,POMC,SIGMAR1,TAC1,APP
Drug	CID000564869	AC1LBV6O	Stitch	1.441e-09	9.24e-06	2.369e-07	2.214e-06	3	5	TRH,AVP,PREP
Drug	CID000497204	linderene acetate	Stitch	1.441e-09	9.24e-06	2.369e-07	2.214e-06	3	5	TRH,AVP,PREP
Drug	CID000002803	clonidine	Stitch	2.045e-09	1.311e-05	3.278e-07	3.062e-06	6	240	TRH,POMC,AVP,SIGMAR1,PDYN,HRH3
Drug	ctd:D007980	Levodopa	CTD	2.45e-09	1.571e-05	3.741e-07	3.495e-06	5	106	TRH,POMC,AVP,PDYN,APP
Drug	CID000000119	gamma-aminobutyric acid	Stitch	2.45e-09	1.571e-05	3.741e-07	3.495e-06	7	474	TRH,POMC,AVP,SIGMAR1,GRP,TAC1,PDYN
Drug	CID000004624	6-OHDA	Stitch	2.941e-09	1.886e-05	4.307e-07	4.024e-06	6	255	TRH,NGF,SIGMAR1,TAC1,PDYN,HRH3
Drug	CID000001242	SKF 38393	Stitch	2.956e-09	1.895e-05	4.307e-07	4.024e-06	5	110	TRH,SIGMAR1,TAC1,PDYN,HRH3
Drug	CID000002376	AC1Q3ZOL	Stitch	3.155e-09	2.023e-05	4.495e-07	4.2e-06	6	258	TRH,NGF,POMC,SIGMAR1,TAC1,PDYN
Drug	CID005486808	AC1NUOTY	Stitch	3.275e-09	2.1e-05	4.565e-07	4.265e-06	4	35	TRH,GRP,TAC1,PDYN
Drug	ctd:D010424	Pentobarbital	CTD	3.701e-09	2.373e-05	5.049e-07	4.717e-06	5	115	TRH,POMC,GNAI1,PDYN,APP
Drug	CID000000009	AC1Q6SH8	Stitch	3.866e-09	2.479e-05	5.059e-07	4.727e-06	5	116	TRH,NGF,AVP,GRP,TAC1
Drug	CID000005018	SCH 23390	Stitch	3.866e-09	2.479e-05	5.059e-07	4.727e-06	5	116	AVP,SIGMAR1,TAC1,PDYN,HRH3
Drug	ctd:D012110	Reserpine	CTD	4.399e-09	2.821e-05	5.641e-07	5.271e-06	5	119	NGF,POMC,TAC1,GNAI1,GNAI3
Drug	CID005311186	AC1NSK68	Stitch	5.04e-09	3.232e-05	6.337e-07	5.921e-06	3	7	SIGMAR1,TAC1,HRH3
Drug	CID000000942	Nicorette	Stitch	5.24e-09	3.36e-05	6.462e-07	6.037e-06	7	529	NGF,POMC,AVP,GRP,TAC1,PDYN,APP
Drug	CID004478051	AC1NAJM8	Stitch	8.311e-09	5.329e-05	1.005e-06	9.395e-06	5	135	TRH,POMC,AVP,SIGMAR1,PDYN
Drug	CID000001257	LY 171555	Stitch	1.072e-08	6.873e-05	1.273e-06	1.189e-05	5	142	TRH,POMC,SIGMAR1,PDYN,HRH3
Drug	CID000001764	GTP[S]	Stitch	1.14e-08	7.309e-05	1.329e-06	1.242e-05	7	592	TRH,POMC,AVP,SIGMAR1,GRP,GNAI3,HRH3
Drug	CID003025353	L024104	Stitch	1.212e-08	7.772e-05	1.388e-06	1.297e-05	4	48	TRH,NGF,TAC1,PDYN
Drug	CID000499953	phorbol-13-acetate	Stitch	1.276e-08	8.185e-05	1.436e-06	1.342e-05	6	326	TRH,NGF,POMC,AVP,GRP,PREP
Drug	CID000003413	forskolin from Coleus forskohlii	Stitch	1.554e-08	9.962e-05	1.718e-06	1.605e-05	8	1014	TRH,NGF,POMC,AVP,SIGMAR1,TAC1,PDYN,HRH3
Drug	CID000178060	JTP-4819	Stitch	1.726e-08	0.0001107	1.876e-06	1.753e-05	3	10	TRH,AVP,PREP
Drug	CID000001206	MAMP	Stitch	1.952e-08	0.0001252	2.086e-06	1.949e-05	5	160	TRH,AVP,SIGMAR1,PDYN,HRH3
Drug	ctd:D003000	Clonidine	CTD	2.12e-08	0.0001359	2.228e-06	2.082e-05	4	55	POMC,AVP,GNAI1,GNAI3
Drug	CID000002215	NSC755875	Stitch	2.278e-08	0.0001461	2.356e-06	2.201e-05	5	165	TRH,NGF,POMC,SIGMAR1,PDYN
Drug	CID000126745	AC1L2QUC	Stitch	2.373e-08	0.0001522	2.415e-06	2.256e-05	3	11	SIGMAR1,TAC1,HRH3
Drug	CID000024774	Vasotocin	Stitch	2.825e-08	0.0001812	2.83e-06	2.645e-05	4	59	TRH,POMC,AVP,GRP
Drug	CID004369084	PNU-107859	Stitch	2.973e-08	0.0001906	2.932e-06	2.74e-05	5	174	TRH,NGF,POMC,AVP,PDYN
Drug	CID000092893	PV-H	Stitch	3.693e-08	0.0002368	3.562e-06	3.329e-05	4	63	TRH,POMC,AVP,PDYN
Drug	CID000005657	NSC7524	Stitch	3.722e-08	0.0002387	3.562e-06	3.329e-05	5	182	TRH,NGF,POMC,AVP,PDYN
Drug	CID000035781	5,7-dihydroxytryptamine	Stitch	4.195e-08	0.000269	3.955e-06	3.696e-05	4	65	TRH,POMC,TAC1,PDYN
Drug	CID000004893	prazosin	Stitch	4.992e-08	0.0003201	4.639e-06	4.334e-05	5	193	TRH,POMC,AVP,SIGMAR1,HRH3
Drug	CID000087653	2-thiazolylethylamine	Stitch	5.23e-08	0.0003353	4.79e-06	4.476e-05	3	14	POMC,AVP,HRH3
Drug	CID000004428	naltrexone HCl	Stitch	6.009e-08	0.0003853	5.426e-06	5.07e-05	4	71	TRH,POMC,SIGMAR1,PDYN
Drug	CID000132632	Tyr-w-mif-1	Stitch	6.535e-08	0.000419	5.82e-06	5.437e-05	3	15	SIGMAR1,TAC1,PDYN
Drug	CID000004946	propranolol	Stitch	6.985e-08	0.0004479	6.136e-06	5.733e-05	6	434	TRH,NGF,POMC,AVP,TAC1,HRH3
Drug	ctd:C081021	Go 6976	CTD	7.507e-08	0.0004813	6.505e-06	6.077e-05	4	75	NGF,GRP,TAC1,APP
Drug	CID000000896	melatonin	Stitch	7.888e-08	0.0005057	6.61e-06	6.175e-05	6	443	TRH,POMC,AVP,SIGMAR1,GRP,PDYN
Drug	CID000003816	NSC759587	Stitch	7.993e-08	0.0005125	6.61e-06	6.175e-05	6	444	TRH,NGF,SIGMAR1,TAC1,PDYN,APP
Drug	CID000108135	Dynorphin (1-8)	Stitch	8.04e-08	0.0005155	6.61e-06	6.175e-05	3	16	AVP,SIGMAR1,PDYN
Drug	CID000169408	Pglu-his	Stitch	8.04e-08	0.0005155	6.61e-06	6.175e-05	3	16	TRH,AVP,PREP
Drug	CID000068615	AC1L2A3V	Stitch	8.353e-08	0.0005356	6.78e-06	6.334e-05	4	77	AVP,SIGMAR1,TAC1,PDYN
Drug	CID000003151	domperidone	Stitch	9.753e-08	0.0006253	7.817e-06	7.303e-05	4	80	TRH,POMC,AVP,TAC1
Drug	CID000000892	myo-inositol	Stitch	9.981e-08	0.00064	7.901e-06	7.382e-05	7	812	TRH,NGF,POMC,AVP,GRP,TAC1,HRH3
Drug	ctd:D009270	Naloxone	CTD	1.026e-07	0.0006576	8.02e-06	7.493e-05	4	81	POMC,AVP,SIGMAR1,TAC1
Drug	CID000004737	pentobarbital	Stitch	1.049e-07	0.0006728	8.106e-06	7.574e-05	5	224	TRH,POMC,AVP,SIGMAR1,TAC1
Drug	CID000003386	fluoxetine	Stitch	1.073e-07	0.0006879	8.189e-06	7.651e-05	5	225	TRH,POMC,AVP,SIGMAR1,PDYN
Drug	CID000104742	Tyr-D-Ala-Gly-N-methyl-Phe-Gly-ol	Stitch	1.171e-07	0.0007507	8.729e-06	8.156e-05	3	18	TRH,SIGMAR1,PDYN
Drug	CID000123980	MR 2034	Stitch	1.171e-07	0.0007507	8.729e-06	8.156e-05	3	18	POMC,SIGMAR1,PDYN
Drug	CID000004652	p-chlorophenylalanine	Stitch	1.307e-07	0.000838	9.633e-06	9e-05	4	86	TRH,POMC,SIGMAR1,TAC1
Drug	CID005486529	Danmme	Stitch	1.39e-07	0.0008912	1.013e-05	9.462e-05	3	19	TRH,SIGMAR1,PDYN
Drug	ctd:D002118	Calcium	CTD	1.501e-07	0.0009627	1.082e-05	0.0001011	6	494	NGF,POMC,AVP,TAC1,HRH3,APP
Drug	CID000036523	Factrel	Stitch	1.672e-07	0.001072	1.191e-05	0.0001113	5	246	TRH,POMC,AVP,SIGMAR1,PDYN
Drug	CID000037783	PDBu	Stitch	1.776e-07	0.001139	1.251e-05	0.0001169	5	249	TRH,NGF,AVP,TAC1,APP
Drug	CID000004036	meclofenamate	Stitch	1.872e-07	0.0012	1.305e-05	0.0001219	4	94	TRH,AVP,TAC1,HRH3
Drug	CID000123787	Acth (4-10)	Stitch	1.906e-07	0.001222	1.314e-05	0.0001228	3	21	TRH,POMC,AVP
Drug	CID000000274	adenosine 3',5'-cyclic phosphate	Stitch	2.123e-07	0.001361	1.448e-05	0.0001353	7	907	TRH,NGF,POMC,AVP,GNAI1,GNAI3,HRH3
Drug	CID000115322	Sp(1-7)	Stitch	2.207e-07	0.001415	1.459e-05	0.0001363	3	22	NGF,SIGMAR1,TAC1
Drug	CID000122057	Deamido-trh	Stitch	2.207e-07	0.001415	1.459e-05	0.0001363	3	22	TRH,AVP,PREP
Drug	CID000004423	AC1L1I4V	Stitch	2.207e-07	0.001415	1.459e-05	0.0001363	3	22	TRH,SIGMAR1,PDYN
Drug	CID000001912	8-bromo-cAMP	Stitch	2.374e-07	0.001522	1.554e-05	0.0001451	5	264	TRH,NGF,POMC,AVP,HRH3
Drug	ctd:D008731	Methoxychlor	CTD	2.766e-07	0.001774	1.791e-05	0.0001674	6	548	TRH,NGF,GRP,TAC1,GNAI3,PDYN
Drug	CID005489061	AC1NUR1N	Stitch	2.898e-07	0.001858	1.858e-05	0.0001736	3	24	TRH,GRP,TAC1
Drug	CID000195609	Y-29794	Stitch	2.994e-07	0.00192	1.882e-05	0.0001759	2	2	TRH,PREP
Drug	CID000138335	1-pyrrolidinecarboxamide	Stitch	2.994e-07	0.00192	1.882e-05	0.0001759	2	2	AVP,PREP
Drug	ctd:D011188	Potassium	CTD	3.038e-07	0.001948	1.891e-05	0.0001767	4	106	POMC,TAC1,PDYN,APP
Drug	CID000000774	histamine	Stitch	3.175e-07	0.002036	1.957e-05	0.0001829	6	561	TRH,NGF,POMC,AVP,TAC1,HRH3
Drug	CID000122176	Adrenorphin	Stitch	3.293e-07	0.002111	2.011e-05	0.0001879	3	25	POMC,SIGMAR1,PDYN
Drug	CID000004873	K-Cl	Stitch	3.38e-07	0.002167	2.043e-05	0.0001909	6	567	TRH,NGF,POMC,AVP,TAC1,PDYN
Drug	CID000003007	amphetamine	Stitch	3.41e-07	0.002186	2.043e-05	0.0001909	5	284	TRH,POMC,AVP,SIGMAR1,PDYN
Drug	CID000002826	pseudococaine	Stitch	3.486e-07	0.002235	2.07e-05	0.0001934	6	570	TRH,NGF,POMC,SIGMAR1,TAC1,PDYN
Drug	CID000000040	2-deoxy-D-galactopyranose	Stitch	3.526e-07	0.002261	2.074e-05	0.0001938	4	110	TRH,AVP,SIGMAR1,HRH3
Drug	CID000092910	melanostatin	Stitch	3.721e-07	0.002386	2.13e-05	0.000199	3	26	TRH,POMC,SIGMAR1
Drug	CID000100169	Dalamide	Stitch	3.721e-07	0.002386	2.13e-05	0.000199	3	26	POMC,SIGMAR1,PDYN
Drug	CID000126688	amthamine	Stitch	3.721e-07	0.002386	2.13e-05	0.000199	3	26	POMC,AVP,HRH3
Drug	CID000000547	DOPAC	Stitch	3.791e-07	0.002431	2.151e-05	0.000201	4	112	TRH,POMC,SIGMAR1,PDYN
Drug	CID000000076	ITdU	Stitch	3.912e-07	0.002509	2.191e-05	0.0002047	5	292	NGF,POMC,AVP,SIGMAR1,APP
Drug	CID000003283	ether	Stitch	3.929e-07	0.002519	2.191e-05	0.0002047	4	113	TRH,POMC,AVP,HRH3
Drug	CID000107772	AC1L32Q1	Stitch	4.184e-07	0.002683	2.311e-05	0.0002159	3	27	SIGMAR1,TAC1,PDYN
Drug	CID000004768	phenoxybenzamine	Stitch	4.216e-07	0.002703	2.311e-05	0.0002159	4	115	TRH,AVP,SIGMAR1,TAC1
Drug	CID000000813	potassium	Stitch	4.379e-07	0.002808	2.38e-05	0.0002223	7	1009	TRH,NGF,POMC,AVP,PREP,TAC1,HRH3
Drug	CID000004163	NSC186061	Stitch	4.676e-07	0.002998	2.462e-05	0.0002301	4	118	TRH,SIGMAR1,TAC1,HRH3
Drug	CID000011207	methanesulfonyl fluoride	Stitch	4.685e-07	0.003004	2.462e-05	0.0002301	3	28	TRH,SIGMAR1,TAC1
Drug	CID000122318	Deprolorphin	Stitch	4.685e-07	0.003004	2.462e-05	0.0002301	3	28	SIGMAR1,PREP,PDYN
Drug	CID005485199	Dermorphin	Stitch	4.685e-07	0.003004	2.462e-05	0.0002301	3	28	SIGMAR1,TAC1,PDYN
Drug	CID000000158	8-iso-prostaglandin E2	Stitch	4.85e-07	0.00311	2.528e-05	0.0002362	6	603	TRH,POMC,AVP,TAC1,PDYN,APP
Drug	CID000123799	Mesotocin	Stitch	5.224e-07	0.00335	2.68e-05	0.0002504	3	29	TRH,POMC,AVP
Drug	CID000126532	Lvv-hemorphin-7	Stitch	5.224e-07	0.00335	2.68e-05	0.0002504	3	29	SIGMAR1,PREP,PDYN
Drug	ctd:D000431	Ethanol	CTD	5.559e-07	0.003564	2.829e-05	0.0002643	8	1608	TRH,NGF,POMC,AVP,TAC1,GNAI1,PDYN,APP
Drug	CID000105077	Mcppa-avp	Stitch	5.802e-07	0.003721	2.884e-05	0.0002695	3	30	POMC,AVP,PDYN
Drug	CID000004350	Z-PP-CHO	Stitch	5.802e-07	0.003721	2.884e-05	0.0002695	3	30	TRH,AVP,PREP
Drug	CID006453937	Tyr-gly-gly-phe	Stitch	5.802e-07	0.003721	2.884e-05	0.0002695	3	30	POMC,SIGMAR1,PDYN
Drug	CID000028112	lithium aluminum hydride	Stitch	6.152e-07	0.003945	3.034e-05	0.0002835	5	320	TRH,NGF,POMC,AVP,PDYN
Drug	CID000003238	NSC265489	Stitch	6.279e-07	0.004026	3.05e-05	0.000285	4	127	SIGMAR1,PREP,TAC1,PDYN
Drug	CID000004802	NSC-694280	Stitch	6.279e-07	0.004026	3.05e-05	0.000285	4	127	GRP,PREP,TAC1,PDYN
Drug	CID000004266	muscimol	Stitch	6.684e-07	0.004286	3.223e-05	0.0003011	4	129	TRH,AVP,SIGMAR1,TAC1
Drug	CID000005917	pentylenetetrazol	Stitch	6.895e-07	0.004421	3.299e-05	0.0003082	4	130	NGF,SIGMAR1,PDYN,HRH3
Drug	ctd:C070515	bisindolylmaleimide I	CTD	7.109e-07	0.004559	3.352e-05	0.0003132	4	131	NGF,AVP,GRP,TAC1
Drug	CID000003822	ketanserin	Stitch	7.109e-07	0.004559	3.352e-05	0.0003132	4	131	TRH,POMC,TAC1,HRH3
Drug	ctd:D006160	Guanosine Triphosphate	CTD	7.79e-07	0.004995	3.632e-05	0.0003393	3	33	POMC,HRH3,APP
Drug	ctd:D009569	Nitric Oxide	CTD	7.827e-07	0.005018	3.632e-05	0.0003393	5	336	NGF,POMC,AVP,TAC1,APP
Drug	CID000004376	N-methyl-DL-aspartic acid	Stitch	7.873e-07	0.005048	3.632e-05	0.0003393	6	655	NGF,AVP,SIGMAR1,TAC1,PDYN,APP
Drug	CID000128837	2rkm	Stitch	8.505e-07	0.005454	3.761e-05	0.0003514	4	137	POMC,TAC1,PDYN,APP
Drug	CID000006242	Eledoisinum	Stitch	8.541e-07	0.005476	3.761e-05	0.0003514	3	34	TRH,AVP,TAC1
Drug	CID000004424	NSC612113	Stitch	8.541e-07	0.005476	3.761e-05	0.0003514	3	34	SIGMAR1,TAC1,PDYN
Drug	CID000004736	pentazocine HCl	Stitch	8.541e-07	0.005476	3.761e-05	0.0003514	3	34	POMC,SIGMAR1,PDYN
Drug	CID000003779	isoproterenol	Stitch	8.908e-07	0.005712	3.761e-05	0.0003514	6	669	NGF,POMC,AVP,TAC1,GNAI1,HRH3
Drug	CID005361090	oxilorphan	Stitch	8.975e-07	0.005755	3.761e-05	0.0003514	2	3	AVP,PDYN
Drug	CID000181804	heterodendrin	Stitch	8.975e-07	0.005755	3.761e-05	0.0003514	2	3	TRH,PREP
Drug	CID000497203	linderene	Stitch	8.975e-07	0.005755	3.761e-05	0.0003514	2	3	TRH,PREP
Drug	CID000164313	Pneumadin	Stitch	8.975e-07	0.005755	3.761e-05	0.0003514	2	3	POMC,AVP
Drug	ctd:C534222	1-(2-((1-ethoxycarbonyloxyethoxycarbonylmethyl)carbamoyl)-3-phenylpropyldisulfanylmethyl)-3-methylsulfanylpropylamine	CTD	8.975e-07	0.005755	3.761e-05	0.0003514	2	3	POMC,PDYN
Drug	CID004479456	AC1NAMSH	Stitch	8.975e-07	0.005755	3.761e-05	0.0003514	2	3	TRH,PREP
Drug	CID005320978	rhodiooctanoside	Stitch	8.975e-07	0.005755	3.761e-05	0.0003514	2	3	TRH,PREP
Drug	CID000497205	AC1LAXBL	Stitch	8.975e-07	0.005755	3.761e-05	0.0003514	2	3	TRH,PREP
Drug	ctd:C041269	N-methylnaloxone	CTD	8.975e-07	0.005755	3.761e-05	0.0003514	2	3	POMC,PDYN
Drug	CID000017268	Physalemin	Stitch	9.339e-07	0.005988	3.888e-05	0.0003633	3	35	TRH,GRP,TAC1
Drug	CID000009688	phenylquinone	Stitch	1.018e-06	0.00653	4.213e-05	0.0003936	3	36	TRH,SIGMAR1,HRH3
Drug	CID000152322	His-pro	Stitch	1.108e-06	0.007104	4.554e-05	0.0004255	3	37	TRH,AVP,PREP
Drug	CID000004920	17-isoprogesterone	Stitch	1.198e-06	0.007682	4.893e-05	0.0004572	7	1171	TRH,NGF,POMC,AVP,SIGMAR1,TAC1,PDYN
Drug	CID000002303	Bay K 8644	Stitch	1.222e-06	0.007835	4.959e-05	0.0004633	4	150	TRH,NGF,POMC,AVP
Drug	CID000002932	AC1L1EST	Stitch	1.302e-06	0.00835	5.186e-05	0.0004846	3	39	TRH,SIGMAR1,PDYN
Drug	CID000123946	AC1L3XLM	Stitch	1.302e-06	0.00835	5.186e-05	0.0004846	3	39	TRH,POMC,TAC1
Drug	CID000003972	AC1L1H4K	Stitch	1.302e-06	0.00835	5.186e-05	0.0004846	3	39	POMC,AVP,HRH3
Drug	ctd:D019311	Staurosporine	CTD	1.323e-06	0.00848	5.235e-05	0.0004891	4	153	NGF,GRP,TAC1,APP
Drug	CID000004992	mepyramine	Stitch	1.357e-06	0.008703	5.339e-05	0.0004989	4	154	TRH,POMC,TAC1,HRH3
Drug	CID000119303	Morphiceptin	Stitch	1.407e-06	0.009024	5.503e-05	0.0005141	3	40	SIGMAR1,PREP,PDYN
Drug	CID000123726	mergetpa	Stitch	1.518e-06	0.009734	5.899e-05	0.0005512	3	41	PREP,TAC1,APP
Drug	CID005311081	endomorphin 2	Stitch	1.634e-06	0.01048	6.313e-05	0.0005898	3	42	SIGMAR1,TAC1,PDYN
Drug	ctd:D016627	Oxidopamine	CTD	1.702e-06	0.01092	6.501e-05	0.0006074	4	163	TRH,POMC,TAC1,PDYN
Drug	CID016072169	methyl (E)-4-[[(4R,4aR,7R,7aR,12bS)-3-(cyclopropylmethyl)-2,4,4a,5,6,7,7a,13-octahydro-1H-4,12-methanobenzofuro[3,2-e]isoquinoline-7-yl]amino]-4-oxobut-2-enoate	Stitch	1.756e-06	0.01126	6.501e-05	0.0006074	3	43	SIGMAR1,TAC1,PDYN
Drug	CID005487604	Guanyl-damme	Stitch	1.794e-06	0.01151	6.501e-05	0.0006074	2	4	POMC,PDYN
Drug	CID003032570	AC1MHUC5	Stitch	1.794e-06	0.01151	6.501e-05	0.0006074	2	4	POMC,PREP
Drug	CID000194532	Pglu-his-pro-2na	Stitch	1.794e-06	0.01151	6.501e-05	0.0006074	2	4	TRH,PREP
Drug	CID010470290	APD-2	Stitch	1.794e-06	0.01151	6.501e-05	0.0006074	2	4	SIGMAR1,HRH3
Drug	CID000170920	Acth (4-7)	Stitch	1.794e-06	0.01151	6.501e-05	0.0006074	2	4	TRH,POMC
Drug	CID005320976	rhodiocyanoside A	Stitch	1.794e-06	0.01151	6.501e-05	0.0006074	2	4	TRH,PREP
Drug	CID000193699	His-pro-amide	Stitch	1.794e-06	0.01151	6.501e-05	0.0006074	2	4	TRH,POMC
Drug	ctd:C102280	LY 306740	CTD	1.794e-06	0.01151	6.501e-05	0.0006074	2	4	TAC1,PDYN
Drug	CID000125702	Z-Gly-Pro-AMC	Stitch	1.794e-06	0.01151	6.501e-05	0.0006074	2	4	TRH,PREP
Drug	ctd:D013311	Streptozocin	CTD	1.817e-06	0.01165	6.545e-05	0.0006115	6	756	TRH,NGF,POMC,TAC1,GNAI3,APP
Drug	CID005464109	I06-1821	Stitch	2.018e-06	0.01294	7.229e-05	0.0006754	3	45	TRH,POMC,AVP
Drug	CID000000861	D-triiodothyronine	Stitch	2.058e-06	0.0132	7.299e-05	0.000682	5	409	TRH,NGF,POMC,TAC1,APP
Drug	ctd:D009638	Norepinephrine	CTD	2.06e-06	0.01321	7.299e-05	0.000682	4	171	NGF,POMC,AVP,PDYN
Drug	ctd:D010126	Ozone	CTD	2.101e-06	0.01347	7.401e-05	0.0006915	7	1273	TRH,NGF,GRP,TAC1,GNAI1,HRH3,APP
Drug	ctd:D003932	Heroin	CTD	2.158e-06	0.01384	7.562e-05	0.0007065	3	46	NGF,PDYN,APP
Drug	CID000004485	nifedipine	Stitch	2.21e-06	0.01417	7.703e-05	0.0007197	5	415	TRH,POMC,AVP,TAC1,APP
Drug	CID000092236	2-(2-naphthyloxy)propanoic acid	Stitch	2.305e-06	0.01478	7.902e-05	0.0007383	3	47	SIGMAR1,TAC1,PDYN
Drug	CID000005772	Lypressin	Stitch	2.305e-06	0.01478	7.902e-05	0.0007383	3	47	TRH,POMC,AVP
Drug	CID000036736	P-113	Stitch	2.305e-06	0.01478	7.902e-05	0.0007383	3	47	POMC,AVP,TAC1
Drug	CID000003337	fenfluramine	Stitch	2.417e-06	0.0155	8.244e-05	0.0007703	4	178	TRH,POMC,TAC1,PDYN
Drug	CID000032281	TRH-T	Stitch	2.457e-06	0.01576	8.33e-05	0.0007783	3	48	TRH,POMC,PREP
Drug	CID000000450	17alpha-estradiol	Stitch	2.468e-06	0.01583	8.33e-05	0.0007783	7	1304	TRH,NGF,POMC,AVP,SIGMAR1,TAC1,PDYN
Drug	CID004345957	Neuromedin B	Stitch	2.783e-06	0.01784	9.342e-05	0.0008729	3	50	TRH,GRP,TAC1
Drug	CID000123805	angiotensin (1-7)	Stitch	2.956e-06	0.01895	9.788e-05	0.0009145	3	51	AVP,PREP,TAC1
Drug	CID000032336	Nivacortolum	Stitch	2.99e-06	0.01917	9.788e-05	0.0009145	2	5	POMC,AVP
Drug	CID000122244	Mpomeovt	Stitch	2.99e-06	0.01917	9.788e-05	0.0009145	2	5	TRH,AVP
Drug	ctd:C066892	CP 96345	CTD	2.99e-06	0.01917	9.788e-05	0.0009145	2	5	POMC,TAC1
Drug	CID000003003	Betamethasone-d5	Stitch	2.992e-06	0.01919	9.788e-05	0.0009145	7	1342	TRH,NGF,POMC,AVP,PREP,TAC1,APP
Drug	CID005326889	AC1NS19J	Stitch	3.136e-06	0.02011	0.0001013	0.0009469	3	52	NGF,POMC,APP
Drug	CID000004422	nalmefene HCl	Stitch	3.136e-06	0.02011	0.0001013	0.0009469	3	52	TRH,SIGMAR1,PDYN
Drug	CID000000838	L-adrenaline	Stitch	3.145e-06	0.02017	0.0001013	0.0009469	5	446	NGF,POMC,AVP,TAC1,PDYN
Drug	ctd:D009020	Morphine	CTD	3.18e-06	0.02039	0.0001019	0.0009525	5	447	TRH,POMC,AVP,TAC1,PDYN
Drug	CID000002550	H526	Stitch	3.266e-06	0.02094	0.0001041	0.0009728	4	192	POMC,AVP,TAC1,PDYN
Drug	CID000000702	ethanol	Stitch	3.28e-06	0.02103	0.0001041	0.0009728	6	837	TRH,NGF,POMC,AVP,SIGMAR1,PDYN
Drug	CID000002283	AC1Q6GKY	Stitch	3.323e-06	0.02131	0.0001043	0.0009743	3	53	TRH,PREP,TAC1
Drug	CID000002678	cetirizine	Stitch	3.323e-06	0.02131	0.0001043	0.0009743	3	53	POMC,TAC1,HRH3
Drug	ctd:D000255	Adenosine Triphosphate	CTD	3.334e-06	0.02138	0.0001043	0.0009743	4	193	NGF,AVP,TAC1,APP
Drug	ctd:D007608	Kainic Acid	CTD	3.403e-06	0.02182	0.0001059	0.0009896	4	194	TRH,SIGMAR1,TAC1,PDYN
Drug	CID011957432	Gi-2	Stitch	3.473e-06	0.02227	0.0001076	0.001005	4	195	TRH,AVP,SIGMAR1,GNAI3
Drug	CID000065749	13-methoxyibogamine	Stitch	3.517e-06	0.02255	0.0001084	0.001013	3	54	SIGMAR1,GRP,PDYN
Drug	CID000002726	chlorpromazine	Stitch	3.617e-06	0.02319	0.000111	0.001037	4	197	TRH,POMC,AVP,SIGMAR1
Drug	CID000449606	AC1L9NAZ	Stitch	3.69e-06	0.02366	0.0001127	0.001053	4	198	TRH,SIGMAR1,TAC1,HRH3
Drug	CID000000836	3,4-dihydroxyphenylalanine	Stitch	3.765e-06	0.02414	0.0001144	0.001069	4	199	TRH,POMC,AVP,PDYN
Drug	CID000135018	ethylketocyclazocine	Stitch	4.369e-06	0.02802	0.0001313	0.001226	3	58	SIGMAR1,TAC1,PDYN
Drug	CID000132937	iodoproxyfan	Stitch	4.483e-06	0.02875	0.0001313	0.001226	2	6	SIGMAR1,HRH3
Drug	ctd:C007548	n-dodecane	CTD	4.483e-06	0.02875	0.0001313	0.001226	2	6	POMC,TAC1
Drug	CID006455231	5-methoxy-N-isobutanoyltryptamine	Stitch	4.483e-06	0.02875	0.0001313	0.001226	2	6	POMC,AVP
Drug	ctd:C065446	spantide II	CTD	4.483e-06	0.02875	0.0001313	0.001226	2	6	NGF,TAC1
Drug	CID000177407	sacranoside A	Stitch	4.483e-06	0.02875	0.0001313	0.001226	2	6	TRH,PREP
Drug	CID000114715	Deavp	Stitch	4.483e-06	0.02875	0.0001313	0.001226	2	6	POMC,AVP
Drug	CID000127092	Pgdmk	Stitch	4.483e-06	0.02875	0.0001313	0.001226	2	6	TRH,PREP
Drug	CID000006341	ethanamine	Stitch	4.843e-06	0.03105	0.0001411	0.001319	3	60	POMC,SIGMAR1,HRH3
Drug	CID000005074	ritanserin	Stitch	5.091e-06	0.03265	0.0001477	0.00138	3	61	POMC,TAC1,PDYN
Drug	CID000008230	Argipressin	Stitch	5.349e-06	0.0343	0.0001545	0.001443	3	62	POMC,AVP,PDYN
Drug	CID000003640	AC1Q5HK6	Stitch	5.603e-06	0.03592	0.0001611	0.001505	5	502	TRH,POMC,AVP,GRP,PDYN
Drug	CID000001959	AC1Q5THZ	Stitch	5.657e-06	0.03627	0.0001619	0.001513	5	503	TRH,NGF,POMC,AVP,GRP
Drug	CID000003107	NSC602337	Stitch	5.888e-06	0.03776	0.0001671	0.001561	3	64	PREP,TAC1,APP
Drug	CID000004430	AC1L1I5G	Stitch	5.888e-06	0.03776	0.0001671	0.001561	3	64	SIGMAR1,TAC1,PDYN
Drug	ctd:D015232	Dinoprostone	CTD	6.123e-06	0.03926	0.000173	0.001616	4	225	NGF,AVP,TAC1,APP
Drug	CID000563811	AC1LBT6N	Stitch	6.274e-06	0.04023	0.0001742	0.001627	2	7	SIGMAR1,TAC1
Drug	CID000159718	desmethylcyproheptadine	Stitch	6.274e-06	0.04023	0.0001742	0.001627	2	7	TRH,POMC
Drug	CID000145939	Phorphin	Stitch	6.274e-06	0.04023	0.0001742	0.001627	2	7	POMC,PDYN
Drug	CID000005375	AC1L1K7Q	Stitch	6.274e-06	0.04023	0.0001742	0.001627	2	7	TRH,GRP
Drug	CID003034416	L000446	Stitch	6.463e-06	0.04144	0.0001786	0.001669	3	66	SIGMAR1,TAC1,PDYN
Drug	CID000004090	AC1L1HE1	Stitch	6.764e-06	0.04337	0.0001861	0.001739	3	67	TRH,POMC,SIGMAR1
Drug	CID000003696	imipramine	Stitch	7.272e-06	0.04663	0.0001993	0.001862	4	235	TRH,POMC,AVP,SIGMAR1
Drug	CID000000611	glutamate	Stitch	7.327e-06	0.04698	0.0001999	0.001868	6	962	NGF,POMC,AVP,SIGMAR1,TAC1,PDYN
Drug	CID000123797	Neuropeptide Ff	Stitch	7.393e-06	0.0474	0.0002009	0.001877	3	69	AVP,SIGMAR1,PDYN
Drug	CID000024841	iodide	Stitch	7.568e-06	0.04853	0.0002047	0.001913	5	534	TRH,NGF,POMC,GRP,TAC1
Drug	CID009547936	Eop	Stitch	7.721e-06	0.04951	0.000208	0.001944	3	70	POMC,SIGMAR1,PDYN
Drug	ctd:D004298	Dopamine	CTD	7.902e-06	0.05067	0.000212	0.001981	4	240	POMC,SIGMAR1,TAC1,APP
Drug	CID000005428	AC1L1KC5	Stitch	8.062e-06	0.0517	0.0002136	0.001996	5	541	TRH,NGF,AVP,GRP,TAC1
Drug	CID000164380	Poststatin	Stitch	8.363e-06	0.05363	0.0002136	0.001996	2	8	PREP,TAC1
Drug	ctd:C045444	U 69593	CTD	8.363e-06	0.05363	0.0002136	0.001996	2	8	TAC1,PDYN
Drug	ctd:C047047	cabergoline	CTD	8.363e-06	0.05363	0.0002136	0.001996	2	8	NGF,PDYN
Drug	CID005748450	KT-89	Stitch	8.363e-06	0.05363	0.0002136	0.001996	2	8	SIGMAR1,PDYN
Drug	CID000065964	AC1Q1ZY1	Stitch	8.363e-06	0.05363	0.0002136	0.001996	2	8	AVP,SIGMAR1
Drug	CID000152416	Pyro-glu-val	Stitch	8.363e-06	0.05363	0.0002136	0.001996	2	8	TRH,PREP
Drug	CID000062518	metazocine	Stitch	8.363e-06	0.05363	0.0002136	0.001996	2	8	SIGMAR1,PDYN
Drug	CID005486940	14-methoxymetopon	Stitch	8.363e-06	0.05363	0.0002136	0.001996	2	8	SIGMAR1,PDYN
Drug	CID005484197	binaltorphimine	Stitch	8.363e-06	0.05363	0.0002136	0.001996	2	8	SIGMAR1,PDYN
Drug	CID003040455	Tm 3	Stitch	8.363e-06	0.05363	0.0002136	0.001996	2	8	TRH,TAC1
Drug	CID000231502	1-methyl-3,4-dihydroisoquinoline	Stitch	8.363e-06	0.05363	0.0002136	0.001996	2	8	TRH,AVP
Drug	CID000027833	EEDQ	Stitch	8.407e-06	0.0539	0.0002139	0.001999	3	72	AVP,SIGMAR1,HRH3
Drug	ctd:D008094	Lithium	CTD	8.712e-06	0.05586	0.0002208	0.002063	4	246	POMC,AVP,TAC1,APP
Drug	ctd:D000242	Cyclic AMP	CTD	8.994e-06	0.05767	0.0002271	0.002121	4	248	NGF,POMC,AVP,HRH3
Drug	CID000004811	eserine hemisulfate	Stitch	9.131e-06	0.05855	0.0002287	0.002137	3	74	TRH,POMC,AVP
Drug	ctd:D003975	Diazepam	CTD	9.131e-06	0.05855	0.0002287	0.002137	3	74	TRH,TAC1,PDYN
Drug	CID000003100	diphenhydramine	Stitch	9.509e-06	0.06097	0.0002372	0.002217	3	75	POMC,TAC1,HRH3
Drug	CID000002460	dibutyryl cyclic 3',5'-AMP	Stitch	9.616e-06	0.06166	0.000239	0.002233	5	561	TRH,NGF,POMC,AVP,APP
Drug	ctd:D007213	Indomethacin	CTD	9.85e-06	0.06316	0.0002439	0.002278	7	1605	NGF,POMC,AVP,SIGMAR1,PREP,TAC1,APP
Drug	CID000021701	Peptavlon	Stitch	1.07e-05	0.06862	0.0002581	0.002412	3	78	TRH,GRP,HRH3
Drug	CID000134837	MRZ 2549	Stitch	1.075e-05	0.06892	0.0002581	0.002412	2	9	SIGMAR1,PDYN
Drug	CID000002200	antazoline	Stitch	1.075e-05	0.06892	0.0002581	0.002412	2	9	TRH,HRH3
Drug	CID005487344	Dam K	Stitch	1.075e-05	0.06892	0.0002581	0.002412	2	9	SIGMAR1,PDYN
Drug	CID000122322	Mcp-tva-argipressin	Stitch	1.075e-05	0.06892	0.0002581	0.002412	2	9	TRH,AVP
Drug	CID000196453	Odt8-SS	Stitch	1.075e-05	0.06892	0.0002581	0.002412	2	9	TRH,POMC
Drug	CID000020435	M 285	Stitch	1.075e-05	0.06892	0.0002581	0.002412	2	9	SIGMAR1,PDYN
Drug	CID003084968	SP(3-11)	Stitch	1.075e-05	0.06892	0.0002581	0.002412	2	9	PREP,TAC1
Drug	CID004488326	Tyr-D-Ala-Gly-N-methyl-Phe-Gly-ol	Stitch	1.155e-05	0.07406	0.0002753	0.002572	3	80	SIGMAR1,TAC1,PDYN
Drug	CID000005039	Zinetac	Stitch	1.155e-05	0.07406	0.0002753	0.002572	3	80	POMC,AVP,HRH3
Drug	CID000001318	1,10-phenanthroline	Stitch	1.203e-05	0.07715	0.0002857	0.00267	4	267	AVP,PREP,TAC1,APP
Drug	ctd:D020111	Chlorodiphenyl (54% Chlorine)	CTD	1.317e-05	0.08442	0.0003076	0.002874	7	1677	TRH,NGF,POMC,AVP,SIGMAR1,GNAI3,APP
Drug	CID000004168	metoclopramide	Stitch	1.338e-05	0.08578	0.0003076	0.002874	3	84	TRH,POMC,AVP
Drug	CID000100168	NSC351912	Stitch	1.343e-05	0.08613	0.0003076	0.002874	2	10	TAC1,PDYN
Drug	CID000131469	R 487	Stitch	1.343e-05	0.08613	0.0003076	0.002874	2	10	TAC1,HRH3
Drug	ctd:C017573	nonane	CTD	1.343e-05	0.08613	0.0003076	0.002874	2	10	POMC,TAC1
Drug	CID000127921	me fit	Stitch	1.343e-05	0.08613	0.0003076	0.002874	2	10	SIGMAR1,PDYN
Drug	ctd:D006143	Guanabenz	CTD	1.343e-05	0.08613	0.0003076	0.002874	2	10	GNAI1,GNAI3
Drug	CID009576788	Naloxone-6-hydrazone	Stitch	1.343e-05	0.08613	0.0003076	0.002874	2	10	SIGMAR1,PDYN
Drug	CID000164286	R396	Stitch	1.343e-05	0.08613	0.0003076	0.002874	2	10	TAC1,HRH3
Drug	CID000276752	AC1L5KHX	Stitch	1.343e-05	0.08613	0.0003076	0.002874	2	10	POMC,APP
Drug	CID000031268	pyrrolidinium	Stitch	1.386e-05	0.08889	0.0003163	0.002956	3	85	SIGMAR1,PREP,HRH3
Drug	CID003083715	angiotensin	Stitch	1.492e-05	0.09566	0.000338	0.003158	4	282	POMC,AVP,PREP,TAC1
Drug	CID000164531	H-8105	Stitch	1.492e-05	0.09566	0.000338	0.003158	4	282	TRH,SIGMAR1,TAC1,HRH3
Drug	CID000003132	thiorphan	Stitch	1.539e-05	0.09866	0.0003474	0.003246	3	88	SIGMAR1,TAC1,PDYN
Drug	ctd:D010862	Pilocarpine	CTD	1.555e-05	0.09973	0.0003499	0.003269	4	285	TRH,NGF,SIGMAR1,TAC1
Drug	ctd:D016291	Dizocilpine Maleate	CTD	1.592e-05	0.1021	0.0003566	0.003332	3	89	POMC,TAC1,APP
Drug	CID000091613	2-methylhistamine	Stitch	1.641e-05	0.1052	0.0003566	0.003332	2	11	POMC,HRH3
[truncated: 1,339 more rows]

## Sheet: Alzheimer
Category	ID	Name	Source	p-value	q-value Bonferroni	q-value FDR B&H	q-value FDR B&Y	Hit Count in Query List	Hit Count in Genome	Hit in Query List
[truncated: 10,022 more rows]

[truncated: 44 more sheets: Amy. Lat. Sclerosis, Astrocytoma, Ataxia, Autistic disorders, Bipolar disorder, Cocaine abuse, Dementia, Delirium, Depressive disorder, Depression, post-partum, Dystonia, Epilepsy, Epilepsy, temporal lobe, Frontotemporal dementia, Glioma, Glioblastoma, Gliosarcoma, Heroin abuse, Huntington disease, Intellectual disability, X-link …]
