# Supplementary material for: A comparison of anatomic and cellular transcriptome structures across 40 human brain diseases
Source: PLoS Biol. 2023 Apr 20;21(4):e3002058. doi: 10.1371/journal.pbio.3002058 (PMC10118126; doi:10.1371/journal.pbio.3002058)
Supplement: S4 Table — Each sheet includes the aggregated gene expression for genes associated with a given disease across the brain structures listed in S3 Table. (XLSX) [file pbio.3002058.s005.xlsx]

## Sheet: HBA_Figure_1_Disease_region
	FL	PL	TL	OL	SIG	LIG	CgGp	CgGr	DG	CA1	CA2	CA3	CA4	S	PHG	ATZ	BLA	BMA	CeA	COMA	LA	SptN	SI	BST	DB	OlfT	GP	BCd	HCd	TCd	Acb	Pu	Cl	Hl	Hm	Pa	Sb	DTA	ILc	LGd	DTLd	DTLv	DTM	DTP	MG	ILr	Dt	R	ZI
alcoholic intoxication	0.166003	0.177909	0.174907	-0.0344458	0.485549	0.111005	0.125866	1.68888	-0.356715	-0.78278	-1.81563	-1.09747	0.328364	-0.180426	0.11569	-1.25792	-0.398615	-0.338635	-1.31229	-0.650823	0.326815	0.544937	0.982417	-0.398087	0.438424	-1.09313	0.206805	-1.8769	-1.66321	-2.04811	-1.84729	-1.31972	0.743279	-0.468289	-1.45671	-1.57985	0.500186	1.27187	2.11252	0.465868	1.94949	1.38803	1.0666	0.678841	1.73412	0.584706	-0.725789	0.491604	1.48408
alzheimer disease	-0.135055	-0.107264	-0.0778153	-0.439076	0.0875785	-0.212975	-0.307912	1.44526	-1.80602	-1.2686	-2.09987	-1.40535	-0.233478	-0.708632	0.0709393	-1.02023	-0.391475	-0.421717	-0.96767	-0.395593	0.3691	-0.181898	0.99195	0.445463	-0.615051	-0.966522	1.74334	-0.230406	-0.0861019	-1.02721	-0.892893	-0.118688	0.275768	-1.1997	-1.99618	-1.28037	1.32706	0.0340955	1.42751	0.0872014	0.806506	1.07377	0.20905	-0.178369	0.643817	-0.155367	0.080755	1.67976	2.21771
amnesia	-0.493535	-0.66659	-0.34915	-0.762616	-0.109655	-0.303808	-0.414298	-0.411597	0.37257	-0.17141	0.0393852	-0.171407	0.0986856	0.262373	0.377961	0.380196	-0.805263	0.203683	-0.579813	1.04097	0.0113818	-1.24823	0.59598	0.915611	-0.782482	0.591807	-0.712938	0.701112	0.512302	0.450557	0.569636	0.410821	-0.37298	-2.13936	-1.81931	-1.73645	-0.0521917	-1.06889	-0.00899503	-0.279868	-1.00515	-0.299392	-0.984346	-1.10386	-0.383388	-1.07375	-0.532401	-0.278242	-0.0655731
amphetamine-related disorders	-0.0561367	-0.0202912	0.01319	-0.195691	0.309943	0.11339	-0.0659301	1.02772	0.320239	-1.23673	-0.727623	-0.271465	0.866824	-0.698916	0.219886	0.217899	0.470536	0.637685	-0.398692	0.840871	0.978625	0.616765	2.26794	1.85753	-0.129159	1.02429	-0.177036	0.0138507	0.284011	-0.170736	0.752385	0.339783	0.459793	-1.67164	-1.83095	-2.68018	1.63891	-0.502883	1.31474	-0.147634	0.100755	0.0878444	-0.00995637	-0.621186	0.364586	-0.442258	-0.795347	0.840721	1.41854
amyotrophic lateral sclerosis	0.0750082	0.190347	0.017206	0.0504237	0.110253	-0.0532132	-0.0715741	1.21412	-2.03274	-1.4818	-1.62636	-1.07274	-0.0218415	-0.926439	0.0610369	-1.49401	-0.86538	-0.928277	-1.17524	-1.18759	-0.0859686	-0.335257	0.449669	-0.0205049	-0.935116	-1.1345	1.50813	-0.397189	-0.457469	-1.31819	-1.26679	-0.330821	0.826803	-0.886488	-1.54658	-0.167359	1.83986	-0.593265	1.31479	0.813774	0.136965	0.761079	-0.440764	-0.154027	0.317259	-0.654228	0.56795	0.994295	1.56894
astrocytoma	-0.468057	-0.05264	-0.0966423	-0.0683664	-0.268319	-0.336758	-0.249414	1.9809	-1.07366	-0.469415	-0.269634	-0.428072	0.839348	-0.467268	0.0664902	-0.932804	-0.495601	-0.567511	-0.436197	-0.402965	0.410716	1.19935	1.25591	0.80526	-0.714298	-0.683641	1.99109	-0.569935	-0.23362	-1.05851	-0.595441	0.0243659	0.0690386	-0.62993	-0.857375	0.507112	0.749063	-0.338162	1.15979	-0.391857	0.0958769	0.283995	-0.253813	-0.532162	0.315989	-0.992288	0.421951	1.29141	1.73875
ataxia	0.719085	0.942943	0.750768	1.19154	0.654844	0.642885	0.815257	1.48086	-0.257681	-0.383352	-0.801086	-0.462253	-0.0355628	0.462245	0.433019	-0.691475	-0.236272	-0.019309	0.372491	-0.19333	0.524852	0.413234	1.05481	1.22904	0.138358	1.02057	-0.0941187	1.85581	1.66589	1.35942	1.17483	1.92891	0.838423	-1.9802	-1.89832	-2.25525	1.10716	1.17751	1.02788	1.62144	1.6656	1.64089	0.885404	0.946735	1.47595	0.436208	0.74844	-0.803424	0.212542
autistic disorder	0.784772	0.829814	0.95027	0.71677	1.15364	0.885045	0.810117	2.60366	-0.0691118	0.109105	-0.513862	-0.105961	1.20287	0.562115	1.03876	0.0153804	0.611373	0.923772	0.136823	0.807115	1.52431	0.99023	1.628	1.74602	-0.0917474	0.320424	-0.0325058	-0.248401	-0.166922	-0.537937	-0.0256844	0.0101193	1.58414	-1.86487	-1.92797	-1.68563	0.297302	0.114491	1.65464	0.307653	0.506504	0.776538	0.600346	0.574688	0.90447	-0.0576866	-0.717577	0.0515183	1.2011
bipolar disorder	0.814455	0.873129	0.895016	0.677931	1.08673	0.816561	0.75441	2.21638	-0.47622	-0.027451	-0.839118	-0.288875	0.90394	0.530197	0.979484	-0.193107	0.506125	0.357619	-0.416092	0.191529	1.09707	0.339415	1.40692	0.959717	-0.481249	0.0424553	0.27333	0.269176	0.369609	-0.119221	-0.119545	0.607373	1.58098	-1.4448	-2.61588	-2.40471	0.578719	0.320018	1.60419	0.752761	0.907873	1.16127	0.628058	0.485649	1.10347	0.0537618	-0.318615	0.465564	1.30687
cocaine-related disorders	0.871412	0.839281	1.01378	0.758901	1.16891	1.00233	0.947992	1.34038	1.23843	0.656226	0.538864	0.7799	1.35754	0.608597	1.15243	1.1383	1.36315	1.44013	0.774161	1.37566	1.78106	0.496988	1.26493	1.67879	-0.231088	1.28112	-0.811471	0.607024	0.683602	0.499462	1.13938	0.690144	1.38086	-1.54799	-1.75681	-1.56886	-0.875874	0.0934549	0.593773	-0.426767	0.324301	0.25602	0.450804	0.174893	0.487977	0.223393	-1.42258	-0.388217	0.461513
dementia	-0.786721	-0.739252	-0.713702	-1.00582	-0.605208	-0.96397	-0.813674	0.175299	-1.84883	-1.9425	-2.28512	-1.47134	-0.898003	-1.54485	-0.526997	-1.30648	-0.888881	-0.818212	-0.797348	-0.577169	-0.39617	-0.218394	-0.0485902	0.640669	-0.918898	-1.14723	2.30244	0.0918998	0.0392036	-0.999283	-0.984445	-0.0221704	-0.782706	-0.544138	-1.32855	1.1668	1.24147	-0.00539806	1.02481	0.489052	0.852859	0.972708	0.248732	-0.0940928	0.319701	-0.0883684	-0.144747	1.42471	1.7982
depressive disorder	0.531229	0.549549	0.607599	0.327791	0.789234	0.570588	0.599143	1.56229	-0.893124	-0.50749	-1.0794	-0.416585	0.839915	0.163471	0.826667	-0.119624	0.418283	0.42288	-0.250077	0.484038	1.06312	0.232296	1.75755	1.2675	-0.0561018	0.442468	-0.167349	0.415067	0.426516	0.0310052	0.0605223	0.565877	1.34269	-1.36847	-2.35594	-2.30376	0.464593	0.0431924	1.08551	0.00711038	0.514138	0.601062	0.300312	0.183751	0.878531	-0.126801	-0.935305	0.324199	1.36706
dystonia	-0.2348	-0.220356	-0.145338	-0.374938	0.0317469	-0.194978	-0.305122	1.14987	2.62575	0.282415	-0.492341	0.257427	0.876236	0.48486	-0.134803	-0.52041	0.773275	0.424022	1.01891	0.34122	1.33038	-0.0394961	1.47875	1.80818	-1.07847	1.05677	-0.905286	1.86532	1.80526	1.57193	1.29878	2.02491	0.500397	-1.89527	-2.21038	-2.18304	0.567382	-1.50844	0.710621	-0.158848	-1.15452	-0.667695	-0.656428	-0.391631	-0.254535	-1.19188	-0.268684	-0.96008	0.614103
epilepsy	1.39623	1.44795	1.47451	1.39765	1.6259	1.46071	1.40239	2.18132	2.02756	0.785999	0.517683	1.05387	1.68628	0.972008	1.41043	0.730337	1.03063	1.13176	0.310828	1.05492	1.79569	0.438939	0.969203	1.0642	-0.148658	0.68732	-0.460314	0.21096	0.183282	0.102965	0.327569	0.279804	1.48653	-1.63579	-2.18898	-2.11599	0.278542	-0.287949	0.811841	0.374346	0.162046	0.0745865	-0.0937574	-0.0723148	0.431623	-0.578487	-0.724507	-0.672362	0.277401
epilepsy, temporal lobe	0.862646	0.862766	1.02889	0.885437	1.03702	0.837337	0.800907	1.20459	0.812643	-0.464519	-0.331131	-0.0367734	0.65624	1.12562	1.2054	0.456827	0.560133	0.755681	-0.0826046	0.592211	1.43483	-0.0474171	0.953546	0.829099	0.316143	0.233117	0.407828	0.787686	0.860834	0.652137	0.135096	1.03059	0.533329	-1.31169	-2.07197	-2.94069	1.66227	0.0339366	0.280763	-0.495177	0.218416	0.572343	-0.11952	-0.755018	0.300979	-0.985969	0.694545	0.346104	1.00134
frontotemporal lobar degeneration	0.11822	0.438984	0.27792	0.351948	0.346614	-0.0399715	0.261465	2.00222	0.0698449	-1.25802	-0.877067	-0.3167	-0.214393	-0.822565	0.14097	-1.48509	-1.08845	-1.46696	-0.922224	-1.69217	-0.589442	-0.569191	-0.485727	-0.104461	-0.891797	-1.28569	2.12487	-0.468529	-0.244093	-1.82477	-1.03018	-0.11412	0.468802	-1.72127	-2.15625	-1.28337	1.60886	0.111633	1.16513	0.548886	0.790491	1.44604	0.518868	0.372431	1.14603	0.0767567	0.283539	1.68419	1.31908
glioblastoma	-0.634844	-0.444731	-0.49771	-0.442827	-0.584099	-0.686292	-0.612511	1.27197	-2.21563	-0.940911	-1.96654	-1.61016	-0.430973	-0.793378	-0.519009	-1.15674	-0.436311	-0.56806	-0.915269	-0.751751	-0.127822	0.332196	0.627045	0.207405	-0.76717	-1.11477	1.76874	-0.348024	-0.207427	-0.842302	-1.01182	0.0326569	-0.276754	-0.478807	-0.427937	0.0898579	1.25735	0.141772	1.30984	0.410179	0.496525	0.924103	0.103448	-0.245018	0.5186	-0.356848	0.996883	1.32563	1.52906
glioma	-0.513297	-0.34434	-0.499788	-0.452924	-0.482138	-0.687531	-0.504964	1.52268	-2.12115	-1.96885	-2.62304	-2.01544	-0.991254	-1.35735	-0.56499	-0.94753	-0.508813	-0.542138	-0.369838	-0.681431	-0.0163998	0.503355	0.915536	0.450602	-0.664494	-0.791164	2.032	-0.0517477	0.170661	-0.840047	-0.572762	0.248571	0.219668	-0.330337	-0.63992	0.55365	0.99218	-0.289053	0.816193	-0.109906	0.206638	0.68112	-0.176371	-0.461159	0.270769	-0.533101	0.354835	1.6075	1.77441
gliosarcoma	-1.14864	-1.19684	-1.1547	-1.33703	-1.00443	-1.12574	-1.16706	0.729476	-2.67826	-1.66813	-1.19684	-0.824978	0.426395	-1.41643	-0.693577	-0.689519	-0.334833	-0.419682	0.130234	-0.458371	-0.482967	0.336995	0.559109	0.156756	-0.504019	-1.5318	1.42776	-1.22899	-1.2116	-1.54963	-1.24699	-0.979971	-0.97674	-0.159864	-1.43243	-0.254106	1.28712	0.132341	1.21929	0.991627	-0.00898805	0.589116	0.140593	0.129883	0.561737	-0.377219	0.593767	0.297649	1.51482
heroin dependence	0.62626	0.455926	0.764348	0.204162	1.05029	0.710875	0.680314	0.334249	1.92449	0.412702	-0.35859	0.815484	0.984364	0.0382197	0.628899	0.799536	1.38984	0.737138	-0.482522	0.323188	1.40389	0.25938	0.374958	0.802653	-0.490987	0.454536	-1.11011	0.435272	0.457399	0.100673	0.510784	0.461447	1.93602	-2.11865	-1.46621	-1.46161	0.129831	0.473223	1.58444	0.44611	0.7599	0.612199	0.989707	0.836231	0.899872	1.45777	-2.00313	-0.427558	0.0663229
huntington disease	-0.563085	-0.565056	-0.47458	-0.752587	-0.256395	-0.550668	-0.671422	0.621625	0.229172	-0.450735	-0.162742	-0.595426	0.314132	-0.374607	-0.378212	-0.407299	-0.628815	-0.166931	0.0327709	-0.11904	0.315015	-0.830959	1.68576	1.00451	0.487671	0.156457	0.406742	0.428582	0.423038	-0.385015	-0.0185584	0.749649	-1.24266	-1.22047	-1.10206	-2.95	2.3914	-0.128838	0.198747	-0.573823	-0.00949349	0.719827	0.00586492	-0.213385	0.909757	-0.445564	-0.269208	0.00339693	1.43917
hyperalgesia	0.600008	0.468595	0.78736	0.0611894	0.964624	0.609871	0.613429	0.792801	-0.0168229	0.228674	0.0815042	1.00076	2.17325	0.639725	1.24409	0.523943	0.821708	1.43832	-0.295943	1.57404	1.58645	-0.304477	1.55522	1.28162	-0.111638	0.760812	-0.410089	0.415867	0.267553	0.122101	0.0117024	0.0862379	1.32537	-2.50801	-2.18447	-0.880125	0.035793	-0.0894768	0.728588	-0.74216	0.297899	0.17653	0.217405	-0.141303	0.493548	-0.509592	-1.03887	0.765685	1.09078
Intellectual disability, X-linked	0.508688	0.566999	0.814029	0.451803	0.908876	0.595381	0.639768	1.93879	3.00843	0.387005	-0.0196864	0.449977	0.769286	0.314174	0.792838	0.737534	0.628966	1.21934	0.88723	0.791071	1.71798	0.989046	1.15232	1.31412	-0.516178	0.0592541	0.147961	-0.165066	-0.0305511	-0.324133	0.198968	0.121285	0.700479	-1.17584	-1.52475	-2.52194	0.290019	-0.421431	1.1297	0.276288	0.266799	-0.0631257	-0.0362403	0.277579	0.716273	-0.369273	-0.54317	-0.47301	1.01048
language development disorders	1.60568	1.80695	1.68347	1.9629	1.67414	1.53782	1.71228	2.16099	1.04004	0.838438	0.201157	0.931718	1.2591	1.4115	1.46975	-0.248992	0.163518	0.358678	-0.0545342	0.297843	0.731768	0.27434	0.592509	1.06613	-0.71507	0.943014	0.450145	0.766473	0.576961	0.73341	0.55724	0.875413	0.899388	-1.23783	-0.751986	-1.03724	1.41006	0.551731	1.41157	0.579916	0.913443	0.915285	0.605899	0.923196	1.07852	0.716186	-0.676318	-0.761165	-0.166561
learning disorders	-0.048126	-0.0670445	0.433134	-0.395153	0.572738	0.332374	-0.162766	0.447824	-0.687382	0.01886	-0.453914	-0.156348	0.833812	0.292669	0.951014	-0.0199606	0.52026	0.0424978	-0.679944	0.29381	0.905388	-0.171259	0.147726	0.480213	-1.1946	-0.453743	-0.114151	-0.657268	-0.5482	-1.20211	-1.12348	-0.465326	0.853303	-1.08623	-3.1604	-3.00318	1.15038	-0.936852	1.12385	-0.251045	-0.0640572	0.377837	-0.0994091	0.0363774	0.377938	-0.453824	0.213833	0.0911415	1.33455
marijuana abuse	-0.325742	-0.400858	-0.268958	-0.457533	-0.0803093	-0.252308	-0.369597	-0.0537071	-0.579103	-0.957955	-0.564229	-0.501938	0.364857	0.0250384	-0.168115	-0.134378	-0.35467	0.189179	-0.111918	0.0975138	0.141614	-0.550677	2.11558	1.0153	-0.064273	0.68577	-0.481702	1.47117	1.5257	0.826399	0.576014	1.74843	0.593076	-2.06036	-1.84108	-1.92189	-0.187143	-1.38017	0.954221	-0.682686	-1.31775	-0.948839	-1.01571	-1.00416	-0.706575	-1.31111	-1.06922	0.0750972	0.947633
migraine disorders	-0.690932	-0.529086	-0.732864	-0.457377	-0.708771	-0.794784	-0.558604	1.54407	-2.69055	-1.33329	-2.60591	-1.51308	-0.227514	-1.07607	-0.663136	-1.46349	-0.611971	-0.383382	-1.32291	-0.670617	0.127389	0.622961	0.734298	0.429782	-0.804206	-1.18073	1.0696	0.628858	0.590751	0.256933	-0.299038	0.786773	-1.03813	0.12732	-0.88286	0.265412	1.11686	0.419097	1.52164	-0.136194	0.185132	0.49947	0.376469	0.18886	0.449812	-0.34161	0.284191	0.397888	1.33344
multiple sclerosis	-1.15889	-1.26347	-1.10741	-1.42806	-0.84247	-1.06756	-1.337	-0.422366	-3.12644	-1.73821	-2.61826	-2.28451	-0.908475	-1.1852	-0.84946	-0.753197	-0.78769	-0.611157	-1.00672	-0.675806	-0.433455	0.0628823	0.441152	0.312025	-0.0282524	-0.856931	1.72217	-0.270445	-0.382743	-1.06765	-1.26572	-0.36622	-0.266288	0.291865	0.213157	0.64991	1.71457	-0.228863	0.098594	-0.597268	-0.242524	0.0885384	-0.704942	-1.03464	-0.215112	-0.880216	1.32969	1.51039	1.85064
narcolepsy	-0.133028	0.00191144	-0.211136	0.0162328	-0.053549	-0.278219	-0.14205	0.274085	-1.76311	-1.35253	-1.84771	-1.32199	-0.187942	-0.613459	-0.303686	-0.972255	-1.19655	-1.01712	-0.12791	-0.601037	-0.811037	-0.261105	0.976449	1.0937	-0.361316	1.17981	0.543654	1.68421	1.62306	1.14695	0.964884	1.66855	0.346181	-0.991404	-0.457061	-1.42924	-0.212532	-1.21765	-0.172184	-1.04635	-1.31958	-0.571931	-1.13865	-1.48444	-0.493242	-1.56971	-0.730402	-0.0975946	1.33341
neuralgia	-0.843727	-0.993512	-0.86086	-1.29043	-0.547504	-0.742398	-0.80365	-0.895167	-1.94666	-0.947364	-1.04774	-0.562244	0.252173	0.109981	-0.75565	-0.127167	-0.157886	-0.0215053	0.0394337	0.428236	-0.0707482	0.985751	1.5145	1.26432	0.679709	0.653826	-0.712067	0.81645	0.934297	0.491649	1.11446	0.699083	0.379935	-1.14603	0.349642	0.423822	-0.915709	-1.31893	-0.0678429	-1.63072	-1.10945	-1.2034	-0.619956	-0.702668	-0.403848	-0.700763	-0.464755	-0.817742	0.222541
neurofibromatosis 1	0.549937	0.820022	0.706687	0.823514	0.77992	0.446827	0.399305	2.51103	-0.586576	-1.28422	-1.56849	-1.26306	-0.528828	-0.44184	0.523111	-1.21454	-0.797481	-1.08644	-0.813479	-1.26847	0.0896945	-0.176505	0.593541	0.901051	-0.619261	-0.569772	1.29057	-0.0129814	0.081294	-0.94337	-0.342938	0.189962	1.31019	-1.20126	-2.05008	-1.69831	1.40277	-0.554756	1.34314	0.32083	0.854221	1.24329	0.0542958	0.416616	0.767739	0.0557147	0.0517303	1.35385	1.7844
obsessive-compulsive disorder	2.05696	2.01561	2.14766	1.90126	2.24923	2.01424	1.90313	2.15985	-0.144951	-0.0434658	-0.0781731	0.333201	0.41394	0.738839	1.90531	-0.301629	0.209143	0.632064	-0.1004	0.613462	1.31138	-0.360046	-0.124633	0.599334	-0.200568	0.707216	-0.881205	-0.830372	-0.366706	-0.776695	-0.269045	-0.671246	1.10754	-1.18238	-1.33363	-2.55465	-0.473195	0.561128	0.542036	-0.758559	0.926621	0.488143	0.752297	0.203742	0.777024	0.167829	-0.698829	0.0130641	-0.00236641
parkinson disease	-0.342828	-0.212651	-0.256713	-0.580709	0.00748157	-0.257218	-0.41989	1.41553	-0.334047	-1.28428	-1.70004	-0.905331	-0.159028	-1.02595	-0.0533611	-1.51309	-0.594091	-0.982388	-1.12526	-0.919579	0.336532	-0.451977	1.03886	0.915384	-1.13415	-0.171022	1.30145	0.729636	0.651132	-0.469858	-0.173484	0.753738	0.67012	-1.77058	-2.16139	-1.149	1.84059	-0.988973	1.0013	-0.235594	-0.310342	0.184371	-0.626583	-0.667161	0.0118403	-1.12809	-0.0409563	0.587288	1.55221
parkinsonian disorders	-0.665484	-0.605421	-0.364062	-0.771788	-0.262291	-0.485421	-0.534002	-0.107	1.17185	-1.02334	-0.475201	-0.446494	-0.104026	-0.517195	0.0260821	-1.27515	-0.758759	-0.621943	-0.793029	-0.656612	0.126972	-0.852834	0.575721	-0.179933	-0.818655	0.12538	-0.300779	0.57412	0.626327	-0.0723689	0.145239	0.657501	0.0696749	-1.72028	-2.23103	-2.35533	0.690581	0.27204	0.771588	-0.0791177	0.788261	0.768676	0.780237	0.681357	0.604823	0.616916	-0.132489	-0.345192	0.172228
schizophrenia	0.740066	0.836794	0.824521	0.624476	0.970754	0.662919	0.667578	2.47326	-0.639308	-0.438115	-1.1524	-0.447253	0.856012	0.268538	0.924102	-0.38663	0.262537	0.313755	-0.303612	0.115705	1.16075	0.489069	1.58642	1.18691	-0.33734	0.01198	0.737554	0.172963	0.310115	-0.429695	-0.245865	0.494525	1.21779	-1.71814	-2.53977	-2.10732	0.980725	-0.0250523	1.705	0.402981	0.680761	1.06147	0.346636	0.142701	0.950241	-0.260808	-0.465749	0.725157	1.71254
seasonal affective disorder	0.794751	0.988971	0.977294	1.13061	1.04982	1.02147	0.908141	1.71204	-0.220217	0.485736	0.00149892	0.399319	0.992606	0.914815	0.916376	0.600844	0.769762	0.676825	0.684003	0.978798	1.54116	0.62877	1.24846	1.95202	0.107427	1.21812	-0.86277	1.24712	1.21185	1.04149	1.39377	1.23192	2.2854	-1.3739	-1.80754	-0.744765	-0.423532	-0.519749	0.605914	-0.45275	-0.226225	-0.238784	-0.0409779	-0.122083	0.303517	-0.209082	-1.87691	-0.556092	0.317224
spastic paraplegia, hereditary	-0.178369	0.00911434	-0.205433	-0.0721717	-0.138204	-0.427452	-0.348281	1.0824	-0.657486	-1.18507	-0.70862	-0.54298	-0.127865	-0.530489	-0.265392	-1.60064	-0.869578	-1.15716	-0.929109	-1.43095	-0.162571	-0.478892	0.478854	-0.228764	-0.133765	-1.16237	1.18837	-0.900385	-0.660242	-1.52213	-1.14719	-0.419915	0.651925	-1.25028	-2.19266	-3.11414	1.71425	-0.193751	1.36375	1.09919	0.717232	1.39178	0.0589269	0.0813831	0.917819	-0.205277	1.05945	1.59241	1.64781
substance withdrawal syndrome	1.09223	1.05139	1.23808	0.889387	1.39331	1.16248	1.08246	1.20995	0.6174	0.256433	0.240997	0.745608	1.03874	0.727418	1.227	0.387183	1.03933	1.16045	0.123631	1.08913	1.62785	-0.0864467	0.720409	1.07917	-0.0908529	0.670807	-1.18523	0.241562	0.37326	0.0756718	0.303454	0.396769	1.42616	-1.0422	-1.35757	-1.36952	0.307519	-0.00777685	0.95349	0.0777029	0.340746	0.414477	0.320729	0.286735	0.388426	0.352587	-1.55631	-0.412098	0.468459
tobacco use disorder	-0.169583	-0.362383	0.00501974	-0.453073	0.223794	-0.200766	-0.363169	0.569486	-0.441382	-1.13252	-1.73407	-0.948577	-0.756232	-0.92243	0.231543	-0.519883	0.380915	-0.052491	-1.48973	-0.297644	0.900808	-0.778212	-0.00605557	0.141922	0.513741	-0.39374	-1.25379	-1.11278	-0.865452	-1.48817	-0.829752	-1.31527	0.352961	-1.73732	-0.229787	-1.9268	0.486233	1.56888	1.38339	1.46253	2.19872	1.7238	2.11112	1.66987	1.53969	2.15778	-1.2113	1.0402	0.395655
williams syndrome	0.388749	0.52232	0.357313	0.380786	0.616722	0.284373	0.496384	1.99778	-0.197723	-2.08731	-1.81411	-0.717764	0.222949	-0.989316	0.304557	-1.0929	-0.594054	-0.878791	-1.64389	-1.12941	-0.196667	-0.503372	0.0618161	0.196498	-0.54269	-1.063	0.80246	-0.780706	-0.877983	-1.64888	-1.22977	-0.837347	0.215639	-1.30111	-1.74827	0.105989	0.867575	0.0166981	1.11769	1.08359	0.860477	1.13749	0.240681	0.382047	0.472998	0.568051	-0.0895971	1.19461	1.33783
[truncated: 56 more columns]

## Sheet: alcoholic_intoxication
	FL	PL	TL	OL	SIG	LIG	CgGp	CgGr	DG	CA1	CA2	CA3	CA4	S	PHG	ATZ	BLA	BMA	CeA	COMA	LA	SptN	SI	BST	DB	OlfT	GP	BCd	HCd	TCd	Acb	Pu	Cl	Hl	Hm	Pa	Sb	DTA	ILc	LGd	DTLd	DTLv	DTM	DTP	MG	ILr	R	ZI	AHA
ADH1C	3.90767	3.84061	3.81818	3.80254	3.73892	3.94281	4.16584	4.32509	3.77079	4.46904	4.59704	4.39026	4.73279	4.54287	4.18307	4.51198	4.47103	4.37489	4.02564	4.43317	4.38834	4.31401	4.93036	4.35775	4.57355	4.34039	4.67819	4.46498	4.02513	4.53447	4.25482	4.41936	4.09503	4.8006	4.12492	3.16238	5.1487	5.05972	4.6028	4.71108	4.61519	4.7451	4.63572	4.40587	4.82844	4.43134	4.70784	5.08165	4.40156
AKR1A1	9.5358	9.54521	9.53581	9.49948	9.57288	9.53498	9.46756	9.42919	9.38497	9.09347	9.34505	9.34976	9.56004	9.30026	9.47633	9.26631	9.35266	9.14711	9.35778	9.17284	9.61706	9.4125	9.67972	9.52145	9.21012	9.3319	10.1088	9.61152	9.58898	9.34084	9.4443	9.60451	9.85669	9.34994	9.00316	9.61943	10.206	9.26065	9.68348	9.83681	9.5704	9.83562	9.36452	9.4943	9.68055	9.36993	10.1255	10.0661	9.10616
ALDH1A1	8.3023	8.49243	8.24767	8.49454	8.35665	8.18828	8.35072	10.0412	7.0555	7.97941	7.04257	7.77067	9.02302	7.92926	8.06952	5.47132	7.82832	7.81719	6.63537	6.19361	8.07785	8.17084	8.03864	5.94315	7.84304	7.92218	9.66694	9.15322	8.66222	9.00215	6.06992	9.36072	10.5634	9.80417	8.68836	7.85576	8.96486	8.97319	9.50766	8.27029	8.72095	8.77248	8.5917	8.6596	8.93611	8.39122	9.16388	9.43092	6.72388
ALDH2	12.1232	12.1332	12.1804	11.8974	12.1932	12.2108	12.1856	13.5358	11.0917	12.0881	11.1942	11.4487	11.8438	11.8839	12.5099	12.2768	12.4687	12.4266	12.2588	12.5642	12.3903	12.6049	12.9846	12.8591	12.3261	12.0209	13.0706	12.8025	12.9641	12.401	12.5655	12.829	12.1808	12.538	12.034	13.0605	12.4035	12.0801	12.9164	12.382	12.3072	12.2535	12.2669	12.2728	12.2478	12.1071	12.4407	12.7012	12.0006
AUTS2	9.32978	9.43937	9.50932	9.53822	9.48535	9.49162	9.44187	10.1599	11.3998	9.97594	9.27187	9.14493	10.077	9.54416	9.61666	10.8632	11.1526	10.8322	10.4258	10.9806	11.026	10.6429	10.6661	11.1473	10.3159	10.143	10.1795	10.8365	10.7811	10.8801	10.6832	10.7374	9.28092	9.87487	9.57252	10.7564	10.4099	10.8342	10.5806	10.5844	10.7274	10.7316	10.8506	10.6728	10.561	10.614	10.0612	10.2357	10.5391
BCHE	5.4732	5.39402	5.499	5.21418	5.51807	5.44874	5.21513	6.83624	5.34699	5.87564	5.07735	5.22828	6.29105	5.84373	5.75939	6.81524	6.17745	6.70653	6.17863	6.47615	6.19735	7.03348	6.92452	6.75707	6.10592	6.32371	7.09681	6.07146	6.34474	6.19937	6.13911	6.46543	5.92342	5.91215	5.98181	6.82838	6.50266	8.16493	6.55341	5.08903	8.03803	7.61815	7.76475	7.46127	8.05044	7.72873	7.19165	7.07687	7.0176
BDNF	7.08492	6.92156	7.34768	6.90224	7.64339	7.426	7.1485	6.81293	10.5434	6.76416	7.79525	9.14128	8.73279	6.76716	7.35108	6.82562	8.02218	7.56364	3.85932	7.49003	7.57699	4.298	3.95152	3.95622	4.72502	4.62336	2.92037	2.05568	2.08389	2.59115	2.19937	2.11442	8.80138	2.57452	2.23048	3.70975	6.27684	5.63513	6.4503	3.41616	5.21447	4.68667	6.1106	6.02045	4.81605	7.3203	3.34512	4.10755	5.47373
CD19	3.40892	3.36945	3.37242	3.32604	3.48421	3.53615	3.40174	3.7584	3.11436	3.79711	3.26653	3.29098	3.47165	3.29643	3.35164	3.61661	3.72343	3.91666	3.29514	3.51743	3.71323	3.44986	3.92237	3.30504	3.62978	3.78926	4.19865	3.55678	3.50505	3.81278	3.20863	3.65221	3.89234	4.4696	3.74195	3.66188	4.43602	3.88784	4.54792	4.26031	4.10598	3.92005	3.67881	3.74781	4.02969	3.88206	4.45919	4.71837	3.90801
CHAT	3.04755	3.09369	3.10856	2.99152	2.97619	2.9419	3.50873	1.89329	3.6884	3.4673	3.34116	3.6756	3.61685	3.3188	3.17442	3.562	3.49411	3.95614	3.54175	3.52313	3.18257	4.57069	7.59905	4.1107	8.36335	4.92121	4.13059	5.39883	5.39989	5.14425	5.16326	5.5408	3.20491	4.39966	6.04785	4.47986	4.12142	3.94683	3.48987	3.77528	4.004	3.93318	3.70994	3.97653	3.78706	3.90661	4.18557	3.85242	3.70616
CHRM2	4.03721	4.13304	3.84435	4.74374	4.11412	4.28091	4.05511	3.98307	1.74094	2.35501	1.8988	2.39755	2.63896	5.15082	3.68485	2.66934	3.83746	2.59419	4.11467	2.82697	2.60921	5.34256	5.82091	4.24092	7.38812	4.79172	3.12099	2.99637	3.20066	3.46346	3.05572	3.31933	5.09154	7.49532	5.3756	2.16391	2.72062	6.94047	6.50915	8.24885	6.98263	6.24717	7.01414	6.39952	7.21993	5.81765	5.99539	5.75599	5.24837
COX8A	13.6196	13.6337	13.6027	13.5564	13.5816	13.5719	13.5785	13.5964	13.1156	13.389	13.1454	13.1732	13.328	13.4951	13.5798	13.1855	13.1903	13.1194	13.3149	13.1296	13.395	13.4093	13.8296	13.4193	13.0971	13.2923	14.0871	13.631	13.6108	13.4098	13.4231	13.6027	13.6382	13.2516	12.8593	13.2692	14.1502	13.6127	13.8211	13.8626	13.899	14.0421	13.6254	13.5066	14.0174	13.3828	13.932	14.0791	13.2516
DRD4	6.8156	6.96043	6.87251	7.11875	6.8607	6.86058	6.88609	7.22096	7.40847	6.01951	5.81214	6.12524	6.53992	6.50435	6.70144	6.36611	6.62689	6.54313	6.92504	6.61975	6.71269	7.12994	6.90884	7.53303	6.66976	7.11539	7.3924	7.23697	7.2482	6.95563	7.08785	7.32177	7.03939	7.03194	8.15793	8.65051	7.30704	6.62376	6.94163	7.13677	6.97392	6.99087	6.74109	6.7588	6.91032	6.70806	7.48312	7.4459	6.58008
EIF4A2	12.9552	13.0591	12.9323	12.9798	12.9531	12.8878	12.7648	13.1599	12.4301	11.962	11.7259	11.5729	11.6327	12.1924	12.6943	11.7126	11.4415	11.3945	11.8148	11.5385	12.1203	11.703	12.025	12.2735	11.613	12.1193	12.023	12.2359	12.3384	11.7254	12.2013	12.1132	12.3444	11.2274	11.1541	10.7287	12.445	11.6202	12.3322	11.9742	12.079	12.1954	11.8672	12.066	12.2902	11.8145	12.1212	12.2872	11.7414
FYN	8.56032	8.65207	8.67793	8.61407	8.59674	8.56825	8.51933	9.52113	9.02288	8.72332	8.89807	9.11478	9.33126	8.47748	8.799	8.94232	9.21717	9.21363	9.13971	9.06165	9.21777	9.26985	9.06579	9.12364	8.7212	8.65982	9.10224	8.46113	8.66926	8.39207	8.57988	8.70366	8.72801	8.71297	8.6701	8.5314	8.49821	8.6543	9.04464	8.52061	8.65045	8.63958	8.64918	8.41651	8.6523	8.37661	8.87706	8.98145	8.43423
GABRA1	8.83026	8.92884	8.69649	9.04819	8.68632	8.60687	8.8292	8.50762	8.05512	8.42967	7.45056	6.98169	7.73631	8.86038	8.49161	6.50751	6.77377	7.67756	7.64288	7.51906	8.24557	7.15879	7.75152	7.12521	8.44704	6.94611	8.46898	6.22367	6.22724	6.5595	6.83166	6.3547	8.09366	6.15814	4.39447	5.59425	8.31694	8.96148	8.64902	9.10801	8.89564	9.27514	8.44684	8.74073	8.68888	8.63611	4.76968	7.47775	7.6882
GABRA2	9.08041	9.11405	9.28625	8.98599	9.34239	9.3692	9.12514	9.69534	9.54329	9.53852	9.38273	9.56541	9.63126	8.88399	9.46807	9.75117	9.68155	9.87272	10.2414	9.76228	10.238	9.30669	9.41821	9.60752	8.26857	9.47465	7.61667	9.26357	9.43276	9.1313	9.72968	9.28983	9.58179	6.19983	7.68257	7.90627	5.97337	7.00816	8.38335	7.82602	7.27708	7.39185	7.67943	7.79988	8.0034	7.77681	6.39335	7.59894	8.5744
GRIK1	7.37415	7.39662	7.44568	7.31651	7.40551	7.45334	7.4192	7.67859	4.65309	7.29366	7.52279	6.86218	7.76784	8.61213	7.41821	6.72203	6.52474	7.14894	6.3521	7.59685	7.22097	7.35939	6.68094	6.99561	6.83108	6.36141	5.94289	6.00194	6.02509	5.95158	5.88606	6.35837	6.57148	7.4785	5.95713	6.07025	6.12639	8.58424	9.35119	7.3718	8.32414	7.99733	8.26154	8.19407	8.19949	7.87473	7.64078	7.48748	7.14326
HSPA4	9.14161	9.14343	9.1825	9.07449	9.1802	9.08369	9.17277	9.07657	9.39989	9.98524	10.1714	10.0366	9.93376	9.47003	9.28714	9.50607	9.40519	9.44754	9.42644	9.38896	9.51505	9.4353	9.56246	9.14353	9.54151	9.01601	9.65705	8.95323	8.99208	9.01528	9.21185	9.09416	9.74628	9.54094	9.48753	9.31695	9.80218	9.39133	9.56085	9.65496	9.5133	9.65045	9.48096	9.52488	9.83733	9.3007	9.69749	9.69586	9.30485
IL18	3.29447	3.22532	3.40195	3.01368	3.48569	3.25935	3.16179	3.77607	2.18292	3.99017	3.03533	3.31088	3.72007	3.69747	3.76426	4.10642	4.22346	3.73921	4.06535	3.78731	4.08887	4.64246	3.46131	4.35484	4.38427	3.80122	5.2962	3.66311	3.57528	3.99723	3.88996	3.80783	3.96436	5.07174	4.76952	5.57491	4.67763	4.02478	3.76944	3.2672	4.35677	3.9818	3.56516	3.59239	4.36001	3.35071	4.72505	4.84122	3.96643
KCNJ6	8.2148	8.00366	8.03572	8.07784	8.32856	8.12703	7.93626	7.8941	9.51247	8.07187	9.10164	8.81784	8.44498	7.45785	7.88317	6.41433	6.34322	6.6567	6.32125	6.6364	7.42716	6.85928	5.51544	6.0995	5.47404	6.25464	4.4209	2.7974	3.01047	3.27131	4.5992	3.27583	6.31516	5.5638	6.21969	3.94356	7.22466	6.62178	6.06847	6.70409	7.31929	6.23794	6.67711	6.36557	6.85115	6.18023	5.57231	6.27374	6.16334
MPO	3.94401	3.61332	3.72405	3.12458	3.94434	3.38151	3.5709	4.21968	3.12006	3.32891	2.98317	2.46117	2.63782	3.73133	3.79891	2.1977	2.19471	2.14916	2.19618	3.0178	2.36837	2.62985	3.11246	2.09101	3.43291	1.7896	3.13037	2.49304	2.71239	2.3274	2.33234	2.74357	2.88612	2.50501	1.92988	3.42523	3.05253	2.59856	3.31142	4.26506	3.58422	3.63932	2.56969	2.38329	3.26651	2.45944	3.14212	3.08158	2.61838
MTHFR	6.26881	6.36128	6.3256	6.41406	6.42437	6.48766	6.4499	6.59321	7.17374	6.19333	6.64511	7.08809	7.08065	6.0524	6.27223	6.14732	6.67637	6.36252	5.86197	6.22833	6.34094	6.15456	6.24091	6.31437	6.13449	6.07741	6.30183	6.30005	6.38834	6.09737	6.05044	6.50571	7.16632	5.89194	5.75445	4.97975	6.30482	6.16639	6.25697	6.83877	6.2208	6.41885	6.18279	6.08816	6.29345	6.24972	6.25719	6.53882	5.20446
MTR	9.06487	9.14335	9.1246	9.1881	9.1372	9.09435	9.04532	9.71614	10.2823	8.63343	8.63932	8.88231	8.96804	8.75394	8.99314	8.66619	9.12236	8.85173	8.94895	8.81814	9.12013	9.0544	9.11306	9.30936	8.61146	8.71881	10.0441	9.33427	9.26684	9.01812	8.90918	9.46356	9.2862	8.9406	8.68365	8.93267	9.70178	8.44759	9.1437	9.25002	8.94206	9.19184	8.54614	8.52433	8.85561	8.30302	10.0271	9.89486	8.91693
NR3C1	9.90154	10.0299	9.80796	10.1919	9.78132	9.78777	9.93758	10.0127	9.38038	9.04241	8.04765	8.63409	8.93838	9.43252	9.60656	9.12091	9.38833	9.47297	9.5877	9.41063	9.6425	9.79232	9.7522	9.89455	9.20508	9.25065	10.1776	9.39014	9.47626	9.33756	9.52191	9.63737	10.0944	9.25001	8.7377	10.0098	9.51548	10.0454	10.5181	9.71806	10.1038	10.155	9.87189	9.91536	9.84388	9.89011	10.028	10.2064	9.36721
OPRM1	3.09057	2.4187	2.95105	1.80503	3.42464	2.77896	2.82147	1.60144	1.70488	1.73759	1.94542	2.7052	2.62238	1.9778	2.53401	4.21013	4.07679	4.13448	4.10597	3.85533	4.06956	4.89546	4.14773	4.02745	4.71	3.84279	1.96187	2.14083	2.85925	2.22603	4.81861	2.16678	2.11065	5.09611	6.77895	2.5203	2.3353	5.84103	4.57598	1.85785	5.629	4.23575	6.07463	5.71707	4.60977	6.39484	5.00814	3.85711	4.78522
PECR	5.32038	5.4416	5.28989	5.58478	5.25431	5.23309	5.34476	5.87141	6.04803	5.37622	5.5323	5.5463	5.58029	5.44607	5.16833	5.27619	4.97359	5.30715	5.21812	5.13861	5.26839	5.61766	5.55557	5.54322	5.56633	5.15061	6.12562	5.29416	5.26622	5.31795	5.23008	5.33646	5.86569	5.73415	6.007	5.92494	6.1586	5.50857	6.35207	5.87099	5.71484	5.84415	5.61593	5.48877	5.83497	5.59094	6.02265	6.14778	5.38188
PER2	8.44585	8.5473	8.39109	8.51019	8.49598	8.45745	8.5089	8.4461	8.03383	8.16065	7.89515	7.96805	8.08368	8.31529	8.247	7.97338	8.0101	8.12735	8.38086	7.90561	8.0665	8.25944	7.69999	8.60577	7.11185	7.98966	7.80592	8.12082	8.16292	7.89709	8.20386	8.08205	8.29124	7.14493	7.58705	8.43184	7.96859	7.72802	7.81237	7.40744	7.74165	7.58503	7.5606	7.38629	7.87235	7.131	7.51139	7.76892	8.16229
RELA	6.02011	6.15041	6.06263	6.11283	6.08275	6.01129	5.9865	7.482	5.92822	5.55113	5.40528	5.42455	5.91794	5.64579	6.01186	5.94591	5.537	5.8566	5.8994	5.758	5.89554	6.25002	6.39921	6.15168	5.95219	5.76713	6.7715	6.21543	6.30067	5.97528	6.07946	6.10821	5.89082	6.34966	5.27386	6.1477	6.09079	6.0734	6.35947	6.17603	6.55839	6.31902	5.99374	5.86054	5.99806	6.06967	6.86969	6.60067	6.04773
SOD2	9.86264	9.96808	9.84716	9.93291	9.80176	9.83465	9.96499	9.95127	9.76031	10.0428	10.1751	10.3422	10.472	10.1887	9.87414	10.2287	9.97001	9.86855	10.0309	10.0718	9.83167	10.1563	10.4502	9.96132	10.4488	10.0349	10.4088	9.86876	9.83181	9.94443	10.1882	9.92319	10.013	10.4214	10.4477	10.8957	10.9688	10.0208	10.3651	10.7756	10.1814	10.3659	10.2162	10.3709	10.7546	9.97669	10.2642	10.4564	10.0969
ST6GAL1	8.83322	8.80477	8.81954	8.65741	8.90623	8.71057	8.69018	8.9941	7.94142	8.00891	6.96252	7.05352	7.48259	8.09165	8.82484	7.70742	7.68384	7.66037	7.08183	7.69196	8.26498	8.17999	8.45241	7.81883	7.77957	7.65945	9.221	8.37533	8.2475	8.02798	7.56326	8.27305	7.74535	8.39215	8.05129	8.53259	9.03321	9.037	8.8073	8.48132	9.06212	9.13053	8.53958	8.07529	8.75756	8.30056	8.77345	8.84481	8.06643
[truncated: 55 more columns]

## Sheet: alzheimer_disease
	FL	PL	TL	OL	SIG	LIG	CgGp	CgGr	DG	CA1	CA2	CA3	CA4	S	PHG	ATZ	BLA	BMA	CeA	COMA	LA	SptN	SI	BST	DB	OlfT	GP	BCd	HCd	TCd	Acb	Pu	Cl	Hl	Hm	Pa	Sb	DTA	ILc	LGd	DTLd	DTLv	DTM	DTP	MG	ILr	R	ZI	AHA
A2M	10.7614	10.7512	10.7141	10.8236	10.8161	10.7859	10.6848	11.6448	9.2461	11.0198	10.269	10.3788	10.9514	10.7149	10.7449	10.4412	10.7722	10.6189	10.1327	10.644	10.885	11.1305	11.0099	11.0694	10.4316	10.6167	12.0117	11.4931	11.363	11.3846	10.4749	11.5349	10.7094	11.7593	11.0682	11.2247	12.2078	11.4526	11.6687	11.6157	11.3621	11.6028	11.1378	10.6551	11.2464	10.7827	11.5685	11.9679	10.9557
ABCA7	6.33839	6.42016	6.30207	6.51727	6.30002	6.27252	6.39342	6.37953	5.88063	6.31465	6.66899	6.79503	6.62815	6.59198	6.19448	6.03355	6.27311	6.13846	6.22724	6.18874	6.49683	6.1599	6.27051	6.31665	6.56738	6.2444	6.24466	6.05113	5.85547	6.11427	5.72767	5.96663	6.61371	6.22979	6.91551	5.95298	7.10716	6.51964	6.8769	7.25116	6.88012	6.93635	6.75282	6.92778	6.81616	6.76842	6.38017	6.83113	5.91932
ABI3	5.49051	5.48033	5.48507	5.43942	5.47129	5.40831	5.5422	4.73144	5.57753	5.92105	5.71892	5.94357	6.10583	5.72824	5.69748	5.89676	5.86592	6.0403	5.84904	5.79844	5.91901	6.27371	6.01275	5.93766	6.01479	5.8643	6.35352	5.77094	5.56576	5.89413	5.77401	5.74046	5.84325	6.15676	6.13472	6.45391	6.42754	5.98826	6.13621	5.92502	5.83692	5.82343	5.93529	5.66268	5.84601	5.84371	6.45128	6.66244	5.99998
ACHE	6.57105	6.55105	6.40442	6.30594	6.4942	6.45259	6.42617	5.74049	6.45414	6.21676	6.35786	7.04414	7.38202	6.66559	6.19054	6.92018	6.80655	6.74504	7.68572	7.28041	6.87414	7.93351	8.59436	8.15455	9.13803	7.35093	7.60806	7.47948	7.55152	7.27975	7.67913	7.50586	7.15726	8.10933	7.90087	6.73063	9.4071	6.90443	8.92661	8.17426	7.06347	7.54134	7.90702	8.35514	7.38329	8.5927	8.81006	8.66771	8.45377
AMFR	7.91234	7.91823	7.93272	7.86528	8.01217	7.88195	7.81137	8.6745	8.20499	8.36987	8.17694	8.10698	8.29813	7.99394	7.96022	7.9533	8.13574	8.06167	8.1771	7.87041	8.25319	8.1831	8.36411	8.53602	8.02221	8.17437	8.66104	8.182	8.31606	7.98704	8.24179	8.3007	8.24206	7.66756	7.9805	8.28322	8.64501	7.9525	8.4863	8.14047	8.16095	8.30426	8.09377	8.06215	8.17994	7.90724	8.78107	8.61373	7.81544
APBB2	6.50366	6.53492	6.50053	6.50319	6.4805	6.39625	6.39956	6.86917	6.4102	6.67126	6.60652	6.44647	6.59973	6.35199	6.49282	6.74501	6.98203	6.73089	6.75583	6.61169	7.11203	7.03004	7.15762	6.70177	6.39557	6.2847	7.98741	6.53871	6.71032	6.4997	6.51375	6.87107	6.92215	6.8693	6.16651	5.75607	7.65762	6.98913	7.23346	7.64311	7.45738	7.80203	7.02413	6.85064	7.7184	6.86394	8.1882	8.01064	6.42892
APOE	12.3546	12.2186	12.6082	12.0459	12.6305	12.6915	12.2901	14.0039	12.0786	12.7109	11.2578	12.029	13.1347	12.6623	13.1138	13.9493	13.9196	14.0731	14.4352	14.2543	14.0614	14.4466	14.5146	14.991	13.5302	13.6813	15.281	14.0352	14.3603	14.0128	14.3071	14.2402	12.6545	14.3644	13.1737	14.485	13.7324	13.5034	14.3176	12.9323	13.4013	13.3708	13.4752	13.524	13.0823	13.3294	13.7788	14.3859	14.1228
APP	11.3774	11.4233	11.411	11.4199	11.4558	11.3236	11.4996	11.4658	11.8391	11.6723	11.506	11.8191	11.6974	11.3985	11.4357	11.7363	11.7771	11.5257	11.4526	11.6069	11.5755	11.2675	11.5453	11.4362	11.3783	11.2867	11.901	11.3032	11.3875	11.4429	11.5036	11.5833	12.1829	11.5609	11.329	10.9228	11.6627	11.3961	11.6432	11.8186	11.6861	11.6778	11.5517	11.5458	11.9778	11.3751	12.0297	11.8078	10.7346
ARC	5.19442	5.27897	4.99459	5.36099	5.04106	4.96268	5.10592	5.05632	4.29676	5.59831	5.82111	5.74373	5.58993	5.18531	4.70121	4.03507	4.37767	4.60595	4.39863	4.34049	4.61767	4.75228	4.78368	4.4494	3.77771	4.69716	4.06169	4.72235	4.52383	4.40357	4.24616	4.62315	4.66965	3.58533	3.92544	3.60819	4.36889	4.0719	4.63251	4.55535	4.07786	4.26032	3.915	3.8448	4.24554	4.14764	4.49788	4.84144	4.23664
BACE1	8.76504	8.77137	8.69377	8.69158	8.76747	8.61105	8.61664	9.14818	8.57898	7.75783	8.15392	8.354	8.42622	8.3019	8.65875	7.88753	8.18997	7.95776	8.15754	7.95001	8.25925	8.46223	8.65504	8.36529	8.63233	8.11087	10.2257	8.22098	8.48429	7.86174	7.98245	8.60579	9.19427	8.84192	7.51273	6.73768	9.87666	8.70714	9.2122	9.0846	9.2039	9.60928	8.73417	8.63668	9.06141	8.66874	10.4259	10.1254	7.66786
BAX	7.24704	7.37886	7.34661	7.24467	7.50305	7.30952	7.20043	7.5292	7.17662	6.83602	6.70864	6.83885	7.21266	6.78083	7.36455	6.26911	6.84521	6.64398	6.70649	6.43779	7.08365	6.64398	7.59312	6.88923	6.2915	6.41012	8.08804	6.80579	7.13179	6.50683	6.79527	7.10025	7.45304	5.68834	5.8788	6.27863	7.86779	6.77808	7.52115	7.2174	7.11133	7.44471	6.94028	6.77986	6.96786	6.62399	7.76319	7.94481	6.07181
BCHE	5.4732	5.39402	5.499	5.21418	5.51807	5.44874	5.21513	6.83624	5.34699	5.87564	5.07735	5.22828	6.29105	5.84373	5.75939	6.81524	6.17745	6.70653	6.17863	6.47615	6.19735	7.03348	6.92452	6.75707	6.10592	6.32371	7.09681	6.07146	6.34474	6.19937	6.13911	6.46543	5.92342	5.91215	5.98181	6.82838	6.50266	8.16493	6.55341	5.08903	8.03803	7.61815	7.76475	7.46127	8.05044	7.72873	7.19165	7.07687	7.0176
BCL2	7.15902	7.28611	7.36343	7.28474	7.34641	7.31471	7.23569	8.55487	5.79288	7.19829	5.65864	5.82754	6.65327	6.96174	7.4111	7.866	7.68774	7.78299	8.06978	7.8087	7.59852	8.0529	7.92549	8.42351	7.13878	7.21408	8.41417	7.16267	7.385	6.99544	7.71417	7.26045	6.56165	7.57756	7.82611	8.16538	7.59442	7.74055	7.8971	7.18637	7.87039	7.54352	7.76987	7.80154	7.71631	7.61657	7.34014	7.71413	7.93328
BDNF	7.08492	6.92156	7.34768	6.90224	7.64339	7.426	7.1485	6.81293	10.5434	6.76416	7.79525	9.14128	8.73279	6.76716	7.35108	6.82562	8.02218	7.56364	3.85932	7.49003	7.57699	4.298	3.95152	3.95622	4.72502	4.62336	2.92037	2.05568	2.08389	2.59115	2.19937	2.11442	8.80138	2.57452	2.23048	3.70975	6.27684	5.63513	6.4503	3.41616	5.21447	4.68667	6.1106	6.02045	4.81605	7.3203	3.34512	4.10755	5.47373
BIN1	11.0711	11.0924	11.1707	10.9763	11.1102	11.0905	11.2998	11.3619	11.7186	11.2708	11.2686	11.4983	11.6489	11.1469	11.3374	11.3388	11.8592	11.8825	11.5122	11.4658	11.9377	11.4797	11.4989	11.2943	11.0261	11.1296	12.353	11.3458	11.4469	11.3499	11.3306	11.4974	11.3513	11.4257	10.6354	11.5891	11.6646	11.6103	11.7075	11.3932	11.6072	11.6363	11.5347	11.2618	11.4737	11.4866	12.0108	12.0728	11.4036
BLMH	6.7564	6.88947	6.7602	6.8301	6.767	6.67872	6.58196	7.69551	6.49431	5.53128	5.56833	5.56894	5.94907	5.89874	6.47734	5.68178	5.19752	5.48075	5.78449	5.59857	6.11602	5.72155	6.18073	6.36198	5.57459	6.17275	7.03494	6.33665	6.4791	5.63844	6.15811	6.31671	6.21441	5.86733	5.62292	4.83493	6.56318	5.83152	6.23901	6.59747	6.4246	6.69225	6.06017	6.1834	6.39332	6.26049	7.03425	6.69408	5.73004
CALM1	11.7268	11.7489	11.6945	11.7444	11.7101	11.6934	11.7446	11.9081	11.9492	11.8275	11.5602	11.5468	11.5252	11.3607	11.6816	11.1756	11.5396	11.3641	11.0837	11.2264	11.7171	11.1964	11.257	11.3593	10.7034	11.2788	11.6938	11.7311	11.7226	11.5461	11.4169	11.7556	11.8538	10.6565	10.2819	11.5398	11.3191	11.5736	11.6249	11.7008	11.8447	11.8009	11.4385	11.2595	11.6844	11.0961	11.5054	11.577	10.5783
CASP3	4.7232	4.85699	4.79192	4.90999	4.5962	4.84804	4.70489	5.21308	5.41278	4.66139	4.5857	4.56723	5.01459	4.59522	4.70901	4.63786	5.04107	5.10648	5.19075	4.86415	5.06777	5.08986	4.90546	4.97155	4.63051	4.9451	5.36018	4.88879	4.87667	4.87163	4.90783	5.03208	4.55051	4.57923	5.02923	4.84674	4.91226	5.01444	5.11337	4.71467	4.97087	4.97604	5.05918	5.10307	4.9428	5.1532	5.14812	5.11919	4.76727
CD2AP	3.53619	3.60768	3.47892	3.72628	3.50194	3.40011	3.40873	5.00887	3.61963	2.93525	2.65425	2.73596	2.96663	3.33505	3.30685	3.4532	3.50608	3.2874	3.25399	3.54154	3.56605	4.01564	3.6635	4.08421	3.70487	3.72736	4.19851	4.0509	4.00241	4.0155	4.04431	3.86632	3.58353	3.50064	3.26034	4.32494	4.15154	3.81262	3.87159	3.97944	3.93183	4.00448	3.81694	3.27484	3.74753	4.03551	4.19677	4.18294	4.37736
CD33	4.01847	3.83475	4.00905	3.53602	4.16641	3.90017	3.52413	3.2125	2.77306	4.15219	3.71234	3.55147	3.89176	4.09516	4.36941	4.3892	4.29688	3.75191	3.95737	4.15738	4.34332	4.68245	4.6266	4.95146	4.15103	4.62465	5.33175	4.53306	4.28856	4.37161	3.74864	4.137	4.08494	4.77717	4.76488	5.25699	4.98666	4.58405	4.63704	4.22167	4.79281	4.27866	4.32335	3.8374	4.29433	4.18256	5.11981	5.38505	4.65732
CHRNA7	7.38317	7.33473	7.35453	7.25978	7.34598	7.29649	7.16033	7.32186	6.16048	6.46407	6.11729	6.63494	6.80531	6.78561	7.03609	6.05584	6.54983	6.74741	6.72994	6.68462	7.69709	6.14028	6.74637	6.26321	6.77777	5.77675	6.3167	6.03248	5.88482	5.93674	5.48541	5.82504	7.1295	5.8567	6.57406	5.80443	6.62824	6.10921	7.32993	6.48179	6.67107	6.67548	6.68064	7.31554	6.28231	6.5769	8.82526	7.6063	7.09044
CHRNB2	9.00189	8.9678	8.95441	9.01339	8.94769	8.87518	9.29559	7.73216	9.29827	9.92862	10.1651	10.5108	10.645	9.93717	9.22788	9.35504	10.2876	10.3685	9.8225	10.2713	9.95248	9.58401	10.6063	8.96447	9.74848	9.03561	9.97769	9.28984	9.16309	9.78786	9.17762	9.40891	9.84921	9.72481	10.0457	10.9704	10.2485	10.0531	10.3052	10.4358	9.82205	10.0588	10.0101	9.78972	10.1275	9.99086	10.232	10.2391	9.91582
CLU	12.7024	12.6194	12.6289	12.2856	12.719	12.638	12.5444	13.7648	11.1445	11.5839	11.194	11.2997	11.9987	11.9076	12.6129	12.2551	12.0137	12.2504	12.3394	12.5401	12.3448	12.5221	12.6059	13.0238	11.7028	12.0239	12.9928	12.4445	12.6589	11.8138	12.3322	12.3738	11.6639	11.9248	11.9855	13.8003	11.5698	12.1904	12.5724	11.9624	12.4798	12.4723	12.268	12.1118	12.4077	12.1555	12.2173	12.3818	12.4576
CRH	8.33782	8.37367	8.30142	8.10355	8.39441	8.2509	8.24495	8.75849	5.29708	6.52968	6.12124	5.53333	5.87282	6.69186	7.62871	5.37992	6.75293	6.68599	6.55246	6.61491	7.32308	4.84096	6.24208	7.69739	6.13312	6.85617	2.64934	6.47009	6.46751	6.22221	6.73843	5.49767	6.95621	7.91149	8.05033	5.36883	2.57142	10.9226	7.76248	10.0165	11.3492	11.3844	11.2475	10.4902	10.4997	11.9867	5.95917	6.45837	3.44444
CST3	11.4574	11.4824	11.484	11.232	11.3811	11.5224	11.4046	13.4178	10.5234	11.359	10.6152	10.9111	11.9585	10.9882	11.5389	11.7313	11.9398	11.8074	12.0386	11.9166	12.1462	12.5685	12.2529	11.8445	10.6327	11.4403	12.5402	12.1941	12.271	12.008	11.5128	12.3499	11.1077	12.3397	11.7479	12.7473	11.3855	11.8795	12.4611	10.8163	11.8686	11.7699	11.5104	11.2811	11.4303	11.3944	11.7288	12.096	11.6091
CYP2D6	5.1574	5.03988	5.18228	4.98717	5.407	5.27276	5.13468	5.54024	6.53309	4.99474	5.02706	4.75338	4.43365	4.98418	5.10616	4.8519	5.17594	4.89766	5.66551	5.17353	4.88046	5.03284	4.92404	6.09587	5.2238	5.82391	4.81817	5.48763	5.4857	5.37057	5.46198	5.36872	4.7162	4.21502	4.8049	4.28105	4.8737	4.78361	4.8197	4.43121	5.04113	5.03524	5.02655	5.06563	4.72779	4.77158	4.73664	5.00395	4.99681
CYP46A1	5.29395	5.06841	5.37868	4.71486	5.54574	5.39957	5.10962	5.58196	4.93681	5.65823	4.14245	4.28174	4.29628	5.2426	5.20959	4.10266	4.13628	4.33494	4.53275	3.94661	4.44941	3.92085	5.22554	4.54538	3.94174	4.45538	4.00812	6.12626	6.39353	5.96843	5.77962	6.1584	4.25236	3.46541	2.27719	2.77548	3.87651	4.19055	4.40942	4.10214	4.80816	4.48186	4.78051	4.53193	4.906	4.40406	3.49977	3.65981	3.48527
DHCR24	9.72269	9.59263	9.65436	9.27779	9.75574	9.49034	9.56832	9.524	9.73128	9.53672	10.7726	10.6682	10.0755	9.31418	9.53321	8.69429	9.27326	8.6671	8.52711	8.47148	9.85519	8.33979	9.25933	8.39432	9.6187	8.88301	10.1894	8.73243	9.03873	8.61537	8.84262	8.99066	10.3737	9.24449	7.52769	7.3835	10.5734	9.54856	9.66793	9.80363	9.85004	10.2478	9.56623	9.54709	9.69759	9.67146	11.0656	10.7866	8.23446
DPYSL2	13.2689	13.2802	13.2782	13.1912	13.3507	13.191	13.3087	13.7936	12.726	12.6646	12.6108	12.9698	13.2349	12.9612	13.2858	12.9184	13.1633	13.1261	12.8429	12.8839	13.3392	13.0736	13.2947	13.0723	12.9358	12.7393	14.0425	12.6881	12.9707	12.4442	12.6445	13.0735	13.8447	12.9047	12.6952	13.1602	13.766	12.9259	13.5482	12.9682	13.1577	13.3696	13.0679	13.1194	13.1967	13.092	14.0291	13.9917	12.8562
EIF2S1	6.33402	6.37572	6.31467	6.21939	6.3458	6.19173	6.2231	6.11763	5.90207	6.26666	6.21739	6.05409	5.76578	5.9898	6.3782	5.91287	5.74449	5.86751	5.83003	5.67402	6.26567	5.63057	6.13937	5.70586	5.84186	5.43881	6.23372	5.90547	6.04976	5.70461	5.94819	5.86219	5.94987	5.53181	5.71496	5.3237	6.12911	5.77649	6.26173	5.63385	6.18298	6.21681	5.99773	6.03344	6.29339	5.74688	6.049	5.62551	5.79092
ENO1	11.3776	11.3165	11.4473	11.0578	11.5793	11.487	11.2669	11.6696	10.8905	11.2591	10.7577	10.9673	11.1292	11.3077	11.5506	10.98	11.0398	11.007	10.9693	11.0578	11.3888	10.7614	11.5145	11.0581	10.7515	11.139	11.4796	11.3181	11.5856	10.9643	11.4541	11.3448	10.8762	10.1479	10.1838	11.0977	11.5207	10.5435	11.4481	10.9585	10.8828	10.9962	10.7802	10.7338	11.1045	10.709	11.2071	11.2201	10.6593
EPHA1	3.86826	3.82133	3.76375	3.85973	3.87389	3.54558	3.91017	3.80559	3.8736	3.50708	3.44552	3.73655	3.64557	3.58221	3.66909	3.9922	4.01904	4.3171	4.02985	4.01791	3.98631	3.8996	3.74331	4.55501	3.70488	3.1512	4.11046	3.70861	3.65322	3.86371	3.74383	3.56688	3.80232	3.5577	3.11102	4.74809	4.51827	5.63631	5.21209	5.3557	6.0306	5.62253	5.52258	5.40423	5.30265	5.6178	4.44528	4.8006	4.26833
F2	2.29897	2.33937	2.35515	2.30727	2.16539	2.69641	2.10721	1.27363	2.65943	2.19167	2.30884	2.26131	2.10012	2.10476	2.13672	2.24739	2.60218	2.09034	2.42495	2.13918	2.58771	1.90713	2.56275	2.98976	2.12032	2.46715	1.9175	2.55192	2.85543	2.38007	2.33948	2.48042	2.32708	1.58652	2.38067	1.62924	2.35694	2.27363	2.28539	1.97451	1.78497	1.92212	1.97336	2.56133	1.75645	2.02107	2.34504	2.65661	1.86384
GAPDHS	4.12748	4.02598	4.07615	4.09986	4.10524	4.12344	4.19981	3.7657	4.46108	4.62797	4.65195	4.6948	4.53773	4.37012	4.06636	4.52553	4.80023	4.71474	4.39185	4.68325	4.68538	4.35965	4.48657	4.72387	4.22934	4.42678	4.26719	4.52485	4.31612	4.65276	4.32224	4.30989	4.61537	4.27062	4.38175	4.4668	4.57272	4.75671	4.96741	4.57235	4.45315	4.47696	4.42607	4.68685	4.37546	4.50877	4.7657	5.02619	4.60365
GSK3B	7.66546	7.784	7.6704	7.69202	7.65827	7.54635	7.63224	8.02052	7.28214	7.25243	7.51455	7.54579	7.47315	7.2105	7.54911	6.81487	7.02981	6.93809	6.74033	6.85944	7.36709	7.06785	7.64639	7.05568	7.58044	6.65126	6.91613	6.96019	7.09793	6.72422	6.96761	6.9934	7.47398	6.58287	6.74111	5.81688	7.80626	7.12986	7.91409	7.96726	7.46924	7.52545	7.36292	7.49493	7.59874	7.37921	7.20298	7.49671	7.3187
HLA-DRB5	6.75745	6.74786	6.71358	6.53094	6.76592	6.82601	6.49878	6.82805	5.68535	6.18901	5.85376	5.9178	6.19128	6.76648	7.05761	6.70913	6.30103	6.4455	6.24449	6.94168	6.75199	7.60026	7.21479	7.57689	7.1277	6.83891	8.12161	7.3519	7.09122	6.75975	6.39508	6.90732	6.74251	8.14703	7.95575	9.05587	8.00016	6.88581	6.92269	6.78658	6.9938	6.87263	6.64576	6.51313	6.86236	6.54641	7.82051	8.04606	7.59468
HMOX1	6.35923	6.37401	6.40083	6.10316	6.57313	6.31078	6.24025	7.09693	7.06527	6.3385	5.80756	6.4952	7.14467	6.23801	6.81523	6.17057	6.84588	6.42023	6.07906	6.29826	6.60276	7.00074	7.26415	7.19481	6.38667	6.40643	8.43725	6.55288	6.96258	6.06383	6.39277	6.87757	7.04754	6.63405	6.48701	7.27407	8.38489	6.86431	7.74987	7.09845	7.13124	7.57945	7.20425	6.99163	6.89732	7.15795	7.99127	8.17937	5.96873
IDE	6.56138	6.72258	6.5565	6.89056	6.4335	6.42609	6.58947	7.08141	7.13687	6.63304	6.43305	6.41913	6.49851	6.62658	6.46588	6.61406	6.55743	6.33059	6.72498	6.43611	6.7017	6.59285	7.0695	6.39181	6.22264	6.60337	7.22628	6.58543	6.58083	6.4616	6.56929	6.68247	7.11315	6.34385	6.56846	6.89939	7.1182	6.47157	6.74688	6.92647	6.78326	6.79516	6.52956	6.51002	6.91901	6.29089	7.30656	7.16876	6.40879
IGF1	7.46042	7.34715	7.48766	7.12869	7.53758	7.502	7.50631	7.53907	7.47571	7.4093	6.79744	8.30498	9.35268	7.56655	7.55885	7.68946	7.81025	8.1211	7.06234	7.65001	7.96425	6.63542	7.48494	6.85959	8.30939	6.96675	7.48078	6.57654	6.44923	6.72648	6.61025	6.27831	7.42862	6.10815	5.56444	6.27127	6.08515	7.57989	7.11774	7.17471	7.34664	7.0572	7.65722	7.1889	7.43819	6.69991	8.03815	7.48019	5.74706
IGF1R	9.0703	9.15755	9.02723	9.40825	9.04452	9.09292	9.15098	9.82726	9.8654	9.01227	9.5076	9.74956	9.78816	9.22116	9.11928	9.47334	9.81214	9.60503	9.19476	9.57007	9.34395	9.58274	9.3388	9.98976	9.08351	9.64642	9.42435	9.55417	9.43497	9.53914	9.49643	9.69367	9.66626	9.19623	9.41381	9.89158	9.7423	9.37986	9.56381	10.1753	9.22278	9.67432	9.18498	9.0246	9.43201	9.15726	9.37954	9.74151	8.78161
IGF2	9.33307	9.38581	9.24231	9.33071	9.31552	9.42899	9.53453	10.1338	7.86647	9.59334	9.15187	9.1666	9.37892	9.32035	9.41147	8.96554	9.54123	9.04002	8.52414	9.43466	9.14384	10.0705	10.1976	9.27441	9.57794	9.24213	10.9325	10.5254	10.1676	10.2122	9.68126	10.47	9.92575	10.5349	10.6178	10.2422	10.9629	10.1468	10.4044	10.2596	9.95196	10.1553	9.92028	9.70464	9.93785	9.8394	10.6957	11.0107	9.65627
IGF2R	7.00525	7.06486	7.06334	7.05473	7.11243	6.99047	7.08416	7.68761	7.6477	7.00424	7.46332	7.56532	7.41728	6.65199	7.03953	6.56877	6.53411	6.76691	6.34896	6.68123	6.68648	6.59718	6.78572	6.70764	7.18312	6.19045	7.84769	6.80111	6.93941	6.36651	6.68863	6.86662	6.85312	6.67544	5.98056	7.04799	7.4104	6.62613	7.20913	7.26258	6.85382	7.11467	6.74489	6.82724	6.85873	6.85261	7.50685	7.2506	6.6682
IL1B	3.89738	3.6861	4.51267	3.43635	4.46124	4.70408	3.63557	3.632	3.59828	3.24103	3.2287	3.1614	3.45693	4.42401	4.90764	4.86899	3.75445	3.70046	3.26236	4.19281	4.94612	4.27857	3.82556	4.01593	3.98791	3.82398	4.78182	3.94079	3.834	3.33762	2.77795	3.29992	3.46746	4.03111	4.96626	5.10041	4.78727	3.99823	3.92887	2.83824	3.88707	3.80306	3.6342	3.35495	4.01999	3.58771	4.84451	4.94939	4.33629
INS	2.70765	2.75003	2.63157	2.72802	2.63284	2.75104	2.9324	1.20053	3.36425	2.69258	2.81097	2.75373	2.84064	2.95991	2.72065	2.90789	2.52179	2.6894	2.42469	2.63221	3.35057	2.73199	3.48618	2.12336	2.87813	2.4893	2.89652	2.71702	2.61137	2.93124	2.65086	2.78822	2.87757	2.69528	2.35625	3.35051	2.96407	2.99906	3.19182	3.04944	2.89554	3.23342	2.92347	2.44072	3.00049	2.91728	3.23182	3.10362	2.77189
INSR	5.37212	5.46629	5.40998	5.64115	5.40965	5.38683	5.39061	6.01565	5.87922	4.93374	4.82841	4.71314	4.77603	5.31884	5.26905	5.10504	5.44662	5.56753	5.7428	5.08057	5.61657	5.53787	6.00527	5.86499	5.65848	5.29984	6.29501	5.03465	5.14337	4.91128	5.10606	5.33395	6.13758	5.16268	5.29599	4.93614	6.55236	5.5482	6.37331	6.35722	5.81373	5.9733	5.55396	5.48857	5.64823	5.71324	6.50601	6.46617	5.2808
MAOB	6.44197	6.26708	6.40211	6.03274	6.56657	6.49169	6.48832	6.87392	8.12872	6.87064	6.64125	6.15081	6.70296	7.04988	6.69837	7.40863	7.0628	7.20682	7.40422	7.37716	7.08142	6.7358	7.70994	7.653	7.64455	7.43258	7.4136	7.1468	7.11345	7.22655	7.81323	6.90483	6.37725	7.87707	8.42288	9.6878	8.17993	7.05537	7.63629	6.50642	6.81281	6.87235	7.36032	7.78629	7.44588	7.44931	6.91473	7.60785	8.2703
MAPT	11.6955	11.9444	12.0113	11.6976	12.1107	11.6712	11.9066	13.0382	11.395	9.97316	10.5401	10.9203	10.5524	10.0455	11.8379	9.27792	10.2644	9.70389	9.53489	9.88776	10.6012	9.77856	10.1108	10.3287	9.89254	9.71649	11.4922	10.3421	11.0254	9.05572	10.1697	10.8678	10.9813	8.72357	7.86322	7.59321	10.7443	10.0171	10.7468	10.8334	10.6997	11.1071	10.5606	10.4878	10.2306	10.3103	10.3328	10.6914	8.52389
MPO	3.94401	3.61332	3.72405	3.12458	3.94434	3.38151	3.5709	4.21968	3.12006	3.32891	2.98317	2.46117	2.63782	3.73133	3.79891	2.1977	2.19471	2.14916	2.19618	3.0178	2.36837	2.62985	3.11246	2.09101	3.43291	1.7896	3.13037	2.49304	2.71239	2.3274	2.33234	2.74357	2.88612	2.50501	1.92988	3.42523	3.05253	2.59856	3.31142	4.26506	3.58422	3.63932	2.56969	2.38329	3.26651	2.45944	3.14212	3.08158	2.61838
MS4A4A	3.60654	3.35915	3.62654	3.26891	3.95667	3.77809	3.38082	4.12627	2.13164	4.12628	3.34666	3.15266	3.29089	3.62378	3.80218	4.07501	3.9551	3.53156	3.72634	4.30417	3.96977	4.20516	3.60657	4.8039	4.06943	4.41417	4.41832	4.21553	4.00536	4.00578	3.41505	3.6208	3.28806	4.68961	5.10611	5.43326	4.16765	4.13593	3.40362	3.45677	3.94908	3.54188	3.61575	3.60576	3.8579	3.68436	4.7962	4.15305	4.08104
MTHFR	6.26881	6.36128	6.3256	6.41406	6.42437	6.48766	6.4499	6.59321	7.17374	6.19333	6.64511	7.08809	7.08065	6.0524	6.27223	6.14732	6.67637	6.36252	5.86197	6.22833	6.34094	6.15456	6.24091	6.31437	6.13449	6.07741	6.30183	6.30005	6.38834	6.09737	6.05044	6.50571	7.16632	5.89194	5.75445	4.97975	6.30482	6.16639	6.25697	6.83877	6.2208	6.41885	6.18279	6.08816	6.29345	6.24972	6.25719	6.53882	5.20446
NCSTN	9.66681	9.62751	9.65372	9.63752	9.71597	9.60511	9.65753	10.1386	9.9388	9.67955	9.98969	10.4171	10.615	9.76375	9.71059	9.78741	10.3412	10.0294	9.99039	9.97254	10.177	10.3044	10.5512	10.3164	10.4064	9.7719	10.9067	9.95113	9.96569	9.83375	9.69952	10.113	10.4818	10.5656	10.3832	10.8986	10.9408	10.6095	11.0777	10.8159	10.6326	10.8659	10.6855	10.6067	10.6181	10.6553	11.343	11.1722	9.84837
NOS3	6.09342	6.12106	5.95268	6.10064	5.87537	5.90602	6.30903	5.88833	5.34941	6.59366	6.18631	6.45609	6.97703	6.65226	6.07546	6.47835	6.66452	6.70295	6.44304	6.43687	6.60537	6.71133	7.3303	6.49294	6.51549	6.19537	6.70445	6.76619	6.43026	7.01167	6.58057	6.76547	6.33337	7.18846	5.88308	5.7758	7.52735	7.4242	7.09946	7.33037	7.14496	7.37607	7.16376	6.84154	7.19403	6.86361	6.94038	7.1414	6.12161
NPY	11.4187	10.906	11.2033	10.3737	11.8077	11.4696	11.0035	11.1002	8.36348	10.2	8.64565	9.75687	12.5036	11.0217	11.7684	11.6828	12.2096	11.78	11.489	11.906	12.5411	10.2209	12.568	12.993	9.96709	12.464	6.52115	12.9691	12.7578	12.9074	12.6071	12.9257	11.8994	4.61403	6.77744	6.2917	5.30446	4.40264	7.74247	4.714	4.78123	4.68564	4.74653	4.85144	5.35456	4.19765	6.99116	8.14235	9.34719
PAXIP1	7.02931	7.16917	7.07031	7.26493	7.08691	7.06728	7.04906	7.78925	7.1789	6.17772	6.24442	6.46769	6.64566	6.56968	6.9622	6.32931	6.37245	6.38292	6.431	6.3231	6.61475	6.65174	6.77621	7.11922	6.39812	6.73255	7.34602	7.07082	7.1339	6.78697	6.77293	7.20966	7.01395	6.06956	6.37908	5.85422	7.021	6.5801	7.24707	7.05025	6.93118	7.10611	6.65221	6.63823	6.91137	6.63494	7.23799	7.39987	6.34881
PCDH11X	2.95045	3.13739	3.23171	3.88826	3.04811	3.35786	2.91535	3.1016	1.22794	1.79763	1.56246	1.50233	1.46793	4.06512	3.35699	4.41786	2.12575	4.85619	4.33528	5.4686	2.31933	4.31907	3.92701	5.37576	3.49339	4.93307	2.31555	2.95245	3.49515	2.80654	4.8992	2.74064	2.54921	4.51965	3.60692	1.56287	2.45187	1.50408	2.38702	1.45369	1.5709	1.45185	1.85737	1.94706	2.33545	1.6099	1.5296	2.29206	3.64438
PICALM	7.42699	7.45929	7.43759	7.49466	7.43135	7.34469	7.46839	7.5048	7.49004	7.74322	7.75175	7.80035	7.74848	7.66785	7.57115	7.71064	7.82205	7.78102	7.753	7.74202	7.83662	8.0878	8.3848	7.57709	7.94503	7.64914	8.92776	7.77558	7.84807	7.71507	7.60143	8.00526	8.05712	8.41411	7.8957	8.17154	8.43115	7.92499	8.38137	8.17997	8.14294	8.35517	7.90342	7.88209	8.29546	7.76568	9.11248	8.83682	8.10885
PLCG2	3.99485	3.87982	4.03261	3.73754	4.13119	3.97645	3.86901	4.87647	3.25012	4.48665	3.9696	5.80039	5.64613	4.25796	4.36379	4.49942	4.02416	4.21342	4.45021	4.54429	3.95889	5.05043	4.68463	4.28604	4.52886	4.20322	5.56757	5.72386	5.09933	5.22157	4.15094	5.35906	3.94238	5.21467	7.68156	5.65075	5.55709	6.00283	5.38209	5.27542	6.45927	5.45134	6.54097	6.21794	5.26394	6.08862	5.53374	5.46068	4.68001
PPARG	4.50594	4.51512	4.35926	4.38712	4.41405	4.394	4.51661	4.64132	5.49023	5.62687	5.01237	4.07394	4.70447	4.48961	4.18903	5.18458	5.11569	4.90191	5.69692	4.8112	4.79263	4.74616	5.01167	4.90709	4.46554	4.81866	4.27432	3.61882	3.62396	3.6796	4.43575	3.61179	4.32818	3.90615	3.44836	3.40111	4.46446	4.44535	4.25079	4.56724	4.2808	4.12217	4.53392	4.08116	4.50864	3.8938	3.86602	4.73299	5.12595
PRNP	16.7119	16.7839	16.7416	16.8619	16.6546	16.7258	16.8576	16.4757	16.9627	16.6384	16.5239	16.7437	16.9319	16.6536	16.7992	16.9338	16.8862	16.8413	16.7554	17.0392	16.7891	16.8558	16.9283	16.7479	16.5997	16.648	16.9767	16.7988	16.9152	16.8411	16.7502	16.9814	16.8797	17.1364	16.9068	17.2796	17.0449	16.7656	16.9129	16.7363	16.6055	16.8369	16.7638	16.7402	16.9423	16.5678	17.1006	17.1826	16.7005
PSEN1	7.77589	7.75364	7.76988	7.71684	7.80414	7.60352	7.49835	8.85177	7.3086	6.85932	6.6748	6.49458	6.55135	7.2837	7.74846	6.76162	7.37184	7.1699	7.30238	7.08553	7.54262	7.66914	8.17906	7.87599	7.73217	7.26553	9.72736	7.94953	8.17966	7.26147	7.3605	8.24442	8.2529	7.92299	6.60448	6.86747	9.24664	7.90259	8.62964	7.87676	8.5406	9.02465	7.78472	7.82087	8.00403	7.81641	10.0451	9.6751	7.25978
PSEN2	8.3584	8.34226	8.3649	8.19312	8.48771	8.30805	8.30062	8.55883	8.06381	8.11561	8.39831	8.52456	8.2859	8.28587	8.28234	8.03992	8.19258	8.10789	8.15826	8.09249	8.36254	8.39745	8.72267	8.41564	8.97802	8.17161	8.23532	8.03938	7.98883	7.86937	7.9575	8.03598	8.74416	7.89286	7.56207	7.64732	9.23028	8.75608	8.97996	9.58188	9.10057	9.24103	9.02762	9.01386	9.16792	8.87425	8.63017	8.7912	8.28775
PYY	3.69408	3.69627	3.67548	3.67506	3.65483	3.55368	3.73319	1.96251	4.45985	3.70785	4.08747	4.14276	3.72849	3.81214	3.5899	3.49386	3.43406	3.57195	3.49322	3.50804	3.72275	3.14519	4.32472	3.17233	3.46469	3.68579	3.36168	3.49399	3.59838	3.47228	3.7104	3.50295	3.60638	3.52273	2.90437	3.59336	3.88648	3.70816	3.7268	3.98709	4.18433	4.08034	3.97626	4.10024	3.79867	4.44543	3.5665	3.66	3.83539
RELN	6.51388	6.28423	6.55216	6.27948	6.46658	6.58912	6.60555	7.23421	3.87494	4.76816	4.84588	4.40963	6.51825	6.0233	7.39295	6.97882	7.02519	7.56509	7.29195	8.35181	7.51664	8.07676	7.45636	7.84085	7.96793	7.33814	5.80648	7.34392	7.3439	6.88899	7.66	7.31053	5.97364	6.27106	7.32002	7.28976	4.15884	6.90288	5.93806	5.55916	6.42242	5.92018	6.73784	6.59208	6.78719	5.78695	5.66871	6.30641	7.50983
SLC2A4	2.66873	2.60617	2.98646	2.31825	3.05327	3.05341	2.86008	4.30679	1.50646	2.98631	1.82231	1.93172	2.3895	2.88595	3.24989	3.44107	3.60394	4.22913	3.15927	3.28675	3.40119	2.95451	2.69564	2.62451	2.6995	3.13226	4.73951	3.86819	3.84783	3.68181	3.2672	3.78622	2.33544	3.81689	2.76841	2.25033	3.19631	3.17379	3.30945	2.5605	3.37645	2.90603	2.90986	2.81779	2.8334	3.00003	2.45023	3.12033	2.03851
SLC30A4	7.12281	7.14849	7.1181	7.12551	7.24075	7.06207	7.00846	7.74111	6.23279	6.20059	6.42335	6.46715	6.24591	6.484	6.86725	5.60901	6.11567	6.03241	5.63429	5.80893	6.81939	5.93653	6.6336	6.43526	6.05817	6.62157	7.28571	7.91688	7.85392	7.52954	7.11422	8.09661	7.9845	5.20409	5.3847	4.89198	6.47083	6.52976	6.4312	7.02861	6.99078	6.98934	6.47161	6.427	6.94877	6.30438	6.8494	6.71884	5.39917
SLC30A6	3.02715	3.18335	3.11807	3.22527	3.15015	3.02154	3.10577	3.12722	3.63045	3.22611	4.01831	3.98428	3.79151	3.3463	3.20233	3.51465	3.19813	3.51179	3.89807	3.47448	3.3644	3.75711	3.72481	3.36002	3.93141	3.3193	3.76593	3.17908	3.15775	3.49867	3.24958	3.4106	3.28279	3.91328	3.32228	3.51312	3.76421	3.42695	3.06851	3.53433	3.64293	3.71514	3.55056	3.68977	3.55876	3.40086	3.8404	3.3349	4.06202
SOD2	9.86264	9.96808	9.84716	9.93291	9.80176	9.83465	9.96499	9.95127	9.76031	10.0428	10.1751	10.3422	10.472	10.1887	9.87414	10.2287	9.97001	9.86855	10.0309	10.0718	9.83167	10.1563	10.4502	9.96132	10.4488	10.0349	10.4088	9.86876	9.83181	9.94443	10.1882	9.92319	10.013	10.4214	10.4477	10.8957	10.9688	10.0208	10.3651	10.7756	10.1814	10.3659	10.2162	10.3709	10.7546	9.97669	10.2642	10.4564	10.0969
SORL1	13.0352	13.1727	12.9132	13.2004	12.9421	12.8047	13.0621	13.1708	13.6761	12.64	13.1207	12.8849	13.1075	12.9469	12.7425	11.4406	11.7951	11.7898	12.0063	12.0375	11.7996	12.3424	12.097	12.381	12.0819	11.9842	13.3334	11.6839	11.7994	11.4497	11.8513	11.7828	12.5028	12.5469	12.1877	13.464	13.0395	11.9533	13.574	13.7604	12.3629	12.4903	12.2034	12.2593	12.7747	11.8209	13.1693	13.0527	11.9478
TF	10.5562	10.5521	10.4437	10.5391	10.4866	10.173	10.303	11.6171	6.79592	8.56841	8.11933	8.17882	8.79225	9.52291	10.3978	9.039	10.2374	9.83563	9.47271	9.30799	10.0625	10.7292	11.1762	10.0197	10.8633	9.65462	13.8565	10.8218	11.3641	9.7773	9.86409	11.4933	11.6063	12.0597	10.0483	9.61685	13.2094	11.2681	12.2447	11.6048	11.8743	12.7601	11.0059	11.0678	11.428	11.2538	13.9289	13.6236	10.5657
TFAM	6.37556	6.48934	6.35943	6.46296	6.36947	6.24751	6.23489	7.43005	6.16096	5.92483	5.85198	5.90212	6.15244	6.16342	6.23498	5.83468	5.41879	5.82484	6.21157	5.68993	6.18362	6.26685	6.47107	6.37903	6.23896	6.21368	6.80082	6.1643	6.25645	5.75871	6.22718	6.1867	6.28156	5.34047	5.77293	5.74071	6.65992	6.13458	6.7919	6.15602	6.41508	6.49436	6.18799	6.37078	6.44143	6.07911	6.71967	6.84063	6.45208
TNF	4.38209	5.18881	4.51057	5.62625	3.72852	4.23879	4.99499	6.42503	2.78333	3.91584	3.10189	3.07958	3.1415	4.02018	4.34678	3.96677	4.04116	4.02364	3.52317	3.73841	4.26391	4.40399	4.86219	3.39525	4.83327	3.54107	6.60683	5.98464	5.74039	5.79448	4.79533	5.94234	4.72189	4.95871	4.27044	4.0212	4.73552	4.63833	4.18908	4.2461	4.38399	4.86085	4.26164	3.82719	4.96523	4.4796	5.05771	4.80743	4.86674
TPP1	7.68693	7.7114	7.70804	7.52352	7.67449	7.62624	7.5645	9.22496	7.18593	7.06349	6.75124	7.08275	7.41884	7.38859	7.80219	8.06114	8.07921	7.9243	8.11955	7.78405	8.17603	7.91783	8.57517	8.06102	8.06667	7.50793	8.98009	7.97457	8.07424	7.62423	7.99403	8.08158	7.78642	7.95458	7.7221	7.87953	8.69062	7.83047	8.28669	7.94531	8.05609	8.37833	7.69544	7.55763	8.02241	7.6921	9.01814	8.65635	7.52136
TREM2	4.44916	4.38997	4.39189	4.01229	4.34926	4.28091	3.90354	2.35662	2.84655	4.41621	3.71367	3.73991	4.59935	4.5485	4.68145	4.69048	4.33592	4.27798	3.9729	4.6925	4.46593	5.36073	4.959	5.64558	4.5967	4.76437	6.11823	5.42113	4.81148	4.77014	4.12046	4.77656	4.11589	5.88329	5.28092	6.06845	6.17183	5.31014	5.33952	4.69639	5.30533	4.94231	5.00705	4.57714	5.06948	4.66737	6.03432	5.75813	5.23821
VEGFA	8.41067	8.48476	8.22603	8.55173	8.15971	8.28599	8.5611	8.82121	7.44719	8.736	8.2788	8.44643	8.74737	8.73304	8.39077	8.57586	8.91113	8.71974	8.52406	8.72488	8.62951	9.24341	8.78739	8.94509	9.0938	8.58507	9.76966	8.90297	8.79699	9.00376	8.57281	9.09581	8.81787	9.72589	9.09111	8.60795	9.76689	9.20454	9.37153	9.87787	8.95387	9.39756	8.94729	8.90399	9.57811	8.83658	9.31353	9.7844	8.38651
VSNL1	14.2865	14.3713	14.2623	14.3617	14.2025	14.1801	14.2682	14.455	11.8052	12.5259	12.5733	12.5929	12.0873	13.6961	13.818	12.3393	12.2774	12.7177	13.1055	12.4075	13.4399	12.896	12.2709	12.8613	11.4011	12.6605	11.2886	9.50694	9.14638	10.4067	11.7882	9.45247	13.8205	9.11028	8.47298	9.80496	13.0568	13.2769	13.3045	10.6477	13.5912	13.4091	13.0959	13.076	13.3762	12.8015	11.2944	13.0715	11.9636
[truncated: 55 more columns]

## Sheet: amnesia
	FL	PL	TL	OL	SIG	LIG	CgGp	CgGr	DG	CA1	CA2	CA3	CA4	S	PHG	ATZ	BLA	BMA	CeA	COMA	LA	SptN	SI	BST	DB	OlfT	GP	BCd	HCd	TCd	Acb	Pu	Cl	Hl	Hm	Pa	Sb	DTA	ILc	LGd	DTLd	DTLv	DTM	DTP	MG	ILr	R	ZI	AHA
APP	11.3774	11.4233	11.411	11.4199	11.4558	11.3236	11.4996	11.4658	11.8391	11.6723	11.506	11.8191	11.6974	11.3985	11.4357	11.7363	11.7771	11.5257	11.4526	11.6069	11.5755	11.2675	11.5453	11.4362	11.3783	11.2867	11.901	11.3032	11.3875	11.4429	11.5036	11.5833	12.1829	11.5609	11.329	10.9228	11.6627	11.3961	11.6432	11.8186	11.6861	11.6778	11.5517	11.5458	11.9778	11.3751	12.0297	11.8078	10.7346
AVP	4.95796	5.07584	5.06155	5.113	5.0698	4.95495	5.16124	5.96143	4.74995	4.76831	4.97286	5.19837	4.86615	5.46583	5.62058	5.0573	5.30092	5.10302	4.7524	5.59481	5.34848	5.49312	5.53161	6.75946	6.41585	4.78708	5.56555	4.84903	5.01806	4.87348	5.08234	4.81305	5.24228	4.61503	4.93511	9.56281	5.50646	5.01135	5.26249	5.51282	5.23452	5.41405	5.31275	5.12382	5.11854	5.24896	5.20871	5.63879	10.3386
GNAI1	8.55515	8.54045	8.54583	8.44333	8.58212	8.40059	8.33272	9.30613	6.30704	8.21881	7.95909	7.74931	7.5415	8.19073	8.47128	7.82599	7.63071	7.69226	8.25792	7.44146	8.02599	8.14467	8.04483	8.15775	8.25113	7.81446	9.42775	7.17313	7.56866	6.06174	7.42851	7.62372	9.08562	7.13042	6.80865	6.26	9.08332	7.53441	8.78686	7.18193	8.17057	8.55166	7.68785	7.86676	7.58089	7.79772	9.82197	9.20155	7.94957
GNAI3	6.68197	6.68142	6.69029	6.70129	6.74251	6.52322	6.64319	7.16195	5.94167	7.15085	6.81714	6.80643	6.88383	6.71053	6.73021	7.03789	6.78435	6.8268	6.83074	6.69169	6.91935	6.94686	7.10928	6.49714	6.84204	6.51576	7.76392	5.93518	6.14876	5.5554	6.26172	6.27424	7.59294	6.61243	6.4717	6.17617	7.50501	6.37008	7.01848	6.20871	6.58319	6.97827	6.27981	6.39734	6.71536	6.3518	8.28984	7.64601	6.69421
GRP	6.38707	5.87042	6.51759	5.87076	7.07062	6.88836	6.17243	6.6368	11.1929	6.50474	7.27891	7.6501	7.07252	7.49586	7.01154	5.87499	5.98173	7.27953	6.53148	9.14627	7.21391	5.34812	6.18345	5.4154	5.54165	4.09148	4.87574	4.73269	4.34923	5.01923	3.84733	4.27511	6.05509	5.89573	4.90421	5.08147	6.21086	5.75708	7.72526	8.24643	5.90213	6.82708	5.65086	5.30751	6.55857	5.90293	6.06854	6.43121	8.25068
HRH3	3.99168	3.59727	3.60587	3.46655	4.08737	4.00405	3.90375	4.61361	1.95087	3.68956	1.96964	2.01886	2.49124	3.12728	3.85742	3.549	3.12709	3.59013	4.08227	3.11664	2.75172	2.73053	3.73288	4.79436	2.87281	4.68361	2.58794	5.49445	5.23961	4.66099	5.0693	5.47966	2.55468	1.83373	2.85628	2.06686	3.77685	5.87228	5.1021	5.84374	6.44328	6.14562	6.44844	6.27843	5.66189	6.63557	5.51856	3.40267	4.30545
NGF	2.74223	2.73508	2.73965	2.79988	2.60182	2.73709	2.78508	2.79882	3.21092	3.20268	3.56188	3.3103	3.48879	3.0915	2.87477	3.50759	3.02958	3.58921	2.72354	3.248	3.45112	3.31837	2.94234	3.39163	3.40389	3.16777	3.0502	3.11618	2.70124	3.34455	2.94649	2.89817	3.18444	3.53523	3.55791	3.29438	3.04726	3.53847	3.59754	3.38894	3.00386	3.20946	3.14863	3.68842	3.60331	3.5824	3.26158	3.3755	3.77127
PDYN	2.37472	2.31868	3.58704	2.6672	3.38753	3.64797	2.95164	2.30557	9.07729	3.07236	5.79951	4.05618	4.0558	4.81374	5.629	7.14731	3.19542	6.51278	4.00224	7.93396	5.41104	2.75887	6.15664	6.69447	1.87541	8.3596	1.67861	7.16184	7.11294	7.54914	8.78916	6.26316	2.0608	1.57478	1.56055	1.79953	3.70126	1.61525	1.78824	1.54079	1.38217	1.49619	1.67214	1.48236	1.65175	1.6247	1.54803	1.84401	4.94557
POMC	4.49899	4.45421	4.42673	4.45125	4.58484	4.34709	4.56582	2.9807	5.0167	5.11296	5.43394	5.47121	5.73994	5.2505	4.61357	5.12044	5.34928	5.38016	5.27805	5.59922	5.23244	4.90358	5.30692	4.79007	4.74555	4.62817	5.02026	4.88374	4.65358	5.26179	4.75572	4.72726	5.16024	4.78066	4.59561	5.80037	5.84171	5.36021	5.69359	5.87261	5.38965	5.63349	5.2617	5.14137	5.07568	5.50002	5.54433	5.51429	5.18937
PREP	8.55611	8.66933	8.51354	8.6903	8.4382	8.34743	8.52226	8.96521	8.03914	7.93032	8.2882	7.57716	7.4468	8.21816	8.17352	7.33592	7.40269	7.21479	7.1944	7.12369	8.12628	7.14668	7.39759	7.53049	7.27113	7.40493	7.43398	7.55232	7.412	7.52561	7.13388	7.5074	8.2019	7.61574	7.07203	6.22533	8.40796	8.67063	8.73977	8.93881	9.17588	8.86343	8.65189	8.32514	8.64255	8.12284	7.6797	7.56294	7.10196
SIGMAR1	8.89683	8.94687	8.94328	8.93229	8.89971	8.86997	8.9704	9.02903	9.24505	8.54202	8.8141	8.9188	8.74074	8.63365	8.89894	8.72258	8.76714	8.51099	8.98049	8.69228	8.78025	8.61499	8.59386	8.98144	8.90131	8.60198	9.52479	9.09614	8.97824	8.63774	8.73499	8.91677	8.88968	8.62536	7.75641	8.52744	8.82901	8.6107	8.72101	8.9403	8.61091	8.92005	8.63159	8.6851	8.78819	8.86542	8.79896	8.91259	8.83915
TAC1	7.87454	7.65754	7.77784	7.16302	8.05451	7.81355	7.63915	7.18948	6.35968	8.62289	7.65372	7.92029	9.77862	8.04866	7.82835	7.39151	6.68201	7.19557	6.28993	7.91708	6.8459	5.61603	9.17026	8.99918	6.793	10.6559	6.65503	11.5174	11.1821	11.2074	10.3549	11.036	7.1199	4.24087	8.39708	3.51024	5.26322	3.40105	4.96726	3.66997	2.45337	3.42684	3.47945	3.75563	5.29915	2.63674	4.09113	7.49565	6.83043
TRH	6.74931	6.74775	6.59611	6.48579	6.72261	6.80098	6.92055	5.66771	5.34683	6.87936	6.43982	6.87108	7.0086	7.24271	7.16111	8.01105	6.94838	6.95272	6.80633	7.74066	6.66297	7.31745	7.7573	7.73445	7.80614	7.45252	6.98552	7.21925	7.27267	7.55437	7.42326	7.08391	6.95836	6.81889	6.30734	7.76769	7.16931	7.42857	7.19021	7.62327	6.87149	7.53857	7.24158	6.78144	7.55953	6.89594	6.93459	7.10029	11.3067
[truncated: 55 more columns]

## Sheet: amphetamine-related_disorders
	FL	PL	TL	OL	SIG	LIG	CgGp	CgGr	DG	CA1	CA2	CA3	CA4	S	PHG	ATZ	BLA	BMA	CeA	COMA	LA	SptN	SI	BST	DB	OlfT	GP	BCd	HCd	TCd	Acb	Pu	Cl	Hl	Hm	Pa	Sb	DTA	ILc	LGd	DTLd	DTLv	DTM	DTP	MG	ILr	R	ZI	AHA
ACHE	6.57105	6.55105	6.40442	6.30594	6.4942	6.45259	6.42617	5.74049	6.45414	6.21676	6.35786	7.04414	7.38202	6.66559	6.19054	6.92018	6.80655	6.74504	7.68572	7.28041	6.87414	7.93351	8.59436	8.15455	9.13803	7.35093	7.60806	7.47948	7.55152	7.27975	7.67913	7.50586	7.15726	8.10933	7.90087	6.73063	9.4071	6.90443	8.92661	8.17426	7.06347	7.54134	7.90702	8.35514	7.38329	8.5927	8.81006	8.66771	8.45377
ACSL6	8.9445	9.14254	8.8908	9.1988	8.85826	8.88081	9.0626	9.7095	8.9951	8.73244	8.93434	9.30614	9.34368	8.90164	8.95244	8.88326	9.08451	9.13881	8.66921	8.82437	9.02819	8.91601	8.82713	8.52507	8.73334	8.35369	8.89869	8.5291	8.55564	8.59248	8.49396	8.69828	8.90342	8.53369	8.27337	8.60013	9.12796	9.12858	9.00394	9.80075	9.17486	9.44802	9.00304	8.75957	9.39696	8.99387	8.83551	8.57232	8.41335
ADORA2A	5.38783	5.50452	5.32333	5.52221	5.28919	5.23821	5.61058	5.71123	6.60249	5.94709	7.68676	6.43434	5.95919	5.43825	5.17838	5.33223	5.7933	5.60319	6.25105	5.20077	5.7356	5.76035	8.06409	8.66872	5.42423	8.33362	6.27422	10.8585	10.6139	10.1772	9.51018	10.8093	5.56136	5.97428	5.1315	4.64397	6.24287	6.17114	6.16661	6.32909	6.3284	6.27764	6.00153	5.75253	6.13519	5.97851	5.9577	6.10618	5.17927
AK5	11.4122	11.3288	11.4691	11.2563	11.562	11.4604	11.4775	11.5836	12.6593	12.7814	12.8756	13.2555	13.085	12.1493	11.68	12.6661	13.0409	12.5768	11.8355	12.1429	12.7446	11.0072	11.4142	11.6679	10.3204	11.8435	11.21	10.5152	10.9384	10.9249	11.5432	10.8966	13.0929	10.8135	8.9769	8.68962	10.4182	10.6604	10.5355	11.0771	10.5769	10.5185	11.0354	10.7874	10.3747	10.9641	11.621	11.6725	10.0551
AKT1	4.2491	4.27705	4.23283	4.17168	4.14457	4.18863	4.10907	4.33443	3.72977	3.53534	3.21484	3.27811	3.51341	3.49917	4.14385	3.16563	2.93039	3.50957	2.79355	3.26704	3.71792	3.26084	3.70993	3.1849	3.28313	3.28376	4.09559	3.76261	4.04834	3.29933	3.5897	3.88108	3.39744	2.92419	2.55825	3.00085	4.14045	3.55875	3.83373	4.04323	3.50321	3.81641	3.39551	3.78029	3.53291	3.26793	3.67248	3.52406	2.3693
AOAH	3.54579	3.51216	3.59137	3.46721	3.59428	3.60942	3.3141	3.47825	2.16389	4.18844	3.81888	3.48867	3.73804	4.11059	3.83144	4.17385	4.19611	4.05813	3.70428	3.85298	4.12364	4.74416	4.0708	4.19143	3.78354	4.10595	4.62329	4.17431	4.00676	4.45106	4.24016	4.08206	3.73487	4.63121	4.25696	4.94037	4.29263	4.2081	4.177	4.12274	4.34613	4.01095	4.11896	3.74528	4.45331	3.69121	4.39988	4.41764	4.47688
ARRB2	9.36826	9.34193	9.41927	9.27841	9.45724	9.42169	9.35068	9.30841	9.93399	10.1564	10.296	10.4417	10.4177	9.47822	9.52587	9.37557	9.73948	9.47517	9.51588	9.46142	9.80063	9.2251	9.29214	9.30057	9.22377	9.03943	9.1847	8.8224	8.59707	8.7455	8.72266	8.74127	9.57276	8.84663	8.68248	8.6593	9.5369	8.99091	9.35874	9.32493	9.08173	9.15022	9.15156	9.09298	9.06882	9.11584	9.26286	9.62005	9.12665
ASTN2	9.7388	9.76863	9.63585	9.92497	9.66125	9.59207	9.69774	10.2508	7.1444	8.96088	7.80464	7.97933	8.71977	10.3001	9.58787	9.06097	9.48046	9.17029	8.8118	9.07895	9.39547	9.77075	9.74675	9.57356	9.50954	8.92715	10.2788	9.64764	9.55294	9.42646	9.05969	9.92646	9.65432	10.4368	9.87468	10.7329	10.8818	10.5983	11.1931	11.108	10.8953	10.8793	10.6329	10.303	11.0461	10.4863	10.6237	10.4713	9.72914
BDNF	7.08492	6.92156	7.34768	6.90224	7.64339	7.426	7.1485	6.81293	10.5434	6.76416	7.79525	9.14128	8.73279	6.76716	7.35108	6.82562	8.02218	7.56364	3.85932	7.49003	7.57699	4.298	3.95152	3.95622	4.72502	4.62336	2.92037	2.05568	2.08389	2.59115	2.19937	2.11442	8.80138	2.57452	2.23048	3.70975	6.27684	5.63513	6.4503	3.41616	5.21447	4.68667	6.1106	6.02045	4.81605	7.3203	3.34512	4.10755	5.47373
CCHCR1	6.71402	6.76046	6.79197	6.79128	6.82711	6.84962	6.75706	7.00252	7.47483	6.60731	6.80711	7.31045	7.19115	6.85061	6.80795	6.99184	7.04329	6.829	6.84695	7.01159	7.26483	6.73638	6.77911	7.15214	6.70142	6.87085	6.94476	6.94023	6.85665	6.82371	6.95892	6.88783	6.8499	6.67611	6.35498	7.37811	7.00471	6.81986	7.20626	6.99455	6.82717	7.073	6.92088	6.82773	6.95399	6.85835	6.99783	7.19453	6.78873
CD55	6.76819	6.76068	6.78966	6.82808	6.77381	6.74528	6.77669	6.96009	6.79561	6.77932	6.21128	6.80315	7.37742	7.57346	7.01907	7.70143	7.67936	7.29374	7.33208	7.35102	7.21216	7.9161	8.01146	7.51622	8.72561	6.91387	8.54307	6.88903	7.12677	6.49065	6.65914	7.27005	7.90105	8.10226	8.07091	7.89207	8.4831	8.00519	8.3449	8.30817	8.0571	8.23195	8.04751	7.96744	8.12963	8.05744	9.25944	8.92092	8.05605
CDH13	9.93062	9.68627	9.70105	9.37223	10.2175	10.1817	9.69997	9.687	8.62603	7.99795	6.62351	6.86085	8.46943	8.25543	9.41329	9.63543	8.84745	9.01196	6.97534	9.62342	8.7396	8.36271	7.8394	7.94041	8.11415	8.89972	7.91208	6.58702	6.49041	6.69073	6.21036	6.85588	8.52086	7.57164	7.34274	5.81162	8.7424	8.49841	10.8291	7.66986	8.7401	8.5407	9.03414	8.50054	8.74273	8.61759	11.0483	9.40863	8.79975
COL28A1	3.1014	3.14217	3.0404	3.21213	3.04742	3.18697	3.08811	3.70177	3.25445	2.40992	3.03048	3.13166	3.25196	2.97873	2.71396	4.02128	2.89596	4.17139	3.20804	3.76269	3.27795	3.09693	2.44197	2.94176	3.54766	2.93682	2.66369	2.57762	2.5736	2.34274	2.82145	2.31617	2.86586	3.88767	4.42757	5.75378	2.94817	2.63127	2.50929	3.26815	2.58856	2.51675	2.95755	3.12486	2.97109	3.05437	2.77174	3.06559	2.86201
COMT	8.39903	8.4003	8.35326	8.28119	8.37293	8.33511	8.22923	9.34077	8.29319	7.87593	7.78442	7.87138	8.31605	7.96543	8.41492	7.94303	8.16841	8.18125	8.23381	8.42602	8.3765	8.69687	8.84741	8.80882	8.15803	8.1399	9.55856	8.46508	8.67056	7.90804	8.18289	8.60506	8.34896	8.60922	8.34906	9.35113	9.01574	8.40877	9.00529	8.47113	8.81611	9.05767	8.42905	8.41125	8.56004	8.32039	9.63921	9.37687	8.01675
CSMD1	7.97384	8.09258	8.03967	8.23148	8.10925	8.10825	8.10937	8.72773	9.17327	8.28518	8.12609	8.05757	7.86129	8.1486	8.12369	7.88342	8.02841	7.92852	7.52207	7.82329	7.98775	7.24779	7.35154	7.77743	6.38261	7.61313	6.20178	7.37289	7.33476	7.58532	7.8308	7.43244	8.43023	5.10905	4.48837	4.22099	5.4797	6.02294	6.27436	6.77404	6.23047	6.16518	5.93235	6.044	6.47977	5.75372	5.76076	6.52424	6.69469
CUBN	1.83902	1.77576	1.85064	1.68391	1.87375	2.01278	1.87675	1.41186	2.66708	2.37492	1.84507	1.68641	2.01521	2.1006	2.11329	1.72	2.17181	2.00769	1.63301	2.46933	1.80994	1.83784	2.03797	1.789	2.032	1.91432	1.75051	2.35189	2.08763	2.15805	2.20068	2.24437	1.94692	2.36311	1.6174	4.09534	1.99679	1.71901	1.74218	1.77779	1.93703	2.00591	1.78054	2.11803	1.60462	1.62599	1.64354	1.64648	2.66785
CYP2D6	5.1574	5.03988	5.18228	4.98717	5.407	5.27276	5.13468	5.54024	6.53309	4.99474	5.02706	4.75338	4.43365	4.98418	5.10616	4.8519	5.17594	4.89766	5.66551	5.17353	4.88046	5.03284	4.92404	6.09587	5.2238	5.82391	4.81817	5.48763	5.4857	5.37057	5.46198	5.36872	4.7162	4.21502	4.8049	4.28105	4.8737	4.78361	4.8197	4.43121	5.04113	5.03524	5.02655	5.06563	4.72779	4.77158	4.73664	5.00395	4.99681
DRD1	4.53059	4.74937	4.61892	4.78407	4.72032	4.96889	4.73494	4.84295	1.34178	4.47717	2.23859	3.30536	2.9253	3.09046	3.98314	4.85687	5.8062	4.1869	4.63338	2.6613	5.24949	4.01212	6.1562	6.83405	2.79271	8.04896	2.09663	8.36681	8.02775	8.497	8.1469	8.165	5.22665	1.89239	2.46094	4.2101	1.87126	1.91464	2.03309	1.73607	1.55178	1.71889	1.79627	1.64205	1.87352	1.78296	1.69405	1.81154	2.1189
DRD2	5.81283	5.96624	6.10588	6.014	5.89439	6.00617	6.10643	5.59313	7.01852	6.6715	6.33671	6.88717	7.15402	6.45812	6.31716	7.20813	8.2578	6.82616	7.58487	6.843	6.76221	7.75908	8.7486	8.7184	7.70348	8.40385	7.48324	10.3684	10.2976	10.0141	9.75523	10.6484	7.5677	6.16026	5.56776	6.91291	7.25783	7.98971	9.14499	8.60337	8.21998	8.29988	8.41059	8.11965	8.12878	8.62082	7.10559	7.21092	7.14285
DRD3	1.41362	1.54893	1.51638	1.53703	1.35683	1.46882	1.49674	1.63565	1.38409	1.79581	1.68507	1.75186	1.56172	1.66308	1.52363	2.0276	1.86858	1.75103	1.92256	1.80936	1.69978	1.92679	3.90243	3.11818	3.74994	4.58359	1.52214	3.08166	4.11557	3.64633	5.86554	3.43376	1.74928	1.8433	1.74991	1.77748	1.64322	1.76997	1.53665	1.60275	1.53998	1.57914	1.77944	1.6193	1.68364	1.70877	1.49411	1.49364	2.07688
DRD4	6.8156	6.96043	6.87251	7.11875	6.8607	6.86058	6.88609	7.22096	7.40847	6.01951	5.81214	6.12524	6.53992	6.50435	6.70144	6.36611	6.62689	6.54313	6.92504	6.61975	6.71269	7.12994	6.90884	7.53303	6.66976	7.11539	7.3924	7.23697	7.2482	6.95563	7.08785	7.32177	7.03939	7.03194	8.15793	8.65051	7.30704	6.62376	6.94163	7.13677	6.97392	6.99087	6.74109	6.7588	6.91032	6.70806	7.48312	7.4459	6.58008
EPHX1	6.70309	6.6576	6.78225	6.43066	6.77855	6.70439	6.62305	8.16237	7.48856	8.00799	8.02408	8.4177	8.65086	7.02817	6.93194	7.4151	7.82263	7.80554	7.89156	7.60422	7.43343	7.40589	8.07176	7.81462	7.42946	6.73385	8.40273	7.1187	7.34097	7.07394	7.23834	7.35134	6.94414	7.52262	7.83609	8.32005	7.8446	8.3623	8.54973	8.77433	8.51832	8.53781	8.26309	7.92985	8.44622	7.75441	8.10944	8.23309	7.18959
FHIT	6.61172	6.63729	6.57229	6.51952	6.5337	6.55612	6.63219	6.85271	5.97501	6.50639	6.59126	6.82267	6.46266	6.68468	6.64919	6.4137	6.37372	6.22266	6.27628	6.27417	6.55192	6.87361	7.2279	6.77964	6.93596	6.65077	7.61816	7.15094	6.82532	6.68085	6.57829	6.83459	6.89818	6.49302	6.15885	7.20443	7.89236	6.993	7.46012	7.40472	7.34184	7.379	7.05301	7.17863	7.08846	7.24259	7.90149	7.63302	6.54849
FKBP15	7.78737	7.94052	7.89545	7.97319	7.80345	7.89536	7.79856	8.26131	8.40847	8.18981	8.45373	8.47579	8.5937	7.98079	8.11295	7.96602	8.24821	8.23218	7.8417	7.82166	8.18953	8.45534	8.20189	8.39673	8.17173	7.938	8.86007	8.02651	8.05022	7.86672	8.06349	8.35426	8.48955	8.45513	7.99708	7.73579	8.41856	8.16011	8.57597	8.5263	8.17671	8.49205	8.0925	8.04762	8.31675	7.99014	8.61691	8.66565	7.24805
FOS	8.02876	7.94677	7.78525	8.05337	8.09829	8.22385	7.92938	9.7129	6.33119	7.27871	6.66255	7.01441	7.43916	7.71321	8.09884	7.60713	7.50994	7.47074	7.78029	8.87217	7.10899	9.51767	8.26867	9.08254	8.21956	8.61653	9.50123	8.96092	8.62995	7.73099	7.80961	8.49462	7.73006	8.20188	9.50682	10.9519	8.75188	7.87829	8.18846	8.09508	7.87139	7.90468	7.78937	7.78756	7.9987	7.97575	8.76075	8.80798	8.65428
GABRG2	8.90274	9.00998	8.90221	9.15176	8.82091	8.85168	8.9598	9.23099	10.0336	9.25243	9.28056	9.03338	9.17716	9.18494	8.78131	8.78774	8.67968	8.9386	9.34245	9.05712	9.29884	8.34898	9.13273	8.88892	9.40864	8.64315	8.58065	7.86485	7.89525	8.15754	8.64965	7.94343	8.92003	8.17985	7.84185	6.63484	8.97918	8.6002	8.70768	9.39607	8.55882	8.75378	8.85955	9.13159	9.10687	8.93763	7.7737	8.76443	8.99545
GDNF	1.58866	1.61605	1.64113	1.55874	1.72326	1.62066	1.77064	1.12796	1.49706	1.62848	2.49494	2.46915	2.71416	1.80193	1.51658	1.62864	1.77987	1.76953	2.17854	2.03404	1.86319	1.68266	3.23955	3.21247	1.86963	2.3929	2.9782	2.12199	2.47635	1.85474	2.85595	2.45317	1.73137	1.30612	1.82438	1.46926	1.9439	4.92363	3.32972	1.87609	4.9392	5.39218	4.74713	3.63404	4.67248	4.32606	2.5342	2.32331	1.37972
GRM2	4.33726	3.96051	4.09941	3.81685	4.43468	4.17944	4.16787	2.69605	5.13599	3.34149	3.18703	3.65935	4.12337	4.19162	4.15907	3.90615	4.00623	3.70475	3.36572	3.89882	3.83935	3.34288	4.00036	3.26652	3.69435	3.5391	3.72193	3.41579	3.18395	3.86976	3.38367	3.48062	3.71727	3.68011	3.92332	3.56375	4.28654	4.17691	4.90107	3.6552	4.2288	4.23961	4.09378	4.16523	4.15292	4.08388	4.15369	4.38117	3.77365
GSTM1	7.47753	7.49538	7.60161	7.36338	7.54315	7.6517	7.58144	8.09226	7.37387	7.30332	7.11372	7.09091	7.89702	7.46576	7.75896	8.35944	8.42137	8.34258	8.636	8.48275	8.19971	8.81482	8.49464	8.82141	8.03512	8.5363	8.00882	8.41247	8.39207	8.44519	8.73138	8.32873	7.6832	8.15973	8.60284	9.36646	7.3145	6.87447	7.88907	6.57955	6.85184	6.69988	7.08324	7.33952	7.01617	7.1198	7.52473	7.84225	8.32069
GSTP1	12.9029	12.8988	12.9113	12.8716	12.976	12.9879	12.8528	13.6721	12.2953	12.4949	12.5024	12.5856	13.0344	12.7316	12.9509	13.0612	13.0416	12.9303	13.2422	13.1182	13.0688	13.7107	13.6679	13.7641	13.1106	12.9838	14.132	13.1472	13.2474	12.8072	13.0345	13.2811	13.4218	13.5453	13.8484	14.3905	13.9474	13.2466	13.9123	13.9232	13.4164	13.6734	13.2932	13.4708	13.5696	13.2012	13.9348	14.2485	13.543
GSTT1	8.82073	9.01133	8.65956	9.04468	8.59103	8.625	8.75992	8.73399	7.78756	7.33219	7.68931	8.22123	8.64528	8.14124	8.35999	7.93498	8.29944	8.03571	8.52766	7.9589	8.52834	8.17423	9.17901	8.75922	8.65232	8.13385	9.64488	8.38356	8.32518	7.98577	8.25667	8.33726	8.46807	8.06191	7.33448	8.38685	10.1907	8.46066	10.1075	10.1653	8.6879	9.52501	8.33426	8.70779	9.10873	8.44057	9.3971	9.61673	8.6076
HS3ST4	10.3167	10.3368	10.3587	10.4731	10.5305	10.5127	10.3658	10.3257	6.74724	8.06918	11.4696	11.405	10.4987	10.2851	10.8013	8.67488	8.09792	9.27726	8.6637	9.03218	8.23558	9.74523	8.61335	9.32557	7.23102	9.16585	7.46585	9.88082	10.164	9.4804	8.33886	9.50678	10.5489	7.65315	6.86885	6.68216	11.7378	7.47294	9.32416	5.32507	8.00284	6.19421	6.39209	7.47398	8.64107	5.76229	7.05185	9.50254	9.10452
HTR1B	4.03706	4.06213	3.98604	4.23034	3.9857	4.00005	4.31676	3.30042	4.29919	4.04132	4.25868	4.43319	4.30301	4.17929	4.07448	4.16564	4.73326	4.47343	4.52617	4.17753	4.48504	4.40988	5.13251	4.39879	3.93397	4.62935	4.26948	4.59681	4.40848	5.05325	4.90911	4.55212	4.63007	4.55857	3.29252	4.70062	4.54995	4.61537	4.41803	5.10331	4.75222	4.83124	4.60008	4.54658	4.80887	4.63258	4.60444	4.73359	5.25658
HTR3A	6.33981	6.37161	6.32074	6.36924	6.28487	6.22661	6.57161	5.8805	6.82716	7.18321	7.14963	7.44813	7.49046	6.91828	6.50857	6.98202	7.1216	7.32611	6.88694	6.93479	6.99756	6.83281	7.46578	6.18434	6.68175	6.5444	6.87708	6.59909	6.4667	6.94055	6.62566	6.60934	6.94173	6.23641	6.4595	7.20492	7.2563	7.11257	7.26904	7.17567	6.99414	7.11847	7.06032	6.79579	6.86147	6.94562	7.17179	7.23802	6.82032
HTR6	10.7565	10.7857	10.7416	10.8097	10.6629	10.6936	11.0857	10.2692	11.0476	11.6763	11.7161	11.9119	11.8902	11.5828	10.9555	11.7373	12.0634	12.0659	11.6331	12.0182	11.5947	11.6699	11.5306	11.0507	11.5515	11.2194	11.572	11.352	11.0814	11.6351	11.0751	11.2165	11.4651	11.8277	11.7515	12.7991	11.8245	11.738	11.702	11.8667	11.4654	11.6257	11.7034	11.4036	11.5516	11.7308	11.7523	11.8952	12.1001
LINGO2	9.89011	10.0003	10.1676	10.2284	10.0552	10.163	9.97331	10.2261	11.1397	7.54927	8.30379	9.79345	10.5326	9.11331	10.1323	8.9768	9.94194	10.4689	9.15019	9.94212	11.0937	9.46873	9.32792	10.0728	8.89275	9.13459	7.2574	7.17682	7.67503	7.77053	8.88523	6.77011	8.02284	9.14374	7.78283	7.46936	9.93927	10.1451	10.8759	9.75864	10.3668	10.5407	10.1817	10.2011	10.1936	9.99635	7.44905	9.93668	9.32561
MAP2K5	6.66024	6.7142	6.60048	6.4765	6.59879	6.43183	6.47031	6.68578	6.62956	6.68979	5.74696	5.96395	5.99239	6.31338	6.59835	6.01243	5.93433	5.93914	6.08081	5.82131	6.25314	6.09647	6.80389	6.05472	5.98289	6.06523	6.74079	6.04395	6.22744	5.94959	6.27203	6.20354	6.26446	5.53797	5.26374	5.59259	6.23104	5.63702	5.96992	6.11398	6.21216	6.18698	5.80669	5.72627	6.19609	5.53989	6.47386	6.32686	6.30637
MYO5B	6.01798	6.02404	5.82194	5.65866	5.89883	5.68818	5.82524	5.69033	8.98917	5.57377	4.45768	3.96741	5.07825	5.74405	5.58831	4.77736	4.32879	4.52341	2.8628	5.70753	4.01436	7.76056	6.63309	4.26017	7.9163	4.86503	2.9112	3.39229	3.10009	3.19134	3.6334	3.1611	4.99144	2.48555	1.80938	5.73293	6.43284	4.75139	3.31298	8.39102	6.27614	6.21333	5.83714	5.02847	7.01418	4.9661	3.68508	3.95736	2.67548
NOS1	4.33493	4.31079	4.25337	4.20777	4.30114	4.1919	4.4151	4.39826	3.87869	5.20251	5.05115	4.66081	4.89603	4.61729	4.72343	6.11391	5.56685	5.6087	5.49913	6.85247	5.33534	5.05367	6.27935	5.98069	5.55847	6.47719	5.28779	6.84012	6.54815	7.20435	6.06774	6.86619	4.53872	3.62278	4.84499	2.14349	8.69942	3.67566	3.63402	3.28377	3.62334	3.43561	3.24104	2.85445	4.28	3.22804	4.49112	5.27509	3.33104
NPY1R	7.48816	7.18108	7.57703	7.03658	7.75188	7.81115	7.34543	7.64722	10.7618	7.37266	6.60177	6.49051	7.59424	6.36138	7.42179	8.27721	8.55413	8.58359	8.68822	8.12235	9.06585	7.99187	8.1501	9.03549	6.71946	8.46538	5.40155	8.1746	7.95328	8.60117	8.3496	8.23527	9.56889	6.33601	7.8408	6.13387	5.67954	5.62112	6.44	5.71513	5.59796	4.76418	6.12149	6.00218	5.98247	6.03358	6.66983	6.70094	6.90685
NRG1	4.98139	4.83299	4.59004	4.61874	4.84096	4.74768	4.81168	3.94636	3.07895	3.41588	3.78628	3.69715	4.10716	4.62428	4.30599	5.01276	4.62358	4.84433	4.3183	5.00588	5.33059	4.31209	6.46624	4.2737	6.63638	4.16934	4.62218	3.71581	3.65697	3.63892	3.68252	4.04727	5.17483	4.45061	4.10551	3.23316	2.83924	4.95256	5.32417	6.1248	5.06189	4.94439	4.88316	5.24826	5.63939	4.82436	4.61463	5.23873	4.85701
OPRM1	3.09057	2.4187	2.95105	1.80503	3.42464	2.77896	2.82147	1.60144	1.70488	1.73759	1.94542	2.7052	2.62238	1.9778	2.53401	4.21013	4.07679	4.13448	4.10597	3.85533	4.06956	4.89546	4.14773	4.02745	4.71	3.84279	1.96187	2.14083	2.85925	2.22603	4.81861	2.16678	2.11065	5.09611	6.77895	2.5203	2.3353	5.84103	4.57598	1.85785	5.629	4.23575	6.07463	5.71707	4.60977	6.39484	5.00814	3.85711	4.78522
PCOLCE2	5.26676	4.99792	5.48838	5.34489	5.82592	5.78537	5.0457	5.83225	6.4512	5.86282	9.00428	6.52022	5.63512	5.50839	6.76148	6.36089	4.34032	5.15613	6.15723	5.73058	4.12011	5.43788	5.23357	5.75179	4.64458	5.88807	5.15217	4.10089	3.77041	4.57712	4.37541	4.23055	5.71822	6.26248	9.64073	3.7629	5.71416	8.90257	7.19911	7.58787	9.11784	8.60845	8.96574	8.23683	8.40373	8.30912	6.13595	6.2918	6.73325
PDE4B	5.23719	5.33608	5.32575	5.43424	5.2524	5.11552	5.17875	5.84746	4.55814	5.46188	5.082	5.24597	5.72385	5.12161	5.31782	4.73124	5.29945	5.71896	5.51969	5.53771	5.64653	5.78063	6.00751	5.96517	5.6526	5.50091	6.46637	5.56532	5.79737	5.75085	5.86466	5.87446	5.67261	5.9463	5.50191	5.37597	5.92581	5.51588	5.97769	5.10559	5.59637	5.57389	5.50604	5.19349	5.56399	5.39665	6.35803	6.15843	5.71118
PDE4D	6.22682	6.28112	6.19445	6.15012	6.19855	6.12423	6.23034	6.67636	5.62325	6.14939	6.27894	6.11731	6.28294	5.92987	6.00866	5.5764	5.32438	5.3191	5.33931	5.34237	6.07932	6.0335	6.17296	5.94468	6.21051	5.34429	5.84006	4.62189	5.07602	4.4865	5.58239	4.98436	6.02303	5.47572	5.40716	4.58986	6.52406	6.36482	6.13269	6.63393	6.647	6.51004	6.49559	6.22284	6.99987	5.98282	6.13572	5.78757	6.10254
PDE6C	2.37129	2.31963	2.4115	2.37427	2.22559	2.05553	2.35511	2.87691	2.9896	2.08601	1.79924	2.19124	2.13313	1.84713	1.99984	2.4995	2.31579	2.39862	1.52944	1.86553	2.63929	1.86521	1.83579	2.92542	1.94991	1.961	1.89403	1.86983	2.53493	1.99941	2.42198	2.17925	1.85778	1.55601	2.59581	1.55884	2.04092	2.36572	2.12112	2.3078	1.77701	1.63366	1.78386	1.89672	1.86365	2.11969	2.22585	2.3203	1.79391
PDYN	2.37472	2.31868	3.58704	2.6672	3.38753	3.64797	2.95164	2.30557	9.07729	3.07236	5.79951	4.05618	4.0558	4.81374	5.629	7.14731	3.19542	6.51278	4.00224	7.93396	5.41104	2.75887	6.15664	6.69447	1.87541	8.3596	1.67861	7.16184	7.11294	7.54914	8.78916	6.26316	2.0608	1.57478	1.56055	1.79953	3.70126	1.61525	1.78824	1.54079	1.38217	1.49619	1.67214	1.48236	1.65175	1.6247	1.54803	1.84401	4.94557
PICK1	5.52791	5.51667	5.35818	5.27643	5.48979	5.25098	5.27978	5.13043	5.39599	4.58291	5.00829	4.98526	4.99196	4.8936	5.0145	3.88812	4.05962	3.99189	4.4261	4.05078	3.78695	3.76441	5.04557	4.17998	5.12851	4.06026	5.07361	4.49635	4.67623	3.78287	4.06559	4.45567	4.36993	3.5342	3.28144	2.96035	4.6986	4.48151	4.94169	4.94332	5.02217	5.13715	4.89368	4.64943	5.04665	4.94808	5.01428	4.7023	3.64298
PLAT	7.13456	7.30143	7.14464	7.35881	7.11566	7.13272	7.11505	8.24795	4.97176	6.89616	5.78939	6.34452	7.14251	6.87513	7.02488	5.98986	7.47441	6.78617	6.49607	6.84758	6.85801	7.43916	7.31252	7.05453	7.34839	6.85504	8.75981	7.92892	7.87103	7.60549	6.91324	7.94451	7.07316	7.70586	7.17147	7.13292	8.46752	7.87738	8.34326	7.59128	7.88115	8.06763	7.79595	7.39441	7.48289	7.93464	8.63706	8.34896	7.12043
POU5F1	6.90653	6.93564	6.94106	6.99305	7.01416	7.03188	6.98509	7.24727	8.25527	6.65159	6.99233	7.32843	7.56499	6.64433	6.93733	6.51272	7.12917	6.99258	6.88513	6.89404	7.30522	7.1501	6.73816	7.6955	6.33554	6.89966	7.3844	7.17229	7.15893	6.90256	7.00524	7.39151	7.43525	6.58215	7.01413	7.06769	7.29234	6.48073	7.30955	6.95217	6.49637	6.77568	6.26696	6.14807	6.45855	6.54033	7.36385	7.65724	5.99522
PRDM2	7.62638	7.86208	7.53823	7.91311	7.49397	7.38672	7.74855	8.25726	7.03853	6.93917	6.89075	6.66571	6.38024	6.98133	7.43719	6.22334	6.77193	6.46077	5.88519	5.99805	7.36528	6.55582	6.5662	6.37467	6.25472	6.96078	6.9909	7.11004	7.15171	7.12921	6.98992	7.24496	7.176	6.51017	6.3942	5.50679	7.00458	6.67124	6.7029	6.85569	6.74082	6.67494	6.68028	6.58646	6.96032	6.55658	6.75803	6.519	5.47671
PRKG1	4.3417	4.12111	4.50862	4.10389	4.75027	4.68088	4.21089	4.86633	4.8209	4.96508	4.89183	4.28638	5.11244	3.99644	4.86903	4.91768	4.22875	5.25277	5.93139	5.63786	5.61856	5.47378	5.70743	6.03272	5.49205	5.59373	3.97643	3.68185	4.2094	3.50529	5.37686	3.87712	3.75932	4.82344	5.01514	6.04356	3.48305	3.34933	3.77209	4.33883	2.95327	3.20651	3.32403	3.03203	3.17843	3.61458	4.08545	3.98438	5.41658
PSD3	10.4251	10.3615	10.5635	10.0975	10.7256	10.5606	10.408	11.2451	10.8982	10.5692	10.5261	10.9442	10.8355	10.3716	10.6549	10.7111	10.3884	10.3666	10.4438	10.2967	10.8852	9.39867	9.58859	10.3037	8.41068	10.3857	8.93244	10.466	10.476	10.4019	10.5212	10.4414	9.76639	8.44784	8.35887	7.95113	8.96616	10.28	8.89363	9.73212	10.7152	10.4046	10.3915	9.66648	10.3903	9.84807	9.90747	9.15503	8.98842
RALY	6.11385	6.22562	6.04702	6.13549	5.97102	5.85628	5.93015	6.52209	2.96638	5.01057	4.06318	4.02199	4.18018	5.16216	5.7221	4.76386	4.58808	4.32556	4.81375	4.80506	5.21633	4.97625	5.6193	5.30053	5.46876	4.97421	6.55466	5.35002	5.56433	4.45846	4.95954	5.41111	5.36573	5.17753	5.48376	4.71558	5.9496	5.61221	6.04942	6.06068	6.42642	6.50438	5.93576	5.7389	6.05788	5.81898	6.66741	6.33332	5.06055
RAPGEF5	6.71259	6.80246	6.59228	6.69268	6.65298	6.39899	6.71373	6.86997	6.74766	6.69362	7.1887	6.75987	6.42688	6.36457	6.3257	5.47199	5.85425	5.99018	5.44462	5.48935	5.93998	5.42884	5.68942	5.05707	5.33155	5.4926	7.98735	6.02115	6.51419	5.75395	5.69132	6.32087	6.60189	5.61314	4.3454	2.35026	7.14176	5.37083	6.41201	5.86798	6.09291	6.8609	5.15256	4.98022	5.62667	5.39973	8.02084	7.44956	4.80841
RELA	6.02011	6.15041	6.06263	6.11283	6.08275	6.01129	5.9865	7.482	5.92822	5.55113	5.40528	5.42455	5.91794	5.64579	6.01186	5.94591	5.537	5.8566	5.8994	5.758	5.89554	6.25002	6.39921	6.15168	5.95219	5.76713	6.7715	6.21543	6.30067	5.97528	6.07946	6.10821	5.89082	6.34966	5.27386	6.1477	6.09079	6.0734	6.35947	6.17603	6.55839	6.31902	5.99374	5.86054	5.99806	6.06967	6.86969	6.60067	6.04773
RGS17	5.94271	5.96676	6.01681	6.02329	6.02012	6.05364	5.97316	6.39067	6.92511	6.4539	6.70214	6.83933	7.18777	6.57836	6.17853	7.18909	7.28718	7.17697	6.89557	6.80414	6.91805	7.23452	7.18276	7.09812	7.28317	6.47598	5.39658	6.66253	6.78384	6.76718	7.01945	6.57216	5.90693	6.8271	7.90717	5.05528	6.28363	6.53175	7.24351	6.12849	5.89732	5.81719	6.61388	6.36988	6.34661	6.39873	6.53537	6.45037	6.68314
SERPINA5	1.85164	2.0815	2.02462	1.93424	1.78013	1.72127	1.86962	2.54027	2.15969	2.81483	2.25818	2.54308	2.61952	2.5012	2.03433	2.95493	2.944	3.12878	2.81626	2.93767	2.9328	2.31805	2.69322	2.09192	3.16646	2.40877	3.26416	2.48177	2.34635	2.73168	2.35944	2.37902	2.92099	2.98093	3.54	5.26171	3.61415	2.93312	3.27145	3.24239	2.44492	2.43001	2.75837	3.06695	2.68982	2.67633	3.50816	3.44192	2.85562
SGCZ	3.1636	3.19296	3.20159	3.41209	3.36334	3.32909	2.81143	3.78689	1.8581	1.97843	1.62042	1.35591	1.75023	2.15304	2.82529	2.77245	3.05133	2.98611	3.36139	3.4651	3.26519	2.4688	2.4036	4.012	2.28763	2.71605	1.64073	3.25253	3.09813	3.47219	3.46681	2.73422	3.06683	2.95608	4.24477	1.48091	3.04506	2.1665	1.7508	1.71915	1.75915	1.61185	2.06608	2.34174	2.05385	1.65056	1.70706	2.13754	2.42912
SH3RF3	3.90217	3.99186	3.97863	3.93609	4.05258	4.21978	3.89886	4.54652	5.09001	4.36273	5.27593	5.21269	5.00711	4.4483	4.13733	4.59024	4.17481	4.11129	3.85939	4.02828	3.46415	4.99338	3.52478	3.73148	3.43341	3.93989	2.37173	2.7909	2.79483	3.47895	3.39609	3.14088	4.12751	3.40618	2.14104	3.67846	2.39522	2.53978	2.31275	2.14644	2.96686	2.22203	2.84859	2.52397	2.5197	2.61269	2.79635	2.6465	3.95473
SLC6A3	6.1616	6.19637	6.17916	6.16157	6.20568	6.0652	6.31229	6.27444	5.97488	6.1905	5.96959	6.17273	6.1739	6.1057	6.16264	6.04494	6.287	6.3226	6.29922	6.02828	6.16746	6.3648	6.51998	6.14947	6.15206	5.99363	6.87286	6.18644	6.17934	6.1991	6.05128	6.17735	6.36823	5.92212	5.78966	6.76445	7.24721	6.29809	6.52531	6.49367	6.68792	6.81272	6.42042	6.24024	6.41075	6.57209	7.16203	7.23043	6.82397
SLC6A9	2.58722	2.52958	2.48614	2.51606	2.45986	2.68851	2.48912	1.40213	1.66244	2.43697	1.91628	2.55931	2.36857	2.25375	2.54716	2.29108	2.5992	2.25719	3.09563	2.92897	2.40386	3.26802	2.78458	2.48744	3.05427	2.23062	4.5517	2.35977	2.62699	2.24789	2.26749	2.92561	2.59097	4.24497	2.78174	3.38241	3.76662	2.87462	3.53568	3.06234	2.99015	3.44336	3.25466	3.24492	3.32577	2.91936	4.07515	4.04684	2.57131
SMYD3	9.1663	9.06939	9.11058	8.7773	9.22422	9.05394	8.96049	8.29997	8.50393	9.17482	9.34021	8.7401	8.56816	9.08726	9.069	8.49941	8.34287	8.2153	8.96475	8.43287	8.82016	8.35557	8.96129	8.90334	8.57951	8.66612	8.88452	8.72492	8.80577	8.55263	8.8387	8.53505	8.7922	7.9158	8.30166	8.47961	9.85204	8.37143	9.00812	8.60616	8.54044	8.70671	8.57546	8.64338	8.63555	8.50652	8.60091	8.92438	8.77455
SNCA	12.143	12.0219	12.2195	11.8399	12.3802	12.2576	12.1517	11.9759	11.2759	11.1256	12.0972	12.0424	11.4176	11.2537	12.107	11.5734	11.4457	11.4186	11.5283	11.263	11.8383	10.5037	11.0565	10.656	11.4595	11.5149	10.161	10.913	10.7908	10.8413	10.6282	10.8166	12.592	11.5227	12.1606	9.2525	10.6236	8.84753	9.81888	9.20258	8.83884	9.59829	10.0775	11.279	9.1859	11.3609	10.7686	11.0485	9.42342
TRPM3	8.0537	8.25392	7.83467	8.56437	7.90184	7.97487	8.10037	8.82021	9.4646	7.13129	8.36235	8.46325	9.09347	7.28251	7.89689	7.80284	9.04046	9.07235	8.61474	9.26338	9.92442	9.3505	8.68189	9.13536	8.52479	7.71246	9.51333	7.40651	7.17046	7.65682	7.42923	7.51555	6.16193	10.0986	10.5653	8.73983	9.57841	8.73363	9.06849	8.48534	8.24581	8.23924	8.70674	8.47661	8.49533	8.07965	8.96265	9.40766	9.07688
USP48	8.16653	8.17778	8.1589	8.19062	8.1877	8.09357	8.10153	8.40642	7.90915	7.8962	7.81328	7.84665	7.84249	7.97898	8.08355	7.6798	7.91137	7.66815	7.85266	7.59771	8.01285	8.07054	8.2891	8.1033	7.92844	8.0117	8.96527	8.40434	8.51338	8.23976	8.21349	8.53086	8.65742	8.05059	8.00226	7.81291	8.95743	8.11191	8.58829	8.31546	8.40588	8.60937	8.1405	8.10055	8.36911	8.05914	9.10475	8.98368	7.8263
ZNF385D	7.27037	7.43958	7.04838	7.40884	7.0991	7.14576	7.39373	7.18855	4.41035	5.63778	6.13868	5.74286	6.37088	7.06803	6.91514	5.94297	6.1043	6.19759	6.43843	6.37491	6.18714	6.61253	7.48056	6.60832	7.51326	7.44109	7.07366	6.23205	6.05416	6.8182	6.57045	6.83638	7.88401	7.27694	6.53905	3.96758	6.56946	6.97042	5.99859	7.27648	7.15341	6.61816	7.25826	6.16618	7.32086	6.29885	7.99305	7.45748	6.01968
ZNF423	6.0246	6.03272	5.86177	6.09958	5.73417	5.88272	6.07626	5.79444	5.9231	7.03132	6.48306	6.69838	7.73576	6.40658	6.13837	7.71946	7.50213	7.99243	7.3458	7.90133	7.19602	8.53471	7.66859	7.3543	7.06262	6.87884	7.32689	6.02456	5.97705	6.32925	6.69255	6.42276	6.83357	7.95356	7.93284	7.85925	7.38776	8.23574	9.33228	7.9359	7.58175	7.95072	7.73557	7.88533	7.70843	7.77858	7.1932	7.67988	7.1922
[truncated: 55 more columns]

## Sheet: amyotrophic_lateral sclerosis
	FL	PL	TL	OL	SIG	LIG	CgGp	CgGr	DG	CA1	CA2	CA3	CA4	S	PHG	ATZ	BLA	BMA	CeA	COMA	LA	SptN	SI	BST	DB	OlfT	GP	BCd	HCd	TCd	Acb	Pu	Cl	Hl	Hm	Pa	Sb	DTA	ILc	LGd	DTLd	DTLv	DTM	DTP	MG	ILr	R	ZI	AHA
ANG	2.88829	2.80009	2.81075	2.80716	2.79348	2.92722	2.98344	2.61222	3.48448	2.9801	3.3109	3.4785	3.28217	2.96175	2.99362	3.33849	3.11011	3.47928	3.33366	3.12206	3.36965	3.32401	3.18135	3.33772	2.94901	3.06393	3.39714	3.17321	3.10621	3.16012	3.09941	3.12434	3.26544	3.81266	4.35354	4.82265	3.61623	3.39173	3.75917	3.1554	3.21406	3.46498	3.1351	3.129	3.02198	3.10797	4.012	4.20525	3.80173
ANXA11	9.90718	9.8398	10.0189	9.80871	10.0576	10.0242	9.8799	9.82945	11.3237	9.88056	9.42007	9.298	9.16595	9.64923	9.9922	9.26252	10.1387	9.84859	8.12833	9.46505	10.5373	8.22903	9.07156	9.0198	7.90346	9.43531	8.50937	9.94171	9.76518	9.85792	9.55443	9.80976	10.1715	7.98054	8.29633	9.87086	8.57807	8.31884	7.92386	8.91336	8.51282	8.3935	7.87465	8.40204	7.82479	8.09998	8.02328	8.00513	7.26149
ATXN2	10.6082	10.6711	10.6253	10.7618	10.64	10.6297	10.6222	11.0123	11.0397	10.5193	10.7654	11.1088	11.2809	10.715	10.6371	10.5757	11.1242	10.9021	10.8631	10.8629	11.0538	11.1596	10.9229	11.2026	10.7729	10.6265	11.1114	10.5862	10.5816	10.6115	10.4746	10.7756	11.3556	10.9879	10.9091	11.1995	11.4421	10.9225	11.2355	11.5454	10.9991	11.2557	10.8868	10.757	10.9384	10.7305	11.3919	11.5937	10.3679
C21ORF2	5.5201	5.54205	5.49595	5.5768	5.5638	5.47372	5.42133	5.78463	5.79137	4.54622	4.96125	4.7494	4.66282	5.07575	5.32664	4.21462	4.30082	4.12371	4.74646	4.76778	5.15112	4.83938	5.00202	5.38924	5.19685	5.6428	5.87168	5.27531	5.32948	4.7755	5.36127	5.2859	4.92328	4.69999	4.84992	4.82596	5.87936	5.04513	5.31664	5.38393	5.3467	5.41889	4.90754	4.74984	5.2103	5.0226	5.79639	5.62274	4.15821
C9ORF72	6.30209	6.44984	6.23798	6.55937	6.20881	6.16177	6.37764	6.32838	6.19274	5.8499	5.81887	6.10613	6.23868	6.34809	6.20175	6.18211	6.02917	6.20402	6.38518	6.15443	6.13554	6.6566	6.5972	6.38255	6.66803	6.29283	6.81375	5.82554	5.90188	5.82776	5.98037	6.00298	6.20471	6.47083	6.77186	7.98829	7.40794	6.47843	6.77938	7.04057	6.57369	6.79811	6.58959	6.64937	6.86739	6.38212	6.9998	7.11177	6.79566
CAMK1G	8.87914	8.8023	8.73997	8.42889	8.91418	8.7357	8.88852	8.59195	3.90913	9.82267	9.47102	9.7839	9.61303	9.0105	8.41043	8.83569	9.04089	8.45509	9.76835	8.27113	8.4357	7.88239	9.2548	9.48752	8.31305	8.60591	5.56441	8.91527	8.84811	9.04154	9.0042	8.91541	8.71016	5.49003	5.67948	4.29493	7.82534	5.37557	5.66874	7.21327	5.33269	5.50465	6.09407	6.54401	5.91961	6.65599	6.41173	7.20411	7.57934
CCNF	4.49678	4.44736	4.56056	4.41573	4.59484	4.4288	4.39308	4.52122	4.74612	4.56007	5.2546	5.52358	5.17971	4.60269	4.59965	4.37315	4.32091	4.79837	4.52786	4.58022	4.67689	3.83567	3.66317	4.32645	3.73209	4.16294	3.11188	3.62255	3.5394	3.72026	3.88276	3.32032	4.201	4.07096	3.7115	3.33052	4.50156	4.73104	4.82035	4.56098	4.92696	4.68575	4.82519	5.24276	4.98365	4.74661	4.00648	4.34571	4.80441
CHCHD10	11.0659	11.1476	11.0247	11.123	10.9732	11.0101	11.0454	11.0091	10.5184	11.0718	10.8918	10.8761	10.7715	11.3985	10.8949	10.6844	10.6973	10.4189	10.9817	10.6806	10.8854	10.9476	11.2481	11.2798	10.9186	11.1886	11.2355	11.4442	11.2945	11.3025	11.1371	11.3127	10.8682	10.7794	9.99691	10.525	11.7406	11.3308	11.6445	11.5213	11.7017	11.7235	11.4342	11.4881	11.6755	11.222	11.0467	11.3008	10.7245
CHMP2B	7.48926	7.48585	7.47508	7.35068	7.4904	7.40717	7.45965	7.18095	6.87482	7.35231	7.17199	7.07642	7.04156	7.47234	7.50002	7.14215	7.10408	7.0675	7.20424	7.13141	7.45102	7.18163	7.4684	7.21715	7.30484	6.92853	8.42697	7.37028	7.47685	6.95414	7.21745	7.42433	7.48241	7.24816	7.16167	7.56939	8.32865	7.28462	7.80895	7.57177	7.56141	7.88211	7.39011	7.44468	7.60627	7.46539	8.4553	8.00532	7.53482
DAO	2.34922	2.33529	1.94613	2.45234	1.74812	1.992	2.41047	2.79165	1.97959	1.66414	1.47536	1.8062	3.40249	1.6314	2.07375	2.02528	2.0191	1.90801	1.607	2.35995	1.92399	3.4649	2.43106	2.75102	4.75917	1.53133	8.30529	2.37133	2.32671	1.70368	1.9396	2.57532	2.02193	6.76546	7.81819	9.03381	6.94847	4.77327	5.86455	4.01354	5.01308	5.32491	5.02451	4.96398	4.43622	5.26452	7.38992	7.45848	5.34626
DBR1	5.78524	5.79839	5.80926	5.8667	5.9633	5.80539	5.78003	6.225	6.24452	5.61935	5.37465	5.25104	5.80661	5.77539	5.70392	5.87128	5.80392	5.82226	6.17085	5.50644	5.92912	6.29791	6.43582	6.41295	5.71702	5.72701	6.78971	5.99809	6.05877	5.76356	6.05208	6.21551	6.70689	5.42673	5.55813	6.02921	6.39409	5.6924	6.47621	5.65978	5.87202	5.94397	5.76141	5.75171	5.81264	5.61181	6.67425	6.78966	6.02642
DCTN1	13.3727	13.3842	13.3769	13.3794	13.3766	13.3653	13.4019	13.5394	13.768	12.9553	13.283	13.36	13.2698	13.1152	13.343	12.5567	13.0841	12.8165	12.6198	12.6588	13.0742	12.5067	12.8773	12.8921	12.5967	12.554	13.3904	13.168	13.2916	13.0155	12.9185	13.3123	13.3405	12.4453	12.1418	11.8383	13.3824	13.2152	13.3443	13.7062	13.5355	13.6525	13.2592	13.2134	13.402	13.2533	13.2527	13.3183	11.8363
DPP6	11.4154	11.4786	11.531	11.487	11.466	11.4665	11.4536	11.6651	12.9018	12.5075	12.5574	12.9077	12.8584	11.9949	11.3815	11.7632	12.0008	11.8198	11.4464	11.7206	11.6025	11.4023	11.5012	11.865	11.1931	11.604	11.0426	12.2389	12.1452	12.2831	11.5678	12.2731	10.6641	11.8326	11.1795	11.9188	10.9593	12.2353	12.7771	12.6296	12.3557	12.3901	12.1174	11.7608	12.2051	11.8618	10.9582	11.8482	11.0045
EPHA4	9.68668	9.77916	9.81676	9.82077	9.84607	9.69405	9.71893	9.7817	10.4805	10.4709	11.0517	11.4538	11.3466	9.74524	9.67096	7.8819	8.71391	8.56881	9.17249	7.52966	9.75211	8.2726	7.96937	8.32082	7.10797	8.42535	7.49009	8.74199	8.51976	8.75135	8.30326	8.01777	10.2641	6.20661	5.28254	6.74694	8.72596	9.54849	9.97326	9.58663	9.96751	9.65949	9.4951	9.1869	9.31228	9.34336	6.70565	7.51606	7.12226
ERBB4	8.3467	8.38246	8.3915	8.24205	8.38411	8.37747	8.39978	8.84387	6.5445	7.67359	6.89997	6.97183	7.70447	8.10583	8.54896	8.84197	8.48768	8.89684	8.47241	8.87117	8.67267	8.83292	8.63299	9.12152	8.07463	9.20647	8.52322	8.82451	8.82402	8.84297	8.88008	8.92047	8.12769	7.69816	7.81914	8.80053	8.31283	6.95303	7.62146	6.91484	7.00279	7.10565	7.15894	6.90334	7.07504	6.59492	8.58457	8.29643	8.63228
FIG4	7.48081	7.43903	7.47169	7.2929	7.56539	7.29963	7.36491	7.43329	7.18552	6.95715	6.93183	6.78478	6.56632	7.26352	7.54331	7.05526	6.71457	6.79308	6.89979	7.07623	7.09295	7.0182	7.88257	6.62033	7.3512	7.11991	7.21623	7.3653	7.70248	7.06988	7.75861	7.4443	7.70659	6.75427	6.89563	6.38828	8.17974	7.06846	7.75509	7.29862	7.40797	7.42841	7.3214	7.43775	7.62962	7.32604	7.25541	6.99682	7.08154
FUS	9.33098	9.43892	9.41659	9.44142	9.39369	9.42644	9.33569	9.66704	10.0008	9.5268	9.15176	9.21642	9.36531	9.17312	9.47374	9.27462	9.43624	9.37381	9.00085	9.25991	9.44815	9.62036	9.69981	9.30219	9.06538	9.2355	10.0161	9.40586	9.5509	9.28128	9.52607	9.65978	9.48826	9.41924	9.39799	8.98366	9.4591	9.2845	9.50747	9.44781	9.35584	9.57379	9.31919	9.19574	9.76501	8.9836	9.90711	9.84226	8.84957
GFAP	8.59318	8.47861	8.42194	8.19947	8.70995	8.84911	8.42983	9.33898	8.17563	7.54452	7.4773	8.33182	10.4175	7.19183	9.19371	8.54267	8.79457	9.20489	8.90288	10.3054	8.42123	10.6749	10.2868	10.321	10.9897	9.13654	11.7031	9.02976	8.96579	8.34232	8.54399	8.77078	8.77001	11.5446	11.5205	12.437	9.88923	9.50254	10.5188	9.92127	9.50491	9.60201	9.98186	10.0568	9.83823	9.86408	10.2989	10.8637	10.3375
GLE1	3.93271	4.037	4.02977	4.06628	3.95148	4.05021	3.92854	3.52996	4.38921	3.44767	3.47074	3.6196	3.40879	3.42026	3.98381	2.93561	3.25283	3.42022	3.08757	3.33808	3.19095	3.41171	3.48922	3.36357	2.47366	3.47337	3.65001	3.63919	3.88586	3.27915	3.8136	3.70207	3.17413	3.34724	3.37075	2.97783	3.24827	3.20716	3.24834	3.28373	3.20122	3.49974	2.95006	3.16377	3.31118	3.08774	3.50375	3.91771	2.61577
GSR	7.65677	7.70256	7.71186	7.73587	7.64973	7.69817	7.74912	7.67186	8.68538	8.35762	8.55561	8.53858	8.47275	8.18974	7.85138	7.7908	8.23277	8.0854	8.28617	8.05147	8.18102	8.00683	8.12842	8.11294	7.86387	7.82961	8.00168	7.84124	7.74116	7.82935	7.80959	7.98838	8.06417	7.64728	7.33957	7.86858	8.44422	8.69281	8.32861	9.2084	8.94056	9.02403	8.75426	8.71496	8.94257	8.61583	8.058	8.1906	7.45585
GSTP1	12.9029	12.8988	12.9113	12.8716	12.976	12.9879	12.8528	13.6721	12.2953	12.4949	12.5024	12.5856	13.0344	12.7316	12.9509	13.0612	13.0416	12.9303	13.2422	13.1182	13.0688	13.7107	13.6679	13.7641	13.1106	12.9838	14.132	13.1472	13.2474	12.8072	13.0345	13.2811	13.4218	13.5453	13.8484	14.3905	13.9474	13.2466	13.9123	13.9232	13.4164	13.6734	13.2932	13.4708	13.5696	13.2012	13.9348	14.2485	13.543
HNRNPA1	11.9149	12.0183	11.94	11.9509	11.8819	11.9111	11.8677	12.4126	11.3019	11.3088	10.5662	10.5721	10.8951	11.4678	11.9867	11.5914	11.3957	11.3436	11.5594	11.511	11.7065	12.0999	12.301	12.0011	11.3331	11.794	12.9181	12.2015	12.2354	11.7196	12.0668	12.1933	11.8746	11.8844	11.3934	11.7454	12.1039	11.4919	12.0015	11.3855	11.6264	11.792	11.463	11.4276	11.8121	11.3865	12.5283	12.5868	11.8862
MATR3	10.2346	10.3468	10.2907	10.4819	10.286	10.2679	10.3573	10.9327	11.2954	10.7949	10.7177	10.9678	11.0229	10.6694	10.3373	10.8586	10.8663	10.8662	10.7326	10.7829	10.7758	10.9982	10.6196	10.9114	10.3351	10.8164	10.3121	10.5415	10.434	10.699	10.5562	10.6187	10.9603	10.5635	10.9931	10.7743	10.4526	10.445	10.6025	10.4121	10.3635	10.3162	10.5384	10.3992	10.6141	10.264	10.4767	10.5441	10.7594
MOBP	10.9864	11.1784	10.9712	11.0422	10.8007	10.5952	10.8175	11.8746	5.92838	8.56573	8.4929	8.51821	8.9625	10.1802	11.1026	9.49745	10.6468	10.3068	10.2044	9.78453	10.5242	11.5752	11.6631	10.3465	11.2706	10.1742	13.718	10.8375	11.1703	9.95978	9.73944	11.6263	12.0644	12.4249	10.4891	8.50576	13.1473	11.3416	12.3573	11.3463	11.7291	12.4164	11.0723	11.1627	11.8063	11.205	13.69	13.8931	9.73988
NEFH	9.897	10.2411	9.30127	9.9921	9.02384	8.96805	9.76512	9.03343	7.05334	8.23718	9.5416	9.37761	9.09852	9.98956	8.72341	7.9677	8.32223	7.88124	8.09311	7.72533	8.10187	8.14428	10.073	7.96452	10.7677	7.49202	11.3157	7.88243	7.51267	7.919	7.59111	8.07706	8.62196	9.60595	7.23708	6.87882	11.8683	10.6241	11.727	12.9837	11.1814	12.427	10.4335	10.6446	11.5598	10.6904	10.8879	10.3673	8.41924
NEK1	7.66512	7.78686	7.65644	7.83144	7.55172	7.64277	7.71525	7.86038	7.59625	7.5944	7.69353	7.76494	7.85894	7.76884	7.80198	8.11966	7.85487	7.96655	8.10486	8.03645	8.04279	8.50679	8.46352	8.6097	8.30917	8.08406	8.66918	7.91954	8.01622	7.97288	8.24228	8.0305	8.05428	8.36476	8.67498	9.77611	8.69146	8.04152	8.44961	8.56643	8.0654	8.24484	8.09807	8.30136	8.34048	8.05201	8.37554	8.66209	8.32879
OPTN	10.7545	10.7502	10.8357	10.6211	10.8378	10.7139	10.7343	10.6833	10.1348	9.77315	10.3466	10.6054	10.5107	10.1666	10.7281	9.83479	10.5101	10.2233	9.98776	9.86665	11.3341	9.99623	10.3167	9.85888	10.6715	10.0656	10.6985	10.334	10.0425	10.2082	9.53312	10.281	11.6664	10.0551	9.99887	9.8446	11.6439	9.86319	10.8449	10.7493	10.036	10.3343	10.1056	10.2462	10.2638	10.2189	10.8051	10.8183	9.89993
PFN1	7.96211	7.98653	7.88055	7.99197	7.77349	7.72216	7.93972	7.79541	7.57033	8.45747	8.32309	8.32251	8.31613	8.02286	7.6674	7.60422	8.04686	8.0161	7.81597	7.69158	8.29065	7.95427	8.32547	7.6644	7.71619	7.56599	8.25732	7.65361	7.64351	7.80948	7.42343	7.7396	8.27996	7.90736	7.51662	7.87169	8.62223	8.05268	8.31853	8.33147	8.16466	8.36272	8.03095	7.95689	7.94185	7.95934	8.72429	8.71154	7.9662
PLA2G4A	4.71045	4.52322	4.68284	4.5746	5.02098	4.75736	4.33135	5.27317	1.69726	2.74871	1.75377	2.06273	2.45282	2.43804	4.04747	2.58352	2.65866	2.50542	2.22805	2.58897	3.38411	3.24278	3.48047	2.46948	2.62906	3.00511	3.9341	3.28954	3.19208	3.03455	2.17139	3.32372	6.42728	3.51531	4.60122	5.30394	3.96186	3.18305	3.82795	3.36895	3.33534	3.68181	2.91334	3.67026	3.1862	3.59161	3.70769	3.83724	2.74394
PON2	9.95693	9.83171	9.96447	9.57847	10.1236	10.0504	9.90636	11.6423	8.74057	9.61132	8.72933	9.23181	10.2347	9.55209	10.3931	10.9017	10.8155	11.1227	11.0081	10.9886	10.8069	11.3507	11.1315	11.3577	10.0465	10.5296	11.6712	10.7336	11.0419	10.3162	11.0676	10.892	10.1621	10.8137	10.5414	12.1262	10.2181	10.0932	10.6979	9.77906	10.0214	10.1121	10.065	9.90304	9.88967	9.87135	10.7686	10.8469	11.104
PON3	5.60143	5.41879	5.74087	5.29772	5.93803	5.78822	5.69214	7.3444	5.10209	5.92741	4.91306	5.32141	6.43384	5.77795	6.33521	6.88102	6.85838	6.9354	7.44129	7.15478	6.57426	7.25105	6.93075	7.60195	6.14244	6.18092	7.42457	6.8439	6.79273	6.83515	6.64891	6.57062	6.39731	6.53901	7.21933	9.06526	6.41549	5.94521	7.12255	5.68422	6.19066	6.35582	6.36018	6.60901	6.58456	6.08154	6.74935	7.41397	7.49359
PPARGC1A	7.51186	7.83535	7.32964	7.86093	7.1772	7.28695	7.54485	8.26131	6.59596	5.79773	6.21903	5.62706	6.09899	7.15381	6.93852	7.14825	6.58394	6.85074	6.72765	6.61847	6.79788	7.10164	7.2588	7.10967	7.12529	7.0255	7.91107	7.35639	6.93856	7.12629	6.82032	7.13401	6.50549	7.326	6.58002	7.06569	8.75134	7.45123	7.50314	8.88182	7.82582	8.06068	7.45059	7.37647	8.30244	7.12522	7.5126	7.38207	7.00656
PRPH	4.41179	3.87077	4.05842	4.21019	4.32537	4.25471	3.94904	3.04999	2.87786	2.90787	3.31512	3.64589	5.93779	3.61154	4.58452	3.74075	3.28607	3.4746	3.46124	3.70217	3.5436	3.2454	4.2014	4.53291	4.16656	4.06401	3.85402	3.52855	3.04128	3.24529	3.27589	2.91426	3.96106	4.02125	3.97598	8.24873	4.16455	2.81335	3.93017	2.90368	3.0146	3.03795	2.80727	3.47143	3.10754	2.94011	3.49613	4.40294	4.61019
PTGS2	4.84348	4.86846	4.83227	5.2013	5.1588	5.0407	4.95726	5.77369	1.32563	2.48269	2.09698	1.58339	1.47429	3.66698	4.51979	2.08825	2.03713	3.60103	2.40954	3.01696	3.47624	2.19552	3.08762	2.10273	2.15385	3.95196	2.26599	2.74245	2.58122	2.20133	1.80884	2.32499	6.65207	1.95783	3.74518	2.89445	2.08004	2.13329	2.50077	1.82682	1.92263	1.69294	1.8308	3.32503	1.77165	2.78603	2.09505	1.91398	2.22779
SCFD1	9.92046	9.93183	9.90759	9.90686	9.9956	9.88862	9.85106	10.2918	9.96365	10.0577	9.91481	9.9559	10.0116	10.0647	9.94152	9.80447	9.87384	9.7437	9.84485	9.72376	9.91913	9.97015	10.0509	10.2721	9.72842	9.91715	9.94327	10.0531	10.037	9.90488	9.98055	10.0387	10.1462	9.58282	9.77287	9.60835	10.1676	9.94606	10.2178	10.0669	10.0877	10.1532	10.0356	9.9156	10.1479	9.70255	10.0527	10.1833	9.95799
SIGMAR1	8.89683	8.94687	8.94328	8.93229	8.89971	8.86997	8.9704	9.02903	9.24505	8.54202	8.8141	8.9188	8.74074	8.63365	8.89894	8.72258	8.76714	8.51099	8.98049	8.69228	8.78025	8.61499	8.59386	8.98144	8.90131	8.60198	9.52479	9.09614	8.97824	8.63774	8.73499	8.91677	8.88968	8.62536	7.75641	8.52744	8.82901	8.6107	8.72101	8.9403	8.61091	8.92005	8.63159	8.6851	8.78819	8.86542	8.79896	8.91259	8.83915
SLC1A2	13.1056	13.1004	13.293	12.8918	13.3539	13.3465	13.3058	15.4644	13.0723	13.2857	12.4033	13.095	13.6035	12.887	13.6799	14.0268	14.1876	14.2657	13.8686	13.771	14.063	13.724	13.7157	13.7932	11.6878	13.4086	13.2884	13.9776	14.3962	13.8972	14.1923	14.3143	12.6751	12.7115	10.9171	12.1826	11.9597	12.3185	12.9694	12.4606	12.0432	11.8789	12.1528	12.0417	12.1833	11.9414	11.5056	12.1359	12.9209
SLC6A1	8.86545	8.99926	8.86141	8.95421	8.78646	8.80712	8.89886	10.1419	6.89565	8.13022	7.67569	7.6635	8.22511	8.2996	8.79637	8.88813	9.25105	9.24242	8.27964	8.86219	9.20254	9.15127	9.00026	8.90647	9.4434	8.6389	9.34971	8.95624	8.80142	8.69456	8.68785	8.9385	8.61546	8.80321	7.26205	8.07531	9.64153	9.71042	8.99789	8.76014	9.48954	9.24164	9.4138	8.88093	9.49358	8.70776	8.97446	9.11871	8.80441
SOD1	13.9488	13.9157	13.9231	13.8121	13.9978	13.924	13.8641	13.9361	13.0641	14.0111	13.7936	13.8812	13.8861	14.0327	13.9591	13.4307	13.5183	13.3276	13.5497	13.3837	13.9504	13.5236	14.2121	13.8026	14.0452	13.631	14.3467	13.7223	13.7825	13.4533	13.5059	13.751	14.1822	13.7351	13.5709	13.8393	14.7532	13.739	14.4074	14.6497	14.043	14.4054	13.9395	14.1671	14.318	13.9132	14.5563	14.573	13.6948
SOD2	9.86264	9.96808	9.84716	9.93291	9.80176	9.83465	9.96499	9.95127	9.76031	10.0428	10.1751	10.3422	10.472	10.1887	9.87414	10.2287	9.97001	9.86855	10.0309	10.0718	9.83167	10.1563	10.4502	9.96132	10.4488	10.0349	10.4088	9.86876	9.83181	9.94443	10.1882	9.92319	10.013	10.4214	10.4477	10.8957	10.9688	10.0208	10.3651	10.7756	10.1814	10.3659	10.2162	10.3709	10.7546	9.97669	10.2642	10.4564	10.0969
SQSTM1	9.89875	9.93786	9.90746	9.82957	9.95395	9.85313	9.77976	9.94258	9.14581	8.87219	8.71765	8.95842	9.09882	9.35261	9.79549	8.84911	8.89076	8.96474	8.98988	9.18043	9.4873	9.16624	9.70533	9.41574	9.43308	9.17314	10.4567	9.32135	9.58604	8.78599	9.18793	9.46992	9.66313	9.12194	9.18921	9.49795	10.2102	9.20922	9.87602	9.6639	9.70141	10.0074	9.38287	9.40561	9.71015	9.33671	10.3862	10.2439	9.12706
TAF15	7.86193	8.08735	8.06878	8.12228	8.05268	8.30843	7.78577	8.08387	7.83335	6.6768	6.60909	7.2137	7.57447	6.65308	8.4074	6.65984	7.07476	7.02948	6.65024	6.79273	7.45354	7.21682	8.0708	6.94924	6.54579	6.35612	9.13295	7.49678	7.97072	6.71765	7.15617	8.10304	7.90569	6.7847	6.154	6.44792	8.20965	6.73944	7.90786	7.79535	7.41494	7.93728	7.00304	6.84222	7.4222	6.85869	8.16514	8.60032	6.0649
TARDBP	6.57374	6.76295	6.58142	6.89962	6.54175	6.51109	6.51875	7.57565	6.84217	5.75375	5.50657	5.53247	5.57569	6.04925	6.33031	5.88284	5.96911	5.7667	6.03563	5.62008	6.05617	6.22614	6.03639	6.5703	5.91097	6.31149	6.65302	6.75137	6.70429	6.39346	6.30299	6.67446	6.41863	5.95884	6.42511	5.53494	6.47906	6.23455	6.45593	6.37377	6.49754	6.55131	6.23694	6.13908	6.5571	6.06953	6.67341	6.34114	6.06063
TBK1	7.53809	7.62492	7.5408	7.69181	7.58831	7.50056	7.51173	8.19172	7.45689	7.13593	7.62171	7.80453	7.85378	7.4826	7.41366	7.29238	7.50789	7.38503	7.44539	7.26438	7.51291	7.62032	7.52058	7.50271	7.6465	7.16463	7.58906	7.04173	6.94866	6.95726	6.80909	7.1143	8.0464	7.1499	7.30639	6.92051	8.05335	8.62367	8.76339	8.58888	8.73728	8.62055	8.65844	8.85438	8.61488	8.66312	7.90585	7.91476	7.57725
TNFRSF21	10.0204	9.99651	9.89959	9.8683	9.96949	9.88565	9.91375	10.0895	9.40758	10.1131	10.7008	10.6556	10.4399	10.0746	9.88386	9.27233	9.89104	9.72729	9.34235	9.55867	10.0824	10.1161	10.1454	9.47855	10.0331	8.90284	10.8291	8.99663	9.14117	8.95309	8.83973	9.14946	10.3439	10.1248	8.84966	8.4215	11.4898	10.8804	10.7152	11.7788	11.1827	11.6342	10.7582	10.725	11.1024	10.7161	11.427	11.379	9.44884
TREM2	4.44916	4.38997	4.39189	4.01229	4.34926	4.28091	3.90354	2.35662	2.84655	4.41621	3.71367	3.73991	4.59935	4.5485	4.68145	4.69048	4.33592	4.27798	3.9729	4.6925	4.46593	5.36073	4.959	5.64558	4.5967	4.76437	6.11823	5.42113	4.81148	4.77014	4.12046	4.77656	4.11589	5.88329	5.28092	6.06845	6.17183	5.31014	5.33952	4.69639	5.30533	4.94231	5.00705	4.57714	5.06948	4.66737	6.03432	5.75813	5.23821
UBQLN2	9.67642	9.6755	9.76683	9.6791	9.8296	9.7845	9.65289	9.50106	9.95605	9.9696	10.1564	10.1124	9.89267	9.72754	9.76963	9.64075	9.68391	9.41601	9.84838	9.60725	10.0719	9.5817	9.92699	9.87442	9.22004	9.82051	9.19428	9.90694	9.8485	9.78416	10.0059	9.86487	10.4775	8.4781	9.02871	8.83934	9.65686	9.20712	9.58597	9.11364	9.47238	9.45174	9.44053	9.4951	9.53567	9.39801	9.75142	9.59913	9.57478
UNC13A	9.41135	9.48225	9.53339	9.42036	9.50435	9.41501	9.49887	9.59328	10.3371	9.74166	10.1633	10.3637	10.2995	9.03648	9.37581	8.68607	9.67781	9.80112	8.64309	8.89509	10.0821	8.5293	8.92613	8.57999	8.27113	8.45388	6.44594	9.0165	9.17509	9.03916	8.87143	9.19561	10.3454	7.17499	7.47921	5.70358	7.92178	8.62164	8.96635	9.31995	8.85146	8.68872	8.7172	8.65605	8.43083	8.48363	7.58688	7.73209	7.06897
VAPB	8.50933	8.52619	8.51935	8.42089	8.49845	8.46606	8.43808	8.8942	8.35091	8.004	8.30902	8.24286	8.27356	8.06137	8.47681	7.60505	7.74994	7.62805	8.11877	7.74275	8.25312	7.84369	8.05552	8.35784	8.27677	8.07632	8.51465	8.22513	8.21418	7.84188	8.25377	8.17196	8.3208	7.73155	7.53722	7.34815	8.48516	8.04343	8.67443	8.78589	8.41958	8.52706	8.21733	8.28586	8.47899	8.26573	8.17166	8.15509	7.48541
VCP	12.2045	12.1775	12.2522	12.2271	12.3166	12.257	12.201	12.1734	13.2597	12.7033	13.0371	13.2172	13.3668	12.6636	12.3194	12.6197	12.8095	12.7861	12.7365	12.6596	12.7447	12.7904	12.8391	13.0033	12.7768	12.6434	12.4855	12.1821	12.1646	12.2876	12.2737	12.3191	13.0517	12.8088	12.8816	12.5902	12.9837	12.597	13.1988	13.1331	12.6523	12.8558	12.7737	12.8322	12.8296	12.716	12.9405	13.0613	12.322
[truncated: 55 more columns]

## Sheet: astrocytoma
	FL	PL	TL	OL	SIG	LIG	CgGp	CgGr	DG	CA1	CA2	CA3	CA4	S	PHG	ATZ	BLA	BMA	CeA	COMA	LA	SptN	SI	BST	DB	OlfT	GP	BCd	HCd	TCd	Acb	Pu	Cl	Hl	Hm	Pa	Sb	DTA	ILc	LGd	DTLd	DTLv	DTM	DTP	MG	ILr	R	ZI	AHA
ACVR1	6.97365	7.02298	6.96477	7.193	6.96842	6.94485	7.035	7.51161	9.87677	8.77886	8.97615	9.68486	9.46072	7.96659	7.0715	8.67418	8.46671	8.03158	7.63282	8.21545	8.01647	8.78936	7.66037	7.74749	7.35223	7.44627	7.83025	7.74185	7.65504	8.16168	7.6549	7.91475	7.61284	8.21577	8.09258	8.17462	8.15684	8.08619	7.93273	8.03484	7.87401	7.69138	7.89425	7.82042	7.92037	7.6596	7.74924	7.94224	7.47452
BRAF	7.89119	8.05118	7.88011	8.17236	7.81412	7.85898	8.04706	8.46096	8.69576	8.21111	8.17643	8.36494	8.41045	8.0791	7.84694	8.13124	8.26147	8.12586	8.26216	8.06808	8.28411	8.28563	8.07283	8.32949	7.60243	8.09093	7.85184	8.07422	8.01399	8.2252	8.07516	8.24306	8.44421	7.85362	7.96594	7.77566	8.02277	7.89436	7.9731	8.23836	7.87008	7.90299	7.802	7.73503	8.03054	7.58137	7.76203	8.03196	7.53342
DLL3	6.97688	6.86869	7.19062	6.74411	7.24	7.28112	6.82709	7.15808	5.72833	6.514	6.76505	6.82521	7.18213	6.73679	7.42732	7.11497	6.95806	6.74915	7.76297	7.19128	7.43265	7.38151	7.58025	7.92773	7.0224	7.54131	6.94485	7.09458	7.15263	6.84823	7.70974	6.90626	7.09875	6.68676	7.25154	4.64951	5.49586	5.76171	5.80135	4.83827	5.66743	5.4788	5.88795	5.76474	5.74661	5.4905	6.03555	7.42229	7.71158
ERBB2	6.79232	6.73622	6.8753	6.68434	7.01534	7.01906	6.83688	7.44023	6.74057	6.91742	6.47079	6.79604	7.42504	6.97597	7.17781	7.66361	7.82083	7.76691	8.26075	7.8406	7.71733	8.06198	7.90398	8.88457	7.07674	7.76359	8.3985	7.66318	7.65738	7.56068	7.85056	7.49654	7.49514	7.30918	8.05504	10.3686	7.77028	6.96497	7.758	6.81774	7.10698	7.09234	7.1529	7.37821	6.94471	6.89166	7.7999	8.28666	7.05695
FGFR1	5.27726	5.1686	5.11016	4.9683	5.40597	5.29774	5.05594	4.73378	4.94765	4.58029	7.61271	7.41732	7.21659	5.2918	5.28323	5.43561	5.69347	5.80491	6.6211	5.59593	5.06023	6.27168	5.9033	6.05107	5.94829	4.91396	5.74427	4.66689	4.81199	4.59171	4.95935	4.92249	4.8018	5.99157	6.04066	6.05038	5.8772	6.22497	6.43341	5.47703	6.09936	5.99323	6.52011	6.39943	6.09824	6.34804	5.77055	6.38716	5.76139
H3F3A	12.124	12.2088	12.1588	12.2824	12.0931	12.1463	12.0902	12.7003	12.3237	11.7653	11.368	11.5429	11.87	11.7658	12.1997	12.056	12.1724	12.0687	12.1623	12.2567	12.2965	12.664	12.6321	12.6375	11.8577	12.2183	13.3662	12.4687	12.6401	12.2005	12.2625	12.6352	12.151	12.4242	12.5431	13.4181	12.7621	12.2956	12.68	12.2489	12.4668	12.663	12.276	12.1226	12.4296	11.9864	13.3368	13.2877	12.1859
HEY1	5.32013	5.28029	5.36916	5.26351	5.33946	5.20726	5.27467	5.23017	5.76898	6.08642	5.73154	6.28157	6.3921	5.74809	5.47054	6.03206	5.89696	5.76729	5.94348	5.92119	6.04693	5.85066	6.19891	6.22869	5.621	6.30147	5.81401	6.44776	6.41193	6.73239	6.36011	6.6438	5.60058	5.39718	5.65115	5.67304	5.81416	5.45665	6.35715	5.83609	5.38928	5.58587	5.36833	5.86909	5.82794	5.19773	5.74338	5.85985	5.39104
HEY2	5.06161	5.02393	5.14897	4.88525	5.25251	5.06374	4.93698	6.60924	3.46802	4.93307	4.17873	4.40765	5.11012	5.0568	5.48995	6.15824	6.19553	6.36185	6.17063	5.8134	6.75566	6.52431	6.4357	6.68759	6.08661	6.22397	7.37199	6.69921	6.74979	6.54587	6.27941	6.69476	5.81724	6.65436	6.17208	7.67404	6.65808	5.86472	6.64963	5.34326	6.03323	6.13848	5.83742	5.92908	5.95663	5.79516	6.89419	6.86784	6.90973
HGF	5.40472	5.14735	5.16265	4.51573	5.73051	5.48422	5.32311	6.10418	6.2321	4.33669	6.65474	5.50542	5.51375	4.65751	5.18405	3.5074	2.59716	3.4369	3.4472	4.33924	5.57477	3.24486	3.78968	4.37205	2.6492	5.78876	2.44123	2.40249	2.46104	2.1094	4.21586	2.0992	4.35309	2.88257	2.65021	4.3185	2.08773	2.14416	2.07446	1.87047	1.99995	1.78465	2.51453	1.73147	2.26037	1.87386	2.6695	1.81396	4.38283
HIF1A	7.5676	7.62493	7.5447	7.54924	7.56183	7.45815	7.59021	8.29955	7.77284	7.42271	7.16961	7.6523	8.01957	7.54844	7.60767	8.13973	8.03186	7.71707	7.77759	7.57836	7.8261	7.97754	8.06194	7.8812	7.71355	7.47593	8.36249	7.86035	7.79995	7.70518	7.54211	7.84211	7.98649	8.02207	8.2936	8.28743	8.23671	8.1022	8.15724	8.33868	8.04605	8.04625	8.06209	8.14514	8.30633	7.96307	8.19587	8.00005	8.4154
HIST1H3A	8.90051	9.01178	8.93284	9.05352	8.82306	8.84493	8.92389	9.32225	8.84426	8.53192	8.16913	8.25464	8.31683	8.58049	8.91384	8.6699	8.85577	8.70338	8.97434	8.92539	9.01588	9.288	9.1477	9.33613	8.45991	8.85048	10.0358	9.18298	9.26392	8.96167	8.93842	9.24696	8.82209	8.9954	9.28207	10.1213	9.37056	9.04808	9.23584	8.93902	9.28375	9.3695	9.05395	8.85549	9.06451	8.8644	9.96122	9.83989	9.21666
IDH2	8.07823	8.04779	8.07391	7.79959	8.10504	8.05262	7.90374	9.16455	7.20716	7.01969	6.36228	6.67611	7.34125	7.19662	8.11792	7.71935	7.95186	8.2837	7.75841	7.93766	8.4315	8.02824	8.34141	8.40089	7.29168	7.86782	8.96478	8.38053	8.55889	7.88102	8.2548	8.37593	7.40327	7.59532	6.52998	7.8797	8.16757	7.74062	8.39028	7.24329	8.00489	8.02607	7.72146	7.60132	7.82916	7.63801	8.48499	8.40725	7.35686
KIAA1549	6.95736	6.96986	7.00056	6.80737	7.07411	6.97958	6.94022	6.87384	7.69374	6.46544	5.84384	6.2061	6.48956	6.63774	6.69553	6.1928	6.43934	6.37611	5.77819	5.97956	6.70095	5.82664	5.91448	6.16386	5.5197	6.10252	4.98693	5.86825	5.89801	5.87573	5.86939	5.91469	6.99053	5.47399	5.6784	5.38395	5.50386	6.77895	5.83577	6.061	6.93754	6.84942	6.38377	6.23086	6.75514	6.13132	4.41158	5.59909	5.61608
KRAS	10.241	10.2772	10.279	10.1401	10.3335	10.2787	10.2284	10.2888	10.4788	9.38142	10.1484	10.3027	10.0831	10.0577	10.2273	9.63584	9.602	9.49091	9.80705	9.5768	10.0414	9.7396	9.94367	9.94327	9.84197	9.66669	9.44483	9.384	9.45995	9.27025	9.62512	9.39217	10.2963	9.03828	8.99168	9.10857	10.1868	9.70429	10.3351	10.4085	10.1058	10.098	10.0972	10.2452	10.1152	10.1485	9.60441	9.84226	9.67739
LATS1	6.6272	6.76904	6.68866	6.82329	6.64899	6.72365	6.73748	7.15551	7.74214	6.78638	6.42903	6.60967	6.95663	6.55569	6.76785	6.82285	6.86492	6.62472	6.83168	6.85042	6.79377	7.19634	6.82468	7.00141	6.62277	6.84257	7.39188	6.83783	7.0294	6.83125	7.04236	7.08527	7.02977	6.99694	7.16835	6.69778	6.8209	6.52885	6.81507	6.51986	6.60205	6.71121	6.56339	6.55311	6.83806	6.36193	7.14856	7.07089	6.39637
LATS2	5.90948	5.91785	5.82332	6.06426	5.89126	5.8326	5.78766	6.5174	5.10909	7.25032	9.55442	9.84225	9.84722	5.95194	5.84073	5.97841	6.59878	6.22256	6.3432	6.23705	6.52976	6.94471	6.5581	6.40089	6.07758	5.77149	7.45621	6.53982	6.49822	6.25459	5.90669	6.59695	6.33929	6.71792	6.71254	7.63966	7.33019	7.55271	7.68346	10.0274	7.598	7.87792	6.71498	6.63762	7.78593	6.5894	7.55872	7.46362	5.94606
MET	5.25821	6.88948	7.20347	8.01808	5.50417	6.13164	6.76735	7.65645	2.24022	9.85947	6.96824	3.49271	3.92505	8.40696	6.86835	3.21182	3.14845	3.50087	3.64576	5.14445	3.06705	6.51067	7.18617	3.96785	7.57652	3.83757	5.6535	3.11637	3.41386	3.41934	3.07272	3.76753	4.07338	4.56655	4.67054	3.57534	5.17788	3.53457	4.97603	3.87222	3.89344	4.16961	4.11575	4.25522	4.64057	4.9298	5.69147	5.82193	4.06234
MMP9	4.48382	4.51916	4.4778	4.50695	4.5085	4.49345	4.63167	4.96252	4.89327	4.61928	4.38761	4.59006	4.81895	4.81107	4.46285	4.01323	4.90996	4.80799	4.71247	4.34492	4.67828	5.10002	5.02516	5.28456	4.99722	4.75533	5.09843	5.3378	5.21201	5.45729	5.13642	5.30658	5.00302	4.34004	4.09479	4.81899	5.41242	5.09694	5.87176	4.5867	5.23891	5.37669	5.13558	4.95478	4.84047	4.92441	5.68667	5.67206	4.82993
NCOA3	4.98278	5.25892	4.99146	5.54176	4.85541	4.83436	4.97535	5.91113	4.79295	3.61167	3.51391	3.55386	3.78391	4.39904	4.82877	4.2091	3.96871	4.52683	4.04813	4.3058	4.83913	4.51128	4.83728	4.45359	4.42018	3.75137	5.11173	4.40491	4.32507	3.99484	3.74394	4.32705	4.56589	4.24165	3.71794	4.29566	5.4027	5.22392	5.37021	5.61508	5.72148	5.46645	5.20635	4.99649	5.53507	4.69892	5.69844	5.41998	4.92355
NDRG1	11.3871	11.5458	11.4303	11.4155	11.2949	11.1359	11.2797	12.4726	9.15123	9.67838	8.91396	9.11672	9.33501	10.194	11.3916	9.63661	10.641	10.305	9.92364	9.99316	10.8495	10.9055	11.2614	10.4597	10.9427	10.2182	14.1024	11.6381	12.0445	10.6327	10.3002	12.2061	11.4658	11.6289	10.1229	9.42991	12.7443	11.732	12.1697	11.1279	12.1716	12.7301	11.4445	11.1887	11.5956	11.6199	13.3099	13.0632	9.57256
NF1	9.17363	9.25773	9.21807	9.24315	9.17683	9.17667	9.28908	9.33543	9.08772	9.37902	9.18301	9.36404	9.58911	9.28003	9.32837	9.22199	9.27416	9.27149	9.2964	9.23651	9.43508	9.5452	9.57396	9.26464	9.04781	8.99794	9.74776	9.12156	9.24859	9.08457	9.27777	9.43918	9.51343	9.17233	9.10937	8.84852	9.56078	9.32586	9.69884	9.34651	9.42119	9.45085	9.39265	9.343	9.63224	9.11187	9.5767	9.61447	9.03218
NOTCH1	3.56097	3.53453	3.49886	3.50702	3.51496	3.60213	3.58784	3.3125	3.48308	3.6067	3.34313	3.76182	4.46955	3.6673	3.67555	4.19659	4.08969	3.99092	3.42799	3.79951	3.86355	4.5083	4.34779	4.31111	4.13393	3.8405	5.29224	3.48669	3.99097	3.58218	4.01785	4.23928	4.13661	3.89706	4.7127	4.38251	4.65832	4.14746	4.62405	4.17478	4.00958	4.30077	4.23099	4.18126	4.16012	3.90948	5.03432	4.85534	3.64168
NOTCH2	7.36264	7.44252	7.39269	7.45216	7.2846	7.33808	7.2944	7.99669	8.31724	7.61831	8.43131	7.5128	8.39722	7.31364	7.45635	8.12784	8.32412	8.17253	8.14182	8.26238	8.22722	8.80358	8.92136	7.92131	7.75921	7.62754	8.54852	7.69757	7.6314	7.83779	7.77458	7.88508	7.99842	8.66589	8.36633	9.36855	8.0775	8.26224	8.6585	8.42187	8.20772	8.25935	8.36441	8.16368	8.54281	8.1109	8.22684	8.46697	7.8559
NTRK2	9.26655	9.32993	9.27022	9.23375	9.2988	9.20027	9.36486	9.96319	7.75553	8.34362	8.46814	8.21354	8.89079	8.7063	9.18309	8.51903	8.67951	8.85492	8.90666	8.60272	8.94531	8.70161	8.93967	8.76393	8.36364	8.18119	8.45531	8.26554	8.40898	8.04885	8.50151	8.46786	9.06873	7.57686	7.4843	8.8231	8.60367	8.81489	8.94163	8.80024	9.00731	8.56489	8.99557	8.99313	8.97005	8.83454	8.56441	8.41349	8.23409
PTPN11	8.22392	8.26384	8.23149	8.21417	8.20473	8.16446	8.31906	8.56808	8.00272	8.09751	8.11252	8.05518	8.40349	8.22177	8.33009	8.08763	8.20309	8.2742	8.34741	8.15689	8.37799	8.63708	8.55851	8.63346	8.41537	8.49933	9.39117	8.84139	8.80021	8.6273	8.70579	8.95815	8.79364	8.53648	8.22777	8.59279	8.8349	8.25548	8.64972	8.04867	8.25776	8.45771	8.28667	8.34261	8.44146	8.15653	8.90736	8.92	8.36248
[truncated: 55 more columns]

## Sheet: ataxia
	FL	PL	TL	OL	SIG	LIG	CgGp	CgGr	DG	CA1	CA2	CA3	CA4	S	PHG	ATZ	BLA	BMA	CeA	COMA	LA	SptN	SI	BST	DB	OlfT	GP	BCd	HCd	TCd	Acb	Pu	Cl	Hl	Hm	Pa	Sb	DTA	ILc	LGd	DTLd	DTLv	DTM	DTP	MG	ILr	R	ZI	AHA
ABCB7	7.40769	7.52663	7.37707	7.65122	7.35869	7.40684	7.45136	8.05704	7.85483	7.47827	7.4354	7.51383	7.79712	7.76797	7.45023	7.66468	7.64131	7.54701	7.74547	7.36901	7.81856	8.4659	8.14601	8.27058	8.09187	8.06012	8.3299	8.04909	8.02175	8.0661	8.01736	8.16797	8.01278	8.31901	8.47398	8.45215	8.5295	7.84518	8.06354	7.94642	7.86935	7.97713	7.80637	7.80393	7.94144	7.60889	8.37104	8.39488	7.70034
ARCN1	7.96634	8.05622	8.00358	8.19773	7.96519	7.99298	8.13593	8.05723	8.79385	8.58306	8.85632	8.87666	8.81756	8.54063	8.06325	8.50867	8.50849	8.40077	8.52912	8.41282	8.43387	8.55916	8.57322	8.44683	8.50708	8.29206	8.63417	8.18471	8.15455	8.4578	8.2207	8.46114	8.6524	8.59402	8.53849	8.16665	8.77361	8.54718	8.79246	8.82358	8.55514	8.65693	8.54504	8.62979	8.85562	8.27479	8.83012	8.90331	8.18694
ATP7A	4.40509	4.34306	4.29941	4.31315	4.37372	4.15166	4.33436	5.2049	3.95637	3.62152	4.40808	4.67737	4.66915	4.20227	4.15939	3.92768	3.90806	4.34609	4.71498	4.20164	4.52754	4.89112	5.70936	5.60392	4.90126	4.98652	5.45118	5.0225	4.99511	4.78928	5.07853	4.95634	4.65137	4.53297	5.15903	4.40846	5.80435	4.64715	5.10802	4.25416	5.04534	5.01331	4.89617	4.96597	5.01958	4.6038	5.83517	5.79276	5.28568
CACNA1A	4.12913	4.23025	4.12713	4.37135	4.1247	4.0502	4.12657	3.99055	4.19643	3.64199	4.03071	4.20342	4.17694	3.89107	3.97698	3.67236	3.71015	3.69271	3.61104	3.68542	4.12351	3.87876	3.99261	3.55709	3.39369	3.37029	3.4397	3.80139	4.05824	3.92344	3.73671	3.88837	3.41993	3.65932	3.26544	3.71614	3.66287	3.96635	4.26051	4.31435	4.33803	4.28523	3.88235	4.10245	3.82869	4.06277	4.22882	3.89863	4.05153
CACNA1G	8.60158	8.63038	8.70159	8.85629	8.85164	8.72558	8.55811	9.00191	4.91988	6.41545	4.91591	5.30466	6.09507	8.11322	7.95818	7.04367	8.06158	7.57179	6.98819	7.59794	6.99825	8.98444	7.34676	7.6911	7.81171	7.18097	7.34962	6.20128	5.93876	6.20421	5.73269	6.28282	9.54856	6.6374	5.92879	6.89679	9.40227	10.9589	10.1111	10.205	11.219	11.2157	10.8963	10.6441	10.7767	10.7507	7.38237	8.49979	7.70745
CACNA2D2	5.8302	6.01948	5.70465	6.06519	5.54834	5.63835	5.94017	6.43085	2.67346	4.38872	3.84981	4.12203	4.52666	5.87254	5.42816	4.60767	4.88071	5.10798	7.17841	5.45853	4.71474	7.61158	7.30092	7.68607	8.39065	6.50337	6.96392	6.92739	6.65513	6.64807	6.8754	6.65572	4.88072	6.59755	7.27329	4.7378	7.76461	5.76609	6.05735	5.12398	5.65857	5.25941	6.24888	5.79356	5.60688	5.79821	6.72289	6.91596	7.14532
CACNB4	10.9277	11.1362	10.8996	11.3738	10.8457	10.9279	11.0138	10.8943	10.6575	9.40318	9.70028	9.32935	9.68146	10.6705	10.736	9.99482	10.1954	9.99929	10.2315	10.1428	10.2301	10.8056	10.6621	10.901	10.1918	10.6264	9.1326	11.5872	11.469	11.4497	11.1578	11.5644	11.4507	9.30778	9.32572	9.98087	10.1377	11.1337	10.6516	11.292	11.4894	11.3929	11.1796	11.0177	11.6265	10.8327	9.80627	9.83749	9.53518
CCDC88C	2.94957	2.97392	3.15725	3.09586	3.03018	2.94132	2.6747	4.23961	2.70766	3.50579	2.41919	2.33381	2.80293	2.42894	3.10311	3.84628	3.22471	3.75403	4.50049	3.99716	3.37218	3.22677	4.70546	5.33497	2.40305	5.19142	3.76753	6.8158	6.81251	6.51213	6.3622	6.76052	2.59504	3.02864	3.46584	4.12294	2.98624	2.58105	4.35373	3.21306	2.7662	3.01105	2.77073	2.62761	2.58078	2.75567	3.40422	3.33981	2.54798
CP	2.48974	2.37947	2.39501	2.37121	2.35181	2.62942	2.64384	1.65769	1.92924	2.19669	2.54804	2.92654	2.49117	2.07395	2.70268	2.37717	2.12366	2.61941	2.8665	3.2069	2.41311	2.96813	2.4989	3.10818	3.37842	3.0503	4.28049	4.1203	3.41583	2.70662	2.47787	3.31388	2.17883	4.26904	5.8403	8.74377	3.42053	2.48055	2.60301	2.8968	2.50429	2.37745	2.38313	3.00192	2.30428	2.04308	3.59019	3.62397	4.13116
EGR3	7.44461	7.47623	7.63136	7.3396	7.66185	7.49578	7.33978	7.74248	8.66821	7.80293	7.19357	7.96603	7.70659	7.07428	7.3172	6.99088	7.70946	7.691	6.91357	6.87712	7.9601	6.40867	5.24779	6.78345	2.27311	7.49964	2.69108	7.78962	7.89537	7.70669	7.44374	7.80154	8.08756	1.99959	2.0269	2.53044	2.67052	2.5769	2.48286	2.07465	2.56621	1.9754	1.86313	1.65669	2.27448	2.0278	2.14766	2.37071	2.24343
FAT2	2.66451	2.87615	2.93226	2.95177	2.67669	2.9651	3.08753	3.1589	3.4575	3.53235	3.84859	3.42483	3.57125	3.1639	3.57545	3.13782	3.44648	3.42497	3.00725	3.42205	2.99963	3.0087	2.59433	3.09431	2.39647	3.27311	3.12522	3.24732	3.5198	3.03941	4.41003	3.53615	3.30347	3.53746	2.66631	2.02002	2.50138	2.96189	2.34454	2.70479	2.20789	2.64011	2.46517	2.54639	2.79056	2.79169	2.62138	2.23593	2.55697
GABRA1	8.83026	8.92884	8.69649	9.04819	8.68632	8.60687	8.8292	8.50762	8.05512	8.42967	7.45056	6.98169	7.73631	8.86038	8.49161	6.50751	6.77377	7.67756	7.64288	7.51906	8.24557	7.15879	7.75152	7.12521	8.44704	6.94611	8.46898	6.22367	6.22724	6.5595	6.83166	6.3547	8.09366	6.15814	4.39447	5.59425	8.31694	8.96148	8.64902	9.10801	8.89564	9.27514	8.44684	8.74073	8.68888	8.63611	4.76968	7.47775	7.6882
GABRA4	6.70808	6.81946	6.7058	6.91986	6.72125	6.60777	6.7265	6.98828	6.92919	5.98708	5.6061	5.94227	5.96678	6.45007	6.51525	6.32999	5.99885	6.28697	6.85771	6.48675	6.71596	6.2771	6.02195	6.8454	5.64802	7.06806	2.76343	7.16617	7.26934	7.13104	7.3391	7.03607	6.38936	1.99167	1.54275	2.40335	2.39	6.13638	5.95391	6.76454	6.65441	6.15877	6.19642	6.16834	6.58059	6.04273	2.63881	4.67301	5.52125
GRM1	7.16717	6.96854	7.43337	6.61041	7.5406	7.36017	6.99756	6.89008	9.00817	6.2428	7.03351	7.43077	7.52004	6.89905	7.11185	6.27026	5.64071	6.5072	7.19526	6.63439	7.42902	6.17635	7.63681	6.87036	8.43696	7.03676	7.14986	6.42583	6.09952	6.4818	6.0243	6.19827	6.40778	2.53182	2.90177	4.82048	10.2468	8.20396	6.50562	8.60346	9.30525	8.83026	8.5512	8.12195	9.07177	7.02113	6.74922	7.66904	6.86254
HCN1	7.94046	8.08105	7.82864	8.15727	7.76072	7.77213	8.05437	7.94648	7.54886	8.07099	7.86954	7.80612	7.77523	8.4195	7.65161	7.07454	7.48062	7.53977	7.56516	7.06249	7.78162	5.79028	6.52992	6.87567	6.92492	6.66659	5.51382	5.13395	4.92525	5.28484	6.66603	5.3798	7.92366	4.69588	3.85107	3.45439	6.31881	5.96152	7.56566	6.37896	5.64887	5.74214	5.46756	5.69923	5.98932	5.8556	4.421	5.38369	5.83884
MME	1.89728	1.90786	1.8128	2.03533	1.61185	1.64451	1.9138	1.25366	1.43458	1.52676	1.30032	1.38381	1.51937	1.53713	1.43199	1.92165	1.92144	1.50126	1.94919	1.63444	2.59872	1.91965	3.99014	4.31815	1.65312	5.90514	2.07532	8.05465	7.64598	7.78329	5.74434	7.74651	2.06518	2.7682	6.65167	1.44538	1.93589	6.14729	3.79164	6.66778	6.07378	6.46812	5.13908	6.25654	5.92678	5.35251	2.5348	2.48435	1.37987
NPC1	6.71365	6.75585	6.6837	6.7485	6.66584	6.52727	6.54356	7.77198	5.13317	5.54887	5.48185	5.5989	6.01277	6.04125	6.73252	6.24937	6.41946	6.13822	5.9663	5.84768	6.55678	6.60481	6.80436	5.98118	6.75075	6.00277	8.67739	6.83271	7.25241	6.01438	6.06121	7.25429	7.21699	6.79263	6.20351	6.1455	8.26451	6.95867	7.65012	6.95217	7.59093	8.03545	6.84897	6.81305	6.99824	7.04371	9.1243	8.35328	6.15907
PLD3	10.0652	9.97272	10.1365	9.82269	10.2269	10.209	9.93127	9.51789	10.4413	9.87626	10.0771	10.1079	9.67734	9.89182	10.0012	9.38341	9.34495	9.31935	9.94248	9.52671	10.061	8.93284	9.43624	10.0216	9.68074	9.65475	8.87551	9.30709	9.35666	9.12081	9.64397	9.21752	9.81938	8.39833	8.59227	8.06617	9.6684	9.35229	9.99288	9.61975	9.80706	9.82724	9.79864	9.9145	9.87071	9.84408	9.40373	9.70948	9.91046
PUM1	10.6103	10.6716	10.7065	10.7215	10.7481	10.7274	10.7449	11.2202	11.5882	10.709	10.8467	11.2819	11.4511	10.6696	10.789	10.8918	11.0695	10.9602	10.9604	10.9136	10.9561	11.0579	10.8954	11.3234	10.4929	10.6508	10.7595	10.6	10.6453	10.4313	10.8218	10.7019	11.2105	10.6111	10.8894	10.7489	10.945	10.6217	11.1579	10.7289	10.6219	10.6484	10.7864	10.8336	10.6617	10.7815	10.7423	11.019	10.8583
SCN8A	8.3666	8.55045	8.34995	8.66541	8.23191	8.23489	8.50908	8.5692	9.34781	9.24076	9.37077	9.26836	9.10356	8.82606	8.30775	8.03981	8.45631	8.36157	7.59636	8.04151	8.45861	7.65663	7.96666	7.42564	7.52093	7.71311	7.51962	8.07511	7.98445	8.37085	7.8183	8.33835	8.60047	7.35542	6.77093	4.80297	8.25879	8.12993	8.12907	9.101	8.35063	8.4815	8.00632	7.95473	8.77322	7.63674	7.51528	7.3823	6.77278
SLC2A1	8.84023	8.88253	8.75262	8.94254	8.80638	8.80026	8.87775	9.95854	7.56281	8.65051	8.09829	8.28741	8.68693	8.54583	8.69658	8.02126	8.7521	8.51433	8.33419	8.33512	8.61859	8.73872	8.62072	8.86522	8.43342	8.3925	10.1783	9.44787	9.38483	9.0354	8.61719	9.51432	8.70067	9.3828	8.6957	8.91286	9.99143	9.40012	9.57463	9.71775	9.36308	9.68607	9.0866	8.70997	9.16928	9.00397	9.699	9.72823	8.57049
TRPC3	7.032	7.4858	6.89064	8.28535	6.7153	6.99833	7.27724	7.66291	4.76964	5.83505	5.20218	5.32614	5.52075	7.1137	6.6337	5.90676	6.5273	6.46697	6.08161	5.74517	6.51145	7.56293	9.08362	6.69711	8.88745	7.18624	7.71813	8.53148	8.38829	8.09136	7.33735	8.96475	6.67677	7.49725	6.82486	6.42507	9.91868	9.10018	7.51287	9.28945	9.58218	8.96936	8.97458	8.69838	9.34925	8.08951	6.987	7.48049	7.62141
[truncated: 55 more columns]

## Sheet: autistic_disorder
	FL	PL	TL	OL	SIG	LIG	CgGp	CgGr	DG	CA1	CA2	CA3	CA4	S	PHG	ATZ	BLA	BMA	CeA	COMA	LA	SptN	SI	BST	DB	OlfT	GP	BCd	HCd	TCd	Acb	Pu	Cl	Hl	Hm	Pa	Sb	DTA	ILc	LGd	DTLd	DTLv	DTM	DTP	MG	ILr	R	ZI	AHA
ABAT	11.6162	11.7418	11.6215	11.6724	11.6098	11.6097	11.7028	12.3117	10.2671	10.9298	10.9236	10.8841	11.1768	11.3533	11.651	11.2363	11.2875	11.2429	11.5573	11.4837	11.2117	12.0255	11.909	12.1019	11.5065	11.3457	11.8683	12.0785	11.9979	11.7983	12.023	12.0075	11.2345	11.4843	11.1578	11.8383	11.7936	11.5526	11.834	11.633	11.6846	11.5688	11.6935	11.4904	11.8979	11.1929	11.3597	11.7754	11.5133
ACADSB	5.20082	5.3312	5.26773	5.32065	5.2222	5.27091	5.22648	5.50283	5.64304	5.56848	5.60962	5.50088	5.4972	5.49108	5.41548	5.65855	5.38089	5.07751	5.46154	5.23232	5.36346	5.40591	5.44843	5.67397	5.62032	5.32188	5.80643	5.25474	5.23073	5.23286	5.5106	5.31435	5.16722	5.09036	4.91641	4.74229	5.51475	5.25295	5.20157	5.45767	5.68074	5.60161	5.65285	5.36884	5.91559	5.27784	5.52229	5.20472	5.45898
ADA	7.91876	7.96236	8.04625	7.88282	7.95573	7.74385	7.76698	9.22296	4.8738	8.12399	6.93265	6.2238	6.40663	7.52901	7.9198	7.16475	8.15766	7.68362	7.91304	7.03238	8.22971	7.85852	8.07417	7.96956	7.69913	7.7775	9.88763	8.41176	9.03459	7.69961	7.9346	9.01534	8.3891	7.52981	6.74605	5.98662	8.85385	8.35093	9.03957	7.52363	8.91497	9.22739	7.98569	7.65072	8.06106	8.17421	9.80627	9.28289	6.79257
ADM	5.24907	5.49014	5.21254	5.66958	5.07436	5.06464	5.05752	6.15768	3.62323	5.46043	4.58199	4.74261	6.29568	5.4677	5.33116	4.75491	5.83387	5.69113	6.11562	5.6104	5.47385	6.58733	6.20906	6.59026	7.07838	5.35639	8.70624	6.67633	6.61199	6.33177	5.63888	6.66224	5.20081	7.15503	7.34895	8.83347	8.87368	7.95851	9.00293	8.746	8.12202	8.45027	8.06994	8.4471	8.21349	8.25358	8.55115	8.1844	5.81512
ADRB2	5.77909	5.60603	5.78749	5.37768	5.81764	5.7436	5.57945	6.24943	5.78065	6.62846	5.43362	5.50666	6.4812	5.76685	6.05458	6.26676	6.10586	6.17281	6.1329	6.03602	6.00539	6.66168	6.7	6.37566	5.34409	5.64861	7.21787	6.09925	5.86753	5.95388	5.92144	6.03152	5.62916	6.43269	6.32532	6.64672	6.55349	6.55957	6.62405	6.20117	6.52821	6.70611	6.31469	5.97897	6.79733	5.7969	6.63194	6.78652	5.91596
ADSL	6.47849	6.3917	6.46137	6.28478	6.60992	6.4471	6.27421	6.54724	6.52685	6.32107	6.32309	6.45603	6.66577	6.29205	6.48746	6.18733	6.29396	6.0038	6.2615	6.07835	6.48147	6.11954	6.69417	6.25061	6.04571	6.11549	6.265	6.17577	6.25588	6.03861	6.19167	6.19651	6.41487	5.78267	5.62823	5.81062	6.52781	6.05435	6.59158	6.22066	6.29117	6.34996	6.31004	6.2002	6.46973	6.20396	6.52019	6.25291	6.22322
AGAP1	9.09212	9.27197	9.31093	9.2192	9.26557	9.23551	9.12063	9.9641	9.1831	7.92273	7.58723	8.31383	8.57437	8.32061	9.40846	8.47327	8.90952	8.87772	8.47153	8.93399	9.16305	8.57776	8.85739	8.63292	8.57576	8.31053	9.64834	8.4941	8.56116	8.03006	8.41216	8.8645	8.98459	8.01058	7.35563	6.84474	8.94272	8.41775	9.06354	8.98629	8.80526	9.00226	8.48789	8.54796	8.82204	8.55694	9.41882	9.38022	8.24802
AHI1	7.37814	7.67236	7.46127	7.93396	7.33662	7.50714	7.59543	8.2822	8.5315	7.20518	7.38858	7.651	7.63771	7.62292	7.43537	8.18168	7.83726	7.77897	8.43388	8.06843	7.77412	8.33971	7.87115	8.29934	7.60878	7.53772	7.28935	7.51408	7.10034	7.6028	7.45613	7.58189	7.51698	7.914	8.54014	7.49126	7.39264	7.64826	7.59584	7.64141	7.42955	7.4256	7.66249	7.54249	7.96526	7.49468	7.28569	7.45981	8.28118
APC	7.73392	7.79303	7.76089	7.78295	7.80765	7.71682	7.89092	8.11564	7.64513	8.32755	8.7698	8.81458	9.0851	8.01742	7.98172	8.48699	8.5184	8.68026	8.14453	8.23748	8.6708	8.45807	8.32705	7.92237	7.94341	7.9033	8.01761	7.47431	7.50199	7.7029	8.04933	7.62091	8.36387	8.23402	8.45719	8.81378	7.89827	8.0566	7.89265	8.6941	7.92102	8.00885	8.03326	7.99659	8.49678	7.95676	7.96003	7.62691	8.27414
AQP4	8.43783	8.34825	8.58552	7.97091	8.65758	8.65068	8.42128	10.4235	7.5761	8.3372	6.82739	7.69499	9.21697	7.6538	9.13276	9.85076	9.74905	10.1056	9.95512	10.2293	9.49414	10.0647	10.3845	10.1975	9.28125	9.02541	10.7939	9.18813	9.68061	8.82966	9.84899	9.24446	8.20829	9.93689	9.39487	11.4978	8.69054	8.72813	9.57862	8.54658	8.61239	8.51479	8.89702	8.83692	8.72756	8.60763	9.16298	9.56449	10.3252
ASTN2	9.7388	9.76863	9.63585	9.92497	9.66125	9.59207	9.69774	10.2508	7.1444	8.96088	7.80464	7.97933	8.71977	10.3001	9.58787	9.06097	9.48046	9.17029	8.8118	9.07895	9.39547	9.77075	9.74675	9.57356	9.50954	8.92715	10.2788	9.64764	9.55294	9.42646	9.05969	9.92646	9.65432	10.4368	9.87468	10.7329	10.8818	10.5983	11.1931	11.108	10.8953	10.8793	10.6329	10.303	11.0461	10.4863	10.6237	10.4713	9.72914
ATP10A	7.19924	7.31232	7.10752	7.3914	7.41983	7.31687	7.17956	8.27686	6.80949	7.05803	7.94047	6.84256	6.93326	6.81894	6.81416	5.83699	6.64684	6.37175	6.18254	6.49656	6.54565	6.66176	6.86632	6.65419	6.25507	6.8475	8.41222	7.51288	7.50896	7.32069	6.80438	7.78876	8.25987	7.44289	6.68707	6.2362	8.17531	8.36776	7.60261	8.88718	8.45118	8.73273	7.96472	7.50915	8.36652	7.83918	7.46733	7.54978	5.62409
AVP	4.95796	5.07584	5.06155	5.113	5.0698	4.95495	5.16124	5.96143	4.74995	4.76831	4.97286	5.19837	4.86615	5.46583	5.62058	5.0573	5.30092	5.10302	4.7524	5.59481	5.34848	5.49312	5.53161	6.75946	6.41585	4.78708	5.56555	4.84903	5.01806	4.87348	5.08234	4.81305	5.24228	4.61503	4.93511	9.56281	5.50646	5.01135	5.26249	5.51282	5.23452	5.41405	5.31275	5.12382	5.11854	5.24896	5.20871	5.63879	10.3386
AVPR1A	2.2584	1.92779	2.17853	2.16153	2.39727	2.33576	1.90696	1.35088	1.5825	1.94026	2.32136	2.9701	3.93688	2.08782	2.18539	1.77839	1.847	2.24705	3.8426	2.80525	2.01708	3.48196	2.02087	2.60422	2.37727	2.42848	1.53945	1.5112	1.51942	1.67166	1.87491	1.52248	1.85966	1.52945	1.96725	2.13656	1.59199	1.65758	1.61805	1.56083	1.39757	1.79438	2.00273	1.57466	1.88761	2.17212	1.78199	1.93781	2.87922
BCL2	7.15902	7.28611	7.36343	7.28474	7.34641	7.31471	7.23569	8.55487	5.79288	7.19829	5.65864	5.82754	6.65327	6.96174	7.4111	7.866	7.68774	7.78299	8.06978	7.8087	7.59852	8.0529	7.92549	8.42351	7.13878	7.21408	8.41417	7.16267	7.385	6.99544	7.71417	7.26045	6.56165	7.57756	7.82611	8.16538	7.59442	7.74055	7.8971	7.18637	7.87039	7.54352	7.76987	7.80154	7.71631	7.61657	7.34014	7.71413	7.93328
BDNF	7.08492	6.92156	7.34768	6.90224	7.64339	7.426	7.1485	6.81293	10.5434	6.76416	7.79525	9.14128	8.73279	6.76716	7.35108	6.82562	8.02218	7.56364	3.85932	7.49003	7.57699	4.298	3.95152	3.95622	4.72502	4.62336	2.92037	2.05568	2.08389	2.59115	2.19937	2.11442	8.80138	2.57452	2.23048	3.70975	6.27684	5.63513	6.4503	3.41616	5.21447	4.68667	6.1106	6.02045	4.81605	7.3203	3.34512	4.10755	5.47373
BTD	6.32587	6.30095	6.31796	6.24309	6.33047	6.25184	6.22478	6.50954	6.0684	6.09437	5.58642	5.50247	5.76661	5.94941	6.28633	5.91437	5.98512	6.04662	6.06801	5.97485	6.3127	6.27928	6.68058	6.21923	5.95282	5.98976	7.1117	6.11725	6.28453	5.86019	5.87112	6.32753	6.58115	5.98942	5.97156	6.44238	6.6936	5.92342	6.69994	6.22727	6.40325	6.58611	6.04491	5.93114	5.95462	5.92881	7.25035	7.16326	5.84753
C3ORF58	6.66232	6.82855	6.72886	7.04569	6.59426	6.57584	6.66285	7.35574	5.42918	4.91878	4.06455	4.38046	5.65593	5.75386	6.30982	5.99744	6.09747	6.46444	6.67021	6.33209	7.24613	7.40323	6.64401	6.68041	7.07345	5.47686	7.54845	5.77125	6.01412	5.32456	5.75731	6.17967	7.32739	6.45537	7.22341	7.29707	7.45271	5.67602	6.48417	5.18377	6.29483	6.37727	5.59579	5.57984	5.82262	5.5998	7.59901	7.34227	6.55658
C4B	6.56253	6.36446	6.56506	6.31832	6.88762	7.03217	6.39856	6.88618	6.52156	6.03473	5.47303	6.12167	7.87596	5.98318	7.2359	8.39849	8.0467	8.48022	9.32019	9.1539	7.85671	8.72726	8.51742	10.0037	9.08207	8.00628	8.90286	7.45016	7.27107	6.71449	7.56577	6.88015	6.94278	10.1562	9.92096	12.3423	7.97552	7.93346	9.30098	7.56326	7.91177	7.73319	8.47198	8.64668	7.85697	8.31307	8.62945	9.24478	9.66905
CACNA1C	5.49086	5.58914	5.67966	5.68866	5.68035	5.59998	5.51215	6.26521	6.52714	4.30344	5.51619	5.25942	5.10159	4.69904	5.4919	5.52568	5.11196	5.46495	5.23184	5.56454	5.87054	4.01171	5.19214	5.50987	4.46071	5.26108	3.84537	5.20367	5.07382	5.15089	5.15826	5.26453	5.70516	3.91158	3.90628	2.20479	3.99424	5.96686	5.65849	6.10736	6.23323	6.22305	6.14107	6.07137	6.12543	6.22732	4.12707	4.49929	4.55247
CACNA1H	5.97285	5.50663	6.04377	4.93186	6.34382	5.91365	5.77424	5.43897	5.96199	7.75491	7.48195	7.37513	7.11851	7.69762	6.47114	7.03091	7.65243	7.61537	6.95974	7.91536	7.93779	6.85625	7.40121	7.05368	6.2613	7.72982	5.52678	8.66957	8.40702	8.32674	7.72741	8.61135	6.66574	5.53992	6.23648	5.02636	6.52629	5.42992	5.68127	5.24091	6.08287	5.35722	5.38567	5.36552	5.17822	5.17292	6.57251	5.94844	5.89538
CADM1	11.0295	10.9183	11.1827	10.7985	11.3597	11.221	11.0095	11.7388	11.6764	11.8153	11.5326	11.4647	11.0202	11.8775	11.4789	12.482	12.3738	12.3828	12.2408	12.2538	12.2169	12.3219	11.4361	12.7399	11.2751	11.8737	11.4636	10.938	11.4775	10.8546	12.2472	11.1275	11.2078	11.3858	12.3027	12.1593	11.4888	11.5298	11.3665	11.146	11.3661	11.1762	11.8332	11.4976	11.429	11.323	11.4248	11.7977	12.2493
CADPS2	7.35492	7.78145	7.40837	8.07372	7.15577	7.2512	7.53008	7.7434	2.26727	8.36428	8.51182	6.72846	5.72351	6.30705	6.63042	7.1913	6.10989	6.49556	5.27172	6.20916	5.93072	6.25473	5.57213	5.76211	4.99829	5.72411	4.56813	4.13515	4.13476	4.13716	4.63387	4.46411	7.86319	6.64322	8.5877	5.3258	3.85571	4.43533	3.51626	3.74042	4.24262	3.68956	4.57884	4.30822	4.75823	3.68589	3.96342	4.7313	6.59577
CALCA	7.1626	7.24298	7.1635	7.22694	7.06701	7.0516	7.4881	6.78507	7.38385	7.51035	7.68701	7.79192	7.73963	7.43022	7.21791	7.3563	7.91667	7.78212	7.47811	7.8101	7.61247	7.59353	7.51769	7.16079	7.5326	7.1962	7.88552	7.52907	7.24219	7.63086	7.22619	7.3806	7.65036	7.74484	6.97845	8.35651	7.85614	7.79905	7.8288	7.84153	7.83382	7.78034	7.7648	7.49894	7.64518	7.96101	8.03966	8.02025	8.09208
CAT	7.97553	7.93909	7.97966	7.96154	8.01984	7.97626	7.90371	8.89044	7.92445	7.70913	6.83272	7.05054	7.86922	7.85375	8.11248	8.06738	8.29805	8.39447	8.42383	8.24683	8.48986	8.78127	8.22022	8.80357	7.89872	8.29146	9.4472	8.4581	8.61311	8.23333	8.25872	8.57536	8.38993	8.78282	8.25962	9.96393	8.68954	8.09046	8.49346	7.68593	8.17863	8.51941	7.91066	7.69272	7.90818	7.83275	9.58265	9.32276	7.85797
CDH10	9.53934	9.38065	9.47947	9.18359	9.76169	9.51397	9.44342	10.0922	8.60478	8.87864	7.71657	8.68809	9.62126	8.61906	9.61615	7.97471	8.2567	9.13916	8.6164	8.62221	9.52997	8.7166	8.62542	8.65241	8.22351	8.63867	7.8342	7.17079	7.2823	7.18445	7.8504	7.27845	9.48599	7.47724	7.94294	7.21229	6.86924	8.21061	8.3566	6.58446	7.83189	7.82315	8.3191	8.11744	7.55088	8.14946	7.08848	8.52701	8.54321
CDH9	8.06103	7.91571	8.18238	7.5858	8.3079	8.28461	8.05335	8.62042	9.91588	6.78948	7.00876	8.94456	9.2534	7.3106	8.07143	8.28646	9.22995	8.74102	7.48662	8.13803	8.81261	6.0467	7.44504	7.79894	7.28206	7.67021	5.31363	7.02873	7.32111	6.93347	8.07232	7.23784	7.12764	4.82673	6.67449	4.34256	4.28496	4.02451	7.75394	3.9662	3.41413	4.97844	4.27422	6.32107	4.94623	4.83173	4.61777	6.01836	6.19778
CHD8	9.80678	9.89703	9.87665	9.94812	9.87489	9.86061	9.85697	10.4311	10.4814	9.67361	9.80882	9.98398	10.1193	9.74458	9.85578	9.6674	10.0178	9.90045	9.72595	9.75463	10.0466	10.0498	10.0008	10.2458	9.70984	9.7185	10.4249	9.89564	9.94576	9.71689	9.84197	10.1302	10.4811	9.46459	9.41912	9.56595	10.2137	9.93253	10.2421	10.1513	10.0446	10.1506	9.95368	9.8511	10.0946	9.80068	10.2694	10.5036	9.43619
CHRNA4	3.38883	3.2552	3.28117	3.17184	3.40386	3.33259	3.29648	2.95386	3.36057	3.25142	3.5406	3.74595	3.651	3.57024	3.43264	3.15405	3.14954	3.04734	2.80904	3.34814	3.24032	3.02997	3.85238	3.31948	3.01493	3.17907	3.12813	3.07058	3.11668	2.93236	3.07441	3.09594	3.76678	3.26053	3.21264	3.38997	4.04844	4.25025	4.12288	4.55206	4.3605	4.4827	4.53101	4.39945	4.14134	4.39097	3.73681	3.7394	2.69426
CHRNA7	7.38317	7.33473	7.35453	7.25978	7.34598	7.29649	7.16033	7.32186	6.16048	6.46407	6.11729	6.63494	6.80531	6.78561	7.03609	6.05584	6.54983	6.74741	6.72994	6.68462	7.69709	6.14028	6.74637	6.26321	6.77777	5.77675	6.3167	6.03248	5.88482	5.93674	5.48541	5.82504	7.1295	5.8567	6.57406	5.80443	6.62824	6.10921	7.32993	6.48179	6.67107	6.67548	6.68064	7.31554	6.28231	6.5769	8.82526	7.6063	7.09044
CHRNB2	9.00189	8.9678	8.95441	9.01339	8.94769	8.87518	9.29559	7.73216	9.29827	9.92862	10.1651	10.5108	10.645	9.93717	9.22788	9.35504	10.2876	10.3685	9.8225	10.2713	9.95248	9.58401	10.6063	8.96447	9.74848	9.03561	9.97769	9.28984	9.16309	9.78786	9.17762	9.40891	9.84921	9.72481	10.0457	10.9704	10.2485	10.0531	10.3052	10.4358	9.82205	10.0588	10.0101	9.78972	10.1275	9.99086	10.232	10.2391	9.91582
CNTN3	8.60022	8.37911	8.71727	8.41633	8.9955	8.93421	8.50521	8.80017	9.33385	8.98794	7.65727	8.42053	8.60119	8.71733	8.20565	8.96697	8.88938	9.06265	8.19618	8.90945	9.94955	8.33461	8.65697	8.35767	8.94518	8.25735	6.00173	6.91978	6.90791	7.6463	7.2922	5.9665	8.77592	6.19243	7.32596	10.0342	8.07857	8.74111	8.11331	6.51058	7.18197	8.31005	7.33233	8.13258	6.44512	8.01846	7.01153	7.8149	7.4384
CNTN4	5.92317	5.71535	5.6969	5.77621	5.96023	5.87892	5.77782	5.68452	3.55679	4.12095	3.14094	3.24443	4.47336	6.4165	5.47843	5.48728	5.80515	5.41756	4.30167	5.48333	6.42226	5.56967	5.07302	4.61297	5.26648	5.54038	5.3041	4.7561	4.92376	4.70036	4.6782	5.14364	6.90325	5.12182	5.42742	3.72321	5.55607	7.1599	6.19251	8.05835	6.99928	7.40724	7.31909	7.24225	7.61083	6.95022	5.59631	5.27991	5.18434
CNTNAP2	12.1969	12.1841	12.052	12.0493	12.1909	12.0343	12.2136	12.2394	11.0378	11.8624	11.8038	11.9902	12.0644	11.624	11.7914	11.5799	11.8848	12.0992	11.5275	11.6372	12.824	11.6869	10.9375	12.0051	11.4783	11.5997	11.9275	11.2577	11.2615	11.2452	11.5553	11.3777	11.5974	11.3528	12.0809	9.61741	12.6591	12.2264	12.0837	11.9768	11.9851	12.2186	11.8147	12.1349	12.0576	12.2758	11.0582	11.646	11.1933
COMT	8.39903	8.4003	8.35326	8.28119	8.37293	8.33511	8.22923	9.34077	8.29319	7.87593	7.78442	7.87138	8.31605	7.96543	8.41492	7.94303	8.16841	8.18125	8.23381	8.42602	8.3765	8.69687	8.84741	8.80882	8.15803	8.1399	9.55856	8.46508	8.67056	7.90804	8.18289	8.60506	8.34896	8.60922	8.34906	9.35113	9.01574	8.40877	9.00529	8.47113	8.81611	9.05767	8.42905	8.41125	8.56004	8.32039	9.63921	9.37687	8.01675
CP	2.48974	2.37947	2.39501	2.37121	2.35181	2.62942	2.64384	1.65769	1.92924	2.19669	2.54804	2.92654	2.49117	2.07395	2.70268	2.37717	2.12366	2.61941	2.8665	3.2069	2.41311	2.96813	2.4989	3.10818	3.37842	3.0503	4.28049	4.1203	3.41583	2.70662	2.47787	3.31388	2.17883	4.26904	5.8403	8.74377	3.42053	2.48055	2.60301	2.8968	2.50429	2.37745	2.38313	3.00192	2.30428	2.04308	3.59019	3.62397	4.13116
CSMD3	6.82578	6.87918	6.97681	6.91879	7.02353	6.961	6.87043	7.334	8.94447	6.62695	6.80142	6.92042	7.08326	6.8987	6.89771	7.64674	7.50512	7.41509	7.22933	7.54827	7.5331	7.35142	7.33556	7.89623	6.85703	7.43963	6.20679	6.74958	6.7551	6.79379	7.4542	6.59056	7.02305	6.60879	6.02683	8.17584	5.51941	6.80022	7.36972	7.11374	6.91422	6.86545	6.98008	7.25531	7.25309	6.93581	5.8777	7.10513	7.13886
CUL7	5.77271	5.80888	5.89178	5.81535	5.89037	5.92546	5.67421	5.66484	6.25802	5.54119	5.27258	5.69446	5.77527	5.76136	5.8765	5.50426	5.70083	5.57656	5.65049	5.90733	6.06089	5.54347	5.65641	6.04571	5.16113	5.89514	5.09779	5.71666	5.63863	5.63302	5.70212	5.72261	5.9597	4.72995	5.40706	5.55251	4.95613	5.15968	5.25588	5.4616	5.40421	5.21167	5.3495	5.36156	5.58281	5.39963	4.78202	5.20358	5.02968
CYP19A1	1.6783	1.58761	1.59846	1.65074	1.55546	1.53663	1.5333	1.11391	1.71058	1.87806	1.77791	1.81734	2.30202	1.8323	1.74713	1.84719	2.00918	3.37431	3.94205	4.42101	2.00914	2.76348	3.55793	4.60261	2.70529	3.73936	1.86404	1.42537	1.77851	1.92939	2.50292	1.71679	1.89517	1.29319	1.61828	2.76163	2.27751	2.43689	4.02714	2.19115	2.72506	2.59921	4.91026	6.32045	4.13713	5.75721	3.122	2.3594	3.17145
DAB1	5.89155	5.89783	5.93822	5.91378	5.97283	5.9679	6.13951	5.64357	7.33999	7.12529	7.08895	6.80696	6.78659	6.69613	6.28118	6.51904	6.53817	6.56315	6.24618	6.59353	6.37307	6.12391	6.62264	5.98525	6.02739	5.98751	6.48775	5.79868	5.66303	6.22053	5.7877	5.9068	6.16997	5.83854	5.18898	5.81761	6.58233	6.27294	6.59421	6.46037	6.18723	6.38281	6.19009	6.23953	6.24428	5.95234	6.47078	6.55727	6.32846
DAO	2.34922	2.33529	1.94613	2.45234	1.74812	1.992	2.41047	2.79165	1.97959	1.66414	1.47536	1.8062	3.40249	1.6314	2.07375	2.02528	2.0191	1.90801	1.607	2.35995	1.92399	3.4649	2.43106	2.75102	4.75917	1.53133	8.30529	2.37133	2.32671	1.70368	1.9396	2.57532	2.02193	6.76546	7.81819	9.03381	6.94847	4.77327	5.86455	4.01354	5.01308	5.32491	5.02451	4.96398	4.43622	5.26452	7.38992	7.45848	5.34626
DHCR7	8.05048	7.94518	8.03818	7.68213	8.04871	7.94193	7.92463	8.57337	6.92116	7.24703	8.07464	8.29098	8.2093	7.5175	7.98052	7.43678	7.81118	7.43308	7.29826	7.59205	8.08041	7.31459	8.32487	7.52754	8.53264	7.27507	8.76066	7.58453	7.64125	7.20057	7.1707	7.74418	8.59578	7.5258	6.67508	6.90117	9.00772	7.76434	8.90405	8.59598	8.22251	8.6313	8.11117	8.19655	7.96501	8.35395	9.43884	9.08167	7.39125
DHFR	5.70578	5.67736	5.63924	5.59336	5.60383	5.56739	5.6866	6.10283	5.38333	5.73803	5.86245	5.73753	5.90502	5.79695	5.59291	5.67796	5.66271	5.71926	5.49508	5.57419	5.81279	6.18979	6.32243	5.812	6.25382	5.91964	6.81259	5.71812	5.74157	5.63701	5.67878	5.97488	6.13881	6.41302	6.58647	6.04501	6.52001	6.07509	6.34794	6.07916	6.10456	6.38512	6.01671	6.00813	6.35165	6.01835	6.78245	6.61788	5.64198
DISC1	6.2475	6.22858	6.3018	5.93312	6.31275	6.14474	6.0279	7.36397	6.83754	5.99963	5.78631	5.76668	6.13824	6.05146	6.47671	6.17163	6.564	6.86212	6.76064	6.74797	6.86246	7.10411	6.83827	6.87678	6.43589	6.22125	7.89502	6.59596	6.82118	6.31652	6.10569	6.89104	6.24203	6.874	7.07673	5.82476	7.40061	7.12567	7.27779	6.2711	7.22146	7.01939	6.84986	6.67537	6.80736	6.50019	7.67913	7.5627	6.18194
DIXDC1	7.37737	7.34325	7.4003	7.43074	7.53321	7.35023	7.3694	7.81951	8.71997	6.37812	6.6932	6.74162	7.24879	7.17315	7.56103	7.75246	7.73769	7.70601	7.39759	7.63994	7.99901	7.64334	7.76231	7.46459	7.28221	7.15949	8.29491	6.93526	7.22037	6.63747	7.13033	7.28468	8.42864	7.103	6.97675	7.10779	7.84788	7.64448	7.7568	7.05818	8.14799	7.95716	7.81228	7.55927	7.93946	7.38945	8.61887	8.28328	7.19887
DLGAP2	7.18127	7.34682	7.25718	7.36524	7.259	7.12549	7.21314	8.43668	7.51962	6.61081	6.97408	6.85684	6.38938	6.80551	7.06321	6.0564	6.41413	6.31372	6.05472	5.97985	6.90298	5.60126	5.48799	6.58206	4.90038	6.58753	3.30934	7.06043	6.95229	7.07482	6.78202	6.85251	6.90537	2.14429	1.54403	2.17725	3.69932	2.2862	3.01589	2.06623	2.45739	2.33449	2.68263	3.07982	3.18569	3.1106	2.25523	3.72572	4.83122
DLX1	7.7162	7.75219	7.76169	7.63116	7.64067	7.71851	7.70252	8.05853	5.12115	6.54736	5.79082	5.45522	6.3319	6.97342	7.64504	6.99499	6.70293	6.90774	5.67117	7.62662	6.91921	8.20305	6.55886	7.94842	7.91119	7.24387	6.02244	5.90007	5.5793	5.80407	6.04782	5.57883	6.62432	2.46945	2.06396	4.7381	3.15888	2.69712	2.48214	3.50932	2.61997	2.33597	3.67634	3.05033	2.51842	2.10504	5.99535	7.40123	8.92623
DLX2	5.23777	5.15643	5.22018	5.0253	5.26648	5.1377	5.18484	5.48789	2.90052	4.03032	3.30836	3.2714	4.26879	4.63347	5.16627	4.8953	4.37763	4.9376	3.61325	5.32126	4.51938	6.46527	4.91646	5.85142	6.14894	5.82434	3.92118	4.35481	3.93157	3.83494	4.41146	3.91561	4.03558	1.65151	2.26333	2.92044	2.09562	1.5768	1.95519	2.1171	1.56209	1.76302	2.39511	1.76032	1.67032	1.82339	3.57714	4.95999	6.51075
DOCK4	8.69881	8.78115	8.74787	8.77286	8.65247	8.51094	8.74521	9.6479	10.259	10.7208	10.4669	10.61	10.5382	9.76284	8.91825	9.36506	9.33327	9.15336	9.03148	9.09865	9.28522	9.12096	8.90404	9.08349	8.28023	8.97538	9.00017	10.0612	10.0448	9.89392	9.53286	10.1085	8.6255	8.2749	7.74654	8.30753	8.63231	8.3774	9.18863	7.76826	8.1327	8.18161	8.1998	7.82381	7.88371	7.88735	9.31477	8.90481	8.6392
DPYD	3.09496	2.88693	3.22065	2.73093	3.33262	3.07048	2.83629	3.6032	3.69219	2.68131	2.64351	3.2621	3.40341	3.20761	3.40135	3.39883	3.28324	3.17452	3.44627	3.66643	3.87677	3.4236	3.94736	3.76414	4.00091	3.27678	4.24566	2.91665	2.8584	2.89054	3.012	3.16075	3.32264	3.44821	3.57725	2.74933	4.05079	2.78547	3.44664	2.39768	3.36484	3.59031	2.68625	2.75268	3.0963	3.28593	4.94492	4.29695	2.73044
DRD1	4.53059	4.74937	4.61892	4.78407	4.72032	4.96889	4.73494	4.84295	1.34178	4.47717	2.23859	3.30536	2.9253	3.09046	3.98314	4.85687	5.8062	4.1869	4.63338	2.6613	5.24949	4.01212	6.1562	6.83405	2.79271	8.04896	2.09663	8.36681	8.02775	8.497	8.1469	8.165	5.22665	1.89239	2.46094	4.2101	1.87126	1.91464	2.03309	1.73607	1.55178	1.71889	1.79627	1.64205	1.87352	1.78296	1.69405	1.81154	2.1189
DRD3	1.41362	1.54893	1.51638	1.53703	1.35683	1.46882	1.49674	1.63565	1.38409	1.79581	1.68507	1.75186	1.56172	1.66308	1.52363	2.0276	1.86858	1.75103	1.92256	1.80936	1.69978	1.92679	3.90243	3.11818	3.74994	4.58359	1.52214	3.08166	4.11557	3.64633	5.86554	3.43376	1.74928	1.8433	1.74991	1.77748	1.64322	1.76997	1.53665	1.60275	1.53998	1.57914	1.77944	1.6193	1.68364	1.70877	1.49411	1.49364	2.07688
EGF	2.52681	2.30584	2.55238	2.08243	2.63881	2.3297	2.50281	3.12988	1.67195	3.76153	3.76147	2.73947	3.22257	2.50626	2.4834	4.05356	2.99674	3.94741	1.88633	2.99449	2.54969	2.16345	2.98399	2.36963	3.98964	2.14111	1.78924	1.48374	1.98382	1.8919	1.93237	1.8547	2.64118	2.75675	3.63118	3.95511	1.9305	1.78806	2.16367	1.85125	1.46059	1.56649	1.7392	1.76267	1.47382	1.8811	2.13396	2.5666	1.82095
EIF4E	7.33626	7.45145	7.33179	7.44526	7.27645	7.2773	7.4452	7.45016	7.30457	7.71987	7.44596	7.41965	7.23389	7.58464	7.39457	7.54955	7.28221	7.26022	7.37938	7.32392	7.71681	7.5681	7.54924	7.29861	7.5171	7.37914	7.38064	7.12311	7.12137	7.12878	7.25268	7.14135	7.41054	7.37087	7.75324	6.98561	7.6126	7.42183	7.49761	7.31688	7.44868	7.45382	7.50803	7.44993	7.8122	7.32624	7.44326	7.38258	7.90352
EN2	1.90249	1.89849	1.89163	1.88033	1.99387	1.90018	1.82135	1.15371	2.05828	2.02678	2.0465	1.79098	2.15688	2.12406	1.66986	2.08087	1.80265	2.14295	1.70814	2.12373	2.40411	2.27754	2.28212	2.00193	1.6969	1.2797	1.93184	1.86242	1.99532	1.90102	1.97734	1.88698	2.04883	1.73567	1.9673	1.98697	2.05161	1.99119	2.18377	2.14905	1.38962	1.80296	1.75075	1.91721	2.00348	1.8021	2.00065	1.90387	2.59874
FARP2	5.16706	5.16685	5.15817	5.23059	5.30567	5.2026	5.14079	4.87057	5.77239	5.28095	5.52239	5.79454	5.74374	5.08004	5.21537	4.87495	5.26983	5.21359	5.44934	4.99854	5.48493	5.68251	6.01175	5.2186	5.41982	5.14542	6.04823	5.58949	5.75625	5.57448	5.3467	5.96344	5.94987	5.3825	4.95115	4.45176	6.06028	5.60436	5.9385	5.89963	6.11058	6.28606	5.74346	5.61496	6.06123	5.59887	6.17846	5.96619	4.94736
FBXO40	5.39739	5.3171	5.26226	5.28385	5.44259	5.36298	5.23684	5.5544	2.07844	2.97054	2.94582	2.65062	3.322	3.76508	4.65309	3.89018	3.10772	3.44246	2.13031	3.36185	4.41414	3.0615	3.81015	2.48765	3.46156	3.32189	3.82462	2.42941	2.40565	2.65331	2.56131	2.68594	5.97259	2.99963	1.45697	2.72337	4.51869	2.84702	2.84504	5.37481	2.44412	3.7	2.88218	3.21922	3.93097	2.4585	4.29325	3.85221	2.91997
FMR1	6.78877	6.84731	6.73848	6.8306	6.68621	6.6957	6.76263	6.81597	6.91272	6.2555	6.22022	6.26449	6.57155	6.57156	6.64031	6.56715	6.31438	6.35151	6.52901	6.55462	6.82145	6.6066	6.85768	6.47209	6.28914	6.3812	6.9476	6.28132	6.27977	6.2251	6.2864	6.4028	6.80615	6.50174	6.45551	6.35743	7.04765	6.65714	6.96397	6.77052	6.8109	6.92752	6.73788	6.87633	7.14343	6.51601	6.92569	6.91258	6.36063
FOXP2	4.68031	5.02998	4.88525	5.23584	4.84198	4.77533	4.78327	4.43534	1.55943	2.02697	1.52445	1.69574	2.37583	4.69153	4.4371	2.41116	2.6156	3.16398	2.91209	3.48605	2.83112	4.03305	5.44831	5.7841	2.66103	6.19367	5.08368	5.31511	4.81312	5.46105	5.44161	4.73019	2.75683	3.88299	5.40148	6.08713	7.47932	5.52909	7.94073	5.9511	6.30634	5.74189	6.60845	7.43434	6.69837	6.94286	3.299	4.06821	2.00656
FRMPD4	7.68718	7.75443	7.68968	7.88154	7.65211	7.63665	7.79028	8.31871	8.16454	7.74348	8.0086	7.89724	7.79711	7.30482	7.51862	6.88359	7.06948	7.21963	7.39584	6.51541	7.50658	7.20122	7.28926	7.35767	7.04142	7.37494	3.74797	7.34691	7.33712	7.33489	7.21645	7.19037	7.26884	5.38737	5.75923	5.08821	7.25181	7.7358	7.94114	7.87603	7.93353	7.69165	7.93945	7.81926	7.74282	7.76812	5.38986	6.16747	5.53592
GABBR1	6.00901	5.98359	6.08649	5.83127	6.10974	6.14082	5.9888	6.18239	6.14266	5.82957	5.75687	5.74995	5.93422	5.74002	6.16831	6.148	5.94282	6.19571	6.00392	6.07233	6.03617	6.40506	6.22191	6.15743	5.83499	6.07029	5.62228	5.99935	6.17652	6.11766	6.43108	6.16462	5.76679	7.2942	7.69382	4.64874	5.64957	6.87985	6.67232	6.41056	6.80522	6.85237	6.74466	6.50741	6.85128	6.60253	4.85411	4.75313	5.511
GABBR2	10.1758	10.2198	10.2413	10.2332	10.2167	10.1975	10.1805	10.083	10.4699	9.78503	10.2115	10.1646	10.2412	9.85173	10.1146	9.24999	9.94851	9.8321	8.56734	9.5855	10.252	8.96742	8.06166	8.52963	8.22555	8.41847	7.65185	6.68743	6.53023	6.93569	7.05382	6.62564	9.86067	9.23788	10.1766	6.40348	9.28106	10.7438	10.0731	10.7951	10.9047	10.8387	10.655	10.4656	10.6574	10.479	8.57017	8.52437	8.13706
GABRA1	8.83026	8.92884	8.69649	9.04819	8.68632	8.60687	8.8292	8.50762	8.05512	8.42967	7.45056	6.98169	7.73631	8.86038	8.49161	6.50751	6.77377	7.67756	7.64288	7.51906	8.24557	7.15879	7.75152	7.12521	8.44704	6.94611	8.46898	6.22367	6.22724	6.5595	6.83166	6.3547	8.09366	6.15814	4.39447	5.59425	8.31694	8.96148	8.64902	9.10801	8.89564	9.27514	8.44684	8.74073	8.68888	8.63611	4.76968	7.47775	7.6882
GABRA2	9.08041	9.11405	9.28625	8.98599	9.34239	9.3692	9.12514	9.69534	9.54329	9.53852	9.38273	9.56541	9.63126	8.88399	9.46807	9.75117	9.68155	9.87272	10.2414	9.76228	10.238	9.30669	9.41821	9.60752	8.26857	9.47465	7.61667	9.26357	9.43276	9.1313	9.72968	9.28983	9.58179	6.19983	7.68257	7.90627	5.97337	7.00816	8.38335	7.82602	7.27708	7.39185	7.67943	7.79988	8.0034	7.77681	6.39335	7.59894	8.5744
GABRA3	6.93395	6.57758	6.90767	6.22255	7.23372	6.98051	6.76103	6.40885	6.85203	8.03717	7.23918	7.25042	6.95186	7.75637	7.04119	7.03013	6.64501	6.77369	6.88798	7.24217	6.94441	7.45102	6.86034	6.8748	6.52374	6.62061	5.42971	4.51679	4.59062	4.89689	6.28504	4.5952	7.34785	5.77151	6.41045	5.25972	6.42484	6.86633	6.70734	6.03809	7.0283	6.68606	7.20374	7.30649	7.08854	6.79575	6.01498	6.53143	6.78228
GABRA4	6.70808	6.81946	6.7058	6.91986	6.72125	6.60777	6.7265	6.98828	6.92919	5.98708	5.6061	5.94227	5.96678	6.45007	6.51525	6.32999	5.99885	6.28697	6.85771	6.48675	6.71596	6.2771	6.02195	6.8454	5.64802	7.06806	2.76343	7.16617	7.26934	7.13104	7.3391	7.03607	6.38936	1.99167	1.54275	2.40335	2.39	6.13638	5.95391	6.76454	6.65441	6.15877	6.19642	6.16834	6.58059	6.04273	2.63881	4.67301	5.52125
GABRA5	7.69649	7.2357	7.8633	6.8908	8.43136	8.21881	7.57797	7.47852	10.0781	9.6234	10.0376	9.42664	8.86453	8.42599	8.55805	8.5921	7.48594	8.10391	8.78985	8.26666	7.11104	7.45178	7.98241	8.7132	5.71029	9.34018	3.80098	7.37457	7.83704	8.04124	9.41216	7.27384	9.32484	4.68846	3.02985	4.20561	2.92963	7.91101	5.95339	7.85073	7.95636	7.60034	8.10416	7.80546	7.89703	8.04124	3.33526	5.41424	6.44539
GABRB1	7.81946	7.60023	7.93596	7.1793	8.15664	7.95056	7.68988	8.23104	8.1705	7.91747	8.31853	8.2193	7.98257	8.11695	8.20269	8.43178	8.06441	8.52499	8.89703	8.47125	8.60725	8.08321	8.11696	9.063	7.43595	8.42604	6.23703	7.62567	8.03881	7.56827	8.69995	7.58073	7.65766	6.14012	5.94303	6.72455	6.19886	6.58302	7.87685	6.63391	6.71137	6.12917	7.10044	7.35261	6.7907	7.26909	5.70206	7.24928	8.25095
GABRB3	8.39368	8.27159	8.47696	8.23155	8.64787	8.55235	8.29839	8.53686	10.0355	9.2879	9.41815	9.46615	9.41679	8.63061	8.67026	8.91661	8.61935	8.84861	9.10858	8.97865	8.77446	8.53246	8.42009	8.63257	7.43545	8.83676	6.26327	8.47142	8.36951	8.69431	8.71467	8.39297	9.08526	6.9284	7.57572	6.49313	6.78106	7.93978	8.14576	7.77774	7.93839	7.76153	8.02479	7.79589	8.11386	7.64869	6.35852	6.7721	7.94718
GAD1	7.34722	7.49228	7.38869	7.45	7.29307	7.41203	7.34024	6.91633	7.69586	6.32239	5.62935	5.64061	6.41877	7.06618	7.2408	7.26139	7.00895	7.40626	8.16849	7.41568	7.13301	8.80112	8.26807	8.28582	8.59264	7.87802	7.66255	7.42739	7.44494	7.43981	8.02483	7.51931	6.86398	5.37415	1.8646	4.38506	4.70938	7.70207	6.53402	6.38476	7.55408	7.21265	7.81552	7.02797	7.80342	6.86946	8.35284	7.96938	7.94081
GHR	4.65512	4.48562	4.98669	4.48394	5.03409	5.11331	4.74055	5.11014	4.97454	5.84484	6.09272	5.34862	5.46562	5.78719	5.23169	5.26986	4.38354	5.33293	5.26461	5.09174	5.29273	5.73126	5.29502	5.93319	5.09534	4.73803	5.51374	4.082	4.30053	4.2878	5.03002	4.40182	4.17713	5.52306	4.78098	6.04239	5.32334	4.84633	6.21486	5.43707	4.73982	4.83636	5.18395	5.87246	5.28191	4.87371	5.31802	5.83915	5.9602
GJA1	8.33623	8.14791	8.56853	7.71427	8.73089	8.71074	8.27054	10.8612	7.24952	7.73475	6.21854	7.21862	8.79635	7.64649	9.04496	9.75977	9.72501	10.1599	10.0324	9.90723	9.70338	9.92349	10.0668	10.2987	8.58617	8.94025	10.1621	9.15143	9.47772	8.64703	9.57287	8.99693	7.90296	9.89003	9.32741	11.5761	8.50805	8.39996	9.15279	8.28097	8.10722	8.04993	8.50453	8.4067	8.17514	8.27939	8.32971	8.85172	9.97015
GLO1	6.81248	6.77814	6.82139	6.548	6.84408	6.81807	6.71018	7.00183	6.5919	6.7852	7.16528	7.13812	6.93256	6.71865	6.81779	6.79255	6.68266	6.34242	6.89538	6.61192	6.80605	6.86832	7.06683	6.59166	6.98894	6.57619	6.8289	6.49786	6.51575	6.37506	6.55104	6.46878	7.08205	6.43975	6.30894	6.47415	7.24241	6.59225	6.83524	6.79878	6.61178	6.89512	6.6994	6.76841	6.94279	6.85105	7.03463	6.82718	6.85834
GPR155	9.4126	9.45879	9.52623	9.32601	9.50706	9.46756	9.38977	9.39289	9.73338	8.9016	9.27255	9.76386	9.80215	8.99728	9.3777	8.61576	8.68183	8.52849	9.38497	8.87619	8.55199	8.95645	9.25412	9.62779	8.51368	9.47948	8.7666	10.1581	9.99011	10.0687	9.75428	9.93418	8.87043	8.24294	7.91898	7.32443	9.24589	8.60143	8.99605	8.98872	9.05256	9.00916	8.77315	8.73393	9.1374	8.56169	8.73801	8.94151	8.54552
GPX1	13.5782	13.6508	13.596	13.6323	13.5856	13.6026	13.5881	13.7305	12.9704	12.7742	12.235	12.8868	13.1982	13.291	13.5065	13.221	13.1305	13.0196	13.0107	13.2166	13.0422	13.5962	13.459	13.7192	13.4286	13.1462	13.57	12.9044	12.8259	12.6369	13.0166	12.7233	13.5237	13.6482	13.4741	13.788	13.9329	13.0494	14.0067	13.445	13.2445	12.8122	13.2269	13.1908	13.0755	12.9532	13.6258	13.8602	13.4922
GRIA1	8.57426	8.40273	8.81547	8.20833	9.00277	8.96063	8.61966	8.93389	11.5097	11.0104	10.9039	11.3502	11.5447	9.4137	9.20011	9.93198	10.1152	10.1613	9.55747	9.76236	9.96326	10.0152	9.24792	9.94673	8.25057	9.06341	6.04338	8.62174	8.57032	9.02717	9.1372	8.86629	9.32583	8.63014	8.61993	6.71395	8.3871	6.12238	8.083	5.25034	5.65658	5.90231	6.24893	6.82676	6.1422	6.6552	5.40204	7.71337	7.65925
GRIK2	7.56666	7.55387	7.70354	7.50338	7.76431	7.79584	7.74265	8.25734	9.08825	7.46986	7.63989	8.07314	8.49472	8.29758	7.87153	8.3758	8.13692	8.34854	8.28547	8.56311	8.17089	8.32809	8.38956	8.6418	8.29208	7.98745	6.53117	7.49403	7.32602	7.75769	8.05989	7.79142	8.56302	7.64663	7.71675	6.02217	7.9494	6.74485	7.37518	6.55057	6.7767	6.83742	7.28811	7.8552	7.3904	7.5108	7.00929	7.95104	7.58714
GRIN2A	8.30818	8.41441	8.34547	8.60297	8.26084	8.22759	8.47764	8.29956	9.11733	8.88128	8.17559	8.89275	8.62009	8.46054	8.2987	7.31006	7.93348	7.54539	5.92967	7.37447	8.26556	5.39362	5.9924	5.99614	4.68964	7.11453	6.24812	7.02155	6.4999	7.3319	6.3578	7.05144	7.69145	6.67984	5.99772	6.14403	6.69548	7.35306	6.60271	8.6784	7.02131	7.6209	6.75473	6.93758	7.0932	6.92841	4.84776	5.56233	5.19385
GRM8	4.64366	4.76757	4.99511	4.67547	4.71504	4.66542	4.87776	4.57216	2.63013	2.28024	1.39042	1.39321	2.1731	6.26634	5.21642	3.98946	3.63725	3.54033	5.14944	3.61014	2.65764	4.80694	3.32383	5.47153	3.24071	4.31871	2.46153	4.8655	4.60096	5.19313	3.81045	4.44335	2.55822	2.14956	3.41062	2.09994	1.97102	1.67789	4.78686	1.82864	2.11388	1.78257	2.7928	3.25825	3.60092	2.20856	5.61358	3.9621	3.46076
GSTM1	7.47753	7.49538	7.60161	7.36338	7.54315	7.6517	7.58144	8.09226	7.37387	7.30332	7.11372	7.09091	7.89702	7.46576	7.75896	8.35944	8.42137	8.34258	8.636	8.48275	8.19971	8.81482	8.49464	8.82141	8.03512	8.5363	8.00882	8.41247	8.39207	8.44519	8.73138	8.32873	7.6832	8.15973	8.60284	9.36646	7.3145	6.87447	7.88907	6.57955	6.85184	6.69988	7.08324	7.33952	7.01617	7.1198	7.52473	7.84225	8.32069
GSTP1	12.9029	12.8988	12.9113	12.8716	12.976	12.9879	12.8528	13.6721	12.2953	12.4949	12.5024	12.5856	13.0344	12.7316	12.9509	13.0612	13.0416	12.9303	13.2422	13.1182	13.0688	13.7107	13.6679	13.7641	13.1106	12.9838	14.132	13.1472	13.2474	12.8072	13.0345	13.2811	13.4218	13.5453	13.8484	14.3905	13.9474	13.2466	13.9123	13.9232	13.4164	13.6734	13.2932	13.4708	13.5696	13.2012	13.9348	14.2485	13.543
GZMB	4.79823	4.7621	4.63585	4.7671	4.7178	4.59319	4.70637	5.03472	4.43646	4.93105	4.90607	5.14044	5.42951	5.08873	4.6463	5.01278	5.23723	5.17961	4.52186	5.26908	5.25029	4.95839	5.46273	4.94111	4.94187	4.60946	5.23142	5.25074	4.98672	5.21867	4.76533	5.14594	5.15164	5.24832	4.41608	5.10613	5.94311	5.58599	5.77514	5.46363	5.35927	5.69201	5.38916	5.12946	5.21426	5.29845	5.71835	5.89253	5.52544
HDLBP	9.26424	9.27845	9.31232	9.16659	9.32601	9.24123	9.19492	9.5607	9.29806	9.42385	9.4771	9.4888	9.37899	9.13733	9.38007	8.83088	9.24902	9.02707	9.05938	8.99332	9.44393	8.92949	9.40142	9.0855	9.06502	9.07635	9.65213	9.41798	9.48741	9.23001	9.244	9.52467	9.58388	8.81462	8.52478	9.15078	9.45012	9.1587	9.6406	9.71528	9.52542	9.63567	9.3176	9.34913	9.46761	9.23818	9.52907	9.42791	8.28244
HLA-A	8.69	8.66971	8.70899	8.67072	8.7709	8.74698	8.62242	9.61298	7.52317	8.52147	8.24602	8.60702	8.63659	8.80993	8.84457	8.77158	8.73831	8.63228	8.79506	8.98695	8.88826	9.07869	9.33772	9.14864	8.88721	8.815	9.73386	9.08102	9.09244	8.71757	8.93758	9.07864	8.62612	9.19742	9.05567	9.42749	9.63921	8.97398	9.20176	8.957	9.10695	9.25412	8.73882	8.47893	8.77084	8.59488	9.53104	9.71028	9.36267
HLA-DRB1	8.2568	8.30164	8.25213	8.19153	8.27976	8.32128	8.23166	8.26849	8.46487	8.08173	7.81759	8.04601	8.33779	8.39947	8.54428	8.42218	8.45388	8.49695	8.26561	8.73963	8.60368	9.20634	9.0159	9.20082	8.79421	8.48366	9.50118	8.7891	8.56789	8.46287	8.20487	8.57513	8.62329	9.6345	9.55312	10.6326	9.48085	8.43267	8.67132	8.46583	8.51481	8.53589	8.34032	8.0709	8.40619	8.11009	9.4006	9.67552	9.15982
HOXD11	2.42641	2.32985	2.32673	2.44137	2.50916	2.36045	2.53747	1.2571	2.69133	2.40843	2.70211	2.75863	2.69098	2.67811	2.66964	2.6772	2.80566	3.09173	2.54646	3.2234	2.87715	2.6147	2.94017	2.29734	2.63218	2.30415	2.79498	2.62203	2.31891	2.97621	2.54621	2.52942	2.76947	3.21295	1.68154	4.12938	2.70327	2.95151	2.65259	2.60803	2.61094	3.13482	2.78996	2.88634	2.4765	2.92892	2.79535	3.19781	3.35136
HRAS	8.85989	8.76908	8.87106	8.50993	8.97845	8.8859	8.70445	9.03311	8.00701	8.76522	8.56102	8.34576	8.3285	8.59885	8.88535	8.09308	7.90832	7.85889	8.20297	7.99842	8.69901	8.34131	8.7993	8.61572	8.85465	8.70635	8.87966	9.37046	9.43019	8.81228	8.91225	9.21781	8.55407	7.48828	7.74558	7.55028	8.77549	8.26916	8.96987	8.52977	8.56759	8.59144	8.56214	8.63092	8.72207	8.45891	8.57217	8.76025	8.36818
HTR1B	4.03706	4.06213	3.98604	4.23034	3.9857	4.00005	4.31676	3.30042	4.29919	4.04132	4.25868	4.43319	4.30301	4.17929	4.07448	4.16564	4.73326	4.47343	4.52617	4.17753	4.48504	4.40988	5.13251	4.39879	3.93397	4.62935	4.26948	4.59681	4.40848	5.05325	4.90911	4.55212	4.63007	4.55857	3.29252	4.70062	4.54995	4.61537	4.41803	5.10331	4.75222	4.83124	4.60008	4.54658	4.80887	4.63258	4.60444	4.73359	5.25658
HTR1D	1.61719	1.75979	1.85036	1.86476	1.68674	1.77821	1.79184	1.58243	1.69437	1.8765	1.80775	1.83852	2.19247	1.85621	2.00054	3.20705	2.40084	2.80713	5.63062	3.21833	1.95208	2.52499	3.80564	5.96943	2.21762	5.34766	1.78063	4.58378	4.49598	5.22759	5.11142	4.22778	1.91466	2.33383	1.92143	2.51385	1.90044	1.95787	1.86768	1.947	1.97969	1.859	2.01656	1.60797	2.12333	2.23773	1.91081	2.14753	2.72872
HTR2A	8.95132	9.0097	9.05597	9.19889	8.98173	8.91044	9.13158	9.08943	5.34146	8.47338	6.75598	6.60685	6.32018	7.39336	8.57021	6.27556	6.97671	7.24998	5.18629	7.10102	8.85623	5.24043	6.30524	7.15271	7.30397	7.09299	5.09662	5.25789	5.92433	4.9948	6.55144	4.55981	8.26883	4.07973	6.001	5.75778	5.35795	6.4155	5.48718	5.35048	6.21956	5.78139	6.91289	6.07902	6.44593	6.12978	7.50476	6.3242	6.67407
HTR3A	6.33981	6.37161	6.32074	6.36924	6.28487	6.22661	6.57161	5.8805	6.82716	7.18321	7.14963	7.44813	7.49046	6.91828	6.50857	6.98202	7.1216	7.32611	6.88694	6.93479	6.99756	6.83281	7.46578	6.18434	6.68175	6.5444	6.87708	6.59909	6.4667	6.94055	6.62566	6.60934	6.94173	6.23641	6.4595	7.20492	7.2563	7.11257	7.26904	7.17567	6.99414	7.11847	7.06032	6.79579	6.86147	6.94562	7.17179	7.23802	6.82032
HTR3C	3.21418	3.21866	3.09152	3.24719	3.01348	3.1741	3.28372	2.52205	2.97046	3.9899	3.57318	3.63843	4.37747	3.87857	3.19614	4.22318	3.79815	4.0628	3.43528	4.31798	4.296	3.77594	4.56786	3.06749	3.60877	3.47026	3.65096	3.7115	3.22166	4.20356	3.53849	3.6136	3.7911	4.02041	2.03033	3.87488	4.42185	4.51964	4.19011	4.2392	4.13691	4.38694	4.27329	4.29284	3.85915	4.1206	4.13089	4.37906	3.9659
HTR5A	6.7118	6.81056	6.67825	6.65598	6.66444	6.4898	6.64943	7.13504	5.30886	5.21138	5.14141	5.03716	4.57439	6.36343	6.595	5.74515	5.35536	5.19497	5.47066	5.6476	5.14959	5.17745	5.62564	5.57775	6.78453	5.95998	3.85704	5.30956	5.48542	5.05775	5.38218	5.19864	5.94914	4.36901	4.93467	3.0764	5.07489	5.71138	5.2288	5.54234	5.78412	5.32009	5.7258	5.82255	5.77017	5.80886	4.71367	5.46919	5.75864
IGF1	7.46042	7.34715	7.48766	7.12869	7.53758	7.502	7.50631	7.53907	7.47571	7.4093	6.79744	8.30498	9.35268	7.56655	7.55885	7.68946	7.81025	8.1211	7.06234	7.65001	7.96425	6.63542	7.48494	6.85959	8.30939	6.96675	7.48078	6.57654	6.44923	6.72648	6.61025	6.27831	7.42862	6.10815	5.56444	6.27127	6.08515	7.57989	7.11774	7.17471	7.34664	7.0572	7.65722	7.1889	7.43819	6.69991	8.03815	7.48019	5.74706
IGF2	9.33307	9.38581	9.24231	9.33071	9.31552	9.42899	9.53453	10.1338	7.86647	9.59334	9.15187	9.1666	9.37892	9.32035	9.41147	8.96554	9.54123	9.04002	8.52414	9.43466	9.14384	10.0705	10.1976	9.27441	9.57794	9.24213	10.9325	10.5254	10.1676	10.2122	9.68126	10.47	9.92575	10.5349	10.6178	10.2422	10.9629	10.1468	10.4044	10.2596	9.95196	10.1553	9.92028	9.70464	9.93785	9.8394	10.6957	11.0107	9.65627
IGFBP3	6.49332	6.45931	6.48783	6.68232	6.5246	6.65156	6.53027	6.49418	8.47641	6.29372	8.30347	7.06701	6.80602	7.41629	6.91473	7.7032	5.75033	6.66201	5.59838	6.6824	5.67021	6.33753	5.62248	5.58049	5.78964	6.45811	4.22253	3.92068	3.64033	3.82261	3.8519	3.80143	5.91866	3.40671	4.2738	4.24869	6.31271	6.34878	7.41382	5.20127	5.58211	5.5005	5.1567	5.62614	5.46113	4.87623	5.17575	6.15014	6.2605
IL15	1.63919	1.7166	1.7643	1.68351	1.76049	1.84237	1.7025	1.34452	1.58418	2.15798	2.41176	1.52937	1.59699	1.9172	1.74183	1.94261	1.76449	1.80941	2.15787	1.73917	1.77748	2.44416	3.97783	2.36964	5.08736	3.43214	2.9089	2.0302	2.16379	2.3014	2.3449	2.4378	1.97458	2.92695	3.11879	2.61733	2.47371	1.60566	2.12937	2.65267	1.6831	1.82895	1.82549	2.30529	1.79884	2.30589	2.10194	2.2581	2.87849
IMMP2L	6.21276	6.15595	6.22942	6.13987	6.28127	6.25568	6.09846	6.02079	6.45112	6.44667	6.07514	5.99497	6.24532	6.19458	6.3095	6.16365	5.96029	5.97123	6.20364	6.08724	6.25714	6.00985	6.32023	6.31868	6.20763	6.08866	6.09852	6.18233	6.47795	6.01421	6.4121	6.22398	6.03765	5.67324	6.29818	6.20292	6.05685	5.84343	6.18682	5.62117	5.63411	5.6298	5.6292	5.79359	5.83875	5.57286	6.46908	6.17112	5.91988
INPP1	6.95402	6.99425	6.96177	7.09909	6.96317	6.85637	7.06205	7.47184	7.08027	7.44649	7.6964	8.19637	8.27496	7.29647	7.07852	7.4094	7.74266	7.6429	7.19461	7.2883	7.54821	7.76401	7.6478	7.43009	7.63949	7.24389	8.20327	7.1159	7.25853	7.11939	7.2552	7.37287	7.6637	7.65475	7.4772	7.22464	7.85252	7.18055	7.55727	7.51311	7.18089	7.38132	7.23555	7.25608	7.42558	7.1889	8.2269	8.06252	7.42504
ITGA4	3.6121	3.60246	3.61754	3.69321	3.61367	3.57552	3.71921	4.26035	3.50986	6.64177	9.44124	8.34813	7.78775	6.04774	3.34323	4.30577	3.48504	3.80556	3.43446	4.2608	2.99047	3.23025	2.54027	3.05664	2.44579	2.21218	3.00932	2.69694	2.69967	2.45881	2.54955	2.65909	2.18017	2.74478	1.82052	3.29369	2.71779	5.1859	2.73377	6.09219	6.19731	6.02957	5.66426	5.43718	5.80351	4.64196	3.23761	2.53228	2.81746
ITGB3	2.56325	2.42157	2.47914	2.8483	2.62418	2.66878	2.35202	2.55801	2.18179	2.4448	2.36246	1.88898	2.54197	2.35389	2.65924	2.57375	2.15148	2.79476	2.5873	2.67431	2.74228	3.5385	2.48241	3.44622	2.43427	2.31993	3.75437	2.95509	3.30334	2.85492	2.79187	3.60341	2.66567	3.29964	3.79925	4.23631	3.81215	3.1328	3.22289	2.42638	2.93024	2.59175	3.20842	3.30041	3.17574	2.55184	2.91133	4.01796	3.40845
JAKMIP1	9.2414	9.26982	9.26528	9.20603	9.33906	9.22554	9.18461	9.77688	10.051	10.0176	10.0462	9.99486	9.95602	9.7594	9.44607	9.52656	10.0304	9.74316	9.55832	9.62167	9.93414	9.37393	9.66205	9.96157	9.23432	9.7376	7.85123	10.0526	9.88482	10.2013	9.73044	10.0989	10.036	8.38294	8.09478	7.87975	8.82635	8.66266	9.03133	8.44638	8.65685	8.85931	8.97112	8.75532	8.93843	8.7268	8.06773	8.47037	8.44607
JMJD1C	8.72674	8.83608	8.78616	8.95632	8.722	8.79629	8.84732	9.13365	9.5212	9.21274	8.71747	8.92506	9.0564	8.87019	8.84361	8.96071	8.9132	8.97266	8.75894	8.90888	8.97046	9.22151	8.904	9.12999	8.52176	8.71872	9.38072	9.07338	9.06756	9.00994	8.92515	9.2845	9.26389	9.01391	9.14992	9.00206	8.99248	8.91639	9.23452	9.31135	8.81748	8.92386	8.84874	8.81564	9.05599	8.73202	9.08614	9.12335	8.86449
KCNMA1	6.51573	6.6118	6.5597	6.63721	6.60678	6.51179	6.73759	7.13869	6.66809	5.83105	6.52752	6.34116	6.16839	6.36408	6.44054	6.15167	6.35262	6.3354	5.72878	6.02069	6.26354	5.23908	4.80895	5.68181	5.28936	5.86193	3.84295	5.49131	5.54477	5.5426	5.70215	5.37378	6.38999	5.24219	7.36944	4.31749	4.72356	5.36519	5.92285	4.66783	5.86335	5.62297	6.08734	5.71546	5.94993	5.84926	5.00653	5.04437	5.0146
KDM5C	6.96289	7.1347	7.03654	7.2232	6.92799	7.02728	7.13952	7.56029	7.67705	6.80883	6.69463	6.85806	6.8743	6.97594	6.93136	6.78845	6.89358	6.70244	7.09371	7.00397	7.04646	7.65493	7.53558	7.29954	6.73297	6.93389	7.61336	7.0352	7.19739	6.96943	7.12852	7.27859	7.54026	7.57576	7.68936	6.91221	7.4567	6.81906	7.13012	7.05871	6.93846	7.05257	6.85979	6.81712	7.09717	6.81102	7.44532	7.59872	6.85483
LAMB1	8.27706	8.13261	8.34386	7.92912	8.4923	8.29772	8.06851	9.05912	10.2404	8.02743	7.53377	7.84512	8.20782	7.32983	7.82573	8.69451	8.84506	8.756	9.39633	8.28675	8.81527	7.80202	7.3782	8.80794	6.16475	8.00629	5.79495	8.62637	8.34713	8.43618	8.44883	8.24595	7.51011	6.25076	7.0238	5.66355	5.06477	9.23615	8.96749	9.16293	9.61745	8.78738	9.10833	8.77675	9.1269	8.26332	7.46195	7.21572	6.54852
LASP1	8.63357	8.65402	8.69007	8.63163	8.7127	8.70454	8.62094	9.22291	9.01878	8.17039	8.05106	8.42619	8.59681	8.25144	8.6596	8.09046	8.77941	8.65377	8.41264	8.52015	8.86472	8.31402	8.45963	8.90004	8.38801	8.4267	8.10874	8.25643	8.22692	8.06887	8.314	8.24276	8.58542	7.80908	8.13539	7.87033	8.55933	8.78038	9.12959	8.66066	8.90726	8.75839	8.86814	8.91441	8.6037	8.78921	7.82297	8.19612	7.94027
LZTR1	6.77177	6.68033	6.71557	6.59743	6.84762	6.72608	6.6152	6.92518	6.39054	6.16418	6.37013	6.46339	6.4918	6.26502	6.58147	5.93492	6.30302	6.01391	6.23339	6.11169	6.4777	6.12351	6.54848	6.40279	6.29091	6.10842	6.80868	6.23113	6.27038	6.03179	5.90697	6.20337	6.7542	5.74939	4.99027	5.85946	6.81898	6.38453	6.92329	6.7728	6.83544	6.88769	6.57189	6.68418	6.51315	6.52237	6.8329	6.85014	5.84385
MACROD2	8.80419	8.70077	8.93239	8.54801	9.04282	8.94915	8.7297	8.91424	8.85094	9.74216	8.87664	9.25464	9.24491	9.34916	9.24174	9.59838	9.57756	9.61373	9.86834	9.59046	9.63521	9.12732	9.74151	10.2925	8.88807	10.3413	8.65155	10.2596	10.287	10.4354	10.5313	10.2992	9.10637	9.39375	9.12116	7.44281	9.24333	8.94513	8.95198	10.3339	9.25742	9.53958	9.26595	9.41995	9.91387	9.18713	8.32875	8.68608	8.61375
MAGEL2	7.72073	7.90025	7.64019	7.89428	7.54987	7.56345	7.76525	7.72992	7.74528	7.06188	6.87034	8.59407	8.4192	8.31516	7.53453	8.15967	8.03307	7.71107	10.1395	8.39892	7.66973	9.70473	9.63124	10.3715	9.2288	8.18313	6.99225	6.99918	7.64147	7.08512	9.38316	6.9616	8.0619	7.56826	7.74791	6.76726	8.607	8.58295	9.40219	8.89827	8.90055	9.13187	8.73305	8.80428	8.8296	8.64045	7.9511	8.95172	9.49606
MAOA	7.58106	7.55142	7.65189	7.52091	7.7151	7.73138	7.63011	8.25903	7.41519	8.70382	8.39759	7.87601	7.85791	7.98647	7.89375	8.85366	8.32502	8.51475	8.69716	8.68736	8.3857	8.50755	8.74185	8.73624	7.6091	7.92985	8.97001	7.63062	7.74797	7.83004	8.01627	7.9055	7.63533	8.85495	9.3988	7.97031	8.56785	8.44091	8.61747	8.11748	8.65934	8.43046	8.45105	8.63031	8.57566	8.25827	7.69521	8.32203	8.8026
MAOB	6.44197	6.26708	6.40211	6.03274	6.56657	6.49169	6.48832	6.87392	8.12872	6.87064	6.64125	6.15081	6.70296	7.04988	6.69837	7.40863	7.0628	7.20682	7.40422	7.37716	7.08142	6.7358	7.70994	7.653	7.64455	7.43258	7.4136	7.1468	7.11345	7.22655	7.81323	6.90483	6.37725	7.87707	8.42288	9.6878	8.17993	7.05537	7.63629	6.50642	6.81281	6.87235	7.36032	7.78629	7.44588	7.44931	6.91473	7.60785	8.2703
MARK1	8.47792	8.42063	8.47252	8.43628	8.57389	8.48391	8.48403	8.74654	8.62908	8.33185	8.86381	8.99917	9.07014	8.74213	8.55754	8.26206	8.51552	8.77748	8.6114	8.57612	8.82931	8.48315	8.73705	8.48504	8.6467	8.2782	7.93201	7.62561	7.59611	7.78834	8.03369	7.6505	8.88489	8.35395	8.29096	7.63998	8.87814	8.32478	8.72555	8.85269	8.50727	8.56977	8.72594	8.66425	8.79282	8.54386	8.12548	8.37597	8.12226
MBD3	9.55245	9.70194	9.54625	9.76781	9.50166	9.52637	9.60071	9.97261	8.90339	9.32443	9.09377	9.15258	9.33167	9.15079	9.47092	8.61599	9.42512	8.942	8.95426	9.01924	9.65698	9.01605	9.21223	9.32379	8.86225	8.92386	9.46598	9.18788	9.18375	8.99568	8.84277	9.3709	9.66206	8.58937	8.56535	8.64336	9.21151	9.18966	9.63843	9.43769	9.36901	9.39316	9.19766	9.14411	9.17041	9.00155	9.24289	9.44363	8.167
MBD4	8.11676	8.13066	8.14521	8.09578	8.20723	8.03681	8.00568	8.59219	8.35673	8.50697	8.02386	8.17519	7.93741	8.0774	8.15741	8.05748	8.25557	8.15812	8.25049	7.95497	8.40575	8.09314	8.15718	8.26402	7.74135	8.05787	8.44172	8.0838	8.14259	8.02995	8.10732	8.14831	8.40681	7.61236	7.63282	7.53252	8.26724	7.80176	8.19341	7.99435	8.00739	8.12532	7.89098	7.97655	8.12194	7.79337	8.45357	8.4241	7.99473
MCC	4.2105	4.21541	4.20345	4.22981	4.3388	4.31573	4.39695	5.83177	3.55727	3.42803	4.03602	4.4446	4.75	3.4391	4.26268	4.49022	3.62923	4.1172	4.00871	4.29225	3.61127	4.81985	5.01875	4.86043	5.0095	3.75983	5.23133	3.85904	4.11369	3.48444	4.29217	4.00622	3.11822	5.02448	5.12902	4.81372	4.59492	4.26562	4.48874	4.80797	3.93668	4.06364	4.42243	4.17086	4.47839	4.27513	3.92173	4.84205	5.21763
MECP2	8.50233	8.58936	8.54366	8.75714	8.56321	8.6096	8.66067	9.13708	9.5192	8.73396	8.88794	8.99407	9.09109	8.54214	8.62676	8.66829	9.24505	9.07479	8.68918	8.96603	8.99325	9.30865	8.99082	9.4378	8.82426	8.81844	9.48951	9.15616	9.16574	9.08265	9.02157	9.48852	9.16685	8.79917	9.20822	9.40506	9.25927	8.76567	9.22141	9.22258	8.7028	8.93476	8.76122	8.73452	8.84365	8.70359	9.09179	9.40525	8.0659
MEF2C	10.9484	10.9951	10.9911	11.0766	11.0212	10.9788	10.9772	11.0137	9.27399	7.86711	7.3949	7.40649	7.88919	9.4541	10.7439	8.69727	9.05074	9.73568	8.38524	9.50728	10.7313	8.273	8.33201	8.6203	7.70621	9.28825	7.67329	7.73038	7.57512	8.01042	7.81239	7.33217	10.6306	7.25403	6.9356	7.96829	7.29616	7.73688	7.88873	8.63725	8.09867	7.46126	7.88497	7.987	7.87281	7.44777	7.31597	7.64574	7.64808
MET	5.25821	6.88948	7.20347	8.01808	5.50417	6.13164	6.76735	7.65645	2.24022	9.85947	6.96824	3.49271	3.92505	8.40696	6.86835	3.21182	3.14845	3.50087	3.64576	5.14445	3.06705	6.51067	7.18617	3.96785	7.57652	3.83757	5.6535	3.11637	3.41386	3.41934	3.07272	3.76753	4.07338	4.56655	4.67054	3.57534	5.17788	3.53457	4.97603	3.87222	3.89344	4.16961	4.11575	4.25522	4.64057	4.9298	5.69147	5.82193	4.06234
MIF	15.1937	15.0748	15.2127	15.01	15.3128	15.2583	15.1318	14.6942	15.4533	15.5228	15.3269	15.4268	15.4735	15.1329	15.2547	14.9059	14.9425	14.8081	15.0612	14.9074	15.1095	15.0254	15.076	15.0897	14.8795	14.7908	15.0118	14.949	15.1291	14.7819	15.0107	15.0553	15.3653	14.6168	14.6609	14.4818	15.2782	14.7764	15.391	15.2902	15.0547	15.2464	14.9091	15.0384	15.2307	14.8037	15.167	15.2449	14.5041
MTF1	8.60779	8.68258	8.61926	8.73694	8.6449	8.60309	8.66354	9.38278	9.3678	8.75892	8.72406	8.82617	9.03055	8.49839	8.71281	8.53942	9.02667	8.92618	8.52148	8.76709	8.84397	9.09812	8.81755	9.16637	8.81031	8.56349	9.9604	8.94781	9.09917	8.63925	8.80637	9.17448	9.27153	9.16761	8.93438	9.55115	9.26659	8.78162	9.16643	8.77896	8.93086	9.13185	8.76585	8.71446	8.79318	8.71287	9.63742	9.63834	8.21101
MTHFR	6.26881	6.36128	6.3256	6.41406	6.42437	6.48766	6.4499	6.59321	7.17374	6.19333	6.64511	7.08809	7.08065	6.0524	6.27223	6.14732	6.67637	6.36252	5.86197	6.22833	6.34094	6.15456	6.24091	6.31437	6.13449	6.07741	6.30183	6.30005	6.38834	6.09737	6.05044	6.50571	7.16632	5.89194	5.75445	4.97975	6.30482	6.16639	6.25697	6.83877	6.2208	6.41885	6.18279	6.08816	6.29345	6.24972	6.25719	6.53882	5.20446
MYO1D	5.3856	5.33605	5.27642	5.32112	5.24904	5.00924	5.10882	6.58522	3.71506	3.40096	3.06414	2.89588	3.28018	4.48043	5.20182	3.73392	4.7871	4.7457	3.81714	4.32103	4.74803	4.73248	4.93511	4.34645	5.1445	4.41284	7.96053	5.49128	5.75117	4.41717	4.31377	5.87199	6.12682	5.87172	4.01495	3.33087	7.10405	5.67352	6.20144	5.24443	6.33342	7.02039	5.30492	5.33547	5.55846	5.80413	7.9924	7.30785	4.06927
NBEA	10.697	10.713	10.7331	10.5561	10.8683	10.7637	10.6126	10.7124	11.6819	10.3404	10.6307	10.6922	10.6508	10.4341	10.5943	10.1017	9.69043	9.9261	10.1487	10.0657	10.548	9.66399	10.2774	10.0936	9.88886	10.1843	8.91113	10.142	10.2183	9.89376	10.2766	9.92859	10.8531	8.79725	9.04055	8.86163	9.83286	9.55835	9.6074	9.80303	9.95372	9.82311	9.88366	9.79734	10.1934	9.51228	9.15346	9.81635	10.0045
NF1	9.17363	9.25773	9.21807	9.24315	9.17683	9.17667	9.28908	9.33543	9.08772	9.37902	9.18301	9.36404	9.58911	9.28003	9.32837	9.22199	9.27416	9.27149	9.2964	9.23651	9.43508	9.5452	9.57396	9.26464	9.04781	8.99794	9.74776	9.12156	9.24859	9.08457	9.27777	9.43918	9.51343	9.17233	9.10937	8.84852	9.56078	9.32586	9.69884	9.34651	9.42119	9.45085	9.39265	9.343	9.63224	9.11187	9.5767	9.61447	9.03218
NLGN1	7.59232	7.69376	7.74404	7.87879	7.62428	7.68952	7.68456	8.23798	8.98257	8.59224	8.90569	8.95526	8.79985	8.17279	8.02165	8.20912	8.20575	8.50026	8.37771	8.42137	8.52796	8.43063	8.02293	8.41809	7.17294	8.15225	7.79098	7.92798	7.84885	7.9699	7.88952	7.95183	7.13483	8.10964	7.88555	6.55041	7.30009	7.83163	8.19442	7.93161	7.85826	7.87876	7.77292	7.54281	8.18317	7.29837	7.74433	8.22109	8.55275
NLGN3	5.48237	5.35632	5.54797	5.29024	5.61404	5.60297	5.27005	6.2553	5.94853	5.38808	5.53133	5.78938	6.33639	5.18199	5.53299	5.22675	5.55629	5.43095	5.34293	5.41301	5.82521	5.69611	5.91534	5.90646	5.31561	5.19369	6.05368	4.95915	5.38574	4.82606	5.35039	5.45622	5.40591	5.31643	4.57363	4.24054	5.5369	5.55309	5.94037	5.05803	5.85903	5.71416	5.54776	5.21401	5.40601	5.46705	6.25807	6.2233	4.94172
NLGN4X	6.07259	6.21411	6.20232	6.30357	6.15904	6.23783	6.25312	6.40455	7.81598	7.23307	7.13268	7.15445	7.16537	6.63239	6.35332	6.95105	6.8204	7.0756	7.10021	6.75083	6.66017	7.24154	6.82332	6.89865	6.732	6.54365	6.11444	6.13083	6.23443	6.64565	6.71833	6.26704	6.77037	7.1127	6.31803	5.47025	6.43065	6.87535	7.00543	6.4593	7.07203	6.59914	7.07312	6.83346	7.22435	6.71362	6.3984	6.43746	6.65205
NOS2	6.6032	6.90462	6.59768	6.53408	6.25657	6.25766	6.68426	7.0458	5.62517	4.23968	3.56917	3.81463	4.06081	4.65796	5.87879	4.16986	4.8246	4.22063	3.45389	4.16003	5.83778	3.90078	4.05598	4.17734	4.92912	4.50978	4.11645	4.48259	4.34763	4.26751	4.50154	4.28338	5.17373	4.44776	2.82393	2.1274	4.00772	3.62745	4.16349	4.51117	3.8799	4.10485	3.82942	4.25422	4.19047	4.16182	4.23813	4.2597	2.91676
NPAS2	5.7355	5.68033	5.74211	5.64022	5.89951	5.7335	5.65772	6.13242	5.55219	5.50132	4.77375	4.76429	4.89267	5.59697	5.7215	4.63976	5.58975	5.37354	5.52442	4.29712	5.878	4.42301	5.20303	5.57292	3.55111	5.37643	3.72829	5.9255	5.98319	5.93645	5.65853	5.8876	6.29719	4.12715	2.73472	4.19906	3.57643	5.83916	4.6773	4.00405	6.17694	5.99643	5.78434	5.4691	5.33218	5.93587	3.74458	3.78388	3.27246
NRCAM	11.1147	11.0652	11.1101	10.9467	11.2763	11.0367	11.0764	11.63	11.3256	10.4397	10.8143	11.0756	11.0736	10.7802	11.0165	10.6716	10.9744	10.9455	10.3569	10.4143	11.4432	10.685	10.5797	10.4	9.97498	10.404	9.94266	9.98135	9.982	9.98466	10.0648	9.93626	11.4314	9.80732	9.52052	10.0542	10.0329	11.3729	11.4302	11.0724	11.5127	11.5053	11.2405	11.0727	11.32	11.0414	9.7203	10.2286	10.204
NRP2	2.57946	2.45034	2.79355	2.71972	2.54591	2.78065	2.48773	3.72297	6.10576	3.42327	4.88893	6.50015	6.71758	4.17408	3.26258	5.12009	4.29396	4.75944	5.17104	5.66124	3.73058	5.56891	4.55789	5.10182	4.9609	5.08097	3.56758	2.3297	2.53034	2.71885	3.54683	2.78828	2.53659	5.23871	6.51729	4.02067	3.42523	4.26913	4.21555	3.85607	4.10615	3.87624	4.32623	3.76331	4.02818	3.64942	3.57084	4.21304	4.82723
NRXN1	9.13737	9.2245	9.18078	9.23598	9.14946	9.07241	9.235	9.44778	9.26995	8.72885	8.97841	8.99404	8.93602	8.98514	9.08752	8.65597	8.59583	8.91023	8.66438	8.77909	9.23226	8.18799	8.24926	8.40978	7.5998	8.26957	7.89971	7.43943	7.48223	7.52741	7.92276	7.46275	9.08927	8.2731	7.74989	7.18857	8.47115	9.04637	9.33764	9.38742	9.19594	9.19937	9.11632	9.11954	9.31582	9.07672	7.85362	8.04821	8.63444
NSD1	7.23376	7.27747	7.22854	7.28042	7.22423	7.20013	7.21569	7.75425	7.77702	6.9756	7.38572	7.57122	7.59135	7.14218	7.2098	6.68896	7.26583	7.26712	7.17959	7.08855	7.49173	7.42114	7.42957	7.5652	7.25509	7.00117	7.92502	7.28779	7.33207	7.11797	6.90552	7.44971	7.55909	7.24653	7.20308	6.91004	7.86599	7.33712	7.82702	7.81338	7.60115	7.7106	7.46364	7.36597	7.48292	7.37539	7.95874	7.89113	6.85343
NTF3	3.27057	3.16542	3.27162	3.14415	3.30646	3.42942	3.33329	3.44585	8.57273	3.24454	4.38323	5.31327	4.81521	4.84994	3.33961	3.31364	3.31601	3.38957	2.93467	3.43431	3.00971	2.87531	2.50906	3.48135	3.76802	3.01764	3.03048	3.02675	2.64229	3.26725	2.5947	3.00264	4.07775	4.00576	2.67979	3.08401	3.44732	3.33731	3.2688	3.32191	2.79456	3.07086	3.28582	3.22205	3.21969	3.04782	3.3722	3.2441	3.16085
NTF4	3.16383	3.29927	3.28088	3.29649	3.08339	3.26241	3.21568	3.52349	3.81967	3.80106	3.52398	3.46715	3.67446	3.5404	3.24499	3.66118	3.62005	3.53032	3.81718	3.68805	3.42441	3.82225	3.99158	3.68378	3.42996	3.09892	3.39572	3.55469	3.23729	3.79301	3.74001	3.42797	3.72911	3.48022	3.56083	4.17366	3.37781	3.72646	3.6108	3.69338	3.80242	3.78789	3.74214	3.91276	3.81141	3.86787	4.04935	3.5964	3.91813
NTRK2	9.26655	9.32993	9.27022	9.23375	9.2988	9.20027	9.36486	9.96319	7.75553	8.34362	8.46814	8.21354	8.89079	8.7063	9.18309	8.51903	8.67951	8.85492	8.90666	8.60272	8.94531	8.70161	8.93967	8.76393	8.36364	8.18119	8.45531	8.26554	8.40898	8.04885	8.50151	8.46786	9.06873	7.57686	7.4843	8.8231	8.60367	8.81489	8.94163	8.80024	9.00731	8.56489	8.99557	8.99313	8.97005	8.83454	8.56441	8.41349	8.23409
OXT	5.83022	5.86174	5.78864	5.96742	5.78078	5.76693	6.08355	5.27111	6.02204	6.14679	6.15292	6.45729	6.69561	6.52288	5.74567	6.26674	6.65702	6.78287	6.17648	6.59002	6.4602	6.56953	7.0829	7.7387	6.80474	6.12855	6.99521	6.28421	6.00367	6.6319	6.13348	6.30916	6.66068	6.16467	5.81771	12.2636	7.3333	6.89132	6.86844	6.9464	6.47349	6.77823	6.9004	6.32299	6.85024	6.58101	6.95548	7.54714	12.2334
OXTR	6.91155	6.81849	7.02085	6.7541	7.24417	7.23557	6.86617	7.73774	7.50153	7.8003	7.19518	7.58173	7.52274	7.52836	7.47055	7.87456	7.34724	7.36283	6.75563	8.05085	7.29392	8.60087	9.6773	9.12948	10.1189	8.13389	9.07893	7.22497	7.53863	7.34939	8.89115	7.75699	6.96901	8.04368	6.46149	6.19801	8.0299	7.51845	7.82184	7.2944	7.38035	7.5051	7.72091	8.17483	7.84338	7.3233	7.68941	8.35656	9.31776
PASK	5.08824	5.30648	5.03981	5.36661	5.18011	5.09141	5.04983	5.96162	4.74182	4.80322	4.53943	4.68659	4.39684	4.65688	4.60182	3.24877	4.48919	4.02311	4.60151	4.05675	4.37555	3.96912	4.52126	5.61339	3.40472	5.83644	3.1411	7.25756	7.03057	6.78484	6.17981	6.90085	6.32632	2.97287	3.00765	5.86448	3.78817	3.80249	4.01469	3.90461	3.78523	3.64174	3.96032	4.01449	4.45016	4.08752	3.20435	3.25883	4.20832
PAX6	6.13712	5.7898	5.98429	5.41541	6.10936	6.15761	5.92147	7.24543	5.75079	6.04205	5.30042	5.92043	6.78484	5.79226	6.34806	6.59423	6.77033	6.76466	7.96772	6.69389	6.73711	7.12517	6.72487	7.02891	5.57502	6.40968	6.77535	6.62749	6.73322	6.37327	6.44012	6.76309	6.07277	6.06455	7.22558	8.305	5.49506	5.24624	5.78292	5.10674	4.87656	4.96282	5.25175	5.06683	4.81395	4.89462	5.95351	6.80847	5.72224
PCDH10	7.05139	6.90368	6.97714	6.83554	7.12893	6.96188	6.82888	7.33127	4.19196	5.87498	6.05445	4.96496	5.50763	6.49577	6.98609	6.75497	7.05471	6.70222	6.85851	6.65094	6.55269	7.16303	7.72138	7.63767	6.77068	7.43849	7.14143	7.25884	7.53051	7.34526	7.54635	7.29544	7.12217	6.89028	6.34053	6.01117	6.59657	6.69688	7.45367	6.80527	6.49601	6.72441	6.69414	6.98875	6.65915	6.66279	6.80497	6.7378	6.82745
PDE4A	11.4091	11.6311	11.3243	11.7528	11.3158	11.2766	11.6045	11.6955	11.7341	10.873	11.857	11.2525	11.3928	11.731	11.2216	10.7734	10.816	10.8377	10.5747	10.7725	10.811	10.8943	11.2695	11.1788	11.4224	11.269	10.82	10.6331	10.5638	10.5322	10.99	10.6753	11.4823	10.979	9.8039	9.43092	11.6366	11.6309	12.0501	12.658	11.7941	12.0515	11.7532	11.8085	12.0617	11.7422	11.0566	11.4459	10.2843
PDE4B	5.23719	5.33608	5.32575	5.43424	5.2524	5.11552	5.17875	5.84746	4.55814	5.46188	5.082	5.24597	5.72385	5.12161	5.31782	4.73124	5.29945	5.71896	5.51969	5.53771	5.64653	5.78063	6.00751	5.96517	5.6526	5.50091	6.46637	5.56532	5.79737	5.75085	5.86466	5.87446	5.67261	5.9463	5.50191	5.37597	5.92581	5.51588	5.97769	5.10559	5.59637	5.57389	5.50604	5.19349	5.56399	5.39665	6.35803	6.15843	5.71118
PECAM1	6.62989	6.53353	6.54792	6.61806	6.78024	6.73963	6.53875	6.89292	5.1773	6.95887	6.43391	6.53456	6.88999	6.82785	6.53834	6.50508	6.80929	6.83483	6.60048	6.83492	6.70459	7.08976	7.19579	7.15695	6.63168	6.46551	7.86224	7.18864	7.07206	7.17703	6.60376	7.29808	7.94837	7.90887	7.33584	7.02401	8.22834	7.56781	7.85833	7.7113	7.52039	7.71259	7.43232	6.96295	7.33584	7.00496	7.49067	7.91702	6.67244
PER1	7.93649	8.07303	7.90839	8.22936	7.99793	7.9485	7.9235	8.86136	7.78669	6.85665	6.65859	6.97177	6.98251	7.15764	7.58576	6.66423	7.13118	7.05969	7.29662	7.08193	7.15692	7.37729	6.95495	7.87513	7.1052	7.57192	7.39071	8.01541	7.92408	7.40388	7.61809	7.76428	7.40804	6.73911	6.84963	8.12097	7.52382	7.32049	7.56096	7.58812	7.6043	7.60128	7.26414	7.21177	7.33894	7.24037	7.15709	7.27187	6.98829
PLA2G4A	4.71045	4.52322	4.68284	4.5746	5.02098	4.75736	4.33135	5.27317	1.69726	2.74871	1.75377	2.06273	2.45282	2.43804	4.04747	2.58352	2.65866	2.50542	2.22805	2.58897	3.38411	3.24278	3.48047	2.46948	2.62906	3.00511	3.9341	3.28954	3.19208	3.03455	2.17139	3.32372	6.42728	3.51531	4.60122	5.30394	3.96186	3.18305	3.82795	3.36895	3.33534	3.68181	2.91334	3.67026	3.1862	3.59161	3.70769	3.83724	2.74394
PLAUR	4.03337	4.09144	3.96551	4.26638	3.9515	4.05232	4.20652	3.14364	4.50374	4.27111	4.41159	4.73917	4.99388	4.60757	4.12854	4.10969	4.51346	4.69129	4.0234	4.55452	4.8087	5.0224	5.15275	4.49951	4.44848	4.28685	4.77219	4.68805	4.3738	4.74834	4.31045	4.79439	4.56844	4.52656	5.11955	5.48572	5.28055	5.4381	5.50604	5.7337	5.63376	5.88079	5.45738	5.21641	6.06453	5.03787	5.30263	5.24008	4.20646
PLD5	3.67301	3.60029	3.58942	3.64443	3.60504	3.61073	3.60487	3.76411	1.74791	2.69726	2.01117	2.09795	3.44472	3.40134	3.51523	3.09592	3.00775	3.98619	3.96945	4.01594	3.94298	5.9388	4.12119	3.48095	3.95355	4.14555	3.58675	3.47601	3.30313	3.43707	3.13901	3.46113	5.21809	3.57227	6.21812	1.65581	4.27362	3.16038	3.76308	3.1535	3.64374	3.57057	3.37024	3.19743	3.76123	2.78175	4.80184	4.52596	4.25786
POMC	4.49899	4.45421	4.42673	4.45125	4.58484	4.34709	4.56582	2.9807	5.0167	5.11296	5.43394	5.47121	5.73994	5.2505	4.61357	5.12044	5.34928	5.38016	5.27805	5.59922	5.23244	4.90358	5.30692	4.79007	4.74555	4.62817	5.02026	4.88374	4.65358	5.26179	4.75572	4.72726	5.16024	4.78066	4.59561	5.80037	5.84171	5.36021	5.69359	5.87261	5.38965	5.63349	5.2617	5.14137	5.07568	5.50002	5.54433	5.51429	5.18937
POU6F2	4.73523	4.73392	4.50982	5.20781	4.64758	4.50303	4.43546	3.97476	1.98826	2.19869	2.01161	2.01424	2.20491	2.1793	3.93664	2.42535	2.42611	2.67146	2.9262	2.08199	2.10007	1.83448	2.42184	3.0993	2.48803	2.54938	2.71125	1.88313	2.24318	1.88524	2.62821	2.19415	2.70682	4.33685	4.40422	1.66046	2.33618	2.81781	1.50649	2.20078	2.31912	2.58231	2.84389	2.33212	2.23754	1.99325	2.31391	3.20243	2.57777
PRF1	4.84448	4.8546	4.82496	4.89393	4.84436	4.99537	4.95791	4.27409	5.28485	5.75447	5.94932	6.25012	6.09471	5.71693	5.1118	5.81125	5.78486	5.80951	5.32077	5.98653	5.91438	5.61337	6.4074	5.25016	5.56479	5.54396	5.50141	5.22606	5.0284	5.73105	5.18858	5.27308	5.85202	5.53183	5.02942	6.08577	6.43434	6.19813	6.10939	5.99699	5.71735	5.95524	5.95741	5.52275	5.89832	5.62464	6.08252	6.13236	6.1057
PRKCB	9.07828	9.18828	9.04757	9.20674	8.95349	8.9501	9.09582	8.94252	7.57696	9.71227	6.83673	7.86425	7.8037	8.85358	8.73327	7.15116	8.06237	7.21056	6.58431	6.47166	7.91117	7.24425	7.8937	7.47178	6.70158	8.17808	6.88043	9.82165	9.82454	9.83358	8.75596	9.95226	9.50653	7.52632	7.11496	4.11681	7.83832	7.26769	6.41154	6.96597	7.48005	7.28394	7.02639	6.80539	7.69722	6.34934	7.35133	7.03695	6.36187
PRL	1.31272	1.36067	1.37361	1.62214	1.2996	1.33673	1.30606	1.15095	1.24138	1.34779	1.32374	1.38552	1.36913	1.35047	1.83763	1.36947	1.63528	2.19221	1.41608	2.01143	3.34377	1.84526	2.33113	1.45574	3.29082	2.47769	1.70227	1.87213	1.63145	1.4345	1.64927	2.45491	1.41045	3.992	5.72454	1.95031	2.90046	7.84365	5.90239	5.72888	7.63622	6.64629	7.45008	7.17682	6.99064	6.85767	3.60389	3.77037	3.11172
PRLR	1.42882	1.60048	1.58111	1.45314	1.72643	1.53045	1.67994	1.67	1.57978	3.31053	5.67937	2.15444	1.58562	1.82953	1.6394	4.67604	2.09636	3.16889	4.1539	4.98407	1.95949	4.6293	2.77525	4.35866	2.57833	3.21016	1.65032	3.28553	3.98539	3.29263	4.89364	2.62479	1.88976	2.52724	2.25557	2.55819	1.65672	1.87787	3.24839	1.86673	2.0905	1.76209	1.94169	1.89196	1.84019	1.79685	2.00703	1.91097	5.70504
PTCHD1	8.33009	8.18149	8.59484	8.00328	8.70837	8.64523	8.39188	8.63061	9.63645	4.88998	3.99727	4.81381	6.45358	7.64812	8.67125	8.35145	7.88035	8.26019	9.14611	8.31992	8.34314	8.91803	8.78945	8.91207	9.13119	8.29426	8.49851	8.49737	8.81665	8.23285	8.65915	8.65838	7.82922	9.06813	9.13011	8.95467	7.11738	7.96822	7.99432	7.81225	8.21903	7.56858	8.55185	8.38964	9.04013	7.53948	7.66495	8.55728	8.60258
PTEN	7.48205	7.55929	7.50468	7.66714	7.49607	7.51245	7.56923	7.86707	7.58213	7.51965	7.55585	7.81078	7.86805	7.66674	7.59476	7.83204	7.74969	7.78739	7.52051	7.62744	7.75618	7.63159	7.77987	7.64074	7.42884	7.38809	7.40821	7.36742	7.22576	7.32044	7.37183	7.29027	7.6477	7.21174	7.34737	7.73905	7.52025	7.72691	7.77812	7.91701	7.67769	7.67094	7.80384	7.83831	7.97072	7.55382	7.36643	7.2873	7.80111
PTGS2	4.84348	4.86846	4.83227	5.2013	5.1588	5.0407	4.95726	5.77369	1.32563	2.48269	2.09698	1.58339	1.47429	3.66698	4.51979	2.08825	2.03713	3.60103	2.40954	3.01696	3.47624	2.19552	3.08762	2.10273	2.15385	3.95196	2.26599	2.74245	2.58122	2.20133	1.80884	2.32499	6.65207	1.95783	3.74518	2.89445	2.08004	2.13329	2.50077	1.82682	1.92263	1.69294	1.8308	3.32503	1.77165	2.78603	2.09505	1.91398	2.22779
RAB11FIP5	9.26196	9.4384	9.21935	9.33627	9.14925	9.10534	9.25483	9.49924	8.63068	8.64304	9.07676	8.99457	8.95592	8.81209	9.03763	7.93359	8.65307	8.16166	8.11661	7.9791	8.97557	7.9687	8.6164	8.51015	8.99456	8.2848	8.60807	8.64616	8.53584	8.35551	8.3305	8.47918	8.85069	7.63505	7.1938	6.91246	9.44819	9.15375	9.45298	10.2779	9.6503	9.80753	9.40514	9.28886	9.72701	9.35288	8.68946	8.80681	7.87695
RAB39B	8.37811	8.36253	8.39531	8.33455	8.44252	8.3284	8.31872	8.28113	8.75573	8.79578	8.57856	8.49517	8.46798	8.50707	8.37368	8.12922	8.35158	8.23436	8.2305	8.0987	8.60233	8.07984	8.3651	8.41556	8.18138	8.28637	8.10287	8.07724	8.06448	8.09591	8.17731	8.16202	8.74857	7.68726	7.55443	7.19556	8.70719	8.4277	8.62848	8.78954	8.59932	8.61099	8.48367	8.58369	8.62793	8.42444	8.45008	8.52069	7.81807
REEP3	8.82104	8.90158	8.80834	8.97042	8.76343	8.64008	8.75537	9.32142	7.49954	8.46111	7.92902	8.16568	8.71309	8.7182	8.89027	8.67389	9.31741	9.11662	8.79941	8.82216	9.18416	9.76631	9.44679	9.17641	9.43478	8.87986	11.2671	9.40116	9.53944	9.00204	8.7208	9.79048	9.94342	10.3592	9.43979	9.77644	10.7505	9.74463	10.2542	9.63977	9.91596	10.3682	9.53805	9.41978	9.78729	9.42131	11.4586	11.3299	9.4018
RELN	6.51388	6.28423	6.55216	6.27948	6.46658	6.58912	6.60555	7.23421	3.87494	4.76816	4.84588	4.40963	6.51825	6.0233	7.39295	6.97882	7.02519	7.56509	7.29195	8.35181	7.51664	8.07676	7.45636	7.84085	7.96793	7.33814	5.80648	7.34392	7.3439	6.88899	7.66	7.31053	5.97364	6.27106	7.32002	7.28976	4.15884	6.90288	5.93806	5.55916	6.42242	5.92018	6.73784	6.59208	6.78719	5.78695	5.66871	6.30641	7.50983
RIMS1	8.62583	8.65468	8.66615	8.61705	8.661	8.60053	8.73707	9.04938	8.38746	9.22248	10.0659	10.1559	10.0689	8.66515	8.74735	8.37796	8.75766	9.06413	7.90577	8.53201	9.17421	7.87992	8.04276	7.70001	8.36696	8.12586	6.53873	7.91942	7.93318	8.16912	7.69576	8.11103	9.26811	7.18423	8.36324	6.04595	8.25257	8.48378	8.32273	8.72421	8.68134	8.56265	8.94161	8.77658	8.78029	8.86501	6.85921	7.21002	8.16364
RNF8	7.26917	7.27887	7.1975	7.10724	7.21503	7.11327	7.09848	6.88983	6.66744	6.66507	6.92258	6.79693	6.63456	6.74703	7.08839	6.51813	6.12531	6.38868	6.34446	6.27977	6.38844	6.57415	6.91572	6.26185	6.83415	6.45985	6.91689	6.55253	6.76238	6.36363	6.5839	6.60761	6.66731	6.53211	6.24093	5.76715	7.29383	7.03943	7.21887	7.42643	7.51864	7.5112	7.14925	7.13229	7.63435	7.096	6.80436	6.82621	6.40651
ROBO1	7.21882	7.07862	7.28088	6.86094	7.4263	7.15265	6.98971	7.75294	7.20773	8.02746	8.45609	8.22717	8.40007	7.30901	7.44174	8.41069	8.28333	8.50571	8.30008	8.40095	7.85527	8.47423	8.44455	8.86046	7.31812	8.40313	8.0555	7.78508	8.0156	7.75482	8.41374	7.86356	7.84102	7.67004	8.77986	7.29095	8.91833	8.82493	8.49145	8.51751	9.0724	8.79426	8.90299	8.92541	8.94889	8.63388	8.23119	8.308	8.25307
ROBO2	7.32494	7.13778	7.31851	6.81468	7.62574	7.39665	7.31366	7.18732	7.32913	7.54466	7.00194	7.55741	7.75489	7.73338	7.51759	7.54864	7.77687	7.23949	7.02344	7.17186	7.09728	5.30299	7.66619	7.19491	7.2877	7.46002	7.22526	8.05325	7.81434	7.96273	7.50041	7.94257	7.24291	5.43944	6.97124	5.80458	9.08029	6.52079	8.91296	5.60128	6.30908	6.73289	7.49764	7.05294	7.46976	7.40016	7.7164	7.24351	6.37524
ROBO3	5.8346	5.80195	5.81796	5.7183	5.81771	5.85218	5.78105	6.36041	5.16173	5.24635	5.17575	5.09585	5.44998	5.98836	5.92952	6.09344	5.63188	5.60976	5.64384	5.90355	5.65833	6.26689	5.81494	6.3852	5.37703	5.7256	6.13801	5.28909	5.52429	5.09866	5.63118	5.51008	5.39398	5.41831	7.81006	6.38086	5.52876	6.06271	6.15575	5.24057	6.26995	5.82699	5.90786	6.07085	5.47712	5.61663	6.31363	6.1652	5.29583
ROBO4	6.24552	6.20739	6.06734	6.26689	6.17045	6.09393	6.15123	6.70929	4.97144	6.64645	6.53133	6.56804	6.54815	6.25767	5.91437	5.80442	6.60433	6.17842	5.73661	5.8465	6.40193	6.07343	6.19672	6.11154	5.93315	5.72822	7.28629	6.67253	6.67346	6.8915	5.95865	7.012	6.39411	6.96639	6.42667	5.63485	7.32354	6.88601	7.06651	7.76108	6.86338	7.21737	6.59954	6.05839	6.65779	6.54504	6.72255	6.91107	5.65623
RORA	9.55036	9.85548	9.56578	10.3333	9.36295	9.45679	9.73301	10.7008	8.49928	8.59944	8.11215	8.37048	9.02631	9.14869	9.41986	9.63759	9.74935	9.7079	9.44505	9.68616	9.64507	9.52425	9.87673	10.0297	9.27486	9.2195	10.0933	10.2555	9.87709	10.0302	9.50902	10.2763	9.00021	9.77923	8.83422	9.8694	10.3588	12.478	11.3622	13.2533	12.781	12.8029	12.471	12.2334	12.825	12.0063	10.2552	10.5011	10.1143
RPL10	12.5707	12.6243	12.5799	12.5352	12.5502	12.5942	12.4872	12.9187	11.6759	11.6741	11.0891	11.1094	11.6022	11.9492	12.619	11.9772	12.0555	11.83	12.0917	12.1635	12.2925	12.6593	13.0628	12.6718	12.082	12.3663	13.7149	12.7249	12.9803	12.2948	12.7174	12.8504	12.3939	12.6125	12.0399	12.6633	12.9676	12.0933	12.6637	12.0406	12.3704	12.5394	12.0611	12.1242	12.3375	11.914	13.1905	13.3613	12.1751
SCAMP5	11.6357	11.7797	11.7047	11.7994	11.6273	11.6068	11.751	12.08	12.0566	11.3538	11.9464	11.993	11.9661	11.3388	11.5767	10.7773	11.3125	11.1106	10.8182	10.95	11.4349	10.8158	10.8783	11.2957	11.0015	11.1287	10.8553	10.9666	10.955	10.9207	10.962	11.0597	11.6967	10.2945	9.95434	9.33959	11.7521	11.1297	11.5294	11.7579	11.4141	11.4809	11.3123	11.248	11.3798	11.2969	10.964	11.2596	10.1846
SCT	3.26275	3.30667	3.24653	3.26951	3.27281	3.17225	3.31068	1.59243	3.35919	3.33762	3.23834	3.36132	3.61242	3.43747	3.30399	3.22644	3.5103	3.88084	3.59472	3.47793	3.54799	3.33671	3.87795	2.99345	3.28081	3.36656	3.45901	3.34164	3.29991	3.41563	3.7484	3.37036	3.47548	3.24132	3.36698	4.32066	4.1732	3.87643	4.0312	3.31635	3.56586	3.68096	3.78441	3.59096	3.6368	3.42966	4.24505	3.87105	3.67468
SEMA5A	5.63413	5.4871	5.46323	5.31977	5.76803	5.76507	5.54472	5.79499	9.51067	4.8211	4.82513	5.69182	6.97434	6.21517	5.98031	5.86286	6.81107	5.95289	7.40332	5.97527	5.91905	7.0444	6.53388	6.56205	6.023	6.16393	6.56613	5.03044	5.27351	4.98804	5.59244	5.16244	5.94631	5.65812	4.97787	5.03452	6.05139	5.63791	6.47324	5.37796	5.62384	6.12224	5.57846	5.60247	5.74843	5.81274	6.69671	6.97468	5.89663
SEZ6L2	12.2409	12.2592	12.2349	12.2669	12.274	12.182	12.1909	11.771	12.6297	12.0307	12.2753	12.0665	11.8894	12.2957	11.9638	11.5112	11.5359	11.5639	12.0833	11.5485	12.0881	11.4715	11.4906	12.2212	11.7558	11.9612	11.2299	11.5296	11.4383	11.524	11.6361	11.4434	12.3312	11.1513	10.8781	9.82995	12.285	11.9652	12.3906	12.5132	12.2653	12.3955	12.2512	12.2919	12.3351	12.129	11.743	12.2135	11.6701
SHANK1	5.88476	5.8107	5.91944	5.74441	6.03239	6.02408	5.95128	5.93201	5.42324	5.72384	5.13349	5.19713	5.26173	5.2142	5.98126	4.51755	4.84901	5.28393	4.50395	4.57496	5.44722	4.29891	4.55685	4.53686	4.11699	4.45233	3.95228	2.86808	3.38196	3.10508	4.59572	3.13111	5.09545	3.12693	2.88465	3.25673	4.4564	4.48408	4.65448	4.83065	4.67849	4.57617	4.76915	4.59579	4.79581	4.43253	4.3297	4.8242	4.33193
SHANK2	9.23036	9.23305	9.33758	9.31983	9.38427	9.27874	9.26485	9.92417	9.75046	9.7654	10.0966	10.1043	10.1259	9.37919	9.50559	9.57427	10.0683	10.0551	9.54957	9.72836	9.99253	9.55909	9.02466	9.73392	7.90551	9.23207	7.16672	8.80082	8.62498	9.00256	9.06293	8.58934	9.51436	7.86789	9.11038	8.39115	8.20913	9.05921	8.96121	8.61108	9.25561	9.23915	9.13201	8.88166	9.20443	8.54845	8.09769	8.5206	7.81573
SHANK3	10.5902	10.7013	10.7038	10.9006	10.6536	10.7013	10.7606	11.5032	10.8926	11.7652	11.1176	11.9478	12.5242	10.7755	10.7592	10.4808	11.6978	11.3564	10.529	10.8243	11.535	10.7884	10.316	10.975	9.5768	10.6156	9.67437	11.1763	11.1342	11.2613	10.7095	11.372	11.5155	9.26401	9.3349	9.131	9.64645	11.6701	10.6192	10.5474	11.5537	11.382	11.1838	10.6551	10.9189	10.7019	9.70129	10.1604	8.93464
SLC19A1	5.72505	5.60755	5.65438	5.45666	5.80661	5.61264	5.58345	6.18449	6.34426	5.92573	5.96919	6.16277	6.5036	5.96328	5.66683	5.79395	6.47857	6.34571	6.25969	5.72946	6.6751	6.1814	6.24804	6.28845	5.7745	5.94685	6.45446	6.29917	6.01374	6.21361	5.83076	6.32307	6.29774	6.50513	5.68486	5.82135	6.72885	6.48454	6.83685	6.73193	6.47941	6.52379	6.42096	6.38384	6.31392	6.23977	6.27304	6.69137	5.52277
SLC1A3	10.2035	10.1071	10.3344	9.8043	10.3925	10.3768	10.2341	12.6558	8.9425	9.90103	8.75651	9.20812	10.1788	9.71601	10.6348	11.1272	11.1312	11.1068	10.8735	11.0072	10.9637	11.1423	11.2129	11.3806	9.89758	10.5542	11.0582	10.7064	10.8224	10.6753	11.1954	11.0077	9.75169	10.4542	9.26453	12.1682	9.84445	9.66916	9.94484	9.81542	9.55512	9.49088	9.88006	9.83677	9.78588	9.58029	9.92413	9.92871	10.8693
SLC25A12	10.3649	10.5847	10.3433	10.6571	10.319	10.2866	10.4443	10.8134	10.4589	10.1186	10.0505	10.097	10.0444	10.275	10.1526	9.60144	9.65242	9.65444	9.37776	9.59243	9.77795	9.6497	9.98655	9.76906	10.0157	9.82927	9.90717	10.1806	9.97431	10.0898	9.81371	10.065	10.1941	9.13119	8.87074	8.65019	10.4308	9.99643	10.1219	10.5047	10.2858	10.4283	10.1188	10.0398	10.6408	9.76644	9.97662	10.0884	9.93544
SLC40A1	5.81504	5.69908	5.74086	5.57421	5.86328	5.76976	5.62514	6.77502	4.30565	6.31925	5.36576	5.19673	6.07678	6.21454	5.95783	6.33885	6.26941	6.5899	6.81398	6.63237	6.5015	6.98099	7.28607	7.62837	7.02242	6.50007	7.54694	6.6926	6.5506	6.48282	6.70834	6.5361	5.79264	6.17906	6.69229	8.12893	7.13755	6.85227	8.17671	6.75809	6.6846	6.79224	6.66585	6.78822	6.5702	6.45357	6.89535	7.32207	7.55599
SLC6A8	7.8734	8.00311	7.91552	8.01162	7.81947	7.84482	7.96278	8.29311	8.21336	7.50699	7.89903	8.07403	8.17059	7.55192	7.90488	7.18003	7.7395	7.83375	7.50831	7.57955	7.85859	7.6457	8.01142	7.58687	7.61467	7.50444	8.67147	8.00133	8.1138	7.66335	7.5912	8.15707	7.81579	8.05919	7.44724	7.41635	8.19097	7.91898	8.06283	8.00371	8.15382	8.32673	7.86681	7.67132	7.8588	7.76769	8.4263	8.22286	7.3586
SLC9A9	6.97498	6.97269	6.95898	6.90342	6.96921	6.82849	6.73569	7.98486	6.96271	6.20122	5.7605	6.40046	6.90703	6.46835	6.97914	6.95023	7.25843	7.22793	7.38298	7.32419	7.51817	7.69025	8.0312	7.89114	7.68207	6.86428	9.12098	7.16681	7.48138	6.85168	6.94372	7.48749	7.34346	7.54304	7.1764	8.23866	8.74536	7.53183	8.25299	7.64684	7.96725	8.39601	7.37225	7.44429	7.44783	7.38101	9.21111	9.11669	7.54249
SND1	10.0662	10.0361	10.0877	9.93354	10.1979	10.0873	10.0689	10.4372	10.189	10.0983	10.0141	10.1509	10.0206	9.81995	10.0513	9.8891	10.0054	9.74417	9.9756	9.78423	10.0304	9.97091	10.3438	10.3986	9.8364	9.71234	10.5358	10.0193	10.0104	9.77745	10.187	10.0684	10.5854	9.38138	9.67102	10.3111	10.5634	9.72756	10.3972	10.2143	9.87603	10.0567	9.8665	9.89942	9.89663	9.89334	10.3685	10.5304	9.66165
SNTG2	4.88146	4.71194	5.04802	4.21868	5.42491	5.01398	4.79423	4.08505	5.02785	3.53278	7.56472	7.41433	7.09233	5.37591	5.62139	5.28163	4.34809	4.54347	4.0801	4.38457	4.11036	6.58289	6.66559	4.85528	7.43922	5.45775	4.94287	5.38735	4.21762	5.2653	4.36509	4.97866	5.22098	2.9976	1.73537	4.42573	6.07507	5.64913	3.70606	7.50314	5.28274	6.22276	6.00659	5.44575	6.32978	6.15106	5.35431	4.68493	4.4995
ST8SIA2	4.29634	4.23859	4.28172	4.24767	4.25928	4.25484	4.42202	4.11388	4.57042	5.43362	4.96583	5.27812	5.44347	5.40908	4.32219	4.88731	5.31478	5.28827	5.43284	5.26193	5.24982	5.23026	5.82435	5.19606	5.06618	4.19044	4.93818	4.37502	4.37152	4.87122	4.79788	4.54285	5.44767	4.69696	4.88899	5.13851	5.45797	5.06528	6.14748	5.72582	5.0237	5.28311	5.00963	4.96227	4.85883	5.08605	5.54016	5.66087	5.6583
STK39	9.81232	9.8069	9.67298	9.65323	9.74419	9.5558	9.71511	10.0788	8.74097	9.17746	9.55025	9.39802	9.50728	9.77305	9.6543	8.848	8.9618	8.87419	8.63067	8.63667	9.51274	9.18191	9.66799	8.87043	9.28624	8.82194	10.7826	9.48917	9.36549	9.40002	8.67834	9.51712	9.93674	9.5701	9.28117	8.05946	10.6678	9.87035	9.91512	10.6839	10.3844	10.6587	9.88924	9.66868	10.6181	9.58284	10.8152	10.5982	9.06608
STX1A	12.9888	12.8582	13.1157	12.8081	13.1841	13.0491	13.0163	13.1887	11.6581	12.6844	12.2763	13.087	13.2129	12.2892	13.0275	11.5417	12.7519	12.3633	10.3877	11.3078	13.1022	10.1005	10.4518	10.3562	9.68747	11.1946	7.01509	9.58943	9.43252	9.95836	9.91963	9.54337	12.9967	7.52941	9.22649	8.16757	8.54137	10.4042	9.94708	9.42721	10.5009	10.022	10.5233	10.2961	9.59327	10.6641	7.87875	9.16918	9.11446
STXBP6	8.20416	8.26221	8.1279	8.05902	8.19014	8.22572	8.14863	8.70817	11.057	6.78482	5.9816	6.14715	7.39662	7.38185	7.81049	7.49662	9.17043	8.44181	8.2923	8.0758	9.09815	8.5105	8.84635	8.0374	9.43743	7.80904	9.53403	8.91536	8.8953	8.49484	7.78952	8.83536	8.96391	7.09447	6.45754	7.45302	9.92605	9.93656	10.1875	10.784	10.0686	10.5665	10.0355	10.357	10.8282	10.4965	9.47298	9.30854	8.10367
SYNGAP1	6.37014	6.49109	6.60383	6.63974	6.54297	6.76238	6.65173	7.16708	9.31832	9.10532	8.92671	8.70217	8.60091	7.85916	7.00843	7.49915	7.91656	8.06398	7.75541	7.78241	7.74337	7.47877	6.60616	7.40309	5.60787	7.3494	5.35037	6.83008	6.93254	7.4333	7.24945	7.18732	7.31472	5.95191	6.67611	6.2108	5.29032	6.36476	6.58873	6.20792	6.21216	6.04334	6.41729	6.5035	6.45601	6.04398	5.25509	5.36554	5.25891
TAF1C	9.61212	9.73489	9.63707	9.83787	9.66794	9.65424	9.6571	10.0429	11.2527	9.30751	9.52185	9.8562	9.97697	9.47121	9.45802	9.25302	9.5117	9.39785	9.38176	9.42579	9.476	9.63238	9.44241	9.98095	8.9801	9.74495	9.93984	10.1398	10.0387	9.92287	9.79317	10.102	9.74104	9.69981	9.42399	9.22782	9.75094	9.43131	9.53223	10.2537	9.55602	9.71937	9.45288	9.27131	9.56899	9.26915	9.772	9.92813	8.64644
TCN2	3.92641	3.9171	3.80363	4.03379	3.93981	4.046	3.77278	5.14804	2.05427	3.35171	2.77007	3.51979	4.00182	3.50589	3.74854	3.50494	4.02019	3.51922	3.34473	3.83294	3.94911	3.7736	4.8752	3.97742	3.89797	3.40206	4.92589	4.15337	4.21062	3.60978	3.78921	4.27511	3.56849	4.74695	4.25286	4.22208	4.83709	4.16258	5.38868	4.41926	4.32158	4.85414	4.03067	3.95045	4.28969	3.68586	5.04091	4.93676	3.65292
TDO2	3.99157	3.96082	3.4682	3.60556	3.85065	3.1643	3.41195	2.43541	3.79265	3.06279	2.05946	2.10507	1.69943	2.83588	2.75496	1.71129	1.85401	1.97027	1.69701	1.84989	3.10845	1.85743	1.9153	1.61841	1.78509	1.58523	1.5858	1.40363	1.54625	1.60687	1.55025	1.586	2.4611	1.5811	1.70319	1.55244	1.71476	2.0632	2.51938	3.06094	1.49612	1.8195	1.81118	3.9762	2.08461	2.62373	1.56265	1.66674	1.87505
TF	10.5562	10.5521	10.4437	10.5391	10.4866	10.173	10.303	11.6171	6.79592	8.56841	8.11933	8.17882	8.79225	9.52291	10.3978	9.039	10.2374	9.83563	9.47271	9.30799	10.0625	10.7292	11.1762	10.0197	10.8633	9.65462	13.8565	10.8218	11.3641	9.7773	9.86409	11.4933	11.6063	12.0597	10.0483	9.61685	13.2094	11.2681	12.2447	11.6048	11.8743	12.7601	11.0059	11.0678	11.428	11.2538	13.9289	13.6236	10.5657
TMLHE	5.082	5.1194	5.03095	5.05319	4.9926	4.96115	5.03253	5.33375	4.80814	4.61488	4.74056	4.51382	4.43645	4.80316	4.88337	4.72383	4.16289	4.41846	4.58311	4.10904	4.71124	4.69503	4.80466	4.83596	4.25533	4.45157	5.12369	4.91217	4.88456	4.62937	4.79798	4.79859	4.46239	4.71534	3.82948	4.41494	4.99983	4.49291	4.74499	5.03982	4.67747	4.75859	4.48783	4.51153	4.97863	4.47653	4.8788	5.11053	4.90722
TPH2	2.07002	1.99378	2.15206	1.97336	1.95612	1.98473	1.99477	2.69921	1.40137	3.83676	4.06209	3.27515	3.32382	3.20792	2.50845	2.76104	1.80434	1.87519	2.1576	2.14032	2.12462	2.36763	1.84694	1.4962	3.3395	1.50715	1.60748	1.47076	1.68086	1.65066	1.81989	1.69055	2.4468	1.72038	2.18642	1.70627	1.62554	2.32577	2.28478	1.74744	1.63382	1.58247	2.43527	3.40446	2.25071	2.73677	1.70439	1.71805	2.52533
TSC1	8.98119	9.06748	8.99692	9.07035	9.0286	8.97043	9.12107	9.38384	9.0124	8.38773	8.29096	8.30011	8.3921	8.62832	8.8661	8.50804	8.62286	8.58339	8.46506	8.33528	8.74612	8.71272	8.7759	8.86945	8.55272	8.56086	9.12904	8.99745	8.97287	8.82891	8.86028	8.98442	9.10243	8.42703	8.16305	8.07489	9.15031	8.58435	8.9068	8.85527	8.82842	8.82454	8.69859	8.75942	8.94554	8.67654	9.01388	9.02673	8.51417
TSC2	7.3405	7.37855	7.34867	7.26275	7.40182	7.38029	7.2137	7.58021	7.00756	6.79688	6.4582	6.39618	6.45314	6.84284	7.19825	6.37061	6.41294	6.38832	6.61633	6.9235	6.97113	6.72355	7.05995	6.91168	6.56448	7.0132	7.08767	7.22143	7.20691	6.78486	6.84598	7.14207	7.04112	6.36333	6.60481	6.00079	7.24372	6.84736	7.4058	6.95165	7.39256	7.37382	7.10018	7.08911	7.15703	7.07844	7.10123	7.06158	6.20931
UBE2H	7.39624	7.48809	7.4322	7.433	7.38647	7.35225	7.38687	7.52954	7.70065	7.36685	7.45539	7.47278	7.54359	7.37262	7.41905	7.16724	7.51948	7.42727	7.27946	7.24176	7.7098	7.35453	7.65873	7.28926	7.56157	7.01081	7.93115	7.01313	7.19495	6.93294	7.07362	7.17436	7.64386	7.3926	6.9844	6.97265	8.29049	7.97446	8.2032	8.1606	8.16429	8.14241	8.0471	8.15233	8.01933	8.03105	8.00646	7.89244	6.72303
UBE3A	9.12958	9.11052	9.14633	9.02775	9.22869	9.10649	9.12049	9.04218	9.65847	9.67358	9.84309	9.64401	9.46071	9.18879	9.19268	8.9359	9.14408	9.20992	8.93841	8.88108	9.17711	9.15778	9.036	9.17957	8.70513	9.03756	9.00318	8.84238	8.91404	8.77071	9.16698	8.88292	9.31638	8.20985	8.06643	8.53555	9.13571	8.76319	9.05938	9.1938	8.95528	9.10436	8.9339	8.98385	9.0665	8.98614	8.99712	9.00287	8.68692
UPB1	3.01659	3.14155	2.96193	3.10233	3.12208	2.80852	3.13592	2.97681	3.22927	3.214	2.83327	2.5757	3.00467	2.94073	2.78845	2.77889	2.64323	2.85796	2.93716	3.28537	2.99673	3.28832	3.66694	4.10584	2.8797	3.40981	3.87346	5.19316	5.3112	4.91684	4.70811	5.33028	3.03933	4.01702	2.56478	2.75669	3.94681	3.47883	4.05274	4.43433	3.72396	3.92457	3.15771	3.5604	3.5942	3.32036	4.0117	4.13588	2.72049
VIP	7.84463	7.8942	7.94536	7.80789	7.74479	7.88166	8.12656	8.51215	6.16246	8.24111	7.33022	6.53438	7.19685	8.19381	7.91301	7.88119	7.83656	7.92141	6.07697	7.65238	7.82789	5.72166	5.9831	6.6996	4.93637	7.87641	3.26126	5.68326	4.70266	6.48928	4.29126	4.90156	7.48589	3.10313	3.84886	3.70406	3.55295	3.1552	3.06104	3.98018	2.80669	3.09611	2.81889	3.09035	3.30725	2.53648	3.78476	3.33279	7.49582
VLDLR	6.19443	6.13046	6.27348	6.13071	6.26799	6.18171	6.09212	6.80327	6.07596	6.56701	6.3914	6.10402	6.04152	6.66428	6.39034	6.00805	5.63226	6.33206	6.48003	6.50863	6.17765	6.76778	6.15636	6.61876	6.21375	6.30999	6.75901	7.34731	7.09889	7.10378	6.43995	7.26714	6.48451	5.68547	5.25965	3.9207	6.78733	6.10089	6.14626	5.7721	6.33581	6.56156	6.14698	5.82557	6.18129	5.86195	7.3417	7.06486	6.43805
WNT2	3.02514	2.69742	2.77418	2.58623	3.15811	2.96433	2.88458	3.05759	1.71157	2.25158	6.4525	4.90143	3.46545	2.36915	2.18459	1.60986	1.81442	1.6107	1.9865	1.83425	1.76113	1.72038	1.82864	1.42314	2.98748	1.28012	1.5746	1.34381	1.45185	1.44075	1.64544	1.50889	3.92686	1.42859	1.919	1.75895	1.51031	4.62998	3.83667	1.86095	4.96316	3.613	5.77059	5.769	4.71552	6.31385	1.76837	1.87111	2.27359
XPC	5.80888	5.82832	5.80472	5.84623	5.86306	5.85479	5.67988	5.8989	5.71257	5.32222	5.18552	5.43864	5.60673	5.55718	5.6991	5.37539	5.54351	5.71941	5.83909	5.61706	5.88634	5.78786	5.98565	6.27908	5.81286	5.74513	6.53472	5.91736	5.95958	5.63192	5.69285	6.0123	5.93001	5.90854	5.77978	5.27599	6.45079	5.58481	6.39764	5.71239	5.90999	6.18777	5.71582	5.74673	5.82352	5.68702	6.67963	6.79473	5.67235
ZMYND11	8.7368	8.83387	8.80352	8.88893	8.73888	8.84683	8.89019	8.9322	10.0069	9.52652	9.4283	9.47479	9.62645	9.14929	8.95191	9.32927	9.49072	9.52822	9.14749	9.24795	9.46664	9.6415	9.31699	9.6423	8.94622	9.32955	9.59933	9.16714	9.14515	9.26719	9.32329	9.45034	9.68291	9.35907	9.45559	9.1569	9.26097	9.03675	9.45773	8.98978	8.83111	9.02973	9.00868	9.01095	9.10768	8.91945	9.34142	9.68024	8.82286
[truncated: 55 more columns]

## Sheet: bipolar_disorder
	FL	PL	TL	OL	SIG	LIG	CgGp	CgGr	DG	CA1	CA2	CA3	CA4	S	PHG	ATZ	BLA	BMA	CeA	COMA	LA	SptN	SI	BST	DB	OlfT	GP	BCd	HCd	TCd	Acb	Pu	Cl	Hl	Hm	Pa	Sb	DTA	ILc	LGd	DTLd	DTLv	DTM	DTP	MG	ILr	R	ZI	AHA
ACADS	3.47765	3.3036	3.36499	3.137	3.67476	3.39928	3.34232	4.19236	2.59384	2.95132	2.51039	2.56812	2.81706	2.62006	3.52466	3.00243	3.31439	3.29593	3.43359	3.28696	3.4031	3.00898	3.70255	3.74384	2.96824	3.11675	4.21565	3.52239	3.85494	2.65011	3.35028	3.39018	3.25146	3.22772	2.57455	2.91197	3.71813	3.04551	3.86525	3.21915	3.68019	3.4969	3.16104	2.71514	3.10929	3.22515	3.88286	3.69864	3.32405
ACTB	11.8587	11.8472	11.8886	11.7718	11.9135	11.8606	11.7928	11.835	12.1427	12.5421	12.5691	12.5429	12.7519	11.9766	11.9735	11.8535	12.1224	11.9878	12.0049	11.9974	12.1755	11.9965	12.1648	11.9908	11.7244	11.7549	12.3154	11.8593	11.9384	11.793	11.9125	12.0422	12.3043	11.7822	11.3262	11.8046	12.1833	11.6432	12.2061	12.0821	11.8209	12.0387	11.7474	11.7345	11.9479	11.5875	12.5474	12.3986	11.2843
ADARB1	4.31563	4.3875	4.32279	4.41663	4.31636	4.35243	4.42867	4.60805	5.99993	2.91228	4.66787	5.47715	5.51412	3.47719	4.28498	3.64553	3.59083	3.99973	3.20713	3.86617	4.22593	3.41982	4.55877	3.61167	4.70652	3.5418	3.74662	4.44737	4.24937	4.24927	3.92664	4.24922	3.20975	3.8524	2.57446	2.02514	4.52362	4.54941	4.81802	5.54368	5.02933	5.08838	4.92012	4.91377	5.0113	5.4736	4.5826	4.0015	3.52552
ADCY2	6.41299	6.12765	6.34721	5.79368	6.81669	6.64697	6.21731	6.74466	5.18985	6.96696	5.18652	4.5766	3.46439	6.4475	6.173	3.52533	4.86192	4.69322	5.0122	3.73423	5.20747	4.73577	3.22964	4.32606	2.39761	4.78433	1.93195	2.23654	2.41613	2.5304	3.37496	2.07011	6.69721	2.31697	1.83615	1.87248	1.87201	2.08359	3.45018	2.03971	1.70792	1.84888	2.00544	1.90093	2.02961	1.81023	1.98633	2.03936	2.22674
ADCY3	10.1718	10.3057	10.2473	10.3911	10.2354	10.2248	10.2527	10.7526	11.2659	10.0242	10.0667	10.7139	10.9689	10.4548	10.1573	10.1641	10.4635	10.2979	10.3634	10.2402	10.2291	10.1304	10.5459	10.9942	9.93647	10.667	10.285	11.6906	11.7407	11.4918	11.1937	11.6686	10.7466	9.14984	8.45178	9.23362	10.658	10.945	10.9854	11.6792	11.2135	11.4336	11.0622	10.968	11.2094	11.0379	10.4106	10.646	9.75334
ADCY8	4.31512	4.43628	4.33149	4.54061	4.48299	4.3789	4.34673	5.2907	2.80109	5.20947	4.85214	4.98766	5.15158	5.38633	5.05724	5.19644	4.67389	5.31451	4.57187	5.43776	4.9129	5.03194	4.89649	4.73111	5.50301	3.85026	5.93802	3.03967	2.9662	2.78671	3.29781	2.9677	3.87348	5.42819	5.90789	6.34384	4.13255	6.41928	5.68542	7.1403	6.59368	6.65375	6.38755	6.3149	6.83224	6.22539	5.50535	5.90597	4.79487
ADCYAP1	7.44834	7.32317	7.192	7.05576	7.49483	7.37422	7.54756	8.31872	2.07602	2.7979	4.67297	5.00868	7.86809	6.73679	7.14714	3.99593	4.97177	6.09521	4.2708	6.8265	6.57552	3.19956	4.60058	5.43516	4.4757	4.97853	3.55242	3.87317	5.0884	3.2076	3.35476	3.01573	6.09064	8.52242	10.306	5.37936	8.11388	8.57035	7.9422	7.54949	8.56178	8.15782	9.32799	9.87655	8.6005	9.7406	5.91952	7.60709	7.89755
ADM	5.24907	5.49014	5.21254	5.66958	5.07436	5.06464	5.05752	6.15768	3.62323	5.46043	4.58199	4.74261	6.29568	5.4677	5.33116	4.75491	5.83387	5.69113	6.11562	5.6104	5.47385	6.58733	6.20906	6.59026	7.07838	5.35639	8.70624	6.67633	6.61199	6.33177	5.63888	6.66224	5.20081	7.15503	7.34895	8.83347	8.87368	7.95851	9.00293	8.746	8.12202	8.45027	8.06994	8.4471	8.21349	8.25358	8.55115	8.1844	5.81512
ADRA1A	4.83315	4.83702	4.75385	4.71304	4.83202	4.97473	5.06333	5.11257	9.30665	4.32176	3.94662	4.6127	5.96264	5.3621	4.80218	5.76409	5.07108	5.41196	5.39984	6.32976	4.74081	5.15403	5.19574	5.3049	6.0874	4.11319	5.32151	4.17885	4.18518	4.76354	4.01778	4.43899	3.88695	5.24657	4.80886	5.94081	4.5064	4.36456	4.65149	4.05688	4.37805	4.20771	4.45065	4.68593	4.72166	3.98939	4.83549	5.43381	5.11948
ADRA2C	8.72749	8.66816	8.83716	8.47963	8.91766	8.9051	8.72403	9.30767	7.12158	9.04499	8.21277	8.51288	8.63543	8.4568	8.79691	9.78723	9.83047	9.05154	8.56641	9.19744	9.34638	8.81804	9.74949	10.2621	8.02854	10.7069	8.15566	12.1607	11.9268	12.0267	10.7096	12.1338	9.81048	8.27676	7.80919	7.64276	8.08795	7.69545	8.04212	8.08201	7.467	7.61448	7.61953	7.82097	7.63281	7.75554	7.54764	8.3074	7.49684
ADRB2	5.77909	5.60603	5.78749	5.37768	5.81764	5.7436	5.57945	6.24943	5.78065	6.62846	5.43362	5.50666	6.4812	5.76685	6.05458	6.26676	6.10586	6.17281	6.1329	6.03602	6.00539	6.66168	6.7	6.37566	5.34409	5.64861	7.21787	6.09925	5.86753	5.95388	5.92144	6.03152	5.62916	6.43269	6.32532	6.64672	6.55349	6.55957	6.62405	6.20117	6.52821	6.70611	6.31469	5.97897	6.79733	5.7969	6.63194	6.78652	5.91596
AGT	11.3654	11.4198	11.5844	11.3891	11.4908	11.5209	11.4678	13.432	10.8741	11.3131	10.3083	11.2344	12.6231	11.2289	11.9341	12.1926	12.6811	12.682	12.6223	12.6064	12.5844	12.5256	12.5752	12.6883	11.9276	11.7221	13.5663	12.6415	12.5402	12.4124	11.6995	12.6344	11.8772	13.0709	12.9719	15.2018	12.2504	11.9881	13.0516	11.8614	11.9949	12.0032	12.0119	11.9713	11.8751	11.8353	12.7471	13.147	12.0909
AKAP10	7.58892	7.72754	7.63659	7.85557	7.57169	7.63563	7.75509	8.20712	8.11904	8.17856	8.00735	8.05262	8.07295	7.96502	7.72801	8.03477	8.13197	8.02524	7.8543	7.79463	8.01923	8.02095	8.03024	7.90319	7.77768	7.82762	8.17262	7.8826	7.83348	8.06025	7.85954	8.12806	8.4683	8.01047	7.90415	7.57451	8.10826	7.86251	7.91949	8.21133	7.9174	8.05658	7.84831	7.84434	8.27732	7.55889	8.10818	8.1291	7.32714
AKT1	4.2491	4.27705	4.23283	4.17168	4.14457	4.18863	4.10907	4.33443	3.72977	3.53534	3.21484	3.27811	3.51341	3.49917	4.14385	3.16563	2.93039	3.50957	2.79355	3.26704	3.71792	3.26084	3.70993	3.1849	3.28313	3.28376	4.09559	3.76261	4.04834	3.29933	3.5897	3.88108	3.39744	2.92419	2.55825	3.00085	4.14045	3.55875	3.83373	4.04323	3.50321	3.81641	3.39551	3.78029	3.53291	3.26793	3.67248	3.52406	2.3693
AKT2	10.2205	10.4374	10.4043	10.5186	10.374	10.4363	10.3544	11.1877	10.6088	9.43068	9.50512	9.72376	9.98135	9.41026	10.3615	9.10487	9.6549	9.3317	9.45407	9.36513	9.73357	9.82899	10.0014	10.1222	9.16789	9.37207	11.2206	10.1869	10.442	9.52063	9.9212	10.5741	10.2668	9.65406	9.51334	9.50697	10.3894	9.34759	10.0397	10.3184	10.0023	10.3352	9.50791	9.45546	9.88776	9.40033	10.4778	10.4517	8.53171
ALDH2	12.1232	12.1332	12.1804	11.8974	12.1932	12.2108	12.1856	13.5358	11.0917	12.0881	11.1942	11.4487	11.8438	11.8839	12.5099	12.2768	12.4687	12.4266	12.2588	12.5642	12.3903	12.6049	12.9846	12.8591	12.3261	12.0209	13.0706	12.8025	12.9641	12.401	12.5655	12.829	12.1808	12.538	12.034	13.0605	12.4035	12.0801	12.9164	12.382	12.3072	12.2535	12.2669	12.2728	12.2478	12.1071	12.4407	12.7012	12.0006
ANK3	11.5983	11.7118	11.5761	11.81	11.5694	11.4403	11.6446	12.1874	12.6096	11.8547	11.8096	11.847	11.8259	11.6568	11.5058	11.2201	11.7595	11.6303	11.2689	11.1263	11.7718	11.3278	11.3409	11.7955	11.2055	11.4826	12.1048	11.5472	11.6969	11.5107	11.3649	11.7535	11.9097	11.3287	10.8265	9.01563	12.3674	11.8329	12.0392	12.3506	12.1353	12.3375	11.6442	11.3516	11.8582	11.5667	12.2179	12.0719	10.6141
ANKK1	15.4088	15.5153	15.4289	15.6453	15.4211	15.6306	15.6508	15.4202	16.1714	14.859	14.8194	15.0535	15.2188	14.8344	15.4765	15.0176	15.2326	15.2697	14.9772	15.0907	15.0996	15.3585	14.888	15.4472	14.7834	15.0719	15.9717	15.4962	15.6959	15.1903	15.377	15.7966	15.4577	15.2304	15.2015	15.5628	15.2487	14.9168	15.2584	15.1272	15.066	15.2633	14.8443	14.7123	15.1009	14.8569	15.6287	15.7513	14.7264
APOD	7.97671	8.01472	8.04345	7.97925	7.89326	7.92089	7.92908	8.8056	5.20043	7.46836	6.83527	6.80915	7.42217	7.77312	8.0788	7.78588	8.5661	8.29729	8.41416	7.99263	8.44761	8.55759	8.66158	7.95968	8.42126	7.80762	10.5178	8.64523	8.81731	8.13437	7.64078	8.87874	8.74637	9.14049	7.83378	7.39742	9.88477	8.89102	9.14757	8.24685	9.14553	9.52727	8.60449	8.24162	8.85216	8.40396	10.8557	10.4069	8.45669
APOE	12.3546	12.2186	12.6082	12.0459	12.6305	12.6915	12.2901	14.0039	12.0786	12.7109	11.2578	12.029	13.1347	12.6623	13.1138	13.9493	13.9196	14.0731	14.4352	14.2543	14.0614	14.4466	14.5146	14.991	13.5302	13.6813	15.281	14.0352	14.3603	14.0128	14.3071	14.2402	12.6545	14.3644	13.1737	14.485	13.7324	13.5034	14.3176	12.9323	13.4013	13.3708	13.4752	13.524	13.0823	13.3294	13.7788	14.3859	14.1228
APP	11.3774	11.4233	11.411	11.4199	11.4558	11.3236	11.4996	11.4658	11.8391	11.6723	11.506	11.8191	11.6974	11.3985	11.4357	11.7363	11.7771	11.5257	11.4526	11.6069	11.5755	11.2675	11.5453	11.4362	11.3783	11.2867	11.901	11.3032	11.3875	11.4429	11.5036	11.5833	12.1829	11.5609	11.329	10.9228	11.6627	11.3961	11.6432	11.8186	11.6861	11.6778	11.5517	11.5458	11.9778	11.3751	12.0297	11.8078	10.7346
ARNTL	8.60819	8.83388	8.70145	8.92125	8.61166	8.6567	8.62681	9.28507	7.2955	8.01539	7.20227	7.10588	7.12987	8.02127	8.42089	7.60445	7.53456	7.55097	7.64382	7.59622	8.11371	7.72261	7.47608	7.84605	6.70044	7.74221	7.07746	7.94061	7.92316	7.8316	7.86428	7.99636	8.44473	6.74995	6.32663	7.01031	7.69724	8.63207	8.05304	8.80983	8.84464	8.83026	8.55804	8.59041	8.87784	8.45425	7.14138	7.30116	7.56743
ARNTL2	6.42137	6.4037	6.50961	6.40531	6.66674	6.50399	6.51536	6.52372	6.25216	7.1752	6.86452	6.84071	6.63986	6.53739	6.55821	6.22696	6.52348	6.42951	5.62301	5.80304	6.6874	5.65939	5.52547	5.24381	5.06574	5.73135	4.01667	5.01466	4.9421	5.27053	5.15113	5.00826	7.85658	4.39245	4.67799	5.55073	4.75612	6.49364	6.53778	5.96014	6.56606	6.15843	6.32461	6.34008	5.9499	6.23635	4.668	4.75617	5.77718
ARRB2	9.36826	9.34193	9.41927	9.27841	9.45724	9.42169	9.35068	9.30841	9.93399	10.1564	10.296	10.4417	10.4177	9.47822	9.52587	9.37557	9.73948	9.47517	9.51588	9.46142	9.80063	9.2251	9.29214	9.30057	9.22377	9.03943	9.1847	8.8224	8.59707	8.7455	8.72266	8.74127	9.57276	8.84663	8.68248	8.6593	9.5369	8.99091	9.35874	9.32493	9.08173	9.15022	9.15156	9.09298	9.06882	9.11584	9.26286	9.62005	9.12665
ASTN2	9.7388	9.76863	9.63585	9.92497	9.66125	9.59207	9.69774	10.2508	7.1444	8.96088	7.80464	7.97933	8.71977	10.3001	9.58787	9.06097	9.48046	9.17029	8.8118	9.07895	9.39547	9.77075	9.74675	9.57356	9.50954	8.92715	10.2788	9.64764	9.55294	9.42646	9.05969	9.92646	9.65432	10.4368	9.87468	10.7329	10.8818	10.5983	11.1931	11.108	10.8953	10.8793	10.6329	10.303	11.0461	10.4863	10.6237	10.4713	9.72914
ATF4	13.2523	13.3537	13.1489	13.3978	13.1067	13.0808	13.2497	13.6973	12.8749	12.8441	13.1417	12.847	12.8075	13.1299	13.0842	12.2305	12.5656	12.4902	12.3076	12.4314	12.8409	12.8394	12.8117	12.9463	12.8397	12.5871	13.6574	12.6058	12.7383	12.2421	12.3252	12.8218	13.2821	12.8735	12.4508	12.5221	13.7378	13.1695	13.2308	13.9015	13.4804	13.7858	13.1353	13.0811	13.4756	13.0729	13.7152	13.5797	12.1567
ATF5	5.47251	5.42222	5.4715	5.30837	5.54846	5.37702	5.35507	5.54865	5.86651	5.70979	5.88654	5.34302	5.18748	5.15651	5.69061	4.34779	5.03234	4.90431	5.37579	4.3479	5.25547	4.68036	6.08055	5.45693	5.8642	5.52725	6.2008	5.40423	5.81692	5.15009	5.70817	5.73731	5.38998	5.07755	4.02306	3.52269	5.57778	4.84316	5.63621	5.79631	5.18358	5.80072	5.17803	5.11474	5.27307	5.29462	5.81397	5.97619	3.98623
ATP1A1	11.6669	11.8523	11.5624	11.8334	11.6877	11.4464	11.5538	11.8403	12.1354	10.4246	11.4177	10.8873	10.6368	10.3125	11.0583	9.70477	10.0953	9.91462	9.78983	10.0117	10.6446	9.56135	10.2139	10.2366	9.54595	10.2571	10.0095	10.9344	11.1851	10.3249	10.6531	11.035	10.5289	8.42339	8.26435	8.66937	10.8348	10.2227	10.356	11.0392	10.8449	11.0113	10.3828	10.253	10.6593	10.075	10.3623	10.1726	8.9161
ATP1A2	6.67736	6.823	6.7857	6.68763	6.61957	6.79091	6.73958	7.60653	5.80166	6.57753	6.00951	6.26047	6.80295	6.55006	6.92753	6.93344	7.31528	7.19801	7.12088	7.29951	7.2512	7.55399	7.34012	7.46824	6.82246	6.74271	8.13533	7.1785	7.1826	7.17335	7.29448	7.38437	6.81699	8.02472	6.65969	7.03574	7.84021	7.47961	7.86995	7.33324	7.24189	7.42883	7.30004	7.19286	7.49739	7.15636	7.16229	7.62446	6.88699
ATP1A3	9.70122	9.88166	9.6138	9.83936	9.66773	9.57329	9.60684	9.41219	10.2397	9.4	10.2002	9.98716	9.88485	9.3544	9.32494	8.70458	9.20173	8.92031	8.68178	8.86552	9.18815	8.87896	9.06765	8.87674	8.92158	8.79066	8.96931	8.97327	9.09513	8.66476	8.88004	9.08579	9.15902	8.73628	8.35462	7.3368	9.84143	9.35591	9.64147	10.2078	9.52415	9.85778	9.45447	9.34937	9.80949	9.14957	9.1247	9.01303	8.16158
AVP	4.95796	5.07584	5.06155	5.113	5.0698	4.95495	5.16124	5.96143	4.74995	4.76831	4.97286	5.19837	4.86615	5.46583	5.62058	5.0573	5.30092	5.10302	4.7524	5.59481	5.34848	5.49312	5.53161	6.75946	6.41585	4.78708	5.56555	4.84903	5.01806	4.87348	5.08234	4.81305	5.24228	4.61503	4.93511	9.56281	5.50646	5.01135	5.26249	5.51282	5.23452	5.41405	5.31275	5.12382	5.11854	5.24896	5.20871	5.63879	10.3386
BAG1	11.5884	11.6042	11.5761	11.5447	11.5784	11.5543	11.5668	11.618	11.2074	11.0528	11.1755	11.4171	11.7179	11.4946	11.6494	11.4581	11.6005	11.5152	11.7839	11.5168	11.7965	11.7347	12.3403	11.9463	11.8003	11.9049	12.6369	11.8182	11.7754	11.9145	11.9374	11.8959	11.9165	11.6912	11.3043	11.359	12.6558	11.6599	12.2053	11.9946	11.9199	12.2619	11.8267	11.7909	12.1208	11.7223	12.4384	12.542	11.3328
BCHE	5.4732	5.39402	5.499	5.21418	5.51807	5.44874	5.21513	6.83624	5.34699	5.87564	5.07735	5.22828	6.29105	5.84373	5.75939	6.81524	6.17745	6.70653	6.17863	6.47615	6.19735	7.03348	6.92452	6.75707	6.10592	6.32371	7.09681	6.07146	6.34474	6.19937	6.13911	6.46543	5.92342	5.91215	5.98181	6.82838	6.50266	8.16493	6.55341	5.08903	8.03803	7.61815	7.76475	7.46127	8.05044	7.72873	7.19165	7.07687	7.0176
BCL2	7.15902	7.28611	7.36343	7.28474	7.34641	7.31471	7.23569	8.55487	5.79288	7.19829	5.65864	5.82754	6.65327	6.96174	7.4111	7.866	7.68774	7.78299	8.06978	7.8087	7.59852	8.0529	7.92549	8.42351	7.13878	7.21408	8.41417	7.16267	7.385	6.99544	7.71417	7.26045	6.56165	7.57756	7.82611	8.16538	7.59442	7.74055	7.8971	7.18637	7.87039	7.54352	7.76987	7.80154	7.71631	7.61657	7.34014	7.71413	7.93328
BCL9	7.1611	7.34087	7.26715	7.41229	7.17673	7.27574	7.32094	7.83823	8.60579	7.33546	7.9217	8.41748	8.50386	7.14631	7.31323	8.03188	7.93823	7.89866	8.00235	8.08556	7.83611	7.8229	7.19486	7.91871	7.08876	7.32963	7.37076	6.29882	6.29944	6.35927	6.92333	6.43569	7.49162	7.5684	7.37395	7.50351	7.82838	6.96171	7.61702	7.62498	7.12387	7.05291	7.0224	7.10904	7.43698	6.78274	7.31629	7.50111	7.31501
BCR	8.27099	8.20021	8.3731	7.95242	8.44426	8.35821	8.2042	8.90179	9.05774	8.79786	7.6969	7.98589	8.04439	8.49848	8.66962	7.87647	8.06046	7.92419	8.31661	8.42328	8.58938	7.52553	8.11942	8.7515	7.60722	8.69932	7.88833	9.50305	9.49321	9.11359	9.12432	9.38648	7.80822	6.74045	6.63513	7.00446	7.58918	7.54221	8.27061	7.63275	8.0763	7.95483	7.75838	7.85482	8.08858	7.54233	7.22838	7.5497	7.02012
BDKRB2	4.28008	4.30702	4.83929	4.67222	4.68505	4.48855	4.35851	4.47528	1.67866	2.13353	1.61089	1.98351	2.66303	4.30417	5.56255	4.10531	4.0209	4.85213	2.24168	4.04643	5.63797	2.332	3.00296	3.09689	3.83925	3.30285	5.70461	3.82747	4.16398	3.11304	2.56454	4.20257	4.3653	3.46198	1.88018	4.43007	5.6613	2.79379	3.5422	3.11457	3.38137	3.74459	2.51967	2.67205	3.0926	2.41913	5.71009	4.82811	1.4979
BDNF	7.08492	6.92156	7.34768	6.90224	7.64339	7.426	7.1485	6.81293	10.5434	6.76416	7.79525	9.14128	8.73279	6.76716	7.35108	6.82562	8.02218	7.56364	3.85932	7.49003	7.57699	4.298	3.95152	3.95622	4.72502	4.62336	2.92037	2.05568	2.08389	2.59115	2.19937	2.11442	8.80138	2.57452	2.23048	3.70975	6.27684	5.63513	6.4503	3.41616	5.21447	4.68667	6.1106	6.02045	4.81605	7.3203	3.34512	4.10755	5.47373
BHLHE40	7.58235	7.7639	7.41475	7.9761	7.36385	7.36529	7.59281	8.56314	5.31445	7.80756	5.7079	5.43894	6.00059	7.99859	7.07709	7.50563	7.59863	7.40244	6.86507	7.11577	7.59383	6.7324	6.41752	7.27298	6.38597	7.05292	6.76151	7.69963	7.48678	7.51946	7.24446	7.53576	7.15734	7.006	6.93175	8.07873	6.72127	8.0756	7.3485	7.82066	7.94317	7.76013	7.90268	7.49154	7.81821	7.54899	6.31484	6.57128	6.65166
BHLHE41	9.29524	9.38677	9.19591	9.49811	9.15951	9.11212	9.11075	9.86976	10.3357	7.81498	6.9979	7.36774	8.45386	8.7134	9.0812	8.86062	9.30848	9.22586	9.60818	9.62431	9.87757	9.90778	9.78712	10.3173	9.30074	9.3671	10.8473	9.75925	9.7288	9.36515	9.63476	9.80831	9.80703	10.0292	9.3148	10.7482	10.7098	9.75542	10.3058	9.76234	9.90733	10.2675	9.70982	9.79942	9.93129	9.79753	11.0158	10.9595	10.0918
BID	9.73162	9.91097	9.67764	9.91186	9.61766	9.60942	9.72475	9.62442	7.88108	9.63651	9.46571	8.93259	8.73021	9.99942	9.53984	8.07296	8.32626	7.93799	8.12799	7.98133	8.68167	7.97904	8.84316	8.44004	8.52604	9.14095	8.6514	9.50945	9.40757	9.19653	8.7398	9.20091	10.0645	7.81331	7.84191	8.45501	8.10681	8.03208	9.38697	7.20493	8.75501	8.08293	8.05461	8.66026	8.99035	7.81685	8.02696	8.78301	8.41419
BRD1	8.29669	8.38125	8.3767	8.48429	8.41343	8.38808	8.39435	8.99115	9.24147	8.12213	8.25394	8.70219	8.85397	8.07176	8.32491	8.07453	8.47686	8.27573	8.23587	8.25183	8.30035	8.52658	8.32439	8.6711	8.08281	8.35147	8.70644	8.26447	8.32127	8.07784	8.27696	8.36659	8.6771	8.04006	8.31328	8.5062	8.40705	8.07385	8.51858	8.35719	8.20976	8.37382	8.11124	8.06915	8.25398	8.01024	8.74088	8.85072	8.02732
C14ORF28	5.67862	5.67702	5.6778	5.66634	5.74653	5.61015	5.57485	6.16922	5.97473	5.39293	5.01694	5.12927	5.5464	5.554	5.56435	5.35786	5.47597	5.36642	5.70026	5.31177	5.85301	5.64638	5.62671	5.97235	5.67045	5.58192	6.20899	5.47782	5.56183	5.27938	5.64596	5.63486	5.85758	4.87204	5.77587	4.95228	6.14127	5.57036	6.06981	5.61579	5.82232	5.87466	5.56434	5.80013	5.49797	5.51702	6.34776	6.35466	5.50227
CACNA1A	4.12913	4.23025	4.12713	4.37135	4.1247	4.0502	4.12657	3.99055	4.19643	3.64199	4.03071	4.20342	4.17694	3.89107	3.97698	3.67236	3.71015	3.69271	3.61104	3.68542	4.12351	3.87876	3.99261	3.55709	3.39369	3.37029	3.4397	3.80139	4.05824	3.92344	3.73671	3.88837	3.41993	3.65932	3.26544	3.71614	3.66287	3.96635	4.26051	4.31435	4.33803	4.28523	3.88235	4.10245	3.82869	4.06277	4.22882	3.89863	4.05153
CACNA1B	9.82564	9.86325	9.9194	9.95715	10.0011	9.9737	9.80731	10.1978	10.3532	9.06811	9.75927	9.98889	9.9353	9.46574	9.74019	9.28134	9.63403	9.41533	9.55651	9.37297	9.72733	9.16752	9.4787	9.91806	9.34987	9.76533	7.4665	9.71644	9.50067	9.53774	9.52893	9.59974	10.3492	7.64648	6.24506	7.25816	9.07449	9.37374	9.80445	9.30354	9.75136	9.5509	9.78694	9.82425	9.66247	9.66104	8.45461	9.04024	9.06798
CACNA1C	5.49086	5.58914	5.67966	5.68866	5.68035	5.59998	5.51215	6.26521	6.52714	4.30344	5.51619	5.25942	5.10159	4.69904	5.4919	5.52568	5.11196	5.46495	5.23184	5.56454	5.87054	4.01171	5.19214	5.50987	4.46071	5.26108	3.84537	5.20367	5.07382	5.15089	5.15826	5.26453	5.70516	3.91158	3.90628	2.20479	3.99424	5.96686	5.65849	6.10736	6.23323	6.22305	6.14107	6.07137	6.12543	6.22732	4.12707	4.49929	4.55247
CACNA1D	3.35057	3.45517	3.48534	3.73566	3.46128	3.44333	3.75572	3.63057	5.03072	3.81456	3.9831	3.89119	3.81038	3.58431	3.43651	4.08912	3.87428	3.49226	3.322	3.61644	3.26311	3.54056	3.00113	3.46302	3.36985	3.82965	2.20089	3.26161	3.35302	3.75494	3.4734	3.2512	3.61151	2.95831	2.68085	2.05325	2.3757	3.6391	2.98182	3.44358	3.83611	3.14438	3.50478	3.38985	3.57909	3.42661	2.35026	2.42362	3.17616
CACNB2	7.06331	7.03727	7.03836	6.90947	7.12032	6.9105	7.07584	7.71233	7.46904	7.05188	7.11432	6.9452	6.59013	6.71242	6.91576	6.47398	6.32505	6.10974	6.50112	6.70105	6.84022	6.27517	7.07931	6.40274	6.17589	6.50947	5.33126	6.78683	6.75747	6.84416	6.78909	6.90023	6.35808	5.37655	5.96224	4.54625	6.1753	6.95056	6.77483	6.70062	6.98566	6.86664	7.09201	7.07829	6.97904	6.87879	5.86585	5.9598	6.67007
CALM2	14.4517	14.4899	14.4656	14.4812	14.4388	14.4091	14.4713	14.5908	14.6092	14.772	14.5804	14.7042	14.6542	14.5387	14.4914	14.1835	14.4731	14.2207	13.9631	14.106	14.6045	14.246	14.3638	14.1629	14.0471	14.1037	14.5436	14.5913	14.5321	14.4382	14.0719	14.5878	14.5512	14.0251	13.5301	13.6786	14.3537	14.579	14.6638	14.4439	14.6867	14.7216	14.5237	14.3579	14.7467	14.2281	14.61	14.5461	13.8952
CALR	10.4228	10.3873	10.458	10.402	10.4949	10.4132	10.3268	10.6394	10.9198	10.5232	10.7094	10.8102	10.944	10.5214	10.4463	10.5922	10.7804	10.5603	10.9105	10.689	10.7892	10.9263	10.8578	11.1972	10.7349	10.7063	11.2113	10.6838	10.6511	10.6403	10.5462	10.8286	11.0425	10.751	10.7532	11.4016	11.3723	10.8689	11.288	11.073	11.143	11.2362	10.9656	10.9199	11.0303	10.7916	11.3735	11.3986	10.4994
CAMK2A	9.48336	9.56943	9.66065	9.70963	9.55499	9.62197	9.46467	9.68459	10.4383	10.2963	10.6167	10.7896	10.5996	8.97232	9.54828	8.46328	9.53725	9.17008	7.7727	8.62156	9.84972	7.8384	8.10253	7.88048	5.43047	7.87089	4.04982	8.12877	8.09547	8.3367	7.91563	8.15932	8.98762	3.61129	2.35759	4.05144	3.9501	7.65733	7.31745	6.23282	7.99549	7.70411	7.79648	7.35671	7.36316	7.28201	4.20518	5.67006	5.56386
CBS	10.802	10.7579	10.6858	10.5349	10.7314	10.6855	10.8087	11.9855	9.3384	9.92193	9.68338	9.91738	10.7682	10.3704	10.8782	10.5314	10.8175	10.6739	10.1748	10.5958	10.5523	11.319	10.9534	10.799	10.7245	10.1938	11.5365	10.3681	10.5467	9.95352	10.389	10.6956	11.1612	11.1044	10.7367	11.5483	10.2147	11.4112	11.6873	11.5797	11.2878	11.3345	11.1717	10.7644	10.8057	11.2725	11.5502	11.5852	10.3598
CDH7	8.49521	8.87023	8.56017	8.96332	8.39921	8.46768	8.60977	8.91458	4.76896	6.46431	5.13433	3.8554	4.54882	7.49867	7.97118	9.40455	7.9264	7.57385	8.27035	7.72764	7.11172	8.83174	9.33069	9.26736	9.81939	8.52018	8.01988	8.95046	9.21126	8.23642	8.80727	9.58011	7.16574	8.9503	7.56494	6.95016	10.7754	7.87317	8.90748	9.1017	7.17063	7.62852	7.92424	8.77668	8.44281	8.80948	8.65339	9.14344	9.08642
CHMP1B	8.34324	8.34637	8.43533	8.27552	8.48956	8.40434	8.33143	8.70263	8.09602	8.39437	7.91856	8.171	8.41328	8.4904	8.57221	8.51618	8.44082	8.38439	8.88162	8.56845	8.72607	8.89417	8.70216	8.58186	8.14578	8.20412	8.13274	8.96523	8.91387	8.72642	8.54346	8.90208	8.70263	7.52257	7.86544	7.94705	8.97118	8.12931	8.90424	8.21706	8.45135	8.44952	8.36709	8.45701	8.23508	8.3477	8.51954	8.74804	8.18722
CHRM2	4.03721	4.13304	3.84435	4.74374	4.11412	4.28091	4.05511	3.98307	1.74094	2.35501	1.8988	2.39755	2.63896	5.15082	3.68485	2.66934	3.83746	2.59419	4.11467	2.82697	2.60921	5.34256	5.82091	4.24092	7.38812	4.79172	3.12099	2.99637	3.20066	3.46346	3.05572	3.31933	5.09154	7.49532	5.3756	2.16391	2.72062	6.94047	6.50915	8.24885	6.98263	6.24717	7.01414	6.39952	7.21993	5.81765	5.99539	5.75599	5.24837
CHRNA2	4.81298	4.99835	4.85394	5.24488	4.51302	4.53189	5.00645	5.36849	4.16344	3.13899	2.45496	2.92805	3.66419	4.02697	4.10881	2.74904	3.21729	2.90583	2.31503	3.10839	4.16023	3.3827	3.62215	2.67139	2.92601	2.90447	5.24926	3.34361	2.81957	3.079	2.64163	3.36351	3.86346	4.97112	2.25561	3.42319	3.72154	9.06965	5.16719	10.7362	9.667	10.0591	8.12438	8.04733	8.84205	8.51937	7.77567	5.57459	3.19691
CHRNA6	3.81335	3.35603	3.59029	3.47021	3.77438	3.61838	3.67386	4.31759	2.73522	2.07128	2.77302	4.75466	4.89802	2.20796	3.34687	2.84943	2.74487	2.6925	1.73912	2.84857	3.084	2.30542	2.9293	2.11861	3.87111	2.1094	2.58315	2.12391	2.16522	2.25238	2.03711	2.4963	3.48801	6.21261	7.23757	2.4828	2.48243	6.22601	6.76436	6.06017	5.56956	5.33235	4.74156	6.13332	3.90508	6.90616	3.30588	3.18165	2.06058
CHRNA7	7.38317	7.33473	7.35453	7.25978	7.34598	7.29649	7.16033	7.32186	6.16048	6.46407	6.11729	6.63494	6.80531	6.78561	7.03609	6.05584	6.54983	6.74741	6.72994	6.68462	7.69709	6.14028	6.74637	6.26321	6.77777	5.77675	6.3167	6.03248	5.88482	5.93674	5.48541	5.82504	7.1295	5.8567	6.57406	5.80443	6.62824	6.10921	7.32993	6.48179	6.67107	6.67548	6.68064	7.31554	6.28231	6.5769	8.82526	7.6063	7.09044
CHRNB3	3.27236	2.74742	2.82551	2.62906	3.31113	2.99347	3.18634	2.72419	1.75923	1.73862	1.79871	2.01392	1.87291	2.11938	3.00849	2.01233	2.18044	2.0801	1.78241	2.25172	2.61185	3.20742	2.74071	2.08242	1.66455	2.05591	2.03306	1.44817	1.6751	1.85977	1.81995	1.82095	6.12624	7.6069	9.7123	1.52455	2.50631	2.01309	1.67682	4.88122	2.18619	2.32234	1.687	1.88452	1.9792	2.06367	2.18383	2.43003	1.71539
CLOCK	5.89068	5.95149	5.90755	5.99705	5.95754	5.83428	5.80187	6.1918	6.1571	5.20042	5.42958	5.50433	5.44364	5.61189	5.8233	5.50201	5.78452	5.53415	5.23228	5.38696	5.96634	5.47973	5.67038	5.43337	5.11229	5.58049	5.1181	5.25089	5.2696	5.24643	5.28612	5.24777	5.72614	5.0725	5.37124	5.14171	5.57504	5.25832	5.37525	5.83984	5.49901	5.42812	5.36934	5.48253	5.71255	5.41177	5.25997	5.28125	5.17004
CNR1	6.18473	5.89393	6.2085	5.69255	6.41383	6.33591	6.27038	6.4302	5.50659	7.45617	8.2387	7.76209	7.84802	6.89827	6.45065	7.79942	7.33141	7.93263	7.09204	7.25586	6.81578	5.72237	6.32864	5.78346	7.835	6.97568	3.70947	7.70013	7.38378	7.43336	6.1598	7.87115	5.65059	4.33567	6.04193	4.04648	6.22101	4.25988	2.19367	2.36231	1.61125	1.95884	2.78443	2.34966	2.90483	2.47703	2.57131	4.6053	7.26988
CNR2	2.66603	2.55261	2.59689	2.53928	2.6072	2.72628	2.6956	2.19694	2.98963	3.11129	2.88679	3.20735	3.33993	2.79508	2.66119	3.27099	2.53772	3.0464	2.84024	2.99914	2.55905	2.93915	3.06418	2.20466	2.93159	2.72083	2.8707	2.76554	2.55931	2.98568	2.82158	2.70858	2.80904	2.46384	2.14171	2.87912	3.49348	2.80768	3.13485	3.1583	3.04314	3.05653	2.72257	2.81102	2.80573	2.99074	3.11624	3.21123	3.01169
CNTN4	5.92317	5.71535	5.6969	5.77621	5.96023	5.87892	5.77782	5.68452	3.55679	4.12095	3.14094	3.24443	4.47336	6.4165	5.47843	5.48728	5.80515	5.41756	4.30167	5.48333	6.42226	5.56967	5.07302	4.61297	5.26648	5.54038	5.3041	4.7561	4.92376	4.70036	4.6782	5.14364	6.90325	5.12182	5.42742	3.72321	5.55607	7.1599	6.19251	8.05835	6.99928	7.40724	7.31909	7.24225	7.61083	6.95022	5.59631	5.27991	5.18434
CNTN6	7.07691	6.46308	6.55324	6.2482	7.1985	6.84211	6.49074	6.37793	4.2585	5.35545	6.61248	7.22482	7.73451	7.45719	6.27932	5.95675	7.28603	6.39735	5.80349	6.18082	7.48749	6.506	6.50681	5.94663	6.49044	6.27583	6.73167	4.42435	4.38139	4.66334	4.63031	4.36278	8.58509	7.02767	7.20969	5.09662	7.44511	8.40317	6.97892	8.62002	8.02001	8.08582	7.84287	7.94168	8.18495	7.82112	8.16736	7.61921	7.39847
CNTNAP2	12.1969	12.1841	12.052	12.0493	12.1909	12.0343	12.2136	12.2394	11.0378	11.8624	11.8038	11.9902	12.0644	11.624	11.7914	11.5799	11.8848	12.0992	11.5275	11.6372	12.824	11.6869	10.9375	12.0051	11.4783	11.5997	11.9275	11.2577	11.2615	11.2452	11.5553	11.3777	11.5974	11.3528	12.0809	9.61741	12.6591	12.2264	12.0837	11.9768	11.9851	12.2186	11.8147	12.1349	12.0576	12.2758	11.0582	11.646	11.1933
COMT	8.39903	8.4003	8.35326	8.28119	8.37293	8.33511	8.22923	9.34077	8.29319	7.87593	7.78442	7.87138	8.31605	7.96543	8.41492	7.94303	8.16841	8.18125	8.23381	8.42602	8.3765	8.69687	8.84741	8.80882	8.15803	8.1399	9.55856	8.46508	8.67056	7.90804	8.18289	8.60506	8.34896	8.60922	8.34906	9.35113	9.01574	8.40877	9.00529	8.47113	8.81611	9.05767	8.42905	8.41125	8.56004	8.32039	9.63921	9.37687	8.01675
CPLX1	11.2649	11.6764	11.1844	11.8285	10.771	10.8979	11.4873	11.771	8.99241	9.36005	9.97423	10.5683	10.4002	11.3054	11.0045	9.50604	10.1569	9.95353	9.26453	9.38504	9.90601	9.77426	10.997	9.85449	11.3224	10.3229	11.3788	11.7583	11.554	11.4854	10.7884	11.7422	11.4885	9.96254	8.50392	6.16384	12.2175	11.4634	10.7579	13.5212	11.8859	12.3631	11.0729	10.7372	12.133	10.7602	11.532	10.332	8.92066
CPLX2	11.3002	11.7137	11.6435	12.028	11.2263	11.5001	11.4751	11.2393	13.3367	13.2786	13.0359	13.0907	13.0829	12.2368	11.6044	12.1527	12.6049	12.6817	11.8749	12.7515	13.1485	11.5151	12.0228	11.854	11.7463	11.7265	10.1149	12.2818	11.842	12.6897	11.1377	12.3875	13.1364	12.0071	10.9773	7.45689	11.5901	9.13819	12.3385	8.40408	8.8741	9.15868	9.48194	10.0511	9.58704	9.08699	10.5977	10.9193	9.78013
CREB1	6.35571	6.38813	6.39844	6.34008	6.45223	6.32085	6.23619	6.85041	6.25365	5.79017	5.4168	5.33869	5.70877	5.90004	6.3506	5.76959	5.46143	5.9319	5.74248	5.61467	6.1375	5.97976	6.26744	5.84134	5.64902	5.9642	6.86885	5.91162	6.03882	5.3959	5.85214	6.03201	6.26827	5.71074	5.88382	5.82858	6.3691	5.97958	6.32419	5.85348	6.22648	6.2869	6.08695	6.04166	6.27589	5.95204	6.55793	6.36845	5.77415
CRH	8.33782	8.37367	8.30142	8.10355	8.39441	8.2509	8.24495	8.75849	5.29708	6.52968	6.12124	5.53333	5.87282	6.69186	7.62871	5.37992	6.75293	6.68599	6.55246	6.61491	7.32308	4.84096	6.24208	7.69739	6.13312	6.85617	2.64934	6.47009	6.46751	6.22221	6.73843	5.49767	6.95621	7.91149	8.05033	5.36883	2.57142	10.9226	7.76248	10.0165	11.3492	11.3844	11.2475	10.4902	10.4997	11.9867	5.95917	6.45837	3.44444
CRHR1	4.13605	4.05539	4.16542	4.1168	4.30331	4.16504	3.99855	3.69319	4.08673	2.35234	2.53181	2.94966	2.9561	2.61984	3.90056	3.12756	3.12459	3.29417	2.53144	3.12249	2.6603	2.17369	2.518	2.34393	3.29606	2.4197	2.75608	2.79529	2.47021	2.41241	2.573	2.43417	2.80998	2.65954	1.94528	1.81191	2.75056	3.90794	4.35485	3.81525	4.26011	4.08454	3.86195	3.58051	4.30225	3.97417	3.65812	2.76181	2.81597
CRHR2	2.90211	3.18572	2.73271	3.49629	2.70605	2.83554	3.05349	1.43973	2.27089	2.07727	1.91723	2.29234	2.31053	2.35831	2.95463	3.32491	2.45973	2.27563	2.4465	2.77379	2.25668	2.41051	2.35861	2.39027	2.67299	2.36745	2.43445	2.74719	2.29802	2.98508	2.67193	2.47633	2.38448	3.00403	2.83301	3.11915	2.02789	2.58263	2.38544	2.18488	2.48185	2.65425	2.4361	2.34393	2.37083	2.29071	2.2506	2.22594	2.78482
CRY1	5.08146	5.14207	5.13335	5.23657	5.13174	5.06603	4.98279	5.77414	5.12962	5.11064	4.28556	4.43695	4.64472	5.09941	5.12073	5.35027	4.91377	5.18246	5.57131	5.31438	5.18404	5.63875	5.75496	5.83988	4.94879	5.37313	5.82128	5.33358	5.44678	5.15452	5.28793	5.45748	5.55085	5.11307	5.52593	6.25052	5.45814	5.33571	5.713	5.29383	5.60483	5.62135	5.47508	5.44668	5.86896	5.53114	6.17638	5.70694	5.56024
CRY2	5.52036	5.54411	5.5479	5.52846	5.63242	5.6708	5.46886	5.31392	5.94938	5.2354	5.17804	5.47814	5.49847	5.22511	5.51106	4.62864	4.94446	4.96376	5.41816	5.18526	5.32887	5.02276	5.019	4.98682	4.53038	4.89926	4.49494	4.98093	5.32926	5.03459	5.23213	5.08311	5.5537	4.52664	4.0968	4.46525	4.45998	4.95894	4.95405	4.94797	5.04576	5.0007	5.07279	4.69297	4.9024	4.90885	4.46187	4.31697	4.42524
CSMD1	7.97384	8.09258	8.03967	8.23148	8.10925	8.10825	8.10937	8.72773	9.17327	8.28518	8.12609	8.05757	7.86129	8.1486	8.12369	7.88342	8.02841	7.92852	7.52207	7.82329	7.98775	7.24779	7.35154	7.77743	6.38261	7.61313	6.20178	7.37289	7.33476	7.58532	7.8308	7.43244	8.43023	5.10905	4.48837	4.22099	5.4797	6.02294	6.27436	6.77404	6.23047	6.16518	5.93235	6.044	6.47977	5.75372	5.76076	6.52424	6.69469
CSNK1E	7.71219	7.73853	7.68071	7.80296	7.6857	7.69999	7.68017	8.24812	8.01573	7.33682	7.38373	7.59806	7.78376	7.82173	7.56976	7.20601	7.54157	7.51041	7.40743	7.39253	7.75885	7.66455	7.47124	7.93116	7.4413	7.74706	7.66696	7.25885	7.12575	7.16043	7.10325	7.27187	7.9498	6.68102	7.06849	7.66958	8.09941	7.98165	8.26259	7.88949	8.13612	8.08771	7.93862	7.89936	7.84689	7.88866	7.97887	8.01433	7.24341
CSRP1	7.65996	7.74734	7.67691	7.64738	7.59642	7.57805	7.59595	8.51606	6.10839	6.71377	6.20098	6.69788	7.81078	7.12048	7.75538	7.04232	7.70185	7.56314	7.6294	7.71117	7.75603	8.50547	8.5145	8.03723	8.07347	7.53802	9.93269	8.009	8.32888	7.46903	7.61957	8.59735	8.23805	9.15158	8.0777	8.68872	9.15084	8.4329	9.14411	7.84542	8.68411	8.90128	8.45878	8.35838	8.67145	8.20173	9.78948	9.57042	7.47077
CUX2	5.33517	5.5071	5.44605	5.91882	5.38312	5.56839	5.39591	5.84192	2.59926	2.54422	1.96663	2.35048	3.23487	3.60853	5.22238	2.45881	3.02812	3.31922	2.27186	2.51569	4.34594	2.56713	3.87829	2.97759	2.2403	3.66212	3.28769	2.45669	2.38134	2.74283	2.72821	2.44526	5.57263	3.80598	3.43891	2.39075	2.82846	5.85283	4.48443	4.74149	5.61192	5.44222	5.04175	4.54792	5.10536	4.94456	3.29677	3.70167	3.1625
DAO	2.34922	2.33529	1.94613	2.45234	1.74812	1.992	2.41047	2.79165	1.97959	1.66414	1.47536	1.8062	3.40249	1.6314	2.07375	2.02528	2.0191	1.90801	1.607	2.35995	1.92399	3.4649	2.43106	2.75102	4.75917	1.53133	8.30529	2.37133	2.32671	1.70368	1.9396	2.57532	2.02193	6.76546	7.81819	9.03381	6.94847	4.77327	5.86455	4.01354	5.01308	5.32491	5.02451	4.96398	4.43622	5.26452	7.38992	7.45848	5.34626
DAZAP1	8.1631	8.31776	8.19964	8.35644	8.17388	8.06369	8.26148	9.24489	8.15044	7.7776	7.94706	8.17293	8.39418	7.85752	8.14477	7.586	7.96743	7.61791	7.43274	7.44232	8.11077	8.09726	8.13119	7.89654	7.97678	7.66694	9.00781	8.14108	8.1781	7.71386	7.8051	8.31616	8.4495	7.89093	7.61578	7.6703	8.63903	8.4084	8.57618	8.90544	8.50902	8.73088	8.36128	8.09834	8.60098	8.32378	8.85069	8.44649	7.35809
DBN1	10.5512	10.6075	10.6603	10.5783	10.7366	10.6682	10.6027	11.2598	11.811	11.1592	11.3087	11.1769	11.1394	10.4762	10.6897	10.1812	10.4385	10.2253	9.97412	10.3202	10.5274	10.5159	10.6889	10.6022	9.68655	10.4626	10.0237	11.1259	11.169	10.8126	10.9744	11.0846	10.7022	9.36671	9.63851	10.0004	9.9794	9.98598	10.2115	11.0065	10.1874	10.3872	10.1463	9.92331	10.2828	9.97563	9.42795	9.8393	9.42573
DBNL	6.53675	6.46229	6.50283	6.20741	6.62731	6.50091	6.28884	5.96162	5.94696	5.8781	5.53619	5.77471	5.78503	6.1046	6.42702	5.56276	5.53156	5.7142	5.7662	5.73494	6.15244	5.49507	6.27116	6.09715	5.71401	5.51866	6.34795	5.75902	5.78178	5.40853	5.61239	5.7172	6.02414	5.1978	5.33059	4.80033	6.40956	5.93137	6.77454	5.99322	6.30526	6.49708	6.12486	6.18315	6.06503	5.99141	6.2716	6.54775	5.35164
DCLK1	12.785	12.8923	12.6651	12.9857	12.6882	12.6218	12.8928	12.6648	12.8523	12.8714	13.3356	12.0759	12.1906	13.0984	12.5681	11.6201	12.1098	12.0488	11.8627	11.931	12.3893	11.4812	12.2374	11.8755	11.8871	12.0396	10.4748	12.0705	11.8702	12.0343	11.8196	12.0569	12.9983	10.4316	11.3348	10.7225	11.5157	10.0991	11.6755	10.6073	10.6185	10.5649	10.9049	11.4596	11.0165	11.1391	11.1215	11.2916	11.2285
DCTN5	6.24337	6.25234	6.26666	6.179	6.28546	6.14435	6.31878	6.55995	6.77996	6.1256	6.45369	6.92455	7.15136	6.04985	6.31072	6.19354	6.37445	6.51504	6.10899	6.22296	6.55489	6.15214	6.67739	5.99596	6.28816	5.81981	6.36282	5.95205	6.05936	5.96658	6.00647	6.13845	6.64011	5.59137	5.85079	4.95628	6.67397	6.16241	6.75662	6.70434	6.29811	6.49141	6.30728	6.38379	6.53572	6.21522	6.35938	6.38434	5.66183
DDC	1.40844	1.54848	1.49856	1.46333	1.53091	1.43977	1.46751	1.679	3.83498	2.00371	1.68995	1.75119	2.02505	2.18986	1.55052	1.71635	1.97475	1.75587	2.657	2.20445	1.84749	2.38318	2.56902	2.21894	2.72289	3.64167	1.62333	3.69152	4.27048	3.16087	4.57348	3.66919	1.9728	2.09068	1.78829	2.4256	1.79428	1.88663	1.6361	1.85974	1.61337	1.67765	2.05572	2.1695	1.75785	2.42081	1.69573	2.07919	6.48801
DGKB	8.45899	8.3732	8.68961	8.03068	8.69297	8.47886	8.48188	9.16132	9.63907	8.51512	7.71628	8.51986	8.17138	8.1413	8.36782	7.97746	7.71664	7.8405	8.29604	7.75755	8.74613	6.94354	8.03107	8.19943	6.22904	8.7134	6.04794	10.3892	10.2895	9.92991	9.4008	10.1646	7.48245	6.28499	7.26399	6.24368	6.69821	5.97485	5.15973	6.19849	5.35462	6.16216	5.83482	6.59887	5.79408	6.80556	5.82204	6.13165	6.71381
DGKH	6.07907	6.08323	6.16514	6.13177	6.39976	6.29117	6.22041	6.06623	6.48251	8.46519	8.63606	7.814	7.76142	6.64328	6.51457	6.18164	6.72443	6.78368	7.06822	6.82851	6.46803	7.5861	7.3986	7.65744	5.65915	7.93265	5.10524	8.71643	8.69583	8.89279	8.65453	8.78768	7.52024	5.31288	5.42453	4.51033	4.59885	7.83393	6.44324	6.14308	8.10652	7.79262	8.05967	7.30731	7.58045	7.60675	5.24023	5.65327	5.23441
DIO2	8.70755	8.51478	8.74557	8.19347	8.87559	8.75594	8.55979	10.5264	7.15084	9.1771	8.11921	8.01648	8.36085	8.4599	8.92805	8.82513	9.18526	9.01846	8.77995	8.69077	8.99786	8.25312	8.65206	6.88136	6.47273	8.02678	7.90086	8.16009	7.4825	8.82274	7.4168	9.01049	7.82855	7.09138	5.12546	4.96075	8.03393	7.0856	7.98605	7.63524	7.04372	7.40655	6.73415	6.97553	7.40414	6.67606	6.74679	7.26151	5.71319
DISC1	6.2475	6.22858	6.3018	5.93312	6.31275	6.14474	6.0279	7.36397	6.83754	5.99963	5.78631	5.76668	6.13824	6.05146	6.47671	6.17163	6.564	6.86212	6.76064	6.74797	6.86246	7.10411	6.83827	6.87678	6.43589	6.22125	7.89502	6.59596	6.82118	6.31652	6.10569	6.89104	6.24203	6.874	7.07673	5.82476	7.40061	7.12567	7.27779	6.2711	7.22146	7.01939	6.84986	6.67537	6.80736	6.50019	7.67913	7.5627	6.18194
DIXDC1	7.37737	7.34325	7.4003	7.43074	7.53321	7.35023	7.3694	7.81951	8.71997	6.37812	6.6932	6.74162	7.24879	7.17315	7.56103	7.75246	7.73769	7.70601	7.39759	7.63994	7.99901	7.64334	7.76231	7.46459	7.28221	7.15949	8.29491	6.93526	7.22037	6.63747	7.13033	7.28468	8.42864	7.103	6.97675	7.10779	7.84788	7.64448	7.7568	7.05818	8.14799	7.95716	7.81228	7.55927	7.93946	7.38945	8.61887	8.28328	7.19887
DKK4	5.78949	5.76081	5.78294	5.76305	5.80802	5.78896	5.96015	5.41937	6.2061	6.28996	6.29053	6.46565	6.18276	6.19267	5.87483	6.32324	6.6305	6.59367	6.61299	6.58822	6.45144	6.3235	6.46453	6.23847	6.16966	6.193	6.06005	6.19062	5.98523	6.49483	6.09044	6.046	6.20509	5.88798	6.17399	6.9785	6.52236	6.50685	7.27467	6.44777	6.41506	6.35492	6.58878	6.48496	6.34327	6.93726	6.4761	6.66709	7.08583
DLG2	10.7582	10.7766	10.87	10.5534	10.9316	10.8018	10.7392	11.5662	10.9907	11.0619	11.1759	11.4533	11.4696	10.5454	11.0267	10.0245	10.6608	10.288	9.71292	10.3993	10.961	10.0516	10.3676	10.5043	10.1428	10.1721	10.549	10.5188	10.6069	10.307	10.3195	10.6366	11.1984	8.89113	8.44958	6.5154	9.95491	9.45045	10.1385	9.58133	9.82179	10.0185	9.71262	9.35905	9.64446	9.2537	10.7516	10.6014	8.57306
DLG3	10.2943	10.2747	10.2996	10.3123	10.4294	10.2614	10.3585	10.4545	11.4567	11.251	11.0257	11.0093	10.8938	10.7127	10.2566	10.2928	10.498	10.4324	10.4504	10.3092	10.8058	10.5794	9.87984	10.765	9.38536	10.5707	8.63499	10.4199	10.3396	10.4846	10.5455	10.3133	10.52	8.70593	8.66905	8.26007	9.22476	10.02	10.4072	9.63415	10.272	9.96454	9.98524	9.99377	10.115	9.71635	8.71733	9.3396	9.30414
DLG4	6.07816	6.03576	6.14308	6.00992	6.21768	6.18218	6.01107	6.22411	6.96437	6.67672	6.35712	6.39609	6.71024	5.99204	6.21332	5.70886	6.11293	5.89067	5.90591	5.89517	6.39772	5.6226	5.65131	6.04698	4.97429	5.95013	4.76538	6.23656	6.39759	6.30527	6.18828	6.5255	6.22623	4.57578	4.4122	3.85597	5.0744	5.50246	5.84289	5.69947	5.68359	5.7145	5.55601	5.57255	5.57265	5.314	5.04303	5.49804	4.0474
DLX1	7.7162	7.75219	7.76169	7.63116	7.64067	7.71851	7.70252	8.05853	5.12115	6.54736	5.79082	5.45522	6.3319	6.97342	7.64504	6.99499	6.70293	6.90774	5.67117	7.62662	6.91921	8.20305	6.55886	7.94842	7.91119	7.24387	6.02244	5.90007	5.5793	5.80407	6.04782	5.57883	6.62432	2.46945	2.06396	4.7381	3.15888	2.69712	2.48214	3.50932	2.61997	2.33597	3.67634	3.05033	2.51842	2.10504	5.99535	7.40123	8.92623
DNAJB1	8.42208	8.3489	8.29512	8.2848	8.47873	8.36802	8.52801	9.45555	8.22706	8.01405	8.14839	8.14799	8.30082	8.29883	8.42899	8.06771	8.05654	8.00647	7.94786	8.32606	8.19718	8.71611	8.56968	8.89248	8.81549	8.46124	9.28919	8.53308	8.63493	8.00666	8.23624	8.59269	8.50354	8.4769	8.3877	8.43135	9.22609	8.84343	9.11002	8.48447	8.85889	9.1141	8.76683	8.77648	8.84425	8.93119	9.36586	9.29848	8.85302
DNMT1	5.60939	5.61265	5.55366	5.60069	5.62918	5.49604	5.378	5.64852	5.24388	4.60149	4.64662	4.75392	4.74967	5.18355	5.34534	4.35993	4.24846	4.82306	4.9907	4.90677	5.13928	4.91705	5.18477	5.2594	4.40211	4.88285	5.36108	5.18411	5.13483	4.84305	4.47931	5.1095	5.2885	4.457	4.51849	4.31412	5.59942	5.16091	5.98978	5.28201	5.60399	5.77819	5.41607	5.5705	5.4722	5.384	5.82915	5.84673	4.67954
DOCK9	8.23053	8.19007	8.27294	8.13966	8.34849	8.27165	8.18459	9.08083	7.67859	9.02106	9.85764	9.82074	9.66688	8.43287	8.4127	8.43923	8.68084	8.47632	8.15069	8.31737	8.6055	8.12016	8.1891	8.21293	8.35884	7.8949	9.08988	7.7982	7.98357	7.78367	7.676	8.17422	9.04014	8.29818	8.02447	6.85719	9.20673	8.78544	8.78939	9.37092	8.75038	9.00884	8.74252	8.6182	8.97971	8.82709	9.27906	9.21395	7.87123
DOK5	6.64877	6.61512	6.57673	6.52251	6.80971	6.66168	6.58597	7.16218	4.36836	6.81483	6.95363	6.64071	6.56231	6.94695	6.83807	6.85987	6.95401	6.74663	6.15177	6.53594	7.48032	6.54863	6.73799	6.23324	6.71845	5.64373	5.75779	5.99834	5.94195	5.80642	6.1022	5.84717	6.80313	5.30021	5.76305	7.03054	6.9506	6.6875	7.35667	7.1943	6.91189	6.84553	6.85258	6.8103	6.98629	6.72182	6.58304	7.00089	6.27781
DPYSL2	13.2689	13.2802	13.2782	13.1912	13.3507	13.191	13.3087	13.7936	12.726	12.6646	12.6108	12.9698	13.2349	12.9612	13.2858	12.9184	13.1633	13.1261	12.8429	12.8839	13.3392	13.0736	13.2947	13.0723	12.9358	12.7393	14.0425	12.6881	12.9707	12.4442	12.6445	13.0735	13.8447	12.9047	12.6952	13.1602	13.766	12.9259	13.5482	12.9682	13.1577	13.3696	13.0679	13.1194	13.1967	13.092	14.0291	13.9917	12.8562
DRD1	4.53059	4.74937	4.61892	4.78407	4.72032	4.96889	4.73494	4.84295	1.34178	4.47717	2.23859	3.30536	2.9253	3.09046	3.98314	4.85687	5.8062	4.1869	4.63338	2.6613	5.24949	4.01212	6.1562	6.83405	2.79271	8.04896	2.09663	8.36681	8.02775	8.497	8.1469	8.165	5.22665	1.89239	2.46094	4.2101	1.87126	1.91464	2.03309	1.73607	1.55178	1.71889	1.79627	1.64205	1.87352	1.78296	1.69405	1.81154	2.1189
DRD2	5.81283	5.96624	6.10588	6.014	5.89439	6.00617	6.10643	5.59313	7.01852	6.6715	6.33671	6.88717	7.15402	6.45812	6.31716	7.20813	8.2578	6.82616	7.58487	6.843	6.76221	7.75908	8.7486	8.7184	7.70348	8.40385	7.48324	10.3684	10.2976	10.0141	9.75523	10.6484	7.5677	6.16026	5.56776	6.91291	7.25783	7.98971	9.14499	8.60337	8.21998	8.29988	8.41059	8.11965	8.12878	8.62082	7.10559	7.21092	7.14285
DRD3	1.41362	1.54893	1.51638	1.53703	1.35683	1.46882	1.49674	1.63565	1.38409	1.79581	1.68507	1.75186	1.56172	1.66308	1.52363	2.0276	1.86858	1.75103	1.92256	1.80936	1.69978	1.92679	3.90243	3.11818	3.74994	4.58359	1.52214	3.08166	4.11557	3.64633	5.86554	3.43376	1.74928	1.8433	1.74991	1.77748	1.64322	1.76997	1.53665	1.60275	1.53998	1.57914	1.77944	1.6193	1.68364	1.70877	1.49411	1.49364	2.07688
DRD4	6.8156	6.96043	6.87251	7.11875	6.8607	6.86058	6.88609	7.22096	7.40847	6.01951	5.81214	6.12524	6.53992	6.50435	6.70144	6.36611	6.62689	6.54313	6.92504	6.61975	6.71269	7.12994	6.90884	7.53303	6.66976	7.11539	7.3924	7.23697	7.2482	6.95563	7.08785	7.32177	7.03939	7.03194	8.15793	8.65051	7.30704	6.62376	6.94163	7.13677	6.97392	6.99087	6.74109	6.7588	6.91032	6.70806	7.48312	7.4459	6.58008
DRD5	5.67078	5.24541	5.68651	5.06404	6.12805	5.81553	5.38177	5.29687	4.50365	6.40455	4.52998	3.28075	3.65051	6.47923	5.66252	6.00057	5.09392	4.88944	4.33746	4.47709	4.16331	5.51257	5.86563	5.65316	6.31154	5.97018	4.51564	4.6711	4.81114	4.56198	5.03023	4.89266	7.61273	5.38002	4.21803	4.17235	5.19833	3.34301	5.82562	3.14094	2.99608	3.63566	4.71454	4.81877	4.10773	5.62637	4.95127	6.51924	5.34285
DSCAM	8.21713	8.31589	8.24851	8.49758	8.24368	8.26478	8.31597	8.85951	8.56008	8.33793	8.59138	8.6119	8.99656	8.41091	8.3535	7.7281	8.33776	8.30704	7.90558	8.1728	8.09406	8.82911	8.09098	8.48268	8.43878	7.73303	8.29357	7.53906	7.64898	7.60343	7.50816	8.0734	8.91029	8.20461	7.39682	6.65665	8.33775	8.66884	8.23974	9.45669	8.76419	8.76	8.58572	8.16434	8.65564	8.24678	7.79048	8.5591	7.66904
DTNBP1	8.9475	8.83871	9.05839	8.40634	9.07654	9.04929	8.75182	8.84347	6.50132	7.79107	6.81499	7.71207	8.01305	8.12293	9.17989	8.28397	8.20385	8.15515	7.9931	8.39329	9.20023	8.39697	9.55138	9.16049	8.76597	9.06399	9.14079	9.25461	9.571	8.89173	9.96753	9.37241	8.17547	8.08303	8.16883	8.25435	9.25054	8.94165	9.27174	8.27622	9.37671	9.29047	9.38513	9.40583	9.5792	9.19515	8.91816	9.54088	9.01943
DUSP6	10.4195	10.3484	10.1775	10.1865	10.366	10.1392	10.4402	10.9969	7.03884	11.4423	10.6902	10.7376	11.1872	11.0153	10.1792	9.30599	10.4113	10.2352	8.57527	9.34731	9.92273	10.61	8.89239	9.02983	8.2771	9.20403	8.5683	9.78886	9.98716	9.84881	9.17568	9.95764	10.7068	8.98605	8.71399	8.57397	9.04754	10.4545	9.69648	9.28926	10.3726	10.0179	10.2141	10.0335	10.112	9.91535	8.6784	9.17854	8.45575
EGR3	7.44461	7.47623	7.63136	7.3396	7.66185	7.49578	7.33978	7.74248	8.66821	7.80293	7.19357	7.96603	7.70659	7.07428	7.3172	6.99088	7.70946	7.691	6.91357	6.87712	7.9601	6.40867	5.24779	6.78345	2.27311	7.49964	2.69108	7.78962	7.89537	7.70669	7.44374	7.80154	8.08756	1.99959	2.0269	2.53044	2.67052	2.5769	2.48286	2.07465	2.56621	1.9754	1.86313	1.65669	2.27448	2.0278	2.14766	2.37071	2.24343
EHHADH	2.2672	2.33584	2.24525	2.24158	1.99152	2.15739	2.13417	3.4341	1.44053	2.36826	2.07374	2.14559	2.22274	2.39222	2.3355	2.56582	2.26251	2.49367	2.15085	1.98987	2.14989	2.00134	1.95922	2.68396	2.49793	2.23554	3.09433	2.53241	2.5118	2.30161	2.61878	2.40514	1.83971	2.51479	2.90192	3.3043	2.35253	2.0059	2.52593	2.28161	2.57451	2.26756	1.99434	2.34821	2.68584	2.04194	2.24427	2.26786	2.01433
ERBB3	6.25077	6.26903	6.27598	6.22304	6.15973	5.9251	5.99833	7.33472	5.12104	4.60043	4.16032	4.06866	4.6971	5.81625	6.31976	4.86991	5.99428	5.8406	5.37899	5.04043	6.09746	6.29974	6.50965	5.86352	6.57462	5.73977	8.84116	6.78929	7.29034	5.81958	5.6883	7.32491	6.95811	6.936	4.89226	4.00862	8.11686	7.02414	7.8671	6.47332	7.72703	8.16193	6.6825	6.59223	6.56229	6.83981	9.35024	8.66875	5.82366
ERBB4	8.3467	8.38246	8.3915	8.24205	8.38411	8.37747	8.39978	8.84387	6.5445	7.67359	6.89997	6.97183	7.70447	8.10583	8.54896	8.84197	8.48768	8.89684	8.47241	8.87117	8.67267	8.83292	8.63299	9.12152	8.07463	9.20647	8.52322	8.82451	8.82402	8.84297	8.88008	8.92047	8.12769	7.69816	7.81914	8.80053	8.31283	6.95303	7.62146	6.91484	7.00279	7.10565	7.15894	6.90334	7.07504	6.59492	8.58457	8.29643	8.63228
FABP7	8.99319	8.57617	9.17375	8.28823	9.44046	9.33259	8.96094	9.77306	9.96451	10.6075	9.64245	8.99913	9.29071	10.241	9.91261	10.3519	10.0284	9.69508	9.08655	10.3548	10.4175	9.85873	9.57322	9.616	9.66522	9.40849	7.38493	7.69751	7.74999	8.32281	8.95992	7.90676	9.17083	8.99161	9.51049	10.563	7.77131	7.70498	8.37966	8.22519	6.96111	7.07218	8.11336	8.35451	7.47338	8.5441	7.72482	8.39329	8.75504
FADS2	10.2597	10.165	10.2582	9.98506	10.3616	10.3561	10.2959	11.3326	9.45418	10.0576	9.92504	10.5312	11.2689	9.96314	10.638	11.1289	11.3871	11.2996	10.5642	11.3776	11.0859	11.2449	11.3315	11.4446	11.6366	10.6549	11.5706	10.6891	10.6424	10.5386	10.7435	10.7558	10.9752	11.6677	11.49	12.689	10.9708	11.1001	11.9629	11.2909	10.7627	10.9588	11.2876	11.3967	10.8126	11.3999	11.1469	11.6447	11.0876
FBXL3	8.13863	8.15847	8.1476	8.21182	8.22558	8.12898	8.06096	8.84727	8.24658	7.81764	7.60105	7.93335	8.15811	7.99356	8.13094	8.19274	8.24453	8.24106	8.32769	8.12148	8.37601	8.48568	8.47533	8.49711	8.0343	8.26077	8.6339	8.04795	8.16183	7.90881	8.056	8.17523	8.60442	8.46319	8.75196	8.63306	8.60741	8.14483	8.51488	8.23514	8.30958	8.34957	8.24641	8.15032	8.38653	8.06003	8.78656	8.68807	8.36704
FGF17	3.80158	3.98605	3.90775	4.23226	3.82121	3.94831	3.79197	3.98722	4.40878	2.73171	2.66155	2.67452	3.42837	3.63768	3.62916	3.46031	3.67419	3.49255	3.41605	3.4149	3.47796	2.9925	3.36643	3.57104	2.88994	3.40679	2.6744	3.0946	3.29373	3.40192	3.29421	3.11096	3.6726	2.94106	2.9444	1.5704	3.16023	2.54944	2.40463	2.43005	2.12209	2.20927	2.61359	2.94771	2.81516	2.29816	2.69528	3.17516	3.25382
FGF20	3.32971	3.32619	3.39231	3.21846	3.47565	3.26753	2.99296	3.48272	3.37475	2.79033	2.72068	2.44372	2.54858	2.84268	3.23035	3.34327	2.75919	2.93699	2.64697	3.26155	2.94673	3.46322	2.87717	3.65002	2.90638	3.57181	3.24122	3.01136	2.83247	2.68949	2.7759	2.74481	2.85321	3.57579	3.12386	2.622	3.5405	2.91571	2.70785	2.60918	2.53589	2.51793	2.72221	2.82345	2.72728	2.38835	2.95554	3.21284	3.24634
FGFR1	5.27726	5.1686	5.11016	4.9683	5.40597	5.29774	5.05594	4.73378	4.94765	4.58029	7.61271	7.41732	7.21659	5.2918	5.28323	5.43561	5.69347	5.80491	6.6211	5.59593	5.06023	6.27168	5.9033	6.05107	5.94829	4.91396	5.74427	4.66689	4.81199	4.59171	4.95935	4.92249	4.8018	5.99157	6.04066	6.05038	5.8772	6.22497	6.43341	5.47703	6.09936	5.99323	6.52011	6.39943	6.09824	6.34804	5.77055	6.38716	5.76139
FGFR2	5.46573	5.53125	5.4327	5.44868	5.36709	5.2681	5.31447	6.62868	3.09542	4.35764	3.84968	3.89183	4.39495	4.95082	5.38767	5.39175	5.78898	5.54001	5.95985	5.05978	5.61049	6.15788	6.13267	5.36112	5.50981	5.57578	7.67067	5.97911	6.04833	5.58445	5.37871	6.42634	6.05532	5.93721	4.89678	4.86927	6.95757	5.79655	6.42293	5.96392	6.50612	6.88077	5.69415	5.71055	6.38066	5.62273	7.75569	7.1396	5.0783
FKBP5	5.32097	5.53879	5.1503	5.69537	5.14334	5.20751	5.25891	4.76228	8.30271	6.53325	8.49962	7.5079	6.89497	5.91393	5.23596	6.39335	6.24264	6.0702	6.22397	6.35774	5.71787	6.33651	5.9931	6.66551	5.99922	6.15392	7.42946	6.12172	5.83724	6.20839	6.07356	6.23303	6.65148	6.52275	5.56574	5.8604	6.57383	5.68008	6.55305	5.81489	5.66319	5.93555	5.82111	5.6146	5.91567	5.49411	6.45002	6.7784	5.84114
FYN	8.56032	8.65207	8.67793	8.61407	8.59674	8.56825	8.51933	9.52113	9.02288	8.72332	8.89807	9.11478	9.33126	8.47748	8.799	8.94232	9.21717	9.21363	9.13971	9.06165	9.21777	9.26985	9.06579	9.12364	8.7212	8.65982	9.10224	8.46113	8.66926	8.39207	8.57988	8.70366	8.72801	8.71297	8.6701	8.5314	8.49821	8.6543	9.04464	8.52061	8.65045	8.63958	8.64918	8.41651	8.6523	8.37661	8.87706	8.98145	8.43423
FZD4	7.82068	7.90575	7.76201	8.04393	7.79151	7.71499	7.91844	9.13838	7.13762	7.86748	7.69707	7.64972	8.05839	7.72724	7.64464	7.3676	7.90012	7.76972	7.2537	7.15959	7.98894	7.8691	7.56937	7.9663	7.39716	7.59623	7.94399	7.95149	7.95784	7.91129	7.75797	7.93458	7.74334	7.53016	7.10277	7.2479	8.13707	7.80166	7.98043	8.18975	7.52512	7.71416	7.43141	7.39092	7.59692	7.53743	7.82879	7.98485	7.20646
G6PD	5.26852	5.34332	5.27526	5.31112	5.33823	5.22724	5.25051	5.31392	5.00144	4.74253	4.88987	5.11827	5.01126	4.99168	5.18096	4.74133	4.98561	5.08592	4.92546	4.96666	5.13002	4.96692	5.28996	4.92511	4.99743	4.67936	5.34479	5.00018	5.08793	4.98666	4.86799	5.05394	5.12593	4.913	4.74461	4.91122	5.59586	5.08791	5.28666	5.48029	5.33819	5.37728	5.09749	5.09322	5.15028	5.10083	5.23806	5.42475	4.86938
GABRA1	8.83026	8.92884	8.69649	9.04819	8.68632	8.60687	8.8292	8.50762	8.05512	8.42967	7.45056	6.98169	7.73631	8.86038	8.49161	6.50751	6.77377	7.67756	7.64288	7.51906	8.24557	7.15879	7.75152	7.12521	8.44704	6.94611	8.46898	6.22367	6.22724	6.5595	6.83166	6.3547	8.09366	6.15814	4.39447	5.59425	8.31694	8.96148	8.64902	9.10801	8.89564	9.27514	8.44684	8.74073	8.68888	8.63611	4.76968	7.47775	7.6882
GABRA3	6.93395	6.57758	6.90767	6.22255	7.23372	6.98051	6.76103	6.40885	6.85203	8.03717	7.23918	7.25042	6.95186	7.75637	7.04119	7.03013	6.64501	6.77369	6.88798	7.24217	6.94441	7.45102	6.86034	6.8748	6.52374	6.62061	5.42971	4.51679	4.59062	4.89689	6.28504	4.5952	7.34785	5.77151	6.41045	5.25972	6.42484	6.86633	6.70734	6.03809	7.0283	6.68606	7.20374	7.30649	7.08854	6.79575	6.01498	6.53143	6.78228
GABRA5	7.69649	7.2357	7.8633	6.8908	8.43136	8.21881	7.57797	7.47852	10.0781	9.6234	10.0376	9.42664	8.86453	8.42599	8.55805	8.5921	7.48594	8.10391	8.78985	8.26666	7.11104	7.45178	7.98241	8.7132	5.71029	9.34018	3.80098	7.37457	7.83704	8.04124	9.41216	7.27384	9.32484	4.68846	3.02985	4.20561	2.92963	7.91101	5.95339	7.85073	7.95636	7.60034	8.10416	7.80546	7.89703	8.04124	3.33526	5.41424	6.44539
GABRB1	7.81946	7.60023	7.93596	7.1793	8.15664	7.95056	7.68988	8.23104	8.1705	7.91747	8.31853	8.2193	7.98257	8.11695	8.20269	8.43178	8.06441	8.52499	8.89703	8.47125	8.60725	8.08321	8.11696	9.063	7.43595	8.42604	6.23703	7.62567	8.03881	7.56827	8.69995	7.58073	7.65766	6.14012	5.94303	6.72455	6.19886	6.58302	7.87685	6.63391	6.71137	6.12917	7.10044	7.35261	6.7907	7.26909	5.70206	7.24928	8.25095
GABRB2	9.15856	9.33626	9.16399	9.49972	9.07884	9.11951	9.28964	9.3572	9.48371	9.565	8.34462	8.14045	8.86283	9.48803	9.08006	7.68862	8.20255	8.68924	8.41264	8.07907	9.25046	7.92649	8.67617	8.33792	9.02595	8.23533	8.84161	8.36312	8.43947	8.61724	8.33342	8.64691	9.28647	6.8297	5.42618	6.1575	8.34277	9.20566	9.12155	9.73533	9.0874	9.3347	8.8708	8.95342	9.14591	8.8058	6.8513	8.05301	7.73013
GABRB3	8.39368	8.27159	8.47696	8.23155	8.64787	8.55235	8.29839	8.53686	10.0355	9.2879	9.41815	9.46615	9.41679	8.63061	8.67026	8.91661	8.61935	8.84861	9.10858	8.97865	8.77446	8.53246	8.42009	8.63257	7.43545	8.83676	6.26327	8.47142	8.36951	8.69431	8.71467	8.39297	9.08526	6.9284	7.57572	6.49313	6.78106	7.93978	8.14576	7.77774	7.93839	7.76153	8.02479	7.79589	8.11386	7.64869	6.35852	6.7721	7.94718
GABRG1	7.74007	7.72576	7.98076	7.44374	8.1114	8.03783	7.8021	9.00242	6.41436	7.61074	7.76696	7.59061	8.43318	7.63753	8.32075	9.48163	8.64659	9.31422	11.298	9.72879	8.22465	9.98914	9.62004	10.3973	8.23218	8.78172	9.14243	8.03068	8.28738	8.15813	9.08801	8.04573	8.27809	9.06219	8.79885	11.4901	7.46888	7.66871	9.2722	7.18085	7.54624	7.24445	8.07594	8.12524	7.81891	7.67852	7.68637	8.67139	10.1189
GAD1	7.34722	7.49228	7.38869	7.45	7.29307	7.41203	7.34024	6.91633	7.69586	6.32239	5.62935	5.64061	6.41877	7.06618	7.2408	7.26139	7.00895	7.40626	8.16849	7.41568	7.13301	8.80112	8.26807	8.28582	8.59264	7.87802	7.66255	7.42739	7.44494	7.43981	8.02483	7.51931	6.86398	5.37415	1.8646	4.38506	4.70938	7.70207	6.53402	6.38476	7.55408	7.21265	7.81552	7.02797	7.80342	6.86946	8.35284	7.96938	7.94081
GAD2	8.51952	8.57493	8.48917	8.51846	8.46962	8.5334	8.58567	8.32663	6.0639	7.61268	6.96273	6.77076	8.37953	8.15669	8.50738	8.3662	8.36364	8.40045	10.2371	8.91973	8.43041	10.2296	9.88721	10.2876	10.1276	9.76438	9.63062	10.0216	9.84775	10.0925	10.2789	9.92311	7.96814	6.23689	4.12009	6.74279	5.66402	8.75939	7.84804	7.4239	8.72809	8.42379	9.24009	8.10281	8.94987	7.69267	9.96762	10.5906	10.1068
GAL	6.48526	5.61941	5.12882	4.41028	6.35318	5.36037	5.74409	3.52978	2.88789	4.19265	7.7804	7.66259	8.09121	7.26228	4.49912	3.01949	5.77146	3.864	4.11571	3.22654	2.77844	3.59058	5.81654	4.67758	6.45799	3.64535	2.76891	3.8823	3.60876	3.76342	2.59008	4.21439	8.38171	2.98683	2.81781	6.11405	2.71007	6.77281	10.3448	7.81542	8.16679	6.80755	9.13872	9.3609	7.37972	8.74951	7.76491	6.11133	7.66495
GAP43	11.4836	11.4078	11.437	11.0829	11.4702	11.3441	11.4964	11.7719	11.1803	10.6635	11.2744	11.922	12.0158	10.8304	11.4134	10.8911	11.5888	11.5078	11.2549	11.4123	12.1577	11.1244	11.5062	11.441	11.3734	10.5233	7.98046	9.54417	10.1648	9.70795	10.7658	9.69502	11.8565	9.80992	9.49075	9.18342	11.3678	12.0255	13.1194	11.9377	11.9785	12.2185	12.1636	12.009	11.8356	12.1341	9.57886	11.1768	10.9451
GDNF	1.58866	1.61605	1.64113	1.55874	1.72326	1.62066	1.77064	1.12796	1.49706	1.62848	2.49494	2.46915	2.71416	1.80193	1.51658	1.62864	1.77987	1.76953	2.17854	2.03404	1.86319	1.68266	3.23955	3.21247	1.86963	2.3929	2.9782	2.12199	2.47635	1.85474	2.85595	2.45317	1.73137	1.30612	1.82438	1.46926	1.9439	4.92363	3.32972	1.87609	4.9392	5.39218	4.74713	3.63404	4.67248	4.32606	2.5342	2.32331	1.37972
GFAP	8.59318	8.47861	8.42194	8.19947	8.70995	8.84911	8.42983	9.33898	8.17563	7.54452	7.4773	8.33182	10.4175	7.19183	9.19371	8.54267	8.79457	9.20489	8.90288	10.3054	8.42123	10.6749	10.2868	10.321	10.9897	9.13654	11.7031	9.02976	8.96579	8.34232	8.54399	8.77078	8.77001	11.5446	11.5205	12.437	9.88923	9.50254	10.5188	9.92127	9.50491	9.60201	9.98186	10.0568	9.83823	9.86408	10.2989	10.8637	10.3375
GLO1	6.81248	6.77814	6.82139	6.548	6.84408	6.81807	6.71018	7.00183	6.5919	6.7852	7.16528	7.13812	6.93256	6.71865	6.81779	6.79255	6.68266	6.34242	6.89538	6.61192	6.80605	6.86832	7.06683	6.59166	6.98894	6.57619	6.8289	6.49786	6.51575	6.37506	6.55104	6.46878	7.08205	6.43975	6.30894	6.47415	7.24241	6.59225	6.83524	6.79878	6.61178	6.89512	6.6994	6.76841	6.94279	6.85105	7.03463	6.82718	6.85834
GNAL	6.97287	7.07862	7.11717	7.07767	6.99015	7.05236	7.14426	7.63085	9.56654	7.99919	5.48314	6.30336	8.04453	7.65981	7.58253	8.19598	9.006	8.52261	8.78129	8.84042	8.76216	8.65459	9.16918	9.49142	8.14946	9.46107	7.35088	9.9539	9.82681	9.9867	10.0252	10.0176	6.59076	7.05049	6.72054	6.26111	8.62393	8.21541	8.16641	9.53753	8.48115	8.44732	8.41524	8.42179	8.984	8.2231	7.49472	7.43575	7.54055
GNB1L	5.48508	5.38241	5.48455	5.20928	5.54719	5.49972	5.32523	5.07411	5.57523	4.85519	4.76384	4.55326	4.36473	5.23647	5.19533	4.63058	4.49159	4.29971	4.80411	4.65083	5.1036	3.98827	4.18447	4.96425	4.52021	5.43677	4.27003	4.72188	4.76783	4.50776	4.78767	4.56219	4.87153	4.0733	3.37065	3.70919	4.79516	4.4305	4.40852	4.63084	5.05284	4.92424	4.88029	4.75196	5.03376	4.66156	4.6444	4.35667	3.73807
GNB3	4.531	4.75164	4.53978	4.91475	4.5581	4.60559	4.5653	5.36724	5.29987	4.01385	4.01908	3.77348	3.68975	4.42236	4.17431	3.82085	3.59084	3.8063	3.66133	3.46626	3.67507	3.58386	3.04373	4.64251	3.69622	4.73569	2.92634	4.47157	4.28225	4.39037	4.04197	4.10122	3.42702	3.2562	3.14487	2.81733	3.22545	3.72051	3.27191	3.69021	3.36747	3.55752	3.70659	3.90129	3.79493	3.88909	3.07981	3.19264	4.23607
GPR78	6.93124	7.05359	7.03842	6.89201	6.6905	6.98919	7.48557	5.94023	7.56741	7.66497	7.76561	8.06843	8.33793	7.23464	7.28509	7.57296	7.27469	7.50433	6.91693	7.43366	7.57603	7.32497	8.30298	5.85846	7.00754	5.93856	8.34086	7.19222	6.97017	6.81908	7.08783	7.33189	7.46065	7.71195	6.16366	6.83119	7.66795	6.99508	7.66249	7.88329	7.08301	7.39917	7.10569	7.12053	8.02012	7.45634	7.9024	7.70427	6.76588
GRIA1	8.57426	8.40273	8.81547	8.20833	9.00277	8.96063	8.61966	8.93389	11.5097	11.0104	10.9039	11.3502	11.5447	9.4137	9.20011	9.93198	10.1152	10.1613	9.55747	9.76236	9.96326	10.0152	9.24792	9.94673	8.25057	9.06341	6.04338	8.62174	8.57032	9.02717	9.1372	8.86629	9.32583	8.63014	8.61993	6.71395	8.3871	6.12238	8.083	5.25034	5.65658	5.90231	6.24893	6.82676	6.1422	6.6552	5.40204	7.71337	7.65925
GRIA2	8.8242	8.80481	8.82384	8.8158	8.92875	8.80986	8.83541	9.40079	10.3651	9.87375	9.65963	9.78945	9.5233	9.28363	8.83684	9.35545	9.39836	9.46731	9.05912	9.22817	9.60616	8.84205	8.53122	8.99729	7.39084	9.01829	7.16785	8.50129	8.58556	8.66133	8.97105	8.49051	9.00499	7.16909	7.15877	5.91769	8.13204	7.25268	7.75616	6.51206	7.19214	7.14011	7.42665	7.46155	7.38807	7.34261	7.17662	7.67683	8.44908
GRIA3	9.18677	9.18627	9.18967	9.18807	9.14982	9.13565	9.20216	9.54591	10.1689	10.4775	10.1532	10.2772	10.4042	9.98536	9.33412	9.31659	9.50012	9.87039	8.91787	9.50315	9.74808	8.24169	8.35602	9.32541	7.28284	9.49218	7.78607	9.08698	8.94142	9.40538	8.95143	9.25066	8.64703	8.35234	8.14943	5.14243	7.70684	7.61725	7.31971	8.28557	7.70501	7.91997	7.35812	7.49233	7.78967	6.61103	7.95592	8.28021	7.05712
GRID1	7.57522	7.60061	7.51441	7.51342	7.54723	7.48576	7.59869	8.41317	7.45045	7.97051	8.4013	8.24793	8.08116	7.64882	7.51402	7.59501	7.70119	7.67634	7.86314	7.338	7.556	7.82795	7.81254	7.81837	7.52626	7.26002	8.39539	7.84226	7.92003	7.69257	7.82405	7.95669	7.85036	7.90455	6.5714	6.61211	7.85756	7.97975	7.98999	7.8873	8.12824	8.23976	7.88006	7.74214	8.24969	7.64808	8.25564	8.00977	7.21922
GRIK1	7.37415	7.39662	7.44568	7.31651	7.40551	7.45334	7.4192	7.67859	4.65309	7.29366	7.52279	6.86218	7.76784	8.61213	7.41821	6.72203	6.52474	7.14894	6.3521	7.59685	7.22097	7.35939	6.68094	6.99561	6.83108	6.36141	5.94289	6.00194	6.02509	5.95158	5.88606	6.35837	6.57148	7.4785	5.95713	6.07025	6.12639	8.58424	9.35119	7.3718	8.32414	7.99733	8.26154	8.19407	8.19949	7.87473	7.64078	7.48748	7.14326
GRIK2	7.56666	7.55387	7.70354	7.50338	7.76431	7.79584	7.74265	8.25734	9.08825	7.46986	7.63989	8.07314	8.49472	8.29758	7.87153	8.3758	8.13692	8.34854	8.28547	8.56311	8.17089	8.32809	8.38956	8.6418	8.29208	7.98745	6.53117	7.49403	7.32602	7.75769	8.05989	7.79142	8.56302	7.64663	7.71675	6.02217	7.9494	6.74485	7.37518	6.55057	6.7767	6.83742	7.28811	7.8552	7.3904	7.5108	7.00929	7.95104	7.58714
GRIK4	3.43137	3.25911	3.29099	3.3554	3.5916	3.49514	3.45884	3.32466	5.25368	4.60705	5.02226	5.20699	5.30869	3.85392	3.41903	4.39452	3.97432	3.88073	4.30256	4.49272	2.64258	4.03168	4.74613	3.72166	4.08362	3.38621	4.11545	4.07871	4.11472	4.55737	2.9127	4.52846	4.03522	5.12019	3.53103	4.4695	3.25108	2.69407	3.96026	2.64749	3.32425	3.63761	2.80984	2.42738	3.09413	2.46707	4.24718	4.33618	2.89189
GRIK5	6.47221	6.54527	6.5036	6.57875	6.4181	6.44229	6.72317	6.09711	6.88184	7.24244	7.34496	7.53613	7.52732	7.22788	6.68007	7.29076	7.53655	7.28626	7.22401	7.46529	7.38158	7.37774	7.42755	6.95287	7.21627	6.83307	7.12829	6.98897	6.71301	7.24493	6.84948	6.91297	7.33086	7.62988	7.22131	7.39667	7.41595	7.4226	7.44575	7.48942	7.39278	7.47887	7.3674	7.12171	7.26252	7.2344	7.30416	7.53773	7.12696
GRIN1	12.1529	12.2182	12.1671	12.3673	12.2331	12.176	12.1927	12.3056	13.3924	12.6485	12.6625	12.6575	12.7448	12.502	12.1007	12.0365	12.3799	12.2096	12.8664	12.2676	12.4044	11.9087	12.1607	12.6423	11.6234	12.3732	10.9665	12.2831	12.0751	12.5998	12.1371	12.2618	12.8488	11.2291	10.6199	10.0008	12.2317	12.2448	12.4204	12.7249	12.5214	12.3442	12.4302	12.4664	12.3261	12.2942	11.434	11.9425	11.3243
GRIN2A	8.30818	8.41441	8.34547	8.60297	8.26084	8.22759	8.47764	8.29956	9.11733	8.88128	8.17559	8.89275	8.62009	8.46054	8.2987	7.31006	7.93348	7.54539	5.92967	7.37447	8.26556	5.39362	5.9924	5.99614	4.68964	7.11453	6.24812	7.02155	6.4999	7.3319	6.3578	7.05144	7.69145	6.67984	5.99772	6.14403	6.69548	7.35306	6.60271	8.6784	7.02131	7.6209	6.75473	6.93758	7.0932	6.92841	4.84776	5.56233	5.19385
GRIN2B	5.23661	5.19733	5.4567	5.02784	5.55917	5.45847	5.27733	5.12372	6.84637	6.53961	6.55029	6.16382	5.81656	5.78991	5.56972	5.02332	4.98666	5.29113	4.942	5.16214	4.9797	4.56595	4.75907	4.31546	3.69536	5.11118	2.4795	5.07736	5.31946	5.63432	5.49013	5.31474	5.15892	2.56068	1.85312	1.93971	2.83157	4.81065	4.03832	4.84256	5.51472	5.19529	4.93707	5.01506	5.1918	4.64346	2.90518	3.04872	2.68873
GRIN3A	4.91965	4.54787	4.87717	4.43911	5.23945	5.18255	4.89991	4.91337	5.33974	4.14738	4.01105	2.88669	3.19074	5.66	5.12609	5.53142	5.83904	5.50782	4.41266	5.46264	4.91154	5.09063	4.9587	5.52362	5.25905	4.50929	2.86438	1.85619	1.92201	1.82274	3.19361	2.16884	4.86203	4.2016	4.83133	3.97137	6.02544	4.42838	4.16922	2.75544	3.9534	2.92079	4.9264	5.22328	4.23075	4.32599	3.9734	4.7211	4.69778
GRM3	8.96686	8.85932	8.93405	8.62909	9.04507	8.83003	8.77657	9.86369	7.96521	8.04574	6.7033	6.64164	7.12702	8.62144	8.82576	7.80347	8.32359	8.10601	8.18493	7.80961	8.73848	8.02742	8.88974	8.48409	7.7594	8.30988	9.62842	9.60422	9.86365	9.21308	9.06097	9.73954	8.50493	8.44016	7.665	6.65422	9.68808	8.52052	9.50647	7.91595	8.80744	9.14019	8.70456	8.22487	8.31165	8.35494	10.6041	9.84248	8.13073
GRM4	4.22265	4.28791	4.19283	4.51945	4.14316	4.18734	4.32259	3.88377	3.54248	3.82184	4.09678	4.14747	3.95996	5.56007	4.41293	3.6009	4.37856	4.14958	4.76982	4.1791	4.08328	4.66723	5.54409	5.4284	4.18941	5.86134	3.85607	6.46754	6.52668	6.2354	6.3953	6.15336	3.96022	3.31793	2.55462	4.01387	3.95366	6.10551	5.87372	5.49267	6.30776	6.223	6.11406	5.58821	5.79151	6.04277	4.27938	4.72245	4.48507
GRM5	9.99536	10.0178	10.1513	10.1078	10.1891	10.1632	10.0967	10.7103	11.2276	11.0303	11.1094	10.6837	10.8061	10.7398	10.2837	10.337	10.4661	10.8206	10.5967	10.662	10.6289	11.3066	10.1154	10.7509	9.61482	10.3922	8.58872	10.4923	10.6736	10.5792	10.4557	10.4792	10.0249	7.70535	8.55458	7.96961	8.89995	10.3353	10.3763	7.76644	10.6128	10.0075	10.5847	10.4099	10.4526	9.90178	8.80759	9.56407	9.22351
GRM7	4.91691	4.99145	5.06679	5.21435	5.03236	5.0553	5.02115	5.37654	7.16426	5.9788	6.30738	6.84778	6.8795	5.85757	5.26643	5.32339	5.19915	5.56587	6.50752	6.04082	5.68956	5.54118	5.07224	5.89253	5.76555	5.56046	3.59259	4.3544	4.5171	4.98794	5.35738	4.43874	4.51717	2.67291	2.30147	3.49463	4.63104	5.84066	4.59704	2.84444	5.84899	4.87602	6.13431	5.35203	5.84813	5.58009	5.30381	4.9005	5.93768
GRN	11.4712	11.4335	11.4482	11.4329	11.5157	11.4356	11.5174	11.444	11.4979	11.7875	11.775	11.9373	12.5035	11.9935	11.6682	12.2695	12.2472	12.2293	12.2832	12.123	11.9861	12.2526	12.2913	12.2799	12.3622	12.1379	12.3227	12.0911	11.9283	12.3361	11.9946	12.2126	12.395	12.3842	11.8733	12.1362	12.8277	12.4931	12.3623	12.3572	12.3714	12.5626	12.4634	12.1829	12.7756	12.2523	12.4468	12.5268	11.9856
GSK3A	12.1633	12.2118	12.2111	12.2274	12.2357	12.1702	12.258	12.738	12.395	12.2055	12.259	12.4259	12.4286	12.089	12.1731	11.4214	12.138	11.8641	11.3574	11.6269	12.1994	11.4754	11.7059	11.8066	11.3856	11.5573	11.8264	11.816	11.8779	11.7765	11.5819	11.9977	12.4994	11.064	10.6527	10.4884	12.0241	11.9574	12.1151	12.5321	12.1598	12.3373	12.0705	12.0364	12.1698	12.0208	11.8347	11.876	10.6307
GSK3B	7.66546	7.784	7.6704	7.69202	7.65827	7.54635	7.63224	8.02052	7.28214	7.25243	7.51455	7.54579	7.47315	7.2105	7.54911	6.81487	7.02981	6.93809	6.74033	6.85944	7.36709	7.06785	7.64639	7.05568	7.58044	6.65126	6.91613	6.96019	7.09793	6.72422	6.96761	6.9934	7.47398	6.58287	6.74111	5.81688	7.80626	7.12986	7.91409	7.96726	7.46924	7.52545	7.36292	7.49493	7.59874	7.37921	7.20298	7.49671	7.3187
GSTM1	7.47753	7.49538	7.60161	7.36338	7.54315	7.6517	7.58144	8.09226	7.37387	7.30332	7.11372	7.09091	7.89702	7.46576	7.75896	8.35944	8.42137	8.34258	8.636	8.48275	8.19971	8.81482	8.49464	8.82141	8.03512	8.5363	8.00882	8.41247	8.39207	8.44519	8.73138	8.32873	7.6832	8.15973	8.60284	9.36646	7.3145	6.87447	7.88907	6.57955	6.85184	6.69988	7.08324	7.33952	7.01617	7.1198	7.52473	7.84225	8.32069
GSTT1	8.82073	9.01133	8.65956	9.04468	8.59103	8.625	8.75992	8.73399	7.78756	7.33219	7.68931	8.22123	8.64528	8.14124	8.35999	7.93498	8.29944	8.03571	8.52766	7.9589	8.52834	8.17423	9.17901	8.75922	8.65232	8.13385	9.64488	8.38356	8.32518	7.98577	8.25667	8.33726	8.46807	8.06191	7.33448	8.38685	10.1907	8.46066	10.1075	10.1653	8.6879	9.52501	8.33426	8.70779	9.10873	8.44057	9.3971	9.61673	8.6076
GSTZ1	5.35499	5.38709	5.28788	5.20077	5.25685	5.1108	5.07816	5.90609	3.67999	3.72822	3.35845	3.73454	4.2385	4.43801	5.10306	4.28377	4.32081	4.12793	4.49982	4.38366	4.96451	4.4952	5.37785	4.71672	4.64009	4.07515	6.22265	4.87007	5.17266	4.26045	4.3691	5.20059	5.16225	4.81936	4.27846	4.96511	5.97923	5.07737	5.50643	5.65462	5.81009	6.03543	5.19268	5.57578	5.78381	5.21183	6.48829	6.16672	4.45393
HCG9	3.11153	3.17815	3.10059	3.09586	2.98318	2.97906	3.20095	3.01092	3.82132	4.09145	3.69386	4.22358	4.70917	3.76767	3.16145	4.09051	4.09494	4.24205	3.69076	3.66438	4.15819	4.2064	4.02897	3.92141	3.88944	3.69422	3.92992	3.46044	3.26549	3.9219	3.69116	3.74913	3.81111	3.9615	4.03336	4.19779	4.84715	3.91509	4.05688	3.54331	3.41142	3.67082	3.52774	3.46711	3.46413	3.63305	4.397	4.19894	2.86133
HIF1A	7.5676	7.62493	7.5447	7.54924	7.56183	7.45815	7.59021	8.29955	7.77284	7.42271	7.16961	7.6523	8.01957	7.54844	7.60767	8.13973	8.03186	7.71707	7.77759	7.57836	7.8261	7.97754	8.06194	7.8812	7.71355	7.47593	8.36249	7.86035	7.79995	7.70518	7.54211	7.84211	7.98649	8.02207	8.2936	8.28743	8.23671	8.1022	8.15724	8.33868	8.04605	8.04625	8.06209	8.14514	8.30633	7.96307	8.19587	8.00005	8.4154
HINT1	14.1495	14.1208	14.1978	13.8775	14.2377	14.1203	14.0107	14.007	13.185	13.6716	13.3436	13.3866	13.4578	13.8553	14.1611	13.2556	13.0715	13.0793	13.2867	13.1602	13.85	13.1612	13.9546	13.3112	13.2663	13.4226	14.1626	13.5923	13.7188	13.212	13.6925	13.5243	14.4209	12.8193	12.7505	12.8723	14.1094	13.2986	13.9084	13.8845	13.6341	13.9364	13.5244	13.7013	13.9288	13.4844	14.1395	14.031	13.4794
HIP1R	11.045	11.07	11.0377	11.0484	11.0979	11.0394	11.0844	12.1347	9.61213	10.7823	10.803	10.9294	11.6132	11.033	11.1976	10.6423	11.0697	11.0799	10.459	11.1519	10.6825	11.8034	11.4986	11.1973	11.305	10.5785	13.2928	10.769	11.1435	10.2511	10.6002	11.3217	11.4123	11.702	10.5809	11.6304	12.4369	11.7258	12.0086	11.62	11.8799	12.2686	11.809	11.5512	11.8044	11.5948	12.8011	12.8005	10.9016
HLA-DRB1	8.2568	8.30164	8.25213	8.19153	8.27976	8.32128	8.23166	8.26849	8.46487	8.08173	7.81759	8.04601	8.33779	8.39947	8.54428	8.42218	8.45388	8.49695	8.26561	8.73963	8.60368	9.20634	9.0159	9.20082	8.79421	8.48366	9.50118	8.7891	8.56789	8.46287	8.20487	8.57513	8.62329	9.6345	9.55312	10.6326	9.48085	8.43267	8.67132	8.46583	8.51481	8.53589	8.34032	8.0709	8.40619	8.11009	9.4006	9.67552	9.15982
HLA-DRB4	5.04366	4.96041	4.97197	4.75824	5.05585	5.02231	4.7563	3.88721	3.96396	4.5454	3.94661	4.1885	4.38496	4.97593	5.27804	4.86773	4.87784	4.69394	4.47183	4.9943	5.1017	5.70997	5.77684	5.76813	5.09575	4.55353	6.42641	5.51361	5.32393	4.99161	4.54312	5.0764	4.81542	5.59211	5.88596	7.11848	6.34042	5.26857	5.20947	5.27059	5.36905	5.21329	5.034	4.62611	4.83725	4.70488	6.17125	6.32468	5.67052
HLA-E	7.80685	7.85344	7.78903	7.87315	7.80043	7.84983	7.73501	8.09407	6.47375	7.65913	7.07847	7.39106	7.8466	7.80705	7.94082	7.94051	8.01131	7.75207	7.73296	8.07234	7.93694	8.33413	8.481	8.099	8.02465	7.77374	9.22383	8.24916	8.27855	8.03315	7.85772	8.47006	8.02013	8.91495	8.81398	9.6964	8.90997	8.30153	8.55389	8.36146	8.32367	8.5568	8.07699	7.79115	8.30474	7.7862	8.77439	8.95507	7.82761
HLA-G	11.5234	11.5511	11.5537	11.6182	11.6022	11.5857	11.5568	12.3399	10.6581	11.4104	11.195	11.678	11.7846	11.8899	11.7126	11.8516	11.9059	11.6152	11.6286	11.8286	11.8268	12.0909	12.2162	12.1393	11.9085	11.6666	12.8237	12.0937	11.9829	11.82	11.7403	12.1147	12.0161	12.5349	12.2583	12.6808	12.6512	12.0805	12.3428	12.1695	12.1703	12.3509	11.9071	11.5626	11.9141	11.7188	12.6378	12.7327	12.0309
HMGXB4	6.74879	6.83036	6.77527	6.82664	6.8282	6.63728	6.59767	7.64722	6.39554	5.7176	5.42791	5.59351	5.77305	6.17171	6.59146	5.82091	5.78916	5.96994	6.38702	6.01468	6.43393	6.51323	6.36773	6.96842	6.35626	6.31607	7.22736	6.54679	6.67895	6.03276	6.28654	6.6424	6.72861	5.49713	5.92424	5.4223	6.82459	6.26798	7.03109	6.31811	6.81524	6.90633	6.44711	6.60124	6.44492	6.38694	7.28127	7.19425	6.58685
HPGDS	3.97563	3.84043	4.0283	3.56484	4.22866	3.87609	3.51656	2.20385	3.08495	4.39791	3.58153	3.46401	4.1101	4.18665	4.31338	4.47489	4.04857	4.33756	4.14911	4.55483	4.51147	5.21302	4.87308	5.25016	4.28125	4.57994	5.33045	4.70684	4.28474	4.41849	3.80965	4.21192	4.16135	4.99333	4.24139	5.50038	5.0186	4.60387	5.06838	4.26101	4.62984	4.3279	4.52425	4.41643	4.75035	3.91613	5.3023	5.07953	4.71833
HSP90B1	12.4025	12.3658	12.4465	12.331	12.536	12.4267	12.3866	12.4899	13.0084	12.4732	12.4381	12.6533	12.7379	12.4215	12.4663	12.2465	12.3164	12.2896	12.572	12.3361	12.5713	12.4841	12.7133	12.7624	12.625	12.6452	12.9484	12.8782	12.9243	12.6186	12.7645	12.8773	12.7238	12.4812	12.3348	13.077	13.0028	12.5236	13.0565	12.3915	12.7843	12.7972	12.6834	12.7328	12.8295	12.5207	13.0466	13.1268	12.4697
HSPA4	9.14161	9.14343	9.1825	9.07449	9.1802	9.08369	9.17277	9.07657	9.39989	9.98524	10.1714	10.0366	9.93376	9.47003	9.28714	9.50607	9.40519	9.44754	9.42644	9.38896	9.51505	9.4353	9.56246	9.14353	9.54151	9.01601	9.65705	8.95323	8.99208	9.01528	9.21185	9.09416	9.74628	9.54094	9.48753	9.31695	9.80218	9.39133	9.56085	9.65496	9.5133	9.65045	9.48096	9.52488	9.83733	9.3007	9.69749	9.69586	9.30485
HSPA5	8.75984	8.77976	8.84474	8.80829	8.9156	8.88888	8.74019	8.96827	9.41883	8.76543	9.1538	9.55602	9.63924	8.81688	8.91637	8.91719	8.99999	8.84245	9.1565	8.99248	8.77853	9.14057	9.38071	9.41382	9.33754	8.97231	9.33701	9.06087	9.08969	8.93786	9.04184	9.1901	9.18771	9.07204	9.16946	8.99906	9.47226	8.80156	9.47392	9.59152	9.17788	9.24613	9.20896	9.06167	9.1715	8.90043	9.31417	9.33968	8.72252
HTR1A	5.45831	5.25324	5.70414	5.08097	5.87555	5.75919	5.40348	4.67443	6.30277	7.35656	7.27525	5.84995	5.99211	6.66485	6.28396	5.79947	5.21837	5.1526	4.80189	5.36581	5.22897	5.32593	5.03374	4.54829	5.64292	4.983	4.67136	4.42115	4.27346	4.75848	4.52275	4.29473	6.44561	4.58087	3.43825	4.66164	4.90402	4.77467	4.69436	4.6476	4.93029	4.73587	4.94709	5.12106	4.77691	5.23866	5.04736	5.21398	5.50121
HTR1B	4.03706	4.06213	3.98604	4.23034	3.9857	4.00005	4.31676	3.30042	4.29919	4.04132	4.25868	4.43319	4.30301	4.17929	4.07448	4.16564	4.73326	4.47343	4.52617	4.17753	4.48504	4.40988	5.13251	4.39879	3.93397	4.62935	4.26948	4.59681	4.40848	5.05325	4.90911	4.55212	4.63007	4.55857	3.29252	4.70062	4.54995	4.61537	4.41803	5.10331	4.75222	4.83124	4.60008	4.54658	4.80887	4.63258	4.60444	4.73359	5.25658
HTR2A	8.95132	9.0097	9.05597	9.19889	8.98173	8.91044	9.13158	9.08943	5.34146	8.47338	6.75598	6.60685	6.32018	7.39336	8.57021	6.27556	6.97671	7.24998	5.18629	7.10102	8.85623	5.24043	6.30524	7.15271	7.30397	7.09299	5.09662	5.25789	5.92433	4.9948	6.55144	4.55981	8.26883	4.07973	6.001	5.75778	5.35795	6.4155	5.48718	5.35048	6.21956	5.78139	6.91289	6.07902	6.44593	6.12978	7.50476	6.3242	6.67407
HTR2C	4.01807	3.93619	4.80987	3.52193	5.11964	5.11629	4.09585	3.63204	1.74692	5.91805	6.50452	7.74132	7.01121	6.86172	5.10165	7.19181	5.44504	6.2208	7.98203	8.35122	6.57973	7.88339	8.06077	8.57327	8.73508	8.25397	4.22615	8.15122	8.12176	8.23381	9.02181	7.85917	7.67959	7.78013	6.29977	7.20235	7.33443	1.83561	6.39671	2.23268	2.09596	2.04977	3.21862	4.043	3.57602	4.61765	2.98577	6.68544	7.37153
HTR3A	6.33981	6.37161	6.32074	6.36924	6.28487	6.22661	6.57161	5.8805	6.82716	7.18321	7.14963	7.44813	7.49046	6.91828	6.50857	6.98202	7.1216	7.32611	6.88694	6.93479	6.99756	6.83281	7.46578	6.18434	6.68175	6.5444	6.87708	6.59909	6.4667	6.94055	6.62566	6.60934	6.94173	6.23641	6.4595	7.20492	7.2563	7.11257	7.26904	7.17567	6.99414	7.11847	7.06032	6.79579	6.86147	6.94562	7.17179	7.23802	6.82032
HTR3B	4.64034	4.77897	4.97249	4.52912	4.91165	4.66888	4.52908	4.62373	1.33811	1.96279	1.86822	1.99181	2.20926	1.9382	3.66394	2.20449	2.19443	1.91453	1.96822	1.93648	2.44263	1.91317	1.73695	1.65777	1.84461	1.72722	1.58929	1.37252	1.61067	1.83694	1.66233	1.5867	1.91117	1.6842	1.71089	1.69322	1.73356	1.85319	1.52122	1.64915	1.45152	1.5218	1.75637	1.60506	1.79137	1.82809	1.499	1.63817	1.96741
HTR4	5.54944	5.64956	5.85904	5.57332	5.7741	5.8164	5.78363	5.61163	8.21628	7.28218	6.74682	6.86259	6.1102	6.47034	6.04979	5.69533	5.80486	5.56643	5.46861	5.93695	5.50538	5.15744	6.18761	6.69197	5.55321	7.17043	4.88429	8.15486	8.25428	7.86783	7.72403	7.66376	4.82304	5.35404	5.42964	4.61033	4.09466	4.55535	4.40535	4.69931	4.36219	4.34106	4.12769	3.82517	4.15922	4.11643	4.76684	4.86304	3.98845
HTR5A	6.7118	6.81056	6.67825	6.65598	6.66444	6.4898	6.64943	7.13504	5.30886	5.21138	5.14141	5.03716	4.57439	6.36343	6.595	5.74515	5.35536	5.19497	5.47066	5.6476	5.14959	5.17745	5.62564	5.57775	6.78453	5.95998	3.85704	5.30956	5.48542	5.05775	5.38218	5.19864	5.94914	4.36901	4.93467	3.0764	5.07489	5.71138	5.2288	5.54234	5.78412	5.32009	5.7258	5.82255	5.77017	5.80886	4.71367	5.46919	5.75864
IFNA1	3.15605	3.21264	3.16871	3.31328	3.16826	2.85771	3.19971	2.60813	3.38575	3.04167	3.18923	3.2986	3.51275	3.27879	3.31818	3.31913	3.23393	3.80541	3.42329	3.00647	3.51256	3.64976	3.85895	3.39171	3.21815	2.83547	4.34596	3.3826	3.54012	3.53491	3.31992	3.72156	3.82595	3.87869	2.76036	3.187	3.68576	3.77242	4.01649	3.55994	3.90385	3.98413	3.77572	3.73267	4.08375	3.85954	4.54195	4.35673	3.57048
IGF1	7.46042	7.34715	7.48766	7.12869	7.53758	7.502	7.50631	7.53907	7.47571	7.4093	6.79744	8.30498	9.35268	7.56655	7.55885	7.68946	7.81025	8.1211	7.06234	7.65001	7.96425	6.63542	7.48494	6.85959	8.30939	6.96675	7.48078	6.57654	6.44923	6.72648	6.61025	6.27831	7.42862	6.10815	5.56444	6.27127	6.08515	7.57989	7.11774	7.17471	7.34664	7.0572	7.65722	7.1889	7.43819	6.69991	8.03815	7.48019	5.74706
IGFBP2	9.8491	9.908	9.27056	10.3585	9.39417	9.51163	9.6413	9.87943	7.04291	9.19309	8.02533	7.72159	8.38719	8.11403	8.0309	7.06919	7.01648	7.18496	6.50438	7.58903	7.14366	8.80716	7.33414	7.37479	7.7664	8.15099	7.42454	7.6161	7.2132	7.41171	7.21214	7.44817	7.22037	6.52077	7.58965	10.6776	8.40078	7.87571	7.17917	8.55236	9.7619	8.80981	8.38455	8.41654	9.9153	8.13933	7.09698	7.25562	6.29774
IL1B	3.89738	3.6861	4.51267	3.43635	4.46124	4.70408	3.63557	3.632	3.59828	3.24103	3.2287	3.1614	3.45693	4.42401	4.90764	4.86899	3.75445	3.70046	3.26236	4.19281	4.94612	4.27857	3.82556	4.01593	3.98791	3.82398	4.78182	3.94079	3.834	3.33762	2.77795	3.29992	3.46746	4.03111	4.96626	5.10041	4.78727	3.99823	3.92887	2.83824	3.88707	3.80306	3.6342	3.35495	4.01999	3.58771	4.84451	4.94939	4.33629
IL2RB	4.92849	4.82874	4.80672	4.74863	4.89083	4.73979	5.1221	3.67037	4.84181	5.24241	5.2975	5.60277	5.44331	5.04822	4.92274	4.68528	5.24852	5.54132	5.02153	5.19639	5.20807	4.95843	5.47406	4.47442	5.03403	4.75451	4.89283	4.80423	4.75841	4.85578	4.86487	4.8335	5.27511	4.56551	4.26699	5.39427	5.59595	5.28082	5.70433	5.59207	5.28152	5.37282	5.09744	5.16602	5.16679	5.31264	5.37816	5.61609	5.28069
IMPA1	9.35297	9.45043	9.37444	9.56795	9.3368	9.28285	9.37141	9.49299	8.62664	8.87593	9.70533	9.83862	9.72786	9.28272	9.38447	9.02507	8.63278	8.58289	8.96494	8.90606	8.69289	8.85583	9.08425	8.89877	9.01944	8.63601	9.40509	8.90384	8.80164	8.72765	8.59713	8.87398	9.31949	8.63606	8.83946	9.00835	10.1681	9.66225	9.5116	9.80345	10.1054	9.99454	9.83319	9.78534	10.1025	9.64296	9.63246	9.39619	9.27343
IMPA2	6.16322	6.39982	6.32141	6.41314	6.04614	6.03681	6.10905	8.05504	4.46729	5.63364	4.27929	4.82074	5.38503	5.63788	6.34044	6.21783	5.84602	6.03922	6.20473	5.88531	6.60939	6.67126	6.82973	6.66469	5.08752	6.16885	7.20509	6.90949	6.93117	6.68223	6.45341	6.95001	5.54319	5.55438	4.56412	6.64639	6.11073	6.65134	6.23973	7.19626	6.91027	6.82909	6.36102	5.7515	6.62228	6.06757	5.90523	6.00742	5.57133
IMPACT	6.1178	6.03755	6.14602	5.77991	6.31262	6.14393	5.99544	6.47724	5.67788	5.93195	5.58463	5.89141	6.23565	6.1931	6.27597	6.42243	6.18588	6.37218	7.21395	6.72025	6.55186	7.05464	7.34154	7.20609	7.08734	6.58158	7.37432	6.3073	6.43136	6.1412	6.8063	6.37264	6.35505	6.7342	6.65138	6.97557	7.56362	6.42702	7.51149	6.29938	6.69975	6.77374	6.78348	7.0927	7.01194	6.78709	7.27028	7.44071	7.69907
INPP1	6.95402	6.99425	6.96177	7.09909	6.96317	6.85637	7.06205	7.47184	7.08027	7.44649	7.6964	8.19637	8.27496	7.29647	7.07852	7.4094	7.74266	7.6429	7.19461	7.2883	7.54821	7.76401	7.6478	7.43009	7.63949	7.24389	8.20327	7.1159	7.25853	7.11939	7.2552	7.37287	7.6637	7.65475	7.4772	7.22464	7.85252	7.18055	7.55727	7.51311	7.18089	7.38132	7.23555	7.25608	7.42558	7.1889	8.2269	8.06252	7.42504
INS	2.70765	2.75003	2.63157	2.72802	2.63284	2.75104	2.9324	1.20053	3.36425	2.69258	2.81097	2.75373	2.84064	2.95991	2.72065	2.90789	2.52179	2.6894	2.42469	2.63221	3.35057	2.73199	3.48618	2.12336	2.87813	2.4893	2.89652	2.71702	2.61137	2.93124	2.65086	2.78822	2.87757	2.69528	2.35625	3.35051	2.96407	2.99906	3.19182	3.04944	2.89554	3.23342	2.92347	2.44072	3.00049	2.91728	3.23182	3.10362	2.77189
ITGA9	4.82116	4.86706	4.85608	4.87584	4.76687	4.82625	4.71396	4.61936	6.03249	5.79912	6.00367	5.36071	4.69548	4.57024	4.5609	4.06543	4.56791	4.68643	4.72593	4.04846	4.86637	3.98637	3.64573	4.62867	3.4603	4.65797	3.99735	4.42841	4.54243	4.70784	4.36196	4.42176	4.38505	3.70028	2.31771	3.86164	2.88998	3.54041	3.97661	3.80735	2.98148	3.35708	4.30879	4.05963	3.34894	4.32351	3.51445	3.71441	3.13426
ITGAM	4.51609	4.42979	4.61715	4.13325	4.5642	4.56406	4.23397	3.92379	3.70115	4.24307	4.02272	4.25786	4.84825	4.46806	4.9052	4.14342	4.44792	4.54339	3.85758	4.54342	4.41022	4.93951	4.89474	4.96115	4.35598	4.62323	5.81566	5.01387	4.66218	4.58817	4.32157	4.78818	4.73676	4.94534	4.05973	5.43364	5.44555	5.03956	5.16788	4.22887	5.38803	4.96348	4.90559	4.83404	4.83412	4.57713	5.8195	5.86966	4.67477
ITIH3	2.99861	3.09807	3.1474	3.10616	3.02359	3.29098	3.27643	2.02873	3.98112	2.69608	2.22108	2.55661	2.97242	2.72757	3.18095	2.95389	2.8978	3.01507	3.01755	3.17918	3.15305	3.06853	2.97795	3.47363	2.33145	3.22281	3.4516	3.57224	3.28424	3.45165	3.37945	3.40794	3.02057	3.18425	1.6185	2.22403	3.18564	3.05036	3.57864	2.84475	2.96163	3.08602	3.09096	3.18423	3.0502	3.37724	3.21368	3.3282	2.63581
ITIH4	8.3986	8.46793	8.43839	8.5704	8.43615	8.56156	8.4533	8.74911	9.03317	8.30301	7.95971	8.11194	8.20969	8.15239	8.34217	7.72335	8.5202	8.06232	8.24041	8.08278	8.35683	8.24535	8.28214	8.56224	7.72862	8.20763	8.82001	8.62108	8.55544	8.48241	8.15428	8.75088	8.86129	8.29499	8.33205	8.46497	8.78351	8.41829	8.47455	8.03046	8.64216	8.52685	8.30814	8.26232	8.23519	8.12175	8.52424	8.63016	7.09372
ITPR1	10.4601	10.6852	10.366	10.6793	10.342	10.3358	10.4568	10.9142	7.85901	9.89759	9.76866	8.28523	7.81002	9.57395	9.82953	8.33663	8.1918	8.17174	7.77276	8.04961	8.87646	7.50664	8.23163	8.6273	6.82557	9.1003	7.10284	10.3572	10.4249	9.99775	9.52067	10.0712	9.97952	7.35753	7.18837	7.49059	7.62816	8.97726	9.8036	8.47742	9.1922	8.88095	9.22685	9.33025	9.07358	9.31141	7.22998	7.17072	7.89982
KCNN3	4.3178	4.14485	4.49454	3.69321	4.59046	4.45782	4.23065	5.38112	4.75295	3.5941	2.56376	3.64508	4.29879	3.94908	5.02768	5.5225	5.48523	5.69454	5.52215	5.63605	5.72533	5.80744	6.08359	6.00541	5.02746	5.36675	5.88712	5.55855	5.82167	5.42261	5.89678	5.65357	4.2884	5.30537	5.17957	5.97061	3.90421	5.78056	5.55083	4.99311	5.60242	5.58971	5.42939	5.53977	5.10508	5.34147	5.08089	5.23408	5.47923
KCNQ2	6.23233	6.28685	6.28518	6.03864	6.29605	6.17102	6.27403	5.94734	6.7427	6.76911	6.69983	6.87894	7.28796	6.57518	6.34415	5.79798	6.34524	6.22818	5.26466	5.79708	6.44382	5.11078	6.67246	5.74048	6.44747	5.61739	5.79985	5.6467	5.807	5.70436	5.86849	5.99109	6.42047	5.4149	6.18283	3.766	6.62525	5.75571	6.70138	6.98051	6.20822	6.2615	6.23811	6.18748	6.54634	5.87922	5.10111	5.86788	5.63616
KCNQ3	7.89767	7.9541	7.94824	7.88769	8.06802	7.91553	7.9579	7.9536	8.43251	7.65499	8.174	7.93259	7.92665	7.63116	7.96654	6.73281	7.41742	7.4089	7.35634	7.44874	7.80639	6.8032	7.54479	7.24796	7.31724	7.5569	6.32163	8.00364	8.13776	7.87931	7.64371	8.07501	8.54218	6.09498	4.60889	5.47427	5.63037	8.37905	8.54212	9.22486	9.04109	9.00436	8.6307	8.55569	8.6619	8.48349	7.95346	6.89327	6.45061
KCTD12	10.0656	9.89346	10.086	9.72072	10.2795	10.1868	9.93351	10.221	12.074	10.3589	11.7935	11.7515	11.9384	10.167	10.5176	10.4145	10.3613	10.5573	10.3385	10.8557	10.4027	11.4199	10.9776	11.3383	10.1849	10.7012	11.3907	10.5446	10.5895	10.5292	11.2116	10.3606	9.54905	10.9314	11.0206	11.3972	11.2405	11.0861	10.7997	10.2414	10.9823	10.7905	11.1627	10.8515	11.3803	10.4115	10.8376	11.1074	11.6066
KLK8	2.95376	2.67232	4.01696	2.4068	3.56053	3.27117	2.48368	1.26256	2.16859	3.05861	2.10774	1.90847	2.10442	2.50786	3.36358	4.06571	4.6774	2.86907	3.64567	2.09883	3.75982	1.78063	1.96283	2.29231	1.63572	1.70434	1.997	2.28965	2.43879	2.39162	2.0916	2.15108	2.75863	2.01387	1.68826	2.95281	3.24302	2.20231	2.81744	2.19949	2.23712	1.85191	2.57612	5.52285	2.02115	3.90994	2.08783	2.38651	2.01627
LARS2	7.39583	7.39911	7.45686	7.25404	7.43192	7.36733	7.31092	8.28535	6.97439	6.99052	6.98613	7.25523	7.31186	6.94424	7.50125	6.81377	7.02786	6.9674	7.07781	6.87978	7.18238	7.07416	7.81856	7.48435	6.99358	7.00403	7.86664	7.60495	7.76038	7.3238	7.59372	7.74229	7.14903	6.1253	6.47185	6.93585	7.59618	7.14702	7.82898	7.47632	7.64597	7.74356	7.48137	7.40355	7.47666	7.35273	7.53306	7.48378	6.63219
LBX1	14.3965	14.3882	14.3794	14.4769	14.3967	14.4257	14.5558	14.0149	14.613	14.299	14.4889	14.7136	14.614	14.2223	14.638	13.8856	14.4017	14.341	13.785	14.2644	14.2879	13.8639	13.7976	14.0577	13.934	13.895	15.0231	14.4821	14.4885	14.0991	14.0422	14.6516	14.2286	13.6227	13.4421	14.2625	14.2935	14.2302	14.3851	14.7089	14.4134	14.5809	14.2467	13.9499	14.3229	14.2642	14.4876	14.5674	13.2379
LDHA	11.2967	11.1689	11.1984	10.8995	11.3597	11.2	11.1163	11.1008	9.98581	10.8442	10.3994	10.4237	10.5567	11.4964	11.3102	10.766	10.4928	10.5039	10.5377	10.6759	10.5268	10.4174	11.0575	10.6773	11.1937	10.8033	10.1163	10.8982	10.9241	10.5338	10.5852	10.8064	11.4904	10.3752	9.93389	9.88182	11.4304	10.8791	11.4946	11.3528	11.0118	11.0274	11.1264	11.2922	11.4139	11.2511	10.6762	10.8623	10.7673
LMAN2L	7.02727	6.9441	7.06623	6.85765	7.21217	7.02202	6.89595	7.40435	7.69347	6.80904	6.90699	6.81448	6.78296	7.02478	7.06493	7.0993	6.7611	6.86238	7.63622	7.15445	7.14156	7.51236	7.5709	8.01883	7.32886	7.35679	7.36966	7.39953	7.48304	7.14518	7.46954	7.39044	7.08736	6.22946	7.09839	7.09859	7.30799	6.6306	7.32421	6.31405	7.06759	7.00083	6.81899	6.89476	6.75473	6.69876	7.4201	7.62608	7.65832
MAGI1	5.70511	5.7503	5.68468	5.62152	5.77891	5.74908	5.57174	5.98038	5.63554	4.85722	4.14634	3.78273	4.82452	5.22247	5.55558	5.20107	5.33548	5.47103	5.28042	5.39727	5.70435	5.38736	5.22986	5.15954	5.61715	4.96663	5.49893	4.54392	4.53303	4.36047	4.55822	4.77895	6.32906	4.67331	4.02417	3.8006	5.60307	5.19332	6.24962	5.69448	5.59577	5.76328	5.56229	5.43874	5.74698	5.33338	5.96011	5.8402	5.33924
MAGI2	8.66826	8.75505	8.71603	8.7062	8.74388	8.59851	8.70005	9.58982	8.2577	7.94181	7.74638	7.74518	7.94418	8.02697	8.65177	7.76834	7.90418	8.08733	7.81676	7.79698	8.40568	8.28861	8.30099	8.30439	7.88897	8.08213	8.95834	8.31851	8.56646	8.0629	8.39295	8.54865	8.59638	7.35112	7.07348	7.91008	8.23051	8.16851	8.38916	8.1244	8.45981	8.47162	8.20687	7.96565	8.46402	7.97767	8.52649	8.38648	8.22509
MAOA	7.58106	7.55142	7.65189	7.52091	7.7151	7.73138	7.63011	8.25903	7.41519	8.70382	8.39759	7.87601	7.85791	7.98647	7.89375	8.85366	8.32502	8.51475	8.69716	8.68736	8.3857	8.50755	8.74185	8.73624	7.6091	7.92985	8.97001	7.63062	7.74797	7.83004	8.01627	7.9055	7.63533	8.85495	9.3988	7.97031	8.56785	8.44091	8.61747	8.11748	8.65934	8.43046	8.45105	8.63031	8.57566	8.25827	7.69521	8.32203	8.8026
MAOB	6.44197	6.26708	6.40211	6.03274	6.56657	6.49169	6.48832	6.87392	8.12872	6.87064	6.64125	6.15081	6.70296	7.04988	6.69837	7.40863	7.0628	7.20682	7.40422	7.37716	7.08142	6.7358	7.70994	7.653	7.64455	7.43258	7.4136	7.1468	7.11345	7.22655	7.81323	6.90483	6.37725	7.87707	8.42288	9.6878	8.17993	7.05537	7.63629	6.50642	6.81281	6.87235	7.36032	7.78629	7.44588	7.44931	6.91473	7.60785	8.2703
MAP2	10.17	10.2073	10.2342	10.1832	10.2199	10.2827	10.2624	10.3928	10.3963	10.878	10.713	10.7969	10.8096	10.597	10.5038	11.0259	10.7645	10.737	11.1264	10.8266	10.9307	10.2364	10.5031	10.6429	10.2608	10.3404	9.19906	9.91309	9.8377	10.1116	10.2711	9.91357	10.4741	9.54959	9.34047	8.47165	10.2541	9.74158	10.2281	9.52914	9.75336	9.72346	9.99503	10.1523	10.1297	9.84998	9.52903	10.0329	10.1503
MAPK1	8.29925	8.21156	8.54553	8.15089	8.61615	8.5765	8.3094	8.2715	9.82168	9.44167	9.37848	9.51222	9.48749	8.75167	8.91348	9.15645	9.04833	9.26142	9.0619	9.23823	9.21483	8.58713	8.8952	8.92112	7.68015	9.13293	7.76835	9.00282	9.09672	9.45094	9.29547	9.10161	8.87749	7.9114	8.36885	8.49037	7.73894	7.90827	8.39292	7.80303	8.04175	7.85853	8.18562	8.36159	8.17167	8.08571	7.63451	7.79139	7.71808
MBD5	7.03612	7.06661	7.06009	7.16677	7.10911	7.02144	7.01477	7.66728	8.14914	7.24585	7.38517	7.36796	7.32222	7.01577	7.07152	7.1907	7.3331	7.29204	7.36022	7.16576	7.20565	7.43801	7.11801	7.42633	6.67944	7.23137	6.68067	6.94875	6.97394	7.09013	7.20134	7.06115	7.35304	6.4783	7.13106	6.0861	6.90987	6.76005	7.04731	6.82473	6.76248	6.72721	6.76847	6.77088	6.91246	6.68855	6.85483	6.90285	6.66099
MCHR1	5.32024	5.18174	5.21437	4.57634	5.50473	5.21464	4.85694	4.71322	2.54727	2.96119	5.26363	4.06462	3.46687	4.66461	5.07095	3.54609	3.05612	2.87277	1.88098	2.88079	2.67283	2.11618	3.03763	2.10431	3.39072	2.51783	3.28269	1.2551	1.5525	1.43009	2.00575	1.67783	3.42019	1.85394	1.67498	1.49477	4.98748	1.9805	2.25009	2.1909	2.3745	2.88132	3.36184	2.73056	2.84591	2.972	3.6335	3.68496	2.30453
MCHR2	5.30362	5.08332	5.18242	5.12444	5.32725	5.11814	5.2148	5.32766	1.30007	1.6558	1.56754	1.60571	1.50306	2.03281	4.31759	2.05279	2.22501	2.46552	2.49652	2.52165	4.97682	1.87959	2.02395	1.61769	1.75889	3.72984	1.56649	1.82367	2.12373	2.47481	2.88683	2.23263	4.77608	1.80785	1.54094	1.5176	1.53244	1.46809	1.38305	1.49252	1.54563	1.47754	1.56102	1.5065	1.57329	1.42843	1.49835	1.70168	1.85427
MDGA1	7.4012	7.06062	7.30181	6.80041	7.58943	7.46573	7.14691	7.94683	5.9522	8.80253	9.86348	9.36122	9.62382	6.87331	7.66308	7.81054	7.50372	7.60224	6.89427	7.56462	6.86497	8.29882	8.39262	7.77674	9.05336	7.37132	7.32926	7.09901	7.28466	6.47966	6.91039	7.20889	7.2338	9.26828	9.15006	6.48512	6.35913	7.78256	7.202	7.30593	7.18359	7.5633	7.23359	6.86497	7.36716	6.89812	6.68019	7.32319	6.73321
ME2	7.37005	7.33034	7.35954	7.24572	7.44291	7.30329	7.33093	8.0099	7.95371	7.7869	7.64572	7.69127	7.6966	7.66374	7.55499	7.70004	7.46035	7.51706	7.63056	7.52778	7.7824	7.84495	8.12974	7.65227	8.0481	7.45664	7.94113	7.64124	7.46701	7.45963	7.55536	7.53162	7.65246	7.61878	7.67891	7.46256	7.93078	7.44975	7.9043	7.39927	7.48875	7.53919	7.5194	7.42138	7.52367	7.42625	8.05097	7.92074	8.17588
MFGE8	5.63064	5.87559	5.43185	5.31555	5.23184	5.24371	5.61267	5.84051	3.38695	4.47307	3.82252	3.98488	4.17039	4.22143	5.03022	4.81999	4.72446	4.79687	5.07099	5.18897	5.26139	5.19613	5.6175	5.32137	4.00389	4.757	5.61508	5.25195	5.68225	5.31489	5.69276	5.4559	4.52129	5.33247	3.80301	3.7607	5.50757	4.85265	5.05653	4.90259	4.83332	5.05666	4.58065	4.45125	4.83986	4.64847	5.1413	4.86346	4.01152
MLC1	10.9536	10.8397	11.0496	10.6335	11.1928	11.163	11.0103	12.8303	10.6101	10.5139	10.0099	10.8164	11.8807	10.4625	11.4965	11.6769	11.9976	12.0024	11.8368	12.0319	11.8874	12.4058	12.0285	12.6101	11.1383	11.6584	12.5071	11.6959	11.9029	11.4028	12.0579	11.7726	11.1897	11.7956	11.3781	13.5147	11.1303	10.9788	11.7579	10.9665	10.934	10.871	11.1839	11.0267	10.668	11.0429	11.181	11.8229	11.3794
MLLT3	5.81645	5.86225	5.8418	5.93629	5.9066	5.76193	5.82338	6.34541	7.51353	6.64835	7.34996	7.44004	7.20777	6.19917	5.94125	6.2949	6.36417	6.2944	6.41762	5.98095	6.41543	6.17125	6.14435	6.28357	5.70554	6.11583	5.54812	6.51628	6.41131	6.56907	6.36642	6.49937	5.81085	5.67043	5.33386	4.1387	6.13931	6.21257	6.0028	5.83137	6.23623	6.23505	6.28937	5.89453	6.04077	6.07168	5.95874	5.85224	5.75876
MMP9	4.48382	4.51916	4.4778	4.50695	4.5085	4.49345	4.63167	4.96252	4.89327	4.61928	4.38761	4.59006	4.81895	4.81107	4.46285	4.01323	4.90996	4.80799	4.71247	4.34492	4.67828	5.10002	5.02516	5.28456	4.99722	4.75533	5.09843	5.3378	5.21201	5.45729	5.13642	5.30658	5.00302	4.34004	4.09479	4.81899	5.41242	5.09694	5.87176	4.5867	5.23891	5.37669	5.13558	4.95478	4.84047	4.92441	5.68667	5.67206	4.82993
MPPE1	8.54305	8.62841	8.5858	8.62884	8.57066	8.55324	8.51984	8.89489	7.87079	8.00436	8.16353	8.46651	8.61563	8.27587	8.48732	7.8438	8.12836	8.04812	7.98995	7.9982	8.35705	8.51832	8.56338	8.26542	8.52749	7.95112	9.22509	8.06183	8.21176	7.73709	7.84572	8.19831	8.67299	8.2444	8.09932	8.45074	9.10692	8.33575	9.0806	8.79768	8.77442	8.99726	8.46514	8.60701	8.82246	8.47318	9.17027	9.11949	8.14408
MTHFD1	9.06359	9.0569	9.09281	8.99451	9.15269	9.09367	9.0259	9.3613	9.71814	9.91098	9.04604	8.96613	8.86764	9.11694	9.12262	8.99936	8.94153	8.7648	8.88913	8.88397	9.1779	8.75061	9.03265	9.38174	8.63822	9.3083	9.2736	9.68879	9.72378	9.47035	9.75501	9.64704	9.13338	8.47547	8.01891	8.79547	9.16161	8.83215	9.16474	8.91393	9.19833	9.2414	8.93383	8.97474	9.11777	8.99436	9.22749	9.14357	8.44138
MTHFR	6.26881	6.36128	6.3256	6.41406	6.42437	6.48766	6.4499	6.59321	7.17374	6.19333	6.64511	7.08809	7.08065	6.0524	6.27223	6.14732	6.67637	6.36252	5.86197	6.22833	6.34094	6.15456	6.24091	6.31437	6.13449	6.07741	6.30183	6.30005	6.38834	6.09737	6.05044	6.50571	7.16632	5.89194	5.75445	4.97975	6.30482	6.16639	6.25697	6.83877	6.2208	6.41885	6.18279	6.08816	6.29345	6.24972	6.25719	6.53882	5.20446
MTR	9.06487	9.14335	9.1246	9.1881	9.1372	9.09435	9.04532	9.71614	10.2823	8.63343	8.63932	8.88231	8.96804	8.75394	8.99314	8.66619	9.12236	8.85173	8.94895	8.81814	9.12013	9.0544	9.11306	9.30936	8.61146	8.71881	10.0441	9.33427	9.26684	9.01812	8.90918	9.46356	9.2862	8.9406	8.68365	8.93267	9.70178	8.44759	9.1437	9.25002	8.94206	9.19184	8.54614	8.52433	8.85561	8.30302	10.0271	9.89486	8.91693
NAPG	11.9463	12.0134	11.9167	12.0198	11.9384	11.8896	12.0366	11.8505	13.3887	12.5212	13.2915	13.1102	12.8625	12.4914	12.0149	12.0719	12.143	12.0446	11.9242	12.0439	11.9625	11.9206	11.9602	11.9011	12.0565	11.6425	11.9941	11.5945	11.6581	11.7008	11.7744	11.7737	12.4485	11.7692	11.6578	10.9687	12.6294	11.7989	12.2856	12.9033	11.9679	12.2534	11.9234	12.0593	12.2623	11.921	12.16	12.3917	11.5743
NCAM1	5.794	5.72327	5.8566	5.62968	6.00141	5.83307	5.69068	6.18689	5.91898	5.57384	5.03267	5.93489	5.92783	5.86153	5.9906	6.08875	5.70338	5.90956	5.29474	5.93113	5.82248	5.78055	6.04127	5.89421	5.66937	5.58088	6.85773	5.38893	6.01126	5.36514	5.7885	5.92551	6.30856	5.50536	5.29241	5.00402	6.34486	5.44736	6.22308	5.43605	5.82959	6.05274	5.71223	5.81087	5.88865	5.67064	6.75715	6.48576	5.45987
NCAN	7.64487	7.54638	7.7143	7.61381	7.88403	7.77365	7.72437	8.28828	7.50457	8.05545	7.36325	7.94097	8.46124	7.97187	7.96856	7.78836	8.22526	8.24228	7.48601	8.18652	8.26372	8.36444	7.81489	8.24052	7.27636	8.24825	6.80377	8.11888	8.04155	8.31298	8.17869	8.38783	8.16814	7.92515	7.0447	5.39904	7.12556	8.10596	8.25723	7.77813	7.89007	7.87632	8.07705	7.69055	7.87407	7.85847	6.49561	7.10666	6.96769
NDST3	7.37671	7.33117	7.23166	6.90255	7.4092	7.28875	7.36317	8.03513	6.6434	8.3408	7.95488	6.95974	6.33379	7.87785	7.03105	7.58985	7.28974	7.5357	7.42283	6.92609	7.23184	7.04218	7.47628	7.94406	6.01271	8.24418	4.70821	7.96284	8.16107	7.99103	8.20237	7.97129	7.23598	4.56311	5.76241	5.79624	5.30734	4.39157	5.16143	3.3526	4.72093	3.95504	5.59988	6.5219	5.05525	5.55212	5.43053	6.15539	6.41045
NDUFV1	12.1699	12.186	12.1534	12.0962	12.1993	12.1245	12.0802	12.0137	12.0524	11.957	11.9404	11.8635	11.8867	12.0973	11.9871	11.599	11.6378	11.6053	11.6464	11.5755	12.0454	11.7086	12.3392	11.901	11.9015	11.9164	12.4046	11.9318	11.9907	11.8357	11.9027	11.9847	12.3002	11.5656	10.9048	11.5285	12.8622	11.9299	12.4941	12.4022	12.3107	12.5914	12.0669	12.2326	12.413	12.0631	12.5223	12.6422	11.4629
NDUFV2	11.1049	11.1502	11.0518	11.0324	11.0485	11.0196	10.9909	10.965	10.4955	10.6583	10.6279	10.6966	10.6437	10.8899	10.9789	10.4902	10.4991	10.2904	10.4728	10.3979	10.9107	10.4748	11.0494	10.5579	10.8298	10.5449	11.1663	10.7816	10.806	10.5636	10.6062	10.7026	10.7449	10.4686	10.0441	9.95652	11.6765	10.8305	11.319	11.6405	11.2349	11.5424	10.9985	11.1223	11.4856	10.9384	11.4218	11.3249	10.6965
NDUFV3	10.833	10.8419	10.827	10.7652	10.8333	10.809	10.7856	10.7982	10.3032	11.0022	10.898	10.8453	11.0073	11.1138	10.9539	10.9239	11.0622	10.9372	10.938	10.9062	11.063	10.8814	11.509	10.7208	10.9759	10.5401	11.5975	10.6311	10.6574	10.7053	10.544	10.7865	11.1813	11.0602	10.2997	10.5278	12.1761	11.2659	11.539	11.608	11.527	11.6818	11.2913	11.2509	11.6459	11.1041	11.7037	11.9498	10.8551
NEDD4	3.73426	3.64077	3.68579	3.53229	3.67162	3.66575	3.69338	4.10501	4.48737	4.48561	4.61855	4.58285	4.95977	4.21076	3.89587	4.30276	4.46754	4.3637	4.69634	4.49797	4.42438	4.43335	4.80044	4.57859	4.55869	4.47676	4.45422	4.2296	4.08695	4.34253	4.51083	4.21143	4.18068	4.26443	4.56929	4.48656	4.94444	4.50653	4.66739	4.67223	4.19597	4.51931	4.36011	3.99969	4.46172	4.17902	4.88091	4.83631	4.95138
NEFL	12.6169	12.6643	12.4297	12.4014	12.2889	12.1579	12.5692	11.7374	10.5739	11.7622	11.1962	11.2259	10.9284	12.6156	12.2264	10.6259	10.888	10.5334	10.3266	10.5354	11.6969	10.1663	11.3429	9.94223	11.6897	10.2021	12.2068	10.693	10.3867	10.5923	10.2308	10.488	11.76	11.0559	10.3913	9.13706	14.0176	12.0819	12.3962	14.0504	12.9037	13.8347	12.5203	12.462	13.3645	12.4961	12.1861	12.0213	10.5172
NEFM	11.6641	11.9069	11.3852	11.8077	11.116	11.0576	11.6849	11.5563	11.5657	12.5023	12.0919	11.824	11.5176	12.7446	11.3	10.7343	11.5088	11.4858	10.1981	10.9883	11.6785	10.4858	11.1283	9.75315	12.002	9.98146	12.263	11.1268	10.5379	11.3691	9.58159	11.0608	11.058	12.6005	11.469	8.0631	13.9817	12.6666	12.1337	14.9261	13.0623	14.094	12.527	12.4278	13.8151	12.3046	11.9902	11.7183	9.80962
NEK4	7.42538	7.47648	7.43874	7.45309	7.44338	7.36012	7.48581	8.25794	7.34781	7.13027	6.8017	6.96287	7.1432	7.38255	7.46168	7.51692	7.48089	7.36064	7.6369	7.54416	7.59399	7.99791	7.99432	7.95544	7.47865	7.41832	7.89333	7.61128	7.57507	7.44062	7.61245	7.54326	7.64397	7.77708	8.27665	9.2888	7.65068	7.66565	7.78461	7.32661	7.67382	7.64698	7.67068	7.5757	7.66131	7.46112	7.60728	7.87734	7.93044
NFIX	11.3226	11.6095	11.3305	11.7121	11.2339	11.1761	11.5425	12.5098	11.8844	10.1629	10.4779	10.5545	10.7595	10.3496	11.2542	9.77688	10.1107	10.0969	9.3115	9.98805	9.99555	10.4252	10.0617	10.3191	9.79586	9.67351	12.4489	10.3442	10.7213	9.52137	9.99519	10.826	10.4189	10.0744	9.58096	11.004	10.4719	9.74601	10.4567	9.94719	10.1275	10.5047	9.88746	9.65204	9.75429	9.90285	11.238	11.1389	9.11841
NLGN1	7.59232	7.69376	7.74404	7.87879	7.62428	7.68952	7.68456	8.23798	8.98257	8.59224	8.90569	8.95526	8.79985	8.17279	8.02165	8.20912	8.20575	8.50026	8.37771	8.42137	8.52796	8.43063	8.02293	8.41809	7.17294	8.15225	7.79098	7.92798	7.84885	7.9699	7.88952	7.95183	7.13483	8.10964	7.88555	6.55041	7.30009	7.83163	8.19442	7.93161	7.85826	7.87876	7.77292	7.54281	8.18317	7.29837	7.74433	8.22109	8.55275
NNMT	6.11302	6.16837	6.19161	6.15854	5.98826	6.13533	6.18238	5.95648	6.55285	6.39529	7.39143	7.73158	7.71891	6.17174	6.15305	6.63858	6.58755	6.69073	5.94564	6.0683	6.59568	6.19084	6.6001	5.80051	6.13507	5.99352	6.36847	5.9068	5.7576	6.24191	6.1206	5.99358	6.39153	5.88794	5.82181	6.48856	6.3654	6.60004	6.7989	6.67444	6.21223	6.29909	6.21454	6.07663	6.27879	6.27411	6.66368	6.56224	6.62045
NOD2	1.78852	2.02956	1.83003	2.26096	1.64131	1.63577	1.7968	1.60136	1.42852	1.83905	1.55268	1.62836	1.70216	1.76541	1.72634	1.95537	2.02464	2.11478	1.96959	2.02357	1.87097	2.14315	2.34729	1.69996	2.17387	2.40866	2.95817	2.18245	2.1753	2.35933	1.72154	2.41572	2.08587	2.23101	2.1741	2.6182	1.97464	5.50417	2.85129	3.4263	5.85299	4.61502	5.27585	4.44463	4.37491	6.10474	2.40572	2.05048	2.17021
NOS3	6.09342	6.12106	5.95268	6.10064	5.87537	5.90602	6.30903	5.88833	5.34941	6.59366	6.18631	6.45609	6.97703	6.65226	6.07546	6.47835	6.66452	6.70295	6.44304	6.43687	6.60537	6.71133	7.3303	6.49294	6.51549	6.19537	6.70445	6.76619	6.43026	7.01167	6.58057	6.76547	6.33337	7.18846	5.88308	5.7758	7.52735	7.4242	7.09946	7.33037	7.14496	7.37607	7.16376	6.84154	7.19403	6.86361	6.94038	7.1414	6.12161
NOTCH4	8.08447	8.10018	7.99789	8.09717	8.01573	8.01166	8.06389	8.78752	6.16623	7.57477	7.14451	7.21508	7.61455	7.70801	7.906	7.73256	8.04835	7.72578	7.43644	7.87047	7.95181	8.18344	8.50366	8.09986	8.36078	7.57939	9.06533	7.90356	7.95257	7.75651	7.77852	8.16418	8.27566	8.64083	7.69728	8.24149	9.1318	9.10112	9.01234	10.1645	9.10921	9.52099	8.9465	8.65634	9.32761	8.80753	9.19214	9.15391	7.97031
NPAS2	5.7355	5.68033	5.74211	5.64022	5.89951	5.7335	5.65772	6.13242	5.55219	5.50132	4.77375	4.76429	4.89267	5.59697	5.7215	4.63976	5.58975	5.37354	5.52442	4.29712	5.878	4.42301	5.20303	5.57292	3.55111	5.37643	3.72829	5.9255	5.98319	5.93645	5.65853	5.8876	6.29719	4.12715	2.73472	4.19906	3.57643	5.83916	4.6773	4.00405	6.17694	5.99643	5.78434	5.4691	5.33218	5.93587	3.74458	3.78388	3.27246
NPAS3	13.9322	13.9817	13.947	14.0552	13.8489	13.8407	14.2049	13.5194	14.3625	14.6362	14.5985	14.7392	14.8293	14.6186	14.066	14.8863	14.8674	14.9402	14.7271	14.9197	14.5499	14.787	14.7152	14.3874	14.5375	14.3492	14.5929	14.3321	14.2574	14.6744	14.2962	14.3692	14.5718	15.1882	15.1316	15.4452	14.8071	14.6173	14.7002	14.6709	14.5388	14.6218	14.6675	14.6094	14.7174	14.6247	14.797	14.8228	14.868
NR1D1	8.39498	8.60584	8.5265	8.94444	8.33078	8.52259	8.5899	9.29954	8.55453	8.00852	7.81509	8.10023	8.34314	8.31235	8.27831	8.39286	8.86182	8.59749	8.42432	8.38472	8.65251	8.80012	7.91533	9.06545	7.33656	8.56893	8.07762	8.72737	8.43731	8.67412	8.56554	8.77475	8.93539	7.88427	6.94226	8.35212	8.12446	9.06586	8.72828	9.01383	8.90614	8.89303	8.82432	8.6847	8.99976	8.69966	7.78843	8.19418	8.08813
NR2E1	6.48442	6.43157	6.62066	6.10548	6.61997	6.57672	6.45229	8.76734	5.383	6.47978	5.45002	5.6669	6.61717	6.25493	6.89128	7.35617	7.20713	7.41189	7.08757	7.2335	7.46453	7.17231	7.23396	7.1098	5.93611	6.84385	6.5149	6.88772	7.25473	6.73929	7.10094	6.80866	6.07689	5.93875	5.74052	7.20049	5.21036	5.44916	6.1074	5.72448	5.30728	5.17592	5.46928	5.75625	5.43777	5.29269	5.38561	5.90225	6.30008
NR3C1	9.90154	10.0299	9.80796	10.1919	9.78132	9.78777	9.93758	10.0127	9.38038	9.04241	8.04765	8.63409	8.93838	9.43252	9.60656	9.12091	9.38833	9.47297	9.5877	9.41063	9.6425	9.79232	9.7522	9.89455	9.20508	9.25065	10.1776	9.39014	9.47626	9.33756	9.52191	9.63737	10.0944	9.25001	8.7377	10.0098	9.51548	10.0454	10.5181	9.71806	10.1038	10.155	9.87189	9.91536	9.84388	9.89011	10.028	10.2064	9.36721
NR4A2	6.13221	5.94712	6.16031	6.00731	7.0588	6.90622	6.10453	6.16061	4.96002	6.2853	6.57293	6.57062	6.64735	7.30299	6.67494	6.13771	5.56965	5.59727	4.69671	6.07919	5.39831	6.19486	5.51941	5.71718	5.1092	5.99472	5.49202	5.51143	5.19788	5.15917	5.10937	5.40084	10.3478	8.03709	7.4767	6.47967	6.10759	5.63083	5.61353	5.31488	5.31512	5.38904	5.21262	5.20168	5.39075	5.0727	5.78283	5.94579	5.37145
NRG1	4.98139	4.83299	4.59004	4.61874	4.84096	4.74768	4.81168	3.94636	3.07895	3.41588	3.78628	3.69715	4.10716	4.62428	4.30599	5.01276	4.62358	4.84433	4.3183	5.00588	5.33059	4.31209	6.46624	4.2737	6.63638	4.16934	4.62218	3.71581	3.65697	3.63892	3.68252	4.04727	5.17483	4.45061	4.10551	3.23316	2.83924	4.95256	5.32417	6.1248	5.06189	4.94439	4.88316	5.24826	5.63939	4.82436	4.61463	5.23873	4.85701
NRG3	7.88084	7.90716	7.97479	7.86889	8.04661	8.04686	7.87929	8.0952	8.73931	7.6932	7.86567	7.82882	7.8481	7.49094	7.89969	7.53998	7.45055	7.65098	7.01654	7.68405	7.95631	6.82032	7.13236	7.17046	6.62218	6.89507	6.54422	6.55042	6.69734	6.74871	6.64733	6.50368	7.43297	5.79472	6.36979	7.13335	6.2228	7.29826	7.16924	7.43826	7.61778	7.47866	7.35643	7.24743	7.68159	7.15743	5.78953	6.72211	7.12469
NRGN	14.1421	14.1829	14.0805	14.1697	14.0796	14.0578	14.0829	14.1338	13.9292	13.3072	12.2909	12.7556	12.9379	13.2696	13.3694	12.951	12.9015	12.8733	12.4766	12.5756	13.8457	11.7441	11.8056	12.3102	9.15426	12.2116	10.6313	14.1676	14.0069	13.921	12.4987	14.4021	13.499	6.50235	8.38771	6.74546	7.92427	7.95353	8.85386	7.16559	8.3898	8.34736	8.41639	8.95868	9.45456	7.97678	7.8626	9.18904	8.86669
NRXN1	9.13737	9.2245	9.18078	9.23598	9.14946	9.07241	9.235	9.44778	9.26995	8.72885	8.97841	8.99404	8.93602	8.98514	9.08752	8.65597	8.59583	8.91023	8.66438	8.77909	9.23226	8.18799	8.24926	8.40978	7.5998	8.26957	7.89971	7.43943	7.48223	7.52741	7.92276	7.46275	9.08927	8.2731	7.74989	7.18857	8.47115	9.04637	9.33764	9.38742	9.19594	9.19937	9.11632	9.11954	9.31582	9.07672	7.85362	8.04821	8.63444
NTNG1	8.68324	8.81825	8.70454	9.16677	8.75691	8.73689	8.85069	9.43437	5.3876	6.36675	5.7864	5.77628	6.53976	9.51543	9.20904	8.77306	6.83074	7.50849	6.92488	8.71175	7.76589	8.41996	8.12808	7.79985	7.50591	7.379	6.4485	7.00768	7.05754	6.98087	7.11336	6.72306	8.06914	9.02077	7.27901	8.93563	6.05024	12.4785	11.7805	12.9002	12.8366	12.78	12.3963	12.4876	12.2521	12.6623	8.06366	8.70462	8.24725
NTNG2	4.77514	4.65481	4.91535	4.35699	5.6347	5.40383	4.61989	4.84239	4.25089	4.25421	3.11812	4.15835	3.77275	3.53101	4.54534	4.2144	3.76145	3.30714	2.50443	3.77129	2.81092	2.75804	3.40506	2.40394	3.15091	3.23048	3.27899	2.0142	2.48298	2.09973	2.24715	2.40653	7.03723	3.76018	2.17977	2.25716	4.95599	2.43797	3.45794	3.06379	2.42728	2.46131	2.33744	2.34617	2.13085	2.21087	3.35254	3.01841	2.11826
NTRK1	1.293	1.31654	1.29648	1.30694	1.3244	1.30185	1.25609	1.33175	1.63996	1.74597	1.32559	1.27525	1.41516	1.59638	1.30721	1.76638	1.86186	1.36424	1.84716	1.79402	1.69747	3.60944	6.14558	3.0964	8.06647	3.6889	1.85084	4.69416	4.55837	3.90528	4.19406	4.5093	1.8148	1.5037	1.58899	1.58902	1.81759	2.01814	1.63986	2.21685	2.38232	1.76897	2.0786	1.53296	2.36986	1.57499	2.49247	1.73156	1.60368
NTRK2	9.26655	9.32993	9.27022	9.23375	9.2988	9.20027	9.36486	9.96319	7.75553	8.34362	8.46814	8.21354	8.89079	8.7063	9.18309	8.51903	8.67951	8.85492	8.90666	8.60272	8.94531	8.70161	8.93967	8.76393	8.36364	8.18119	8.45531	8.26554	8.40898	8.04885	8.50151	8.46786	9.06873	7.57686	7.4843	8.8231	8.60367	8.81489	8.94163	8.80024	9.00731	8.56489	8.99557	8.99313	8.97005	8.83454	8.56441	8.41349	8.23409
OTX2	1.36671	1.43837	1.41935	1.38388	1.33133	1.36285	1.46352	1.31863	1.29122	1.54618	1.53307	1.62879	1.51279	1.4086	1.34345	1.56404	1.65613	1.5087	1.53558	1.62852	1.65218	2.2314	1.69306	1.79129	1.86341	1.58327	1.64585	1.54563	1.39825	1.50184	1.45467	1.42265	1.67207	3.17137	5.27217	2.92853	2.17009	5.25755	3.91167	3.22516	5.29418	4.35448	5.04909	4.99914	5.21608	4.39591	2.53036	2.28108	1.7106
P2RX7	8.44092	8.49844	8.52962	8.54042	8.54808	8.47976	8.32043	9.03048	7.96301	8.0215	7.33849	7.21333	7.50923	7.83927	8.39595	7.74566	8.5941	8.28512	7.62954	7.9088	8.08008	8.46913	8.27462	8.02713	8.1158	7.70915	10.2559	7.90273	8.35424	7.47203	7.41501	8.53995	9.45802	8.5447	7.78323	7.46472	9.39406	8.49863	8.96557	8.12755	8.97001	9.30777	8.21809	7.96732	8.35752	8.28463	10.3217	10.0446	7.45374
PALB2	5.393	5.53377	5.41714	5.60886	5.39199	5.31747	5.4191	5.8943	5.99117	5.32246	5.50014	5.54523	5.48204	5.63413	5.35203	5.50625	5.45376	5.30637	5.82195	5.65522	5.48382	5.73045	5.48573	5.85328	5.72076	5.90025	5.59174	5.57581	5.48251	5.60765	5.53333	5.59504	5.55105	5.69122	5.80222	4.89204	5.46252	5.51545	5.75584	5.66062	5.60285	5.62859	5.56296	5.84216	5.67474	5.5474	5.45751	5.22662	5.42963
PBRM1	5.13471	5.20637	5.14178	5.33645	5.20374	5.06437	5.24073	5.80578	5.75055	4.78771	5.12663	5.28158	5.36672	5.12349	5.24275	5.21344	5.17594	5.34638	5.48132	5.29809	5.53716	5.40991	5.39129	5.73688	5.94879	5.15487	5.87998	5.21368	5.18634	4.89724	5.33287	5.13557	5.36544	5.36444	5.43103	5.74296	5.73913	5.46977	5.99675	6.04752	5.76696	5.74586	5.79642	5.96613	5.84715	5.77171	5.87145	6.03589	5.72027
PCLO	8.89304	8.90193	9.02801	8.89288	9.07274	8.95613	8.8998	8.91424	10.445	9.09562	9.96927	10.2976	10.2623	9.30428	9.19728	8.82349	9.34869	9.31419	8.57748	8.9173	9.51254	8.35033	9.52165	8.75885	8.56999	8.79245	6.5549	8.32409	8.35817	8.71843	8.93386	8.55053	9.99127	7.24533	7.3105	6.48058	8.58293	8.60794	8.81918	8.91858	8.84407	8.93256	9.00588	8.96996	8.77126	9.01939	7.74035	8.10492	7.68973
PCNT	5.53648	5.72545	5.52598	5.89709	5.5439	5.54434	5.67125	6.24215	5.93662	4.67192	4.74631	4.92061	4.49609	5.49045	5.43133	4.95204	5.02955	4.98882	4.8843	4.78181	4.78571	4.86568	5.58656	4.96642	5.37426	5.33095	5.14313	6.48797	6.26368	6.39023	5.84605	6.47154	5.51906	4.369	3.60504	3.44036	4.96239	4.32035	4.50662	5.32384	4.39994	4.61455	4.62328	4.66662	4.72354	4.90266	5.02923	4.84393	4.51754
PDE10A	4.43389	4.53117	4.26245	4.58753	4.31898	4.29353	4.47277	4.37784	4.66244	5.19454	4.33899	4.68567	4.55676	4.47438	4.16998	4.23779	4.27689	4.32985	5.04477	4.57149	4.46684	3.99946	5.87377	6.14233	4.26845	7.08452	4.72009	9.29308	8.83491	9.0205	7.44097	9.37137	4.66729	3.59558	2.68772	1.8314	4.57214	5.50733	5.14172	5.71075	5.46342	5.32138	5.41879	5.31866	5.53008	5.39864	4.13078	4.75972	3.33368
PDE4A	11.4091	11.6311	11.3243	11.7528	11.3158	11.2766	11.6045	11.6955	11.7341	10.873	11.857	11.2525	11.3928	11.731	11.2216	10.7734	10.816	10.8377	10.5747	10.7725	10.811	10.8943	11.2695	11.1788	11.4224	11.269	10.82	10.6331	10.5638	10.5322	10.99	10.6753	11.4823	10.979	9.8039	9.43092	11.6366	11.6309	12.0501	12.658	11.7941	12.0515	11.7532	11.8085	12.0617	11.7422	11.0566	11.4459	10.2843
PDE4B	5.23719	5.33608	5.32575	5.43424	5.2524	5.11552	5.17875	5.84746	4.55814	5.46188	5.082	5.24597	5.72385	5.12161	5.31782	4.73124	5.29945	5.71896	5.51969	5.53771	5.64653	5.78063	6.00751	5.96517	5.6526	5.50091	6.46637	5.56532	5.79737	5.75085	5.86466	5.87446	5.67261	5.9463	5.50191	5.37597	5.92581	5.51588	5.97769	5.10559	5.59637	5.57389	5.50604	5.19349	5.56399	5.39665	6.35803	6.15843	5.71118
PDE9A	5.82263	5.87611	5.84777	5.91903	5.84037	5.95547	5.66738	6.83833	4.93596	5.2341	4.43537	4.86588	5.29214	5.77176	5.98506	6.37765	6.80045	6.95055	6.33671	6.53527	7.17346	6.95803	7.07187	6.65375	5.24311	6.38401	7.31708	7.61198	7.39127	7.16186	6.60193	7.75539	6.11684	5.55865	6.13378	6.62523	7.41405	6.8589	6.78753	7.85153	7.0892	7.54025	6.93755	6.10657	7.30559	6.12991	7.57318	7.29117	5.78241
PDLIM5	7.75941	7.63018	7.80852	7.5103	7.94685	7.9929	7.76904	8.65992	8.36729	8.16294	7.90235	7.62684	8.44574	7.90544	8.11401	9.0823	8.99317	9.24277	9.12255	9.29425	9.00181	9.73356	9.62515	9.73893	8.90625	8.79919	9.75221	8.7585	8.73131	8.51419	9.21234	8.91848	8.89655	9.46935	9.21462	10.5478	9.1444	8.96087	9.28342	8.48049	8.76493	8.56556	8.97956	9.03386	8.67239	8.70618	9.06486	9.58017	9.63741
PDYN	2.37472	2.31868	3.58704	2.6672	3.38753	3.64797	2.95164	2.30557	9.07729	3.07236	5.79951	4.05618	4.0558	4.81374	5.629	7.14731	3.19542	6.51278	4.00224	7.93396	5.41104	2.75887	6.15664	6.69447	1.87541	8.3596	1.67861	7.16184	7.11294	7.54914	8.78916	6.26316	2.0608	1.57478	1.56055	1.79953	3.70126	1.61525	1.78824	1.54079	1.38217	1.49619	1.67214	1.48236	1.65175	1.6247	1.54803	1.84401	4.94557
PER2	8.44585	8.5473	8.39109	8.51019	8.49598	8.45745	8.5089	8.4461	8.03383	8.16065	7.89515	7.96805	8.08368	8.31529	8.247	7.97338	8.0101	8.12735	8.38086	7.90561	8.0665	8.25944	7.69999	8.60577	7.11185	7.98966	7.80592	8.12082	8.16292	7.89709	8.20386	8.08205	8.29124	7.14493	7.58705	8.43184	7.96859	7.72802	7.81237	7.40744	7.74165	7.58503	7.5606	7.38629	7.87235	7.131	7.51139	7.76892	8.16229
PER3	6.91908	6.99801	6.94984	7.14106	6.94302	7.0477	7.01891	7.66529	7.27355	6.4215	5.8997	6.24537	6.79697	6.86702	6.95651	7.2813	7.09027	7.15349	7.58202	7.37151	7.25688	7.90936	7.83194	7.8369	6.77219	7.49653	7.90791	7.54795	7.27455	7.44011	7.41805	7.53265	7.65782	7.23829	7.21237	7.87427	7.77078	7.47488	7.88981	7.1586	7.68148	7.62471	7.60391	7.44986	7.74037	7.21285	8.16178	7.9892	7.79825
PFKFB3	6.30719	6.23326	6.24207	6.29622	6.21621	6.23568	6.27735	5.91313	7.22362	6.91221	6.24453	7.08997	7.85396	6.67481	6.4652	7.3129	7.5597	7.85799	7.08393	7.8313	7.55594	8.27211	7.26462	7.74031	7.84478	7.16268	8.1285	6.64277	6.56595	6.97267	6.71143	6.92566	7.30982	8.46966	8.44728	9.31873	8.34236	7.40844	7.99204	7.74018	7.23329	7.3241	7.42674	7.52373	7.5604	7.25691	8.12001	8.49748	7.50912
PFKL	8.81161	8.84133	8.83553	8.6882	8.88424	8.73854	8.96229	8.16902	8.68517	8.83993	8.77278	9.05951	8.95527	8.58689	9.01392	7.97227	8.60995	8.61487	8.01957	8.44854	8.41247	8.01435	8.52596	8.07774	7.92294	7.80657	9.61959	8.52617	8.88487	8.28591	8.55761	8.7035	8.50917	7.6216	7.49912	8.96503	8.42327	8.64516	9.18954	8.84903	8.8825	9.06775	9.21167	9.03322	8.9932	9.03698	9.03941	8.79844	7.77023
PGAM1	11.4106	11.4272	11.4412	11.2367	11.4119	11.3895	11.4012	11.3362	10.1823	11.0798	11.1627	11.2997	11.2542	11.2225	11.3401	10.5095	10.7133	10.4361	10.6856	10.5097	10.9394	10.7272	11.4339	10.7163	11.1116	10.4603	11.2436	10.6395	10.6671	10.2249	10.7215	10.7121	11.3835	10.5341	10.0308	9.86077	11.7355	11.0371	11.6345	11.6492	11.2801	11.4385	11.2352	11.0864	11.5236	11.1741	11.2374	11.3114	10.9869
PGP	8.2401	8.28824	8.18539	8.25822	8.16482	8.09834	8.24097	8.18233	7.97842	8.13979	8.34789	8.47227	8.54402	8.15679	8.03292	7.65607	8.00724	7.97425	7.83818	7.87635	8.18371	7.88075	7.93797	7.75836	7.94003	7.77368	7.71876	7.86641	7.72766	7.94146	7.62514	7.81136	8.36357	7.60846	7.32592	7.3366	8.35666	8.16253	8.1473	8.89343	8.27132	8.47898	8.23399	8.16407	8.28737	8.1757	8.01123	8.2043	7.48304
PIK3C3	7.27933	7.3362	7.27583	7.34408	7.25264	7.12879	7.21551	7.62685	7.49655	7.31583	7.23676	7.37936	7.62251	7.32454	7.27559	7.2582	7.25851	7.19997	7.32351	7.03414	7.38628	7.58108	7.83443	7.66477	7.12674	7.28606	8.01982	7.46489	7.52738	7.28979	7.35434	7.61186	7.99216	7.21959	7.45336	7.58061	7.9554	7.24438	7.74933	7.56707	7.44534	7.61944	7.40455	7.64533	7.56312	7.47379	7.93042	7.81214	7.08687
PIP4K2A	10.5317	10.604	10.4843	10.6333	10.4453	10.1744	10.4553	10.9308	8.75573	9.7851	9.84506	9.72067	9.91725	10.302	10.5376	9.8117	10.7638	10.4743	10.2267	9.9746	10.5683	10.8448	10.9862	10.5637	11.0892	10.4839	13.1767	10.9962	11.4119	10.6247	10.4415	11.6557	11.4039	11.653	10.1033	9.30058	12.3238	11.1739	11.8199	11.2395	11.6665	12.0976	11.0184	10.9113	11.4729	11.0639	12.9709	12.8025	9.89853
PIP4K2C	6.59288	6.61886	6.5641	6.50609	6.53614	6.42874	6.52637	6.59273	5.86121	6.32325	6.17798	6.55443	6.03405	6.28785	6.25109	5.73124	5.97588	5.94662	5.52327	5.35647	6.30464	5.54641	6.04675	5.49949	5.77789	5.64926	5.90587	5.95326	5.75805	5.85844	5.60791	5.74373	6.78798	4.79106	5.10503	5.17468	6.30585	5.9064	6.10197	6.28109	6.20372	6.40748	6.02303	6.01715	6.29876	6.01368	6.21729	6.19703	5.87022
PLA2G4A	4.71045	4.52322	4.68284	4.5746	5.02098	4.75736	4.33135	5.27317	1.69726	2.74871	1.75377	2.06273	2.45282	2.43804	4.04747	2.58352	2.65866	2.50542	2.22805	2.58897	3.38411	3.24278	3.48047	2.46948	2.62906	3.00511	3.9341	3.28954	3.19208	3.03455	2.17139	3.32372	6.42728	3.51531	4.60122	5.30394	3.96186	3.18305	3.82795	3.36895	3.33534	3.68181	2.91334	3.67026	3.1862	3.59161	3.70769	3.83724	2.74394
PLA2G6	7.57467	7.60755	7.55936	7.62858	7.52134	7.52092	7.5952	7.63888	7.89864	7.4764	7.58279	7.76155	7.71268	7.59787	7.46896	7.23064	7.77257	7.72064	7.57063	7.56941	7.78891	7.4709	7.78658	7.46511	7.54407	7.42977	7.94051	7.79933	7.75413	7.93513	7.51766	7.76292	7.75579	7.43947	7.03298	7.83524	8.06566	7.82649	8.06158	8.14018	7.92092	8.07775	7.82714	7.62025	7.78076	7.78571	8.34189	8.35639	7.58586
PLCB1	11.6264	11.8121	11.594	11.9936	11.3775	11.4147	11.7689	11.9081	11.9389	12.1734	12.3328	12.055	12.1532	11.7114	11.4387	11.1761	11.6475	11.6439	10.7735	11.4561	11.8413	10.8253	11.1539	10.8765	9.67355	11.6305	10.1103	12.4754	12.1601	12.5113	11.2762	12.5397	11.7078	9.58684	8.59476	9.55025	9.03117	10.3581	10.5114	9.36759	10.2015	10.1456	10.7926	10.2611	10.3187	10.7604	9.74534	9.97718	9.40165
PLCG1	5.73924	5.86613	5.84329	5.86736	5.79686	5.78408	5.63624	6.12994	5.54937	5.15281	4.73885	5.11558	5.44861	5.13083	5.7635	5.06061	5.55	5.34926	5.67282	5.21637	5.6531	5.41809	6.17626	5.64681	5.54489	5.10568	6.20286	5.40989	5.49605	5.30606	5.26973	5.69485	6.02652	4.93601	4.68213	4.48977	6.45059	5.58678	6.28203	6.20114	5.93039	6.19647	5.60653	5.69143	5.9121	5.71575	6.23858	6.45231	4.74658
PLCXD3	8.29902	8.37089	8.3732	8.39041	8.27054	8.45664	8.63439	7.63069	8.38002	8.89151	9.04144	9.33663	9.43562	8.62038	8.59809	9.28361	9.2637	9.19653	8.81162	9.12174	8.9873	9.1295	9.15073	8.62984	8.93912	8.50386	9.04102	8.3756	8.17219	8.40233	8.70854	8.44193	8.78696	9.44132	8.85557	8.53059	8.97258	8.81016	8.91794	9.45473	8.36214	8.6865	8.5504	8.62548	8.71699	8.55395	8.70721	9.16019	8.8217
PMCH	2.42244	2.23617	2.30141	2.27845	2.11041	2.55705	2.30626	1.62861	2.33135	2.39969	2.52538	2.56349	2.63076	2.24141	2.06746	2.58848	3.18386	2.86638	4.34759	2.96837	2.85353	4.53068	3.44334	4.7983	4.55025	3.70878	2.73325	2.45006	2.66465	2.4176	3.08598	2.82725	2.35429	3.80284	3.86392	5.6314	4.27014	4.10754	3.19577	2.58012	2.71114	2.49332	4.045	3.85526	3.07457	3.10791	3.43903	8.6415	5.74764
POLG	8.93702	8.98158	8.97204	8.94934	9.0373	8.89928	8.93727	9.32636	9.51333	8.59877	8.79507	8.80842	8.81789	8.69227	8.88631	7.99253	8.35945	8.37057	8.34652	8.18873	8.80682	8.3619	8.52774	8.65079	8.14298	8.52769	9.08983	8.75803	8.78504	8.55558	8.50887	8.78742	9.00483	7.94053	7.53572	8.069	8.94878	8.3574	8.85386	8.84195	8.65993	8.82207	8.47907	8.44014	8.49883	8.42162	9.0046	8.99942	7.50625
POMC	4.49899	4.45421	4.42673	4.45125	4.58484	4.34709	4.56582	2.9807	5.0167	5.11296	5.43394	5.47121	5.73994	5.2505	4.61357	5.12044	5.34928	5.38016	5.27805	5.59922	5.23244	4.90358	5.30692	4.79007	4.74555	4.62817	5.02026	4.88374	4.65358	5.26179	4.75572	4.72726	5.16024	4.78066	4.59561	5.80037	5.84171	5.36021	5.69359	5.87261	5.38965	5.63349	5.2617	5.14137	5.07568	5.50002	5.54433	5.51429	5.18937
POU3F2	8.95658	9.17508	8.95243	9.37609	8.95622	8.89277	8.87043	10.4567	7.13289	8.86377	7.16273	7.63448	8.91154	8.33418	8.8918	8.88039	9.24103	9.16389	9.15008	8.66221	9.23181	9.96792	9.69314	9.93336	9.42922	8.93323	10.2737	9.41423	9.51583	9.15847	9.36536	9.44663	9.8287	10.073	9.21955	10.9457	9.48223	9.47577	9.91346	8.66095	9.23006	9.21585	9.35629	8.98724	9.22997	8.88516	9.91285	10.2437	9.38676
PPARD	9.53533	9.69935	9.51291	9.90214	9.42464	9.57233	9.5855	10.3115	10.1872	9.56409	10.7676	11.042	11.2722	9.2043	9.46619	9.06431	9.96925	9.57893	8.97016	9.39462	9.75528	9.334	9.46077	9.24854	8.90614	8.7414	10.0629	9.32193	9.30595	9.20278	8.96055	9.59121	10.416	9.32962	8.96213	8.97358	9.94738	9.69842	9.69226	10.494	9.76431	10.1259	9.64051	9.21721	9.84	9.41454	9.76032	9.89726	8.19413
PPID	8.39708	8.26338	8.33145	7.99827	8.4833	8.27878	8.21494	7.93699	7.4043	8.03994	7.97716	7.83514	7.78605	8.00388	8.26709	7.34371	7.23854	7.14058	7.51603	7.15767	7.76812	7.38908	7.68874	7.78765	7.74348	7.73141	7.96887	7.44917	7.33886	7.12959	7.41509	7.2722	8.27393	6.9922	7.01939	7.25825	8.42786	7.71713	8.53778	7.87132	8.12545	8.23147	8.01019	8.20167	8.0643	8.0815	8.31444	8.08785	7.79284
PPP1R1B	8.15906	8.24202	8.36015	8.10126	8.33333	8.42287	8.16809	9.40079	7.38232	7.44479	6.52141	6.65442	7.41802	7.28772	8.30432	8.29612	8.41515	8.63313	8.39319	8.5534	8.78943	8.28127	9.9195	10.3174	6.77056	10.3852	9.04214	12.37	12.2695	11.8568	11.4048	12.315	8.78772	7.39039	8.54628	9.12478	7.19029	7.64023	7.86629	7.8971	7.73955	7.54961	7.65743	7.45557	7.78042	7.48295	7.18022	7.73211	6.86945
PPP2R2C	10.0233	10.1638	10.0911	10.1397	10.0422	9.94342	10.0566	10.3313	9.46381	9.75047	9.46145	9.67866	9.85324	9.67844	10.1259	9.1895	9.53809	9.63022	9.48435	9.4098	9.77132	9.59312	10.0078	9.50347	9.23356	9.36942	9.99904	9.78332	10.0293	9.66127	9.90143	10.0335	9.98346	8.97751	8.2401	8.29562	9.8513	9.18292	9.72152	9.67416	9.38134	9.55954	9.30283	9.23982	9.71521	9.18836	9.56004	9.60676	8.94941
PPP3CC	6.3123	6.43964	6.31033	6.5975	6.28038	6.24121	6.25659	6.60594	6.31184	5.6275	5.83499	5.97775	6.25396	6.26578	6.26818	5.94888	6.11291	5.96133	5.95721	5.92937	6.38549	6.2572	6.52502	5.99573	6.28457	6.02031	6.14021	5.81789	5.61321	5.73108	5.75214	5.8362	6.6182	5.98435	5.74594	5.29562	6.74578	6.72237	6.81908	7.32918	6.96033	7.0064	6.74205	6.74367	6.96085	6.62918	6.42175	6.33864	5.91469
PRKCI	8.79314	8.8338	8.90122	8.96517	8.93435	8.91529	8.82972	9.36369	10.0576	9.82089	9.51931	9.8336	9.92684	9.55004	8.9815	9.10813	9.28268	9.14441	9.02621	9.19387	9.43775	9.05788	9.12547	9.38911	8.72933	9.11727	8.43643	8.60329	8.5796	8.83869	9.1998	8.62538	9.73985	8.46042	8.28842	8.5994	8.78	8.32437	8.80934	8.96984	8.23421	8.48069	8.37008	8.43419	8.47948	8.37244	8.72098	8.95788	8.55856
PRKCZ	13.3235	13.3401	13.3366	13.3159	13.3874	13.3052	13.3122	13.4165	13.5796	13.1487	13.2821	13.3081	13.33	13.1283	13.2997	12.537	13.0518	12.8259	12.8086	12.7319	13.3826	12.6406	13.1378	13.0997	12.6376	12.9695	12.7013	13.2974	13.2549	13.2985	13.0409	13.4134	13.8202	12.0914	11.692	10.8416	13.0859	12.8724	13.3117	13.1868	13.1573	13.2881	13.0041	13.01	13.2066	12.8214	13.0484	13.2082	11.9158
PRODH	5.68635	5.6458	5.81854	5.3266	5.88503	5.98094	5.69531	7.68155	4.77309	5.149	4.41403	4.80395	5.70858	5.13812	6.14111	6.18491	6.14792	6.08599	6.28022	6.45094	6.16046	6.58014	6.24409	6.42102	5.60056	5.83604	6.62003	6.14178	6.2579	5.73576	6.16606	6.08418	5.08212	5.6608	5.74172	6.85145	5.4878	5.75217	6.38651	5.47967	5.88051	5.60398	6.01714	5.86224	5.44549	5.83924	5.54236	5.77331	6.53273
PSEN2	8.3584	8.34226	8.3649	8.19312	8.48771	8.30805	8.30062	8.55883	8.06381	8.11561	8.39831	8.52456	8.2859	8.28587	8.28234	8.03992	8.19258	8.10789	8.15826	8.09249	8.36254	8.39745	8.72267	8.41564	8.97802	8.17161	8.23532	8.03938	7.98883	7.86937	7.9575	8.03598	8.74416	7.89286	7.56207	7.64732	9.23028	8.75608	8.97996	9.58188	9.10057	9.24103	9.02762	9.01386	9.16792	8.87425	8.63017	8.7912	8.28775
PTGDS	14.9899	14.9527	15.0166	14.9515	15.0183	14.9622	14.904	15.7058	13.3473	14.0512	13.3938	13.7885	14.6375	14.4883	15.0973	14.8407	15.2457	15.1392	15.2119	15.0192	15.2233	15.2669	15.5444	15.4583	14.939	14.8153	17.0278	15.5573	15.897	15.0954	15.0324	15.9342	15.3015	15.7944	15.0842	16.027	16.1559	15.5898	15.9489	15.559	15.8901	16.1189	15.4203	15.1872	15.6783	15.2585	16.6663	16.562	14.9552
PVALB	10.358	11.1163	9.81666	11.4353	9.207	9.44701	10.3277	9.47491	5.67177	8.03828	7.71955	6.98598	7.01267	9.05189	8.04577	4.46043	5.90144	4.61955	4.4513	4.68212	6.93877	4.77508	6.39403	4.8444	6.70045	5.23461	11.9052	6.45763	5.79228	6.14159	4.43979	7.09632	8.30811	9.40085	5.47198	6.52416	13.6919	13.0831	13.1626	14.6502	14.2085	14.2504	13.0082	13.2411	14.3895	11.7676	13.252	11.1631	4.87457
RAPGEF5	6.71259	6.80246	6.59228	6.69268	6.65298	6.39899	6.71373	6.86997	6.74766	6.69362	7.1887	6.75987	6.42688	6.36457	6.3257	5.47199	5.85425	5.99018	5.44462	5.48935	5.93998	5.42884	5.68942	5.05707	5.33155	5.4926	7.98735	6.02115	6.51419	5.75395	5.69132	6.32087	6.60189	5.61314	4.3454	2.35026	7.14176	5.37083	6.41201	5.86798	6.09291	6.8609	5.15256	4.98022	5.62667	5.39973	8.02084	7.44956	4.80841
RASGRF1	7.18989	7.33051	7.06136	7.59411	6.96135	7.00734	7.40307	7.5803	7.06451	8.35708	8.44257	9.0152	9.03091	8.41304	7.27968	7.68299	8.1451	8.11508	6.70974	7.99709	7.31659	7.65007	7.20634	6.50508	7.44613	6.45856	6.63939	5.48467	5.40066	5.98669	5.60529	5.86671	7.86631	7.4842	7.01841	4.83954	7.71297	8.50542	7.06609	8.75145	8.4408	8.4495	8.28537	8.06254	8.77825	8.01482	7.45663	7.46121	6.16836
RASGRP1	7.53265	7.33105	7.32381	7.25912	7.67154	7.43428	7.61256	6.99155	9.26662	7.89412	6.41008	8.3102	8.21485	8.04549	7.65031	7.49946	8.19263	7.5478	6.4635	7.13601	7.98624	7.32502	8.35229	8.08122	5.87017	8.80897	4.51259	7.80497	7.94736	8.34785	8.33413	7.98905	9.66071	5.60451	8.04655	5.67155	3.6489	7.59248	8.75054	6.10305	8.01782	8.02517	6.86351	7.1725	7.52964	7.46079	5.31805	4.76694	4.94297
RELN	6.51388	6.28423	6.55216	6.27948	6.46658	6.58912	6.60555	7.23421	3.87494	4.76816	4.84588	4.40963	6.51825	6.0233	7.39295	6.97882	7.02519	7.56509	7.29195	8.35181	7.51664	8.07676	7.45636	7.84085	7.96793	7.33814	5.80648	7.34392	7.3439	6.88899	7.66	7.31053	5.97364	6.27106	7.32002	7.28976	4.15884	6.90288	5.93806	5.55916	6.42242	5.92018	6.73784	6.59208	6.78719	5.78695	5.66871	6.30641	7.50983
RFX4	3.62397	3.52331	3.58663	3.4851	3.79839	3.70285	3.6404	4.54661	3.27584	3.27674	2.82261	3.47938	4.92211	3.4855	3.84617	4.69722	4.82134	4.80676	5.3332	5.13324	4.72672	5.41065	5.26067	5.51459	5.04284	4.45347	5.73499	4.58391	4.55876	4.47614	4.87153	4.66552	4.17389	6.4135	5.77251	7.39301	4.71779	4.32499	5.0622	4.53126	3.87123	4.08906	4.75612	4.91247	4.4012	4.406	4.81413	5.31858	5.42067
RGS4	9.99982	9.83376	9.92602	9.49156	10.1192	9.85918	9.82242	9.84284	7.91791	8.41675	7.71863	5.89582	5.34464	9.7418	9.75841	7.70128	8.48075	8.05958	7.15161	7.23263	7.67989	5.61181	6.72567	5.78786	6.89895	8.03496	6.152	8.38976	8.652	7.85432	6.9237	8.13979	8.77358	7.23511	5.97774	4.17513	6.48762	5.16121	7.9705	6.33183	5.76516	5.92359	6.13418	7.28958	7.60335	5.81799	5.49045	6.69327	6.01511
RNF41	8.58962	8.58269	8.5767	8.37875	8.65431	8.57537	8.44131	8.27189	8.38965	7.68754	7.85215	8.07685	8.16039	7.93171	8.36427	7.46979	7.52068	7.56116	7.5838	7.62407	7.96197	7.52672	7.75346	7.77394	7.89334	7.79033	7.14916	7.72616	7.81435	7.41549	7.75982	7.58168	8.03516	7.05759	6.99546	5.50404	7.78966	7.86268	8.18745	8.17336	8.24352	8.2702	8.12333	8.29389	8.45277	8.16368	7.53233	7.77117	7.48294
ROR1	4.27422	4.30944	4.23976	4.47539	4.1818	4.22269	4.28059	5.04287	4.75916	3.94472	3.11637	3.22355	3.8256	4.42991	4.22021	4.19961	4.19854	4.35398	4.12323	4.20039	4.66511	5.38296	4.7928	4.92185	4.07036	4.2576	5.59223	4.75076	4.74413	4.3961	4.30817	4.89671	4.44675	4.26717	3.82158	5.86003	5.13308	4.26721	5.0031	3.688	4.68437	4.78393	4.00222	3.56431	4.10811	4.23825	5.74312	5.17595	4.95046
RORA	9.55036	9.85548	9.56578	10.3333	9.36295	9.45679	9.73301	10.7008	8.49928	8.59944	8.11215	8.37048	9.02631	9.14869	9.41986	9.63759	9.74935	9.7079	9.44505	9.68616	9.64507	9.52425	9.87673	10.0297	9.27486	9.2195	10.0933	10.2555	9.87709	10.0302	9.50902	10.2763	9.00021	9.77923	8.83422	9.8694	10.3588	12.478	11.3622	13.2533	12.781	12.8029	12.471	12.2334	12.825	12.0063	10.2552	10.5011	10.1143
S100A10	7.42401	7.29754	7.57463	7.20015	7.98011	7.89673	7.47101	7.65872	5.76229	8.01992	6.92934	7.03479	8.13295	8.78587	8.50129	10.1553	9.97433	8.15494	7.58134	8.58443	8.22804	8.54743	9.65504	8.89113	9.9164	8.11254	9.48411	9.78788	9.85723	9.10513	8.70099	9.48325	9.80644	8.7813	9.7123	11.6241	10.8237	7.84648	10.2506	8.64901	7.59637	7.91319	7.97954	7.92829	7.50163	8.38447	8.97195	9.31642	8.35942
S100B	10.867	10.9007	10.836	10.6572	10.8029	10.7506	10.7263	12.2403	8.36396	10.0598	8.75899	9.12641	10.4716	9.95797	11.0062	10.4507	10.6592	10.7215	10.6216	10.7958	10.6574	11.56	11.8417	11.4237	11.1091	10.5421	13.736	11.0958	11.3686	10.4928	10.9743	11.4983	11.0349	12.2654	12.0497	12.9809	12.9059	11.5183	12.127	11.5044	11.701	12.4681	11.3167	11.1641	11.5958	11.2874	13.4276	13.3715	11.185
S1PR1	7.48765	7.34406	7.54478	7.19471	7.66915	7.62357	7.47616	9.02734	6.64362	7.71334	6.7154	7.18444	8.15834	7.50446	7.84011	8.96644	8.94796	9.16552	9.31032	9.14678	8.67775	9.4939	9.37703	9.38069	8.39544	8.48652	9.40055	8.38975	8.53296	8.57876	8.89968	8.59689	7.53486	9.39146	8.33475	8.9894	8.65461	8.26393	9.00574	8.36773	8.1107	8.13578	8.3163	8.2598	8.42494	7.94956	7.99561	8.64528	9.22061
SAT1	10.5738	10.5887	10.5893	10.5155	10.6064	10.6059	10.5154	11.6444	9.15354	10.8078	9.56131	9.57631	9.97397	10.4037	10.7598	10.4883	10.4767	10.3178	10.0655	10.4537	10.5399	10.6411	10.6489	10.5656	10.1783	10.4799	11.3413	11.0012	11.0652	10.7847	10.5063	11.1908	10.4118	10.6418	10.8645	10.971	11.1143	10.5348	10.6246	10.6735	10.5279	10.6355	10.2667	10.0945	10.4926	10.0015	10.7452	10.922	10.3295
SCN8A	8.3666	8.55045	8.34995	8.66541	8.23191	8.23489	8.50908	8.5692	9.34781	9.24076	9.37077	9.26836	9.10356	8.82606	8.30775	8.03981	8.45631	8.36157	7.59636	8.04151	8.45861	7.65663	7.96666	7.42564	7.52093	7.71311	7.51962	8.07511	7.98445	8.37085	7.8183	8.33835	8.60047	7.35542	6.77093	4.80297	8.25879	8.12993	8.12907	9.101	8.35063	8.4815	8.00632	7.95473	8.77322	7.63674	7.51528	7.3823	6.77278
SEC24C	4.2885	4.40287	4.33366	4.37862	4.30093	4.36664	4.19834	4.67443	4.62153	4.08493	3.80793	3.99214	4.08447	4.08547	4.17742	4.05825	3.82933	3.71104	3.63657	3.58148	3.99285	3.77785	4.35655	3.74301	3.79443	3.73624	4.56341	4.00439	3.89595	3.94552	3.7453	4.08893	4.65548	4.05272	3.66862	3.39981	4.75057	4.06436	4.72908	4.31349	4.65439	4.74081	4.46343	4.35968	4.63147	4.36199	4.96781	4.39236	3.31203
SERPINA1	4.54971	4.50087	4.56461	4.37747	4.45255	4.49845	4.41302	4.66648	4.51975	4.87261	4.85817	5.05127	5.23456	4.89982	4.74325	4.8662	4.94324	5.02595	4.58333	5.04013	5.30703	5.34857	5.41974	5.41003	5.33314	5.12325	5.71517	5.15695	4.80028	5.13384	4.69864	4.95093	5.0461	5.78693	5.41859	6.68245	5.8288	5.45666	5.40886	4.99697	5.20811	5.24658	5.17836	4.99669	5.0911	4.98674	5.88976	5.67168	5.66651
SEZ6L	7.40173	7.09015	7.30913	7.06885	7.71959	7.57679	7.25849	6.80878	8.94779	8.81165	8.78938	8.40738	7.76629	8.36127	7.49565	7.93673	7.29452	7.41327	8.08124	7.34028	7.56471	8.07833	7.45443	7.48824	7.73145	7.37801	4.98356	3.76005	4.23041	4.38038	5.67616	4.38333	8.67802	4.63376	3.4302	5.21878	6.74123	8.33722	10.3007	8.51029	8.6534	8.87082	8.47888	9.00532	8.31152	8.44514	7.24753	6.90791	7.11592
SFRP1	8.03825	7.92679	8.0987	7.73777	7.99552	7.81796	7.90462	8.1153	4.24031	5.87573	5.57619	4.99298	5.73326	7.35103	8.07608	8.2684	8.49278	8.25992	7.12801	7.91793	8.65964	9.08907	9.8532	9.09361	9.73621	8.68373	8.59887	9.35707	9.38222	8.70875	8.91955	9.49506	8.67054	8.0971	7.53131	7.10488	9.52392	7.97274	8.85823	7.01977	8.28853	8.66939	8.166	8.92261	7.50227	8.84833	10.2216	9.26181	7.63713
SIRT1	6.12196	6.16752	6.09663	6.29003	6.12662	6.02056	6.01155	7.14356	6.66016	5.61842	5.25034	5.36676	5.48034	5.87171	6.00071	6.05963	5.94312	6.03213	6.49165	6.07274	6.08995	6.57346	6.36961	6.9353	5.80569	6.46931	6.5737	6.5562	6.44653	6.37928	6.23739	6.56984	6.02844	6.0842	6.123	5.83316	6.26864	5.98608	6.40476	5.67261	6.1338	6.10358	5.94331	6.03195	6.04688	5.80686	6.60755	6.55732	6.53035
SLC12A6	6.23978	6.37154	6.27671	6.4278	6.29154	6.19813	6.33733	6.5984	6.22997	6.05101	5.86826	5.92643	5.88591	6.38263	6.26123	5.90697	6.20754	6.22008	6.1693	6.11354	6.35448	6.21671	6.50196	6.34938	6.31517	6.17914	6.8896	6.27051	6.36157	6.26756	6.39172	6.47117	6.3907	5.85738	5.99419	5.2019	7.01885	5.98922	6.39866	6.66401	6.18051	6.57207	6.14082	6.09824	6.51844	6.01844	6.87274	6.99981	6.11736
SLC17A6	4.15824	4.7515	4.85115	5.21163	4.089	4.53448	3.67047	3.8903	1.6773	1.64729	1.36002	1.72202	2.95517	3.48409	4.61834	3.86461	4.99417	4.55906	1.45698	4.211	5.5394	2.87559	2.59535	2.63963	2.98959	3.39787	2.67238	1.31484	1.46669	1.79542	1.62477	1.67188	4.83346	6.56456	6.6026	4.87529	7.89596	7.92758	7.83179	8.76074	8.32889	8.53053	8.01168	8.60505	8.30866	8.81337	3.4715	4.39208	6.1527
SLC17A7	8.41583	8.15145	8.4153	8.07035	8.59478	8.51841	8.2341	7.55194	8.91624	8.73078	9.27644	9.2958	8.9616	8.0872	8.4247	7.41367	7.40371	7.52387	2.99366	6.62427	8.11671	3.30583	3.22293	1.73043	1.67006	5.72199	2.5137	2.00145	2.09527	2.89009	2.89923	2.5544	7.89888	3.392	3.66844	2.1717	2.68545	2.39737	2.28793	2.52397	1.92847	2.05712	2.41313	2.50109	2.21601	2.12282	2.7223	2.40441	2.43579
SLC18A1	3.36575	3.31828	3.2804	3.24012	3.40455	3.24331	3.49255	1.44126	3.17596	3.3476	3.27036	3.22701	3.55334	3.35268	3.40957	3.41905	2.89369	3.43514	3.18676	2.94926	3.35969	3.21489	3.64688	2.91286	3.29155	2.94344	3.63777	3.07101	3.14888	3.35143	3.16201	3.13938	3.39617	3.33089	3.01074	3.13393	3.7877	3.49723	3.6763	3.48754	3.17093	3.38618	3.08404	3.34113	3.11058	3.22048	3.67323	3.88035	3.71476
SLC18A2	1.83071	1.90863	1.84997	1.89321	1.85642	1.78196	2.19073	1.39855	4.6382	2.15367	3.97168	4.55552	3.91414	2.14907	1.85571	2.60267	2.31121	2.47772	3.51786	2.94415	1.85766	3.42452	3.81074	2.42231	3.94064	2.20056	2.05597	1.95031	1.89344	2.24912	2.13442	1.90696	1.74698	2.29346	2.57625	3.20486	2.6061	4.69933	2.18451	2.13077	4.67167	2.82698	3.71056	3.20521	3.3485	2.56898	2.09384	3.5554	6.54902
SLC1A1	8.63192	8.61861	8.63233	8.4961	8.6888	8.55679	8.56974	8.95714	8.90649	8.67338	8.6921	8.64785	8.60047	8.6483	8.58372	8.07229	7.75478	7.77354	8.05103	8.09887	8.07519	8.36258	8.4328	8.27218	8.69132	8.26194	7.65835	8.48808	8.42018	8.34088	8.32117	8.25104	8.32262	7.90375	7.5079	5.98775	9.4644	8.72644	8.17162	8.29128	9.32985	8.61142	9.18253	8.52341	9.56742	7.41864	7.39692	8.10971	8.38087
SLC1A2	13.1056	13.1004	13.293	12.8918	13.3539	13.3465	13.3058	15.4644	13.0723	13.2857	12.4033	13.095	13.6035	12.887	13.6799	14.0268	14.1876	14.2657	13.8686	13.771	14.063	13.724	13.7157	13.7932	11.6878	13.4086	13.2884	13.9776	14.3962	13.8972	14.1923	14.3143	12.6751	12.7115	10.9171	12.1826	11.9597	12.3185	12.9694	12.4606	12.0432	11.8789	12.1528	12.0417	12.1833	11.9414	11.5056	12.1359	12.9209
SLC1A3	10.2035	10.1071	10.3344	9.8043	10.3925	10.3768	10.2341	12.6558	8.9425	9.90103	8.75651	9.20812	10.1788	9.71601	10.6348	11.1272	11.1312	11.1068	10.8735	11.0072	10.9637	11.1423	11.2129	11.3806	9.89758	10.5542	11.0582	10.7064	10.8224	10.6753	11.1954	11.0077	9.75169	10.4542	9.26453	12.1682	9.84445	9.66916	9.94484	9.81542	9.55512	9.49088	9.88006	9.83677	9.78588	9.58029	9.92413	9.92871	10.8693
SLC1A6	6.06144	5.83847	6.01545	5.59012	6.32078	6.11948	5.6413	5.45932	6.84017	5.24366	5.78309	5.95472	5.77872	5.65685	5.86699	5.61204	4.84842	5.51895	4.87581	5.71575	4.58916	4.97763	5.07992	5.9218	4.6902	6.20725	3.01504	6.05985	6.0706	5.88445	6.15703	5.61029	4.48763	3.98618	3.2584	2.81909	4.37683	5.48602	4.90126	4.50526	5.80739	5.36077	5.92822	5.62272	5.97065	5.78081	3.58725	4.45963	5.76761
SLC25A4	11.0711	11.1379	11.0004	11.0031	11.0304	10.9562	10.8932	10.8934	10.2938	10.5823	10.5556	10.1881	10.1252	10.8111	10.8282	9.97123	9.79036	9.7687	10.2485	10.0035	10.3855	10.0469	10.7682	10.2303	10.6356	10.3628	10.6809	10.5543	10.6712	10.2086	10.5064	10.4843	10.4001	9.91978	9.54955	9.43879	11.5227	10.5121	11.0368	11.1669	10.9854	11.1724	10.7342	10.8648	11.2765	10.6134	10.9342	10.7692	10.3562
SLC39A3	5.89354	5.77328	5.87501	5.63114	6.01289	5.77787	5.77152	5.7113	6.28986	6.32606	6.42385	6.43344	6.28417	6.00272	5.84048	4.93771	5.62679	5.41574	5.28184	5.27783	5.76199	4.84667	5.037	5.25072	5.82058	5.10752	4.35075	5.07467	4.94577	5.07769	4.81311	4.87526	6.40993	4.22121	3.3306	3.38062	5.79718	5.02187	5.78639	6.15585	5.67626	5.73036	5.70279	5.8295	5.58972	5.96412	4.8824	4.82222	4.4877
SLC5A3	7.46459	7.53423	7.48177	7.62559	7.48621	7.45005	7.61696	7.53907	8.67477	7.6941	8.01399	8.63111	8.74925	7.7332	7.62717	8.6662	8.03979	8.4908	8.9794	8.78719	7.87739	8.86896	8.44911	8.87156	8.48382	7.96164	7.47306	7.25078	7.15774	7.43146	8.04124	7.13339	7.3938	8.53233	9.42793	8.65093	7.78477	7.52175	7.87366	8.23756	7.2537	7.3126	7.2732	7.48868	7.80884	7.21775	7.29119	8.01859	9.142
SLC6A13	6.26827	6.27449	6.09174	6.16055	6.11908	6.08374	6.30877	7.01741	4.77539	6.13699	5.54476	5.54875	5.74368	6.09971	5.96718	5.35592	6.12889	5.76944	5.51763	5.95427	5.87321	7.29643	6.651	6.00233	6.1358	6.02521	7.10962	6.7922	6.67479	6.64537	6.0216	6.94621	6.1325	6.80071	7.13534	5.42934	6.98962	6.9864	6.99472	6.78778	6.97848	6.92929	6.67118	6.43215	6.57496	6.45098	6.52025	6.71096	5.86991
SLC6A3	6.1616	6.19637	6.17916	6.16157	6.20568	6.0652	6.31229	6.27444	5.97488	6.1905	5.96959	6.17273	6.1739	6.1057	6.16264	6.04494	6.287	6.3226	6.29922	6.02828	6.16746	6.3648	6.51998	6.14947	6.15206	5.99363	6.87286	6.18644	6.17934	6.1991	6.05128	6.17735	6.36823	5.92212	5.78966	6.76445	7.24721	6.29809	6.52531	6.49367	6.68792	6.81272	6.42042	6.24024	6.41075	6.57209	7.16203	7.23043	6.82397
SMS	9.25868	9.31926	9.32975	9.26667	9.33143	9.2896	9.18511	9.54804	8.41654	8.81042	8.8758	8.77079	8.81924	9.11031	9.3339	8.41213	8.40982	8.63522	8.30631	8.27962	9.09429	8.10712	8.86423	8.52288	8.57537	8.32545	8.60953	8.24557	8.31759	8.12046	8.21994	8.27801	9.25054	8.1565	7.86066	7.89772	9.21245	8.67888	9.24502	9.58807	9.09283	9.51086	8.96253	8.95203	9.47006	8.99001	8.6259	8.64388	8.08426
SNAP25	11.8154	11.9984	11.775	12.1402	11.64	11.6536	11.769	11.7741	12.3447	11.883	12.2235	12.6022	12.4907	12.0011	11.6049	11.3046	11.7716	11.5147	10.5022	11.2092	11.9035	10.2763	10.8913	10.1401	11.2572	11.0731	10.2251	10.6372	10.571	10.9086	10.4821	10.6586	12.1263	10.3482	9.54035	7.72273	11.4501	11.2593	11.2844	12.3911	11.301	11.4414	11.1746	11.2871	11.7674	11.205	10.2904	10.5728	10.1954
SOD2	9.86264	9.96808	9.84716	9.93291	9.80176	9.83465	9.96499	9.95127	9.76031	10.0428	10.1751	10.3422	10.472	10.1887	9.87414	10.2287	9.97001	9.86855	10.0309	10.0718	9.83167	10.1563	10.4502	9.96132	10.4488	10.0349	10.4088	9.86876	9.83181	9.94443	10.1882	9.92319	10.013	10.4214	10.4477	10.8957	10.9688	10.0208	10.3651	10.7756	10.1814	10.3659	10.2162	10.3709	10.7546	9.97669	10.2642	10.4564	10.0969
SORCS2	6.22036	6.13328	6.16552	5.95682	6.25726	6.20744	6.07165	7.17658	5.63945	4.86134	4.92349	5.42467	5.66986	5.61581	6.12748	5.18069	5.94825	5.81589	6.25724	5.45211	5.86093	6.38229	6.40913	6.39169	5.20797	6.23931	6.9583	6.46742	6.63605	5.88701	6.6878	6.68033	5.32581	5.72677	6.012	5.37658	6.05016	5.42308	7.3821	6.16101	5.83357	6.08911	5.45296	5.54459	5.69661	5.43459	6.50218	6.34849	5.29742
SP4	6.03018	6.0935	6.1191	6.13662	6.12599	6.17344	6.01099	6.00712	6.76769	6.14465	5.5777	5.64479	5.78907	6.11263	6.14921	6.42166	6.25202	6.30958	6.58922	6.30168	6.36429	7.00475	6.80609	6.93666	6.08855	6.67724	6.74253	6.22483	6.38052	6.3641	6.65667	6.5545	6.64466	6.13973	6.67278	6.35922	6.13611	5.96259	6.31992	5.50487	6.18969	6.25495	6.01165	6.07051	6.19018	5.78743	6.65499	6.90417	6.22516
SP8	2.87673	2.71603	2.96592	2.61484	3.1544	2.91734	2.75977	3.46263	1.66758	1.94147	1.85457	1.89792	1.86985	1.85161	2.87867	2.60707	2.41029	2.26873	4.71411	2.98251	2.05102	4.22223	1.75594	1.85852	2.33006	2.2637	2.27764	1.50367	1.5878	1.68193	1.78699	1.63533	1.847	1.79563	1.60334	1.91304	1.59004	1.57033	1.55943	1.71941	1.47706	1.56383	2.29263	1.50493	1.62843	1.48976	3.24957	3.00886	3.29942
SPR	6.53566	6.46424	6.38265	6.30958	6.50169	6.41491	6.45391	6.52511	6.15153	6.59043	6.79361	6.92632	6.8737	6.56381	6.30182	5.79336	5.83394	5.58519	6.26642	5.62073	5.70285	5.93027	7.22906	7.1271	6.88864	6.64256	7.14362	6.61892	6.61542	6.518	6.94931	6.23326	6.41858	6.27318	6.70895	7.90864	7.43367	5.29781	6.19327	6.47786	5.88772	6.22984	5.69975	5.6437	6.06786	5.51264	6.89783	6.98087	6.14796
SST	9.93126	9.51527	9.89108	9.10656	10.4424	10.2078	9.68949	9.20257	7.09331	9.45052	9.3074	9.48576	10.9725	9.88595	10.2629	10.3482	10.2875	10.9502	12.7459	11.2641	10.1656	9.37997	11.0091	12.2553	9.91684	10.435	8.50404	9.98339	9.96118	10.1956	10.6501	10.132	10.0927	3.94992	4.21663	6.9248	5.43216	4.81973	5.46527	4.71554	5.25479	5.27951	8.15825	8.0294	6.06536	5.49432	13.4271	12.1465	10.0892
SSTR5	2.79799	2.57082	2.84811	2.40263	2.70587	2.91475	2.54109	1.4379	2.29982	2.05823	2.44026	2.07654	1.70502	2.27147	2.88342	2.13599	1.97612	1.85197	2.07364	2.04858	1.89019	1.66221	1.69992	1.44025	1.64225	1.9886	2.07191	1.95608	1.82257	2.20838	2.32991	2.01451	2.24731	3.09421	2.00618	1.62827	1.84811	1.8245	1.54492	1.44427	1.70863	1.77756	1.69578	2.03418	1.7965	1.77292	1.83035	1.46888	2.30444
ST3GAL1	7.85396	7.81268	7.73911	7.67432	8.03421	7.83743	7.71822	7.71128	8.13798	6.89199	7.96504	7.93768	7.88323	7.32025	7.73345	7.44969	8.45369	7.73148	6.51401	7.21516	8.22368	6.88714	6.50001	6.74123	5.72739	6.70454	6.99753	6.04706	6.309	6.11439	6.25422	6.29493	7.69866	5.58817	5.76647	5.71667	7.21371	6.08739	6.52238	7.56631	6.47457	6.89785	5.88759	5.58807	6.88843	5.56492	6.10939	6.44318	5.57198
ST8SIA2	4.29634	4.23859	4.28172	4.24767	4.25928	4.25484	4.42202	4.11388	4.57042	5.43362	4.96583	5.27812	5.44347	5.40908	4.32219	4.88731	5.31478	5.28827	5.43284	5.26193	5.24982	5.23026	5.82435	5.19606	5.06618	4.19044	4.93818	4.37502	4.37152	4.87122	4.79788	4.54285	5.44767	4.69696	4.88899	5.13851	5.45797	5.06528	6.14748	5.72582	5.0237	5.28311	5.00963	4.96227	4.85883	5.08605	5.54016	5.66087	5.6583
STAB1	4.22047	4.09065	4.27837	3.85785	4.43415	4.33193	3.94526	4.08556	3.34097	4.74408	4.42019	4.24972	4.4338	4.372	4.33367	3.93295	4.22538	3.9325	3.73306	4.24887	4.10257	4.46274	4.4541	4.49387	3.76991	3.94822	4.82002	4.66861	4.39457	4.42744	4.07477	4.32058	3.47082	4.4742	4.74088	4.42667	4.21203	4.47982	3.66535	4.93451	4.54487	4.40394	4.46647	4.17024	4.40246	4.39117	4.37593	4.03883	3.26061
SYN3	5.52075	5.78006	5.75991	5.97613	5.4192	5.57676	5.71752	5.75565	6.68283	6.30799	4.63384	5.19403	5.58668	5.866	5.58719	6.00595	6.3502	5.64231	5.07405	5.70094	6.01912	4.98059	5.60493	5.25581	4.91108	5.46357	4.75272	5.58607	5.48924	6.0929	5.39973	5.77934	5.52006	5.64113	4.32457	3.28493	5.17914	6.09851	4.53091	6.10178	5.75119	5.69777	5.67034	4.98508	5.8555	5.22045	5.11665	5.44651	5.36618
SYNE1	10.4077	10.5703	10.4238	10.738	10.3932	10.4329	10.4969	11.2579	11.9724	10.6188	9.95343	10.3604	10.6204	10.3855	10.2736	10.2499	10.5575	10.5464	10.3591	10.6527	10.37	10.5283	10.449	11.085	10.0243	10.7935	10.161	11.1204	10.8974	10.9964	10.6975	11.0268	10.341	9.98077	9.91363	10.9215	10.2692	10.227	10.4379	10.0231	10.2231	10.2161	10.3284	10.079	10.0827	10.1413	9.98397	10.3045	9.77038
SYNGR1	5.463	5.49901	5.49356	5.35093	5.48644	5.26753	5.36405	6.13907	5.10755	5.35395	5.44722	5.73129	5.61527	5.56416	5.47766	5.14685	5.36046	5.25668	5.54706	4.96088	5.44161	5.24238	5.89292	4.91467	4.84112	4.9482	5.92944	5.44169	5.19667	4.88649	4.92269	5.26699	5.41703	4.74143	4.19448	5.13748	6.05649	5.38535	6.03182	5.5257	6.05744	6.08254	5.45144	5.42953	5.49695	5.25971	6.36798	5.90072	4.98415
TAC1	7.87454	7.65754	7.77784	7.16302	8.05451	7.81355	7.63915	7.18948	6.35968	8.62289	7.65372	7.92029	9.77862	8.04866	7.82835	7.39151	6.68201	7.19557	6.28993	7.91708	6.8459	5.61603	9.17026	8.99918	6.793	10.6559	6.65503	11.5174	11.1821	11.2074	10.3549	11.036	7.1199	4.24087	8.39708	3.51024	5.26322	3.40105	4.96726	3.66997	2.45337	3.42684	3.47945	3.75563	5.29915	2.63674	4.09113	7.49565	6.83043
TCF4	11.9692	12.0668	12.0369	12.1067	11.9978	11.9672	12.1233	12.7812	12.8272	12.8165	12.7602	12.7434	12.8114	12.5775	12.2119	11.4072	12.0189	11.8879	10.7024	11.6191	12.1326	11.2751	11.067	11.2112	11.2115	11.0073	11.777	11.0718	11.234	10.9182	10.7321	11.2174	12.0641	10.3418	10.4369	11.2743	10.7629	10.3091	10.8585	10.4385	10.4667	10.7217	10.1509	10.008	10.124	10.0724	11.4068	11.3538	10.4232
TCF7L2	8.42114	8.74108	8.39711	8.7888	8.26688	8.34381	8.49809	9.42897	6.87625	7.20739	6.623	6.79388	7.629	7.83516	8.06819	8.10037	8.02944	8.29273	8.43483	8.28716	8.1156	9.04628	9.28172	9.00503	8.31276	8.00814	8.87285	8.01403	8.27941	7.80944	8.59075	8.15187	7.61373	11.3343	11.9961	11.0365	8.10242	13.5278	13.6949	13.5168	13.8698	13.8503	13.6415	13.7355	13.6209	13.5618	9.889	10.3982	8.80019
TDO2	3.99157	3.96082	3.4682	3.60556	3.85065	3.1643	3.41195	2.43541	3.79265	3.06279	2.05946	2.10507	1.69943	2.83588	2.75496	1.71129	1.85401	1.97027	1.69701	1.84989	3.10845	1.85743	1.9153	1.61841	1.78509	1.58523	1.5858	1.40363	1.54625	1.60687	1.55025	1.586	2.4611	1.5811	1.70319	1.55244	1.71476	2.0632	2.51938	3.06094	1.49612	1.8195	1.81118	3.9762	2.08461	2.62373	1.56265	1.66674	1.87505
TGFB1	3.52359	3.38225	3.50982	3.28562	3.59841	3.51336	3.09172	2.65933	2.53397	3.68873	3.13304	3.42539	3.95804	3.72298	3.63922	4.3468	4.25487	4.01818	4.34148	4.23391	4.71728	4.84857	4.60596	4.41977	4.66935	4.32201	5.23049	3.84764	3.71117	3.96142	3.9275	3.91523	4.02354	4.82887	4.91959	5.24169	4.27599	4.1322	4.70961	4.0138	4.49941	4.27285	4.37186	3.94309	4.57854	3.89758	4.74355	5.02548	3.82863
TGM2	3.62915	3.55637	3.42205	3.68062	3.48216	3.52396	3.52397	3.78982	2.15106	3.40799	2.55859	2.97109	3.16554	3.31284	3.27378	2.783	2.72199	3.36775	2.70735	2.76351	3.02831	2.88866	3.52993	3.14839	2.99405	2.67524	4.36397	3.7228	3.84928	3.77765	3.04963	3.87788	2.88202	3.76437	4.0508	2.18353	4.21135	4.01496	4.16143	4.19026	4.17729	3.95334	3.61537	3.33496	3.09068	3.42923	3.89418	3.73389	2.73056
TH	8.10378	8.13691	8.12803	8.13948	8.0813	8.02696	8.23928	8.12236	8.71197	8.39213	8.26569	8.51798	8.45514	8.81159	8.08023	8.35387	8.69602	8.51106	8.63716	8.62011	8.50857	8.59586	8.83991	8.67329	8.51247	8.50439	8.75847	9.13143	8.96823	9.13187	8.66084	8.71121	8.68677	8.82764	8.45352	10.0676	8.77703	8.39535	8.57905	8.48326	8.49267	8.49654	8.4138	8.17971	8.28277	8.41238	8.87813	9.1082	9.25852
TIMELESS	6.36101	6.43421	6.38544	6.37491	6.37138	6.26619	6.25642	7.17638	4.30147	5.12853	5.32353	5.34925	5.57895	5.93141	6.34513	5.36528	5.51628	5.77683	5.55457	5.61108	5.87332	6.08307	6.16098	6.20004	6.58798	5.28179	7.86257	6.0908	6.17849	5.25367	5.3851	6.21919	6.56939	6.50791	6.22057	5.8618	7.73313	6.64164	7.11507	6.92276	6.99022	7.2893	6.66552	6.74945	6.81201	6.7095	7.72925	7.57027	6.43519
TLL2	4.67067	4.4691	4.61564	4.34693	4.71498	4.46957	4.35113	5.14334	3.91858	3.75019	3.6997	3.1951	3.56437	4.41829	4.70861	3.56654	5.04324	4.60233	4.89534	4.02205	4.96471	5.60234	5.61026	5.25711	5.86571	5.11516	6.4084	5.30435	5.49897	4.89058	4.80405	5.55834	5.93577	6.24724	5.2682	4.20674	6.64759	5.00024	5.66381	4.92036	5.63889	6.17775	4.64379	4.82043	4.88838	4.82111	7.41944	7.0239	4.72026
TLR2	3.61804	3.40263	3.61743	3.19649	3.85574	3.79802	3.10595	3.37366	2.22522	3.82493	3.20445	3.15383	3.61886	3.67848	4.10119	4.1636	4.49188	3.68522	3.9248	4.20605	3.58949	4.77239	3.82462	5.30628	3.9757	4.34187	5.53659	4.25937	4.03324	3.81715	3.72765	3.89821	3.60667	5.43964	5.9183	6.13699	4.77585	4.31887	3.76841	3.75722	4.6503	4.21093	4.05508	3.71938	4.30187	3.53111	5.24095	4.56396	3.36662
TLR4	5.55477	5.51463	5.67756	5.31319	5.73089	5.66985	5.43637	6.92708	4.38935	5.70261	4.7705	5.14898	6.13379	5.66285	6.02157	6.57434	6.5424	6.80845	6.92295	6.86002	6.48902	6.52874	6.83108	7.02933	6.54513	6.34242	7.53537	6.49346	6.46224	6.34283	6.36858	6.56382	5.59704	6.39908	5.90484	7.22194	6.28565	5.92561	6.41131	6.00694	6.0304	5.87327	5.86354	5.78866	6.03743	5.71543	6.13548	6.86811	7.13569
TMSB10	12.8417	12.5783	12.9895	12.2176	13.0498	12.9484	12.6191	12.2365	13.073	12.9174	10.7964	11.8384	12.2602	12.9341	13.1143	12.9291	13.278	12.9475	12.6395	12.5987	13.577	12.0766	12.5525	12.5524	11.6282	12.4441	11.1411	12.5197	12.4821	12.5517	12.2902	12.43	13.5382	11.1431	10.9954	11.2041	12.0302	12.7157	12.8169	13.0631	12.7732	12.4162	12.7306	12.5757	12.3697	12.393	11.7477	12.0041	11.4069
TNF	4.38209	5.18881	4.51057	5.62625	3.72852	4.23879	4.99499	6.42503	2.78333	3.91584	3.10189	3.07958	3.1415	4.02018	4.34678	3.96677	4.04116	4.02364	3.52317	3.73841	4.26391	4.40399	4.86219	3.39525	4.83327	3.54107	6.60683	5.98464	5.74039	5.79448	4.79533	5.94234	4.72189	4.95871	4.27044	4.0212	4.73552	4.63833	4.18908	4.2461	4.38399	4.86085	4.26164	3.82719	4.96523	4.4796	5.05771	4.80743	4.86674
TOM1	8.32939	8.33233	8.32209	8.35498	8.22401	8.36818	8.60875	8.08888	8.48202	9.24729	9.3485	9.73171	9.83431	9.15257	8.55024	9.56731	9.83006	9.72497	9.09033	9.82621	9.53079	9.39078	9.65828	8.83557	9.14991	8.77966	9.42414	8.921	8.73687	9.34352	8.87361	8.94901	9.38798	9.58052	9.58093	10.173	9.76357	9.58197	9.45661	9.67771	9.24	9.39158	9.32182	8.9186	9.20314	9.29647	9.59983	9.79588	9.62902
TPH2	2.07002	1.99378	2.15206	1.97336	1.95612	1.98473	1.99477	2.69921	1.40137	3.83676	4.06209	3.27515	3.32382	3.20792	2.50845	2.76104	1.80434	1.87519	2.1576	2.14032	2.12462	2.36763	1.84694	1.4962	3.3395	1.50715	1.60748	1.47076	1.68086	1.65066	1.81989	1.69055	2.4468	1.72038	2.18642	1.70627	1.62554	2.32577	2.28478	1.74744	1.63382	1.58247	2.43527	3.40446	2.25071	2.73677	1.70439	1.71805	2.52533
TRPC3	7.032	7.4858	6.89064	8.28535	6.7153	6.99833	7.27724	7.66291	4.76964	5.83505	5.20218	5.32614	5.52075	7.1137	6.6337	5.90676	6.5273	6.46697	6.08161	5.74517	6.51145	7.56293	9.08362	6.69711	8.88745	7.18624	7.71813	8.53148	8.38829	8.09136	7.33735	8.96475	6.67677	7.49725	6.82486	6.42507	9.91868	9.10018	7.51287	9.28945	9.58218	8.96936	8.97458	8.69838	9.34925	8.08951	6.987	7.48049	7.62141
TRPM2	8.02306	8.10839	7.9237	8.15993	7.95201	7.84529	8.01732	8.56156	6.75304	7.40301	8.20082	8.184	8.21636	8.01504	7.72166	6.8518	7.67279	7.07631	7.03997	6.81689	7.50116	6.9633	7.51638	7.84061	7.87405	7.87269	7.12935	8.50642	8.36674	8.38006	7.95271	8.33667	8.14155	6.55556	6.30125	5.94044	8.27722	7.7541	7.78409	9.26077	8.0943	8.25822	8.03273	7.88604	8.13648	7.83327	7.22523	7.60523	6.47507
TSHB	4.1407	3.9999	3.98047	3.97141	4.20879	3.98389	4.26016	2.42299	4.43542	4.23807	4.43874	4.67059	4.36537	4.36163	4.19685	3.73845	4.01639	4.35179	4.15976	3.92995	4.07423	3.8101	3.92015	3.61815	4.23527	3.76062	3.82067	4.13372	3.94053	4.18259	3.70445	3.8346	4.13948	4.26584	3.94922	4.18763	4.34638	4.51548	4.26462	4.87566	4.68389	4.48791	4.42067	4.39043	4.18452	4.96753	4.31262	4.1994	4.81586
TSNAX	8.16227	8.23325	8.21625	8.32843	8.18254	8.19083	8.23377	8.25644	8.63487	9.10994	8.825	8.78793	8.83954	8.73707	8.28666	8.72302	8.46743	8.32579	8.68392	8.57294	8.56934	8.59545	8.4556	8.43872	8.2591	8.41229	8.25169	8.32857	8.23425	8.49949	8.45996	8.4028	8.66125	8.42479	8.69789	8.47145	8.6214	8.34439	8.29042	8.36323	8.4808	8.47433	8.52221	8.60708	8.78203	8.29165	8.42976	8.51917	8.63043
TSPAN8	3.98404	3.75788	3.37149	3.75949	3.82405	3.57732	3.36017	4.6011	1.81232	2.40603	2.08666	1.93563	2.2564	2.72236	3.41723	3.94835	3.78006	3.80956	3.90653	3.75516	3.18604	5.06532	5.09173	4.75075	5.16321	4.01448	7.48597	3.8914	4.13593	3.59486	3.2017	4.17453	4.93946	5.55016	3.56421	2.38647	7.66818	4.53083	5.88763	5.48287	4.94034	6.36748	4.12624	5.29255	5.47087	4.10353	8.02759	8.10009	4.83468
TSPO	6.90965	6.87562	6.90021	6.77101	6.9112	6.92449	6.8155	7.27597	6.4099	6.43338	5.93677	6.1724	6.58504	6.55101	6.9401	6.89598	6.94289	6.73874	6.75151	7.05094	6.96683	7.4051	7.26268	7.42778	6.87415	6.75268	8.04413	6.99779	7.14525	6.77424	6.74755	7.11133	7.08305	7.04088	7.18876	7.88668	7.8265	7.08407	7.64237	7.18361	7.40355	7.67739	7.11835	7.08783	7.25732	7.06827	8.14927	7.93022	7.24816
TUBA8	10.9899	11.1738	11.0627	11.1987	10.9285	10.9854	11.1385	10.6507	12.7536	10.7748	11.5441	11.5176	11.3287	10.7693	10.6749	9.84395	10.1765	10.0653	10.2197	10.2485	10.3327	10.2662	10.614	10.5454	10.4062	10.558	9.61306	11.0072	10.9576	10.9104	10.7578	10.9911	11.4695	9.49386	9.99902	8.13205	10.8658	11.2065	11.2054	12.2842	11.8492	11.9007	11.85	11.9876	11.9342	11.9424	10.0422	10.2355	10.1638
UCP2	3.68038	3.76843	3.7103	3.81961	3.66033	3.72394	3.55728	4.47812	3.61906	3.08128	2.88773	3.06561	3.49024	3.34961	3.83263	3.86862	3.70139	3.76418	3.70501	3.62178	3.3763	4.07675	4.52983	3.96947	4.00631	3.41942	4.77299	5.02135	4.65642	3.89154	3.34239	4.59938	3.66585	3.78335	3.83939	5.10788	3.68994	3.47133	4.01861	3.40469	3.7269	3.58171	3.34633	4.1511	3.45257	3.44242	4.56939	4.25329	4.25205
ULK4	5.20296	5.31887	5.20888	5.3612	5.27495	5.26399	5.26916	5.58967	6.70569	5.42236	5.1861	5.27165	5.60008	5.20486	5.22382	5.3621	4.96922	5.25323	5.61274	5.48403	5.24833	5.82816	5.97022	5.78928	5.31266	5.15079	5.69235	5.40832	5.37407	5.17909	5.5053	5.46459	5.266	5.18706	7.11701	8.1618	5.72468	4.78551	5.22541	5.00409	5.07145	4.99831	5.28225	5.15682	5.17747	5.03261	5.14639	5.45193	5.20699
USP46	7.49164	7.54602	7.61499	7.56183	7.62584	7.56262	7.49542	7.98026	7.64313	8.26656	7.89072	7.62268	7.5193	8.01728	7.75759	7.9375	7.92677	7.96851	8.23489	7.90132	8.14778	7.80116	7.79893	7.84859	7.18723	7.78167	7.49057	7.37529	7.30358	7.48493	7.45365	7.36235	7.76813	7.62365	7.24139	7.49707	7.53563	7.08154	7.7425	7.00006	7.17762	7.0888	7.13984	7.314	7.18748	7.05704	7.18778	7.37779	7.45841
VAPA	8.97865	8.97041	9.0328	8.84056	9.09426	8.98691	8.87931	9.38569	8.83249	8.64646	8.66316	8.7447	8.74235	8.76006	9.02179	8.76712	8.6182	8.65273	9.67536	8.76274	9.0807	8.91315	9.3581	8.92464	8.72692	8.79743	9.61362	8.70494	8.83973	8.42212	8.83574	8.81837	9.28863	8.50245	8.74153	8.75007	9.40518	8.58068	8.95275	8.50152	8.90339	8.94994	8.76222	8.7099	8.94545	8.53496	9.63973	9.32397	9.23074
VDR	3.55488	3.08079	3.61977	2.63251	4.18862	3.63495	3.23592	3.1907	3.73528	2.82029	3.13836	4.40411	3.6528	2.56935	3.28415	4.00467	3.46208	3.3136	2.83118	2.79377	3.50684	4.36489	4.57117	4.01737	5.19132	2.68326	2.14973	2.15561	2.25673	2.07426	2.11272	2.38643	3.65038	3.65624	4.52302	2.44382	2.74401	2.90013	2.99157	2.8517	2.57823	2.85562	2.2591	2.6074	2.49703	2.02406	3.05884	3.11968	3.6
VEGFA	8.41067	8.48476	8.22603	8.55173	8.15971	8.28599	8.5611	8.82121	7.44719	8.736	8.2788	8.44643	8.74737	8.73304	8.39077	8.57586	8.91113	8.71974	8.52406	8.72488	8.62951	9.24341	8.78739	8.94509	9.0938	8.58507	9.76966	8.90297	8.79699	9.00376	8.57281	9.09581	8.81787	9.72589	9.09111	8.60795	9.76689	9.20454	9.37153	9.87787	8.95387	9.39756	8.94729	8.90399	9.57811	8.83658	9.31353	9.7844	8.38651
VGF	14.4959	14.5352	14.4762	14.553	14.418	14.3962	14.7483	14.2891	14.5702	14.4541	14.553	14.7079	14.5919	14.4275	14.5332	14.3178	14.5811	14.5961	14.3132	14.5505	14.5661	14.2083	14.2498	14.3285	14.2483	14.2246	14.8501	14.7484	14.7198	14.6391	14.3753	14.7967	14.4607	14.2294	13.9368	14.6505	14.6549	14.632	14.6057	14.6881	14.6598	14.7308	14.6028	14.3502	14.5674	14.6406	14.7016	14.7657	14.3129
VIP	7.84463	7.8942	7.94536	7.80789	7.74479	7.88166	8.12656	8.51215	6.16246	8.24111	7.33022	6.53438	7.19685	8.19381	7.91301	7.88119	7.83656	7.92141	6.07697	7.65238	7.82789	5.72166	5.9831	6.6996	4.93637	7.87641	3.26126	5.68326	4.70266	6.48928	4.29126	4.90156	7.48589	3.10313	3.84886	3.70406	3.55295	3.1552	3.06104	3.98018	2.80669	3.09611	2.81889	3.09035	3.30725	2.53648	3.78476	3.33279	7.49582
VIPR2	5.90841	6.1309	5.87581	6.6767	5.63974	5.83445	5.81016	6.4072	3.66224	3.92968	3.81098	3.70063	4.30361	5.617	5.61729	3.26714	3.48897	3.40797	5.20406	3.85311	3.67637	5.03141	4.1231	4.90278	3.60028	3.62338	5.12277	3.42722	3.7422	3.01844	3.65869	3.65031	3.29873	4.18773	6.09168	3.64735	3.66136	4.21937	4.35095	4.81492	3.8727	4.14804	3.79265	3.45295	3.62158	3.78138	4.52232	4.73488	4.45816
WFS1	3.31274	3.31327	3.465	3.43031	3.39993	3.27288	3.47703	3.52996	3.91287	3.95052	4.03452	4.16558	4.3828	4.20977	3.67545	4.01943	4.20254	3.96908	5.00334	3.92061	3.66735	4.12798	5.09242	5.13924	3.83222	5.06245	3.82058	3.74254	3.75935	4.17738	5.05707	3.79946	3.71418	4.16702	4.17145	4.23262	3.76691	3.66252	4.11386	3.93748	3.13752	3.75209	3.6471	3.96817	3.93374	3.56321	4.21226	4.05348	3.56186
XBP1	9.29948	9.39621	9.30763	9.43572	9.29135	9.28161	9.23028	9.13449	8.68065	8.23548	7.87126	8.1921	8.56322	8.90203	9.19235	8.74432	8.6169	8.48809	8.84272	8.82104	8.92614	9.02676	9.39493	9.44501	9.28697	9.10686	9.45072	9.35984	9.31813	8.99955	9.28996	9.17085	9.48316	8.75941	8.87183	9.25769	9.94299	9.41826	9.8106	9.8085	9.67973	9.75228	9.45189	9.43634	9.62821	9.39212	9.70088	9.65387	9.12251
YWHAE	8.94462	9.00804	9.04909	8.96133	9.04974	8.98419	9.03683	8.99222	9.53301	9.76321	9.79224	9.79809	9.82186	9.24618	9.1946	9.52093	9.59155	9.55213	9.32299	9.33258	9.62603	9.34095	9.54793	9.0869	8.97029	9.00585	9.6479	8.9047	8.9834	9.07822	9.22427	9.22248	9.65828	9.15488	9.2054	9.02594	9.31936	9.15823	9.35246	9.39638	9.11189	9.21997	9.14776	9.19946	9.44344	8.93785	9.48087	9.48551	8.87412
YWHAH	12.1397	12.0057	12.2114	11.8532	12.3319	12.1636	12.0468	12.4598	12.3012	11.9071	12.6931	12.9272	12.8356	11.9572	12.229	12.2736	12.4922	12.3342	11.9498	12.0238	12.9558	11.2294	11.6103	11.6805	11.5271	11.5663	10.2689	10.5377	10.5032	10.8036	10.951	10.4199	12.6341	11.1152	10.9022	10.2268	12.0213	11.6625	11.3454	13.0965	11.7481	11.9779	11.901	11.7888	12.2825	11.8385	11.2028	11.3958	11.634
YWHAZ	12.1183	12.0851	12.3072	12.1126	12.3362	12.2991	12.2851	12.3611	13.2904	13.595	13.2602	13.5745	13.6684	12.8448	12.6117	12.9939	13.1491	13.2086	12.7027	12.971	13.3059	12.4971	12.6338	12.4962	12.1689	12.5662	11.6774	12.2149	12.3304	12.5805	12.653	12.3447	12.9832	11.9088	12.2459	12.0079	12.0502	12.5612	12.7772	12.848	12.5797	12.5696	12.5922	12.7112	12.6967	12.4448	11.797	12.0124	11.9751
ZNF804A	3.10665	3.0585	2.98371	2.91754	3.05968	2.97963	2.99106	3.62152	4.54449	4.3796	4.96237	3.8197	3.42543	3.22512	2.82118	3.82689	3.05971	3.69466	4.14709	3.76388	2.56191	4.69049	3.49576	4.16609	5.12656	3.93335	2.34939	2.9166	2.77688	3.18601	3.40069	2.96122	4.99418	2.60323	3.73183	1.6623	1.91638	2.62158	2.05621	3.21059	1.98808	2.43447	2.96848	3.17257	2.53556	3.08923	3.65802	2.693	3.6546
[truncated: 55 more columns]

[truncated: 31 more sheets: cocaine-related_disorders, dementia, depressive_disorder, dystonia, epilepsy,_temporal lobe, epilepsy, frontotemporal_lobar degenerati, glioblastoma, glioma, gliosarcoma, heroin_dependence, huntington_disease, hyperalgesia, Intellectual disability, X-link, language_development disorders, learning_disorders, marijuana_abuse, migraine_disorders, multiple_sclerosis, narcolepsy …]
