# Supplementary material for: A comparison of anatomic and cellular transcriptome structures across 40 human brain diseases
Source: PLoS Biol. 2023 Apr 20;21(4):e3002058. doi: 10.1371/journal.pbio.3002058 (PMC10118126; doi:10.1371/journal.pbio.3002058)
Supplement: S5 Table — (CSV) [file pbio.3002058.s006.csv]

Disease	Gene	DS	Module	Mod corr
alcoholic intoxication	ADH1C	0.4196	M27	0.603574088
alcoholic intoxication	AKR1A1	0.4885	M27	0.802192897
alcoholic intoxication	ALDH1A1	0.8785	M12	0.949014007
alcoholic intoxication	ALDH2	0.4814	M32	0.711029348
alcoholic intoxication	AUTS2	0.7771	M31	0.475936634
alcoholic intoxication	BCHE	0.7897	M11	0.57648711
alcoholic intoxication	BDNF	0.8772	M16	0.799243385
alcoholic intoxication	CD19	0.3916	M21	0.625893213
alcoholic intoxication	CHAT	0.7482	M15	0.546799334
alcoholic intoxication	CHRM2	0.877	M15	0.517713365
alcoholic intoxication	COX8A	0.4794	M19	0.763321545
alcoholic intoxication	DRD4	0.616	M26	0.809154812
alcoholic intoxication	EIF4A2	0.5262	M6	0.629974753
alcoholic intoxication	FYN	0.4709	M32	0.541742644
alcoholic intoxication	GABRA1	0.8894	M4	0.539276494
alcoholic intoxication	GABRA2	0.907	M1	0.744279982
alcoholic intoxication	GRIK1	0.8268	M13	0.546479843
alcoholic intoxication	HSPA4	0.5301	M23	0.61934229
alcoholic intoxication	IL18	0.6181	M25	0.792099581
alcoholic intoxication	KCNJ6	0.8868	M12	0.576681222
alcoholic intoxication	MPO	0.4125	M15	0.414196049
alcoholic intoxication	MTHFR	0.3271	M3	0.489737474
alcoholic intoxication	MTR	0.6169	M30	0.841054164
alcoholic intoxication	NR3C1	0.7139	M24	0.711424831
alcoholic intoxication	OPRM1	0.8106	NA	NA
alcoholic intoxication	PECR	0.5735	M27	0.680959811
alcoholic intoxication	PER2	0.6287	M24	0.578531377
alcoholic intoxication	RELA	0.3587	M30	0.668876609
alcoholic intoxication	SOD2	0.5776	M23	0.725836039
alcoholic intoxication	ST6GAL1	0.7249	M21	0.686686878
alzheimer disease	A2M	0.7259	M21	0.922020211
alzheimer disease	ABCA7	0.4018	M22	0.530891611
alzheimer disease	ABI3	0.5034	M25	0.739782726
alzheimer disease	ACHE	0.8536	M18	0.816688388
alzheimer disease	AMFR	0.6079	M27	0.788123796
alzheimer disease	APBB2	0.7914	M30	0.822801326
alzheimer disease	APOE	0.6409	M32	0.745689857
alzheimer disease	APP	0.4769	M23	0.624477943
alzheimer disease	ARC	0.4738	M2	0.52584806
alzheimer disease	BACE1	0.8493	M30	0.899721505
alzheimer disease	BAX	0.3469	M30	0.671913212
alzheimer disease	BCHE	0.7897	M11	0.57648711
alzheimer disease	BCL2	0.6566	M31	0.758818788
alzheimer disease	BDNF	0.8772	M16	0.799243385
alzheimer disease	BIN1	0.5697	M30	0.507556445
alzheimer disease	BLMH	0.4594	M24	0.752884171
alzheimer disease	CALM1	0.6705	M20	0.774575319
alzheimer disease	CASP3	0.4141	M17	0.652583387
alzheimer disease	CD2AP	0.4315	M22	0.561704919
alzheimer disease	CD33	0.4614	M25	0.820853601
alzheimer disease	CHRNA7	0.7219	M18	0.492587241
alzheimer disease	CHRNB2	0.4989	M28	0.785544772
alzheimer disease	CLU	0.4677	M32	0.580350653
alzheimer disease	CRH	0.867	NA	NA
alzheimer disease	CST3	0.4757	M32	0.77448551
alzheimer disease	CYP2D6	0.5294	M8	0.496979653
alzheimer disease	CYP46A1	0.7169	M7	0.841182528
alzheimer disease	DHCR24	0.8067	M30	0.660112454
alzheimer disease	DPYSL2	0.6341	M30	0.832434348
alzheimer disease	EIF2S1	0.3619	M20	0.462084104
alzheimer disease	ENO1	0.2327	M20	0.56707594
alzheimer disease	EPHA1	0.6276	M11	0.636086364
alzheimer disease	F2	0.3491	M17	0.648255604
alzheimer disease	GAPDHS	0.1625	NA	NA
alzheimer disease	GSK3B	0.4597	M4	0.761256184
alzheimer disease	HLA-DRB5	0.5937	M25	0.878932231
alzheimer disease	HMOX1	0.6179	M30	0.797275854
alzheimer disease	IDE	0.492	M27	0.73811716
alzheimer disease	IGF1	0.8	NA	NA
alzheimer disease	IGF1R	0.5239	M26	0.613643376
alzheimer disease	IGF2	0.7783	M27	0.850410955
alzheimer disease	IGF2R	0.4842	M27	0.636393364
alzheimer disease	IL1B	0.3553	M25	0.579388099
alzheimer disease	INS	0.3784	M12	0.579230354
alzheimer disease	INSR	0.5812	M23	0.705044317
alzheimer disease	MAOB	0.8558	M18	0.504513254
alzheimer disease	MAPT	0.4949	M20	0.723658483
alzheimer disease	MPO	0.4125	M15	0.414196049
alzheimer disease	MS4A4A	0.3724	M25	0.580338737
alzheimer disease	MTHFR	0.3271	M3	0.489737474
alzheimer disease	NCSTN	0.7625	M23	0.828403562
alzheimer disease	NOS3	0.6422	M28	0.857375096
alzheimer disease	NPY	0.8801	M7	0.724010521
alzheimer disease	PAXIP1	0.7252	M17	0.982729491
alzheimer disease	PCDH11X	0.7531	NA	NA
alzheimer disease	PICALM	0.7118	M23	0.809701228
alzheimer disease	PLCG2	0.6156	M25	0.480023836
alzheimer disease	PPARG	0.5302	NA	NA
alzheimer disease	PRNP	0.2619	M23	0.569519438
alzheimer disease	PSEN1	0.7508	M30	0.928597384
alzheimer disease	PSEN2	0.5861	M19	0.74436512
alzheimer disease	PYY	0.1349	NA	NA
alzheimer disease	RELN	0.8414	M17	0.815401277
alzheimer disease	SLC2A4	0.5388	M32	0.541666712
alzheimer disease	SLC30A4	0.7449	M20	0.754846001
alzheimer disease	SLC30A6	0.0195	NA	NA
alzheimer disease	SOD2	0.5776	M23	0.725836039
alzheimer disease	SORL1	0.7571	M30	0.548675787
alzheimer disease	TF	0.882	M30	0.895465021
alzheimer disease	TFAM	0.3512	M29	0.60171759
alzheimer disease	TNF	0.4795	M17	0.542184656
alzheimer disease	TPP1	0.7014	M27	0.815745176
alzheimer disease	TREM2	0.5588	M25	0.853389119
alzheimer disease	VEGFA	0.7306	M21	0.77433861
alzheimer disease	VSNL1	0.8755	M6	0.744064623
amnesia	APP	0.4769	M23	0.624477943
amnesia	AVP	0.7913	NA	NA
amnesia	GNAI1	0.647	M30	0.742344698
amnesia	GNAI3	0.7025	M30	0.759210392
amnesia	GRP	0.7637	M16	0.821435077
amnesia	HRH3	0.8042	M11	0.575503544
amnesia	NGF	0.1455	M28	0.451728945
amnesia	PDYN	0.8778	M16	0.60183123
amnesia	POMC	0.4262	M28	0.726879574
amnesia	PREP	0.7054	M4	0.782685217
amnesia	SIGMAR1	0.2895	NA	NA
amnesia	TAC1	0.8597	M10	0.586423172
amnesia	TRH	0.7578	NA	NA
amphetamine-related disorders	ACHE	0.8536	M18	0.816688388
amphetamine-related disorders	ACSL6	0.693	M3	0.763688421
amphetamine-related disorders	ADORA2A	0.8712	M10	0.972871855
amphetamine-related disorders	AK5	0.9306	M1	0.731301677
amphetamine-related disorders	AKT1	0.2567	M20	0.529388732
amphetamine-related disorders	AOAH	0.4299	M25	0.708983949
amphetamine-related disorders	ARRB2	0.5659	M2	0.671424448
amphetamine-related disorders	ASTN2	0.8546	M31	0.591907799
amphetamine-related disorders	BDNF	0.8772	M16	0.799243385
amphetamine-related disorders	CCHCR1	0.2512	M26	0.473726247
amphetamine-related disorders	CD55	0.8752	M23	0.643722571
amphetamine-related disorders	CDH13	0.8453	NA	NA
amphetamine-related disorders	COL28A1	0.3385	M26	0.41325487
amphetamine-related disorders	COMT	0.52	M30	0.875444324
amphetamine-related disorders	CSMD1	0.8646	M1	0.86168433
amphetamine-related disorders	CUBN	0.5922	M13	0.684963922
amphetamine-related disorders	CYP2D6	0.5294	M8	0.496979653
amphetamine-related disorders	DRD1	0.8996	M10	0.93053425
amphetamine-related disorders	DRD2	0.8562	M10	0.667441779
amphetamine-related disorders	DRD3	0.8197	M10	0.494957743
amphetamine-related disorders	DRD4	0.616	M26	0.809154812
amphetamine-related disorders	EPHX1	0.6907	M27	0.702200102
amphetamine-related disorders	FHIT	0.7031	M27	0.760766417
amphetamine-related disorders	FKBP15	0.3158	M23	0.691342028
amphetamine-related disorders	FOS	0.376	M25	0.570948675
amphetamine-related disorders	GABRG2	0.8531	M9	0.486756063
amphetamine-related disorders	GDNF	0.787	M11	0.763566736
amphetamine-related disorders	GRM2	0.2169	NA	NA
amphetamine-related disorders	GSTM1	0.6977	M26	0.64483904
amphetamine-related disorders	GSTP1	0.6993	M27	0.822437478
amphetamine-related disorders	GSTT1	0.7974	M19	0.858520323
amphetamine-related disorders	HS3ST4	0.8557	NA	NA
amphetamine-related disorders	HTR1B	0.1801	NA	NA
amphetamine-related disorders	HTR3A	0.3309	M28	0.766201666
amphetamine-related disorders	HTR6	0.4565	M28	0.76028056
amphetamine-related disorders	LINGO2	0.8456	M5	0.564826923
amphetamine-related disorders	MAP2K5	0.4826	NA	NA
amphetamine-related disorders	MYO5B	0.8396	M16	0.436847341
amphetamine-related disorders	NOS1	0.7745	NA	NA
amphetamine-related disorders	NPY1R	0.8765	M16	0.798893931
amphetamine-related disorders	NRG1	0.8628	M15	0.734609325
amphetamine-related disorders	OPRM1	0.8106	NA	NA
amphetamine-related disorders	PCOLCE2	0.8635	M11	0.68940971
amphetamine-related disorders	PDE4B	0.601	M23	0.656897298
amphetamine-related disorders	PDE4D	0.5682	M4	0.56244849
amphetamine-related disorders	PDE6C	0.1382	NA	NA
amphetamine-related disorders	PDYN	0.8778	M16	0.60183123
amphetamine-related disorders	PICK1	0.4199	M20	0.533978106
amphetamine-related disorders	PLAT	0.7862	M21	0.827555287
amphetamine-related disorders	POU5F1	0.4714	M26	0.723537089
amphetamine-related disorders	PRDM2	0.7567	M6	0.616345812
amphetamine-related disorders	PRKG1	0.6769	M14	0.45873396
amphetamine-related disorders	PSD3	0.8463	M1	0.637525014
amphetamine-related disorders	RALY	0.6001	M30	0.659161781
amphetamine-related disorders	RAPGEF5	0.8176	M30	0.783462502
amphetamine-related disorders	RELA	0.3587	M30	0.668876609
amphetamine-related disorders	RGS17	0.753	M9	0.482483165
amphetamine-related disorders	SERPINA5	0.3984	NA	NA
amphetamine-related disorders	SGCZ	0.5503	NA	NA
amphetamine-related disorders	SH3RF3	0.6987	M1	0.647146714
amphetamine-related disorders	SLC6A3	0.8898	M12	0.967878399
amphetamine-related disorders	SLC6A9	0.5621	M30	0.688970739
amphetamine-related disorders	SMYD3	0.3971	M4	0.480526868
amphetamine-related disorders	SNCA	0.8439	M6	0.612842615
amphetamine-related disorders	TRPM3	0.7163	NA	NA
amphetamine-related disorders	USP48	0.7054	M30	0.86266043
amphetamine-related disorders	ZNF385D	0.8014	NA	NA
amphetamine-related disorders	ZNF423	0.5864	M28	0.516558298
amyotrophic lateral sclerosis	ANG	0.2226	M31	0.497963102
amyotrophic lateral sclerosis	ANXA11	0.8785	M1	0.705085131
amyotrophic lateral sclerosis	ATXN2	0.4382	M23	0.738674633
amyotrophic lateral sclerosis	C21ORF2	0	NA	NA
amyotrophic lateral sclerosis	C9ORF72	0	NA	NA
amyotrophic lateral sclerosis	CAMK1G	0.9122	M1	0.630289246
amyotrophic lateral sclerosis	CCNF	0.4027	NA	NA
amyotrophic lateral sclerosis	CHCHD10	0.5613	M19	0.691036314
amyotrophic lateral sclerosis	CHMP2B	0.5784	M30	0.780026962
amyotrophic lateral sclerosis	DAO	0.931	M17	0.489619312
amyotrophic lateral sclerosis	DBR1	0.4235	M30	0.693283362
amyotrophic lateral sclerosis	DCTN1	0.5124	M20	0.697071502
amyotrophic lateral sclerosis	DPP6	0.7624	M3	0.592775214
amyotrophic lateral sclerosis	EPHA4	0.9199	M2	0.812658734
amyotrophic lateral sclerosis	ERBB4	0.6804	M32	0.593018003
amyotrophic lateral sclerosis	FIG4	0.5125	NA	NA
amyotrophic lateral sclerosis	FUS	0.396	M24	0.723363892
amyotrophic lateral sclerosis	GFAP	0.7481	M31	0.848263409
amyotrophic lateral sclerosis	GLE1	0.3585	M24	0.645897019
amyotrophic lateral sclerosis	GSR	0.6541	M11	0.642450638
amyotrophic lateral sclerosis	GSTP1	0.6993	M27	0.822437478
amyotrophic lateral sclerosis	HNRNPA1	0.6958	M29	0.883668996
amyotrophic lateral sclerosis	MATR3	0.3923	M9	0.583678692
amyotrophic lateral sclerosis	MOBP	0.8925	M30	0.89053558
amyotrophic lateral sclerosis	NEFH	0.9145	M15	0.911025317
amyotrophic lateral sclerosis	NEK1	0.5998	M31	0.815689399
amyotrophic lateral sclerosis	OPTN	0.7586	M19	0.64508215
amyotrophic lateral sclerosis	PFN1	0.5696	M23	0.658216578
amyotrophic lateral sclerosis	PLA2G4A	0.6268	M20	0.415477323
amyotrophic lateral sclerosis	PON2	0.6448	M32	0.795764359
amyotrophic lateral sclerosis	PON3	0.6741	M31	0.784546127
amyotrophic lateral sclerosis	PPARGC1A	0.7054	M19	0.564357582
amyotrophic lateral sclerosis	PRPH	0.8272	M15	0.656633207
amyotrophic lateral sclerosis	PTGS2	0.718	M6	0.596796897
amyotrophic lateral sclerosis	SCFD1	0.2075	M27	0.580683961
amyotrophic lateral sclerosis	SIGMAR1	0.2895	NA	NA
amyotrophic lateral sclerosis	SLC1A2	0.6905	M32	0.784735112
amyotrophic lateral sclerosis	SLC6A1	0.7814	M32	0.554032233
amyotrophic lateral sclerosis	SOD1	0.6704	M19	0.831601061
amyotrophic lateral sclerosis	SOD2	0.5776	M23	0.725836039
amyotrophic lateral sclerosis	SQSTM1	0.549	M29	0.701798296
amyotrophic lateral sclerosis	TAF15	0.4719	M20	0.731713439
amyotrophic lateral sclerosis	TARDBP	0.6894	M17	0.814568812
amyotrophic lateral sclerosis	TBK1	0.7609	M11	0.828725371
amyotrophic lateral sclerosis	TNFRSF21	0.8667	M19	0.778809956
amyotrophic lateral sclerosis	TREM2	0.5588	M25	0.853389119
amyotrophic lateral sclerosis	UBQLN2	0.5872	M8	0.660495364
amyotrophic lateral sclerosis	UNC13A	0.8887	M1	0.873075876
amyotrophic lateral sclerosis	VAPB	0.4575	M19	0.719154196
amyotrophic lateral sclerosis	VCP	0.6108	M23	0.726889426
astrocytoma	ACVR1	0.7682	M2	0.581630015
astrocytoma	BRAF	0.4458	M3	0.457669716
astrocytoma	DLL3	0.7614	M8	0.737912208
astrocytoma	ERBB2	0.6783	M26	0.946987922
astrocytoma	FGFR1	0.8035	M17	0.468350385
astrocytoma	H3F3A	0.6539	M29	0.854311278
astrocytoma	HEY1	0.484	M10	0.475167863
astrocytoma	HEY2	0.7693	M31	0.857306104
astrocytoma	HGF	0.7932	M6	0.474893378
astrocytoma	HIF1A	0.4672	M27	0.515857338
astrocytoma	HIST1H3A	0.6447	M29	0.820767285
astrocytoma	IDH2	0.6142	M29	0.720282008
astrocytoma	KIAA1549	0.842	M6	0.715880413
astrocytoma	KRAS	0.5614	M4	0.791066596
astrocytoma	LATS1	0.4192	M24	0.752652271
astrocytoma	LATS2	0.8233	M2	0.564238262
astrocytoma	MET	0.8322	NA	NA
astrocytoma	MMP9	0.3758	M22	0.462399263
astrocytoma	NCOA3	0.5536	M24	0.507895477
astrocytoma	NDRG1	0.8566	M30	0.906963129
astrocytoma	NF1	0.2664	M23	0.662294372
astrocytoma	NOTCH1	0.4948	M23	0.689309528
astrocytoma	NOTCH2	0.4907	M31	0.745833182
astrocytoma	NTRK2	0.7502	M6	0.720051084
astrocytoma	PTPN11	0.6334	M30	0.686709361
ataxia	ABCB7	0.6804	M27	0.809554938
ataxia	ARCN1	0.4595	M23	0.784451389
ataxia	ATP7A	0.6403	M18	0.618128743
ataxia	CACNA1A	0.3586	M17	0.737851266
ataxia	CACNA1G	0.9093	M11	0.862111756
ataxia	CACNA2D2	0.8703	M18	0.535816307
ataxia	CACNB4	0.862	M7	0.499785598
ataxia	CCDC88C	0.7195	M10	0.946932084
ataxia	CP	0.5675	M26	0.691945718
ataxia	EGR3	0.9063	M1	0.883796083
ataxia	FAT2	0.6729	M17	0.959476803
ataxia	GABRA1	0.8894	M4	0.539276494
ataxia	GABRA4	0.9155	M7	0.739489179
ataxia	GRM1	0.7841	M17	0.473520225
ataxia	HCN1	0.8485	M3	0.598133884
ataxia	MME	0.8794	M10	0.70089532
ataxia	NPC1	0.7923	M30	0.914169545
ataxia	PLD3	0.4608	M8	0.738977775
ataxia	PUM1	0.4509	M5	0.544845021
ataxia	SCN8A	0.7865	M3	0.878255232
ataxia	SLC2A1	0.7379	M21	0.847949742
ataxia	TRPC3	0.8909	NA	NA
autistic disorder	ABAT	0.6203	M32	0.460451631
autistic disorder	ACADSB	0.1885	M15	0.43454736
autistic disorder	ADA	0.8041	M30	0.808099127
autistic disorder	ADM	0.8999	M23	0.631319248
autistic disorder	ADRB2	0.5842	M25	0.672243958
autistic disorder	ADSL	0.1353	M20	0.467612005
autistic disorder	AGAP1	0.6656	M20	0.660830931
autistic disorder	AHI1	0.4541	M9	0.606062398
autistic disorder	APC	0.4728	M3	0.466679947
autistic disorder	AQP4	0.5473	M32	0.701290272
autistic disorder	ASTN2	0.8546	M31	0.591907799
autistic disorder	ATP10A	0.7605	M21	0.770738379
autistic disorder	AVP	0.7913	NA	NA
autistic disorder	AVPR1A	0.5406	NA	NA
autistic disorder	BCL2	0.6566	M31	0.758818788
autistic disorder	BDNF	0.8772	M16	0.799243385
autistic disorder	BTD	0.5749	M30	0.791481337
autistic disorder	C3ORF58	0	NA	NA
autistic disorder	C4B	0.7525	M31	0.742248525
autistic disorder	CACNA1C	0.7574	M11	0.649791474
autistic disorder	CACNA1H	0.8308	M10	0.720318628
autistic disorder	CADM1	0.7868	M14	0.494662242
autistic disorder	CADPS2	0.8985	M17	0.813389912
autistic disorder	CALCA	0.4328	M15	0.645071243
autistic disorder	CAT	0.7206	M30	0.770880921
autistic disorder	CDH10	0.8007	M6	0.744253946
autistic disorder	CDH9	0.9222	M1	0.781225903
autistic disorder	CHD8	0.4122	M24	0.760490959
autistic disorder	CHRNA4	0.416	M11	0.578440998
autistic disorder	CHRNA7	0.7219	M18	0.492587241
autistic disorder	CHRNB2	0.4989	M28	0.785544772
autistic disorder	CNTN3	0.7903	M26	0.55157684
autistic disorder	CNTN4	0.8415	M11	0.745893981
autistic disorder	CNTNAP2	0.7803	M3	0.498625472
autistic disorder	COMT	0.52	M30	0.875444324
autistic disorder	CP	0.5675	M26	0.691945718
autistic disorder	CSMD3	0.7957	M16	0.550419048
autistic disorder	CUL7	0.5385	M24	0.492258903
autistic disorder	CYP19A1	0.5663	NA	NA
autistic disorder	DAB1	0.3659	M28	0.493108553
autistic disorder	DAO	0.931	M17	0.489619312
autistic disorder	DHCR7	0.6987	M30	0.722853966
autistic disorder	DHFR	0.6609	M23	0.814804114
autistic disorder	DISC1	0.6135	M30	0.776494577
autistic disorder	DIXDC1	0.6547	M30	0.714359207
autistic disorder	DLGAP2	0.8844	M6	0.856078283
autistic disorder	DLX1	0.93	M14	0.602217968
autistic disorder	DLX2	0.8933	M14	0.613599219
autistic disorder	DOCK4	0.8571	M1	0.760026076
autistic disorder	DPYD	0.5761	M30	0.593793688
autistic disorder	DRD1	0.8996	M10	0.93053425
autistic disorder	DRD3	0.8197	M10	0.494957743
autistic disorder	EGF	0.5098	NA	NA
autistic disorder	EIF4E	0.1699	NA	NA
autistic disorder	EN2	0.6702	M17	0.947829317
autistic disorder	FARP2	0.4147	M24	0.589003744
autistic disorder	FBXO40	0.6953	M4	0.494535432
autistic disorder	FMR1	0.4445	M24	0.543795575
autistic disorder	FOXP2	0.8748	M11	0.427648124
autistic disorder	FRMPD4	0.8805	M6	0.667596251
autistic disorder	GABBR1	0.7133	M11	0.579664536
autistic disorder	GABBR2	0.9041	M11	0.713237113
autistic disorder	GABRA1	0.8894	M4	0.539276494
autistic disorder	GABRA2	0.907	M1	0.744279982
autistic disorder	GABRA3	0.8368	M9	0.628767381
autistic disorder	GABRA4	0.9155	M7	0.739489179
autistic disorder	GABRA5	0.9305	M1	0.815454648
autistic disorder	GABRB1	0.8327	M8	0.804734929
autistic disorder	GABRB3	0.8669	M1	0.890098768
autistic disorder	GAD1	0.8664	NA	NA
autistic disorder	GHR	0.5958	M31	0.40237203
autistic disorder	GJA1	0.4955	M32	0.739196215
autistic disorder	GLO1	0.3581	M19	0.564083728
autistic disorder	GPR155	0.7117	M7	0.569609324
autistic disorder	GPX1	0.6395	M27	0.687137605
autistic disorder	GRIA1	0.8958	M1	0.863413301
autistic disorder	GRIK2	0.8241	M17	0.604118827
autistic disorder	GRIN2A	0.8917	M1	0.763500493
autistic disorder	GRM8	0.7784	M13	0.475002946
autistic disorder	GSTM1	0.6977	M26	0.64483904
autistic disorder	GSTP1	0.6993	M27	0.822437478
autistic disorder	GZMB	0.5326	M28	0.720586866
autistic disorder	HDLBP	0.498	M27	0.610836068
autistic disorder	HLA-A	0.5408	M27	0.70691764
autistic disorder	HLA-DRB1	0.6239	M25	0.895463313
autistic disorder	HOXD11	0.1898	NA	NA
autistic disorder	HRAS	0.3543	M8	0.513685205
autistic disorder	HTR1B	0.1801	NA	NA
autistic disorder	HTR1D	0.7553	M10	0.515431374
autistic disorder	HTR2A	0.8834	M6	0.676439096
autistic disorder	HTR3A	0.3309	M28	0.766201666
autistic disorder	HTR3C	0.1629	M28	0.564334114
autistic disorder	HTR5A	0.794	M17	0.409482154
autistic disorder	IGF1	0.8	NA	NA
autistic disorder	IGF2	0.7783	M27	0.850410955
autistic disorder	IGFBP3	0.8304	NA	NA
autistic disorder	IL15	0.6017	NA	NA
autistic disorder	IMMP2L	0.4057	M20	0.402442427
autistic disorder	INPP1	0.6233	M23	0.665126354
autistic disorder	ITGA4	0.7849	M2	0.833686776
autistic disorder	ITGB3	0.5398	M31	0.665980942
autistic disorder	JAKMIP1	0.8691	M1	0.725474863
autistic disorder	JMJD1C	0.5612	M24	0.79409651
autistic disorder	KCNMA1	0.8153	M6	0.779204436
autistic disorder	KDM5C	0.3097	M24	0.607690858
autistic disorder	LAMB1	0.92	M22	0.501866664
autistic disorder	LASP1	0.5492	M5	0.639265413
autistic disorder	LZTR1	0.2644	M24	0.568785017
autistic disorder	MACROD2	0.782	M10	0.687735387
autistic disorder	MAGEL2	0.8572	M14	0.785490966
autistic disorder	MAOA	0.7927	M18	0.411398501
autistic disorder	MAOB	0.8558	M18	0.504513254
autistic disorder	MARK1	0.642	M3	0.563319969
autistic disorder	MBD3	0.4666	M20	0.739085243
autistic disorder	MBD4	0.4975	M20	0.686298153
autistic disorder	MCC	0.5099	M12	0.594128888
autistic disorder	MECP2	0.4199	M23	0.605863185
autistic disorder	MEF2C	0.9244	M6	0.922852957
autistic disorder	MET	0.8322	NA	NA
autistic disorder	MIF	0.345	M20	0.508612595
autistic disorder	MTF1	0.5977	M30	0.789038953
autistic disorder	MTHFR	0.3271	M3	0.489737474
autistic disorder	MYO1D	0.8239	M30	0.906827231
autistic disorder	NBEA	0.703	M6	0.668977515
autistic disorder	NF1	0.2664	M23	0.662294372
autistic disorder	NLGN1	0.746	M2	0.58133452
autistic disorder	NLGN3	0.4819	M20	0.56394542
autistic disorder	NLGN4X	0.5811	M9	0.644451642
autistic disorder	NOS2	0.7016	M6	0.784864793
autistic disorder	NPAS2	0.7875	M6	0.668393818
autistic disorder	NRCAM	0.8012	M4	0.682734326
autistic disorder	NRP2	0.8228	M9	0.615133122
autistic disorder	NRXN1	0.841	M4	0.728544114
autistic disorder	NSD1	0.4616	M30	0.660007629
autistic disorder	NTF3	0.7671	M16	0.692661914
autistic disorder	NTF4	0.0948	NA	NA
autistic disorder	NTRK2	0.7502	M6	0.720051084
autistic disorder	OXT	0.824	M14	0.411879578
autistic disorder	OXTR	0.8265	M18	0.548801448
autistic disorder	PASK	0.7496	M10	0.756302077
autistic disorder	PAX6	0.7371	M17	0.93586331
autistic disorder	PCDH10	0.831	M32	0.515173267
autistic disorder	PDE4A	0.7638	M3	0.77765826
autistic disorder	PDE4B	0.601	M23	0.656897298
autistic disorder	PECAM1	0.8118	M21	0.93005737
autistic disorder	PER1	0.5456	M24	0.596742084
autistic disorder	PLA2G4A	0.6268	M20	0.415477323
autistic disorder	PLAUR	0.4504	M23	0.600536762
autistic disorder	PLD5	0.6847	M22	0.567931198
autistic disorder	POMC	0.4262	M28	0.726879574
autistic disorder	POU6F2	0.6137	M6	0.615701042
autistic disorder	PRF1	0.4125	M28	0.739883391
autistic disorder	PRKCB	0.8725	M7	0.834977551
autistic disorder	PRL	0.8969	M11	0.418813381
autistic disorder	PRLR	0.7864	M26	0.410643304
autistic disorder	PTCHD1	0.8513	M17	0.723708025
autistic disorder	PTEN	0.5262	M17	0.596571214
autistic disorder	PTGS2	0.718	M6	0.596796897
autistic disorder	RAB11FIP5	0.6911	M19	0.77002585
autistic disorder	RAB39B	0.5362	M4	0.748695389
autistic disorder	REEP3	0.8664	M30	0.885100316
autistic disorder	RELN	0.8414	M17	0.815401277
autistic disorder	RIMS1	0.8322	M2	0.695932669
autistic disorder	RNF8	0.5227	M4	0.624517406
autistic disorder	ROBO1	0.8198	M11	0.511105853
autistic disorder	ROBO2	0.7444	NA	NA
autistic disorder	ROBO3	0.4064	M29	0.477435747
autistic disorder	ROBO4	0.7644	M21	0.910853886
autistic disorder	RORA	0.8818	M11	0.882261417
autistic disorder	RPL10	0.6691	M29	0.96052842
autistic disorder	SCAMP5	0.6522	M4	0.867278133
autistic disorder	SCT	0.097	NA	NA
autistic disorder	SEMA5A	0.75	M16	0.856176951
autistic disorder	SEZ6L2	0.5682	M4	0.747278834
autistic disorder	SHANK1	0.5725	M6	0.78677045
autistic disorder	SHANK2	0.8501	M1	0.74071747
autistic disorder	SHANK3	0.82	M1	0.617481229
autistic disorder	SLC19A1	0.5178	M27	0.674736736
autistic disorder	SLC1A3	0.5271	M32	0.649500361
autistic disorder	SLC25A12	0.5727	M4	0.701859613
autistic disorder	SLC40A1	0.7479	M31	0.751990996
autistic disorder	SLC6A8	0.5527	M30	0.706094131
autistic disorder	SLC9A9	0.7886	M30	0.830142766
autistic disorder	SND1	0.4025	M27	0.741970525
autistic disorder	SNTG2	0.7875	M19	0.446613754
autistic disorder	ST8SIA2	0.5598	M28	0.539431171
autistic disorder	STK39	0.8021	M19	0.75544317
autistic disorder	STX1A	0.9399	M6	0.896734197
autistic disorder	STXBP6	0.904	M11	0.610028722
autistic disorder	SYNGAP1	0.8329	M1	0.872948962
autistic disorder	TAF1C	0.6071	M24	0.76116261
autistic disorder	TCN2	0.4681	M21	0.702292415
autistic disorder	TDO2	0.5447	M6	0.500119486
autistic disorder	TF	0.882	M30	0.895465021
autistic disorder	TMLHE	0.2881	M20	0.489382202
autistic disorder	TPH2	0.8337	NA	NA
autistic disorder	TSC1	0.3396	M20	0.604513826
autistic disorder	TSC2	0.4121	M24	0.702409063
autistic disorder	UBE2H	0.6263	M19	0.791409016
autistic disorder	UBE3A	0.5698	M2	0.657102778
autistic disorder	UPB1	0.471	M10	0.663468918
autistic disorder	VIP	0.8282	NA	NA
autistic disorder	VLDLR	0.5625	M30	0.554915427
autistic disorder	WNT2	0.764	M11	0.571062742
autistic disorder	XPC	0.3844	M30	0.763291368
autistic disorder	ZMYND11	0.3983	M23	0.570935127
bipolar disorder	ACADS	0.22	M29	0.501699413
bipolar disorder	ACTB	0.4862	M23	0.659696582
bipolar disorder	ADARB1	0.6817	M3	0.556954008
bipolar disorder	ADCY2	0.8936	M6	0.848556614
bipolar disorder	ADCY3	0.7553	M10	0.596684896
bipolar disorder	ADCY8	0.8109	M11	0.557984789
bipolar disorder	ADCYAP1	0.8756	NA	NA
bipolar disorder	ADM	0.8999	M23	0.631319248
bipolar disorder	ADRA1A	0.7164	M16	0.903202071
bipolar disorder	ADRA2C	0.8811	M10	0.960613304
bipolar disorder	ADRB2	0.5842	M25	0.672243958
bipolar disorder	AGT	0.5749	M31	0.821414683
bipolar disorder	AKAP10	0.415	M23	0.685368487
bipolar disorder	AKT1	0.2567	M20	0.529388732
bipolar disorder	AKT2	0.5581	M24	0.797890988
bipolar disorder	ALDH2	0.4814	M32	0.711029348
bipolar disorder	ANK3	0.7268	M20	0.526778487
bipolar disorder	ANKK1	0.5816	M24	0.780829331
bipolar disorder	APOD	0.8672	M30	0.87585611
bipolar disorder	APOE	0.6409	M32	0.745689857
bipolar disorder	APP	0.4769	M23	0.624477943
bipolar disorder	ARNTL	0.8026	M6	0.688562944
bipolar disorder	ARNTL2	0.8347	M6	0.681617174
bipolar disorder	ARRB2	0.5659	M2	0.671424448
bipolar disorder	ASTN2	0.8546	M31	0.591907799
bipolar disorder	ATF4	0.6321	M30	0.735880267
bipolar disorder	ATF5	0.4025	M20	0.484957683
bipolar disorder	ATP1A1	0.7302	M6	0.607699585
bipolar disorder	ATP1A2	0.656	M21	0.678051903
bipolar disorder	ATP1A3	0.6169	M3	0.811572177
bipolar disorder	AVP	0.7913	NA	NA
bipolar disorder	BAG1	0.6508	M27	0.746281358
bipolar disorder	BCHE	0.7897	M11	0.57648711
bipolar disorder	BCL2	0.6566	M31	0.758818788
bipolar disorder	BCL9	0.6354	M9	0.446261813
bipolar disorder	BCR	0.6515	M7	0.831345254
bipolar disorder	BDKRB2	0.7873	M13	0.877769712
bipolar disorder	BDNF	0.8772	M16	0.799243385
bipolar disorder	BHLHE40	0.7688	NA	NA
bipolar disorder	BHLHE41	0.8222	M30	0.861516977
bipolar disorder	BID	0.7864	M6	0.757343617
bipolar disorder	BRD1	0.5915	M24	0.884252668
bipolar disorder	C14ORF28	0	NA	NA
bipolar disorder	CACNA1A	0.3586	M17	0.737851266
bipolar disorder	CACNA1B	0.8516	M8	0.73404658
bipolar disorder	CACNA1C	0.7574	M11	0.649791474
bipolar disorder	CACNA1D	0.4853	M1	0.579295464
bipolar disorder	CACNB2	0.7362	M4	0.597484038
bipolar disorder	CALM2	0.5195	M20	0.631846801
bipolar disorder	CALR	0.5633	M27	0.869206883
bipolar disorder	CAMK2A	0.9348	M1	0.877595695
bipolar disorder	CBS	0.596	M24	0.596006665
bipolar disorder	CDH7	0.9054	M13	0.808236445
bipolar disorder	CHMP1B	0.4072	M8	0.481043504
bipolar disorder	CHRM2	0.877	M15	0.517713365
bipolar disorder	CHRNA2	0.8861	M11	0.696407122
bipolar disorder	CHRNA6	0.7978	M11	0.433393442
bipolar disorder	CHRNA7	0.7219	M18	0.492587241
bipolar disorder	CHRNB3	0.8427	M12	0.776192836
bipolar disorder	CLOCK	0.5458	M6	0.560541542
bipolar disorder	CNR1	0.8908	M1	0.518867399
bipolar disorder	CNR2	0.0912	M28	0.435228062
bipolar disorder	CNTN4	0.8415	M11	0.745893981
bipolar disorder	CNTN6	0.8928	M17	0.600270998
bipolar disorder	CNTNAP2	0.7803	M3	0.498625472
bipolar disorder	COMT	0.52	M30	0.875444324
bipolar disorder	CPLX1	0.8879	M3	0.683632042
bipolar disorder	CPLX2	0.8805	M1	0.708402475
bipolar disorder	CREB1	0.5736	M24	0.7908751
bipolar disorder	CRH	0.867	NA	NA
bipolar disorder	CRHR1	0.6331	M17	0.765314278
bipolar disorder	CRHR2	0.1939	NA	NA
bipolar disorder	CRY1	0.5311	M24	0.70798098
bipolar disorder	CRY2	0.6415	M6	0.621423571
bipolar disorder	CSMD1	0.8646	M1	0.86168433
bipolar disorder	CSNK1E	0.385	M24	0.576918713
bipolar disorder	CSRP1	0.84	M30	0.8762186
bipolar disorder	CUX2	0.7515	M6	0.428424134
bipolar disorder	DAO	0.931	M17	0.489619312
bipolar disorder	DAZAP1	0.5787	M30	0.72919913
bipolar disorder	DBN1	0.7286	M1	0.701869685
bipolar disorder	DBNL	0.2719	M20	0.545845155
bipolar disorder	DCLK1	0.8369	M6	0.668105455
bipolar disorder	DCTN5	0.4111	M3	0.624071015
bipolar disorder	DDC	0.894	M12	0.549741082
bipolar disorder	DGKB	0.8938	M7	0.906325542
bipolar disorder	DGKH	0.8524	M10	0.714049378
bipolar disorder	DIO2	0.7666	M32	0.587858066
bipolar disorder	DISC1	0.6135	M30	0.776494577
bipolar disorder	DIXDC1	0.6547	M30	0.714359207
bipolar disorder	DKK4	0.3955	M28	0.523666966
bipolar disorder	DLG2	0.6832	M20	0.742947766
bipolar disorder	DLG3	0.8522	M1	0.896024788
bipolar disorder	DLG4	0.6431	M1	0.751249542
bipolar disorder	DLX1	0.93	M14	0.602217968
bipolar disorder	DNAJB1	0.4272	M30	0.59206627
bipolar disorder	DNMT1	0.4105	M17	0.733450143
bipolar disorder	DOCK9	0.7812	M23	0.635399717
bipolar disorder	DOK5	0.6745	M18	0.561483996
bipolar disorder	DPYSL2	0.6341	M30	0.832434348
bipolar disorder	DRD1	0.8996	M10	0.93053425
bipolar disorder	DRD2	0.8562	M10	0.667441779
bipolar disorder	DRD3	0.8197	M10	0.494957743
bipolar disorder	DRD4	0.616	M26	0.809154812
bipolar disorder	DRD5	0.815	NA	NA
bipolar disorder	DSCAM	0.6549	M5	0.567059874
bipolar disorder	DTNBP1	0.6323	NA	NA
bipolar disorder	DUSP6	0.8618	M6	0.597292852
bipolar disorder	EGR3	0.9063	M1	0.883796083
bipolar disorder	EHHADH	0.226	M27	0.428243267
bipolar disorder	ERBB3	0.7813	M30	0.889351849
bipolar disorder	ERBB4	0.6804	M32	0.593018003
bipolar disorder	FABP7	0.8145	NA	NA
bipolar disorder	FADS2	0.7181	M31	0.8366775
bipolar disorder	FBXL3	0.4498	M30	0.704450179
bipolar disorder	FGF17	0.5072	M17	0.656117479
bipolar disorder	FGF20	0.4775	M17	0.870633052
bipolar disorder	FGFR1	0.8035	M17	0.468350385
bipolar disorder	FGFR2	0.8326	M30	0.796636369
bipolar disorder	FKBP5	0.7498	M2	0.563745574
bipolar disorder	FYN	0.4709	M32	0.541742644
bipolar disorder	FZD4	0.5666	M21	0.705741501
bipolar disorder	G6PD	0.2446	M28	0.494212972
bipolar disorder	GABRA1	0.8894	M4	0.539276494
bipolar disorder	GABRA3	0.8368	M9	0.628767381
bipolar disorder	GABRA5	0.9305	M1	0.815454648
bipolar disorder	GABRB1	0.8327	M8	0.804734929
bipolar disorder	GABRB2	0.871	M6	0.592717071
bipolar disorder	GABRB3	0.8669	M1	0.890098768
bipolar disorder	GABRG1	0.6844	M31	0.481039532
bipolar disorder	GAD1	0.8664	NA	NA
bipolar disorder	GAD2	0.8823	NA	NA
bipolar disorder	GAL	0.8641	M14	0.56380692
bipolar disorder	GAP43	0.8641	M5	0.782081024
bipolar disorder	GDNF	0.787	M11	0.763566736
bipolar disorder	GFAP	0.7481	M31	0.848263409
bipolar disorder	GLO1	0.3581	M19	0.564083728
bipolar disorder	GNAL	0.8578	M10	0.754533906
bipolar disorder	GNB1L	0.3626	M6	0.676903068
bipolar disorder	GNB3	0.5909	M17	0.827859047
bipolar disorder	GPR78	0.1716	M28	0.475563404
bipolar disorder	GRIA1	0.8958	M1	0.863413301
bipolar disorder	GRIA2	0.9186	M1	0.90739187
bipolar disorder	GRIA3	0.9085	M1	0.871273605
bipolar disorder	GRID1	0.7482	M30	0.522928309
bipolar disorder	GRIK1	0.8268	M13	0.546479843
bipolar disorder	GRIK2	0.8241	M17	0.604118827
bipolar disorder	GRIK4	0.5296	NA	NA
bipolar disorder	GRIK5	0.4855	M28	0.600234913
bipolar disorder	GRIN1	0.6976	M1	0.620515609
bipolar disorder	GRIN2A	0.8917	M1	0.763500493
bipolar disorder	GRIN2B	0.8226	M1	0.841987277
bipolar disorder	GRIN3A	0.7457	NA	NA
bipolar disorder	GRM3	0.7999	M30	0.744619992
bipolar disorder	GRM4	0.8351	M17	0.929986457
bipolar disorder	GRM5	0.889	M1	0.759901249
bipolar disorder	GRM7	0.8201	M9	0.702738181
bipolar disorder	GRN	0.6381	M28	0.747363793
bipolar disorder	GSK3A	0.5991	M4	0.734486395
bipolar disorder	GSK3B	0.4597	M4	0.761256184
bipolar disorder	GSTM1	0.6977	M26	0.64483904
bipolar disorder	GSTT1	0.7974	M19	0.858520323
bipolar disorder	GSTZ1	0.5677	M30	0.756476857
bipolar disorder	HCG9	0.1785	NA	NA
bipolar disorder	HIF1A	0.4672	M27	0.515857338
bipolar disorder	HINT1	0.4327	M20	0.689367114
bipolar disorder	HIP1R	0.7652	M30	0.901933165
bipolar disorder	HLA-DRB1	0.6239	M25	0.895463313
bipolar disorder	HLA-DRB4	0.5271	M25	0.824308003
bipolar disorder	HLA-E	0.7167	M31	0.757320021
bipolar disorder	HLA-G	0.7308	M27	0.848120107
bipolar disorder	HMGXB4	0.4668	M24	0.743832676
bipolar disorder	HPGDS	0.4075	M25	0.814776544
bipolar disorder	HSP90B1	0.5663	M27	0.728933245
bipolar disorder	HSPA4	0.5301	M23	0.61934229
bipolar disorder	HSPA5	0.3619	M27	0.597996866
bipolar disorder	HTR1A	0.7123	NA	NA
bipolar disorder	HTR1B	0.1801	NA	NA
bipolar disorder	HTR2A	0.8834	M6	0.676439096
bipolar disorder	HTR2C	0.9067	NA	NA
bipolar disorder	HTR3A	0.3309	M28	0.766201666
bipolar disorder	HTR3B	0.8366	M6	0.803677149
bipolar disorder	HTR4	0.8473	M7	0.821710507
bipolar disorder	HTR5A	0.794	M17	0.409482154
bipolar disorder	IFNA1	0.253	M23	0.42264575
bipolar disorder	IGF1	0.8	NA	NA
bipolar disorder	IGFBP2	0.8092	M26	0.664029185
bipolar disorder	IL1B	0.3553	M25	0.579388099
bipolar disorder	IL2RB	0.4012	M28	0.692968447
bipolar disorder	IMPA1	0.6432	M19	0.700548758
bipolar disorder	IMPA2	0.6605	M32	0.61862841
bipolar disorder	IMPACT	0.8	M18	0.773532868
bipolar disorder	INPP1	0.6233	M23	0.665126354
bipolar disorder	INS	0.3784	M12	0.579230354
bipolar disorder	ITGA9	0.6605	M1	0.823460076
bipolar disorder	ITGAM	0.369	M25	0.778799443
bipolar disorder	ITIH3	0.1918	NA	NA
bipolar disorder	ITIH4	0.4091	M24	0.633012286
bipolar disorder	ITPR1	0.9152	M6	0.695249688
bipolar disorder	KCNN3	0.6394	M32	0.611001733
bipolar disorder	KCNQ2	0.5593	M3	0.621830228
bipolar disorder	KCNQ3	0.8698	M11	0.726975319
bipolar disorder	KCTD12	0.6268	M31	0.447286489
bipolar disorder	KLK8	0.7624	M17	0.842945472
bipolar disorder	LARS2	0.3509	M20	0.58463875
bipolar disorder	LBX1	0.3749	M30	0.530108496
bipolar disorder	LDHA	0.6211	M4	0.513682222
bipolar disorder	LMAN2L	0.5384	M14	0.738865049
bipolar disorder	MAGI1	0.6326	M24	0.415602216
bipolar disorder	MAGI2	0.6674	M20	0.767597825
bipolar disorder	MAOA	0.7927	M18	0.411398501
bipolar disorder	MAOB	0.8558	M18	0.504513254
bipolar disorder	MAP2	0.813	M9	0.720029792
bipolar disorder	MAPK1	0.727	M1	0.851079384
bipolar disorder	MBD5	0.5869	M1	0.644138775
bipolar disorder	MCHR1	0.7062	M6	0.611945167
bipolar disorder	MCHR2	0.873	M6	0.841203331
bipolar disorder	MDGA1	0.8086	M17	0.884242498
bipolar disorder	ME2	0.6298	M27	0.632473433
bipolar disorder	MFGE8	0.4203	M32	0.554460651
bipolar disorder	MLC1	0.4955	M31	0.78898831
bipolar disorder	MLLT3	0.7402	M2	0.75541329
bipolar disorder	MMP9	0.3758	M22	0.462399263
bipolar disorder	MPPE1	0.6101	M30	0.779908265
bipolar disorder	MTHFD1	0.5715	M7	0.58372059
bipolar disorder	MTHFR	0.3271	M3	0.489737474
bipolar disorder	MTR	0.6169	M30	0.841054164
bipolar disorder	NAPG	0.7872	M3	0.752158129
bipolar disorder	NCAM1	0.529	M30	0.687005386
bipolar disorder	NCAN	0.7522	M7	0.517793468
bipolar disorder	NDST3	0.8703	M7	0.66806853
bipolar disorder	NDUFV1	0.4575	M19	0.816313593
bipolar disorder	NDUFV2	0.4671	M19	0.872938763
bipolar disorder	NDUFV3	0.6762	M19	0.848744332
bipolar disorder	NEDD4	0.4442	M28	0.675614311
bipolar disorder	NEFL	0.8885	M15	0.859520161
bipolar disorder	NEFM	0.9113	M15	0.854024763
bipolar disorder	NEK4	0.4719	M31	0.763817476
bipolar disorder	NFIX	0.7068	M24	0.781114588
bipolar disorder	NLGN1	0.746	M2	0.58133452
bipolar disorder	NNMT	0.2584	M28	0.494069671
bipolar disorder	NOD2	0.7484	M11	0.680955308
bipolar disorder	NOS3	0.6422	M28	0.857375096
bipolar disorder	NOTCH4	0.8331	M21	0.82725924
bipolar disorder	NPAS2	0.7875	M6	0.668393818
bipolar disorder	NPAS3	0.5133	M28	0.707025375
bipolar disorder	NR1D1	0.6581	M24	0.446504529
bipolar disorder	NR2E1	0.9094	M32	0.662752803
bipolar disorder	NR3C1	0.7139	M24	0.711424831
bipolar disorder	NR4A2	0.5714	NA	NA
bipolar disorder	NRG1	0.8628	M15	0.734609325
bipolar disorder	NRG3	0.8454	M6	0.762992949
bipolar disorder	NRGN	0.9561	M6	0.857345485
bipolar disorder	NRXN1	0.841	M4	0.728544114
bipolar disorder	NTNG1	0.9183	M11	0.961465081
bipolar disorder	NTNG2	0.6496	M6	0.541000597
bipolar disorder	NTRK1	0.8503	M13	0.49364967
bipolar disorder	NTRK2	0.7502	M6	0.720051084
bipolar disorder	OTX2	0.8382	M22	0.484875706
bipolar disorder	P2RX7	0.8016	M30	0.901921086
bipolar disorder	PALB2	0.2677	M17	0.478091369
bipolar disorder	PBRM1	0.4359	M27	0.524722858
bipolar disorder	PCLO	0.869	M1	0.80487473
bipolar disorder	PCNT	0.5994	M7	0.572717751
bipolar disorder	PDE10A	0.8921	M10	0.954158639
bipolar disorder	PDE4A	0.7638	M3	0.77765826
bipolar disorder	PDE4B	0.601	M23	0.656897298
bipolar disorder	PDE9A	0.7022	M32	0.405456645
bipolar disorder	PDLIM5	0.7047	M31	0.772600616
bipolar disorder	PDYN	0.8778	M16	0.60183123
bipolar disorder	PER2	0.6287	M24	0.578531377
bipolar disorder	PER3	0.635	M24	0.660849119
bipolar disorder	PFKFB3	0.8077	M23	0.754739334
bipolar disorder	PFKL	0.2593	M20	0.422233194
bipolar disorder	PGAM1	0.5046	M19	0.705123571
bipolar disorder	PGP	0.5928	M3	0.783471978
bipolar disorder	PIK3C3	0.4119	M27	0.781280973
bipolar disorder	PIP4K2A	0.9068	M30	0.872351289
bipolar disorder	PIP4K2C	0.3223	M4	0.50521116
bipolar disorder	PLA2G4A	0.6268	M20	0.415477323
bipolar disorder	PLA2G6	0.4205	M30	0.619185141
bipolar disorder	PLCB1	0.9186	M7	0.869686835
bipolar disorder	PLCG1	0.361	M24	0.614446654
bipolar disorder	PLCXD3	0.212	M28	0.556637621
bipolar disorder	PMCH	0.8515	NA	NA
bipolar disorder	POLG	0.6004	M20	0.834470467
bipolar disorder	POMC	0.4262	M28	0.726879574
bipolar disorder	POU3F2	0.8377	M31	0.641159556
bipolar disorder	PPARD	0.6115	M3	0.543940156
bipolar disorder	PPID	0.3963	M4	0.620629452
bipolar disorder	PPP1R1B	0.8332	M10	0.909460843
bipolar disorder	PPP2R2C	0.5774	M20	0.608880861
bipolar disorder	PPP3CC	0.6183	M19	0.602153363
bipolar disorder	PRKCI	0.6995	M1	0.691105729
bipolar disorder	PRKCZ	0.5221	M4	0.711808197
bipolar disorder	PRODH	0.4295	M26	0.485042494
bipolar disorder	PSEN2	0.5861	M19	0.74436512
bipolar disorder	PTGDS	0.7923	M30	0.900220436
bipolar disorder	PVALB	0.9474	M19	0.618817573
bipolar disorder	RAPGEF5	0.8176	M30	0.783462502
bipolar disorder	RASGRF1	0.8059	M3	0.663725544
bipolar disorder	RASGRP1	0.8657	M1	0.567600046
bipolar disorder	RELN	0.8414	M17	0.815401277
bipolar disorder	RFX4	0.5994	M31	0.795396387
bipolar disorder	RGS4	0.9302	M6	0.837586058
bipolar disorder	RNF41	0.643	M4	0.738972686
bipolar disorder	ROR1	0.6608	M22	0.836223955
bipolar disorder	RORA	0.8818	M11	0.882261417
bipolar disorder	S100A10	0.8933	M15	0.808243404
bipolar disorder	S100B	0.8496	M30	0.920012859
bipolar disorder	S1PR1	0.5792	M32	0.619456447
bipolar disorder	SAT1	0.6122	M27	0.775448741
bipolar disorder	SCN8A	0.7865	M3	0.878255232
bipolar disorder	SEC24C	0.1992	M19	0.453677722
bipolar disorder	SERPINA1	0.7073	M13	0.674073126
bipolar disorder	SEZ6L	0.8762	M5	0.534335351
bipolar disorder	SFRP1	0.8886	M27	0.549051467
bipolar disorder	SIRT1	0.5287	M24	0.710516064
bipolar disorder	SLC12A6	0.5746	M23	0.631165226
bipolar disorder	SLC17A6	0.9187	M11	0.634906021
bipolar disorder	SLC17A7	0.9282	M6	0.75081612
bipolar disorder	SLC18A1	0.3264	M12	0.693283876
bipolar disorder	SLC18A2	0.8869	M12	0.668730057
bipolar disorder	SLC1A1	0.682	M4	0.488560413
bipolar disorder	SLC1A2	0.6905	M32	0.784735112
bipolar disorder	SLC1A3	0.5271	M32	0.649500361
bipolar disorder	SLC1A6	0.7636	M17	0.906532096
bipolar disorder	SLC25A4	0.4128	M19	0.638455083
bipolar disorder	SLC39A3	0.5724	M4	0.666272556
bipolar disorder	SLC5A3	0.7251	M26	0.495887954
bipolar disorder	SLC6A13	0.6781	M21	0.764454069
bipolar disorder	SLC6A3	0.8898	M12	0.967878399
bipolar disorder	SMS	0.6012	M4	0.822758169
bipolar disorder	SNAP25	0.8641	M3	0.826053232
bipolar disorder	SOD2	0.5776	M23	0.725836039
bipolar disorder	SORCS2	0.6262	M20	0.61228689
bipolar disorder	SP4	0.4954	M24	0.681835603
bipolar disorder	SP8	0.5185	NA	NA
bipolar disorder	SPR	0.6973	M27	0.643291396
bipolar disorder	SST	0.8931	NA	NA
bipolar disorder	SSTR5	0.5746	M17	0.697096993
bipolar disorder	ST3GAL1	0.7268	M3	0.482047445
bipolar disorder	ST8SIA2	0.5598	M28	0.539431171
bipolar disorder	STAB1	0.2972	M27	0.615948463
bipolar disorder	SYN3	0.7419	M3	0.577205882
bipolar disorder	SYNE1	0.7105	M22	0.718169407
bipolar disorder	SYNGR1	0.407	M27	0.627179916
bipolar disorder	TAC1	0.8597	M10	0.586423172
bipolar disorder	TCF4	0.8339	M1	0.650214749
bipolar disorder	TCF7L2	0.9414	M11	0.936110342
bipolar disorder	TDO2	0.5447	M6	0.500119486
bipolar disorder	TGFB1	0.619	M31	0.70649567
bipolar disorder	TGM2	0.4389	M21	0.681322994
bipolar disorder	TH	0.8612	M12	0.817070461
bipolar disorder	TIMELESS	0.7555	M30	0.768034641
bipolar disorder	TLL2	0.7885	M30	0.753133913
bipolar disorder	TLR2	0.5387	M25	0.818482951
bipolar disorder	TLR4	0.5881	M31	0.674948465
bipolar disorder	TMSB10	0.8182	M8	0.570792675
bipolar disorder	TNF	0.4795	M17	0.542184656
bipolar disorder	TOM1	0.5055	M28	0.815506561
bipolar disorder	TPH2	0.8337	NA	NA
bipolar disorder	TRPC3	0.8909	NA	NA
bipolar disorder	TRPM2	0.6955	M3	0.697196694
bipolar disorder	TSHB	0.0882	M28	0.451583642
bipolar disorder	TSNAX	0.351	M9	0.532376542
bipolar disorder	TSPAN8	0.8531	M30	0.683591236
bipolar disorder	TSPO	0.6405	M30	0.840866713
bipolar disorder	TUBA8	0.8363	M11	0.641253681
bipolar disorder	UCP2	0.3736	M26	0.638634434
bipolar disorder	ULK4	0.4523	M26	0.944319101
bipolar disorder	USP46	0.5892	M1	0.49369118
bipolar disorder	VAPA	0.3824	M29	0.554254274
bipolar disorder	VDR	0.4958	NA	NA
bipolar disorder	VEGFA	0.7306	M21	0.77433861
bipolar disorder	VGF	0.1876	M28	0.458096357
bipolar disorder	VIP	0.8282	NA	NA
bipolar disorder	VIPR2	0.62	M6	0.402618073
bipolar disorder	WFS1	0.4109	NA	NA
bipolar disorder	XBP1	0.6193	M27	0.684763622
bipolar disorder	YWHAE	0.4345	M23	0.596744061
bipolar disorder	YWHAH	0.8149	M4	0.681050226
bipolar disorder	YWHAZ	0.7153	M1	0.6771869
bipolar disorder	ZNF804A	0.5605	M9	0.441289152
cocaine-related disorders	APOL2	0.8398	M19	0.731516932
cocaine-related disorders	ARC	0.4738	M2	0.52584806
cocaine-related disorders	ATP9B	0.6086	M20	0.623399213
cocaine-related disorders	BCHE	0.7897	M11	0.57648711
cocaine-related disorders	BDNF	0.8772	M16	0.799243385
cocaine-related disorders	CALM1	0.6705	M20	0.774575319
cocaine-related disorders	CALM2	0.5195	M20	0.631846801
cocaine-related disorders	CAMK2A	0.9348	M1	0.877595695
cocaine-related disorders	CAMK2B	0.8634	M1	0.826203811
cocaine-related disorders	CAMK4	0.9174	M7	0.66874431
cocaine-related disorders	CARTPT	0.8862	NA	NA
cocaine-related disorders	CCKBR	0.791	M6	0.827534205
cocaine-related disorders	CES1	0.2837	M28	0.670097215
cocaine-related disorders	CES2	0.3525	M27	0.611299934
cocaine-related disorders	CHRM5	0.606	M12	0.466330124
cocaine-related disorders	CNR1	0.8908	M1	0.518867399
cocaine-related disorders	COL21A1	0.6793	M26	0.776608434
cocaine-related disorders	COMT	0.52	M30	0.875444324
cocaine-related disorders	CREB1	0.5736	M24	0.7908751
cocaine-related disorders	CRH	0.867	NA	NA
cocaine-related disorders	CRHBP	0.8428	NA	NA
cocaine-related disorders	CRHR1	0.6331	M17	0.765314278
cocaine-related disorders	CRHR2	0.1939	NA	NA
cocaine-related disorders	DRD1	0.8996	M10	0.93053425
cocaine-related disorders	DRD2	0.8562	M10	0.667441779
cocaine-related disorders	DRD3	0.8197	M10	0.494957743
cocaine-related disorders	EGR1	0.5688	M7	0.480717122
cocaine-related disorders	EHMT2	0.2988	M24	0.643842396
cocaine-related disorders	FDFT1	0.6411	M30	0.630487389
cocaine-related disorders	FGF2	0.662	M31	0.703527595
cocaine-related disorders	FOS	0.376	M25	0.570948675
cocaine-related disorders	FOSB	0.46	M7	0.405892672
cocaine-related disorders	GABBR1	0.7133	M11	0.579664536
cocaine-related disorders	GABRA2	0.907	M1	0.744279982
cocaine-related disorders	GABRG2	0.8531	M9	0.486756063
cocaine-related disorders	GAD1	0.8664	NA	NA
cocaine-related disorders	GAD2	0.8823	NA	NA
cocaine-related disorders	GCC1	0.3692	M30	0.64969368
cocaine-related disorders	GDNF	0.787	M11	0.763566736
cocaine-related disorders	GHRL	0.56	M21	0.518674995
cocaine-related disorders	GPHN	0.598	M24	0.524769734
cocaine-related disorders	GPSM1	0.6308	M24	0.723887125
cocaine-related disorders	GRIA1	0.8958	M1	0.863413301
cocaine-related disorders	GRIA2	0.9186	M1	0.90739187
cocaine-related disorders	GRIN1	0.6976	M1	0.620515609
cocaine-related disorders	GRM5	0.889	M1	0.759901249
cocaine-related disorders	HCRT	0.7377	NA	NA
cocaine-related disorders	HCRTR1	0.7836	M14	0.461165479
cocaine-related disorders	HDAC4	0.6357	M20	0.640229447
cocaine-related disorders	HDAC5	0.5958	M19	0.626054738
cocaine-related disorders	HOMER1	0.9145	M6	0.783670954
cocaine-related disorders	HOMER2	0.7587	M2	0.559873786
cocaine-related disorders	HTR1A	0.7123	NA	NA
cocaine-related disorders	HTR1B	0.1801	NA	NA
cocaine-related disorders	HTR2A	0.8834	M6	0.676439096
cocaine-related disorders	ILK	0.4901	M30	0.750420496
cocaine-related disorders	JUND	0.3656	M23	0.464423612
cocaine-related disorders	KLHL5	0.5661	M30	0.519600192
cocaine-related disorders	LRRC7	0.9313	M1	0.817961381
cocaine-related disorders	MANEA	0.6574	M27	0.557038089
cocaine-related disorders	MAPK1	0.727	M1	0.851079384
cocaine-related disorders	MAPK3	0.5122	NA	NA
cocaine-related disorders	MECP2	0.4199	M23	0.605863185
cocaine-related disorders	NGF	0.1455	M28	0.451728945
cocaine-related disorders	NPY	0.8801	M7	0.724010521
cocaine-related disorders	NPY2R	0.7131	M2	0.449577001
cocaine-related disorders	NR3C1	0.7139	M24	0.711424831
cocaine-related disorders	NTRK2	0.7502	M6	0.720051084
cocaine-related disorders	OPRK1	0.692	NA	NA
cocaine-related disorders	OPRM1	0.8106	NA	NA
cocaine-related disorders	PDYN	0.8778	M16	0.60183123
cocaine-related disorders	POMC	0.4262	M28	0.726879574
cocaine-related disorders	PRL	0.8969	M11	0.418813381
cocaine-related disorders	PRMT6	0.5831	M27	0.587779773
cocaine-related disorders	RPS6KA5	0.8	M10	0.684391294
cocaine-related disorders	SCARB1	0.6807	M10	0.654119446
cocaine-related disorders	SIGMAR1	0.2895	NA	NA
cocaine-related disorders	SLC1A2	0.6905	M32	0.784735112
cocaine-related disorders	SLC6A3	0.8898	M12	0.967878399
cocaine-related disorders	SMAD3	0.7054	M7	0.64596073
cocaine-related disorders	SMARCA4	0.1604	NA	NA
cocaine-related disorders	SNCA	0.8439	M6	0.612842615
cocaine-related disorders	SYT13	0.7262	M4	0.639118791
cocaine-related disorders	TACR3	0.7773	NA	NA
cocaine-related disorders	TYK2	0.4224	M24	0.776872848
dementia	ABCA7	0.4018	M22	0.530891611
dementia	APOE	0.6409	M32	0.745689857
dementia	APP	0.4769	M23	0.624477943
dementia	BIN1	0.5697	M30	0.507556445
dementia	CD2AP	0.4315	M22	0.561704919
dementia	CLU	0.4677	M32	0.580350653
dementia	CP	0.5675	M26	0.691945718
dementia	DNMT1	0.4105	M17	0.733450143
dementia	EPHA1	0.6276	M11	0.636086364
dementia	GRN	0.6381	M28	0.747363793
dementia	MAPT	0.4949	M20	0.723658483
dementia	PICALM	0.7118	M23	0.809701228
dementia	SLC6A3	0.8898	M12	0.967878399
dementia	SLC9A8	0.296	M24	0.664457301
dementia	TREM2	0.5588	M25	0.853389119
depressive disorder	A2M	0.7259	M21	0.922020211
depressive disorder	AANAT	0.0455	NA	NA
depressive disorder	ABCB1	0.5802	M21	0.83205743
depressive disorder	ACSL4	0.7064	M9	0.581397603
depressive disorder	ADCY5	0.7338	M10	0.903615647
depressive disorder	ADCY7	0.6698	NA	NA
depressive disorder	ADCY8	0.8109	M11	0.557984789
depressive disorder	ADCYAP1	0.8756	NA	NA
depressive disorder	ADORA2A	0.8712	M10	0.972871855
depressive disorder	ADRA2A	0.8174	NA	NA
depressive disorder	ADRB1	0.6998	M7	0.68949366
depressive disorder	AGT	0.5749	M31	0.821414683
depressive disorder	AKT1	0.2567	M20	0.529388732
depressive disorder	ALB	0.6674	NA	NA
depressive disorder	ALG8	0.4664	M27	0.761140721
depressive disorder	ALK	0.873	M18	0.497940732
depressive disorder	ANKK1	0.5816	M24	0.780829331
depressive disorder	APP	0.4769	M23	0.624477943
depressive disorder	APRT	0.4778	M27	0.752684058
depressive disorder	AQP4	0.5473	M32	0.701290272
depressive disorder	ARNTL	0.8026	M6	0.688562944
depressive disorder	ARRB2	0.5659	M2	0.671424448
depressive disorder	ARTN	0.206	M23	0.484596137
depressive disorder	ATF3	0.6426	M30	0.752860772
depressive disorder	ATF4	0.6321	M30	0.735880267
depressive disorder	ATP1A3	0.6169	M3	0.811572177
depressive disorder	ATP2A2	0.5182	M11	0.668927035
depressive disorder	ATXN3	0.4611	M19	0.521234211
depressive disorder	BAG1	0.6508	M27	0.746281358
depressive disorder	BCL2	0.6566	M31	0.758818788
depressive disorder	BDNF	0.8772	M16	0.799243385
depressive disorder	BICC1	0.3539	M26	0.438051394
depressive disorder	BRCA1	0.7534	M30	0.82143352
depressive disorder	CACNA1C	0.7574	M11	0.649791474
depressive disorder	CADM1	0.7868	M14	0.494662242
depressive disorder	CALM2	0.5195	M20	0.631846801
depressive disorder	CAMK2A	0.9348	M1	0.877595695
depressive disorder	CARTPT	0.8862	NA	NA
depressive disorder	CDH13	0.8453	NA	NA
depressive disorder	CDKN2A	0.6045	M28	0.833390396
depressive disorder	CHAT	0.7482	M15	0.546799334
depressive disorder	CHRM2	0.877	M15	0.517713365
depressive disorder	CHRNA2	0.8861	M11	0.696407122
depressive disorder	CHRNA4	0.416	M11	0.578440998
depressive disorder	CHRNA6	0.7978	M11	0.433393442
depressive disorder	CHRNB3	0.8427	M12	0.776192836
depressive disorder	CLOCK	0.5458	M6	0.560541542
depressive disorder	CMKLR1	0.5436	M25	0.772976368
depressive disorder	CNR1	0.8908	M1	0.518867399
depressive disorder	CNR2	0.0912	M28	0.435228062
depressive disorder	COMT	0.52	M30	0.875444324
depressive disorder	CPLX1	0.8879	M3	0.683632042
depressive disorder	CPLX2	0.8805	M1	0.708402475
depressive disorder	CREB1	0.5736	M24	0.7908751
depressive disorder	CRH	0.867	NA	NA
depressive disorder	CRHBP	0.8428	NA	NA
depressive disorder	CRHR1	0.6331	M17	0.765314278
depressive disorder	CRHR2	0.1939	NA	NA
depressive disorder	CRY1	0.5311	M24	0.70798098
depressive disorder	CRY2	0.6415	M6	0.621423571
depressive disorder	CSMD2	0.2008	NA	NA
depressive disorder	CYP2D6	0.5294	M8	0.496979653
depressive disorder	DEAF1	0.6548	M1	0.673812957
depressive disorder	DGKB	0.8938	M7	0.906325542
depressive disorder	DISC1	0.6135	M30	0.776494577
depressive disorder	DIXDC1	0.6547	M30	0.714359207
depressive disorder	DKK4	0.3955	M28	0.523666966
depressive disorder	DLG4	0.6431	M1	0.751249542
depressive disorder	DPP4	0.3403	M6	0.508168127
depressive disorder	DPYSL2	0.6341	M30	0.832434348
depressive disorder	DRD1	0.8996	M10	0.93053425
depressive disorder	DRD2	0.8562	M10	0.667441779
depressive disorder	DRD3	0.8197	M10	0.494957743
depressive disorder	DRD4	0.616	M26	0.809154812
depressive disorder	DRD5	0.815	NA	NA
depressive disorder	DTNBP1	0.6323	NA	NA
depressive disorder	DUSP1	0.649	M27	0.609325735
depressive disorder	DUSP4	0.4933	M2	0.434378184
depressive disorder	DUSP6	0.8618	M6	0.597292852
depressive disorder	EGR3	0.9063	M1	0.883796083
depressive disorder	FEV	0.7275	NA	NA
depressive disorder	FGF17	0.5072	M17	0.656117479
depressive disorder	FGF2	0.662	M31	0.703527595
depressive disorder	FGF20	0.4775	M17	0.870633052
depressive disorder	FGFR1	0.8035	M17	0.468350385
depressive disorder	FGFR2	0.8326	M30	0.796636369
depressive disorder	FKBP5	0.7498	M2	0.563745574
depressive disorder	FOLH1	0.8563	M30	0.909329204
depressive disorder	FTH1	0.7676	M30	0.85810728
depressive disorder	FTL	0.6555	M29	0.837591898
depressive disorder	FTO	0.3438	M5	0.496933667
depressive disorder	GABPA	0.6453	M29	0.706739317
depressive disorder	GABRA3	0.8368	M9	0.628767381
depressive disorder	GABRA6	0.9502	M17	0.971516544
depressive disorder	GABRB3	0.8669	M1	0.890098768
depressive disorder	GAD1	0.8664	NA	NA
depressive disorder	GAL	0.8641	M14	0.56380692
depressive disorder	GAP43	0.8641	M5	0.782081024
depressive disorder	GFAP	0.7481	M31	0.848263409
depressive disorder	GH1	0.3035	M28	0.60791199
depressive disorder	GHRL	0.56	M21	0.518674995
depressive disorder	GLO1	0.3581	M19	0.564083728
depressive disorder	GLUL	0.655	M30	0.654311423
depressive disorder	GNB1	0.4355	M20	0.64067561
depressive disorder	GNB3	0.5909	M17	0.827859047
depressive disorder	GPX1	0.6395	M27	0.687137605
depressive disorder	GRIA1	0.8958	M1	0.863413301
depressive disorder	GRIA3	0.9085	M1	0.871273605
depressive disorder	GRID1	0.7482	M30	0.522928309
depressive disorder	GRIK3	0.7047	NA	NA
depressive disorder	GRIN2A	0.8917	M1	0.763500493
depressive disorder	GRIN2B	0.8226	M1	0.841987277
depressive disorder	GRM1	0.7841	M17	0.473520225
depressive disorder	GRM7	0.8201	M9	0.702738181
depressive disorder	GRN	0.6381	M28	0.747363793
depressive disorder	GRPR	0.6012	NA	NA
depressive disorder	GSK3A	0.5991	M4	0.734486395
depressive disorder	GSK3B	0.4597	M4	0.761256184
depressive disorder	GSTM1	0.6977	M26	0.64483904
depressive disorder	GSTT1	0.7974	M19	0.858520323
depressive disorder	GYPE	0.6921	M6	0.68714977
depressive disorder	HCN1	0.8485	M3	0.598133884
depressive disorder	HCRT	0.7377	NA	NA
depressive disorder	HCRTR1	0.7836	M14	0.461165479
depressive disorder	HDAC5	0.5958	M19	0.626054738
depressive disorder	HDAC6	0.5559	M18	0.519975266
depressive disorder	HDAC9	0.5125	M11	0.584301548
depressive disorder	HOMER1	0.9145	M6	0.783670954
depressive disorder	HP	0.5973	M32	0.697217192
depressive disorder	HSD11B1	0.807	M30	0.640462073
depressive disorder	HSPB3	0.9035	M6	0.788564005
depressive disorder	HTR1A	0.7123	NA	NA
depressive disorder	HTR1B	0.1801	NA	NA
depressive disorder	HTR1D	0.7553	M10	0.515431374
depressive disorder	HTR2A	0.8834	M6	0.676439096
depressive disorder	HTR2C	0.9067	NA	NA
depressive disorder	HTR3A	0.3309	M28	0.766201666
depressive disorder	HTR3B	0.8366	M6	0.803677149
depressive disorder	HTR4	0.8473	M7	0.821710507
depressive disorder	HTR7	0.7764	M11	0.559282742
depressive disorder	HTT	0.6064	M4	0.704201545
depressive disorder	IDO1	0.2228	M28	0.525863113
depressive disorder	IGF1	0.8	NA	NA
depressive disorder	IL18	0.6181	M25	0.792099581
depressive disorder	IL1B	0.3553	M25	0.579388099
depressive disorder	IL6R	0.6473	M25	0.651275346
depressive disorder	IMPA2	0.6605	M32	0.61862841
depressive disorder	KCNJ6	0.8868	M12	0.576681222
depressive disorder	KCNK2	0.7652	M7	0.487942247
depressive disorder	LGI1	0.7817	M1	0.48593212
depressive disorder	LIF	0.4273	M17	0.491312239
depressive disorder	LTA4H	0.3548	M22	0.673747141
depressive disorder	M6PR	0.63	M9	0.578086269
depressive disorder	MAOA	0.7927	M18	0.411398501
depressive disorder	MAOB	0.8558	M18	0.504513254
depressive disorder	MAP2K5	0.4826	NA	NA
depressive disorder	MAPK3	0.5122	NA	NA
depressive disorder	MAPK8	0.4037	M4	0.552408936
depressive disorder	MC1R	0.636	M17	0.686320893
depressive disorder	MCHR1	0.7062	M6	0.611945167
depressive disorder	MED12	0.2217	M24	0.518320728
depressive disorder	MIF	0.345	M20	0.508612595
depressive disorder	MMAB	0.2831	M30	0.526090608
depressive disorder	MTHFR	0.3271	M3	0.489737474
depressive disorder	MTR	0.6169	M30	0.841054164
depressive disorder	NCAM1	0.529	M30	0.687005386
depressive disorder	NEFM	0.9113	M15	0.854024763
depressive disorder	NGF	0.1455	M28	0.451728945
depressive disorder	NGFR	0.7301	NA	NA
depressive disorder	NOS1	0.7745	NA	NA
depressive disorder	NOS2	0.7016	M6	0.784864793
depressive disorder	NOS3	0.6422	M28	0.857375096
depressive disorder	NPAS2	0.7875	M6	0.668393818
depressive disorder	NPY	0.8801	M7	0.724010521
depressive disorder	NPY1R	0.8765	M16	0.798893931
depressive disorder	NR1D1	0.6581	M24	0.446504529
depressive disorder	NR3C1	0.7139	M24	0.711424831
depressive disorder	NR3C2	0.8005	M2	0.897165001
depressive disorder	NRG1	0.8628	M15	0.734609325
depressive disorder	NRXN1	0.841	M4	0.728544114
depressive disorder	NTRK2	0.7502	M6	0.720051084
depressive disorder	NTS	0.8787	NA	NA
depressive disorder	OAS2	0.5985	M21	0.739182224
depressive disorder	OPRK1	0.692	NA	NA
depressive disorder	OPRM1	0.8106	NA	NA
depressive disorder	OXT	0.824	M14	0.411879578
depressive disorder	OXTR	0.8265	M18	0.548801448
depressive disorder	P2RX7	0.8016	M30	0.901921086
depressive disorder	PCLO	0.869	M1	0.80487473
depressive disorder	PDE1B	0.8653	M10	0.970836916
depressive disorder	PDE4A	0.7638	M3	0.77765826
depressive disorder	PDE4B	0.601	M23	0.656897298
depressive disorder	PDE4D	0.5682	M4	0.56244849
depressive disorder	PDYN	0.8778	M16	0.60183123
depressive disorder	PENK	0.9015	M10	0.797856434
depressive disorder	PER2	0.6287	M24	0.578531377
depressive disorder	PER3	0.635	M24	0.660849119
depressive disorder	PEX5L	0.9025	M30	0.498756581
depressive disorder	PITX3	0.2372	M28	0.584847245
depressive disorder	PMCH	0.8515	NA	NA
depressive disorder	PNOC	0.6798	NA	NA
depressive disorder	POMC	0.4262	M28	0.726879574
depressive disorder	PPP1R1B	0.8332	M10	0.909460843
depressive disorder	PPP3CC	0.6183	M19	0.602153363
depressive disorder	PRKCI	0.6995	M1	0.691105729
depressive disorder	PRNP	0.2619	M23	0.569519438
depressive disorder	PSEN1	0.7508	M30	0.928597384
depressive disorder	PTGS2	0.718	M6	0.596796897
depressive disorder	PYY	0.1349	NA	NA
depressive disorder	RAC1	0.497	M20	0.636394507
depressive disorder	RELN	0.8414	M17	0.815401277
depressive disorder	RGS1	0.603	M25	0.706885959
depressive disorder	RNF123	0.4696	M4	0.763494659
depressive disorder	RORA	0.8818	M11	0.882261417
depressive disorder	S100A10	0.8933	M15	0.808243404
depressive disorder	S100B	0.8496	M30	0.920012859
depressive disorder	SAT1	0.6122	M27	0.775448741
depressive disorder	SERPINA6	0.7023	M28	0.861501467
depressive disorder	SFRP1	0.8886	M27	0.549051467
depressive disorder	SGCE	0.6262	M30	0.868169543
depressive disorder	SLC18A1	0.3264	M12	0.693283876
depressive disorder	SLC18A2	0.8869	M12	0.668730057
depressive disorder	SLC1A1	0.682	M4	0.488560413
depressive disorder	SLC1A2	0.6905	M32	0.784735112
depressive disorder	SLC6A1	0.7814	M32	0.554032233
depressive disorder	SLC6A3	0.8898	M12	0.967878399
depressive disorder	SLCO1C1	0.5864	M32	0.545295415
depressive disorder	SNAP25	0.8641	M3	0.826053232
depressive disorder	SOD1	0.6704	M19	0.831601061
depressive disorder	SOD2	0.5776	M23	0.725836039
depressive disorder	SRD5A1	0.6314	M15	0.630413274
depressive disorder	STAT3	0.5875	M27	0.637135644
depressive disorder	STIP1	0.2765	M4	0.471948661
depressive disorder	STMN1	0.8302	M20	0.515693057
depressive disorder	SYN1	0.8318	M2	0.66491319
depressive disorder	TAC1	0.8597	M10	0.586423172
depressive disorder	TBX19	0.4943	M30	0.498641327
depressive disorder	TGFB1	0.619	M31	0.70649567
depressive disorder	TH	0.8612	M12	0.817070461
depressive disorder	TIMELESS	0.7555	M30	0.768034641
depressive disorder	TLE1	0.7667	M1	0.670303732
depressive disorder	TNF	0.4795	M17	0.542184656
depressive disorder	TNFRSF1A	0.3653	M26	0.628238187
depressive disorder	TPH2	0.8337	NA	NA
depressive disorder	TRH	0.7578	NA	NA
depressive disorder	TTR	0.4247	M26	0.514374517
depressive disorder	UCN	0.5157	NA	NA
depressive disorder	VEGFA	0.7306	M21	0.77433861
depressive disorder	VGF	0.1876	M28	0.458096357
depressive disorder	WFS1	0.4109	NA	NA
depressive disorder	WWC1	0.6234	M26	0.732856069
dystonia	ACTB	0.4862	M23	0.659696582
dystonia	ANO3	0.9241	M10	0.970593115
dystonia	ATP1A3	0.6169	M3	0.811572177
dystonia	CACNA1B	0.8516	M8	0.73404658
dystonia	CHRNA4	0.416	M11	0.578440998
dystonia	CIZ1	0.3522	M20	0.635304657
dystonia	CYP2D6	0.5294	M8	0.496979653
dystonia	GCH1	0.7486	M18	0.524156453
dystonia	GNAL	0.8578	M10	0.754533906
dystonia	PRKRA	0.3991	M30	0.657984574
dystonia	PRRT2	0.8896	M1	0.61851424
dystonia	SCP2	0.6583	M23	0.801589783
dystonia	SERAC1	0.4469	M9	0.424828162
dystonia	SLC2A1	0.7379	M21	0.847949742
dystonia	SLC30A10	0.7091	M27	0.562464243
dystonia	TAF1	0.4797	M30	0.767107788
dystonia	TH	0.8612	M12	0.817070461
dystonia	THAP1	0.0891	NA	NA
dystonia	TOR1A	0.3987	M5	0.606108274
epilepsy	APOE	0.6409	M32	0.745689857
epilepsy	BDKRB1	0.612	M17	0.527509539
epilepsy	BDKRB2	0.7873	M13	0.877769712
epilepsy	CALHM1	0.516	NA	NA
epilepsy	CNR1	0.8908	M1	0.518867399
epilepsy	GABBR1	0.7133	M11	0.579664536
epilepsy	GABBR2	0.9041	M11	0.713237113
epilepsy	GRM1	0.7841	M17	0.473520225
epilepsy	GRM2	0.2169	NA	NA
epilepsy	GRM3	0.7999	M30	0.744619992
epilepsy	GRM4	0.8351	M17	0.929986457
epilepsy	GRM5	0.889	M1	0.759901249
epilepsy	KCNC4	0.8138	M3	0.663427056
epilepsy	KDR	0.7028	M21	0.727320656
epilepsy	NPY	0.8801	M7	0.724010521
epilepsy	NPY2R	0.7131	M2	0.449577001
epilepsy	P2RX4	0.6932	M17	0.92129466
epilepsy	P2RX7	0.8016	M30	0.901921086
epilepsy	PDYN	0.8778	M16	0.60183123
epilepsy	PRNP	0.2619	M23	0.569519438
epilepsy	SCN1A	0.85	M19	0.674312544
epilepsy	SCN1B	0.8863	M3	0.663203871
epilepsy	SLC12A2	0.8126	M30	0.864724214
epilepsy	SLC12A5	0.8298	M4	0.694605507
epilepsy	SLC1A1	0.682	M4	0.488560413
epilepsy	SLIT2	0.8593	NA	NA
epilepsy	TEK	0.6194	NA	NA
epilepsy	TRPV1	0.5862	M30	0.70791137
epilepsy	VDR	0.4958	NA	NA
epilepsy	VEGFA	0.7306	M21	0.77433861
epilepsy, temporal lobe	ABCB1	0.5802	M21	0.83205743
epilepsy, temporal lobe	ADRA2A	0.8174	NA	NA
epilepsy, temporal lobe	AKT1	0.2567	M20	0.529388732
epilepsy, temporal lobe	ALB	0.6674	NA	NA
epilepsy, temporal lobe	AUTS2	0.7771	M31	0.475936634
epilepsy, temporal lobe	BDNF	0.8772	M16	0.799243385
epilepsy, temporal lobe	CHD2	0.2866	M23	0.534807611
epilepsy, temporal lobe	CHRM1	0.896	M6	0.875087076
epilepsy, temporal lobe	CHRM2	0.877	M15	0.517713365
epilepsy, temporal lobe	CNTNAP2	0.7803	M3	0.498625472
epilepsy, temporal lobe	FLNA	0.2385	M27	0.544384655
epilepsy, temporal lobe	FOLR1	0.5466	M26	0.893992459
epilepsy, temporal lobe	FOS	0.376	M25	0.570948675
epilepsy, temporal lobe	FOSB	0.46	M7	0.405892672
epilepsy, temporal lobe	GABRB3	0.8669	M1	0.890098768
epilepsy, temporal lobe	GFAP	0.7481	M31	0.848263409
epilepsy, temporal lobe	GPX1	0.6395	M27	0.687137605
epilepsy, temporal lobe	GRIN2A	0.8917	M1	0.763500493
epilepsy, temporal lobe	GRIN2B	0.8226	M1	0.841987277
epilepsy, temporal lobe	GRM1	0.7841	M17	0.473520225
epilepsy, temporal lobe	HCN1	0.8485	M3	0.598133884
epilepsy, temporal lobe	ILK	0.4901	M30	0.750420496
epilepsy, temporal lobe	KCNAB2	0.8163	M3	0.815626016
epilepsy, temporal lobe	KCNH1	0.8223	M6	0.768066949
epilepsy, temporal lobe	KCNQ2	0.5593	M3	0.621830228
epilepsy, temporal lobe	L2HGDH	0.3358	M1	0.442558235
epilepsy, temporal lobe	MEF2C	0.9244	M6	0.922852957
epilepsy, temporal lobe	NPY	0.8801	M7	0.724010521
epilepsy, temporal lobe	NPY2R	0.7131	M2	0.449577001
epilepsy, temporal lobe	OPRD1	0.2727	M16	0.520920676
epilepsy, temporal lobe	OPRM1	0.8106	NA	NA
epilepsy, temporal lobe	P2RX2	0.5121	M16	0.80816912
epilepsy, temporal lobe	P2RX4	0.6932	M17	0.92129466
epilepsy, temporal lobe	PCDH19	0.8179	M8	0.591499951
epilepsy, temporal lobe	POLG	0.6004	M20	0.834470467
epilepsy, temporal lobe	POMC	0.4262	M28	0.726879574
epilepsy, temporal lobe	RAB39B	0.5362	M4	0.748695389
epilepsy, temporal lobe	SCN1A	0.85	M19	0.674312544
epilepsy, temporal lobe	SCN2A	0.8718	M1	0.749522934
epilepsy, temporal lobe	SCN8A	0.7865	M3	0.878255232
epilepsy, temporal lobe	SLC12A2	0.8126	M30	0.864724214
epilepsy, temporal lobe	SLC12A5	0.8298	M4	0.694605507
epilepsy, temporal lobe	SLC1A1	0.682	M4	0.488560413
epilepsy, temporal lobe	SLC1A2	0.6905	M32	0.784735112
epilepsy, temporal lobe	SLC1A3	0.5271	M32	0.649500361
epilepsy, temporal lobe	SLC4A10	0.8803	M1	0.699767795
epilepsy, temporal lobe	SPARCL1	0.7794	M6	0.71143772
epilepsy, temporal lobe	STAMBP	0.8243	M30	0.897603404
epilepsy, temporal lobe	STX1B	0.6775	M3	0.813634329
epilepsy, temporal lobe	SYNGAP1	0.8329	M1	0.872948962
epilepsy, temporal lobe	TGFB1	0.619	M31	0.70649567
epilepsy, temporal lobe	TSC1	0.3396	M20	0.604513826
epilepsy, temporal lobe	TSC2	0.4121	M24	0.702409063
epilepsy, temporal lobe	TXNRD1	0.6218	M18	0.657556119
epilepsy, temporal lobe	UBE3A	0.5698	M2	0.657102778
epilepsy, temporal lobe	VDAC1	0.4138	M4	0.716941926
epilepsy, temporal lobe	VDAC2	0.5846	M19	0.869536407
frontotemporal lobar degeneration	C9ORF72	0	NA	NA
frontotemporal lobar degeneration	CHMP2B	0.5784	M30	0.780026962
frontotemporal lobar degeneration	FUS	0.396	M24	0.723363892
frontotemporal lobar degeneration	GRN	0.6381	M28	0.747363793
frontotemporal lobar degeneration	ITM2B	0.4329	M29	0.472959561
frontotemporal lobar degeneration	MAPT	0.4949	M20	0.723658483
frontotemporal lobar degeneration	SIGMAR1	0.2895	NA	NA
frontotemporal lobar degeneration	TARDBP	0.6894	M17	0.814568812
frontotemporal lobar degeneration	TBK1	0.7609	M11	0.828725371
frontotemporal lobar degeneration	TBP	0.4484	M24	0.637402142
frontotemporal lobar degeneration	TMEM106B	0.381	M30	0.705347788
glioblastoma	APC	0.4728	M3	0.466679947
glioblastoma	BCHE	0.7897	M11	0.57648711
glioblastoma	BHLHE40	0.7688	NA	NA
glioblastoma	BMI1	0.5952	M29	0.747791799
glioblastoma	BRD2	0.4946	M23	0.598209891
glioblastoma	BRD4	0.3521	M1	0.584269247
glioblastoma	CD9	0.7586	M30	0.887230443
glioblastoma	CDK6	0.8367	M30	0.852631591
glioblastoma	CHI3L1	0.6659	M15	0.488714137
glioblastoma	CSTB	0.558	M27	0.887775434
glioblastoma	CTNND2	0.6504	M32	0.599825947
glioblastoma	CTSB	0.4027	M4	0.409041924
glioblastoma	CTSK	0.5985	M22	0.613828114
glioblastoma	DAXX	0.4364	M23	0.710901052
glioblastoma	DUSP6	0.8618	M6	0.597292852
glioblastoma	EGF	0.5098	NA	NA
glioblastoma	EGFR	0.5405	M32	0.641712962
glioblastoma	FAT1	0.7244	M26	0.81982989
glioblastoma	FN1	0.7405	M21	0.83543251
glioblastoma	GDNF	0.787	M11	0.763566736
glioblastoma	GSTT1	0.7974	M19	0.858520323
glioblastoma	H2AFX	0.6569	M30	0.819620122
glioblastoma	H3F3A	0.6539	M29	0.854311278
glioblastoma	HES1	0.5821	M31	0.768018546
glioblastoma	HEY1	0.484	M10	0.475167863
glioblastoma	HIF1A	0.4672	M27	0.515857338
glioblastoma	HIST1H3B	0.5426	M29	0.636088124
glioblastoma	IL1B	0.3553	M25	0.579388099
glioblastoma	JAG1	0.6027	M16	0.708881616
glioblastoma	JAG2	0.3838	M8	0.610880284
glioblastoma	LTBP4	0.6881	NA	NA
glioblastoma	LZTR1	0.2644	M24	0.568785017
glioblastoma	MDM4	0.5443	M30	0.768842416
glioblastoma	MET	0.8322	NA	NA
glioblastoma	MGMT	0.3716	M27	0.664759302
glioblastoma	MMP9	0.3758	M22	0.462399263
glioblastoma	MYC	0.727	M13	0.552082998
glioblastoma	NCOR1	0.501	M24	0.733410972
glioblastoma	NDRG1	0.8566	M30	0.906963129
glioblastoma	NF1	0.2664	M23	0.662294372
glioblastoma	NOTCH1	0.4948	M23	0.689309528
glioblastoma	NOTCH2	0.4907	M31	0.745833182
glioblastoma	NOTCH3	0.1104	M28	0.409435555
glioblastoma	PDGFRA	0.7004	M23	0.508562007
glioblastoma	PIM1	0.7961	M15	0.761035728
glioblastoma	PML	0.4969	M23	0.725623531
glioblastoma	POLK	0.6642	M30	0.846393937
glioblastoma	PTEN	0.5262	M17	0.596571214
glioblastoma	PTK2	0.6928	M30	0.847329139
glioblastoma	RECK	0.6421	M2	0.624267222
glioblastoma	RUNX1	0.3828	M25	0.588348431
glioblastoma	SUZ12	0.5677	M24	0.64362302
glioblastoma	TES	0.8778	NA	NA
glioblastoma	TGM2	0.4389	M21	0.681322994
glioblastoma	TNFSF10	0.6709	M21	0.836714441
glioblastoma	VEGFA	0.7306	M21	0.77433861
glioblastoma	ZBTB7A	0.6014	M3	0.662071933
glioma	ACVR1	0.7682	M2	0.581630015
glioma	ALK	0.873	M18	0.497940732
glioma	APC	0.4728	M3	0.466679947
glioma	APOD	0.8672	M30	0.87585611
glioma	ATM	0.5697	M23	0.75914607
glioma	ATP1B2	0.5541	M31	0.681584938
glioma	ATR	0.4794	M15	0.588252891
glioma	ATRX	0.4863	M17	0.48099602
glioma	BMI1	0.5952	M29	0.747791799
glioma	BRAF	0.4458	M3	0.457669716
glioma	CAT	0.7206	M30	0.770880921
glioma	CDKN2A	0.6045	M28	0.833390396
glioma	CDKN2B	0.5816	M27	0.461720643
glioma	CDKN2C	0.6115	M30	0.692131096
glioma	CHI3L1	0.6659	M15	0.488714137
glioma	CIC	0.4921	M24	0.681257867
glioma	CLCN2	0.5671	M30	0.698453571
glioma	CLCN3	0.4051	M23	0.752007654
glioma	CLCN5	0.867	M15	0.871261672
glioma	DMBT1	0.837	M30	0.759445569
glioma	DMXL1	0.5623	M19	0.719442279
glioma	EGFR	0.5405	M32	0.641712962
glioma	ERBB2	0.6783	M26	0.946987922
glioma	FAM107A	0.6937	M32	0.62005496
glioma	FBXW7	0.8685	M6	0.739346618
glioma	FGF2	0.662	M31	0.703527595
glioma	FGFR1	0.8035	M17	0.468350385
glioma	FTH1	0.7676	M30	0.85810728
glioma	FUBP1	0.4854	M22	0.598728633
glioma	GDNF	0.787	M11	0.763566736
glioma	GSTP1	0.6993	M27	0.822437478
glioma	H3F3A	0.6539	M29	0.854311278
glioma	H3F3B	0.6824	M29	0.8757381
glioma	HIST1H3A	0.6447	M29	0.820767285
glioma	HIST1H3B	0.5426	M29	0.636088124
glioma	HIST1H3C	0.6918	M29	0.830953395
glioma	HIST1H3D	0.5271	NA	NA
glioma	HIST1H3E	0.3242	M29	0.549420729
glioma	HIST1H3F	0.5033	NA	NA
glioma	HIST1H3G	0.5906	M29	0.664868103
glioma	HIST1H3H	0.3169	NA	NA
glioma	HIST1H3I	0.4176	M17	0.677059036
glioma	HIST1H3J	0.0907	NA	NA
glioma	HLA-A	0.5408	M27	0.70691764
glioma	HLA-B	0.5913	M27	0.764716176
glioma	HLA-C	0.7207	M27	0.867762126
glioma	IDH1	0.6208	M27	0.650969789
glioma	KLF6	0.6421	M24	0.639443474
glioma	MDK	0.6755	M14	0.596808047
glioma	MDM2	0.6599	M23	0.838011486
glioma	MGMT	0.3716	M27	0.664759302
glioma	MSH2	0.3537	M19	0.704719106
glioma	MYB	0.8973	M10	0.5243841
glioma	MYBL1	0.7963	M23	0.629300621
glioma	MYLK	0.8711	M30	0.892926821
glioma	NBN	0.5154	M9	0.448322251
glioma	NF1	0.2664	M23	0.662294372
glioma	NTRK1	0.8503	M13	0.49364967
glioma	NTRK2	0.7502	M6	0.720051084
glioma	NTRK3	0.8186	M1	0.764115349
glioma	PHLDB1	0.7104	M30	0.915148465
glioma	PIK3CA	0.4774	M23	0.607273221
glioma	PIK3R1	0.6643	M20	0.695000842
glioma	PLK1	0.5268	M24	0.765189484
glioma	PMS2	0.2559	M24	0.612202417
glioma	POT1	0.3665	M30	0.623938989
glioma	PPM1D	0.7191	M24	0.805154195
glioma	PSD3	0.8463	M1	0.637525014
glioma	PTEN	0.5262	M17	0.596571214
glioma	PTGS2	0.718	M6	0.596796897
glioma	QKI	0.7631	M30	0.787357924
glioma	RAF1	0.4238	M24	0.82182328
glioma	ROS1	0.3513	M6	0.570081816
glioma	RTEL1	0.3511	M4	0.53888011
glioma	SLC5A5	0.273	M22	0.670287894
glioma	SOD1	0.6704	M19	0.831601061
glioma	SPP1	0.9181	M23	0.765436312
glioma	STAG2	0.7002	M30	0.890828341
glioma	STMN1	0.8302	M20	0.515693057
glioma	SUZ12	0.5677	M24	0.64362302
glioma	TERT	0.4328	M28	0.445916277
glioma	TFRC	0.5044	M4	0.494491074
glioma	TNF	0.4795	M17	0.542184656
glioma	TNFSF10	0.6709	M21	0.836714441
glioma	XAF1	0.8518	M21	0.778883082
glioma	XBP1	0.6193	M27	0.684763622
glioma	XRCC1	0.4837	M24	0.746580017
gliosarcoma	CYP2B6	0.239	M28	0.560396576
gliosarcoma	CYP2C18	0.6005	NA	NA
gliosarcoma	EGFR	0.5405	M32	0.641712962
gliosarcoma	FGFR1	0.8035	M17	0.468350385
gliosarcoma	FGFR3	0.4852	M32	0.771548618
gliosarcoma	IDH1	0.6208	M27	0.650969789
gliosarcoma	LZTR1	0.2644	M24	0.568785017
gliosarcoma	MGMT	0.3716	M27	0.664759302
gliosarcoma	NFKBIA	0.5853	M27	0.732854132
gliosarcoma	POR	0.3717	M8	0.636512489
gliosarcoma	PPARG	0.5302	NA	NA
gliosarcoma	TACC1	0.773	M23	0.690259374
gliosarcoma	TACC3	0.4202	M23	0.530920487
gliosarcoma	VEGFA	0.7306	M21	0.77433861
heroin dependence	BDNF	0.8772	M16	0.799243385
heroin dependence	CEBPB	0.7201	M26	0.615621403
heroin dependence	CEBPG	0.4587	M19	0.589477553
heroin dependence	DRD2	0.8562	M10	0.667441779
heroin dependence	ENO2	0.5774	M4	0.759810643
heroin dependence	GABRA2	0.907	M1	0.744279982
heroin dependence	HAT1	0.6228	M29	0.827485536
heroin dependence	JUN	0.527	M24	0.531110272
heroin dependence	NGF	0.1455	M28	0.451728945
heroin dependence	OPRM1	0.8106	NA	NA
heroin dependence	PDK1	0.4529	M4	0.469162833
heroin dependence	POMC	0.4262	M28	0.726879574
heroin dependence	PRKCB	0.8725	M7	0.834977551
heroin dependence	RETN	0.0403	NA	NA
huntington disease	AIFM1	0.5142	M27	0.716833574
huntington disease	CNR1	0.8908	M1	0.518867399
huntington disease	DIABLO	0.3419	M29	0.473426109
huntington disease	FAAH	0.4882	M30	0.767920164
huntington disease	GDNF	0.787	M11	0.763566736
huntington disease	HTT	0.6064	M4	0.704201545
huntington disease	IP6K2	0.7732	M24	0.653266275
huntington disease	MAOA	0.7927	M18	0.411398501
huntington disease	MAOB	0.8558	M18	0.504513254
huntington disease	OGG1	0.3081	M20	0.595883453
huntington disease	RCAN1	0.7159	M23	0.594787105
huntington disease	SLC29A1	0.6825	M19	0.649043007
huntington disease	SLC2A3	0.6239	M9	0.427114876
hyperalgesia	ADM	0.8999	M23	0.631319248
hyperalgesia	AGER	0.343	M28	0.728075486
hyperalgesia	AGT	0.5749	M31	0.821414683
hyperalgesia	AIF1	0.5926	M25	0.935379522
hyperalgesia	ALOX5	0.7085	M17	0.915505725
hyperalgesia	AVP	0.7913	NA	NA
hyperalgesia	BDKRB1	0.612	M17	0.527509539
hyperalgesia	BDKRB2	0.7873	M13	0.877769712
hyperalgesia	CACNA1H	0.8308	M10	0.720318628
hyperalgesia	CACNA2D1	0.8083	M9	0.65751874
hyperalgesia	CALCA	0.4328	M15	0.645071243
hyperalgesia	CAMK2A	0.9348	M1	0.877595695
hyperalgesia	CARTPT	0.8862	NA	NA
hyperalgesia	CCKBR	0.791	M6	0.827534205
hyperalgesia	CCL2	0.527	M27	0.685991807
hyperalgesia	CNR1	0.8908	M1	0.518867399
hyperalgesia	CNR2	0.0912	M28	0.435228062
hyperalgesia	COMT	0.52	M30	0.875444324
hyperalgesia	CRHR1	0.6331	M17	0.765314278
hyperalgesia	CSK	0.5236	M13	0.488177903
hyperalgesia	DRD3	0.8197	M10	0.494957743
hyperalgesia	EDN1	0.6259	M21	0.535168322
hyperalgesia	FOS	0.376	M25	0.570948675
hyperalgesia	GAL	0.8641	M14	0.56380692
hyperalgesia	GDNF	0.787	M11	0.763566736
hyperalgesia	GFAP	0.7481	M31	0.848263409
hyperalgesia	GRIN1	0.6976	M1	0.620515609
hyperalgesia	GRIN2B	0.8226	M1	0.841987277
hyperalgesia	HMGB1	0.5413	M29	0.768534361
hyperalgesia	HOXD1	0.8352	M28	0.411984669
hyperalgesia	HTR2A	0.8834	M6	0.676439096
hyperalgesia	IGF1	0.8	NA	NA
hyperalgesia	IL1B	0.3553	M25	0.579388099
hyperalgesia	INSR	0.5812	M23	0.705044317
hyperalgesia	ITGA2	0.8173	M30	0.839925369
hyperalgesia	MAPK1	0.727	M1	0.851079384
hyperalgesia	MAPK3	0.5122	NA	NA
hyperalgesia	MAPK7	0.4766	M15	0.487687748
hyperalgesia	MAPK8	0.4037	M4	0.552408936
hyperalgesia	MAPK9	0.4339	M4	0.597200115
hyperalgesia	MC1R	0.636	M17	0.686320893
hyperalgesia	MPZ	0.1545	M28	0.509509111
hyperalgesia	NGF	0.1455	M28	0.451728945
hyperalgesia	NOS1	0.7745	NA	NA
hyperalgesia	NOS2	0.7016	M6	0.784864793
hyperalgesia	NTF3	0.7671	M16	0.692661914
hyperalgesia	OPRM1	0.8106	NA	NA
hyperalgesia	P2RX2	0.5121	M16	0.80816912
hyperalgesia	P2RX3	0.443	M28	0.801501047
hyperalgesia	PDYN	0.8778	M16	0.60183123
hyperalgesia	PNOC	0.6798	NA	NA
hyperalgesia	PRKCE	0.9088	M2	0.858972022
hyperalgesia	PRKCG	0.8729	M1	0.875337749
hyperalgesia	PRKCZ	0.5221	M4	0.711808197
hyperalgesia	PROK2	0.8465	M11	0.532896291
hyperalgesia	PROKR1	0.0954	M28	0.535633013
hyperalgesia	PTGER1	0.1212	NA	NA
hyperalgesia	PTGS1	0.3359	M2	0.423999255
hyperalgesia	PTGS2	0.718	M6	0.596796897
hyperalgesia	RAF1	0.4238	M24	0.82182328
hyperalgesia	SLC12A5	0.8298	M4	0.694605507
hyperalgesia	SPARC	0.8502	M31	0.785939981
hyperalgesia	SYN2	0.8541	M1	0.666546503
hyperalgesia	TAC1	0.8597	M10	0.586423172
hyperalgesia	THBD	0.2904	M28	0.691593172
hyperalgesia	TNF	0.4795	M17	0.542184656
hyperalgesia	TNFRSF11B	0.5896	M26	0.567642943
hyperalgesia	TRPV1	0.5862	M30	0.70791137
hyperalgesia	VIP	0.8282	NA	NA
Intellectual disability, X-linked	ARHGEF9	0.7418	M6	0.809623647
Intellectual disability, X-linked	ATRX	0.4863	M17	0.48099602
Intellectual disability, X-linked	CASK	0.5182	M5	0.541983956
Intellectual disability, X-linked	CXORF36	0	NA	NA
Intellectual disability, X-linked	DLG3	0.8522	M1	0.896024788
Intellectual disability, X-linked	FGD1	0.1297	M28	0.485777544
Intellectual disability, X-linked	GDI1	0.504	M5	0.623315614
Intellectual disability, X-linked	IQSEC2	0.3843	M28	0.715210485
Intellectual disability, X-linked	MAOA	0.7927	M18	0.411398501
Intellectual disability, X-linked	OPHN1	0.5698	M9	0.533176529
Intellectual disability, X-linked	PCDH19	0.8179	M8	0.591499951
Intellectual disability, X-linked	PQBP1	0.3505	M24	0.610267725
Intellectual disability, X-linked	PTCHD1	0.8513	M17	0.723708025
Intellectual disability, X-linked	RAB39B	0.5362	M4	0.748695389
Intellectual disability, X-linked	RAB40AL	0.6296	M20	0.635216699
Intellectual disability, X-linked	SLC6A8	0.5527	M30	0.706094131
Intellectual disability, X-linked	SYP	0.6896	M4	0.840603999
Intellectual disability, X-linked	UPF3B	0.3606	M24	0.548171009
Intellectual disability, X-linked	ZNF41	0.2156	M3	0.460584689
Intellectual disability, X-linked	ZNF674	0.1778	NA	NA
Intellectual disability, X-linked	ZNF711	0.4231	M9	0.61012905
language development disorders	BCL11A	0.8963	M6	0.70352701
language development disorders	CNTNAP2	0.7803	M3	0.498625472
language development disorders	DPYD	0.5761	M30	0.593793688
language development disorders	ERF	0.5834	M20	0.759564077
language development disorders	FOXP2	0.8748	M11	0.427648124
language development disorders	GRIN2A	0.8917	M1	0.763500493
language development disorders	KCNA2	0.6835	M3	0.668714794
language development disorders	NRXN1	0.841	M4	0.728544114
language development disorders	PTEN	0.5262	M17	0.596571214
language development disorders	SETBP1	0.8422	M24	0.565541657
language development disorders	SHANK3	0.82	M1	0.617481229
learning disorders	ACHE	0.8536	M18	0.816688388
learning disorders	APOD	0.8672	M30	0.87585611
learning disorders	APP	0.4769	M23	0.624477943
learning disorders	BCL2	0.6566	M31	0.758818788
learning disorders	GRIA1	0.8958	M1	0.863413301
learning disorders	HMOX1	0.6179	M30	0.797275854
learning disorders	HTR1A	0.7123	NA	NA
learning disorders	HTR7	0.7764	M11	0.559282742
learning disorders	IL1B	0.3553	M25	0.579388099
learning disorders	KL	0.8028	NA	NA
learning disorders	MAPT	0.4949	M20	0.723658483
learning disorders	MECP2	0.4199	M23	0.605863185
learning disorders	NF1	0.2664	M23	0.662294372
learning disorders	PDE1B	0.8653	M10	0.970836916
learning disorders	PNOC	0.6798	NA	NA
learning disorders	POR	0.3717	M8	0.636512489
learning disorders	PSEN1	0.7508	M30	0.928597384
learning disorders	RNF135	0.6075	M27	0.834719036
learning disorders	SIGMAR1	0.2895	NA	NA
learning disorders	SLC17A6	0.9187	M11	0.634906021
learning disorders	SLC17A7	0.9282	M6	0.75081612
learning disorders	SYP	0.6896	M4	0.840603999
learning disorders	TH	0.8612	M12	0.817070461
learning disorders	TRH	0.7578	NA	NA
learning disorders	VEGFA	0.7306	M21	0.77433861
marijuana abuse	ABCB1	0.5802	M21	0.83205743
marijuana abuse	AKT1	0.2567	M20	0.529388732
marijuana abuse	APOL2	0.8398	M19	0.731516932
marijuana abuse	CALM1	0.6705	M20	0.774575319
marijuana abuse	CALM2	0.5195	M20	0.631846801
marijuana abuse	CAMK2B	0.8634	M1	0.826203811
marijuana abuse	CHRM5	0.606	M12	0.466330124
marijuana abuse	CNR1	0.8908	M1	0.518867399
marijuana abuse	CNR2	0.0912	M28	0.435228062
marijuana abuse	COMT	0.52	M30	0.875444324
marijuana abuse	DRD2	0.8562	M10	0.667441779
marijuana abuse	DRD4	0.616	M26	0.809154812
marijuana abuse	EGFR	0.5405	M32	0.641712962
marijuana abuse	FAAH	0.4882	M30	0.767920164
marijuana abuse	FDFT1	0.6411	M30	0.630487389
marijuana abuse	GAL	0.8641	M14	0.56380692
marijuana abuse	GCC1	0.3692	M30	0.64969368
marijuana abuse	HCRT	0.7377	NA	NA
marijuana abuse	IL1B	0.3553	M25	0.579388099
marijuana abuse	MAPK14	0.4591	M24	0.580528914
marijuana abuse	NCAM1	0.529	M30	0.687005386
marijuana abuse	NRG1	0.8628	M15	0.734609325
marijuana abuse	PDYN	0.8778	M16	0.60183123
marijuana abuse	PENK	0.9015	M10	0.797856434
marijuana abuse	PTGS2	0.718	M6	0.596796897
marijuana abuse	RGS17	0.753	M9	0.482483165
marijuana abuse	SCARB1	0.6807	M10	0.654119446
migraine disorders	ARMS2	0.1392	NA	NA
migraine disorders	ASTN2	0.8546	M31	0.591907799
migraine disorders	ATP1A2	0.656	M21	0.678051903
migraine disorders	CACNA1A	0.3586	M17	0.737851266
migraine disorders	CALCA	0.4328	M15	0.645071243
migraine disorders	CDCA2	0.6855	M13	0.538596219
migraine disorders	DOCK4	0.8571	M1	0.760026076
migraine disorders	EDNRA	0.5119	M21	0.694990076
migraine disorders	FGF6	0.1428	M28	0.471445876
migraine disorders	FHL5	0.6934	M21	0.78497107
migraine disorders	GJA1	0.4955	M32	0.739196215
migraine disorders	GPR149	0.8292	M10	0.43084311
migraine disorders	HEY2	0.7693	M31	0.857306104
migraine disorders	HPSE2	0.9095	M31	0.729686433
migraine disorders	HTR2A	0.8834	M6	0.676439096
migraine disorders	ITPK1	0.7101	M20	0.642124654
migraine disorders	JAG1	0.6027	M16	0.708881616
migraine disorders	LRP1	0.4667	M28	0.628963413
migraine disorders	MEF2D	0.2913	M28	0.593296941
migraine disorders	MPPED2	0.7446	M16	0.577086559
migraine disorders	NOTCH4	0.8331	M21	0.82725924
migraine disorders	NRP1	0.8861	M2	0.842132899
migraine disorders	PHACTR1	0.8984	M7	0.921425881
migraine disorders	PLCE1	0.7232	M27	0.570483225
migraine disorders	PRDM16	0.7169	M32	0.447660432
migraine disorders	PRRT2	0.8896	M1	0.61851424
migraine disorders	SCN1A	0.85	M19	0.674312544
migraine disorders	SPINK2	0.639	NA	NA
migraine disorders	TGFBR2	0.7612	M27	0.685415346
migraine disorders	TNF	0.4795	M17	0.542184656
migraine disorders	TSPAN2	0.7878	M11	0.656087636
migraine disorders	WSCD1	0.5272	M24	0.559915125
migraine disorders	YAP1	0.7087	M26	0.712710702
migraine disorders	ZCCHC14	0.5937	M24	0.749059878
multiple sclerosis	APOE	0.6409	M32	0.745689857
multiple sclerosis	BCHE	0.7897	M11	0.57648711
multiple sclerosis	CASP1	0.5989	M25	0.672344421
multiple sclerosis	CBLB	0.7162	M17	0.770144101
multiple sclerosis	CD40	0.3496	M17	0.632789113
multiple sclerosis	CD58	0.5403	M27	0.567929413
multiple sclerosis	CD6	0.6238	M28	0.651866451
multiple sclerosis	CLDN11	0.8825	M30	0.838374246
multiple sclerosis	CLEC16A	0.5992	M19	0.563100288
multiple sclerosis	CNR1	0.8908	M1	0.518867399
multiple sclerosis	HLA-DPB1	0.7043	M25	0.824363784
multiple sclerosis	HLA-DRA	0.6261	M25	0.872232137
multiple sclerosis	HLA-DRB1	0.6239	M25	0.895463313
multiple sclerosis	ICAM1	0.3138	M27	0.551541552
multiple sclerosis	IL17A	0.1181	NA	NA
multiple sclerosis	IL1B	0.3553	M25	0.579388099
multiple sclerosis	IL7R	0.5815	NA	NA
multiple sclerosis	IRF8	0.3431	M25	0.648030401
multiple sclerosis	KCNJ10	0.8375	M23	0.800015225
multiple sclerosis	KIF1B	0.4665	M30	0.650241428
multiple sclerosis	MCAM	0.8624	M15	0.881882106
multiple sclerosis	NLRP3	0.4216	M8	0.422402472
multiple sclerosis	P2RX7	0.8016	M30	0.901921086
multiple sclerosis	POMC	0.4262	M28	0.726879574
multiple sclerosis	RBPJ	0.7462	M30	0.94558614
multiple sclerosis	SELE	0.0243	NA	NA
multiple sclerosis	SLC11A1	0.2644	M30	0.465886385
multiple sclerosis	STAT4	0.8638	NA	NA
multiple sclerosis	TNFAIP3	0.4596	M27	0.532243897
multiple sclerosis	TNFRSF1A	0.3653	M26	0.628238187
multiple sclerosis	TNFSF14	0.1237	M28	0.431795281
multiple sclerosis	TYK2	0.4224	M24	0.776872848
multiple sclerosis	VCAM1	0.3058	M31	0.494979202
multiple sclerosis	VDR	0.4958	NA	NA
narcolepsy	CHKB	0.472	M24	0.626199659
narcolepsy	CPT1B	0.5853	M24	0.7713462
narcolepsy	CTSH	0.5888	M31	0.574325459
narcolepsy	HCRT	0.7377	NA	NA
narcolepsy	HCRTR2	0.6603	M13	0.563219879
narcolepsy	HLA-DRB1	0.6239	M25	0.895463313
narcolepsy	MOG	0.8699	M30	0.908944493
narcolepsy	P2RY11	0.3883	M20	0.71898514
narcolepsy	PENK	0.9015	M10	0.797856434
narcolepsy	SOCS2	0.6659	M2	0.492466506
narcolepsy	TAC1	0.8597	M10	0.586423172
narcolepsy	TNFSF4	0.3535	NA	NA
narcolepsy	TRH	0.7578	NA	NA
narcolepsy	ZNF365	0.864	M20	0.665594432
neuralgia	AGER	0.343	M28	0.728075486
neuralgia	ANTXR2	0.4595	M31	0.637281013
neuralgia	CACNA2D1	0.8083	M9	0.65751874
neuralgia	CALCA	0.4328	M15	0.645071243
neuralgia	CRLF1	0.7899	M26	0.562102001
neuralgia	CXCR4	0.731	M25	0.748253077
neuralgia	CYP17A1	0.2359	M28	0.539617475
neuralgia	GAL	0.8641	M14	0.56380692
neuralgia	GFRA1	0.8659	M12	0.666373682
neuralgia	GRM5	0.889	M1	0.759901249
neuralgia	HMGB1	0.5413	M29	0.768534361
neuralgia	HTR2C	0.9067	NA	NA
neuralgia	MBD1	0.4221	M20	0.780144562
neuralgia	NTRK1	0.8503	M13	0.49364967
neuralgia	OPRM1	0.8106	NA	NA
neuralgia	SCN9A	0.8846	M14	0.665560875
neuralgia	TAC1	0.8597	M10	0.586423172
neuralgia	TNF	0.4795	M17	0.542184656
neuralgia	TRPV1	0.5862	M30	0.70791137
neurofibromatosis 1	BRAF	0.4458	M3	0.457669716
neurofibromatosis 1	ERCC4	0.315	M30	0.568357495
neurofibromatosis 1	FANCA	0.6398	M6	0.763063851
neurofibromatosis 1	FANCB	0.8018	M30	0.756345929
neurofibromatosis 1	FANCC	0.6735	M17	0.879213267
neurofibromatosis 1	FANCE	0.6381	M24	0.687020758
neurofibromatosis 1	FANCF	0.5871	M26	0.717690178
neurofibromatosis 1	FANCG	0.4633	M24	0.872490837
neurofibromatosis 1	FANCI	0.5419	M19	0.576207674
neurofibromatosis 1	FANCL	0.765	M30	0.573965604
neurofibromatosis 1	FANCM	0.3943	M19	0.499082782
neurofibromatosis 1	GNAS	0.7961	M18	0.54621649
neurofibromatosis 1	KITLG	0.8747	M11	0.827214715
neurofibromatosis 1	MAP2K1	0.7154	M6	0.751977256
neurofibromatosis 1	MLH1	0.5318	M29	0.834355898
neurofibromatosis 1	MSH2	0.3537	M19	0.704719106
neurofibromatosis 1	MSH6	0.7117	M30	0.950774272
neurofibromatosis 1	NF1	0.2664	M23	0.662294372
neurofibromatosis 1	PMS2	0.2559	M24	0.612202417
neurofibromatosis 1	POLA1	0.5817	M30	0.811462816
neurofibromatosis 1	PTPN11	0.6334	M30	0.686709361
neurofibromatosis 1	RAF1	0.4238	M24	0.82182328
neurofibromatosis 1	SPRED1	0.6396	M32	0.584538245
neurofibromatosis 1	UBE2T	0.6512	M4	0.645068407
obsessive-compulsive disorder	BDNF	0.8772	M16	0.799243385
obsessive-compulsive disorder	CCKBR	0.791	M6	0.827534205
obsessive-compulsive disorder	GABBR1	0.7133	M11	0.579664536
obsessive-compulsive disorder	HTR1D	0.7553	M10	0.515431374
obsessive-compulsive disorder	HTR2A	0.8834	M6	0.676439096
obsessive-compulsive disorder	KCNH5	0.8833	M11	0.771737762
obsessive-compulsive disorder	KCNK10	0.6855	M17	0.771804501
obsessive-compulsive disorder	MOG	0.8699	M30	0.908944493
obsessive-compulsive disorder	NRXN3	0.8036	M17	0.585347554
obsessive-compulsive disorder	OLIG2	0.816	M30	0.867431794
obsessive-compulsive disorder	SLC1A1	0.682	M4	0.488560413
obsessive-compulsive disorder	SLITRK5	0.8025	M6	0.821504521
parkinson disease	ABCB1	0.5802	M21	0.83205743
parkinson disease	AIF1	0.5926	M25	0.935379522
parkinson disease	ANO3	0.9241	M10	0.970593115
parkinson disease	ATP13A2	0.5279	M19	0.640691179
parkinson disease	ATP1A3	0.6169	M3	0.811572177
parkinson disease	ATP6AP2	0.5662	M3	0.619872192
parkinson disease	ATXN2	0.4382	M23	0.738674633
parkinson disease	ATXN3	0.4611	M19	0.521234211
parkinson disease	BAG5	0.3851	M20	0.641648981
parkinson disease	BDNF	0.8772	M16	0.799243385
parkinson disease	BST1	0.0605	NA	NA
parkinson disease	C19ORF12	0	NA	NA
parkinson disease	C9ORF72	0	NA	NA
parkinson disease	CHCHD2	0.3547	M19	0.748057489
parkinson disease	CP	0.5675	M26	0.691945718
parkinson disease	CSF1R	0.6246	M25	0.919738164
parkinson disease	CYP2D6	0.5294	M8	0.496979653
parkinson disease	CYP2E1	0.4247	M24	0.442306674
parkinson disease	DCTN1	0.5124	M20	0.697071502
parkinson disease	DDC	0.894	M12	0.549741082
parkinson disease	DDIT4	0.4005	M29	0.615800847
parkinson disease	DNAJC6	0.648	M23	0.455080153
parkinson disease	DRD1	0.8996	M10	0.93053425
parkinson disease	DRD2	0.8562	M10	0.667441779
parkinson disease	EDN1	0.6259	M21	0.535168322
parkinson disease	EIF4G1	0.2657	M20	0.480602181
parkinson disease	EPHB4	0.3701	M26	0.401548119
parkinson disease	FBP1	0.4441	M27	0.417766368
parkinson disease	FBXO7	0.7324	M30	0.893584809
parkinson disease	FTL	0.6555	M29	0.837591898
parkinson disease	GAK	0.3036	M24	0.611878821
parkinson disease	GBA	0.4015	M27	0.452007098
parkinson disease	GCH1	0.7486	M18	0.524156453
parkinson disease	GDNF	0.787	M11	0.763566736
parkinson disease	GFAP	0.7481	M31	0.848263409
parkinson disease	GNAL	0.8578	M10	0.754533906
parkinson disease	GPX1	0.6395	M27	0.687137605
parkinson disease	GRN	0.6381	M28	0.747363793
parkinson disease	GSTA4	0.499	M8	0.602486968
parkinson disease	GSTM1	0.6977	M26	0.64483904
parkinson disease	GSTP1	0.6993	M27	0.822437478
parkinson disease	HGF	0.7932	M6	0.474893378
parkinson disease	HLA-DRA	0.6261	M25	0.872232137
parkinson disease	HLA-DRB5	0.5937	M25	0.878932231
parkinson disease	HMOX1	0.6179	M30	0.797275854
parkinson disease	HSPA1A	0.5193	M30	0.785150797
parkinson disease	HSPA9	0.5387	M19	0.702588787
parkinson disease	HTRA2	0.3737	M19	0.597710908
parkinson disease	HTT	0.6064	M4	0.704201545
parkinson disease	IGF1R	0.5239	M26	0.613643376
parkinson disease	IGF2	0.7783	M27	0.850410955
parkinson disease	IGF2R	0.4842	M27	0.636393364
parkinson disease	INS	0.3784	M12	0.579230354
parkinson disease	INSR	0.5812	M23	0.705044317
parkinson disease	IPPK	0.3685	M16	0.547267586
parkinson disease	JPH3	0.7937	M1	0.83126757
parkinson disease	KCNJ4	0.8763	M6	0.853021916
parkinson disease	LRRK2	0.6323	M32	0.443449962
parkinson disease	LYST	0.4931	M17	0.499935342
parkinson disease	MAG	0.8175	M30	0.902790721
parkinson disease	MAOA	0.7927	M18	0.411398501
parkinson disease	MAOB	0.8558	M18	0.504513254
parkinson disease	MAP3K5	0.7257	M32	0.61152384
parkinson disease	MAPT	0.4949	M20	0.723658483
parkinson disease	MTA1	0.3468	M24	0.701332702
parkinson disease	NGF	0.1455	M28	0.451728945
parkinson disease	NOS1	0.7745	NA	NA
parkinson disease	NQO1	0.6531	M27	0.663188255
parkinson disease	NR4A2	0.5714	NA	NA
parkinson disease	OPA3	0.5115	M19	0.687530959
parkinson disease	PANK2	0.4873	M1	0.538421181
parkinson disease	PARK7	0.2706	M29	0.754548704
parkinson disease	PINK1	0.5685	M4	0.722159279
parkinson disease	PLA2G6	0.4205	M30	0.619185141
parkinson disease	PRKRA	0.3991	M30	0.657984574
parkinson disease	RAB39B	0.5362	M4	0.748695389
parkinson disease	RPL14	0.3573	M29	0.794771638
parkinson disease	RPL23A	0.692	M29	0.956792822
parkinson disease	RPL6	0.4784	M29	0.798275534
parkinson disease	RPS8	0.6049	M29	0.96758776
parkinson disease	SGCE	0.6262	M30	0.868169543
parkinson disease	SLC18A2	0.8869	M12	0.668730057
parkinson disease	SLC30A10	0.7091	M27	0.562464243
parkinson disease	SLC39A14	0.5432	M22	0.516203465
parkinson disease	SLC41A1	0.5143	M26	0.863076013
parkinson disease	SLC6A3	0.8898	M12	0.967878399
parkinson disease	SNCA	0.8439	M6	0.612842615
parkinson disease	SNCAIP	0.8131	M26	0.778019484
parkinson disease	SOD1	0.6704	M19	0.831601061
parkinson disease	SOD2	0.5776	M23	0.725836039
parkinson disease	SPG11	0.5554	M30	0.899736117
parkinson disease	SYNJ1	0.8068	M3	0.722101026
parkinson disease	TAF1	0.4797	M30	0.767107788
parkinson disease	TALDO1	0.7268	M30	0.923140627
parkinson disease	TBP	0.4484	M24	0.637402142
parkinson disease	THAP1	0.0891	NA	NA
parkinson disease	TNF	0.4795	M17	0.542184656
parkinson disease	TOR1A	0.3987	M5	0.606108274
parkinson disease	UCHL1	0.777	M5	0.718140421
parkinson disease	VPS13A	0.8166	M1	0.802656839
parkinson disease	VPS35	0.6256	M19	0.764641598
parkinson disease	WDR45	0.5818	M19	0.721640319
parkinsonian disorders	ALDH1A1	0.8785	M12	0.949014007
parkinsonian disorders	ALDH1A2	0.7271	M16	0.940351798
parkinsonian disorders	ATP13A2	0.5279	M19	0.640691179
parkinsonian disorders	ATP1A3	0.6169	M3	0.811572177
parkinsonian disorders	DCTN1	0.5124	M20	0.697071502
parkinsonian disorders	DDC	0.894	M12	0.549741082
parkinsonian disorders	DRD2	0.8562	M10	0.667441779
parkinsonian disorders	GBA	0.4015	M27	0.452007098
parkinsonian disorders	GDNF	0.787	M11	0.763566736
parkinsonian disorders	GSR	0.6541	M11	0.642450638
parkinsonian disorders	HTRA2	0.3737	M19	0.597710908
parkinsonian disorders	LRRK2	0.6323	M32	0.443449962
parkinsonian disorders	MAPT	0.4949	M20	0.723658483
parkinsonian disorders	NGF	0.1455	M28	0.451728945
parkinsonian disorders	PARK7	0.2706	M29	0.754548704
parkinsonian disorders	PARP1	0.7128	M30	0.857906268
parkinsonian disorders	PDYN	0.8778	M16	0.60183123
parkinsonian disorders	PINK1	0.5685	M4	0.722159279
parkinsonian disorders	POLG	0.6004	M20	0.834470467
parkinsonian disorders	PRKCD	0.8085	M7	0.581964397
parkinsonian disorders	PRKRA	0.3991	M30	0.657984574
parkinsonian disorders	PRL	0.8969	M11	0.418813381
parkinsonian disorders	SLC18A2	0.8869	M12	0.668730057
parkinsonian disorders	SLC30A10	0.7091	M27	0.562464243
parkinsonian disorders	SNCA	0.8439	M6	0.612842615
parkinsonian disorders	TH	0.8612	M12	0.817070461
schizophrenia	A1BG	0.6726	M30	0.74785761
schizophrenia	ABCA1	0.715	M32	0.688628668
schizophrenia	ABCB1	0.5802	M21	0.83205743
schizophrenia	ACHE	0.8536	M18	0.816688388
schizophrenia	ACP1	0.3766	M19	0.52373917
schizophrenia	ACSL6	0.693	M3	0.763688421
schizophrenia	ACSM1	0.2516	M23	0.497045771
schizophrenia	ACTB	0.4862	M23	0.659696582
schizophrenia	ACTR2	0.4933	M3	0.509386232
schizophrenia	ADAM12	0.4817	NA	NA
schizophrenia	ADAMTS3	0.8238	M7	0.794759984
schizophrenia	ADAMTSL3	0.6352	M26	0.624147305
schizophrenia	ADARB1	0.6817	M3	0.556954008
schizophrenia	ADCY7	0.6698	NA	NA
schizophrenia	ADCYAP1	0.8756	NA	NA
schizophrenia	ADCYAP1R1	0.7351	M31	0.719435633
schizophrenia	ADK	0.4796	M31	0.609194579
schizophrenia	ADM	0.8999	M23	0.631319248
schizophrenia	ADNP2	0.3324	M19	0.493651139
schizophrenia	ADORA1	0.5857	M20	0.621707444
schizophrenia	ADORA2A	0.8712	M10	0.972871855
schizophrenia	ADRA1A	0.7164	M16	0.903202071
schizophrenia	ADRA2A	0.8174	NA	NA
schizophrenia	ADSS	0.6303	M23	0.69395381
schizophrenia	AGA	0.7579	M27	0.834725266
schizophrenia	AGER	0.343	M28	0.728075486
schizophrenia	AHI1	0.4541	M9	0.606062398
schizophrenia	AKR1A1	0.4885	M27	0.802192897
schizophrenia	AKT1	0.2567	M20	0.529388732
schizophrenia	ALDH1A1	0.8785	M12	0.949014007
schizophrenia	ALDH1A2	0.7271	M16	0.940351798
schizophrenia	ALDH3B1	0.5396	M28	0.695217008
schizophrenia	ALK	0.873	M18	0.497940732
schizophrenia	ALS2CL	0.1135	NA	NA
schizophrenia	AMACR	0.4882	M15	0.557633647
schizophrenia	AMBRA1	0.55	M20	0.785269158
schizophrenia	ANK3	0.7268	M20	0.526778487
schizophrenia	ANKK1	0.5816	M24	0.780829331
schizophrenia	APBA2	0.7294	M4	0.70682819
schizophrenia	APC	0.4728	M3	0.466679947
schizophrenia	APOA4	-0.0309	NA	NA
schizophrenia	APOD	0.8672	M30	0.87585611
schizophrenia	APOE	0.6409	M32	0.745689857
schizophrenia	APOL2	0.8398	M19	0.731516932
schizophrenia	APOL4	0.35	NA	NA
schizophrenia	AQP4	0.5473	M32	0.701290272
schizophrenia	ARC	0.4738	M2	0.52584806
schizophrenia	ARHGAP1	0.6438	M30	0.81406292
schizophrenia	ARHGAP18	0.7602	M26	0.680862384
schizophrenia	ARHGEF11	0.5371	M4	0.709428203
schizophrenia	ARVCF	0.3341	M17	0.600151242
schizophrenia	ASAH1	0.5341	M23	0.666388828
schizophrenia	ASTN2	0.8546	M31	0.591907799
schizophrenia	ATF4	0.6321	M30	0.735880267
schizophrenia	ATM	0.5697	M23	0.75914607
[truncated: 840 more rows]
