# Supplementary material for: A comparison of anatomic and cellular transcriptome structures across 40 human brain diseases
Source: PLoS Biol. 2023 Apr 20;21(4):e3002058. doi: 10.1371/journal.pbio.3002058 (PMC10118126; doi:10.1371/journal.pbio.3002058)
Supplement: S6 Table — These genes form a highly differentially stable group, indicating strong cell type specificity, several uniquely associated with a disease. (CSV) [file pbio.3002058.s007.csv]

Gene	Class	Cluster	DS	Module	Mod Corr	Diseases
TGFBR2	Inhibitory	Inh L1-2 PAX6 CDH12	0.7612	M27	0.685415346	migraine disorders
SP8	Inhibitory	Inh L1-2 PAX6 TNFAIP8L3	0.5185	M27	0.685415346	bipolar disorder
CNR1	Inhibitory	Inh L1-3 VIP SYT6	0.8908	M1	0.518867399	bipolar disorder, cocaine-related disorders, depressive disorder, epilepsy, epilepsy, temporal lobe, huntington disease, hyperalgesia, marijuan abuse, multiple schlerosis, schizophrenia, substanc withdrawal syndrome
PLCXD3	Inhibitory	Inh L1-3 VIP SYT6	0.212	M28	0.556637621	bipolar disorder
VIP	Inhibitory	Inh L1-3 VIP SYT6	0.8282	M28	0.556637621	autistic dsorder, bipolar disorder, hyperalgesis, schizophrenia
HTR2C	Inhibitory	Inh L2-4 VIP CBLN1	0.9067	M28	0.556637621	bipolar disorder, depressive disorder, neuralgia, schizophrenia, seasonal affective disorder, substance withdrwawl syndrome
MME	Inhibitory	Inh L2-4 VIP CBLN1	0.8794	M10	0.70089532	ataxia
NPY	Inhibitory	Inh L3-6 SST NPY	0.8801	M7	0.724010521	alzheimer disease, cocaine-related disorders, depresive disorder, epilepsy, epilepsy, temporal lobe, schizophrenia, seasonal affective disorder, substance withdrawl syndrome
HPSE2	Inhibitory	Inh L2-4 SST FRZB	0.9095	M31	0.729686433	migraine disorders
NOS1	Inhibitory	Inh L2-4 SST FRZB	0.7745	M31	0.729686433	amphetamine-related disorders, depressive disorder, hyperalgesis, parkinson disease, schizophrenia
MYO5B	Inhibitory	Inh L2-4 SST FRZB	0.8396	M16	0.436847341	amphetamine-related disorders, schizophrenia
TH	Inhibitory	Inh L5-6 SST TH	0.8612	M12	0.817070461	bipolar disorder, depressive disorder, dystonia, learning disorders, parkinsonian disorders
BCHE	Inhibitory	Inh L1-2 PAX6 CDH12	0.7897	M11	0.57648711	alcoholic intoxication, alzheimer disease, bipolar disorder, cocaine related dsorders, glioblastoma, multiple sclerosis
SPP1	Inhibitory	Inh L4-5 PVALB MEPE	0.9181	M23	0.765436312	glioma
HGF	Inhibitory	Inh L4-5 PVALB MEPE	0.7932	M6	0.474893378	astrocytoma, parkinson disease
SLC9A9	Inhibitory	Inh L2-4 PVALB WFDC2	0.7886	M30	0.830142766	autistic disorder
TAC1	Inhibitory	Inh L2-3 VIP CASC6	0.8597	M10	0.586423172	amensia, bipolar disorder, depressive disorder,gyperalgesis, narcolepsy, neuralgia, schizophrenia,
PAWR	Inhibitory	Inh L5-6 SST MIR548F2	0.6477	M26	0.785487005	schizophrenia
PENK	Excitatory	Exc L2-4 LINC00507 GLP2R	0.9015	M10	0.797856434	depressive disorder, marijuana abuse, narcolepsy
CUX2	Excitatory	Exc L2-3 LINC00507 FREM3	0.7515	M6	0.428424134	bipolar disorder
CCDC68	Excitatory	Exc L3-4 RORB CARM1P1	0.7655	M11	0.578229721	schizophrenia
NTNG1	Excitatory	Exc L3-4 RORB CARM1P1	0.9183	M11	0.961465081	bipolar disorder, schzophrenia
NPY2R	Excitatory	Exc L4-5 RORB FOLH1B	0.7131	M2	0.449577001	cocaine-related disorders, epilepsy, epilepsy temporal lobe, substance withdrawk syndrome
MEGF10	Excitatory	Exc L4-6 RORB C1R	0.8045	M30	0.825285436	schizophrenia
NR4A2	Excitatory	Exc L5-6 FEZF2 IL15	0.5714	M30	0.825285436	bipolar disesase, parkinson disease, schizophrenia
IGFBP3	Excitatory	Exc L6 FEZF2 OR2T8	0.8304	M30	0.825285436	autisitic disorder
PCOLCE2	Excitatory	Exc L6 FEZF2 OR2T8	0.8635	M11	0.68940971	amphetamine disorders
PDGFRA	OPC	OPC L1-6 PDGFRA	0.7004	M23	0.508562007	glioblastoma
SLC1A3	Astrocyte	Astro L1-6 FGFR3 SLC14A1	0.5271	M32	0.649500361	autistic disorder, bipolar disorder, epilepsy, epilepsy temproal lobe, schizophrenia
CSF1R	Microglia	Micro L1-6 TYROBP	0.6246	M25	0.919738164	parkinson disease
