# Supplementary material for: A comparison of anatomic and cellular transcriptome structures across 40 human brain diseases
Source: PLoS Biol. 2023 Apr 20;21(4):e3002058. doi: 10.1371/journal.pbio.3002058 (PMC10118126; doi:10.1371/journal.pbio.3002058)
Supplement: S7 Table — (XLSX) [file pbio.3002058.s008.xlsx]

## Sheet: 3 Gene sets
Entrez Gene ID	Gene List	Gene Symbol	Gene Name
9025	Autism	RNF8	ring finger protein 8
2690	Autism	GHR	growth hormone receptor
3912	Autism	LAMB1	laminin subunit beta 1
23178	Autism	PASK	PAS domain containing serine/threonine kinase
5579	Autism	PRKCB	protein kinase C beta
51725	Autism	FBXO40	F-box protein 40
9037	Autism	SEMA5A	semaphorin 5A
54221	Autism	SNTG2	syntrophin gamma 2
170572	Autism	HTR3C	5-hydroxytryptamine receptor 3C
8912	Autism	CACNA1H	calcium voltage-gated channel subunit alpha1 H
57680	Autism	CHD8	chromodomain helicase DNA binding protein 8
3600	Autism	IL15	interleukin 15
26960	Autism	NBEA	neurobeachin
7248	Autism	TSC1	TSC complex subunit 1
721	Autism	C4B	complement C4B (Chido blood group)
5329	Autism	PLAUR	plasminogen activator, urokinase receptor
139411	Autism	PTCHD1	patched domain containing 1
27347	Autism	STK39	serine/threonine kinase 39
51733	Autism	UPB1	beta-ureidopropionase 1
3352	Autism	HTR1D	5-hydroxytryptamine receptor 1D
8216	Autism	LZTR1	leucine zipper like transcription regulator 1
796	Autism	CALCA	calcitonin related polypeptide alpha
3676	Autism	ITGA4	integrin subunit alpha 4
158	Autism	ADSL	adenylosuccinate lyase
3486	Autism	IGFBP3	insulin like growth factor binding protein 3
4642	Autism	MYO1D	myosin ID
27044	Autism	SND1	staphylococcal nuclease and tudor domain containing 1
6948	Autism	TCN2	transcobalamin 2
83943	Autism	IMMP2L	inner mitochondrial membrane peptidase subunit 2
221035	Autism	REEP3	receptor accessory protein 3
57194	Autism	ATP10A	ATPase phospholipid transporting 10A (putative)
4843	Autism	NOS2	nitric oxide synthase 2
4204	Autism	MECP2	methyl-CpG binding protein 2
4909	Autism	NTF4	neurotrophin 4
53615	Autism	MBD3	methyl-CpG binding domain protein 3
5551	Autism	PRF1	perforin 1
7472	Autism	WNT2	Wnt family member 2
8242	Autism	KDM5C	lysine demethylase 5C
5618	Autism	PRLR	prolactin receptor
6134	Autism	RPL10	ribosomal protein L10
5175	Autism	PECAM1	platelet and endothelial cell adhesion molecule 1
9855	Autism	FARP2	FERM, ARH/RhoGEF and pleckstrin domain protein 2
140733	Autism	MACROD2	mono-ADP ribosylhydrolase 2
7425	Bipolar	VGF	VGF nerve growth factor inducible
706	Bipolar	TSPO	translocator protein
590	Bipolar	BCHE	butyrylcholinesterase
10255	Bipolar	HCG9	HLA complex group 9
345557	Bipolar	PLCXD3	phosphatidylinositol specific phospholipase C X domain containing 3
23316	Bipolar	CUX2	cut like homeobox 2
6422	Bipolar	SFRP1	secreted frizzled related protein 1
152	Bipolar	ADRA2C	adrenoceptor alpha 2C
8863	Bipolar	PER3	period circadian regulator 3
3680	Bipolar	ITGA9	integrin subunit alpha 9
9632	Bipolar	SEC24C	SEC24 homolog C, COPII coat complex component
5730	Bipolar	PTGDS	prostaglandin D2 synthase
26281	Bipolar	FGF20	fibroblast growth factor 20
6697	Bipolar	SPR	sepiapterin reductase
1005	Bipolar	CDH7	cadherin 7
4846	Bipolar	NOS3	nitric oxide synthase 3
1135	Bipolar	CHRNA2	cholinergic receptor nicotinic alpha 2 subunit
624	Bipolar	BDKRB2	bradykinin receptor B2
7093	Bipolar	TLL2	tolloid like 2
183	Bipolar	AGT	angiotensinogen
4919	Bipolar	ROR1	receptor tyrosine kinase like orphan receptor 1
10042	Bipolar	HMGXB4	HMG-box containing 4
7421	Bipolar	VDR	vitamin D receptor
23166	Bipolar	STAB1	stabilin 1
1407	Bipolar	CRY1	cryptochrome circadian regulator 1
64127	Bipolar	NOD2	nucleotide binding oligomerization domain containing 2
10048	Schizophrenia	RANBP9	RAN binding protein 9
9152	Schizophrenia	SLC6A5	solute carrier family 6 member 5
321	Schizophrenia	APBA2	amyloid beta precursor protein binding family A member 2
80323	Schizophrenia	CCDC68	coiled-coil domain containing 68
10371	Schizophrenia	SEMA3A	semaphorin 3A
23237	Schizophrenia	ARC	activity regulated cytoskeleton associated protein
135	Schizophrenia	ADORA2A	adenosine A2a receptor
7178	Schizophrenia	TPT1	tumor protein, translationally-controlled 1
219790	Schizophrenia	RTKN2	rhotekin 2
1103	Schizophrenia	CHAT	choline O-acetyltransferase
337	Schizophrenia	APOA4	apolipoprotein A4
51473	Schizophrenia	DCDC2	doublecortin domain containing 2
8787	Schizophrenia	RGS9	regulator of G protein signaling 9
10645	Schizophrenia	CAMKK2	calcium/calmodulin dependent protein kinase kinase 2
613212	Schizophrenia	CTXN3	cortexin 3
216	Schizophrenia	ALDH1A1	aldehyde dehydrogenase 1 family member A1
5144	Schizophrenia	PDE4D	phosphodiesterase 4D
857	Schizophrenia	CAV1	caveolin 1
90139	Schizophrenia	TSPAN18	tetraspanin 18
114781	Schizophrenia	BTBD9	BTB domain containing 9
1116	Schizophrenia	CHI3L1	chitinase 3 like 1
7132	Schizophrenia	TNFRSF1A	TNF receptor superfamily member 1A
2912	Schizophrenia	GRM2	glutamate metabotropic receptor 2
355	Schizophrenia	FAS	Fas cell surface death receptor
51299	Schizophrenia	NRN1	neuritin 1
9508	Schizophrenia	ADAMTS3	ADAM metallopeptidase with thrombospondin type 1 motif 3
23780	Schizophrenia	APOL2	apolipoprotein L2
5348	Schizophrenia	FXYD1	FXYD domain containing ion transport regulator 1
7781	Schizophrenia	SLC30A3	solute carrier family 30 member 3
10279	Schizophrenia	PRSS16	serine protease 16
1961	Schizophrenia	EGR4	early growth response 4
131177	Schizophrenia	FAM3D	FAM3 metabolism regulating signaling molecule D
6892	Schizophrenia	TAPBP	TAP binding protein
1965	Schizophrenia	EIF2S1	eukaryotic translation initiation factor 2 subunit alpha
9456	Schizophrenia	HOMER1	homer scaffold protein 1
84466	Schizophrenia	MEGF10	multiple EGF like domains 10
4277	Schizophrenia	MICB	MHC class I polypeptide-related sequence B
203062	Schizophrenia	TSNARE1	t-SNARE domain containing 1
65078	Schizophrenia	RTN4R	reticulon 4 receptor
4023	Schizophrenia	LPL	lipoprotein lipase
6586	Schizophrenia	SLIT3	slit guidance ligand 3
5243	Schizophrenia	ABCB1	ATP binding cassette subfamily B member 1
5053	Schizophrenia	PAH	phenylalanine hydroxylase

## Sheet: Enrichment
S.No.	Category	ID	Title (or Source)	Autism_GeneSet	Schizophrenia_GeneSet	Bipolar_GeneSet	Autism	Schizophrenia	Bipolar
1	GO: Biological Process	GO:0007610	behavior	CALCA,CHD8,HTR1D,LAMB1,MECP2,NTF4,PTCHD1,TSC1	ADORA2A,APBA2,ARC,BTBD9,CHAT,DCDC2,GRM2,HOMER1	AGT,BCHE,CUX2,PER3,PTGDS,TSPO	3.75253	3.82749	3.56938
2	GO: Biological Process	GO:0060322	head development	CHD8,IMMP2L,ITGA4,LAMB1,MACROD2,MBD3,MECP2,MYO1D,PTCHD1,SEMA5A,TSC1,WNT2			10	0	0
3	GO: Biological Process	GO:0051341	regulation of oxidoreductase activity			AGT,NOD2,NOS3,SPR,VDR	0	0	10
4	GO: Biological Process	GO:0014070	response to organic cyclic compound		ADORA2A,APOA4,CAV1,FAS,GRM2,HOMER1,PDE4D,RGS9,SLIT3	BCHE,CRY1,NOD2,NOS3,SFRP1,TSPO,VDR,VGF	0	3.64031	4.63634
5	GO: Biological Process	GO:0098916	anterograde trans-synaptic signaling		ADORA2A,APBA2,ARC,BTBD9,CHAT,DCDC2,GRM2,HOMER1,NRN1,RGS9,SLC6A5	AGT,BCHE,CHRNA2,CUX2,VGF	0	5.81603	2.36142
6	GO: Biological Process	GO:0007268	chemical synaptic transmission		ADORA2A,APBA2,ARC,BTBD9,CHAT,DCDC2,GRM2,HOMER1,NRN1,RGS9,SLC6A5	AGT,BCHE,CHRNA2,CUX2,VGF	0	5.81603	2.36142
7	GO: Biological Process	GO:0007616	long-term memory	CHD8,MECP2,NTF4,PTCHD1	ARC,BTBD9		5.68564	2.44297	0
8	GO: Biological Process	GO:0099537	trans-synaptic signaling		ADORA2A,APBA2,ARC,BTBD9,CHAT,DCDC2,GRM2,HOMER1,NRN1,RGS9,SLC6A5	AGT,BCHE,CHRNA2,CUX2,VGF	0	5.77385	2.34302
9	GO: Biological Process	GO:0099536	synaptic signaling		ADORA2A,APBA2,ARC,BTBD9,CHAT,DCDC2,GRM2,HOMER1,NRN1,RGS9,SLC6A5	AGT,BCHE,CHRNA2,CUX2,VGF	0	5.68182	2.30287
10	GO: Biological Process	GO:0003013	circulatory system process	CACNA1H,CALCA,HTR1D,IMMP2L,MECP2,NOS2,STK39	ABCB1,ADORA2A,CAV1,FXYD1,PDE4D,SEMA3A	ADRA2C,AGT,BDKRB2,NOS3	3.18582	2.50208	1.98691
11	GO: Biological Process	GO:0010959	regulation of metal ion transport		ADORA2A,CAV1,FXYD1,HOMER1,PDE4D,RGS9	AGT,NOS3,TSPO,VDR	0	4.3347	3.23746
12	GO: Biological Process	GO:0044057	regulation of system process		ADORA2A,APOA4,CAV1,FXYD1,HOMER1,PDE4D,SEMA3A,TNFRSF1A	ADRA2C,AGT,BDKRB2,CRY1,CUX2,NOS3	0	3.92333	3.64449
13	GO: Biological Process	GO:0048511	rhythmic process		ADORA2A,BTBD9,CHAT,FAS,SLIT3	AGT,CRY1,NOS3,PER3,PTGDS	0	3.13576	4.23645
14	GO: Biological Process	GO:0050804	modulation of chemical synaptic transmission		ADORA2A,APBA2,ARC,BTBD9,CHAT,GRM2,HOMER1,NRN1	AGT,BCHE,CUX2,VGF	0	4.90157	2.39802
15	GO: Biological Process	GO:0099177	regulation of trans-synaptic signaling		ADORA2A,APBA2,ARC,BTBD9,CHAT,GRM2,HOMER1,NRN1	AGT,BCHE,CUX2,VGF	0	4.89572	2.39514
16	GO: Biological Process	GO:0030001	metal ion transport		ADORA2A,CAV1,FXYD1,HOMER1,PDE4D,RGS9,SLC30A3,TPT1	AGT,NOS3,TSPO,VDR	0	4.78687	2.34156
17	GO: Biological Process	GO:0033993	response to lipid		APOA4,CAV1,FAS,LPL,MICB,PDE4D,RGS9,SLIT3	BCHE,CRY1,NOD2,NOS3,SFRP1,TSPO,VDR	0	3.103	3.87066
18	GO: Biological Process	GO:0023061	signal release		ADORA2A,APBA2,CHAT,FAM3D,GRM2,NRN1	ADRA2C,AGT,CRY1,FGF20,SFRP1,VGF	0	2.74672	4.02363
19	GO: Biological Process	GO:0051924	regulation of calcium ion transport		ADORA2A,CAV1,HOMER1,PDE4D,RGS9	AGT,NOS3,TSPO,VDR	0	3.38335	3.29513
20	GO: Biological Process	GO:1905952	regulation of lipid localization		ADORA2A,APOA4,CAV1,GRM2,LPL	AGT,CRY1,TSPO	0	3.98448	2.5721
21	GO: Biological Process	GO:0044070	regulation of anion transport		ABCB1,ADORA2A,APOA4,ARC,CAV1,FAM3D,FXYD1,GRM2,TNFRSF1A	ADRA2C,AGT,CRY1,FGF20,SFRP1,TSPO	0	3.62783	2.85399
22	GO: Biological Process	GO:0009628	response to abiotic stimulus		ABCB1,CAV1,CHI3L1,DCDC2,EIF2S1,FAS,LPL,MICB,TNFRSF1A	AGT,BDKRB2,CRY1,NOS3,PER3,SFRP1,TSPO,VGF	0	2.72221	3.73288
23	GO: Biological Process	GO:0048608	reproductive structure development	IMMP2L,ITGA4,NOS2,PLAUR,PRLR,WNT2		AGT,NOS3,SFRP1,VDR,VGF	3.07326	0	3.37844
24	GO: Biological Process	GO:0061458	reproductive system development	IMMP2L,ITGA4,NOS2,PLAUR,PRLR,WNT2		AGT,NOS3,SFRP1,VDR,VGF	3.0521	0	3.35978
25	GO: Biological Process	GO:0048878	chemical homeostasis		ADORA2A,APOA4,BTBD9,CAV1,FXYD1,GRM2,HOMER1,LPL,PDE4D,SLC30A3,TPT1	AGT,BDKRB2,CRY1,TSPO,VDR,VGF	0	4.09652	2.25699
26	GO: Biological Process	GO:0010876	lipid localization		ABCB1,ADORA2A,APOA4,APOL2,CAV1,GRM2,LPL	AGT,BDKRB2,CRY1,TSPO	0	3.83401	2.32234
27	GO: Biological Process	GO:0010562	positive regulation of phosphorus metabolic process	CALCA,GHR,IL15,NOS2,NTF4,PECAM1,PLAUR,PRLR,STK39		ADRA2C,AGT,FGF20,NOD2,NOS3,ROR1	3.30966	0	2.68937
28	GO: Biological Process	GO:0045937	positive regulation of phosphate metabolic process	CALCA,GHR,IL15,NOS2,NTF4,PECAM1,PLAUR,PRLR,STK39		ADRA2C,AGT,FGF20,NOD2,NOS3,ROR1	3.30966	0	2.68937
29	GO: Biological Process	GO:0006816	calcium ion transport		ADORA2A,CAV1,HOMER1,PDE4D,RGS9,TPT1	AGT,NOS3,TSPO,VDR	0	3.38407	2.59265
30	GO: Biological Process	GO:0007622	rhythmic behavior		ADORA2A,BTBD9,CHAT	PER3,PTGDS	0	3.43854	2.50988
31	GO: Biological Process	GO:0007420	brain development	CHD8,IMMP2L,LAMB1,MACROD2,MBD3,MECP2,MYO1D,PTCHD1,SEMA5A,TSC1,WNT2			5.92787	0	0
32	GO: Biological Process	GO:0032368	regulation of lipid transport		ADORA2A,APOA4,CAV1,GRM2	AGT,CRY1,TSPO	0	3.15135	2.75971
33	GO: Biological Process	GO:0050802	circadian sleep/wake cycle, sleep		ADORA2A,BTBD9	PER3,PTGDS	0	2.67031	3.12066
34	GO: Biological Process	GO:1901701	cellular response to oxygen-containing compound	GHR,HTR1D,HTR3C,IL15,ITGA4,NOS2,PRKCB,PRLR,TSC1,WNT2		AGT,NOD2,NOS3,SFRP1,TSPO,VDR	3.41872	0	2.31834
35	GO: Biological Process	GO:0007613	memory	CHD8,MECP2,NTF4,PTCHD1	ARC,BTBD9,CHAT		3.39482	2.32113	0
36	GO: Biological Process	GO:0048666	neuron development		ADORA2A,ARC,CHAT,DCDC2,FAS,NRN1,RANBP9,RTN4R,SEMA3A,SLIT3	AGT,CUX2,ROR1,SFRP1,SPR,TSPO	0	3.43506	2.27407
37	GO: Biological Process	GO:0008015	blood circulation	CACNA1H,CALCA,HTR1D,IMMP2L,MECP2,NOS2,STK39		ADRA2C,AGT,BDKRB2,NOS3	3.50788	0	2.17285
38	GO: Biological Process	GO:0006869	lipid transport		ABCB1,ADORA2A,APOA4,APOL2,CAV1,GRM2	AGT,BDKRB2,CRY1,TSPO	0	3.20741	2.47203
39	GO: Biological Process	GO:0015850	organic hydroxy compound transport		ADORA2A,APOA4,CAV1,GRM2	ADRA2C,AGT,FGF20,TSPO	0	2.40088	3.25818
40	GO: Biological Process	GO:0022410	circadian sleep/wake cycle process		ADORA2A,BTBD9	PER3,PTGDS	0	2.59532	3.04494
41	GO: Biological Process	GO:0001932	regulation of protein phosphorylation	CALCA,GHR,IGFBP3,IL15,NTF4,PECAM1,PLAUR,PRLR,STK39,TSC1		ADRA2C,AGT,BDKRB2,FGF20,NOD2,SFRP1	3.33663	0	2.26784
42	GO: Biological Process	GO:0007584	response to nutrient			BCHE,NOD2,SFRP1,TSPO,VDR	0	0	5.60157
43	GO: Biological Process	GO:0032412	regulation of ion transmembrane transporter activity		ABCB1,ARC,CAV1,FXYD1,HOMER1,PDE4D,RGS9		0	5.58271	0
44	GO: Biological Process	GO:0060548	negative regulation of cell death	CHD8,GHR,MECP2,NTF4,PLAUR,PRLR,RPL10,SEMA5A,TSC1		AGT,BDKRB2,FGF20,NOD2,NOS3,SFRP1	3.06021	0	2.51474
45	GO: Biological Process	GO:2001233	regulation of apoptotic signaling pathway		ADORA2A,CAV1,FAS,RTKN2,TPT1	AGT,BDKRB2,NOS3,SFRP1	0	2.75824	2.77638
46	GO: Biological Process	GO:0097190	apoptotic signaling pathway		ADORA2A,CAV1,FAS,RTKN2,TNFRSF1A,TPT1	AGT,BDKRB2,NOS3,SFRP1,VDR	0	2.60241	2.91263
47	GO: Biological Process	GO:0022898	regulation of transmembrane transporter activity		ABCB1,ARC,CAV1,FXYD1,HOMER1,PDE4D,RGS9		0	5.4798	0
48	GO: Biological Process	GO:0042745	circadian sleep/wake cycle		ADORA2A,BTBD9	PER3,PTGDS	0	2.50485	2.95351
49	GO: Biological Process	GO:0007417	central nervous system development	CHD8,IMMP2L,LAMB1,MACROD2,MBD3,MECP2,MYO1D,PTCHD1,SEMA5A,SNTG2,TSC1,WNT2			5.40748	0	0
50	GO: Biological Process	GO:0032409	regulation of transporter activity		ABCB1,ARC,CAV1,FXYD1,HOMER1,PDE4D,RGS9		0	5.33692	0
51	GO: Biological Process	GO:0071496	cellular response to external stimulus		CAV1,EIF2S1,FAS,LPL,TNFRSF1A	NOS3,SFRP1,VDR	0	3.19884	2.09776
52	GO: Biological Process	GO:0007611	learning or memory	CHD8,LAMB1,MECP2,NTF4,PTCHD1		AGT,BCHE,CUX2	3.17449	0	2.112
53	GO: Biological Process	GO:0033273	response to vitamin			BCHE,SFRP1,TSPO,VDR	0	0	5.27006
54	GO: Biological Process	GO:0006809	nitric oxide biosynthetic process			AGT,NOS3,SPR,TSPO	0	0	5.27006
55	GO: Biological Process	GO:1903530	regulation of secretion by cell		ADORA2A,APBA2,FAM3D,GRM2,NRN1,TNFRSF1A	ADRA2C,AGT,CRY1,FGF20,SFRP1	0	2.45695	2.78245
56	GO: Biological Process	GO:0030431	sleep		ADORA2A,BTBD9	PER3,PTGDS	0	2.38543	2.83263
57	GO: Biological Process	GO:0046209	nitric oxide metabolic process			AGT,NOS3,SPR,TSPO	0	0	5.19872
58	GO: Biological Process	GO:2001057	reactive nitrogen species metabolic process			AGT,NOS3,SPR,TSPO	0	0	5.14715
59	GO: Biological Process	GO:0008285	negative regulation of cell population proliferation			AGT,BCHE,BDKRB2,NOS3,PTGDS,SFRP1,TSPO,VDR	0	0	5.1236
60	GO: Biological Process	GO:0051241	negative regulation of multicellular organismal process			ADRA2C,AGT,CRY1,NOD2,NOS3,PTGDS,SFRP1,STAB1,TSPO	0	0	4.84934
61	GO: Biological Process	GO:0003012	muscle system process		CAV1,FXYD1,HOMER1,PDE4D,TNFRSF1A	ADRA2C,AGT,BDKRB2,NOS3	0	2.35008	2.43305
62	GO: Biological Process	GO:0042391	regulation of membrane potential		ADORA2A,CAV1,DCDC2,FXYD1,PDE4D	AGT,CHRNA2,CUX2,TSPO	0	2.34312	2.42715
63	GO: Biological Process	GO:0008585	female gonad development			AGT,NOS3,SFRP1,VGF	0	0	4.75681
64	GO: Biological Process	GO:0046545	development of primary female sexual characteristics			AGT,NOS3,SFRP1,VGF	0	0	4.70418
65	GO: Biological Process	GO:0090257	regulation of muscle system process		CAV1,FXYD1,PDE4D,TNFRSF1A	ADRA2C,AGT,NOS3	0	2.4562	2.2252
66	GO: Biological Process	GO:0042311	vasodilation			AGT,BDKRB2,NOS3	0	0	4.66947
67	GO: Biological Process	GO:0001505	regulation of neurotransmitter levels		ADORA2A,APBA2,CHAT,NRN1,PAH,SLC6A5		0	4.59302	0
68	GO: Biological Process	GO:0031667	response to nutrient levels			BCHE,NOD2,SFRP1,TSPO,VDR,VGF	0	0	4.56884
69	GO: Biological Process	GO:0046660	female sex differentiation			AGT,NOS3,SFRP1,VGF	0	0	4.52057
70	GO: Biological Process	GO:1903409	reactive oxygen species biosynthetic process			AGT,NOS3,SPR,TSPO	0	0	4.41956
71	GO: Biological Process	GO:0009991	response to extracellular stimulus			BCHE,NOD2,SFRP1,TSPO,VDR,VGF	0	0	4.41385
72	GO: Biological Process	GO:0097746	blood vessel diameter maintenance			ADRA2C,AGT,BDKRB2,NOS3	0	0	4.30405
73	GO: Biological Process	GO:0035296	regulation of tube diameter			ADRA2C,AGT,BDKRB2,NOS3	0	0	4.30405
74	GO: Biological Process	GO:0035150	regulation of tube size			ADRA2C,AGT,BDKRB2,NOS3	0	0	4.29395
75	GO: Biological Process	GO:0051353	positive regulation of oxidoreductase activity			AGT,NOD2,VDR	0	0	4.24133
76	GO: Biological Process	GO:2001257	regulation of cation channel activity		ARC,CAV1,HOMER1,PDE4D,RGS9		0	4.15363	0
77	GO: Biological Process	GO:0104004	cellular response to environmental stimulus			BDKRB2,CRY1,NOS3,SFRP1,TSPO	0	0	4.1325
78	GO: Biological Process	GO:0071214	cellular response to abiotic stimulus			BDKRB2,CRY1,NOS3,SFRP1,TSPO	0	0	4.1325
79	GO: Biological Process	GO:0086004	regulation of cardiac muscle cell contraction		CAV1,FXYD1,PDE4D		0	4.10723	0
80	GO: Biological Process	GO:1904338	regulation of dopaminergic neuron differentiation			FGF20,SFRP1	0	0	4.09569
81	GO: Biological Process	GO:0031644	regulation of nervous system process			ADRA2C,AGT,CUX2,NOS3	0	0	4.08631
82	GO: Biological Process	GO:0032768	regulation of monooxygenase activity			NOS3,SPR,VDR	0	0	4.08107
83	GO: Biological Process	GO:0006812	cation transport		ADORA2A,ARC,CAV1,FXYD1,GRM2,HOMER1,PDE4D,RGS9,SLC30A3,SLC6A5,TPT1		0	4.07655	0
84	GO: Biological Process	GO:0010817	regulation of hormone levels			ADRA2C,AGT,CRY1,SFRP1,TSPO,VGF	0	0	4.06588
85	GO: Biological Process	GO:0071455	cellular response to hyperoxia		CAV1,FAS		0	4.05585	0
86	GO: Biological Process	GO:0035249	synaptic transmission, glutamatergic		ADORA2A,DCDC2,GRM2,HOMER1		0	4.04075	0
87	GO: Biological Process	GO:0071396	cellular response to lipid			CRY1,NOD2,NOS3,SFRP1,TSPO,VDR	0	0	4.02744
88	GO: Biological Process	GO:0050433	regulation of catecholamine secretion			ADRA2C,AGT,FGF20	0	0	4.008
89	GO: Biological Process	GO:0046879	hormone secretion			ADRA2C,AGT,CRY1,SFRP1,VGF	0	0	4.00214
90	GO: Biological Process	GO:0050432	catecholamine secretion			ADRA2C,AGT,FGF20	0	0	3.97301
91	GO: Biological Process	GO:0071417	cellular response to organonitrogen compound	GHR,HTR1D,HTR3C,ITGA4,MECP2,PRKCB,PRLR,TSC1			3.95966	0	0
92	GO: Biological Process	GO:0009914	hormone transport			ADRA2C,AGT,CRY1,SFRP1,VGF	0	0	3.95546
93	GO: Biological Process	GO:0070471	uterine smooth muscle contraction			ADRA2C,AGT	0	0	3.94462
94	GO: Biological Process	GO:0001542	ovulation from ovarian follicle			AGT,NOS3	0	0	3.94462
95	GO: Biological Process	GO:0050904	diapedesis	ITGA4,PECAM1			3.91089	0	0
96	GO: Biological Process	GO:1902742	apoptotic process involved in development		MEGF10,SLIT3,TNFRSF1A		0	3.89646	0
97	GO: Biological Process	GO:0009725	response to hormone			AGT,BCHE,CRY1,NOS3,SFRP1,TSPO,VGF	0	0	3.88735
98	GO: Biological Process	GO:0031175	neuron projection development		ADORA2A,ARC,CHAT,DCDC2,FAS,NRN1,RANBP9,RTN4R,SEMA3A,SLIT3		0	3.88022	0
99	GO: Biological Process	GO:1903115	regulation of actin filament-based movement		CAV1,FXYD1,PDE4D		0	3.84225	0
100	GO: Biological Process	GO:1901844	regulation of cell communication by electrical coupling involved in cardiac conduction		CAV1,PDE4D		0	3.82292	0
101	GO: Biological Process	GO:0048771	tissue remodeling			AGT,NOS3,SFRP1,VDR	0	0	3.81798
102	GO: Biological Process	GO:0048812	neuron projection morphogenesis		ADORA2A,ARC,DCDC2,NRN1,RANBP9,RTN4R,SEMA3A,SLIT3		0	3.79634	0
103	GO: Biological Process	GO:0050919	negative chemotaxis		RTN4R,SEMA3A,SLIT3		0	3.7903	0
104	GO: Biological Process	GO:0019229	regulation of vasoconstriction			ADRA2C,AGT,BDKRB2	0	0	3.76673
105	GO: Biological Process	GO:0045597	positive regulation of cell differentiation			ADRA2C,AGT,CUX2,FGF20,SFRP1,TSPO,VDR	0	0	3.75433
106	GO: Biological Process	GO:0120039	plasma membrane bounded cell projection morphogenesis		ADORA2A,ARC,DCDC2,NRN1,RANBP9,RTN4R,SEMA3A,SLIT3		0	3.73893	0
107	GO: Biological Process	GO:1904062	regulation of cation transmembrane transport		ARC,CAV1,FXYD1,HOMER1,PDE4D,RGS9		0	3.73882	0
108	GO: Biological Process	GO:0034371	chylomicron remodeling		APOA4,LPL		0	3.72658	0
109	GO: Biological Process	GO:1901699	cellular response to nitrogen compound	GHR,HTR1D,HTR3C,ITGA4,MECP2,PRKCB,PRLR,TSC1			3.72538	0	0
110	GO: Biological Process	GO:0048858	cell projection morphogenesis		ADORA2A,ARC,DCDC2,NRN1,RANBP9,RTN4R,SEMA3A,SLIT3		0	3.72008	0
111	GO: Biological Process	GO:0051937	catecholamine transport			ADRA2C,AGT,FGF20	0	0	3.70958
112	GO: Biological Process	GO:0031284	positive regulation of guanylate cyclase activity			AGT,NOS3	0	0	3.70449
113	GO: Biological Process	GO:2000846	regulation of corticosteroid hormone secretion			AGT,CRY1	0	0	3.65367
114	GO: Biological Process	GO:0043270	positive regulation of ion transport		ABCB1,ADORA2A,ARC,CAV1,FXYD1,HOMER1,RGS9,TNFRSF1A		0	3.64972	0
115	GO: Biological Process	GO:0032990	cell part morphogenesis		ADORA2A,ARC,DCDC2,NRN1,RANBP9,RTN4R,SEMA3A,SLIT3		0	3.64972	0
116	GO: Biological Process	GO:0061028	establishment of endothelial barrier		ABCB1,PDE4D,TNFRSF1A		0	3.64637	0
117	GO: Biological Process	GO:0006970	response to osmotic stress			AGT,BDKRB2,TSPO	0	0	3.6285
118	GO: Biological Process	GO:0099003	vesicle-mediated transport in synapse		ADORA2A,APBA2,ARC,BTBD9,NRN1		0	3.62578	0
119	GO: Biological Process	GO:0051712	positive regulation of killing of cells of other organism	NOS2,PRF1			3.61945	0	0
120	GO: Biological Process	GO:0035930	corticosteroid hormone secretion			AGT,CRY1	0	0	3.60569
121	GO: Biological Process	GO:0006836	neurotransmitter transport		ADORA2A,APBA2,CHAT,NRN1,SLC6A5		0	3.59637	0
122	GO: Biological Process	GO:0034372	very-low-density lipoprotein particle remodeling		APOA4,LPL		0	3.56139	0
123	GO: Biological Process	GO:0031282	regulation of guanylate cyclase activity			AGT,NOS3	0	0	3.56027
124	GO: Biological Process	GO:0050886	endocrine process			AGT,CRY1,NOS3	0	0	3.55243
125	GO: Biological Process	GO:0035176	social behavior	CHD8,MECP2,PTCHD1			3.5285	0	0
126	GO: Biological Process	GO:0030155	regulation of cell adhesion	CALCA,IL15,ITGA4,LAMB1,PLAUR,PRLR,SEMA5A,TSC1			3.51114	0	0
127	GO: Biological Process	GO:0051050	positive regulation of transport		ABCB1,ADORA2A,ARC,CAV1,FXYD1,HOMER1,RGS9,SLC30A3,TNFRSF1A		0	3.50621	0
128	GO: Biological Process	GO:0015844	monoamine transport			ADRA2C,AGT,FGF20	0	0	3.49244
129	GO: Biological Process	GO:0051703	biological process involved in intraspecies interaction between organisms	CHD8,MECP2,PTCHD1			3.48706	0	0
130	GO: Biological Process	GO:0008406	gonad development			AGT,NOS3,SFRP1,VGF	0	0	3.48247
131	GO: Biological Process	GO:0042310	vasoconstriction			ADRA2C,AGT,BDKRB2	0	0	3.48078
132	GO: Biological Process	GO:0140115	export across plasma membrane		ABCB1,FXYD1,RGS9		0	3.47738	0
133	GO: Biological Process	GO:2000831	regulation of steroid hormone secretion			AGT,CRY1	0	0	3.47607
134	GO: Biological Process	GO:0014061	regulation of norepinephrine secretion			ADRA2C,AGT	0	0	3.47607
135	GO: Biological Process	GO:0034765	regulation of ion transmembrane transport		ABCB1,ARC,CAV1,FXYD1,HOMER1,PDE4D,RGS9		0	3.45362	0
136	GO: Biological Process	GO:0045137	development of primary sexual characteristics			AGT,NOS3,SFRP1,VGF	0	0	3.45258
137	GO: Biological Process	GO:0010243	response to organonitrogen compound			AGT,BCHE,CRY1,NOD2,SFRP1,TSPO,VGF	0	0	3.44104
138	GO: Biological Process	GO:0034762	regulation of transmembrane transport		ABCB1,ARC,CAV1,FXYD1,HOMER1,PDE4D,RGS9		0	3.43757	0
139	GO: Biological Process	GO:0048243	norepinephrine secretion			ADRA2C,AGT	0	0	3.43689
140	GO: Biological Process	GO:0071305	cellular response to vitamin D			SFRP1,VDR	0	0	3.43689
141	GO: Biological Process	GO:0034370	triglyceride-rich lipoprotein particle remodeling		APOA4,LPL		0	3.42304	0
142	GO: Biological Process	GO:0036295	cellular response to increased oxygen levels		CAV1,FAS		0	3.42304	0
143	GO: Biological Process	GO:0010649	regulation of cell communication by electrical coupling		CAV1,PDE4D		0	3.42304	0
144	GO: Biological Process	GO:0043408	regulation of MAPK cascade			ADRA2C,AGT,FGF20,NOD2,ROR1,SFRP1	0	0	3.4211
145	GO: Biological Process	GO:0060397	growth hormone receptor signaling pathway via JAK-STAT	GHR,PRLR			3.40253	0	0
146	GO: Biological Process	GO:0035865	cellular response to potassium ion	CACNA1H,MECP2			3.40253	0	0
147	GO: Biological Process	GO:0007566	embryo implantation	CALCA,LAMB1,PRLR			3.37054	0	0
148	GO: Biological Process	GO:0035929	steroid hormone secretion			AGT,CRY1	0	0	3.36354
149	GO: Biological Process	GO:0086103	G protein-coupled receptor signaling pathway involved in heart process		CAV1,PDE4D		0	3.36147	0
150	GO: Biological Process	GO:0003018	vascular process in circulatory system			ADRA2C,AGT,BDKRB2,NOS3	0	0	3.36064
151	GO: Biological Process	GO:1901890	positive regulation of cell junction assembly			AGT,CUX2,SFRP1	0	0	3.3594
152	GO: Biological Process	GO:0016358	dendrite development		ARC,CHAT,DCDC2,FAS,SEMA3A		0	3.35761	0
153	GO: Biological Process	GO:0050801	ion homeostasis		ADORA2A,BTBD9,CAV1,FXYD1,GRM2,PDE4D,SLC30A3,TPT1		0	3.34782	0
154	GO: Biological Process	GO:0030522	intracellular receptor signaling pathway			CRY1,NOD2,SFRP1,VDR	0	0	3.33849
155	GO: Biological Process	GO:0018193	peptidyl-amino acid modification	GHR,IL15,MBD3,MECP2,NOS2,NTF4,PECAM1,PRKCB,PRLR,STK39			3.32403	0	0
156	GO: Biological Process	GO:0051952	regulation of amine transport			ADRA2C,AGT,FGF20	0	0	3.3181
157	GO: Biological Process	GO:0007216	G protein-coupled glutamate receptor signaling pathway		GRM2,HOMER1		0	3.30405	0
158	GO: Biological Process	GO:0032989	cellular component morphogenesis		ADORA2A,ARC,DCDC2,NRN1,RANBP9,RTN4R,SEMA3A,SLIT3		0	3.29362	0
159	GO: Biological Process	GO:0042531	positive regulation of tyrosine phosphorylation of STAT protein	GHR,IL15,PECAM1			3.2813	0	0
160	GO: Biological Process	GO:0051272	positive regulation of cellular component movement	CACNA1H,ITGA4,LAMB1,MECP2,PECAM1,SEMA5A,STK39			3.27149	0	0
161	GO: Biological Process	GO:0006939	smooth muscle contraction			ADRA2C,AGT,BDKRB2	0	0	3.26836
162	GO: Biological Process	GO:0030728	ovulation			AGT,NOS3	0	0	3.26416
163	GO: Biological Process	GO:0034104	negative regulation of tissue remodeling			AGT,SFRP1	0	0	3.26416
164	GO: Biological Process	GO:0048646	anatomical structure formation involved in morphogenesis	CACNA1H,ITGA4,LAMB1,MECP2,NTF4,PECAM1,PRKCB,SEMA5A,TSC1,WNT2			3.25453	0	0
165	GO: Biological Process	GO:0015837	amine transport			ADRA2C,AGT,FGF20	0	0	3.24902
166	GO: Biological Process	GO:1901698	response to nitrogen compound			AGT,BCHE,CRY1,NOD2,SFRP1,TSPO,VGF	0	0	3.24452
167	GO: Biological Process	GO:0045187	regulation of circadian sleep/wake cycle, sleep			PER3,PTGDS	0	0	3.23346
168	GO: Biological Process	GO:0042976	activation of Janus kinase activity	GHR,PRLR			3.22979	0	0
169	GO: Biological Process	GO:0035864	response to potassium ion	CACNA1H,MECP2			3.22979	0	0
170	GO: Biological Process	GO:0051709	regulation of killing of cells of other organism	NOS2,PRF1			3.22979	0	0
171	GO: Biological Process	GO:0030534	adult behavior		BTBD9,CHAT,GRM2,HOMER1		0	3.22823	0
172	GO: Biological Process	GO:0086003	cardiac muscle cell contraction		CAV1,FXYD1,PDE4D		0	3.2124	0
173	GO: Biological Process	GO:0048667	cell morphogenesis involved in neuron differentiation		ARC,DCDC2,NRN1,RANBP9,RTN4R,SEMA3A,SLIT3		0	3.20991	0
174	GO: Biological Process	GO:0043153	entrainment of circadian clock by photoperiod			CRY1,PER3	0	0	3.20382
175	GO: Biological Process	GO:0042752	regulation of circadian rhythm			CRY1,PER3,PTGDS	0	0	3.20199
176	GO: Biological Process	GO:0001885	endothelial cell development		ABCB1,PDE4D,TNFRSF1A		0	3.19664	0
177	GO: Biological Process	GO:0051336	regulation of hydrolase activity		ADORA2A,ALDH1A1,APOA4,CAV1,EIF2S1,FAS,HOMER1,LPL,RGS9,RTN4R		0	3.18618	0
178	GO: Biological Process	GO:0071260	cellular response to mechanical stimulus		CAV1,FAS,TNFRSF1A		0	3.18108	0
179	GO: Biological Process	GO:0007259	receptor signaling pathway via JAK-STAT	GHR,IL15,PECAM1,PRLR			3.18021	0	0
180	GO: Biological Process	GO:0072593	reactive oxygen species metabolic process			AGT,NOS3,SPR,TSPO	0	0	3.17696
181	GO: Biological Process	GO:0015874	norepinephrine transport			ADRA2C,AGT	0	0	3.17519
182	GO: Biological Process	GO:0007263	nitric oxide mediated signal transduction			AGT,NOS3	0	0	3.17519
183	GO: Biological Process	GO:0071295	cellular response to vitamin			SFRP1,VDR	0	0	3.17519
184	GO: Biological Process	GO:0097164	ammonium ion metabolic process			BCHE,SPR	0	0	3.17519
185	GO: Biological Process	GO:0031281	positive regulation of cyclase activity			AGT,NOS3	0	0	3.17519
186	GO: Biological Process	GO:0051966	regulation of synaptic transmission, glutamatergic		ADORA2A,GRM2,HOMER1		0	3.16571	0
187	GO: Biological Process	GO:0046883	regulation of hormone secretion			ADRA2C,AGT,CRY1,SFRP1	0	0	3.15732
188	GO: Biological Process	GO:0007548	sex differentiation			AGT,NOS3,SFRP1,VGF	0	0	3.15244
189	GO: Biological Process	GO:0042136	neurotransmitter biosynthetic process		CHAT,PAH		0	3.15195	0
190	GO: Biological Process	GO:0051349	positive regulation of lyase activity			AGT,NOS3	0	0	3.14749
191	GO: Biological Process	GO:0055117	regulation of cardiac muscle contraction		CAV1,FXYD1,PDE4D		0	3.13557	0
192	GO: Biological Process	GO:0006941	striated muscle contraction		CAV1,FXYD1,HOMER1,PDE4D		0	3.13479	0
193	GO: Biological Process	GO:0043410	positive regulation of MAPK cascade			ADRA2C,AGT,FGF20,NOD2,ROR1	0	0	3.13016
194	GO: Biological Process	GO:0001934	positive regulation of protein phosphorylation	CALCA,GHR,IL15,NTF4,PECAM1,PLAUR,PRLR,STK39			3.12339	0	0
195	GO: Biological Process	GO:0042749	regulation of circadian sleep/wake cycle			PER3,PTGDS	0	0	3.12066
196	GO: Biological Process	GO:0097696	receptor signaling pathway via STAT	GHR,IL15,PECAM1,PRLR			3.10392	0	0
197	GO: Biological Process	GO:0009651	response to salt stress			AGT,BDKRB2	0	0	3.09466
198	GO: Biological Process	GO:0009648	photoperiodism			CRY1,PER3	0	0	3.09466
199	GO: Biological Process	GO:0031401	positive regulation of protein modification process	CALCA,GHR,IL15,MECP2,NTF4,PECAM1,PLAUR,PRLR,STK39			3.09102	0	0
200	GO: Biological Process	GO:0055065	metal ion homeostasis		ADORA2A,BTBD9,CAV1,FXYD1,PDE4D,SLC30A3,TPT1		0	3.09076	0
201	GO: Biological Process	GO:0001976	nervous system process involved in regulation of systemic arterial blood pressure	CALCA,MECP2			3.08634	0	0
202	GO: Biological Process	GO:1990138	neuron projection extension		NRN1,RTN4R,SEMA3A,SLIT3		0	3.08618	0
203	GO: Biological Process	GO:0099601	regulation of neurotransmitter receptor activity		ARC,HOMER1,RGS9		0	3.07745	0
204	GO: Biological Process	GO:1903522	regulation of blood circulation			ADRA2C,AGT,BDKRB2,NOS3	0	0	3.07197
205	GO: Biological Process	GO:0030810	positive regulation of nucleotide biosynthetic process			AGT,NOS3	0	0	3.06944
206	GO: Biological Process	GO:0033280	response to vitamin D			SFRP1,VDR	0	0	3.06944
207	GO: Biological Process	GO:0009649	entrainment of circadian clock			CRY1,PER3	0	0	3.06944
208	GO: Biological Process	GO:1900373	positive regulation of purine nucleotide biosynthetic process			AGT,NOS3	0	0	3.06944
209	GO: Biological Process	GO:0010469	regulation of signaling receptor activity		ARC,HOMER1,PDE4D,RGS9		0	3.06245	0
210	GO: Biological Process	GO:0031400	negative regulation of protein modification process			AGT,BDKRB2,CRY1,SFRP1,TSPO	0	0	3.05667
211	GO: Biological Process	GO:0071674	mononuclear cell migration	CALCA,ITGA4,PECAM1,STK39			3.03923	0	0
212	GO: Biological Process	GO:2000300	regulation of synaptic vesicle exocytosis		ADORA2A,APBA2,NRN1		0	3.03565	0
213	GO: Biological Process	GO:0048545	response to steroid hormone			BCHE,CRY1,SFRP1,TSPO	0	0	3.01323
214	GO: Biological Process	GO:0032890	regulation of organic acid transport		ADORA2A,FXYD1,GRM2		0	3.00858	0
215	GO: Biological Process	GO:0055093	response to hyperoxia		CAV1,FAS		0	2.98411	0
216	GO: Biological Process	GO:0015849	organic acid transport		ABCB1,ADORA2A,FXYD1,GRM2,SLC6A5		0	2.97969	0
217	GO: Biological Process	GO:0007269	neurotransmitter secretion		ADORA2A,APBA2,CHAT,NRN1		0	2.96384	0
218	GO: Biological Process	GO:0099643	signal release from synapse		ADORA2A,APBA2,CHAT,NRN1		0	2.96384	0
219	GO: Biological Process	GO:0070371	ERK1 and ERK2 cascade			AGT,FGF20,NOD2,ROR1	0	0	2.95673
220	GO: Biological Process	GO:0009595	detection of biotic stimulus			NOD2,TSPO	0	0	2.95351
221	GO: Biological Process	GO:0033144	negative regulation of intracellular steroid hormone receptor signaling pathway			CRY1,SFRP1	0	0	2.95351
222	GO: Biological Process	GO:0051004	regulation of lipoprotein lipase activity		APOA4,LPL		0	2.9469	0
223	GO: Biological Process	GO:0045765	regulation of angiogenesis			AGT,NOS3,SFRP1,STAB1	0	0	2.93556
224	GO: Biological Process	GO:0051899	membrane depolarization		ADORA2A,CAV1,PDE4D		0	2.9184	0
225	GO: Biological Process	GO:0086064	cell communication by electrical coupling involved in cardiac conduction		CAV1,PDE4D		0	2.91126	0
226	GO: Biological Process	GO:1901342	regulation of vasculature development			AGT,NOS3,SFRP1,STAB1	0	0	2.91055
227	GO: Biological Process	GO:0032504	multicellular organism reproduction			AGT,NOS3,PTGDS,SFRP1,VDR,VGF	0	0	2.90851
228	GO: Biological Process	GO:1902632	positive regulation of membrane hyperpolarization			AGT	0	0	2.90717
229	GO: Biological Process	GO:0019889	pteridine metabolic process			SPR	0	0	2.90717
230	GO: Biological Process	GO:0002808	regulation of antibacterial peptide biosynthetic process			NOD2	0	0	2.90717
231	GO: Biological Process	GO:2000080	negative regulation of canonical Wnt signaling pathway involved in controlling type B pancreatic cell proliferation			SFRP1	0	0	2.90717
232	GO: Biological Process	GO:0002816	regulation of biosynthetic process of antibacterial peptides active against Gram-positive bacteria			NOD2	0	0	2.90717
233	GO: Biological Process	GO:0002807	positive regulation of antimicrobial peptide biosynthetic process			NOD2	0	0	2.90717
234	GO: Biological Process	GO:0050783	cocaine metabolic process			BCHE	0	0	2.90717
235	GO: Biological Process	GO:0032498	detection of muramyl dipeptide			NOD2	0	0	2.90717
236	GO: Biological Process	GO:1902238	regulation of intrinsic apoptotic signaling pathway in response to osmotic stress by p53 class mediator			BDKRB2	0	0	2.90717
237	GO: Biological Process	GO:0002815	biosynthetic process of antibacterial peptides active against Gram-positive bacteria			NOD2	0	0	2.90717
238	GO: Biological Process	GO:1905010	positive regulation of L-lysine import across plasma membrane			AGT	0	0	2.90717
239	GO: Biological Process	GO:1905008	regulation of L-lysine import across plasma membrane			AGT	0	0	2.90717
240	GO: Biological Process	GO:1905589	positive regulation of L-arginine import across plasma membrane			AGT	0	0	2.90717
241	GO: Biological Process	GO:0006963	positive regulation of antibacterial peptide biosynthetic process			NOD2	0	0	2.90717
242	GO: Biological Process	GO:0090246	convergent extension involved in somitogenesis			SFRP1	0	0	2.90717
243	GO: Biological Process	GO:0002805	regulation of antimicrobial peptide biosynthetic process			NOD2	0	0	2.90717
244	GO: Biological Process	GO:1990127	intrinsic apoptotic signaling pathway in response to osmotic stress by p53 class mediator			BDKRB2	0	0	2.90717
245	GO: Biological Process	GO:0046448	tropane alkaloid metabolic process			BCHE	0	0	2.90717
246	GO: Biological Process	GO:1902239	negative regulation of intrinsic apoptotic signaling pathway in response to osmotic stress by p53 class mediator			BDKRB2	0	0	2.90717
247	GO: Biological Process	GO:0006965	positive regulation of biosynthetic process of antibacterial peptides active against Gram-positive bacteria			NOD2	0	0	2.90717
248	GO: Biological Process	GO:1905541	regulation of L-arginine import across plasma membrane			AGT	0	0	2.90717
249	GO: Biological Process	GO:0044345	stromal-epithelial cell signaling involved in prostate gland development			SFRP1	0	0	2.90717
250	GO: Biological Process	GO:1905114	cell surface receptor signaling pathway involved in cell-cell signaling			CHRNA2,CUX2,HMGXB4,ROR1,SFRP1	0	0	2.90116
251	GO: Biological Process	GO:0000165	MAPK cascade			ADRA2C,AGT,FGF20,NOD2,ROR1,SFRP1	0	0	2.89968
252	GO: Biological Process	GO:0035637	multicellular organismal signaling		CAV1,DCDC2,FXYD1,PDE4D		0	2.89926	0
253	GO: Biological Process	GO:0098655	cation transmembrane transport		ARC,CAV1,FXYD1,HOMER1,PDE4D,RGS9,SLC30A3,SLC6A5		0	2.89765	0
254	GO: Biological Process	GO:0062197	cellular response to chemical stress		APOA4,CAMKK2,CAV1,EIF2S1,FAS		0	2.89442	0
255	GO: Biological Process	GO:0031670	cellular response to nutrient			SFRP1,VDR	0	0	2.8909
256	GO: Biological Process	GO:0006942	regulation of striated muscle contraction		CAV1,FXYD1,PDE4D		0	2.88176	0
257	GO: Biological Process	GO:0014048	regulation of glutamate secretion		ADORA2A,GRM2		0	2.87706	0
258	GO: Biological Process	GO:0071470	cellular response to osmotic stress			BDKRB2,TSPO	0	0	2.87102
259	GO: Biological Process	GO:2001236	regulation of extrinsic apoptotic signaling pathway			AGT,NOS3,SFRP1	0	0	2.85235
260	GO: Biological Process	GO:0071542	dopaminergic neuron differentiation			FGF20,SFRP1	0	0	2.85161
261	GO: Biological Process	GO:0043065	positive regulation of apoptotic process			AGT,NOS3,SFRP1,TSPO,VDR	0	0	2.83938
262	GO: Biological Process	GO:0018108	peptidyl-tyrosine phosphorylation			AGT,NOD2,ROR1,SFRP1	0	0	2.83406
263	GO: Biological Process	GO:0014002	astrocyte development			AGT,ROR1	0	0	2.83263
264	GO: Biological Process	GO:0001990	regulation of systemic arterial blood pressure by hormone			AGT,NOS3	0	0	2.83263
265	GO: Biological Process	GO:0001523	retinoid metabolic process		ALDH1A1,APOA4,LPL		0	2.82312	0
266	GO: Biological Process	GO:0018212	peptidyl-tyrosine modification			AGT,NOD2,ROR1,SFRP1	0	0	2.82234
267	GO: Biological Process	GO:0043271	negative regulation of ion transport			ADRA2C,CRY1,NOS3,SFRP1	0	0	2.82234
268	GO: Biological Process	GO:0010038	response to metal ion		CAV1,EIF2S1,FAS,HOMER1,SLC30A3		0	2.81792	0
269	GO: Biological Process	GO:0043066	negative regulation of apoptotic process			AGT,BDKRB2,FGF20,NOD2,NOS3,SFRP1	0	0	2.81779
270	GO: Biological Process	GO:0042632	cholesterol homeostasis		APOA4,CAV1,LPL		0	2.81174	0
271	GO: Biological Process	GO:0099504	synaptic vesicle cycle		ADORA2A,APBA2,BTBD9,NRN1		0	2.80417	0
272	GO: Biological Process	GO:0055080	cation homeostasis		ADORA2A,BTBD9,CAV1,FXYD1,PDE4D,SLC30A3,TPT1		0	2.80156	0
273	GO: Biological Process	GO:0055092	sterol homeostasis		APOA4,CAV1,LPL		0	2.80046	0
274	GO: Biological Process	GO:0009612	response to mechanical stimulus		CAV1,CHI3L1,FAS,TNFRSF1A		0	2.79761	0
275	GO: Biological Process	GO:0043068	positive regulation of programmed cell death			AGT,NOS3,SFRP1,TSPO,VDR	0	0	2.79314
276	GO: Biological Process	GO:1903531	negative regulation of secretion by cell			ADRA2C,CRY1,SFRP1	0	0	2.78544
277	GO: Biological Process	GO:0048638	regulation of developmental growth			AGT,FGF20,SPR,TLL2	0	0	2.78394
278	GO: Biological Process	GO:0043069	negative regulation of programmed cell death			AGT,BDKRB2,FGF20,NOD2,NOS3,SFRP1	0	0	2.76372
279	GO: Biological Process	GO:0098771	inorganic ion homeostasis		ADORA2A,BTBD9,CAV1,FXYD1,PDE4D,SLC30A3,TPT1		0	2.76338	0
280	GO: Biological Process	GO:0044060	regulation of endocrine process			AGT,CRY1	0	0	2.76075
281	GO: Biological Process	GO:0060627	regulation of vesicle-mediated transport		ADORA2A,APBA2,ARC,BTBD9,CAV1,NRN1		0	2.76075	0
282	GO: Biological Process	GO:0016101	diterpenoid metabolic process		ALDH1A1,APOA4,LPL		0	2.75642	0
283	GO: Biological Process	GO:0036296	response to increased oxygen levels		CAV1,FAS		0	2.75274	0
284	GO: Biological Process	GO:0002027	regulation of heart rate		CAV1,PDE4D,SEMA3A		0	2.73501	0
285	GO: Biological Process	GO:0051093	negative regulation of developmental process			AGT,NOS3,SFRP1,STAB1,TLL2,TSPO	0	0	2.7312
286	GO: Biological Process	GO:0010035	response to inorganic substance		APOA4,CAV1,EIF2S1,FAS,HOMER1,SLC30A3		0	2.71899	0
287	GO: Biological Process	GO:0010644	cell communication by electrical coupling		CAV1,PDE4D		0	2.69689	0
288	GO: Biological Process	GO:0007626	locomotory behavior		ADORA2A,APBA2,BTBD9,CHAT		0	2.69656	0
289	GO: Biological Process	GO:2000027	regulation of animal organ morphogenesis			AGT,ROR1,SFRP1	0	0	2.69174
290	GO: Biological Process	GO:0050823	peptide antigen stabilization		TAPBP		0	2.6815	0
291	GO: Biological Process	GO:0110077	vesicle-mediated intercellular transport		ARC		0	2.6815	0
292	GO: Biological Process	GO:0019293	tyrosine biosynthetic process, by oxidation of phenylalanine		PAH		0	2.6815	0
293	GO: Biological Process	GO:0061843	Sertoli cell barrier remodeling		ABCB1		0	2.6815	0
294	GO: Biological Process	GO:1903045	neural crest cell migration involved in sympathetic nervous system development		SEMA3A		0	2.6815	0
295	GO: Biological Process	GO:0050822	peptide stabilization		TAPBP		0	2.6815	0
296	GO: Biological Process	GO:0009095	aromatic amino acid family biosynthetic process, prephenate pathway		PAH		0	2.6815	0
297	GO: Biological Process	GO:0006571	tyrosine biosynthetic process		PAH		0	2.6815	0
298	GO: Biological Process	GO:0002398	MHC class Ib protein complex assembly		TAPBP		0	2.6815	0
299	GO: Biological Process	GO:1900085	negative regulation of peptidyl-tyrosine autophosphorylation		CAV1		0	2.6815	0
300	GO: Biological Process	GO:0086024	adenylate cyclase-activating adrenergic receptor signaling pathway involved in positive regulation of heart rate		PDE4D		0	2.6815	0
301	GO: Biological Process	GO:0034767	positive regulation of ion transmembrane transport		ABCB1,ARC,FXYD1,RGS9		0	2.6664	0
302	GO: Biological Process	GO:0034764	positive regulation of transmembrane transport		ABCB1,ARC,FXYD1,RGS9		0	2.6664	0
303	GO: Biological Process	GO:0003044	regulation of systemic arterial blood pressure mediated by a chemical signal			AGT,NOS3	0	0	2.66334
304	GO: Biological Process	GO:0050999	regulation of nitric-oxide synthase activity			NOS3,SPR	0	0	2.66334
305	GO: Biological Process	GO:0032102	negative regulation of response to external stimulus		ADORA2A,MICB,RTN4R,SEMA3A,TNFRSF1A		0	2.66193	0
306	GO: Biological Process	GO:0000904	cell morphogenesis involved in differentiation		ARC,DCDC2,NRN1,RANBP9,RTN4R,SEMA3A,SLIT3		0	2.66132	0
307	GO: Biological Process	GO:0006721	terpenoid metabolic process		ALDH1A1,APOA4,LPL		0	2.65311	0
308	GO: Biological Process	GO:1900371	regulation of purine nucleotide biosynthetic process			AGT,NOS3	0	0	2.64816
309	GO: Biological Process	GO:0033137	negative regulation of peptidyl-serine phosphorylation		CAV1,PDE4D		0	2.64456	0
310	GO: Biological Process	GO:0042133	neurotransmitter metabolic process		CHAT,PAH		0	2.64456	0
311	GO: Biological Process	GO:0022602	ovulation cycle process			AGT,NOS3	0	0	2.63324
312	GO: Biological Process	GO:0030808	regulation of nucleotide biosynthetic process			AGT,NOS3	0	0	2.63324
313	GO: Biological Process	GO:0051345	positive regulation of hydrolase activity		ALDH1A1,APOA4,CAV1,FAS,HOMER1,RGS9,RTN4R		0	2.63115	0
314	GO: Biological Process	GO:0006641	triglyceride metabolic process		APOA4,CAV1,LPL		0	2.62384	0
315	GO: Biological Process	GO:0034368	protein-lipid complex remodeling		APOA4,LPL		0	2.61957	0
316	GO: Biological Process	GO:0034369	plasma lipoprotein particle remodeling		APOA4,LPL		0	2.61957	0
317	GO: Biological Process	GO:0009409	response to cold			AGT,VGF	0	0	2.6186
318	GO: Biological Process	GO:0051046	regulation of secretion			ADRA2C,AGT,CRY1,FGF20,SFRP1	0	0	2.61759
319	GO: Biological Process	GO:1902532	negative regulation of intracellular signal transduction		CAV1,GRM2,PDE4D,RANBP9,RTKN2,TPT1		0	2.61536	0
320	GO: Biological Process	GO:0043279	response to alkaloid		ADORA2A,GRM2,HOMER1		0	2.61425	0
321	GO: Biological Process	GO:0022603	regulation of anatomical structure morphogenesis			AGT,CUX2,NOS3,ROR1,SFRP1,STAB1	0	0	2.6141
322	GO: Biological Process	GO:0008217	regulation of blood pressure			AGT,BDKRB2,NOS3	0	0	2.61062
323	GO: Biological Process	GO:0044332	Wnt signaling pathway involved in dorsal/ventral axis specification			SFRP1	0	0	2.60692
324	GO: Biological Process	GO:2000054	negative regulation of Wnt signaling pathway involved in dorsal/ventral axis specification			SFRP1	0	0	2.60692
325	GO: Biological Process	GO:0048632	negative regulation of skeletal muscle tissue growth			TLL2	0	0	2.60692
326	GO: Biological Process	GO:0070473	negative regulation of uterine smooth muscle contraction			ADRA2C	0	0	2.60692
327	GO: Biological Process	GO:2000079	regulation of canonical Wnt signaling pathway involved in controlling type B pancreatic cell proliferation			SFRP1	0	0	2.60692
328	GO: Biological Process	GO:2000053	regulation of Wnt signaling pathway involved in dorsal/ventral axis specification			SFRP1	0	0	2.60692
329	GO: Biological Process	GO:0032499	detection of peptidoglycan			NOD2	0	0	2.60692
330	GO: Biological Process	GO:0044343	canonical Wnt signaling pathway involved in regulation of type B pancreatic cell proliferation			SFRP1	0	0	2.60692
331	GO: Biological Process	GO:0014806	smooth muscle hyperplasia			NOS3	0	0	2.60692
332	GO: Biological Process	GO:0009785	blue light signaling pathway			CRY1	0	0	2.60692
333	GO: Biological Process	GO:0014740	negative regulation of muscle hyperplasia			NOS3	0	0	2.60692
334	GO: Biological Process	GO:0071483	cellular response to blue light			CRY1	0	0	2.60692
335	GO: Biological Process	GO:0010266	response to vitamin B1			TSPO	0	0	2.60692
336	GO: Biological Process	GO:0010976	positive regulation of neuron projection development			AGT,CUX2,ROR1	0	0	2.59948
337	GO: Biological Process	GO:0010942	positive regulation of cell death			AGT,NOS3,SFRP1,TSPO,VDR	0	0	2.59839
338	GO: Biological Process	GO:0003176	aortic valve development		SLIT3,TNFRSF1A		0	2.59532	0
339	GO: Biological Process	GO:0032414	positive regulation of ion transmembrane transporter activity		ABCB1,ARC,RGS9		0	2.59529	0
340	GO: Biological Process	GO:0045981	positive regulation of nucleotide metabolic process			AGT,NOS3	0	0	2.59005
341	GO: Biological Process	GO:0060986	endocrine hormone secretion			AGT,CRY1	0	0	2.59005
342	GO: Biological Process	GO:0045747	positive regulation of Notch signaling pathway			NOD2,NOS3	0	0	2.59005
343	GO: Biological Process	GO:2001238	positive regulation of extrinsic apoptotic signaling pathway			AGT,SFRP1	0	0	2.59005
344	GO: Biological Process	GO:1900544	positive regulation of purine nucleotide metabolic process			AGT,NOS3	0	0	2.59005
345	GO: Biological Process	GO:0031396	regulation of protein ubiquitination			CRY1,NOD2,TSPO	0	0	2.58845
346	GO: Biological Process	GO:0040008	regulation of growth			AGT,FGF20,SFRP1,SPR,TLL2	0	0	2.58414
347	GO: Biological Process	GO:0071222	cellular response to lipopolysaccharide			NOD2,NOS3,TSPO	0	0	2.58297
348	GO: Biological Process	GO:0051048	negative regulation of secretion			ADRA2C,CRY1,SFRP1	0	0	2.58297
349	GO: Biological Process	GO:1901216	positive regulation of neuron death		EIF2S1,FAS,TNFRSF1A		0	2.57665	0
350	GO: Biological Process	GO:0048588	developmental cell growth		NRN1,RTN4R,SEMA3A,SLIT3		0	2.574	0
351	GO: Biological Process	GO:0021884	forebrain neuron development		SEMA3A,SLIT3		0	2.57176	0
352	GO: Biological Process	GO:0034367	protein-containing complex remodeling		APOA4,LPL		0	2.57176	0
353	GO: Biological Process	GO:0060560	developmental growth involved in morphogenesis		NRN1,RTN4R,SEMA3A,SLIT3		0	2.56842	0
354	GO: Biological Process	GO:1905954	positive regulation of lipid localization		ADORA2A,CAV1,LPL		0	2.56744	0
355	GO: Biological Process	GO:1901888	regulation of cell junction assembly			AGT,CUX2,SFRP1	0	0	2.5667
356	GO: Biological Process	GO:0034329	cell junction assembly			AGT,CDH7,CUX2,SFRP1	0	0	2.56638
357	GO: Biological Process	GO:0008016	regulation of heart contraction		CAV1,FXYD1,PDE4D,SEMA3A		0	2.56287	0
358	GO: Biological Process	GO:0001974	blood vessel remodeling			AGT,NOS3	0	0	2.56246
359	GO: Biological Process	GO:0046928	regulation of neurotransmitter secretion		ADORA2A,APBA2,NRN1		0	2.5583	0
360	GO: Biological Process	GO:0070252	actin-mediated cell contraction		CAV1,FXYD1,PDE4D		0	2.54924	0
361	GO: Biological Process	GO:1902041	regulation of extrinsic apoptotic signaling pathway via death domain receptors			NOS3,SFRP1	0	0	2.549
362	GO: Biological Process	GO:0045776	negative regulation of blood pressure			BDKRB2,NOS3	0	0	2.549
363	GO: Biological Process	GO:1902284	neuron projection extension involved in neuron projection guidance		SEMA3A,SLIT3		0	2.54885	0
364	GO: Biological Process	GO:0001975	response to amphetamine		ADORA2A,RGS9		0	2.54885	0
365	GO: Biological Process	GO:0048846	axon extension involved in axon guidance		SEMA3A,SLIT3		0	2.54885	0
366	GO: Biological Process	GO:0048589	developmental growth			AGT,FGF20,SFRP1,SPR,TLL2	0	0	2.54211
367	GO: Biological Process	GO:0000902	cell morphogenesis		ADORA2A,ARC,DCDC2,NRN1,RANBP9,RTN4R,SEMA3A,SLIT3		0	2.54156	0
368	GO: Biological Process	GO:0061138	morphogenesis of a branching epithelium			AGT,SFRP1,VDR	0	0	2.54008
369	GO: Biological Process	GO:0044703	multi-organism reproductive process			ADRA2C,AGT,NOS3,PTGDS,VDR,VGF	0	0	2.53998
370	GO: Biological Process	GO:0060688	regulation of morphogenesis of a branching structure			AGT,SFRP1	0	0	2.53575
371	GO: Biological Process	GO:0048512	circadian behavior			PER3,PTGDS	0	0	2.53575
372	GO: Biological Process	GO:0071219	cellular response to molecule of bacterial origin			NOD2,NOS3,TSPO	0	0	2.5244
373	GO: Biological Process	GO:0045446	endothelial cell differentiation		ABCB1,PDE4D,TNFRSF1A		0	2.52248	0
374	GO: Biological Process	GO:0009617	response to bacterium			NOD2,NOS3,STAB1,TSPO,VGF	0	0	2.50791
375	GO: Biological Process	GO:0032411	positive regulation of transporter activity		ABCB1,ARC,RGS9		0	2.50498	0
376	GO: Biological Process	GO:0021772	olfactory bulb development		SEMA3A,SLIT3		0	2.50485	0
377	GO: Biological Process	GO:0045664	regulation of neuron differentiation			ADRA2C,FGF20,SFRP1	0	0	2.49873
378	GO: Biological Process	GO:0048675	axon extension		RTN4R,SEMA3A,SLIT3		0	2.49633	0
379	GO: Biological Process	GO:1905314	semi-lunar valve development		SLIT3,TNFRSF1A		0	2.4837	0
380	GO: Biological Process	GO:0019433	triglyceride catabolic process		APOA4,LPL		0	2.4837	0
381	GO: Biological Process	GO:0007623	circadian rhythm			CRY1,PER3,PTGDS	0	0	2.47861
382	GO: Biological Process	GO:0006720	isoprenoid metabolic process		ALDH1A1,APOA4,LPL		0	2.46237	0
383	GO: Biological Process	GO:0032922	circadian regulation of gene expression			CRY1,PER3	0	0	2.46046
384	GO: Biological Process	GO:0070374	positive regulation of ERK1 and ERK2 cascade			FGF20,NOD2,ROR1	0	0	2.44908
385	GO: Biological Process	GO:0048168	regulation of neuronal synaptic plasticity			AGT,VGF	0	0	2.44855
386	GO: Biological Process	GO:0001763	morphogenesis of a branching structure			AGT,SFRP1,VDR	0	0	2.44423
387	GO: Biological Process	GO:0021988	olfactory lobe development		SEMA3A,SLIT3		0	2.44297	0
388	GO: Biological Process	GO:0055090	acylglycerol homeostasis		APOA4,LPL		0	2.44297	0
389	GO: Biological Process	GO:0070328	triglyceride homeostasis		APOA4,LPL		0	2.44297	0
390	GO: Biological Process	GO:0030073	insulin secretion			ADRA2C,SFRP1,VGF	0	0	2.4394
391	GO: Biological Process	GO:0097191	extrinsic apoptotic signaling pathway			AGT,NOS3,SFRP1	0	0	2.4346
392	GO: Biological Process	GO:0097639	L-lysine import across plasma membrane			AGT	0	0	2.43109
393	GO: Biological Process	GO:0010963	regulation of L-arginine import			AGT	0	0	2.43109
394	GO: Biological Process	GO:0010979	regulation of vitamin D 24-hydroxylase activity			VDR	0	0	2.43109
395	GO: Biological Process	GO:2000850	negative regulation of glucocorticoid secretion			CRY1	0	0	2.43109
396	GO: Biological Process	GO:2000363	positive regulation of prostaglandin-E synthase activity			NOD2	0	0	2.43109
397	GO: Biological Process	GO:2000361	regulation of prostaglandin-E synthase activity			NOD2	0	0	2.43109
398	GO: Biological Process	GO:0001998	angiotensin-mediated vasoconstriction involved in regulation of systemic arterial blood pressure			AGT	0	0	2.43109
399	GO: Biological Process	GO:0001543	ovarian follicle rupture			AGT	0	0	2.43109
400	GO: Biological Process	GO:2000040	regulation of planar cell polarity pathway involved in axis elongation			SFRP1	0	0	2.43109
401	GO: Biological Process	GO:2000832	negative regulation of steroid hormone secretion			CRY1	0	0	2.43109
402	GO: Biological Process	GO:1903598	positive regulation of gap junction assembly			AGT	0	0	2.43109
403	GO: Biological Process	GO:0002780	antibacterial peptide biosynthetic process			NOD2	0	0	2.43109
404	GO: Biological Process	GO:0002019	regulation of renal output by angiotensin			AGT	0	0	2.43109
405	GO: Biological Process	GO:0003051	angiotensin-mediated drinking behavior			AGT	0	0	2.43109
406	GO: Biological Process	GO:2000041	negative regulation of planar cell polarity pathway involved in axis elongation			SFRP1	0	0	2.43109
407	GO: Biological Process	GO:0002777	antimicrobial peptide biosynthetic process			NOD2	0	0	2.43109
408	GO: Biological Process	GO:0010980	positive regulation of vitamin D 24-hydroxylase activity			VDR	0	0	2.43109
409	GO: Biological Process	GO:2000847	negative regulation of corticosteroid hormone secretion			CRY1	0	0	2.43109
410	GO: Biological Process	GO:0009887	animal organ morphogenesis			AGT,FGF20,NOS3,ROR1,SFRP1,VDR	0	0	2.42909
411	GO: Biological Process	GO:0002437	inflammatory response to antigenic stimulus			BDKRB2,NOD2	0	0	2.42525
412	GO: Biological Process	GO:1905330	regulation of morphogenesis of an epithelium			AGT,SFRP1	0	0	2.42525
413	GO: Biological Process	GO:0016079	synaptic vesicle exocytosis		ADORA2A,APBA2,NRN1		0	2.42132	0
414	GO: Biological Process	GO:0061337	cardiac conduction		CAV1,FXYD1,PDE4D		0	2.42132	0
415	GO: Biological Process	GO:0060048	cardiac muscle contraction		CAV1,FXYD1,PDE4D		0	2.42132	0
416	GO: Biological Process	GO:0048729	tissue morphogenesis			AGT,NOS3,ROR1,SFRP1,VDR	0	0	2.41372
417	GO: Biological Process	GO:1903320	regulation of protein modification by small protein conjugation or removal			CRY1,NOD2,TSPO	0	0	2.41086
418	GO: Biological Process	GO:0051588	regulation of neurotransmitter transport		ADORA2A,APBA2,NRN1		0	2.40531	0
419	GO: Biological Process	GO:0071216	cellular response to biotic stimulus			NOD2,NOS3,TSPO	0	0	2.39223
420	GO: Biological Process	GO:0007411	axon guidance		RANBP9,RTN4R,SEMA3A,SLIT3		0	2.38617	0
421	GO: Biological Process	GO:0070266	necroptotic process		CAV1,FAS		0	2.38543	0
422	GO: Biological Process	GO:0009266	response to temperature stimulus			AGT,NOS3,VGF	0	0	2.38303
423	GO: Biological Process	GO:2000383	regulation of ectoderm development		TPT1		0	2.38179	0
424	GO: Biological Process	GO:0099180	zinc ion import into synaptic vesicle		SLC30A3		0	2.38179	0
425	GO: Biological Process	GO:0086098	angiotensin-activated signaling pathway involved in heart process		CAV1		0	2.38179	0
426	GO: Biological Process	GO:1901898	negative regulation of relaxation of cardiac muscle		PDE4D		0	2.38179	0
427	GO: Biological Process	GO:0140200	adenylate cyclase-activating adrenergic receptor signaling pathway involved in regulation of heart rate		PDE4D		0	2.38179	0
428	GO: Biological Process	GO:1900148	negative regulation of Schwann cell migration		FAS		0	2.38179	0
429	GO: Biological Process	GO:0010732	regulation of protein glutathionylation		FXYD1		0	2.38179	0
430	GO: Biological Process	GO:0007206	phospholipase C-activating G protein-coupled glutamate receptor signaling pathway		HOMER1		0	2.38179	0
431	GO: Biological Process	GO:0062111	zinc ion import into organelle		SLC30A3		0	2.38179	0
432	GO: Biological Process	GO:0009073	aromatic amino acid family biosynthetic process		PAH		0	2.38179	0
433	GO: Biological Process	GO:0010734	negative regulation of protein glutathionylation		FXYD1		0	2.38179	0
434	GO: Biological Process	GO:2000384	negative regulation of ectoderm development		TPT1		0	2.38179	0
435	GO: Biological Process	GO:0010731	protein glutathionylation		FXYD1		0	2.38179	0
436	GO: Biological Process	GO:0043179	rhythmic excitation		CHAT		0	2.38179	0
437	GO: Biological Process	GO:0097485	neuron projection guidance		RANBP9,RTN4R,SEMA3A,SLIT3		0	2.38131	0
438	GO: Biological Process	GO:0006801	superoxide metabolic process			AGT,NOS3	0	0	2.38053
439	GO: Biological Process	GO:0014823	response to activity			AGT,CRY1	0	0	2.38053
440	GO: Biological Process	GO:0060047	heart contraction		CAV1,FXYD1,PDE4D,SEMA3A		0	2.37646	0
441	GO: Biological Process	GO:0006639	acylglycerol metabolic process		APOA4,CAV1,LPL		0	2.37396	0
442	GO: Biological Process	GO:0051704	multi-organism process			ADRA2C,AGT,NOS3,PTGDS,VDR,VGF	0	0	2.37201
443	GO: Biological Process	GO:0006638	neutral lipid metabolic process		APOA4,CAV1,LPL		0	2.36625	0
444	GO: Biological Process	GO:0045428	regulation of nitric oxide biosynthetic process			AGT,TSPO	0	0	2.35905
445	GO: Biological Process	GO:0003158	endothelium development		ABCB1,PDE4D,TNFRSF1A		0	2.35861	0
446	GO: Biological Process	GO:0097193	intrinsic apoptotic signaling pathway		CAV1,RTKN2,TNFRSF1A,TPT1		0	2.35723	0
447	GO: Biological Process	GO:0034198	cellular response to amino acid starvation		EIF2S1,FAS		0	2.3492	0
448	GO: Biological Process	GO:0010628	positive regulation of gene expression			AGT,CUX2,FGF20,NOD2,NOS3,VDR	0	0	2.34741
449	GO: Biological Process	GO:0010975	regulation of neuron projection development			AGT,CUX2,ROR1,SFRP1	0	0	2.3388
450	GO: Biological Process	GO:0080164	regulation of nitric oxide metabolic process			AGT,TSPO	0	0	2.33813
451	GO: Biological Process	GO:0051051	negative regulation of transport			ADRA2C,CRY1,NOS3,SFRP1	0	0	2.33604
452	GO: Biological Process	GO:0003015	heart process		CAV1,FXYD1,PDE4D,SEMA3A		0	2.33358	0
453	GO: Biological Process	GO:0030517	negative regulation of axon extension		RTN4R,SEMA3A		0	2.33167	0
454	GO: Biological Process	GO:2000273	positive regulation of signaling receptor activity		ARC,RGS9		0	2.33167	0
455	GO: Biological Process	GO:2001235	positive regulation of apoptotic signaling pathway		ADORA2A,CAV1,FAS		0	2.32852	0
456	GO: Biological Process	GO:0032720	negative regulation of tumor necrosis factor production			NOD2,TSPO	0	0	2.32786
457	GO: Biological Process	GO:0031397	negative regulation of protein ubiquitination			CRY1,TSPO	0	0	2.32786
458	GO: Biological Process	GO:0042698	ovulation cycle			AGT,NOS3	0	0	2.32786
459	GO: Biological Process	GO:0031279	regulation of cyclase activity			ADRA2C,AGT,NOS3	0	0	2.32499
460	GO: Biological Process	GO:0051339	regulation of lyase activity			ADRA2C,AGT,NOS3	0	0	2.30772
461	GO: Biological Process	GO:1903556	negative regulation of tumor necrosis factor superfamily cytokine production			NOD2,TSPO	0	0	2.30771
462	GO: Biological Process	GO:1905937	negative regulation of germ cell proliferation			PTGDS	0	0	2.3064
463	GO: Biological Process	GO:1902523	positive regulation of protein K63-linked ubiquitination			NOD2	0	0	2.3064
464	GO: Biological Process	GO:0090244	Wnt signaling pathway involved in somitogenesis			SFRP1	0	0	2.3064
465	GO: Biological Process	GO:0060585	positive regulation of prostaglandin-endoperoxide synthase activity			NOD2	0	0	2.3064
466	GO: Biological Process	GO:0002018	renin-angiotensin regulation of aldosterone production			AGT	0	0	2.3064
467	GO: Biological Process	GO:0003331	positive regulation of extracellular matrix constituent secretion			AGT	0	0	2.3064
468	GO: Biological Process	GO:2000255	negative regulation of male germ cell proliferation			PTGDS	0	0	2.3064
469	GO: Biological Process	GO:0060058	positive regulation of apoptotic process involved in mammary gland involution			VDR	0	0	2.3064
470	GO: Biological Process	GO:0014738	regulation of muscle hyperplasia			NOS3	0	0	2.3064
471	GO: Biological Process	GO:0060057	apoptotic process involved in mammary gland involution			VDR	0	0	2.3064
472	GO: Biological Process	GO:0060584	regulation of prostaglandin-endoperoxide synthase activity			NOD2	0	0	2.3064
473	GO: Biological Process	GO:0002803	positive regulation of antibacterial peptide production			NOD2	0	0	2.3064
474	GO: Biological Process	GO:1903792	negative regulation of anion transport			ADRA2C,CRY1,SFRP1	0	0	2.29919
475	GO: Biological Process	GO:0043407	negative regulation of MAP kinase activity			AGT,SFRP1	0	0	2.28805
476	GO: Biological Process	GO:0033143	regulation of intracellular steroid hormone receptor signaling pathway			CRY1,SFRP1	0	0	2.28805
477	GO: Biological Process	GO:1901652	response to peptide			AGT,CRY1,NOD2,VGF	0	0	2.28205
478	GO: Biological Process	GO:0033002	muscle cell proliferation			AGT,FGF20,NOS3	0	0	2.26158
479	GO: Biological Process	GO:0040014	regulation of multicellular organism growth			AGT,SPR	0	0	2.25942
480	GO: Biological Process	GO:0046888	negative regulation of hormone secretion			CRY1,SFRP1	0	0	2.25009
481	GO: Biological Process	GO:0050730	regulation of peptidyl-tyrosine phosphorylation			AGT,NOD2,SFRP1	0	0	2.24122
482	GO: Biological Process	GO:0045926	negative regulation of growth			AGT,SFRP1,TLL2	0	0	2.23719
483	GO: Biological Process	GO:0090066	regulation of anatomical structure size			ADRA2C,AGT,BDKRB2,NOS3	0	0	2.23014
484	GO: Biological Process	GO:0051403	stress-activated MAPK cascade			AGT,NOD2,SFRP1	0	0	2.2252
485	GO: Biological Process	GO:0008625	extrinsic apoptotic signaling pathway via death domain receptors			NOS3,SFRP1	0	0	2.22275
486	GO: Biological Process	GO:0048708	astrocyte differentiation			AGT,ROR1	0	0	2.22275
487	GO: Biological Process	GO:1904340	positive regulation of dopaminergic neuron differentiation			FGF20	0	0	2.20975
488	GO: Biological Process	GO:0014034	neural crest cell fate commitment			SFRP1	0	0	2.20975
489	GO: Biological Process	GO:0072656	maintenance of protein location in mitochondrion			TSPO	0	0	2.20975
490	GO: Biological Process	GO:0002786	regulation of antibacterial peptide production			NOD2	0	0	2.20975
491	GO: Biological Process	GO:0051387	negative regulation of neurotrophin TRK receptor signaling pathway			AGT	0	0	2.20975
492	GO: Biological Process	GO:1903596	regulation of gap junction assembly			AGT	0	0	2.20975
493	GO: Biological Process	GO:0014900	muscle hyperplasia			NOS3	0	0	2.20975
494	GO: Biological Process	GO:0032701	negative regulation of interleukin-18 production			NOD2	0	0	2.20975
495	GO: Biological Process	GO:0014805	smooth muscle adaptation			NOS3	0	0	2.20975
496	GO: Biological Process	GO:0035624	receptor transactivation			ADRA2C	0	0	2.20975
497	GO: Biological Process	GO:0014016	neuroblast differentiation			BCHE	0	0	2.20975
498	GO: Biological Process	GO:0035106	operant conditioning			AGT	0	0	2.20975
499	GO: Biological Process	GO:0014873	response to muscle activity involved in regulation of muscle adaptation			AGT	0	0	2.20975
500	GO: Biological Process	GO:1902219	negative regulation of intrinsic apoptotic signaling pathway in response to osmotic stress			BDKRB2	0	0	2.20975
501	GO: Biological Process	GO:0071504	cellular response to heparin			SFRP1	0	0	2.20975
502	GO: Biological Process	GO:1903321	negative regulation of protein modification by small protein conjugation or removal			CRY1,TSPO	0	0	2.20502
503	GO: Biological Process	GO:0050795	regulation of behavior			PER3,PTGDS	0	0	2.18768
504	GO: Biological Process	GO:0032868	response to insulin			AGT,CRY1,VGF	0	0	2.18615
505	GO: Biological Process	GO:0001894	tissue homeostasis			BDKRB2,NOD2,NOS3	0	0	2.18232
506	GO: Biological Process	GO:0030072	peptide hormone secretion			ADRA2C,SFRP1,VGF	0	0	2.18232
507	GO: Biological Process	GO:0014068	positive regulation of phosphatidylinositol 3-kinase signaling			AGT,ROR1	0	0	2.17914
508	GO: Biological Process	GO:0048609	multicellular organismal reproductive process			AGT,NOS3,PTGDS,VDR,VGF	0	0	2.17373
509	GO: Biological Process	GO:0031098	stress-activated protein kinase signaling cascade			AGT,NOD2,SFRP1	0	0	2.16337
510	GO: Biological Process	GO:0071407	cellular response to organic cyclic compound			CRY1,NOD2,SFRP1,VDR	0	0	2.15831
511	GO: Biological Process	GO:0043549	regulation of kinase activity			ADRA2C,AGT,NOD2,ROR1,SFRP1	0	0	2.14131
512	GO: Biological Process	GO:0003072	renal control of peripheral vascular resistance involved in regulation of systemic arterial blood pressure			AGT	0	0	2.13083
513	GO: Biological Process	GO:0034136	negative regulation of toll-like receptor 2 signaling pathway			NOD2	0	0	2.13083
514	GO: Biological Process	GO:1902218	regulation of intrinsic apoptotic signaling pathway in response to osmotic stress			BDKRB2	0	0	2.13083
515	GO: Biological Process	GO:0002035	brain renin-angiotensin system			AGT	0	0	2.13083
516	GO: Biological Process	GO:0044340	canonical Wnt signaling pathway involved in regulation of cell proliferation			SFRP1	0	0	2.13083
517	GO: Biological Process	GO:0009637	response to blue light			CRY1	0	0	2.13083
518	GO: Biological Process	GO:0002034	maintenance of blood vessel diameter homeostasis by renin-angiotensin			AGT	0	0	2.13083
519	GO: Biological Process	GO:0003100	regulation of systemic arterial blood pressure by endothelin			NOS3	0	0	2.13083
520	GO: Biological Process	GO:0002225	positive regulation of antimicrobial peptide production			NOD2	0	0	2.13083
521	GO: Biological Process	GO:0008065	establishment of blood-nerve barrier			AGT	0	0	2.13083
522	GO: Biological Process	GO:1904956	regulation of midbrain dopaminergic neuron differentiation			SFRP1	0	0	2.13083
523	GO: Biological Process	GO:1902630	regulation of membrane hyperpolarization			AGT	0	0	2.13083
524	GO: Biological Process	GO:0060687	regulation of branching involved in prostate gland morphogenesis			SFRP1	0	0	2.13083
525	GO: Biological Process	GO:0002925	positive regulation of humoral immune response mediated by circulating immunoglobulin			NOD2	0	0	2.13083
526	GO: Biological Process	GO:0097638	L-arginine import across plasma membrane			AGT	0	0	2.13083
527	GO: Biological Process	GO:0007199	G protein-coupled receptor signaling pathway coupled to cGMP nucleotide second messenger			AGT	0	0	2.13083
528	GO: Biological Process	GO:2000110	negative regulation of macrophage apoptotic process			NOD2	0	0	2.13083
529	GO: Biological Process	GO:2000323	negative regulation of glucocorticoid receptor signaling pathway			CRY1	0	0	2.13083
530	GO: Biological Process	GO:0090245	axis elongation involved in somitogenesis			SFRP1	0	0	2.13083
531	GO: Biological Process	GO:0042327	positive regulation of phosphorylation			ADRA2C,AGT,FGF20,NOD2,ROR1	0	0	2.10784
532	GO: Biological Process	GO:0034103	regulation of tissue remodeling			AGT,SFRP1	0	0	2.10614
533	GO: Biological Process	GO:0140353	lipid export from cell			AGT,CRY1	0	0	2.09079
534	GO: Biological Process	GO:0001657	ureteric bud development			AGT,SFRP1	0	0	2.09079
535	GO: Biological Process	GO:0001525	angiogenesis			AGT,NOS3,SFRP1,STAB1	0	0	2.08791
536	GO: Biological Process	GO:0072164	mesonephric tubule development			AGT,SFRP1	0	0	2.08322
537	GO: Biological Process	GO:0072163	mesonephric epithelium development			AGT,SFRP1	0	0	2.08322
538	GO: Biological Process	GO:0048145	regulation of fibroblast proliferation			AGT,SFRP1	0	0	2.07572
539	GO: Biological Process	GO:0060071	Wnt signaling pathway, planar cell polarity pathway			ROR1,SFRP1	0	0	2.06829
540	GO: Biological Process	GO:0060745	mammary gland branching involved in pregnancy			VDR	0	0	2.06414
541	GO: Biological Process	GO:1902339	positive regulation of apoptotic process involved in morphogenesis			VDR	0	0	2.06414
542	GO: Biological Process	GO:0071608	macrophage inflammatory protein-1 alpha production			NOD2	0	0	2.06414
543	GO: Biological Process	GO:0003402	planar cell polarity pathway involved in axis elongation			SFRP1	0	0	2.06414
544	GO: Biological Process	GO:2000855	regulation of mineralocorticoid secretion			AGT	0	0	2.06414
545	GO: Biological Process	GO:1902022	L-lysine transport			AGT	0	0	2.06414
546	GO: Biological Process	GO:0033864	positive regulation of NAD(P)H oxidase activity			AGT	0	0	2.06414
547	GO: Biological Process	GO:0060527	prostate epithelial cord arborization involved in prostate glandular acinus morphogenesis			SFRP1	0	0	2.06414
548	GO: Biological Process	GO:0071224	cellular response to peptidoglycan			NOD2	0	0	2.06414
549	GO: Biological Process	GO:2000858	regulation of aldosterone secretion			AGT	0	0	2.06414
550	GO: Biological Process	GO:0048865	stem cell fate commitment			SFRP1	0	0	2.06414
551	GO: Biological Process	GO:0071503	response to heparin			SFRP1	0	0	2.06414
552	GO: Biological Process	GO:0010536	positive regulation of activation of Janus kinase activity			AGT	0	0	2.06414
553	GO: Biological Process	GO:0045578	negative regulation of B cell differentiation			SFRP1	0	0	2.06414
554	GO: Biological Process	GO:0002760	positive regulation of antimicrobial humoral response			NOD2	0	0	2.06414
555	GO: Biological Process	GO:0060558	regulation of calcidiol 1-monooxygenase activity			VDR	0	0	2.06414
556	GO: Biological Process	GO:0035931	mineralocorticoid secretion			AGT	0	0	2.06414
557	GO: Biological Process	GO:0002784	regulation of antimicrobial peptide production			NOD2	0	0	2.06414
558	GO: Biological Process	GO:1903401	L-lysine transmembrane transport			AGT	0	0	2.06414
559	GO: Biological Process	GO:0002606	positive regulation of dendritic cell antigen processing and presentation			NOD2	0	0	2.06414
560	GO: Biological Process	GO:0009820	alkaloid metabolic process			BCHE	0	0	2.06414
561	GO: Biological Process	GO:0035932	aldosterone secretion			AGT	0	0	2.06414
562	GO: Biological Process	GO:0060526	prostate glandular acinus morphogenesis			SFRP1	0	0	2.06414
563	GO: Biological Process	GO:0002009	morphogenesis of an epithelium			AGT,ROR1,SFRP1,VDR	0	0	2.06078
564	GO: Biological Process	GO:0001823	mesonephros development			AGT,SFRP1	0	0	2.05364
565	GO: Biological Process	GO:0048144	fibroblast proliferation			AGT,SFRP1	0	0	2.05364
566	GO: Biological Process	GO:0035239	tube morphogenesis			AGT,NOS3,SFRP1,STAB1,VDR	0	0	2.04809
567	GO: Biological Process	GO:0030593	neutrophil chemotaxis			ITGA9,NOD2	0	0	2.04641
568	GO: Biological Process	GO:0090175	regulation of establishment of planar polarity			ROR1,SFRP1	0	0	2.03925
569	GO: Biological Process	GO:0008593	regulation of Notch signaling pathway			NOD2,NOS3	0	0	2.03925
570	GO: Biological Process	GO:0033674	positive regulation of kinase activity			ADRA2C,AGT,NOD2,ROR1	0	0	2.03422
571	GO: Biological Process	GO:0043405	regulation of MAP kinase activity			AGT,NOD2,SFRP1	0	0	2.03258
572	GO: Biological Process	GO:0003073	regulation of systemic arterial blood pressure			AGT,NOS3	0	0	2.03216
573	GO: Biological Process	GO:0070372	regulation of ERK1 and ERK2 cascade			FGF20,NOD2,ROR1	0	0	2.02926
574	GO: Biological Process	GO:0090288	negative regulation of cellular response to growth factor stimulus			AGT,SFRP1	0	0	2.01815
575	GO: Biological Process	GO:0030334	regulation of cell migration			AGT,FGF20,NOD2,NOS3,SFRP1	0	0	2.01337
576	GO: Biological Process	GO:0045666	positive regulation of neuron differentiation			ADRA2C,FGF20	0	0	2.01124
577	GO: Biological Process	GO:0022600	digestive system process			NOD2,VDR	0	0	2.01124
578	GO: Biological Process	GO:1903400	L-arginine transmembrane transport			AGT	0	0	2.00641
579	GO: Biological Process	GO:1905936	regulation of germ cell proliferation			PTGDS	0	0	2.00641
580	GO: Biological Process	GO:0060028	convergent extension involved in axis elongation			SFRP1	0	0	2.00641
581	GO: Biological Process	GO:0046146	tetrahydrobiopterin metabolic process			SPR	0	0	2.00641
582	GO: Biological Process	GO:1904417	positive regulation of xenophagy			NOD2	0	0	2.00641
583	GO: Biological Process	GO:0003057	regulation of the force of heart contraction by chemical signal			NOS3	0	0	2.00641
584	GO: Biological Process	GO:2000254	regulation of male germ cell proliferation			PTGDS	0	0	2.00641
585	GO: Biological Process	GO:1904747	positive regulation of apoptotic process involved in development			VDR	0	0	2.00641
586	GO: Biological Process	GO:0002778	antibacterial peptide production			NOD2	0	0	2.00641
587	GO: Biological Process	GO:1900020	positive regulation of protein kinase C activity			AGT	0	0	2.00641
588	GO: Biological Process	GO:0006975	DNA damage induced protein phosphorylation			CRY1	0	0	2.00641
589	GO: Biological Process	GO:0001999	renal response to blood flow involved in circulatory renin-angiotensin regulation of systemic arterial blood pressure			AGT	0	0	2.00641
590	GO: Biological Process	GO:1903147	negative regulation of autophagy of mitochondrion			TSPO	0	0	2.00641
591	GO: Biological Process	GO:0006729	tetrahydrobiopterin biosynthetic process			SPR	0	0	2.00641
592	GO: Biological Process	GO:1900019	regulation of protein kinase C activity			AGT	0	0	2.00641
593	GO: Biological Process	GO:1904415	regulation of xenophagy			NOD2	0	0	2.00641
594	GO: Biological Process	GO:2000051	negative regulation of non-canonical Wnt signaling pathway			SFRP1	0	0	2.00641
595	GO: Biological Process	GO:0008627	intrinsic apoptotic signaling pathway in response to osmotic stress			BDKRB2	0	0	2.00641
596	GO: Biological Process	GO:0042063	gliogenesis			AGT,ROR1,TSPO	0	0	1.99659
597	GO: Biological Process	GO:2000379	positive regulation of reactive oxygen species metabolic process			AGT,TSPO	0	0	1.99086
598	GO: Biological Process	GO:0060079	excitatory postsynaptic potential			CHRNA2,CUX2	0	0	1.99086
599	GO: Biological Process	GO:0032496	response to lipopolysaccharide			NOD2,NOS3,TSPO	0	0	1.99017
600	GO: Biological Process	GO:0055017	cardiac muscle tissue growth			AGT,FGF20	0	0	1.98418
601	GO: Biological Process	GO:0008202	steroid metabolic process			AGT,TSPO,VDR	0	0	1.98062
602	GO: Biological Process	GO:0043502	regulation of muscle adaptation			AGT,NOS3	0	0	1.97756
603	GO: Biological Process	GO:0008284	positive regulation of cell population proliferation			AGT,FGF20,NOD2,SFRP1,TSPO	0	0	1.96835
604	GO: Biological Process	GO:0050890	cognition			AGT,BCHE,CUX2	0	0	1.96802
605	GO: Biological Process	GO:1903426	regulation of reactive oxygen species biosynthetic process			AGT,TSPO	0	0	1.95802
606	GO: Biological Process	GO:0030518	intracellular steroid hormone receptor signaling pathway			CRY1,SFRP1	0	0	1.95802
607	GO: Biological Process	GO:0032811	negative regulation of epinephrine secretion			ADRA2C	0	0	1.95551
608	GO: Biological Process	GO:0010873	positive regulation of cholesterol esterification			AGT	0	0	1.95551
609	GO: Biological Process	GO:0002732	positive regulation of dendritic cell cytokine production			NOD2	0	0	1.95551
610	GO: Biological Process	GO:2000271	positive regulation of fibroblast apoptotic process			SFRP1	0	0	1.95551
611	GO: Biological Process	GO:0050882	voluntary musculoskeletal movement			SPR	0	0	1.95551
612	GO: Biological Process	GO:0060245	detection of cell density			TSPO	0	0	1.95551
613	GO: Biological Process	GO:0010912	positive regulation of isomerase activity			NOD2	0	0	1.95551
614	GO: Biological Process	GO:0060242	contact inhibition			TSPO	0	0	1.95551
615	GO: Biological Process	GO:0010911	regulation of isomerase activity			NOD2	0	0	1.95551
616	GO: Biological Process	GO:0003330	regulation of extracellular matrix constituent secretion			AGT	0	0	1.95551
617	GO: Biological Process	GO:0071225	cellular response to muramyl dipeptide			NOD2	0	0	1.95551
618	GO: Biological Process	GO:0048631	regulation of skeletal muscle tissue growth			TLL2	0	0	1.95551
619	GO: Biological Process	GO:0071476	cellular hypotonic response			TSPO	0	0	1.95551
620	GO: Biological Process	GO:1902533	positive regulation of intracellular signal transduction			ADRA2C,AGT,FGF20,NOD2,ROR1	0	0	1.94948
621	Gene Family	1025	Methyl-CpG binding domain containing|NuRD complex	MBD3,MECP2			3.81514	0	0
622	Gene Family	405	Apolipoproteins		APOA4,APOL2		0	3.35883	0
623	Gene Family	782	Tumor necrosis factor receptor superfamily		FAS,TNFRSF1A		0	3.07571	0
624	Gene Family	591	Histocompatibility complex|C1-set domain containing		MICB,TAPBP		0	2.75439	0
625	Gene Family	223	Bradykinin receptors			BDKRB2	0	0	2.72864
626	Gene Family	512	Non-canonical high mobility group			HMGXB4	0	0	2.42799
627	Gene Family	871	Homer scaffolding proteins		HOMER1		0	2.35206	0
628	Gene Family	733	Secreted frizzled-related proteins			SFRP1	0	0	2.33127
629	Gene Family	894	Astacins			TLL2	0	0	2.25228
630	Gene Family	211	Adenosine receptors		ADORA2A		0	2.22744	0
631	Gene Family	925	Granins			VGF	0	0	2.12773
632	Gene Family	169	Adrenoceptors			ADRA2C	0	0	2.07676
633	Gene Family	527	CUT class homeoboxes and pseudogenes			CUX2	0	0	2.07676
634	Gene Family	1342	CD molecules|Tumor necrosis factor receptor superfamily|Death inducing signaling complex		FAS		0	2.05196	0
635	Gene Family	816	Chitinases		CHI3L1		0	1.98533	0
636	Gene Family	281	Glutamate metabotropic receptors		GRM2		0	1.92765	0
637	Gene Family	1186	CD molecules|Type II classical cadherins			CDH7	0	0	1.91783
638	Gene Family	173	Cholinergic receptors nicotinic subunits			CHRNA2	0	0	1.82822
639	Gene Family	806	ATP binding cassette subfamily B		ABCB1		0	1.79027	0
640	Gene Family	1369	Doublecortin superfamily		DCDC2		0	1.79027	0
641	Gene Family	1160	CD molecules|Complement system|Integrin alpha subunits			ITGA9	0	0	1.77745
642	Gene Family	631	Lipocalins			PTGDS	0	0	1.75416
643	Gene Family	471	CD molecules|Tumor necrosis factor superfamily		ABCB1,FAS,TNFRSF1A		0	1.69769	0
644	Gene Family	666	NLR family|Pyrin domain containing			NOD2	0	0	1.63612
645	Gene Family	1253	Scavenger receptors			STAB1	0	0	1.60308
646	Gene Family	959	Caspase recruitment domain containing			NOD2	0	0	1.55789
647	Gene Family	739	Serpin peptidase inhibitors			AGT	0	0	1.46814
648	Gene Family	321	Receptor Tyrosine Kinases|Protein phosphatase 1 regulatory subunits			ROR1	0	0	1.43485
649	GO: Molecular Function	GO:0005539	glycosaminoglycan binding		ADAMTS3,LPL,RTN4R,SLIT3	NOD2,SFRP1,STAB1	0	2.67654	2.39536
650	GO: Molecular Function	GO:0140359	ABC-type transporter activity		ABCB1,SLC30A3,TAPBP		0	4.85117	0
651	GO: Molecular Function	GO:0031702	type 1 angiotensin receptor binding			AGT,BDKRB2	0	0	4.4776
652	GO: Molecular Function	GO:0031701	angiotensin receptor binding			AGT,BDKRB2	0	0	4.2442
653	GO: Molecular Function	GO:0031802	type 5 metabotropic glutamate receptor binding		ADORA2A,HOMER1		0	4.16652	0
654	GO: Molecular Function	GO:0005031	tumor necrosis factor-activated receptor activity		FAS,TNFRSF1A		0	3.69178	0
655	GO: Molecular Function	GO:0044325	ion channel binding		CAV1,FXYD1,HOMER1,PDE4D		0	3.52688	0
656	GO: Molecular Function	GO:0005035	death receptor activity		FAS,TNFRSF1A		0	3.52664	0
657	GO: Molecular Function	GO:0048495	Roundabout binding		RTN4R,SLIT3		0	3.52664	0
658	GO: Molecular Function	GO:0043120	tumor necrosis factor binding		FAS,TNFRSF1A		0	3.45469	0
659	GO: Molecular Function	GO:0035256	G protein-coupled glutamate receptor binding		ADORA2A,HOMER1		0	3.38834	0
660	GO: Molecular Function	GO:0042626	ATPase-coupled transmembrane transporter activity		ABCB1,SLC30A3,TAPBP		0	3.3877	0
661	GO: Molecular Function	GO:0031690	adrenergic receptor binding			ADRA2C,BDKRB2	0	0	3.32887
662	GO: Molecular Function	GO:0015399	primary active transmembrane transporter activity		ABCB1,SLC30A3,TAPBP		0	3.29581	0
663	GO: Molecular Function	GO:0097110	scaffold protein binding		GRM2,HOMER1,PDE4D		0	3.26091	0
664	GO: Molecular Function	GO:0008201	heparin binding		ADAMTS3,LPL,RTN4R,SLIT3		0	3.20747	0
665	GO: Molecular Function	GO:0001664	G protein-coupled receptor binding			ADRA2C,AGT,BDKRB2,SFRP1	0	0	3.15683
666	GO: Molecular Function	GO:0017147	Wnt-protein binding			ROR1,SFRP1	0	0	3.0861
667	GO: Molecular Function	GO:0008083	growth factor activity			AGT,FGF20,VGF	0	0	2.9103
668	GO: Molecular Function	GO:0031703	type 2 angiotensin receptor binding			AGT	0	0	2.88966
669	GO: Molecular Function	GO:1902121	lithocholic acid binding			VDR	0	0	2.88966
670	GO: Molecular Function	GO:0038186	lithocholic acid receptor activity			VDR	0	0	2.88966
671	GO: Molecular Function	GO:1902098	calcitriol binding			VDR	0	0	2.88966
672	GO: Molecular Function	GO:0004757	sepiapterin reductase activity			SPR	0	0	2.88966
673	GO: Molecular Function	GO:0032500	muramyl dipeptide binding			NOD2	0	0	2.88966
674	GO: Molecular Function	GO:0051117	ATPase binding		CAV1,FXYD1,PDE4D		0	2.81994	0
675	GO: Molecular Function	GO:0051879	Hsp90 protein binding			NOD2,NOS3	0	0	2.70938
676	GO: Molecular Function	GO:0004102	choline O-acetyltransferase activity		CHAT		0	2.66397	0
677	GO: Molecular Function	GO:0070320	inward rectifier potassium channel inhibitor activity		CAV1		0	2.66397	0
678	GO: Molecular Function	GO:0015633	ABC-type zinc transporter activity		SLC30A3		0	2.66397	0
679	GO: Molecular Function	GO:0050661	NADP binding			NOS3,SPR	0	0	2.64453
680	GO: Molecular Function	GO:0099106	ion channel regulator activity		CAV1,FXYD1,GRM2		0	2.59395	0
681	GO: Molecular Function	GO:0004947	bradykinin receptor activity			BDKRB2	0	0	2.58944
682	GO: Molecular Function	GO:0003914	DNA (6-4) photolyase activity			CRY1	0	0	2.58944
683	GO: Molecular Function	GO:0003913	DNA photolyase activity			CRY1	0	0	2.58944
684	GO: Molecular Function	GO:0003990	acetylcholinesterase activity			BCHE	0	0	2.58944
685	GO: Molecular Function	GO:0003904	deoxyribodipyrimidine photo-lyase activity			CRY1	0	0	2.58944
686	GO: Molecular Function	GO:0009882	blue light photoreceptor activity			CRY1	0	0	2.58944
687	GO: Molecular Function	GO:0060090	molecular adaptor activity		CAV1,HOMER1,LPL,MEGF10,TSNARE1		0	2.5571	0
688	GO: Molecular Function	GO:0030674	protein-macromolecule adaptor activity		CAV1,HOMER1,LPL,TSNARE1		0	2.4676	0
689	GO: Molecular Function	GO:1901681	sulfur compound binding		ADAMTS3,LPL,RTN4R,SLIT3		0	2.43039	0
690	GO: Molecular Function	GO:0070644	vitamin D response element binding			VDR	0	0	2.41361
691	GO: Molecular Function	GO:0038181	bile acid receptor activity			VDR	0	0	2.41361
692	GO: Molecular Function	GO:0004667	prostaglandin-D synthase activity			PTGDS	0	0	2.41361
693	GO: Molecular Function	GO:1902271	D3 vitamins binding			VDR	0	0	2.41361
694	GO: Molecular Function	GO:0004104	cholinesterase activity			BCHE	0	0	2.41361
695	GO: Molecular Function	GO:0004938	alpha2-adrenergic receptor activity			ADRA2C	0	0	2.41361
696	GO: Molecular Function	GO:0071814	protein-lipid complex binding		APOL2,LPL		0	2.40894	0
697	GO: Molecular Function	GO:0071813	lipoprotein particle binding		APOL2,LPL		0	2.40894	0
698	GO: Molecular Function	GO:0015375	glycine:sodium symporter activity		SLC6A5		0	2.36432	0
699	GO: Molecular Function	GO:0001641	group II metabotropic glutamate receptor activity		GRM2		0	2.36432	0
700	GO: Molecular Function	GO:0038131	neuregulin receptor activity		RTN4R		0	2.36432	0
701	GO: Molecular Function	GO:0062061	TAP complex binding		TAPBP		0	2.36432	0
702	GO: Molecular Function	GO:0031406	carboxylic acid binding			NOS3,PTGDS,VDR	0	0	2.33893
703	GO: Molecular Function	GO:0022804	active transmembrane transporter activity		ABCB1,SLC30A3,SLC6A5,TAPBP		0	2.32452	0
704	GO: Molecular Function	GO:0016247	channel regulator activity		CAV1,FXYD1,GRM2		0	2.31774	0
705	GO: Molecular Function	GO:0005497	androgen binding			TSPO	0	0	2.28894
706	GO: Molecular Function	GO:0034617	tetrahydrobiopterin binding			NOS3	0	0	2.28894
707	GO: Molecular Function	GO:0050660	flavin adenine dinucleotide binding			CRY1,NOS3	0	0	2.27384
708	GO: Molecular Function	GO:0033293	monocarboxylic acid binding			PTGDS,VDR	0	0	2.21631
709	GO: Molecular Function	GO:0090722	receptor-receptor interaction			FGF20	0	0	2.1923
710	GO: Molecular Function	GO:0031694	alpha-2A adrenergic receptor binding			ADRA2C	0	0	2.1923
711	GO: Molecular Function	GO:0008081	phosphoric diester hydrolase activity			BDKRB2,PLCXD3	0	0	2.13703
712	GO: Molecular Function	GO:0004936	alpha-adrenergic receptor activity			ADRA2C	0	0	2.11339
713	GO: Molecular Function	GO:0051379	epinephrine binding			ADRA2C	0	0	2.11339
714	GO: Molecular Function	GO:0046870	cadmium ion binding			NOS3	0	0	2.11339
715	GO: Molecular Function	GO:1904929	coreceptor activity involved in Wnt signaling pathway, planar cell polarity pathway			ROR1	0	0	2.11339
716	GO: Cellular Component	GO:0030425	dendrite		ADORA2A,APBA2,ARC,FAS,GRM2,HOMER1,RTN4R,SEMA3A,SLC30A3		0	4.39618	0
717	GO: Cellular Component	GO:0097447	dendritic tree		ADORA2A,APBA2,ARC,FAS,GRM2,HOMER1,RTN4R,SEMA3A,SLC30A3		0	4.39618	0
718	GO: Cellular Component	GO:0098978	glutamatergic synapse		ADORA2A,ARC,HOMER1,NRN1,RGS9,RTN4R,SLC30A3		0	4.09733	0
719	GO: Cellular Component	GO:0036477	somatodendritic compartment		ADORA2A,APBA2,ARC,CHAT,FAS,GRM2,HOMER1,RTN4R,SEMA3A,SLC30A3		0	4.05008	0
720	GO: Cellular Component	GO:0045121	membrane raft		ARC,CAV1,FAS,FXYD1,RTN4R,TNFRSF1A		0	3.7166	0
721	GO: Cellular Component	GO:0098857	membrane microdomain		ARC,CAV1,FAS,FXYD1,RTN4R,TNFRSF1A		0	3.71091	0
722	GO: Cellular Component	GO:0030424	axon		ADORA2A,CHAT,GRM2,HOMER1,RTN4R,SEMA3A,SLC30A3,TNFRSF1A		0	3.51936	0
723	GO: Cellular Component	GO:0042627	chylomicron		APOA4,LPL		0	3.4918	0
724	GO: Cellular Component	GO:0098793	presynapse		ADORA2A,APBA2,CHAT,GRM2,RTN4R,SLC30A3,SLC6A5		0	3.37395	0
725	GO: Cellular Component	GO:0045177	apical part of cell		ABCB1,CAV1,FAS,FXYD1,HOMER1,PDE4D		0	3.22261	0
726	GO: Cellular Component	GO:0097449	astrocyte projection		EIF2S1,GRM2		0	3.10914	0
727	GO: Cellular Component	GO:0034385	triglyceride-rich plasma lipoprotein particle		APOA4,LPL		0	3.06624	0
728	GO: Cellular Component	GO:0034361	very-low-density lipoprotein particle		APOA4,LPL		0	3.06624	0
729	GO: Cellular Component	GO:0098794	postsynapse		ADORA2A,APBA2,ARC,GRM2,HOMER1,RGS9,SLC30A3		0	2.9465	0
730	GO: Cellular Component	GO:0009986	cell surface		ABCB1,APOA4,CAV1,FAS,LPL,MICB,RTN4R,TNFRSF1A		0	2.90005	0
731	GO: Cellular Component	GO:0016324	apical plasma membrane		ABCB1,CAV1,FAS,FXYD1,PDE4D		0	2.79997	0
732	GO: Cellular Component	GO:0044207	translation initiation ternary complex		EIF2S1		0	2.6827	0
733	GO: Cellular Component	GO:0043197	dendritic spine		APBA2,ARC,HOMER1,SLC30A3		0	2.6412	0
734	GO: Cellular Component	GO:0097386	glial cell projection		EIF2S1,GRM2		0	2.62192	0
735	GO: Cellular Component	GO:0044309	neuron spine		APBA2,ARC,HOMER1,SLC30A3		0	2.61226	0
736	GO: Cellular Component	GO:0098984	neuron to neuron synapse		ADORA2A,ARC,HOMER1,RGS9,SLC30A3		0	2.57215	0
737	GO: Cellular Component	GO:1990777	lipoprotein particle		APOA4,LPL		0	2.55119	0
738	GO: Cellular Component	GO:0034358	plasma lipoprotein particle		APOA4,LPL		0	2.55119	0
739	GO: Cellular Component	GO:0097060	synaptic membrane		ADORA2A,ARC,GRM2,RGS9,SLC6A5		0	2.52085	0
740	GO: Cellular Component	GO:0032994	protein-lipid complex		APOA4,LPL		0	2.48604	0
741	GO: Cellular Component	GO:0043614	multi-eIF complex		EIF2S1		0	2.38299	0
742	GO: Cellular Component	GO:0043025	neuronal cell body		ADORA2A,ARC,CHAT,FAS,HOMER1,RTN4R		0	2.36464	0
743	GO: Cellular Component	GO:0005768	endosome		APOA4,ARC,CAV1,PRSS16,SLC30A3,SLC6A5,TPT1		0	2.30623	0
744	GO: Cellular Component	GO:0045211	postsynaptic membrane		ADORA2A,ARC,GRM2,RGS9		0	2.3008	0
745	GO: Cellular Component	GO:0042383	sarcolemma		CAV1,FAS,FXYD1		0	2.21907	0
746	GO: Cellular Component	GO:0097451	glial limiting end-foot		EIF2S1		0	2.20734	0
747	GO: Cellular Component	GO:0002095	caveolar macromolecular signaling complex		CAV1		0	2.20734	0
748	Pathway	M40051	RAS and Bradykinin pathways in COVID-19			AGT,BDKRB2,NOS3,VDR	0	0	10
749	Pathway	M39680	ACE Inhibitor Pathway			AGT,BDKRB2,NOS3	0	0	5.61119
750	Pathway	P00015	Circadian clock system			CRY1,PER3	0	0	4.05074
751	Pathway	1270120	Tetrahydrobiopterin (BH4) synthesis, recycling, salvage and regulation			NOS3,SPR	0	0	3.78877
752	Pathway	M18009	Circadian rhythm - mammal			CRY1,PER3	0	0	3.71664
753	Pathway	1270116	eNOS activation and regulation			NOS3,SPR	0	0	3.24895
754	Pathway	1270115	Metabolism of nitric oxide			NOS3,SPR	0	0	3.24895
755	Pathway	M13380	Neuroactive ligand-receptor interaction			ADRA2C,BDKRB2,CHRNA2,TSPO	0	0	3.06777
756	Pathway	M4383	Actions of Nitric Oxide in the Heart			BDKRB2,NOS3	0	0	3.03762
757	Pathway	83053	Neuroactive ligand-receptor interaction			ADRA2C,BDKRB2,CHRNA2,TSPO	0	0	3.03243

## Sheet: Select terms - Network
S.No.	Category	ID	Title (or Source)	Autism_GeneSet	Schizophrenia_GeneSet	Bipolar_GeneSet	Autism	Schizophrenia	Bipolar
1	GO: Biological Process	GO:0007610	behavior	CALCA,CHD8,HTR1D,LAMB1,MECP2,NTF4,PTCHD1,TSC1	ADORA2A,APBA2,ARC,BTBD9,CHAT,DCDC2,GRM2,HOMER1	AGT,BCHE,CUX2,PER3,PTGDS,TSPO	3.75253	3.82749	3.56938
2	GO: Biological Process	GO:0060322	head development	CHD8,IMMP2L,ITGA4,LAMB1,MACROD2,MBD3,MECP2,MYO1D,PTCHD1,SEMA5A,TSC1,WNT2			10	0	0
3	GO: Biological Process	GO:0051341	regulation of oxidoreductase activity			AGT,NOD2,NOS3,SPR,VDR	0	0	10
5	GO: Biological Process	GO:0098916	anterograde trans-synaptic signaling		ADORA2A,APBA2,ARC,BTBD9,CHAT,DCDC2,GRM2,HOMER1,NRN1,RGS9,SLC6A5	AGT,BCHE,CHRNA2,CUX2,VGF	0	5.81603	2.36142
6	GO: Biological Process	GO:0007268	chemical synaptic transmission		ADORA2A,APBA2,ARC,BTBD9,CHAT,DCDC2,GRM2,HOMER1,NRN1,RGS9,SLC6A5	AGT,BCHE,CHRNA2,CUX2,VGF	0	5.81603	2.36142
7	GO: Biological Process	GO:0007616	long-term memory	CHD8,MECP2,NTF4,PTCHD1	ARC,BTBD9		5.68564	2.44297	0
9	GO: Biological Process	GO:0099536	synaptic signaling		ADORA2A,APBA2,ARC,BTBD9,CHAT,DCDC2,GRM2,HOMER1,NRN1,RGS9,SLC6A5	AGT,BCHE,CHRNA2,CUX2,VGF	0	5.68182	2.30287
14	GO: Biological Process	GO:0050804	modulation of chemical synaptic transmission		ADORA2A,APBA2,ARC,BTBD9,CHAT,GRM2,HOMER1,NRN1	AGT,BCHE,CUX2,VGF	0	4.90157	2.39802
15	GO: Biological Process	GO:0099177	regulation of trans-synaptic signaling		ADORA2A,APBA2,ARC,BTBD9,CHAT,GRM2,HOMER1,NRN1	AGT,BCHE,CUX2,VGF	0	4.89572	2.39514
17	GO: Biological Process	GO:0033993	response to lipid		APOA4,CAV1,FAS,LPL,MICB,PDE4D,RGS9,SLIT3	BCHE,CRY1,NOD2,NOS3,SFRP1,TSPO,VDR	0	3.103	3.87066
31	GO: Biological Process	GO:0007420	brain development	CHD8,IMMP2L,LAMB1,MACROD2,MBD3,MECP2,MYO1D,PTCHD1,SEMA5A,TSC1,WNT2			5.92787	0	0
33	GO: Biological Process	GO:0050802	circadian sleep/wake cycle, sleep		ADORA2A,BTBD9	PER3,PTGDS	0	2.67031	3.12066
35	GO: Biological Process	GO:0007613	memory	CHD8,MECP2,NTF4,PTCHD1	ARC,BTBD9,CHAT		3.39482	2.32113	0
36	GO: Biological Process	GO:0048666	neuron development		ADORA2A,ARC,CHAT,DCDC2,FAS,NRN1,RANBP9,RTN4R,SEMA3A,SLIT3	AGT,CUX2,ROR1,SFRP1,SPR,TSPO	0	3.43506	2.27407
40	GO: Biological Process	GO:0022410	circadian sleep/wake cycle process		ADORA2A,BTBD9	PER3,PTGDS	0	2.59532	3.04494
45	GO: Biological Process	GO:2001233	regulation of apoptotic signaling pathway		ADORA2A,CAV1,FAS,RTKN2,TPT1	AGT,BDKRB2,NOS3,SFRP1	0	2.75824	2.77638
48	GO: Biological Process	GO:0042745	circadian sleep/wake cycle		ADORA2A,BTBD9	PER3,PTGDS	0	2.50485	2.95351
49	GO: Biological Process	GO:0007417	central nervous system development	CHD8,IMMP2L,LAMB1,MACROD2,MBD3,MECP2,MYO1D,PTCHD1,SEMA5A,SNTG2,TSC1,WNT2			5.40748	0	0
52	GO: Biological Process	GO:0007611	learning or memory	CHD8,LAMB1,MECP2,NTF4,PTCHD1		AGT,BCHE,CUX2	3.17449	0	2.112
57	GO: Biological Process	GO:0046209	nitric oxide metabolic process			AGT,NOS3,SPR,TSPO	0	0	5.19872
59	GO: Biological Process	GO:0008285	negative regulation of cell population proliferation			AGT,BCHE,BDKRB2,NOS3,PTGDS,SFRP1,TSPO,VDR	0	0	5.1236
67	GO: Biological Process	GO:0001505	regulation of neurotransmitter levels		ADORA2A,APBA2,CHAT,NRN1,PAH,SLC6A5		0	4.59302	0
80	GO: Biological Process	GO:1904338	regulation of dopaminergic neuron differentiation			FGF20,SFRP1	0	0	4.09569
81	GO: Biological Process	GO:0031644	regulation of nervous system process			ADRA2C,AGT,CUX2,NOS3	0	0	4.08631
86	GO: Biological Process	GO:0035249	synaptic transmission, glutamatergic		ADORA2A,DCDC2,GRM2,HOMER1		0	4.04075	0
125	GO: Biological Process	GO:0035176	social behavior	CHD8,MECP2,PTCHD1			3.5285	0	0
126	GO: Biological Process	GO:0030155	regulation of cell adhesion	CALCA,IL15,ITGA4,LAMB1,PLAUR,PRLR,SEMA5A,TSC1			3.51114	0	0
285	GO: Biological Process	GO:0051093	negative regulation of developmental process			AGT,NOS3,SFRP1,STAB1,TLL2,TSPO	0	0	2.7312
371	GO: Biological Process	GO:0048512	circadian behavior			PER3,PTGDS	0	0	2.53575
381	GO: Biological Process	GO:0007623	circadian rhythm			CRY1,PER3,PTGDS	0	0	2.47861
383	GO: Biological Process	GO:0032922	circadian regulation of gene expression			CRY1,PER3	0	0	2.46046
717	GO: Cellular Component	GO:0097447	dendritic tree		ADORA2A,APBA2,ARC,FAS,GRM2,HOMER1,RTN4R,SEMA3A,SLC30A3		0	4.39618	0
718	GO: Cellular Component	GO:0098978	glutamatergic synapse		ADORA2A,ARC,HOMER1,NRN1,RGS9,RTN4R,SLC30A3		0	4.09733	0
749	Pathway	M39680	ACE Inhibitor Pathway			AGT,BDKRB2,NOS3	0	0	5.61119
750	Pathway	P00015	Circadian clock system			CRY1,PER3	0	0	4.05074
