# Supplementary material for: A comparison of anatomic and cellular transcriptome structures across 40 human brain diseases
Source: PLoS Biol. 2023 Apr 20;21(4):e3002058. doi: 10.1371/journal.pbio.3002058 (PMC10118126; doi:10.1371/journal.pbio.3002058)
Supplement: S1 Data — (ZIP) [file pbio.3002058.s009.zip]

Archive with 193 entries (185 files):
- Input/
- Input/Dis_cluster_gz_mean_annotated.csv
- Input/EWCE_class_human.csv
- Input/Disease_modules_normalized.csv
- Input/Disease_modules_normalized_overlap.csv
- Input/EWCE_subclass_p_mouse.csv
- Input/GeneModuleCorrelations.csv
- Input/CorticalPriorization.csv
- Input/EWCE_subclass_human.csv
- Input/Cell_human_subclass_expression.csv
- Input/HBA_Disease_correlation_overlap_matrix.csv
- Input/HBA_Disease_correlation_non_overlap_matrix.csv
- Input/EWCE_subclass_mouse.csv
- Input/HBA_Disease_high_stability_genes.csv
- Input/Disease_Cell_type_correlation_non_overlap_matrix.csv
- Input/EWCE_class_p_human.csv
- Input/DALY.csv
- Input/HBA_Figure_1_Disease_region.csv
- Input/DiffStab_dis.csv
- Input/HBA_cluster_stability_overlap_other.csv
- Input/Disease_Cell_type_correlation_overlap_matrix.csv
- Input/HBA_cluster_stability_overlap.csv
- Input/DiffStab_dis_cell.csv
- Input/EWCE_class_p_mouse.csv
- Input/DiseaseWHOClass.csv
- Input/EWCE_subclass_mouse_cortex.csv
- Input/DiffStab.csv
- Input/Disease_HBA_stability_Cell_tau.csv
- Input/HBA_cluster_stability_non_overlap.csv
- Input/CTX_genes.csv
- Input/EWCE_subclass_p_human.csv
- Input/PLOS_Brain_Span.csv
- Input/HBA_Disease_low_stability_genes.csv
- Input/EWCE_class_mouse.csv
- Input/HumanOntology.csv
- Input/Cell_mouse_subclass_expression.csv
- Input/EWCE_subclass_human_cortex.csv
- Input/ToppGeneUniqueGBDAnnotation.csv
- Input/disease_order_cell_type.csv
- Input/cvm_test_results.csv
- Input/all_orders_3000_10_40_new.csv
- Input/all_orders_3000_10_40.csv
- Input/ temp.csv
- Input/Dis_cluster_mean.csv
- Input/cts.csv
- Input/individual_gda/
- Input/individual_gda/gliosarcoma.csv
- Input/individual_gda/epilepsy.csv
- Input/individual_gda/language_development disorders.csv
- Input/individual_gda/migraine_disorders.csv
- Input/individual_gda/heroin_dependence.csv
- Input/individual_gda/dystonia.csv
- Input/individual_gda/alcoholic_intoxication.csv
- Input/individual_gda/amyotrophic_lateral sclerosis.csv
- Input/individual_gda/dementia.csv
- Input/individual_gda/amphetamine-related_disorders.csv
- Input/individual_gda/bipolar_disorder.csv
- Input/individual_gda/glioma.csv
- Input/individual_gda/depressive_disorder.csv
- Input/individual_gda/alzheimer_disease.csv
- Input/individual_gda/glioblastoma.csv
- Input/individual_gda/frontotemporal_lobar degeneration.csv
- Input/individual_gda/marijuana_abuse.csv
- Input/individual_gda/mental_retardation, x-linked.csv
- Input/individual_gda/autistic_disorder.csv
- Input/individual_gda/hyperalgesia.csv
- Input/individual_gda/cocaine-related_disorders.csv
- Input/individual_gda/huntington_disease.csv
- Input/individual_gda/amnesia.csv
- Input/individual_gda/learning_disorders.csv
- Input/individual_gda/astrocytoma.csv
- Input/individual_gda/epilepsy,_temporal lobe.csv
- Input/individual_gda/ataxia.csv
- Input/individual_gda/narcolepsy.csv
- Input/individual_gda/neurofibromatosis_1.csv
- Input/individual_gda/parkinson_disease.csv
- Input/individual_gda/substance_withdrawal syndrome.csv
- Input/individual_gda/obsessive-compulsive_disorder.csv
- Input/individual_gda/schizophrenia.csv
- Input/individual_gda/tobacco_use disorder.csv
- Input/individual_gda/spastic_paraplegia, hereditary.csv
- Input/individual_gda/neuralgia.csv
- Input/individual_gda/multiple_sclerosis.csv
- Input/individual_gda/parkinsonian_disorders.csv
- Input/individual_gda/williams_syndrome.csv
- Input/individual_gda/seasonal_affective disorder.csv
- Input/Subject_Disease/
- Input/Subject_Disease/HBA_Dis_Region_subject_3.csv
- Input/Subject_Disease/HBA_Dis_Region_subject_5.csv
- Input/Subject_Disease/HBA_Dis_Region_subject_6.csv
- Input/Subject_Disease/HBA_Dis_Region_subject_1.csv
- Input/Subject_Disease/HBA_Dis_Region_subject_2.csv
- Input/Subject_Disease/HBA_Dis_Region_subject_4.csv
- Input/Subject_Disease_gz/
- Input/Subject_Disease_gz/HBA_Dis_Region_subject_6_gz.csv
- Input/Subject_Disease_gz/HBA_Dis_Region_subject_4_gz.csv
- Input/Subject_Disease_gz/HBA_Dis_Region_subject_2_gz.csv
- Input/Subject_Disease_gz/HBA_Dis_Region_subject_5_gz.csv
- Input/Subject_Disease_gz/HBA_Dis_Region_subject_3_gz.csv
- Input/Subject_Disease_gz/HBA_Dis_Region_subject_1_gz.csv
- Input/Three_psychiatric_disorders/
- Input/Three_psychiatric_disorders/bipolar_disorder.csv
- Input/Three_psychiatric_disorders/schizophrenia.csv
- Input/Three_psychiatric_disorders/autistic_disorder.csv
- Input/module_reproduce/
- Input/module_reproduce/Disease_modules_normalized3.csv
- Input/module_reproduce/Disease_modules_normalized2.csv
- Input/module_reproduce/Disease_modules_normalized4.csv
- Input/module_reproduce/Disease_modules_normalized5.csv
- Input/module_reproduce/Disease_modules_normalized6.csv
- Input/module_reproduce/Disease_modules_normalized1.csv
- Input/Cell_cluster_disease_matrices/
- Input/Cell_cluster_disease_matrices/heroin_dependence.csv
- Input/Cell_cluster_disease_matrices/substance_withdrawal syndrome.csv
- Input/Cell_cluster_disease_matrices/language_development disorders.csv
- Input/Cell_cluster_disease_matrices/neurofibromatosis_1.csv
- Input/Cell_cluster_disease_matrices/seasonal_affective disorder.csv
- Input/Cell_cluster_disease_matrices/astrocytoma.csv
- Input/Cell_cluster_disease_matrices/obsessive-compulsive_disorder.csv
- Input/Cell_cluster_disease_matrices/amyotrophic_lateral sclerosis.csv
- Input/Cell_cluster_disease_matrices/hyperalgesia.csv
- Input/Cell_cluster_disease_matrices/learning_disorders.csv
- Input/Cell_cluster_disease_matrices/autistic_disorder.csv
- Input/Cell_cluster_disease_matrices/epilepsy,_temporal lobe.csv
- Input/Cell_cluster_disease_matrices/epilepsy.csv
- Input/Cell_cluster_disease_matrices/ataxia.csv
- Input/Cell_cluster_disease_matrices/frontotemporal_lobar degeneration.csv
- Input/Cell_cluster_disease_matrices/williams_syndrome.csv
- Input/Cell_cluster_disease_matrices/schizophrenia.csv
- Input/Cell_cluster_disease_matrices/amphetamine-related_disorders.csv
- Input/Cell_cluster_disease_matrices/mental_retardation, x-linked.csv
- Input/Cell_cluster_disease_matrices/alzheimer_disease.csv
- Input/Cell_cluster_disease_matrices/depressive_disorder.csv
- Input/Cell_cluster_disease_matrices/bipolar_disorder.csv
- Input/Cell_cluster_disease_matrices/cocaine-related_disorders.csv
- Input/Cell_cluster_disease_matrices/alcoholic_intoxication.csv
- Input/Cell_cluster_disease_matrices/neuralgia.csv
- Input/Cell_cluster_disease_matrices/tobacco_use disorder.csv
- Input/Cell_cluster_disease_matrices/migraine_disorders.csv
- Input/Cell_cluster_disease_matrices/glioblastoma.csv
- Input/Cell_cluster_disease_matrices/multiple_sclerosis.csv
- Input/Cell_cluster_disease_matrices/gliosarcoma.csv
- Input/Cell_cluster_disease_matrices/narcolepsy.csv
- Input/Cell_cluster_disease_matrices/spastic_paraplegia, hereditary.csv
- Input/Cell_cluster_disease_matrices/dystonia.csv
- Input/Cell_cluster_disease_matrices/parkinson_disease.csv
- Input/Cell_cluster_disease_matrices/dementia.csv
- Input/Cell_cluster_disease_matrices/glioma.csv
- Input/Cell_cluster_disease_matrices/huntington_disease.csv
- Input/Cell_cluster_disease_matrices/amnesia.csv
- Input/Cell_cluster_disease_matrices/marijuana_abuse.csv
- Input/Cell_cluster_disease_matrices/parkinsonian_disorders.csv
- Input/HBA_disease_region_matrices/
- Input/HBA_disease_region_matrices/obsessive-compulsive_disorder.csv
- Input/HBA_disease_region_matrices/epilepsy.csv
- Input/HBA_disease_region_matrices/migraine_disorders.csv
- Input/HBA_disease_region_matrices/epilepsy,_temporal lobe.csv
- Input/HBA_disease_region_matrices/heroin_dependence.csv
- Input/HBA_disease_region_matrices/tobacco_use disorder.csv
- Input/HBA_disease_region_matrices/autistic_disorder.csv
- Input/HBA_disease_region_matrices/glioma.csv
- Input/HBA_disease_region_matrices/narcolepsy.csv
- Input/HBA_disease_region_matrices/glioblastoma.csv
- Input/HBA_disease_region_matrices/alcoholic_intoxication.csv
- Input/HBA_disease_region_matrices/williams_syndrome.csv
- Input/HBA_disease_region_matrices/marijuana_abuse.csv
- Input/HBA_disease_region_matrices/parkinson_disease.csv
- Input/HBA_disease_region_matrices/spastic_paraplegia, hereditary.csv
- Input/HBA_disease_region_matrices/seasonal_affective disorder.csv
- Input/HBA_disease_region_matrices/gliosarcoma.csv
- Input/HBA_disease_region_matrices/mental_retardation, x-linked.csv
- Input/HBA_disease_region_matrices/neuralgia.csv
- Input/HBA_disease_region_matrices/alzheimer_disease.csv
- Input/HBA_disease_region_matrices/amphetamine-related_disorders.csv
- Input/HBA_disease_region_matrices/substance_withdrawal syndrome.csv
- Input/HBA_disease_region_matrices/language_development disorders.csv
- Input/HBA_disease_region_matrices/schizophrenia.csv
- Input/HBA_disease_region_matrices/cocaine-related_disorders.csv
- Input/HBA_disease_region_matrices/amyotrophic_lateral sclerosis.csv
- Input/HBA_disease_region_matrices/bipolar_disorder.csv
- Input/HBA_disease_region_matrices/astrocytoma.csv
- Input/HBA_disease_region_matrices/huntington_disease.csv
- Input/HBA_disease_region_matrices/parkinsonian_disorders.csv
- Input/HBA_disease_region_matrices/frontotemporal_lobar degeneration.csv
- Input/HBA_disease_region_matrices/dementia.csv
- Input/HBA_disease_region_matrices/dystonia.csv
- Input/HBA_disease_region_matrices/multiple_sclerosis.csv
- Input/HBA_disease_region_matrices/amnesia.csv
- Input/HBA_disease_region_matrices/depressive_disorder.csv
- Input/HBA_disease_region_matrices/hyperalgesia.csv
- Input/HBA_disease_region_matrices/ataxia.csv
- Input/HBA_disease_region_matrices/learning_disorders.csv
- Input/HBA_disease_region_matrices/neurofibromatosis_1.csv
