# Supplementary material for: A comparison of anatomic and cellular transcriptome structures across 40 human brain diseases
Source: PLoS Biol. 2023 Apr 20;21(4):e3002058. doi: 10.1371/journal.pbio.3002058 (PMC10118126; doi:10.1371/journal.pbio.3002058)
Supplement: S1 Data — (ZIP) [file pbio.3002058.s009.zip › Input/Dis_cluster_gz_mean_annotated.csv]

	inh l1-2 pax6 cdh12	inh l1-2 pax6 tnfaip8l3	inh l1 lamp5 nmbr	inh l1-4 lamp5 lcp2	inh l1-2 lamp5 dbp	inh l2-6 lamp5 ca1	inh l1-3 vip syt6	inh l1-2 vip tspan12	inh l1 sst chrna4	inh l1-2 adarb2 mc4r	inh l1-2 sst bage2	inh l1-4 vip chrna6	inh l1-3 vip adamtsl1	inh l1-4 vip penk	inh l2-6 vip qpct	inh l3-6 vip hs3st3a1	inh l1-2 vip pcdh20	inh l2-5 vip serpinf1	inh l2-5 vip tyr	inh l1-3 vip chrm2	inh l2-4 vip cbln1	inh l1-3 vip ccdc184	inh l1-3 vip ggh	inh l1-2 vip lbh	inh l2-3 vip casc6	inh l2-4 vip spag17	inh l1-4 vip oprm1	inh l3-6 sst npy	inh l3-6 sst hpgd	inh l4-6 sst b3gat2	inh l5-6 sst klhdc8a	inh l5-6 sst npm1p10	inh l4-6 sst gxylt2	inh l4-5 sst stk32a	inh l1-3 sst calb1	inh l3-5 sst adgrg6	inh l2-4 sst frzb	inh l5-6 sst th	inh l5-6 lhx6 glp1r	inh l5-6 pvalb lgr5	inh l4-5 pvalb mepe	inh l2-4 pvalb wfdc2	inh l4-6 pvalb sulf1	inh l5-6 sst mir548f2	inh l2-5 pvalb scube3	exc l2 lamp5 ltk	exc l2-4 linc00507 glp2r	exc l2-3 linc00507 frem3	exc l3-4 rorb carm1p1
	LAMP5	LAMP5	LAMP5	LAMP5	LAMP5	LAMP5	SNCG	SNCG	VIP	VIP	VIP	VIP	VIP	VIP	VIP	VIP	VIP	VIP	VIP	VIP	VIP	VIP	VIP	VIP	VIP	VIP	VIP	SST Chodl	SST	SST	SST	SST	SST	SST	SST	SST	SST	SST	PVALB	PVALB	PVALB	PVALB	PVALB	PVALB	PVALB	L2/3 IT	L2/3 IT	L2/3 IT	L2/3 IT
alcoholic intoxication	0.044673261	-0.291764882	-0.149967843	0.01417224	-0.165826459	0.116791944	-0.187843076	0.180423015	-0.010070936	0.071138595	-0.103312869	0.015830595	-0.02435553	-0.470385616	-0.179949546	0.116805159	-0.002816398	-0.106412374	-0.109768325	0.15117344	0.142901698	0.3101103	0.280357502	0.130388863	0.119985057	0.330689326	0.098917509	-0.367752342	0.331250037	0.251285503	-0.032286256	0.188943769	-0.104101322	0.253963695	0.093708695	0.226416013	0.083551	0.339916752	0.05604006	0.192519109	0.166674893	0.019223277	0.26645383	0.146671104	-0.39604805	0.01402004	-0.055696254	0.090065083	-0.007465718
alzheimer disease	0.115815527	-0.026031571	0.154691982	0.164145037	0.00678062	0.110225993	0.278734639	0.098665119	0.18187211	0.070259531	-0.039886869	0.030899715	0.015597719	0.043172029	0.189975524	0.166718183	0.152244398	-0.098510699	0.085710411	0.085110066	0.088802148	0.118616275	0.109221625	0.153777816	0.091315904	0.039700707	0.144307217	-0.182861836	-0.027337167	0.07542252	-0.03706692	-0.099130328	-0.184487552	-0.022725608	-0.017768237	-0.000351241	-0.038655951	0.27937938	-0.093882744	-0.010947344	-0.010665528	-0.050199922	0.015811118	-0.080064706	-0.273021525	-0.083689526	-0.195878339	-0.154663556	-0.244039995
amnesia	0.038748846	-0.127939959	0.103907631	0.411279407	-0.050478581	0.425501597	0.17972609	0.267418914	0.080223122	0.398216938	-0.082223903	0.486951376	-0.207042898	-0.056031186	0.516368696	0.351559575	0.458889335	-0.192587179	0.058928367	0.065390285	-0.093135721	-0.037384337	0.24198556	0.207112997	0.038183486	0.283941322	0.166463101	-0.260576046	0.234714562	0.152791615	-0.158269498	0.086481118	-0.11979948	0.022662765	0.3031187	0.234340181	-0.021394072	-0.521951229	0.667243234	0.336292817	0.661866748	0.376068155	0.365437163	0.135024764	-0.013861366	-0.212656299	-0.279634676	-0.108034497	0.042955577
amphetamine-related disorders	-0.15613796	-0.27938725	-0.151551674	0.024216992	-0.203344436	0.176778053	-0.044848396	-0.24787188	-0.123228334	0.055416704	0.005475786	-0.256073387	-0.06083997	-0.154096095	0.02455879	0.132280085	0.004595872	-0.094206714	0.10938634	0.058982167	0.022533069	-0.014158586	-0.029708	0.000779653	-0.136693019	-0.052357363	0.067291368	-0.038218628	0.047882872	0.15767701	0.130622536	0.146938448	0.039210318	0.030563013	0.329857198	0.221176097	0.037709206	0.105419832	0.079276418	-0.002521813	-0.017169227	-0.071405689	0.103345966	0.162888439	-0.492464057	0.162329263	0.144811311	0.082419547	-0.063728304
amyotrophic lateral sclerosis	0.244924065	0.299311744	0.118573359	0.19557092	-0.095655666	0.188612266	-0.009918091	0.196766113	0.054686717	0.282851362	0.128507832	0.04524051	-0.008007514	0.177070127	0.185811861	-0.052851326	0.269925177	-0.051099816	0.141864355	0.255455267	-0.061627683	0.165303434	0.277418261	0.099895068	-0.005872185	0.207627496	0.161026721	-0.107887466	-0.009304813	0.398167758	-0.138705499	0.253526944	-0.07941466	0.343782737	0.045430567	0.116046627	0.081947231	0.330954025	0.144528283	-0.063835844	-0.014047863	0.043986263	0.091296764	-0.100514606	-0.291985713	-0.039338669	-0.043642142	-0.195897933	-0.289502302
astrocytoma	-0.036904603	-0.342139466	0.19171334	0.063396102	-0.325962633	0.102565658	-0.239445251	-0.251432044	0.086434541	-0.302807122	0.471943846	0.349937612	0.058606685	-0.197704851	-0.026885316	-0.110637985	0.037767706	-0.066575619	0.06546863	-0.045030699	0.004024062	-0.071690532	0.145666126	-0.052110181	-0.270291198	0.012471426	0.118202964	-0.140126925	-0.038607079	0.127008412	-0.041406543	0.122208189	-0.62960273	-0.228827901	0.115521776	-0.023909049	-0.033956188	0.12924288	0.023095412	-0.036259892	0.174654022	0.145632155	0.115534814	0.099830431	-0.294444421	-0.02401085	0.090466099	0.014687137	0.047669116
ataxia	0.011805443	-0.052946724	0.147012428	0.130126247	-0.194702904	-0.043354428	0.048141907	-0.085243918	0.031053975	0.051441935	0.07132112	0.001301046	-0.09636983	0.047083666	0.046531467	-0.013303261	0.111328043	0.012575149	-0.077058608	0.15053771	0.116037262	0.100229976	0.002223061	-0.041589806	-0.078221296	0.189385974	0.223471723	-0.255116507	0.138698732	0.218756896	0.062650066	0.228845201	-0.134505899	0.258531105	0.127066436	0.375156548	0.15533717	0.312258903	0.030024149	0.179593736	0.099211154	0.096547617	0.27410927	0.096573851	-0.177537467	0.050522609	0.035930236	0.021612165	-0.118218148
autistic disorder	0.056525117	-0.073961357	0.164448701	0.081911176	-0.075248881	0.042820779	0.041605869	0.165796311	0.126445403	0.189324856	0.22372333	0.045648387	0.078430443	-0.012280904	0.118647053	0.10070842	0.144615815	0.038654713	0.10993488	0.159735045	0.070447267	0.080965658	0.094137217	0.152198162	0.081636177	-0.017796344	0.131748992	-0.079630321	-0.039011401	0.1102183	0.069026863	0.057830859	-0.178188715	0.044994744	0.178738085	0.153733972	-0.013835528	-0.03761963	-0.016791315	0.055811875	-0.101033382	-0.064732312	0.023367579	-0.066095327	-0.263390519	0.030630929	-0.005513732	0.02147028	-0.05786433
bipolar disorder	0.060231816	-0.030382106	0.083342443	0.145790644	-0.135217146	0.093915539	0.063189718	0.067909556	0.124808981	0.124600729	0.034619899	0.039816388	0.02788508	-0.075934185	0.118824109	0.204017984	0.181090351	0.015684076	0.156654772	0.114204729	0.038682304	0.042548725	0.17309088	0.147324853	0.083129342	0.054131939	0.175424834	-0.174175005	-0.028664723	0.09501415	-0.062981832	0.05720803	-0.140907786	0.024586057	0.073587664	0.01112001	-0.020052616	-0.045378292	-0.097343301	0.013091474	-0.081772618	-0.039039256	0.007735659	-0.005234085	-0.218728039	0.086887159	0.031687459	0.080150382	-0.063972798
cocaine-related disorders	-0.010610249	-0.201212222	0.134318052	0.213742703	-0.156662182	0.141691444	0.086320362	-0.028925373	0.09756481	0.18556142	0.028825026	0.047767495	-0.088170127	-0.06248729	0.223163546	0.212253538	0.219224225	-0.045981955	0.170795864	-0.053889713	0.139873439	-0.104186189	0.049623667	0.137667716	0.017965716	-0.03306273	0.362664909	0.185525862	0.087403439	0.286772167	0.095598896	0.10713722	-0.028620951	0.005462953	0.190685217	0.096479411	-0.149910251	0.080910588	0.041587801	-0.078819446	-0.166715096	-0.246624324	-0.065373436	-0.100947385	-0.23176007	0.188622499	0.154362131	0.111626174	-0.082383533
dementia	-0.265883749	-0.325710865	0.167049706	0.2901969	0.238950016	0.152129744	0.262997676	-0.041640084	0.121821331	0.248316163	-0.130802735	-0.319404646	0.099254631	-0.094069644	-0.163286674	0.583150659	0.318611431	-0.08192964	0.165956337	-0.064244761	-0.129439023	0.116383069	0.18980075	-0.188675473	-0.120972637	-0.349719653	-0.098274299	0.259966876	-0.175846634	0.154103508	-0.060730819	0.027921865	-0.062475869	0.185483164	-0.047423756	0.09870038	-0.106510437	-0.06784021	-0.093779201	0.059564483	0.140560227	-0.0403293	-0.005596297	0.045946919	-0.31782168	-0.289150078	-0.414791133	-0.253509707	-0.27406598
depressive disorder	-0.041338446	-0.10145838	0.088279474	0.129377888	-0.114509881	0.140871608	0.094837972	0.067597351	0.133399391	0.11591263	0.12111729	0.083116582	0.033825288	-0.063942514	0.173169569	0.200038388	0.115356226	-0.02235487	0.121437802	0.114588078	0.158145645	0.042809209	0.139696665	0.164804957	0.059569547	0.076481018	0.221908452	-0.064853727	0.019235257	0.200404792	0.007513879	0.099411044	-0.046818293	0.059804794	0.118897024	0.026188805	-0.056611249	0.070305969	-0.058055935	-0.039270923	-0.161346499	-0.090102504	-0.015769489	-0.024679697	-0.34067445	0.094447067	0.072968003	0.063566122	-0.133988928
dystonia	0.366425239	0.05159571	0.351091675	0.344902161	-0.007287776	0.368153417	-0.244011308	0.206529451	0.349639718	0.257252791	0.346583964	-0.04786912	0.261816226	0.081016182	0.472323489	0.526735362	0.492553308	0.106658832	0.463676268	0.25243584	0.111638869	0.145021375	0.232445298	0.218156195	-0.140172842	-0.050923465	0.144660798	-0.092333787	0.02410617	0.257327174	0.128559469	0.100880964	-0.104579096	0.166213851	-0.155608919	-0.15502369	-0.063918583	0.680389645	0.122254457	-0.403413395	0.013930855	-0.215386186	-0.026917093	-0.242646574	-0.280310246	0.094777831	-0.144555718	-0.216499335	-0.465859609
epilepsy	-0.071764094	-0.37925833	0.02846084	0.058836451	-0.151507988	0.148242787	-0.157076166	0.053569413	0.079251244	0.03239177	-0.06529464	-0.109679068	-0.005191356	-0.253124936	0.193150575	0.057612545	0.034524115	0.033831219	0.204725397	0.121726357	0.092901799	-0.071214556	0.157321384	0.178350023	0.015880802	-0.014189884	0.157280115	0.185937767	0.132203224	0.342295252	0.276165197	0.302913394	0.228630547	0.246282748	0.186342368	0.295264916	0.122227322	0.048554954	0.092068826	0.004449585	0.111647436	0.047572619	0.151129171	0.178254416	-0.244935917	0.233097908	0.179512731	0.17972499	-0.018859557
epilepsy, temporal lobe	-0.042217162	-0.008917728	0.377739734	0.329726075	0.173196944	0.325675278	-0.158786853	-0.076734159	0.070693686	-0.069930161	0.078838037	-0.200089188	0.091682048	-0.266036358	0.137357455	0.131445417	0.050243752	0.148909566	0.126426958	-0.076726531	-0.143554606	-0.278922203	0.122906571	0.017805041	-0.139357273	0.057433657	0.051348339	0.266187763	0.128131026	0.087499463	0.04323156	-0.020466355	-0.029219622	-0.139100914	0.109557406	0.091992715	-0.102752909	0.012874737	0.13853825	0.079736942	-0.206011844	-0.217482481	-0.022318125	0.037665688	-0.235592961	0.111895342	0.072143794	0.261952164	0.242976093
frontotemporal lobar degeneration	0.254920154	0.590510933	0.398944029	0.577228688	0.131216022	0.28058148	0.152930265	0.432977865	0.497300335	0.391144055	0.394761444	0.13986154	0.156851418	-0.079611959	0.313763725	-0.109016467	0.80692909	0.449245844	0.697587852	0.440465974	0.026949529	0.199228479	0.605561697	0.471168038	0.094570742	0.414407929	-0.082567412	0.055212443	0.024584485	0.243934811	-0.451464858	0.083461553	-0.4258702	0.326937695	-0.252629349	-0.01125359	-0.045263378	0.397410051	-0.395965378	-0.073022139	-0.189342007	0.035288215	-0.113334637	-0.45982905	-0.530349003	-0.066488341	-0.091971365	-0.582244686	-0.658258157
glioblastoma	0.100055866	0.026378632	0.079707124	0.113601637	-0.131360279	0.080975177	-0.010999155	-0.082524908	-0.105159642	-0.16097649	-0.039695665	-0.043842377	-0.067951091	-0.002513026	-0.180690658	-0.105458725	-0.009927018	0.054099753	-0.08164989	-0.048427766	-0.192806376	-0.151914288	-0.020246655	-0.055978703	-0.124355658	-0.227953098	-0.089110946	-0.055525092	-0.153783043	0.17596329	0.018147109	-0.010180369	-0.273843018	-0.07800929	0.156315515	0.008589396	-0.10344866	-0.277680989	-0.254421973	-0.181758511	-0.208135643	-0.031222117	0.000859321	-0.164393947	-0.390684674	0.021353734	-0.015708423	-0.018411421	-0.100605501
glioma	0.267639554	0.127633186	0.092809348	0.203654055	-0.204292906	0.130734706	-0.083741823	-0.002107589	0.183511087	0.086159737	0.025096771	-0.151468808	0.039488546	-0.156728092	0.087190656	0.02540364	-0.022539657	0.002923793	0.115285093	0.113454608	0.170570107	-0.061637173	0.087414723	-0.05456668	-0.057471535	0.07324798	0.078983267	-0.165991617	0.013639654	0.089576657	-0.041222268	-0.10798223	-0.167850736	0.11090743	0.193631537	-0.07984661	-0.084734293	0.140257053	0.069493327	-0.058894884	-0.030807022	0.055227308	0.078338878	-0.115637637	-0.289857025	0.031591107	-0.05512643	-0.108560406	-0.224978042
gliosarcoma	-0.271457765	-0.229326134	-0.013316043	0.041314179	-0.259651789	0.204232254	-0.219029545	-0.042631984	0.4725936	-0.2629155	-0.233129535	-0.012871824	-0.184396146	-0.272010993	-0.094613357	0.301945225	-0.091346669	0.145322092	-0.052517358	0.492661521	-0.132657539	-0.060321595	0.41480598	0.060902711	0.010443685	-0.083281203	0.453465606	-0.527298786	-0.218276821	-0.078049987	-0.144069881	-0.171890319	-0.293205517	-0.092378226	0.194384131	0.035252343	0.131689474	-0.120075907	0.266860287	0.118756779	0.283573524	0.256472903	0.37675039	-0.077005807	-0.530838383	-0.401904657	-0.442359596	-0.201430818	-0.259186849
heroin dependence	-0.213744168	-0.808679907	-0.054584715	0.63082566	-0.436782652	0.037111597	-0.012262155	-0.04516602	-0.104185788	0.016524549	-0.076396977	-0.135640348	-0.252687199	-0.557371876	0.186708371	0.172634368	0.043417467	-0.284849913	0.25495672	-0.203213089	-0.230174283	-0.222842061	0.292733162	-0.015017538	0.157746898	0.468430876	0.1673941	0.070584609	-0.054887694	0.039056082	0.10203047	-0.068795939	-0.051394942	-0.243128658	0.421361307	0.28982045	-0.136056558	-0.184560656	0.324291613	0.025184433	0.228584946	-0.089869676	0.149460274	0.103835714	-0.28686573	0.469010162	0.247867141	0.322127583	-0.043927077
huntington disease	0.248756156	0.125686095	0.206553183	0.400818686	-0.385988893	0.271760273	0.60399235	0.357406782	-0.165779798	0.172689569	0.134241849	-0.119500543	0.173816325	0.162398682	0.576786749	0.126138491	0.335834361	0.011626078	0.200806542	0.031826633	0.079761439	0.20382108	0.054192383	0.090822703	-0.067835065	0.044290108	0.291340136	-0.283376432	-0.433159955	0.023489895	-0.012256223	0.244226266	0.089187857	0.179889778	0.092865883	0.006201655	-0.473993186	0.414416292	-0.248121051	0.012468662	-0.074257163	-0.283523549	-0.014588963	-0.241615511	-0.510686299	0.415971717	0.223853109	0.0632629	-0.296386007
hyperalgesia	-0.029891359	-0.165944748	0.146429171	0.158503453	0.08552175	0.264376819	-0.014504669	-0.023827239	0.151482022	0.166887905	0.036865686	-0.148669493	0.018058036	0.096281121	-0.116860072	0.153457043	0.129881576	0.059349004	-0.036582005	-0.043270357	0.045316091	-0.137037823	0.182592566	-0.048458281	-0.093014753	-0.13415663	0.103991042	0.082880301	0.074899176	0.278712184	0.232870832	0.142151774	0.027657951	0.089683407	0.333946156	0.330741549	-0.001727312	0.002601542	-0.080329438	-0.062983722	-0.050737825	-0.09331277	0.006955825	0.002339488	-0.319332458	0.014137632	-0.103375079	0.138138519	0.071050349
language development disorders	-0.319412531	-0.128105643	-0.00210032	0.057360905	-0.054433017	0.123926701	-0.593339721	-0.530100318	-0.395626953	-0.339389743	-0.187640825	-0.311288856	-0.127104855	-0.251861544	-0.086609817	-0.025961527	-0.261912028	0.158130825	0.090505857	-0.27369924	-0.011152181	-0.2412289	-0.004190222	-0.236710113	-0.256015261	-0.465847263	-0.188386259	0.100849534	0.167586372	0.137420958	0.024824258	0.090769309	-0.032199593	0.128852939	0.041540309	0.156489827	0.140601912	0.542105493	-0.227165382	-0.122279999	-0.240953323	-0.124182804	-0.044309569	0.061734711	-0.409892435	0.21371098	0.347828293	0.321469245	0.401582568
learning disorders	-0.039093623	-0.20388884	0.101818423	-0.019982163	-0.05766026	0.135570159	0.053266262	0.016639207	0.386801101	0.180695862	0.208482356	0.098107048	-0.130842915	0.25019289	0.285258762	0.196354822	0.093591004	0.10444806	0.045528083	-0.142705503	-0.122483472	0.148976456	-0.081853506	-0.113933067	-0.147823889	-0.055194648	0.338949497	-0.320158442	0.078455398	0.22855136	-0.125702126	0.308168701	0.146550932	0.013663805	0.156084201	0.084194616	-0.012324529	0.209068723	0.182513343	0.095761057	-0.267396303	-0.018676115	0.033030559	-0.076935109	-0.260617523	0.221128587	0.089466272	0.025504711	-0.255713114
marijuana abuse	-0.178659419	-0.278354525	-0.059547362	0.13706117	-0.266528281	0.030363546	0.261017586	0.00101306	-0.032780384	0.029766717	0.208577002	-0.115527412	0.196428147	0.103679081	0.243983956	0.037859872	0.060570913	0.051724584	0.246296136	0.120370183	0.176208873	0.19095371	0.241003608	0.222886695	0.016973862	0.135111319	0.433591214	0.201492526	-0.096835319	0.165135512	-0.181506231	0.178269822	0.046561653	-0.025822866	0.156919478	0.128050492	-0.290715316	-0.074645356	-0.172892725	-0.175091161	-0.333555129	-0.425108171	-0.106433599	-0.31823908	-0.670608742	0.18782865	0.233513589	0.073318579	-0.175819275
mental retardation, x-linked	0.330847729	-0.538796081	0.305853557	0.365886355	0.015030762	0.417210409	-0.326575843	0.401061538	0.389210812	0.294798152	-0.032337689	0.253172715	0.198921641	0.406917076	0.002254416	0.247677329	0.221846275	-0.192811406	0.260842012	0.315484886	-0.031849138	0.345105122	0.118452005	0.285870827	-0.060210764	0.001849634	0.162691077	-0.020495264	0.188185327	0.30764935	0.068385014	0.284078786	-0.064236086	0.113469588	0.230508669	0.043668941	0.101477247	-0.022213496	-0.356143433	0.087848476	-0.078802684	0.012094465	0.088391887	-0.05713108	-0.127503207	0.228559122	0.034288317	-0.041216353	-0.269161506
migraine disorders	-0.065642264	-0.366840157	0.001988567	-0.054053611	-0.184008546	0.189692219	-0.201720819	0.067247169	0.194865173	-0.021326636	0.018956867	0.145845498	-0.018371542	-0.338812595	0.053004428	0.21082438	0.227527876	0.061891162	0.343645088	-0.014790482	0.216441856	-0.063481845	-0.002662969	-0.149908728	-0.201215215	-0.106294992	0.142098607	-0.053253528	0.023382766	0.161894061	0.035058984	-0.017070151	-0.270108946	-0.152627911	0.155150498	0.201880863	0.026834344	-0.046050725	0.115728682	0.0154401	-0.038999224	-0.140364428	0.011556186	-0.1651528	-0.092348799	0.001129132	-0.154078113	0.078664768	-0.217377501
multiple sclerosis	-0.052637902	-0.301600728	0.071673956	-0.179476414	-0.15059727	-0.155716879	-0.270157704	-0.346725165	0.088351285	0.116927989	0.064022296	-0.159318423	0.047556334	0.084588636	-0.148344123	-0.064202181	-0.180026329	-0.221475729	-0.089553355	-0.001469229	0.048786687	-0.339398714	-0.039592386	0.036873218	-0.146806855	-0.250932641	-0.052036341	-0.054359887	-0.164765506	0.226151523	-0.02096487	-0.092164461	-0.163753151	-0.25198556	0.184635449	0.18160082	-0.239486571	-0.149298781	0.169149411	0.110192998	-0.105387803	-0.015634529	0.085869508	0.203184709	-0.386769013	0.145925963	-0.001048987	0.051333158	-0.129296166
narcolepsy	-0.245000635	-0.12461373	-0.213259821	-0.143426899	-0.242695535	0.023180331	0.299658809	0.076873433	-0.57257613	-0.164350944	-0.157960456	0.281828297	-0.077085385	0.168347061	0.111632432	-0.338356436	-0.256334275	-0.691558481	-0.258837561	-0.401859511	-0.490574246	-0.414074727	-0.600708115	0.399925563	0.205361186	0.165532479	0.182492904	0.712757179	0.50024427	0.244582339	0.309047572	0.33234746	-0.32104986	0.243639418	0.748453989	0.318198724	-0.015214995	-0.268706915	-0.153786448	0.118010899	0.122779801	0.043340322	0.10284967	0.064641849	-0.203346736	0.071477028	0.24006442	-0.070131003	-0.163596324
neuralgia	-0.262814277	-0.137566648	-0.036825251	-0.143529873	-0.44982989	0.235532215	-0.149191201	-0.065266982	-0.019344106	-0.601434033	0.045066991	-0.426476956	-0.09000257	0.026350511	0.147858697	0.090813284	-0.157779613	-0.421946631	-0.459634008	-0.10762122	0.089526831	-0.313850453	-0.15318468	0.122092505	-0.167426776	-0.422651737	-0.241688653	-0.177423642	0.396592572	0.361736153	0.081726733	0.028133901	0.052873666	0.069018335	0.156615799	0.396426219	-0.045129798	-0.25720723	-0.012400175	-0.240184047	-0.083720505	-0.022978583	0.145441201	0.063549145	-0.320968534	0.027527563	-0.042072732	0.245504201	0.150484446
neurofibromatosis 1	0.121257289	0.14087922	0.369240669	0.304617785	-0.020150406	0.182404293	-0.299452176	-0.078700941	0.193655137	0.051236158	0.250092491	-0.207299393	0.082623706	-0.024068819	0.387483559	0.004502909	0.230915274	0.128358841	0.225809165	0.350876358	0.040202549	0.026516276	0.04437978	-0.201711921	-0.044658908	0.048825455	0.228990243	-0.189861123	-0.13290838	-0.152534156	-0.061773172	-0.12870153	-0.073219076	-0.072179095	0.080795901	0.139977953	0.053857798	0.15463134	-0.005429534	-0.195998305	-0.110994074	-0.180442144	-0.003707288	-0.082340928	-0.440905823	0.46539431	0.277973021	0.028458556	-0.313299322
obsessive-compulsive disorder	-0.058321015	0.016997803	0.062838979	0.147774312	-0.158241182	0.399610258	0.055341857	-0.069219447	-0.320409167	-0.228150685	-0.268674948	-0.120705384	-0.154058724	-0.099707988	0.117826815	-0.037227093	-0.004859885	-0.221468926	-0.073366495	-0.213062491	-0.153572604	-0.376659567	0.226718755	-0.198492804	-0.209836688	-0.120090234	0.075174083	0.422207906	0.38570668	0.11950695	-0.352775658	0.084883839	-0.052337545	-0.360266052	0.08248158	0.145372442	-0.136975926	-0.10263985	-0.133840723	-0.24139368	-0.344809992	-0.1691162	-0.077102147	0.019627907	-0.171068848	0.269964593	0.301858932	0.379538843	0.150855336
parkinson disease	0.13222346	-0.080180267	0.193049194	0.263206434	-0.064954238	0.179354294	-0.002776796	0.119217697	0.157782066	0.148576489	-0.063616098	-0.24589094	-0.056899616	0.091331235	0.235016452	0.062578088	0.24951182	-0.207293269	0.259237841	0.079030391	0.041373705	0.11388596	0.014775285	0.117518418	0.031989286	-0.098771402	0.193902927	0.055723476	-0.068527669	0.270266418	-0.143947218	0.119186089	-0.011544189	0.17419121	-0.00066963	0.016640751	-0.045647787	0.262913607	0.000253334	-0.033225409	-0.032859651	-0.01596712	0.091063622	-0.043837444	-0.447853226	0.057967416	0.002465385	-0.170709107	-0.338068257
parkinsonian disorders	-0.101708754	-0.032158734	0.085257881	0.296248294	-0.240233195	0.248376901	-0.012423469	-0.046012374	-0.060270233	-0.060197269	0.164782974	-0.076528799	0.13219741	0.129197364	0.232268508	0.026357766	0.316168084	0.027409904	0.397912519	-0.07265534	0.005722379	0.143528464	-0.001172272	0.253609241	0.181375604	-0.199622194	0.355441747	0.17017548	0.055606773	0.209400784	-0.303537286	0.05396594	-0.177096533	0.120592322	0.002992165	-0.012218082	-0.010916743	0.633081298	0.122217025	-0.008020886	-0.125017917	-0.093216521	0.027161805	0.156441661	-0.317351143	0.039979446	-0.175872741	-0.147451674	-0.258841924
schizophrenia	0.023186128	-0.063980559	0.141795489	0.127448512	-0.083130774	0.104786617	0.020553054	0.036349213	0.106871923	0.105633083	0.056633567	-0.088643868	0.010874911	-0.031049225	0.053598393	0.083239427	0.084297583	-0.051650977	0.11078115	0.090920156	0.017425953	0.021187091	0.106352391	0.097212252	-0.001026316	-0.040291534	0.1114664	-0.177276491	0.013644261	0.179020112	0.016270759	0.072557044	-0.103623822	0.070136721	0.123913485	0.080065113	-0.047673453	0.01803905	-0.031912137	-0.038363479	-0.076104478	-0.023040507	0.04690942	-0.050717478	-0.230260951	0.073835607	0.039615148	0.032338405	-0.115071974
seasonal affective disorder	-0.193066692	-0.265198015	0.137424834	0.150226799	-0.109557664	0.111804726	-0.169676304	0.062836525	-0.071012716	0.136738733	0.111563095	-0.124099147	0.199659521	-0.354983116	0.348888918	0.217550387	-0.052809788	0.275164163	-0.038832702	0.358467621	0.146344953	0.014529985	0.465828701	-0.050315086	-0.203437195	0.109915886	0.247040759	-0.361565814	0.291390182	0.145127004	0.003506831	-0.104555808	-0.291885761	-0.021882739	0.36699472	0.119398487	0.05294402	0.163533554	0.293893092	-0.081586235	-0.250634297	-0.166051279	-0.189105665	0.187669085	-0.369760917	0.05065503	-0.020236037	-0.127736762	-0.064504379
spastic paraplegia, hereditary	0.189687197	-0.086753707	0.15440449	0.257534964	-0.038638557	0.213767087	0.058129375	0.440312188	0.101517866	0.388080582	0.136936389	0.043194812	0.132446707	0.113385397	0.09829634	0.113251652	0.200195287	0.099360102	0.173297929	0.263738378	0.155546608	0.353328557	0.050399106	0.230340782	0.158666876	0.174835157	0.28342994	-0.068007347	0.087866062	0.166380745	-0.049902763	0.048802053	-0.129571637	0.139167152	0.091455659	-0.229864705	0.134697017	0.355453527	0.036003985	0.186045204	0.085159335	0.14972105	0.205213191	0.023653056	-0.032668146	0.009408918	-0.082480482	-0.193839919	-0.30345003
substance withdrawal syndrome	0.108306446	-0.08644381	0.150295161	0.26287706	-0.045148049	0.061828442	0.149644651	0.199865115	-0.002781422	0.099353679	0.008676971	0.446860698	0.126923221	-0.137674038	0.072720328	0.104216539	0.196978654	-0.155520936	0.073335786	0.021168416	0.120917158	0.085061236	0.038093459	0.22521933	0.169850652	0.05136592	0.137811348	0.230938623	0.197166433	0.320563868	0.213489231	0.167556597	0.028863271	-0.006410391	0.209059289	0.103334323	-0.033370036	-0.017026788	0.045162339	-0.1062432	-0.195179544	-0.108311934	-0.107699448	-0.03884912	-0.435544076	0.124364494	0.155665179	0.089474772	-0.230260587
tobacco use disorder	-0.144987494	-0.233777343	-0.112211471	0.088797989	-0.348720901	0.289073238	-0.03055597	-0.107953468	-0.006936786	-0.093309171	-0.112661163	-0.154264944	-0.170423133	-0.342282768	-0.400363473	-0.331994519	-0.195186779	-0.14158319	-0.21721754	-0.060588628	-0.258876163	-0.101635451	-0.402645048	0.013378998	0.275431967	-0.222525297	-0.169340311	0.262191039	0.226115781	0.347985989	0.151928887	-0.214668122	0.016437727	-0.20065332	0.283921747	0.229665257	-0.310558538	0.194637196	-0.128720221	-0.002358924	-0.153507647	-0.273405065	-0.027733868	-0.076036002	0.090721356	0.327146397	0.163532657	0.38374535	0.015440336
williams syndrome	0.519725885	-0.090793547	0.075122905	0.029263838	-0.305079952	0.061187263	-0.144869741	0.329470924	0.231360837	0.158311968	0.170795255	0.012378905	0.215783282	0.137251138	-0.147610753	0.30008169	0.705357199	-0.210410244	0.017623754	0.474758729	0.188717903	0.278824768	0.389572238	0.140626959	0.11956323	-0.205448976	0.32782402	-0.342674859	-0.044060581	0.198170638	0.01853474	-0.166563693	-0.464079335	-0.039892163	0.390909528	0.084038994	-0.186630392	0.12023382	-0.268803052	0.019520896	-0.241402276	-0.002175303	0.064409962	-0.381042979	-0.043990133	-0.019680139	-0.056593394	-0.164018	-0.166573339
[truncated: 26 more columns]
