# Supplementary material for: A comparison of anatomic and cellular transcriptome structures across 40 human brain diseases
Source: PLoS Biol. 2023 Apr 20;21(4):e3002058. doi: 10.1371/journal.pbio.3002058 (PMC10118126; doi:10.1371/journal.pbio.3002058)
Supplement: S1 Data — (ZIP) [file pbio.3002058.s009.zip › Input/EWCE_class_human.csv]

	astro	endo	exc	inh	micro	oligo	opc
alcoholic intoxication	0.895262324049579	0.72585144282048	1.1587367353914	1.21533841051019	1.16349496274868	0.665850923806385	1.16353963291542
alzheimer disease	0.81803147053062	1.02160236579134	0.762830371164426	1.02562487718593	1.44124495378643	0.869812163970805	1.00334859070814
amnesia	0.511477955048402	0.891258340777974	1.10016960097999	2.41082898875311	0.405237063925198	0.851106390205864	0.776362756849598
amphetamine-related disorders	0.987722171525591	0.585021124471173	1.43655619021444	1.2160315938595	0.749131755752317	0.91832421343522	1.15113798967237
amyotrophic lateral sclerosis	1.02878237476985	0.689744145842585	1.09513845648392	1.21910772663488	0.96621419698999	0.976654026887906	1.00517806648096
astrocytoma	1.27352792256288	1.07943177768743	0.816853082082025	0.775548138485287	0.871402201187217	0.971451142486039	1.27073225630728
ataxia	0.499447463631049	1.16408867269882	1.62484396220628	1.57169235406855	0.709638667780002	0.506916267392383	0.9507240236615
autistic disorder	0.883483235154028	0.971313429503292	1.32939251652596	1.41992208258435	0.644087251024509	0.740776293447086	1.04143774463699
bipolar disorder	1.02740079729294	0.75570231298567	1.3032138024202	1.35291190598645	0.793567238968318	0.773679750341019	0.989417582139382
cocaine-related disorders	0.833722838654566	0.568395984928974	1.67527216311816	1.59982635902847	0.605595398840937	0.728447884092099	1.01042991588778
dementia	1.01581485462713	1.11234359756868	0.610020968800155	0.628114776255238	1.8552619489586	0.879330197550448	0.773371744246406
depressive disorder	0.878083658555727	0.764279149011306	1.32553149632023	1.49532175337456	0.829265996860277	0.82142526219618	0.85310555738374
dystonia	0.648479064369259	1.27885444381503	1.29668972671668	1.55260827556567	0.756095880117203	0.587073822898021	0.87683935642632
epilepsy	0.987903712903801	0.648304805918781	1.81324879676349	1.60169954810144	0.608922792836714	0.493618950499389	0.837051627388426
epilepsy, temporal lobe	0.599723691590423	0.871007637099808	1.78047688003127	1.44222715662622	0.438618545486288	1.02810510190461	0.904174577513232
frontotemporal lobar degeneration	0.721094806526076	0.525809390789764	0.908184991338769	0.954038974741029	1.59319117849733	1.20928811929102	1.02382561025574
glioblastoma	1.06967568039411	1.54444705973253	0.696837053324572	0.620957327608343	1.01409147656295	0.872024735550559	1.24852433222855
glioma	1.14031191900957	1.05947854341896	0.889333770333618	0.804531936573427	0.949173106987337	1.02752395975436	1.16979199810437
gliosarcoma	1.50735948222289	1.17920773699602	0.603318098957519	0.691700794237085	1.02311270381251	0.698652955295419	1.33104469738445
heroin dependence	1.17597558857065	0.329064078177716	1.73090149828016	1.28350092369407	1.01478085871469	0.543076061762551	0.873139987718969
huntington disease	0.80048784408081	1.88064460464803	0.881028146715575	1.13255175860934	0.454846173195566	0.746504771480117	1.22109526545016
hyperalgesia	0.751956495318453	0.510633856288704	1.36114354230581	1.50567824563595	1.02637835273605	0.931730736503911	0.859151401986781
language development disorders	0.571537548716831	1.1914470799707	1.60901253323878	1.34039389157827	0.719362620285653	0.812966782823214	0.772705173662507
learning disorders	0.56776046730531	0.570491372940193	1.5567230796271	1.66628931766909	0.949257664577518	0.714557667863327	0.948422670759967
marijuana abuse	0.873547372729633	1.36644571978511	1.26063396315774	1.30728519356684	0.593876802052609	0.962890348636127	0.626182232002071
mental retardation, x-linked	0.951918800674124	0.85924681876793	1.23621745585756	1.1681942538272	0.535810431465137	0.920985747176896	1.45135931634112
migraine disorders	1.51021042852987	1.1577111499569	0.849527262650279	0.978764329541613	0.859345655464977	0.473873627586774	1.18490093925569
multiple sclerosis	0.615256833072723	0.444592170947757	0.641999950337005	0.755565490024984	2.28641783553207	1.33652563783502	0.732758881203071
narcolepsy	0.795210453030371	0.616373375978564	0.837292038224591	2.04202128756573	0.999273389703952	1.03218003313251	0.509790618301468
neuralgia	1.08149136088218	0.170762076019648	1.30921922189992	1.31571225076875	0.826165485910643	1.11480631641843	1.19913110064297
neurofibromatosis 1	0.85874013708184	0.753372164346866	1.18045115597139	1.15112788416644	0.883051399048005	1.12234483603923	1.07560833021667
obsessive-compulsive disorder	0.406505798686509	0.348510126557399	2.41919198164876	1.20069673340987	0.0721602235639858	1.26456840804436	1.54271852846489
parkinson disease	0.923718910600642	0.892665012205873	1.05079115998564	0.963741491503406	1.11797040854583	1.00374721410001	1.04620068198178
parkinsonian disorders	0.681673382375835	1.11088095755426	1.10523556860843	1.36388295301582	0.741795340108575	0.79543113303652	1.26628999265312
schizophrenia	1.02211962472932	0.861782773090116	1.19444788366612	1.19260429695196	0.813530531709762	0.935136162161901	0.98784871710699
seasonal affective disorder	1.20776634279156	0.809723162066453	1.52812678333986	1.3979068851481	0.630054160992609	0.715423083979985	0.672066589969866
spastic paraplegia, hereditary	0.798232132014701	0.621044084086205	1.04112312385976	1.1373364027645	0.936232811791012	1.45901712785485	1.01528957034684
substance withdrawal syndrome	0.836939024765434	0.70634615508808	1.58096358774362	1.95227224056395	0.473867226931096	0.760702081531754	0.638250454265429
tobacco use disorder	0.904527256029092	0.946073540650328	1.59202361343918	1.23953212688566	0.760868190139239	0.948700342129927	0.575343387781071
williams syndrome	0.835509873110343	0.769165938322375	0.71663570158078	0.770834728421001	1.53776516979669	0.808107605752009	1.59954901232902
