# Supplementary material for: A comparison of anatomic and cellular transcriptome structures across 40 human brain diseases
Source: PLoS Biol. 2023 Apr 20;21(4):e3002058. doi: 10.1371/journal.pbio.3002058 (PMC10118126; doi:10.1371/journal.pbio.3002058)
Supplement: S1 Data — (ZIP) [file pbio.3002058.s009.zip › Input/Disease_modules_normalized_overlap.csv]

	M1	M2	M3	M4	M5	M6	M7	M8	M9	M10	M11	M12	M13	M14	M15	M16	M17	M18	M19	M20	M21	M22	M23	M24	M25	M26	M27	M28	M29	M30	M31	M32
migraine disorders	-0.0229147904126247	0.0523464807526918	-0.0215353705889148	-0.314593777320667	-0.304621881699958	-0.211539236089513	0.0804452556234513	-0.342719873742545	-0.00549944576245871	0.275615055379324	-0.0270624911264942	-0.0418556654204814	0.0139947648122382	-0.189673297778767	0.0939478612931176	-0.0468941143324216	-0.172235005518854	-0.24666391072695	-0.229636959243378	-0.525573321750846	0.214053284193872	-0.148165868194297	-0.0829808137528449	-0.435491150146	-0.13360095188087	-0.0359926965368211	-0.13179907145573	0.233813609720549	-0.427093341281255	-0.348772660711995	0.131590168359011	0.120226501705772
astrocytoma	0.177101774741623	0.242265868210907	-0.0941389980037673	-0.184083139195898	-0.12438214817584	0.026405953919113	0.109981755357301	-0.0840246060306227	0.113865224276446	0.134313094549202	-0.0986653119854017	-0.190943995081041	-0.426291373884137	-0.188777568479776	-0.172071757388799	0.0869143280929061	-0.0171911987905377	-0.322148155572508	-0.277566372197307	0.0531891431794916	-0.0472439071012809	0.0399538973018759	0.0576548723128543	0.137731812243641	0.0905925551230725	0.239106689461834	0.0146814771159954	-0.0704027171358071	0.151394971719842	0.0833818536568199	0.325311202077413	0.397260188736191
glioblastoma	-0.217938583776525	-0.15365301885176	-0.0260944940848013	-0.269152008842449	-0.312985167018619	-0.276716763127689	-0.217691548881616	-0.40891617343387	-0.226797946218888	-0.0541041580409795	0.0649035490195152	-0.0472286724184517	0.0317548945772812	-0.270405427390188	0.304399427899374	-0.219402800990009	-0.240269910898066	-0.0772930320001083	0.179841971771823	-0.00839662001617229	0.52574696575301	0.119674822821498	0.397610304161604	0.00724024060572394	0.444332826133609	0.15552341338226	0.454242177814681	0.297586385217081	0.233365375471513	0.324005185345528	0.449637144933946	0.350273566473934
glioma	-0.294992033939848	-0.356459659796492	-0.360694640978713	-0.342528962257145	-0.498441605269056	-0.201141556190755	-0.229817294553551	-0.349433742500984	-0.34584848317995	-0.108655748679976	-0.211953513195092	-0.109831094385776	-0.080405551419908	-0.135326896406469	0.0655576723918915	-0.298146051218229	0.210287033469656	-0.112245712146564	-0.0555514574525087	0.0738320654596843	0.139365447154351	0.352322329228833	0.15302779339069	0.315260644504987	0.274294002128271	0.0793530544521943	0.273187986948728	0.00881531921541092	0.39111710162113	0.298861250284306	0.197218120717347	0.133285541871207
gliosarcoma	-0.41860398679887	-0.234912662233935	-0.0921797418722001	-0.284134905547366	-0.134877632361605	-0.394326100186167	-0.424072384778897	-0.291670979112887	-0.15083175247454	-0.321266953125509	-0.0229519065148482	0.179708369402049	0.0478619880944391	0.0962758028869167	0.287259854414385	-0.525775970562123	-0.149565758259226	0.228367886593247	0.107130467530486	-0.403405208004358	0.425811884988061	0.103487894712417	0.206486621761505	-0.280652276058266	0.147463187620007	-0.068633154814437	0.268080247116772	0.314707482211816	-0.0702590193554567	-0.0221727718832138	0.288246655157037	0.395747415817938
multiple sclerosis	-0.586220350720056	-0.533938399324329	-0.472955077855192	-0.604652613415887	-0.573507638958826	-0.565982088149208	-0.515811591218807	-0.545075420114011	-0.31247150673561	-0.233362414347934	-0.311890304855565	0.0889086792348894	0.365029875279351	0.0436447102203914	0.308275714433917	-0.51834840379031	-0.28088705049704	0.17489998190743	-0.0326662456343768	-0.455835282631189	0.412096594041056	-0.0308996396518249	0.287181099344757	-0.288614487157686	0.701014240059354	-0.0835924753747185	0.302178689817543	0.361608503131608	0.0676515347304954	0.252479445128202	0.370229544901005	-0.00272113246747574
frontotemporal lobar degeneration	-0.351357875652901	-0.243654526335977	-0.0829076934274465	0.168925413182235	-0.191911024116146	-0.0188329628007968	-0.347146338078042	-0.18634229909841	-0.578211773205831	-0.430404037026787	0.544577908410287	-0.134681681809837	-0.00947163937062694	-0.195846909218113	0.113359725414102	-0.33121491447049	0.570418856382833	-0.0306112730488279	0.29449908134319	0.559475521182812	0.0613728018243189	0.295340895463875	0.141087035975957	0.731448337412794	0.149983965925276	-0.213867085601524	0.0854183818312725	-0.109182511936642	0.492897159254292	0.435596268582688	-0.0236338755739821	-0.163704547668482
neurofibromatosis 1	-0.0738946245201009	-0.241150002564114	0.0485480907089763	0.207952385615295	-0.0137598128246436	0.133806907438856	0.0183304097312654	0.0627876457090686	-0.33638893602328	0.0371072737580358	0.13090436609073	-0.129877828157148	0.133359169471823	-0.148988585416459	-0.0440542359392492	-0.20857167211752	0.38460057385227	-0.0912783405992827	0.240543949549678	0.509062789817569	0.060153672484671	0.187431865871059	0.08511270276438	0.622378446749287	0.102788639631828	-0.138388608334073	0.0383077877118533	-0.202943939120438	0.424217222996916	0.412719241249493	0.0593675032945762	0.208694867462122
spastic paraplegia, hereditary	-0.0771421597904327	0.141402229804497	0.559364014894315	0.457637081491031	0.434006230847856	-0.000347130541294667	-0.195116844287324	0.0900970854263735	0.0500062057562575	-0.31649964881095	0.202734921783708	0.263978052299797	0.340500986858251	0.0300943663795502	0.499590595055811	-0.0389167204086837	-0.0590990541600115	0.317111053867224	0.581924131887527	0.119729392316554	0.161397825537226	-0.191651945188874	0.256831630597707	-0.0221218480608917	0.0188121940897839	-0.296321558216254	0.0888729077371646	0.0438849214989081	-0.0100861227370979	0.218865857402786	-0.125502252733039	-0.203238124384148
alzheimer disease	-0.236722985489499	-0.208711094700526	-0.113706219682138	-0.177961767976676	-0.253825959344024	-0.178021309745301	-0.154197028741026	-0.270222698035979	-0.22345729927928	-0.0453163423653962	-0.0319158229903387	0.114395073800952	0.0442809730146995	-0.147926873582732	0.0799538886504298	-0.226357484465021	-0.0854942153591723	-0.00777751585435022	0.0361642841872354	-0.0965528755461816	0.236330715842226	-0.107999715534028	0.146878158318516	-0.158689862339538	0.275440609588395	-0.19292110381599	0.134038267284874	0.128654760836172	0.0271423488850546	0.14311596982059	0.0449400645298404	0.0908682208457904
amyotrophic lateral sclerosis	0.0582263981753824	0.0833211637173771	0.194957171885344	0.175068050369619	0.101417305105141	0.078308613672645	0.0469381130882522	0.0376821898194475	-0.0912615281245172	0.00200426411389903	0.132550998195893	0.208904594715612	-0.0306249429180702	-0.132232957011572	0.253100354548713	-0.110341199202921	-0.0662712343289397	-0.0164759266810432	0.249716911429427	0.110729675464895	0.0389379796654907	-0.0817166126524072	0.0694562865080253	-0.00255024821809893	0.0541942192362345	-0.0382805025296245	0.0479730489040129	-0.0295482221020874	0.0529678360963146	0.013490671124917	0.0823856141848446	0.212678964535427
williams syndrome	-0.0315792219390222	-0.0608330994841409	0.163986182575377	0.184948803376769	0.0507361428904317	0.0701186922140721	-0.0551767529247904	-0.0423134986153527	-0.288968601992285	-0.186414919704626	0.431920134024295	-0.094530845803076	0.174566755366598	-0.13807164963731	0.179319359502613	-0.132297672970208	0.215163094944363	0.0167767625993329	0.265857308608645	0.154202091023337	0.0422636952645764	0.677277138589087	0.00913956231682345	0.209888532040276	-0.0396659678401771	0.527107202686145	0.282712749007937	-0.0620714963751589	0.0649259326602267	0.0193783689838627	0.0249448205063612	-0.101427372300832
dementia	-0.40536106092642	-0.440799755116869	-0.355680689342836	-0.298103076975335	-0.32450307989519	-0.255265019915033	-0.278023798668943	-0.328414946557152	-0.389324530594511	-0.121232264076643	0.172360943474429	1.3068331666592	-0.106198866203331	-0.0488809212881647	0.0460326563161743	-0.481948343842451	0.126847920709072	0.0171707833864746	-0.0744376047453216	-0.0927992757967639	0.059532860635055	0.271652193763192	0.0574317850699044	0.0264502943087774	0.301245799877341	-0.0111614883132083	0.108466448010267	0.0202767259900982	0.130448783715864	0.0910902779120217	0.13351406074877	0.386384706065627
parkinson disease	0.0141683676390861	-0.00292482962798821	0.116212962249738	0.168241580551976	0.191536840841662	0.0544351393838875	0.0994228285018928	0.105688654057617	-0.0219664744165165	0.264054726315558	0.0576134545628914	0.711331512523045	0.0862993529541534	0.0384042703418381	0.160778190939929	-0.0279850304311017	-0.191231286620497	0.196935720321755	0.199319646514126	0.0398874518353404	0.0223009150824401	-0.0403655412730802	0.00481634298538443	-0.114408691936954	0.137616026160224	0.00585645986694536	0.133545721455103	-0.0703753623400029	0.100558927764244	0.0216839199518303	-0.0293452746598965	0.0937410213806118
dystonia	0.305561248771287	0.30099785654809	0.366929095346058	0.153432790253252	0.404217427260292	0.0123332125255435	0.389596350390023	0.212543086850581	0.465275700281918	0.893284946072223	0.163826888207079	0.762955991282573	-0.125595119161172	0.139052524318933	-0.075105326229353	0.358325618003221	-0.189248407614987	0.0763967706892354	-0.0762792542165655	-0.235803924096806	-0.0938436755105897	-0.244302945409705	-0.0861710649693344	-0.3008092790712	-0.265382606458239	-0.211706086996771	-0.1814608750479	-0.0779843808103011	-0.370395920730212	-0.315615732709784	-0.248100384155767	-0.141470332100301
learning disorders	0.0991283193812734	0.203422869328813	-0.0594921895319128	-0.0432256528394003	0.0967814409322923	0.051988341798982	0.0963923840656007	0.105908915662278	0.177090881776081	0.293025502893549	-0.0462842472143463	0.390582030277374	-0.0855329644155042	0.232826195256813	-0.0835911157649205	-0.0318620349750935	-0.411928372987399	0.122787904060742	-0.178276937399389	-0.254519748344721	-0.0746195325197376	-0.372905771112356	-0.111804582528438	-0.448148287546964	-0.0692991995569975	-0.164806276214088	-0.101145987275001	-0.0935106195229484	-0.267387740040344	-0.122166524601233	-0.131014129889995	-0.0432846880937874
amphetamine-related disorders	0.129351772603524	0.0918087939081133	-0.0464385448912431	-0.127242201346797	0.028754266989062	0.0103772553497356	0.149440182927758	0.0494242752843925	0.286712291938645	0.342556165556985	-0.115649332492933	0.298328315374588	0.0379662607182563	0.108977764615603	-0.178389445711564	0.18860823197572	-0.234017446114598	-0.0530899110103163	-0.371776966272088	-0.431877741674082	-0.318890706748807	-0.344202643645156	-0.318327220756735	-0.470640591720933	-0.29983085627099	-0.222356762591826	-0.382026750229545	-0.157854058657537	-0.45211751327322	-0.400923110096114	-0.3221895122245	-0.239856619950351
autistic disorder	0.358298633481707	0.306865305260856	0.106178676173424	0.144678571093841	0.235526514302814	0.310814252043628	0.331284586246467	0.298501467159598	0.361580359253505	0.173264704363452	0.159280989441192	-0.0639094456840806	-0.367570905830084	0.0903950747886144	-0.335471070964673	0.204120101875487	-0.102607239593998	-0.193192390229187	-0.360635059038826	-0.176576269271004	-0.356284093507039	-0.316284182084819	-0.402490471437461	-0.328958339130133	-0.416536632552903	-0.228922659482138	-0.432419531462608	-0.285366422172979	-0.395571993275801	-0.408196642019325	-0.364927536712711	0.00706721571466006
depressive disorder	0.261215061780624	0.205537468098276	0.0880894738294053	0.0469625897263249	0.111313301118352	0.19656434312181	0.314581359840971	0.146972243394657	0.241407010255789	0.359455091025489	0.0739775533639154	0.104783176970052	-0.242833090149298	0.0176869711892263	-0.241167184668138	0.0743147438201494	-0.187853445197003	-0.194193862316725	-0.335744038567098	-0.253084272818587	-0.30514061851913	-0.419765421488154	-0.361121554143891	-0.422096648301036	-0.351777190092429	-0.318584789026967	-0.426223134811352	-0.194902367364546	-0.405188155687868	-0.371557245126401	-0.364325155203959	-0.0335816784757114
bipolar disorder	0.330642058782578	0.274848970752177	0.229393334232382	0.169265380394437	0.164039659179591	0.2621600084366	0.336895058303755	0.159343538267248	0.206301892450362	0.27256167954707	0.205490038818549	0.0805929082096371	-0.206032838561062	-0.112709676288693	-0.207309665502979	0.117682362429456	-0.088858400645693	-0.263994740891663	-0.239248330758063	-0.139623353239024	-0.272020165309815	-0.295392217807638	-0.331847130659817	-0.311609034191971	-0.341882204920681	-0.240419086561419	-0.374793907761195	-0.211460367176691	-0.36808168838239	-0.351464334634	-0.332693289680911	0.015932300770359
schizophrenia	0.256925816218885	0.20558553594674	0.128926074712267	0.113193661955075	0.100060418033206	0.237806852758305	0.259520983246196	0.129928968720386	0.157855131634019	0.186774585105147	0.0882564189191296	-0.00320448096910272	-0.211220758475065	-0.0853599000282247	-0.208058122781065	0.103941362704387	-0.0853442021265445	-0.223581682551801	-0.225520851286864	-0.097047035000014	-0.218265281706003	-0.275714691907069	-0.263791680599656	-0.254822883584658	-0.26015123580377	-0.220344247209143	-0.297250087277059	-0.195471919151545	-0.277627712272985	-0.246784406309801	-0.263243953944049	0.0329672057697588
ataxia	0.282892833354456	0.0927486415685616	0.348525142650415	0.210192868294787	-0.0187345602320842	0.192863991268414	0.546720789338512	0.060152996231266	0.0415186430163261	0.918322080611674	0.526787301115783	-0.138396796865587	-0.171527552953281	-0.201731091999032	-0.295339326056253	-0.0280172516726278	0.353959737009127	-0.346148116232675	-0.325533990802887	-0.320865745991465	-0.361338671395878	0.0110080402616211	-0.51144130636263	-0.32191349264883	-0.589299019771784	-0.309653641281232	-0.494848951890201	-0.342882450939304	-0.56002025592411	-0.520106913901449	-0.66078290723339	-0.499553475612705
language development disorders	1.02104497800642	0.787139327856649	0.877095245115599	0.919119360611486	0.348884261388095	1.17808520271098	0.939770625628643	0.547756627636044	0.273021637859233	0.251768632750528	0.664297008524328	-0.777928658337819	-0.59727117829243	-0.774882234559616	-0.960963860607807	0.400994921682852	0.186286129807059	-1.20192076073657	-0.538271977980823	0.33729930166526	-0.785743311546443	-0.55529523525047	-0.900251706030906	-0.178154974018923	-0.912236050150963	-0.510931752462836	-1.07775788327167	-0.804356144809991	-0.646761518798993	-0.737962935524026	-0.978104837577404	-0.261219517605841
obsessive-compulsive disorder	0.646488413980415	0.365013801048545	0.154611269195489	0.491745494825913	0.0379389591100037	1.11117298349041	0.735984397587688	0.542735092558834	0.112110338150624	0.189679493113337	0.482911578829148	-0.422173526301413	-0.642642279950166	-0.351273583032122	-0.98688555176372	0.447543925987331	0.241769675079436	-0.965077408015168	-0.871482730955504	-0.0196639385934139	-1.03459486182349	-0.69744506325671	-1.17298398246521	-0.409842146079403	-1.0601519551402	-0.819980418265653	-1.23214096765216	-1.06145947853075	-0.727920903785686	-0.658144770428584	-1.23921618734681	-0.441862585234961
epilepsy, temporal lobe	0.1646785290366	0.0771125997416816	0.309780901952644	0.144086359480032	-0.129211786124462	0.148794086867445	0.250777133612958	-0.0520809563203594	0.0397204167984606	0.21661415237867	0.222696849699363	-0.46272341705813	0.119668202868355	-0.289292274486306	-0.292855309671281	0.0825657377443375	0.196846935399558	-0.484123339658437	-0.319977099883777	-0.310974503416454	-0.254024807404732	-0.381836865485917	-0.43033470514593	-0.368669606869151	-0.504807621457201	-0.625073399556013	-0.623925028503936	-0.228087650339479	-0.506893191668959	-0.384948348869726	-0.582456202309719	-0.266689310950474
epilepsy	0.826466823549589	0.677209291654379	0.632703024320285	0.485078899992414	0.293826715177705	0.693292809316815	0.644307987172746	0.419192034494635	0.480937523701616	0.234055211597803	0.0612662829729133	-0.368833066731957	-0.323487242756472	-0.255372168981705	-0.3696484627943	0.76023111521765	-0.0911141156281665	-0.519740639558988	-0.32243950307721	-0.0326224385850891	-0.49263955792747	-0.477135504623751	-0.573033952948502	-0.370682358604442	-0.631455297947076	-0.304883646693863	-0.652405234731119	-0.45290995471132	-0.578605364405596	-0.597661373547813	-0.640998695749685	-0.133903129472146
mental retardation, x-linked	0.771070649115566	0.574085775456104	0.341631420777487	0.427509505070876	0.604234709842466	0.549096817450854	0.600128347341166	0.68809026754941	0.845905117697611	0.231009038020937	-0.0275468121522569	-0.257874363460863	-0.49097996111543	0.265504482814447	-0.550788461169366	0.68483859643301	-0.0497247291592986	-0.232115931144404	-0.520875845264407	-0.0836903874846065	-0.682990817722036	-0.664809949639263	-0.609051410952695	-0.342120359542532	-0.724891040814627	-0.579975893656718	-0.843169925530855	-0.420489522269028	-0.579142748147475	-0.623576451600501	-0.657490202839534	0.0914488704548833
seasonal affective disorder	0.513430474561714	0.224866273915361	0.192022064417523	0.278319904853544	-0.042013599133128	0.624103680956328	0.691930683376952	0.256655917204932	0.0905149113906453	0.46802096128293	0.735198743295167	-0.630381198728803	-0.69343679854578	-0.318473737698351	-0.718459604030505	0.206983029573488	0.281884752347107	-0.7787944334866	-0.609855791074636	0.0420764925293982	-0.650409770538572	0.123205635798723	-0.721154594383251	0.0124680633576216	-0.69006958298581	-0.0131254382792708	-0.590385138016627	-0.570645970295726	-0.36425751437483	-0.566299693153282	-0.559472017612959	-0.035952391788971
heroin dependence	0.470800930754505	0.247555582800209	0.0610717942216882	0.171167845214493	0.154729742775988	0.320466718259182	0.622774357066905	0.357294641753892	0.424182216018607	0.610517969543427	0.137670194484107	-0.00448852353092123	-0.258226238754799	0.123084040829013	-0.390572241565945	0.562980093611605	-0.0895124591071407	-0.216812055312652	-0.492898694166684	-0.32031278769664	-0.545311825952652	-0.362731896991993	-0.607394213620841	-0.432572285944911	-0.556816194067155	-0.260892677440953	-0.623942732223661	-0.335116516006574	-0.54632947933038	-0.626088584605598	-0.527220058807931	-0.287414507309829
hyperalgesia	0.371015738400049	0.361009010663696	0.0113140809035266	-0.0479247493377475	-0.00622317196234402	0.203329703587051	0.28535299596481	0.0579433241380026	0.282003946243925	0.194945364395302	-0.15309385519809	-0.241849513004341	-0.131650156683125	-0.103046309455528	-0.379069115203926	0.247054953037452	0.00469491824064324	-0.367923523114143	-0.566690722190349	-0.392114971377204	-0.427744080158014	-0.365463911085822	-0.494165227791171	-0.423353019287168	-0.409642175659778	-0.343788314272138	-0.607202609365333	-0.22658843701452	-0.542665516009834	-0.532910353644895	-0.420905603146156	-0.333462635025333
cocaine-related disorders	0.69759873772958	0.475334201569486	0.0180997829499541	0.0609056534521584	0.232701824846892	0.460181872426033	0.703873630499298	0.423092365646672	0.533249905932497	0.603658314486759	0.0363623851705284	-0.0768087228844042	-0.623943637967844	0.0824280373451665	-0.647157792798653	0.470489691882767	-0.16009799624749	-0.402655798043252	-0.654416940264905	-0.126634986429073	-0.643516490927766	-0.455717027805271	-0.636195802272283	-0.345680188187616	-0.609525078415296	-0.310645355842611	-0.65108184449445	-0.495034010363529	-0.487559641594002	-0.575731518664532	-0.574185157558712	0.0599261228708175
substance withdrawal syndrome	0.525171882403306	0.292994407062913	-0.0235169775937166	0.0905263155448816	0.192666715277531	0.495733739185276	0.541015296343251	0.398790960179957	0.434852631440109	0.467756973154818	0.0707936761199581	-0.160492798924017	-0.529372088471587	0.149732615427219	-0.601829678471421	0.357931445412288	-0.232407565372293	-0.326990477051658	-0.64007245770341	-0.245968906286773	-0.642239464521965	-0.612778510218068	-0.66383491222107	-0.494648184373886	-0.654531872482853	-0.444204484449842	-0.753948063499051	-0.430212401057384	-0.595726272234792	-0.610813457356591	-0.659244030724889	-0.184485886326906
amnesia	-0.0134696954615041	-0.0198663941872618	-0.160850957191119	-0.19101621257566	0.00469764040709809	-0.155315974180911	0.0149501492723184	0.0328668627286082	0.378374310482638	0.207379894011655	0.0384916430322977	-0.10991930743915	-0.00685339885350244	0.39078673043953	-0.160038057179549	0.497953600219407	-0.475113793637081	0.199426516255239	-0.377554644729795	-0.573289911874949	-0.314830442113259	-0.724996602464074	-0.30346782284838	-0.694195301044443	-0.380645897682484	-0.564240651412838	-0.499666249676007	-0.0750567607253705	-0.571332921073356	-0.352770960613811	-0.512525064095284	-0.574509945885089
neuralgia	-0.0293153462521629	-0.136206375191251	-0.669507653964752	-0.66929903759569	-0.160772817515353	-0.283743305658004	0.0689242431189251	0.00154900591333629	0.510452874739532	0.327508272531097	-0.5010791266875	0.32845707646993	-0.267762813195256	0.723205014917749	-0.224095442481724	-0.141322776130141	-0.347101892847158	0.208385431886196	-0.77805538913013	-0.759400791094126	-0.413214620672952	-0.398736286956912	-0.379604529137673	-0.596493244181577	-0.258319514604206	0.000259210830605369	-0.445640168171206	-0.076992841080659	-0.515990537720932	-0.529779539653581	-0.0418927525928256	-0.151740206454689
marijuana abuse	0.177325747345797	0.0677973096421024	-0.10777895791898	-0.160075105755594	-0.036764940363732	0.0474809521385305	0.351358797418381	0.0781462856386826	0.166847276105276	0.71778329601756	-0.323796048177523	0.0610893148912697	-0.147834155113017	0.12833105340589	-0.116174119390555	0.104547761031076	-0.20408392511134	-0.0530154207737286	-0.259475025503644	-0.0603408856431878	-0.11549820600449	-0.294347316649374	-0.206789884093344	-0.223015010735182	-0.192315230983027	-0.26808641462835	-0.202951808753275	-0.172696664935184	-0.138097144469393	-0.138528480130078	-0.260894830794949	0.0743934323436058
narcolepsy	-0.0629200707781289	-0.234635756736654	-0.422157147856818	-0.166867884257097	-0.286307038106992	0.0671884071860503	0.226999218796603	0.100591050696956	-0.158299223005793	0.602485096557806	0.00208151622033416	-0.467409728139136	0.00456967538513627	0.291453414163416	-0.502116784260147	-0.130199723070735	0.0552779029461049	-0.137499380293942	-0.460403454851336	-0.0502846430619149	-0.353989201597122	-0.12111049800416	-0.476390551622936	-0.0118206693695306	-0.043429901474486	-0.268503771849117	-0.322570069783301	-0.484540220775191	-0.0884552397185927	-0.137845916569203	-0.296145346265714	-0.132038762755897
alcoholic intoxication	-0.0361270182911946	-0.0537161200601734	0.0446075430232919	0.0156028411459375	0.000245819778274699	-0.00597300291197972	-0.0730918658340547	-0.0557691317962295	0.00330682203070638	-0.155185262918695	0.221131478856118	0.584908975121876	0.0824250759636369	-0.0575643339869063	0.0961915496817583	0.0607469655864285	-0.133900161162348	-0.0109275659859755	-0.00458353698468222	-0.133645487856633	-0.0284422134298331	0.00856864442304199	-0.0472682341276833	-0.151787866798645	0.0186481350491715	0.00419775783428962	0.0459338220075469	-0.0292177519858018	-0.095424753887854	-0.124728695809236	-0.0134457159060615	0.076574316460289
tobacco use disorder	0.240549601431433	0.134909131414177	0.0534648805404516	0.231439428071682	0.320734644631481	0.285869957747572	0.225918941944423	0.308094376938585	0.254774916293539	0.152494260696197	0.596373866212597	0.442926957596641	-0.44339462177445	0.20350429145067	-0.0268094357072173	0.525887101346081	-0.144086271703467	0.00586536790465752	-0.336293550960899	-0.27476097175604	-0.496248729677882	-0.444755597492955	-0.635472510974965	-0.449810959124711	-0.683510051488547	-0.466992814511401	-0.640827147439476	-0.500199631025699	-0.673715796778443	-0.554771467278546	-0.641915989447519	-0.328934844534991
huntington disease	-0.0943851346620948	-0.0416308563074473	0.100269007591469	0.162190786326229	0.284967164428434	-0.0609887460372553	-0.0498215410817563	0.141239838006985	0.182430634700746	-0.0116186730761452	0.305165996850267	0.115024144059664	0.0725499930086959	0.36194833046061	0.062612765186139	-0.134507851537475	-0.0232822333612338	0.377071138885931	0.0101046032975116	-0.322777366972494	-0.217564880524508	-0.166576545587023	-0.196005918478163	-0.305737854882802	-0.304738881878305	-0.366395386436655	-0.272577249127722	-0.156329256218549	-0.330515082213835	-0.269491087774432	-0.353860574445844	-0.342194649243999
parkinsonian disorders	0.214320858506727	0.141125670743561	0.482390538478511	0.610175993441961	0.518114683651779	0.360795811690205	0.322462492634803	0.333531399782478	0.0772023576519204	0.251406955267349	0.61917975093715	2.00458673479922	-0.0887293060807711	-0.1069430001819	-0.0369588287951463	0.358890614343961	-0.258353433690206	0.0496399625228778	0.135198726007745	0.0529629580459886	-0.307246312814485	-0.491788909923287	-0.379749941072547	-0.401313397212165	-0.428584545042824	-0.43662862668088	-0.397426044630434	-0.302187219853217	-0.391833812654572	-0.378025918606669	-0.541077488682098	-0.0672374858626927
