# Supplementary material for: A comparison of anatomic and cellular transcriptome structures across 40 human brain diseases
Source: PLoS Biol. 2023 Apr 20;21(4):e3002058. doi: 10.1371/journal.pbio.3002058 (PMC10118126; doi:10.1371/journal.pbio.3002058)
Supplement: S1 Data — (ZIP) [file pbio.3002058.s009.zip › Input/EWCE_subclass_p_mouse.csv]

	Astrocyte	Endothelial	L2/3 IT	L4 IT	L5 ET	L5 IT	L5/6 NP	L6 CT	L6 IT	L6 IT Car3	L6b	Lamp5	Micro/PVM	Oligo	OPC	Pvalb	Sncg	Sst	Sst Chodl	Vip
1	0.53119	0.49656	0.0613	0.07668	0.64778	0.74241	0.35042	0.88062	0.32675	0.05875	0.46005	0.26117	0.93767	0.53717	0.7102	0.61818	0.43763	0.57079	0.05327	0.00353
2	0.55192	0.73964	0.69302	0.31561	0.69023	0.58089	0.77992	0.89341	0.70899	0.60185	0.67753	0.05559	0.02391	0.36474	0.99018	0.94519	0.33119	0.54636	0.09909	0.06885
3	0.99573	0.63733	0.02648	0.97096	0.43859	0.81611	0.14223	0.1256	0.42868	0.26451	0.00175	0.07717	0.99851	0.85168	0.90433	0.00626	0.15058	0.00496	0.72226	0.53415
4	0.67176	0.98787	0.03972	0.00144	0.0673	0.11854	0.80963	0.04531	0.20241	0.20095	0.03091	0.87177	0.89612	0.57863	0.90181	0.98991	0.04292	0.03475	0.02276	0.25177
5	0.36282	0.9722	0.09432	0.13828	0.15092	0.11063	0.55518	0.35462	0.21241	0.41105	0.24002	0.15132	0.39817	0.20782	0.90885	0.07269	0.17923	0.21669	0.36149	0.26362
6	0.01759	0.25444	0.81373	0.96295	0.08295	0.91992	0.41796	0.79394	0.48294	0.94109	0.72155	0.87101	0.50687	0.24162	0.10509	0.97403	0.79578	0.89693	0.50637	0.73735
7	0.95334	0.48119	0.15637	0.02464	0.14844	0.07231	0.03535	0.16741	0.21815	0.38013	0.57601	0.35945	0.97754	0.90283	0.6694	0.0099	0.95723	0.07122	0.26734	0.26619
8	0.60875	0.79892	0.03549	0.00321	0.46269	0.06186	0.02641	0.22052	0.15495	0.68087	0.03191	0.00027	0.99959	0.83212	0.81336	0.77559	0.00129	0.50817	0.25368	0.00675
9	0.0095	0.99999	0.01216	0.00043	0.07954	0.00354	0.11491	0.47171	0.10461	0.09941	0.45779	0.15883	0.97322	0.99944	0.89984	0.05624	0.00101	0.01291	0.24862	0.00222
10	0.93612	0.99618	0.1467	0.00127	0.24051	0.0216	0.85345	0.33919	0.11827	0.02045	0.04687	0.0015	0.99737	0.99939	0.99963	0.01984	0.00839	0.00177	0.00129	0.00392
11	0.26406	0.3719	0.97355	0.80973	0.87241	0.80186	0.7736	0.87787	0.79821	0.80082	0.31761	0.78073	0.04303	0.25	0.5585	0.76726	0.47424	0.86977	0.3613	0.57835
12	0.04929	0.99999	0.05918	0.01712	0.36533	0.00043	0.5265	0.35853	0.66844	0.27202	0.01436	0.01062	0.98263	0.99131	1	0.12226	7e-05	0.00166	0.00028	0.00011
13	0.63208	0.08324	0.31843	0.40725	0.41495	0.26738	0.32688	0.1155	0.23197	0.26062	0.07384	0.25949	0.9755	0.81536	0.85786	0.02196	0.3027	0.2388	0.4897	0.45922
14	0.49561	0.96098	0.0271	0.0167	0.07973	0.13398	0.23849	0.12036	0.05678	0.26457	0.27393	0.25104	0.86412	0.99271	0.99828	0.05077	0.17569	0.12019	0.00283	0.23188
15	0.46863	0.41323	0.68208	0.01723	0.40872	0.53077	0.34916	0.90215	0.78401	0.9468	0.57984	0.10185	0.91346	0.74685	0.95379	0.2106	0.01343	0.01929	0.00737	0.26503
16	0.7363	0.66373	0.32145	0.35038	0.22024	0.16037	0.26438	0.14866	0.2116	0.11895	0.12771	0.16284	0.3948	0.32336	0.63926	0.33327	0.25862	0.22734	0.36944	0.3365
17	0.37628	8e-05	0.82777	0.87781	0.3603	0.84784	0.36537	0.99022	0.96368	0.9961	0.92719	0.70567	0.42726	0.2917	0.04774	0.99976	0.99738	0.99156	0.99451	0.64887
18	0.04728	0.26667	0.55929	0.9356	0.94948	0.97401	0.23206	0.8212	0.74065	0.57545	0.9574	0.54079	0.74062	0.13547	0.02968	0.8337	0.90875	0.90878	0.6933	0.12884
19	0.00169	0.4898	0.48082	0.41638	0.9642	0.88272	0.90933	0.97558	0.38833	0.76852	0.91239	0.36359	0.56006	0.62546	0.0818	0.87385	0.86557	0.9584	0.52028	0.22513
20	0.88631	0.67673	0.04413	0.64066	0.0949	0.52284	0.31838	0.13855	0.11841	0.1012	0.05441	0.06332	0.46643	0.99325	0.93147	0.49864	0.05698	0.23804	0.21048	0.29544
21	0.29778	0.47674	0.67741	0.75978	0.52129	0.58103	0.3854	0.35476	0.30584	0.75455	0.05554	0.21067	0.8116	0.73347	0.54604	0.44179	0.01334	0.2724	0.38288	0.03142
22	0.87973	0.58109	0.04176	0.43194	0.90052	0.99075	0.99961	0.89813	0.90129	0.99609	0.61428	0.19111	0.07069	1	0.99505	0.02242	0.00071	0.08247	0.00771	0.00743
23	0.82303	0.90601	0.20518	0.02165	0.12956	0.14518	0.05841	0.01212	0.39192	0.61706	0.08724	0.17283	0.85816	0.85924	0.0549	0.46699	0.61329	0.40888	0.72384	0.35128
24	0.83622	0.99011	0.40019	0.20004	0.69453	0.07232	0.32211	0.81588	0.67552	0.16085	0.00557	0.27356	0.87091	0.26161	0.92745	0.05703	0.1187	0.14195	0.04405	0.2642
25	0.8719	0.91594	0.01045	0.06161	0.26384	0.19964	0.45894	0.05921	0.13874	0.14897	0.55417	0.28626	0.7329	0.98511	0.88593	0.94999	0.00901	0.00815	0.30416	0.03473
26	0.78945	0.63969	0.14354	0.19655	0.18469	0.05878	0.06039	0.114	0.13957	0.32581	0.16324	0.12147	0.83197	0.74288	0.36887	0.18364	0.18036	0.16231	0.2147	0.15522
27	0.04424	0.3397	0.99722	0.38569	0.98107	0.87956	0.70949	0.06558	0.98441	0.81474	0.96474	0.9911	0.45326	0.37944	0.00959	0.4495	1	0.90087	0.94621	0.99974
28	0.58426	0.16638	0.91681	0.46243	0.93102	0.99074	0.99812	0.99969	0.99991	1	0.80482	0.99999	1e-05	0.02349	0.77937	0.99998	0.23163	1	1	0.80101
29	0.98248	0.50076	0.99594	0.72942	0.91314	0.99732	0.67407	0.88154	0.99399	0.62134	0.00742	0.25823	0.34614	0.07902	0.62991	0.0236	0.98765	0.62838	0.52428	0.04373
30	0.80517	0.99875	0.29597	0.26322	0.97935	0.98833	0.8347	0.43695	0.38577	0.23998	0.35832	0.76947	0.65391	0.98629	0.40773	0.00023	0.45241	0.038	0.03917	0.01949
31	0.79013	0.84139	0.23951	0.21309	0.24329	0.12393	0.13289	0.18005	0.21246	0.28117	0.32702	0.09976	0.87323	0.03756	0.19179	0.3539	0.49043	0.36197	0.51801	0.40018
32	0.98761	0.94993	0.06135	0.01264	0.11125	0.0857	0.97326	0.66006	0.17252	0.08744	0.02324	0.64467	0.99999	0.07115	0.02613	0.20764	0.75549	0.5324	0.69995	0.91114
33	0.43176	0.17743	0.63711	0.87484	0.59498	0.58615	0.45276	0.44107	0.25114	0.10247	0.03263	0.27895	0.56576	0.3415	0.95213	0.69654	0.34845	0.62238	0.05314	0.3633
34	0.76434	0.79268	0.90734	0.87608	0.74066	0.69685	0.54005	0.8727	0.70297	0.21433	0.42524	0.01212	0.76047	0.72495	0.96008	0.01333	0.07699	0.01733	0.36126	0.06256
35	0.02541	0.99991	0.02839	0.00065	0.17234	0.02681	0.14258	0.29282	0.30907	0.12284	0.34693	0.02309	0.99958	0.36745	0.59118	0.06827	0.00016	0.11544	0.0224	0.02182
36	0.56056	0.97205	0.06791	0.02485	0.38728	0.05437	0.36357	0.729	0.36249	0.08943	0.63184	0.04965	0.82565	0.54745	0.91249	0.39365	0.03451	0.70889	0.08135	0.03372
37	0.86418	0.96156	0.39778	0.37637	0.15441	0.13307	0.09071	0.20207	0.26973	0.43344	0.27762	0.06372	0.98755	0.00088	0.79761	0.05826	0.12904	0.0818	0.18309	0.08373
38	0.99338	0.96942	0.01238	0.29158	0.29566	0.19117	0.38619	0.49639	0.09777	0.00931	0.17613	0.00118	0.99978	0.99995	0.98588	0.22657	0	0.22122	0.05636	0.00245
39	0.81805	0.51153	0.679	0.7705	0.86968	0.87929	0.30134	0.88596	0.85336	0.06036	0.08124	0.02533	0.43693	0.52559	0.98911	0.7166	0.00068	0.26119	0.57089	0.04037
40	0.27161	0.37597	0.01903	0.63332	0.52545	0.63574	0.42592	0.31793	0.75276	0.79118	0.47296	0.0166	0.56116	0.82482	0.14252	0.55796	0.71751	0.82413	0.85706	0.804
