# Supplementary material for: A comparison of anatomic and cellular transcriptome structures across 40 human brain diseases
Source: PLoS Biol. 2023 Apr 20;21(4):e3002058. doi: 10.1371/journal.pbio.3002058 (PMC10118126; doi:10.1371/journal.pbio.3002058)
Supplement: S1 Data — (ZIP) [file pbio.3002058.s009.zip › Input/GeneModuleCorrelations.csv]

Probe	Gene	Module Color (WGCNA)	Module Label	Module Color (Neuron)	ME correlation	Pearson DS	Initial Module Assignment
A_23_P61810	BAIAP2	midnightblue	M1	#0D8CFF	0.948086981	0.9571	midnightblue
A_23_P119143	ICAM5	midnightblue	M1	#0D8CFF	0.932039012	0.9557	midnightblue
A_23_P33455	CDC40	midnightblue	M1	#0D8CFF	0.911420591	0.8721	midnightblue
A_23_P149019	BAI2	midnightblue	M1	#0D8CFF	0.907907759	0.9048	pink
A_23_P340617	GRIA2	midnightblue	M1	#0D8CFF	0.90739187	0.9186	midnightblue
CUST_11192_PI416261804	CAP2	midnightblue	M1	#0D8CFF	0.905035407	0.8747	midnightblue
A_23_P259344	CECR6	midnightblue	M1	#0D8CFF	0.904936553	0.9026	midnightblue
A_23_P168306	WASF1	midnightblue	M1	#0D8CFF	0.899436371	0.9117	midnightblue
A_23_P115699	PSD	midnightblue	M1	#0D8CFF	0.899167702	0.8915	midnightblue
A_23_P123193	ACTR3B	midnightblue	M1	#0D8CFF	0.898507762	0.9052	midnightblue
A_23_P152970	RAPGEFL1	midnightblue	M1	#0D8CFF	0.897485485	0.8664	midnightblue
CUST_488_PI416379584	SNX32	midnightblue	M1	#0D8CFF	0.896753345	0.8509	midnightblue
A_24_P945283	DLG3	midnightblue	M1	#0D8CFF	0.896024788	0.8522	midnightblue
CUST_423_PI416408490	LARGE	midnightblue	M1	#0D8CFF	0.89035402	0.9003	midnightblue
A_23_P10966	GABRB3	midnightblue	M1	#0D8CFF	0.890098768	0.8669	midnightblue
CUST_12827_PI416261804	AGAP2	midnightblue	M1	#0D8CFF	0.889955332	0.9178	midnightblue
CUST_1204_PI416379584	JPH4	midnightblue	M1	#0D8CFF	0.884180173	0.8806	midnightblue
A_23_P216225	EGR3	midnightblue	M1	#0D8CFF	0.883796083	0.9063	midnightblue
CUST_8309_PI416261804	C2orf55	midnightblue	M1	#0D8CFF	0.877632342	0.9513	midnightblue
A_24_P380311	CAMK2A	midnightblue	M1	#0D8CFF	0.877595695	0.9348	midnightblue
A_23_P164047	MMD	midnightblue	M1	#0D8CFF	0.876766148	0.9459	midnightblue
CUST_524_PI416408490	PRKCG	midnightblue	M1	#0D8CFF	0.875337749	0.8729	midnightblue
CUST_9918_PI416261804	CAMK1	midnightblue	M1	#0D8CFF	0.874771944	0.8009	midnightblue
A_24_P822704	TMEM198	midnightblue	M1	#0D8CFF	0.87382332	0.7876	midnightblue
CUST_10491_PI416261804	PCDHGC5	midnightblue	M1	#0D8CFF	0.873223581	0.8321	midnightblue
A_23_P365494	UNC13A	midnightblue	M1	#0D8CFF	0.873075876	0.8887	midnightblue
A_24_P9346	SYNGAP1	midnightblue	M1	#0D8CFF	0.872948962	0.8329	grey
CUST_1007_PI416379584	CNKSR2	midnightblue	M1	#0D8CFF	0.872758316	0.8901	midnightblue
A_24_P143127	GRIA3	midnightblue	M1	#0D8CFF	0.871273605	0.9085	midnightblue
A_23_P142361	PIK3R2	midnightblue	M1	#0D8CFF	0.869779044	0.742	midnightblue
A_32_P148538	LPPR4	midnightblue	M1	#0D8CFF	0.867898673	0.9289	midnightblue
CUST_13838_PI416261804	GRIA1	midnightblue	M1	#0D8CFF	0.863413301	0.8958	midnightblue
A_24_P5653	NETO1	midnightblue	M1	#0D8CFF	0.862659203	0.9101	midnightblue
A_23_P255203	CSMD1	midnightblue	M1	#0D8CFF	0.86168433	0.8646	midnightblue
CUST_7974_PI416261804	KALRN	midnightblue	M1	#0D8CFF	0.857241358	0.8683	midnightblue
CUST_759_PI416379584	DPF1	midnightblue	M1	#0D8CFF	0.855566527	0.8969	pink
A_23_P312565	ANKRD19	midnightblue	M1	#0D8CFF	0.854480076	0.8662	midnightblue
A_23_P401106	PDE2A	midnightblue	M1	#0D8CFF	0.853482486	0.9387	midnightblue
A_23_P30254	PLK2	midnightblue	M1	#0D8CFF	0.853372081	0.9469	midnightblue
A_23_P127627	DGKZ	midnightblue	M1	#0D8CFF	0.851932035	0.8229	midnightblue
A_23_P257895	MAPK1	midnightblue	M1	#0D8CFF	0.851079384	0.727	midnightblue
A_23_P353056	C2CD2L	midnightblue	M1	#0D8CFF	0.850719018	0.7934	midnightblue
A_24_P168232	LIMD2	midnightblue	M1	#0D8CFF	0.850442125	0.704	midnightblue
CUST_14421_PI416261804	CAMK1D	midnightblue	M1	#0D8CFF	0.847182022	0.8938	midnightblue
A_23_P140858	A2BP1	midnightblue	M1	#0D8CFF	0.845838465	0.911	midnightblue
A_23_P37727	CX3CL1	midnightblue	M1	#0D8CFF	0.844397204	0.8435	midnightblue
A_23_P213798	SYNPO	midnightblue	M1	#0D8CFF	0.842250001	0.882	midnightblue
A_23_P126649	PGBD5	midnightblue	M1	#0D8CFF	0.842066938	0.8516	midnightblue
CUST_16238_PI416261804	GRIN2B	midnightblue	M1	#0D8CFF	0.841987277	0.8226	midnightblue
A_23_P161386	SLIT1	midnightblue	M1	#0D8CFF	0.840791769	0.9078	midnightblue
A_23_P33093	ST6GALNAC5	midnightblue	M1	#0D8CFF	0.839845647	0.8929	midnightblue
A_32_P91663	MYT1L	midnightblue	M1	#0D8CFF	0.839592249	0.8238	midnightblue
A_32_P36884	ENST00000370659	midnightblue	M1	#0D8CFF	0.839253763	0.8576	grey
A_23_P54556	MKL2	midnightblue	M1	#0D8CFF	0.839107666	0.947	midnightblue
A_23_P38041	NAGPA	midnightblue	M1	#0D8CFF	0.838310099	0.8238	pink
CUST_15174_PI416261804	LOC100292996	midnightblue	M1	#0D8CFF	0.836678769	0.842	midnightblue
CUST_381_PI416408490	KCNIP2	midnightblue	M1	#0D8CFF	0.834956386	0.8895	midnightblue
A_23_P41204	FAM131A	midnightblue	M1	#0D8CFF	0.83483532	0.8225	pink
A_32_P157846	DUSP5P	midnightblue	M1	#0D8CFF	0.834274647	0.8159	pink
A_23_P206092	LINGO1	midnightblue	M1	#0D8CFF	0.833434581	0.824	midnightblue
A_23_P205159	LMO7	midnightblue	M1	#0D8CFF	0.833164543	0.9371	midnightblue
A_24_P354615	MTMR12	midnightblue	M1	#0D8CFF	0.832056831	0.7852	grey
CUST_14207_PI416261804	JPH3	midnightblue	M1	#0D8CFF	0.83126757	0.7937	midnightblue
A_32_P367241	DUSP19	midnightblue	M1	#0D8CFF	0.830878458	0.8025	midnightblue
A_32_P187704	LOC100127998	midnightblue	M1	#0D8CFF	0.830114376	0.8922	midnightblue
A_23_P79999	ENTPD6	midnightblue	M1	#0D8CFF	0.82934814	0.821	midnightblue
A_24_P59607	C17orf51	midnightblue	M1	#0D8CFF	0.829301238	0.8308	midnightblue
A_23_P393607	SNAP47	midnightblue	M1	#0D8CFF	0.8272448	0.6508	grey
A_23_P433229	PHYHIP	midnightblue	M1	#0D8CFF	0.826716118	0.884	pink
A_23_P42882	CAMK2B	midnightblue	M1	#0D8CFF	0.826203811	0.8634	midnightblue
A_23_P154667	FKBP1A	midnightblue	M1	#0D8CFF	0.825772464	0.7914	midnightblue
A_23_P213424	ENC1	midnightblue	M1	#0D8CFF	0.825403497	0.94	pink
A_23_P10025	NELL2	midnightblue	M1	#0D8CFF	0.825277869	0.9205	midnightblue
A_24_P388252	PPP3R1	midnightblue	M1	#0D8CFF	0.824539869	0.7665	midnightblue
A_24_P51166	ITGA9	midnightblue	M1	#0D8CFF	0.823460076	0.6605	midnightblue
A_23_P205428	FOXG1	midnightblue	M1	#0D8CFF	0.822564229	0.9704	pink
A_32_P94722	BTBD9	midnightblue	M1	#0D8CFF	0.822547035	0.7294	grey
A_23_P72503	KLHL2	midnightblue	M1	#0D8CFF	0.822541149	0.8613	midnightblue
A_23_P125253	LDB2	midnightblue	M1	#0D8CFF	0.822037043	0.9229	midnightblue
A_24_P317762	LY6E	midnightblue	M1	#0D8CFF	0.821762018	0.719	midnightblue
A_23_P400847	IDS	midnightblue	M1	#0D8CFF	0.821141507	0.7745	midnightblue
A_23_P137797	RYR2	midnightblue	M1	#0D8CFF	0.818245788	0.9156	midnightblue
A_24_P139665	HPCAL4	midnightblue	M1	#0D8CFF	0.818087188	0.918	pink
A_23_P160273	LRRC7	midnightblue	M1	#0D8CFF	0.817961381	0.9313	midnightblue
A_23_P8906	LRP12	midnightblue	M1	#0D8CFF	0.817884775	0.8297	midnightblue
CUST_8980_PI416261804	DLGAP1	midnightblue	M1	#0D8CFF	0.817519365	0.9142	pink
A_23_P436369	FILIP1	midnightblue	M1	#0D8CFF	0.817206035	0.9069	midnightblue
A_24_P168994	TBC1D26	midnightblue	M1	#0D8CFF	0.816656224	0.9042	midnightblue
A_24_P288979	GNPTAB	midnightblue	M1	#0D8CFF	0.816218553	0.8528	pink
A_23_P76969	SIPA1L1	midnightblue	M1	#0D8CFF	0.815873018	0.8891	midnightblue
A_23_P135031	C9orf4	midnightblue	M1	#0D8CFF	0.815858792	0.797	midnightblue
CUST_1321_PI417557136	GABRA5	midnightblue	M1	#0D8CFF	0.815454648	0.9305	midnightblue
A_23_P337729	TMEM180	midnightblue	M1	#0D8CFF	0.815266905	0.7379	grey
A_23_P164918	LMTK3	midnightblue	M1	#0D8CFF	0.814447273	0.7262	grey
CUST_8461_PI416261804	PDZD4	midnightblue	M1	#0D8CFF	0.813722301	0.78	grey
A_23_P163567	SMPD3	midnightblue	M1	#0D8CFF	0.813526562	0.9239	thistle2
A_23_P315286	C19orf22	midnightblue	M1	#0D8CFF	0.810694443	0.767	grey
CUST_819_PI416379584	SPEG	midnightblue	M1	#0D8CFF	0.810498912	0.7326	midnightblue
A_24_P16610	ZNRF1	midnightblue	M1	#0D8CFF	0.810346168	0.8238	midnightblue
A_23_P36985	PCDH8	midnightblue	M1	#0D8CFF	0.80917186	0.9309	midnightblue
A_32_P107097	BX458106	midnightblue	M1	#0D8CFF	0.808929939	0.8347	midnightblue
CUST_1004_PI416379584	ZC3H12B	midnightblue	M1	#0D8CFF	0.806965494	0.7841	midnightblue
CUST_1309_PI416379584	C4orf50	midnightblue	M1	#0D8CFF	0.80532324	0.6989	midnightblue
A_23_P70983	PCLO	midnightblue	M1	#0D8CFF	0.80487473	0.869	midnightblue
A_23_P208551	LPHN1	midnightblue	M1	#0D8CFF	0.804509219	0.6758	grey
CUST_607_PI416261804	SYT16	midnightblue	M1	#0D8CFF	0.803201662	0.8372	grey
A_23_P9472	VPS13A	midnightblue	M1	#0D8CFF	0.802656839	0.8166	midnightblue
A_32_P84373	FAM153C	midnightblue	M1	#0D8CFF	0.801079602	0.8602	grey
A_24_P634867	C1orf173	midnightblue	M1	#0D8CFF	0.798584296	0.8647	midnightblue
A_23_P169576	EXOC6	midnightblue	M1	#0D8CFF	0.797916525	0.8401	pink
CUST_7952_PI416261804	CHSY3	midnightblue	M1	#0D8CFF	0.797839361	0.8306	midnightblue
A_24_P307854	FBXL18	midnightblue	M1	#0D8CFF	0.796241373	0.6977	midnightblue
A_24_P363953	RAB11FIP2	midnightblue	M1	#0D8CFF	0.796237057	0.7702	midnightblue
A_23_P426196	MAST3	midnightblue	M1	#0D8CFF	0.795786798	0.8877	midnightblue
A_23_P385034	E2F3	midnightblue	M1	#0D8CFF	0.795492854	0.8026	grey
CUST_9948_PI416261804	C1orf183	midnightblue	M1	#0D8CFF	0.79535494	0.8318	pink
A_32_P47157	LOC92973	midnightblue	M1	#0D8CFF	0.794293675	0.7124	pink
A_24_P91165	CACNB1	midnightblue	M1	#0D8CFF	0.794148439	0.7596	midnightblue
A_23_P100912	GIT1	midnightblue	M1	#0D8CFF	0.793722006	0.7021	midnightblue
CUST_125_PI416408490	CACNA1E	midnightblue	M1	#0D8CFF	0.792655783	0.7605	midnightblue
CUST_115_PI416408490	BSN	midnightblue	M1	#0D8CFF	0.790451102	0.8308	midnightblue
A_23_P108751	FHL2	midnightblue	M1	#0D8CFF	0.788755052	0.9199	pink
CUST_8356_PI416261804	PCDH1	midnightblue	M1	#0D8CFF	0.788463118	0.6672	midnightblue
A_23_P149626	PLEKHG5	midnightblue	M1	#0D8CFF	0.786347579	0.8703	midnightblue
A_23_P416965	FAM149A	midnightblue	M1	#0D8CFF	0.786192818	0.7192	midnightblue
A_23_P112982	SVOP	midnightblue	M1	#0D8CFF	0.783455692	0.8506	pink
CUST_4869_PI416261804	SEMA5B	midnightblue	M1	#0D8CFF	0.782924241	0.8441	midnightblue
A_23_P337849	TNRC4	midnightblue	M1	#0D8CFF	0.782841013	0.7893	pink
A_23_P79692	ABI2	midnightblue	M1	#0D8CFF	0.78176348	0.7155	grey
A_23_P92999	CDH9	midnightblue	M1	#0D8CFF	0.781225903	0.9222	midnightblue
A_23_P360268	LOC158696	midnightblue	M1	#0D8CFF	0.78050178	0.8614	midnightblue
A_23_P136413	MMP17	midnightblue	M1	#0D8CFF	0.779401612	0.7587	saddlebrown
A_23_P16283	CPT1C	midnightblue	M1	#0D8CFF	0.776728597	0.6889	grey
A_24_P373877	SYT5	midnightblue	M1	#0D8CFF	0.771989602	0.8749	grey
A_24_P139094	SH3GL1	midnightblue	M1	#0D8CFF	0.769987663	0.7314	grey
A_23_P32165	LHX2	midnightblue	M1	#0D8CFF	0.76968212	0.9244	pink
A_24_P134372	KIF3B	midnightblue	M1	#0D8CFF	0.767408243	0.7395	grey
A_23_P137097	SLC16A2	midnightblue	M1	#0D8CFF	0.76701884	0.6233	grey
A_32_P206479	ZNF831	midnightblue	M1	#0D8CFF	0.76687872	0.9285	midnightblue
A_23_P153461	LPPR2	midnightblue	M1	#0D8CFF	0.766232199	0.7287	grey
A_32_P192474	PRRT1	midnightblue	M1	#0D8CFF	0.766163941	0.7456	grey
A_23_P209689	ROCK2	midnightblue	M1	#0D8CFF	0.765745943	0.8272	midnightblue
A_24_P28165	ARHGAP26	midnightblue	M1	#0D8CFF	0.764581771	0.8107	midnightblue
A_23_P18362	SLITRK3	midnightblue	M1	#0D8CFF	0.764206704	0.8612	midnightblue
A_23_P205900	NTRK3	midnightblue	M1	#0D8CFF	0.764115349	0.8186	midnightblue
A_23_P71430	UBE2W	midnightblue	M1	#0D8CFF	0.763751239	0.7055	grey
A_23_P100278	GRIN2A	midnightblue	M1	#0D8CFF	0.763500493	0.8917	pink
CUST_19_PI416558187	GPR22	midnightblue	M1	#0D8CFF	0.763298796	0.8515	grey
A_32_P340618	WDR17	midnightblue	M1	#0D8CFF	0.762212882	0.7675	grey
CUST_4861_PI416261804	LOC100132813	midnightblue	M1	#0D8CFF	0.761290257	0.8075	midnightblue
A_24_P324886	DOCK4	midnightblue	M1	#0D8CFF	0.760026076	0.8571	midnightblue
A_23_P24361	GRM5	midnightblue	M1	#0D8CFF	0.759901249	0.889	midnightblue
CUST_4595_PI416261804	C11orf20	midnightblue	M1	#0D8CFF	0.756785983	0.7757	pink
CUST_374_PI416408490	KCNG3	midnightblue	M1	#0D8CFF	0.756743133	0.8694	midnightblue
A_23_P117527	FBXO34	midnightblue	M1	#0D8CFF	0.756479153	0.7192	grey
CUST_8141_PI416261804	EPHA6	midnightblue	M1	#0D8CFF	0.754034425	0.8332	midnightblue
CUST_15194_PI416261804	LOC100291115	midnightblue	M1	#0D8CFF	0.752075821	0.702	midnightblue
A_23_P67399	STRN4	midnightblue	M1	#0D8CFF	0.751504027	0.6194	grey
A_23_P208900	SEMA6B	midnightblue	M1	#0D8CFF	0.751344953	0.8007	midnightblue
CUST_14992_PI416261804	DLG4	midnightblue	M1	#0D8CFF	0.751249542	0.6431	grey
A_32_P208350	TDRD9	midnightblue	M1	#0D8CFF	0.750693572	0.8329	midnightblue
CUST_16292_PI416261804	SCN2A	midnightblue	M1	#0D8CFF	0.749522934	0.8718	grey
A_24_P182620	CELSR2	midnightblue	M1	#0D8CFF	0.749383024	0.7442	saddlebrown
A_23_P62196	DRP2	midnightblue	M1	#0D8CFF	0.748512192	0.715	pink
A_23_P102122	ARPC2	midnightblue	M1	#0D8CFF	0.747492267	0.6863	grey
A_24_P407930	SEH1L	midnightblue	M1	#0D8CFF	0.747050959	0.7436	pink
A_23_P134058	C6orf114	midnightblue	M1	#0D8CFF	0.746210972	0.736	grey
A_24_P48177	ST3GAL2	midnightblue	M1	#0D8CFF	0.74574778	0.8071	grey
CUST_9_PI417557136	GABRA2	midnightblue	M1	#0D8CFF	0.744279982	0.907	grey
CUST_9001_PI416261804	RASGRF2	midnightblue	M1	#0D8CFF	0.744037591	0.8359	midnightblue
CUST_7955_PI416261804	PCTK2	midnightblue	M1	#0D8CFF	0.743558467	0.7649	grey
CUST_9017_PI416261804	CHD5	midnightblue	M1	#0D8CFF	0.741597836	0.8442	grey
A_23_P334883	SHANK2	midnightblue	M1	#0D8CFF	0.74071747	0.8501	grey
A_23_P380318	EGR4	midnightblue	M1	#0D8CFF	0.740088087	0.9187	midnightblue
A_23_P358709	AHRR	midnightblue	M1	#0D8CFF	0.739940424	0.8128	midnightblue
CUST_10_PI416383280	HPCA	midnightblue	M1	#0D8CFF	0.738885553	0.8994	thistle2
CUST_462_PI416408490	LOC100289730	midnightblue	M1	#0D8CFF	0.73854072	0.6894	grey
A_23_P206498	C16orf13	midnightblue	M1	#0D8CFF	0.735102131	0.6541	grey
A_23_P29036	IFNGR2	midnightblue	M1	#0D8CFF	0.73391756	0.6108	grey
CUST_11758_PI416261804	COG1	midnightblue	M1	#0D8CFF	0.732106472	0.5339	grey
CUST_12412_PI416261804	PPP3CB	midnightblue	M1	#0D8CFF	0.731517363	0.6714	grey
A_23_P97736	NCDN	midnightblue	M1	#0D8CFF	0.731312697	0.8078	grey
A_23_P200015	AK5	midnightblue	M1	#0D8CFF	0.731301677	0.9306	grey
A_23_P402787	FAM100A	midnightblue	M1	#0D8CFF	0.730967486	0.6944	grey
A_23_P60775	BRUNOL5	midnightblue	M1	#0D8CFF	0.730216772	0.8597	pink
A_23_P397455	ACVR1C	midnightblue	M1	#0D8CFF	0.728506888	0.8423	midnightblue
A_24_P945096	CACNA1I	midnightblue	M1	#0D8CFF	0.728063333	0.843	grey
A_23_P157478	ATP6V1H	midnightblue	M1	#0D8CFF	0.726422631	0.7711	grey
CUST_1069_PI416261804	FMNL1	midnightblue	M1	#0D8CFF	0.725879414	0.6897	midnightblue
A_23_P201047	THBS3	midnightblue	M1	#0D8CFF	0.725785606	0.7428	midnightblue
CUST_14918_PI416261804	JAKMIP1	midnightblue	M1	#0D8CFF	0.725474863	0.8691	thistle2
A_23_P503182	ABR	midnightblue	M1	#0D8CFF	0.725276515	0.7304	grey
A_23_P357316	UPP2	midnightblue	M1	#0D8CFF	0.725086491	0.7225	pink
CUST_360_PI417507815	CDK5R1	midnightblue	M1	#0D8CFF	0.724927774	0.6839	grey
A_32_P160972	C6orf115	midnightblue	M1	#0D8CFF	0.72283473	0.8676	pink
CUST_121_PI416573500	FAM151B	midnightblue	M1	#0D8CFF	0.722542797	0.7486	midnightblue
A_23_P207125	NLGN2	midnightblue	M1	#0D8CFF	0.720769436	0.5417	grey
A_32_P119248	FOXD4	midnightblue	M1	#0D8CFF	0.71915968	0.7199	grey
A_23_P302568	SLC30A3	midnightblue	M1	#0D8CFF	0.717802128	0.9299	pink
CUST_10531_PI416261804	LOC401533	midnightblue	M1	#0D8CFF	0.717600508	0.6482	grey
CUST_8624_PI416261804	PAP2D	midnightblue	M1	#0D8CFF	0.716690248	0.9002	grey
A_24_P393449	DAPK1	midnightblue	M1	#0D8CFF	0.716150455	0.8238	midnightblue
A_23_P124905	NPTX1	midnightblue	M1	#0D8CFF	0.71614701	0.9493	midnightblue
A_24_P549553	TTC3	midnightblue	M1	#0D8CFF	0.71547813	0.5234	midnightblue
A_23_P352022	PVT1	midnightblue	M1	#0D8CFF	0.714638409	0.6285	grey
A_23_P110108	SLC12A8	midnightblue	M1	#0D8CFF	0.709625567	0.8139	grey
A_23_P366908	C1orf96	midnightblue	M1	#0D8CFF	0.709447734	0.7192	grey
A_24_P391868	CPLX2	midnightblue	M1	#0D8CFF	0.708402475	0.8805	midnightblue
A_23_P122662	GFOD1	midnightblue	M1	#0D8CFF	0.708385481	0.7362	grey
A_23_P89543	KIAA0753	midnightblue	M1	#0D8CFF	0.707712158	0.7048	grey
A_23_P398372	C9orf69	midnightblue	M1	#0D8CFF	0.706636651	0.7322	grey
A_23_P94517	DBC1	midnightblue	M1	#0D8CFF	0.706360594	0.8284	grey
A_23_P253221	ARHGEF4	midnightblue	M1	#0D8CFF	0.70591707	0.7227	grey
CUST_10644_PI416261804	ZNF184	midnightblue	M1	#0D8CFF	0.705812437	0.7757	grey
CUST_421_PI416379584	KCNT2	midnightblue	M1	#0D8CFF	0.705800307	0.8708	pink
A_24_P868583	ANKRD20A2	midnightblue	M1	#0D8CFF	0.705554	0.65	midnightblue
A_23_P79803	VSTM2L	midnightblue	M1	#0D8CFF	0.70516393	0.871	grey
A_23_P35399	ANXA11	midnightblue	M1	#0D8CFF	0.705085131	0.8785	grey
A_32_P143000	FAM189A1	midnightblue	M1	#0D8CFF	0.701870054	0.858	midnightblue
A_23_P156284	DBN1	midnightblue	M1	#0D8CFF	0.701869685	0.7286	grey
A_23_P73530	MTMR1	midnightblue	M1	#0D8CFF	0.701232131	0.6279	grey
A_24_P314786	SLC4A10	midnightblue	M1	#0D8CFF	0.699767795	0.8803	grey
A_23_P434253	JPH1	midnightblue	M1	#0D8CFF	0.697763787	0.8428	grey
A_23_P119812	GPD2	midnightblue	M1	#0D8CFF	0.697738072	0.8012	grey
CUST_12953_PI416261804	PPP1R9B	midnightblue	M1	#0D8CFF	0.697678614	0.6065	grey
A_24_P350644	BAT2L	midnightblue	M1	#0D8CFF	0.697569289	0.531	grey
A_23_P391344	RASGEF1A	midnightblue	M1	#0D8CFF	0.69559041	0.6558	grey
A_23_P218346	TANC2	midnightblue	M1	#0D8CFF	0.693933849	0.7241	grey
A_23_P331049	DPYSL4	midnightblue	M1	#0D8CFF	0.693216034	0.7314	grey
CUST_576_PI416573500	ZNF391	midnightblue	M1	#0D8CFF	0.693029487	0.6055	grey
A_23_P107116	RNF112	midnightblue	M1	#0D8CFF	0.692211845	0.8835	grey
A_23_P57667	PLXNA1	midnightblue	M1	#0D8CFF	0.691692207	0.7395	grey
A_23_P18392	PRKCI	midnightblue	M1	#0D8CFF	0.691105729	0.6995	grey
A_23_P209146	ZNF91	midnightblue	M1	#0D8CFF	0.690720696	0.6918	midnightblue
CUST_364_PI416261804	LOC201229	midnightblue	M1	#0D8CFF	0.69026215	0.7446	grey
A_32_P10808	R79977	midnightblue	M1	#0D8CFF	0.688679827	0.5621	pink
A_24_P332926	SFRS14	midnightblue	M1	#0D8CFF	0.688147537	0.514	brown
CUST_106_PI417507815	ERLIN1	midnightblue	M1	#0D8CFF	0.687250803	0.5452	grey
A_23_P22444	CFP	midnightblue	M1	#0D8CFF	0.683432055	0.7064	grey
CUST_9342_PI416261804	PPP4R4	midnightblue	M1	#0D8CFF	0.682263673	0.8033	grey
A_24_P219266	LRRC57	midnightblue	M1	#0D8CFF	0.681657333	0.5971	grey
A_23_P162739	TSC22D1	midnightblue	M1	#0D8CFF	0.679972005	0.6338	midnightblue
A_23_P114879	HOOK1	midnightblue	M1	#0D8CFF	0.67978693	0.8802	grey
CUST_924_PI416379584	GLP1	midnightblue	M1	#0D8CFF	0.679784649	0.7242	grey
A_23_P63980	LRFN4	midnightblue	M1	#0D8CFF	0.678982379	0.769	grey
A_24_P216253	DLGAP4	midnightblue	M1	#0D8CFF	0.678893276	0.82	grey
A_23_P154522	MTA3	midnightblue	M1	#0D8CFF	0.678560173	0.6335	midnightblue
CUST_1674_PI416261804	KCNN1	midnightblue	M1	#0D8CFF	0.678549414	0.6795	grey
A_24_P492562	YWHAZ	midnightblue	M1	#0D8CFF	0.6771869	0.7153	grey
A_23_P54626	CIRH1A	midnightblue	M1	#0D8CFF	0.677036776	0.5433	grey
A_24_P419250	RASAL2	midnightblue	M1	#0D8CFF	0.676147505	0.7896	grey
A_23_P101623	ZNF667	midnightblue	M1	#0D8CFF	0.674516411	0.6088	grey
A_23_P124044	DEAF1	midnightblue	M1	#0D8CFF	0.673812957	0.6548	grey
A_23_P94552	TMEM2	midnightblue	M1	#0D8CFF	0.673039078	0.8374	grey
A_23_P168836	PTK2B	midnightblue	M1	#0D8CFF	0.672558445	0.8599	grey
CUST_1631_PI416261804	SYT7	midnightblue	M1	#0D8CFF	0.671998917	0.8423	grey
A_23_P106656	CA7	midnightblue	M1	#0D8CFF	0.671472987	0.8216	grey
A_23_P142631	FKBP1B	midnightblue	M1	#0D8CFF	0.671064895	0.8031	grey
A_23_P135239	TLE1	midnightblue	M1	#0D8CFF	0.670303732	0.7667	grey
CUST_1477_PI416261804	KCTD13	midnightblue	M1	#0D8CFF	0.67013613	0.5903	midnightblue
A_23_P23526	TRIM33	midnightblue	M1	#0D8CFF	0.669045541	0.6053	grey
A_23_P109812	SYN2	midnightblue	M1	#0D8CFF	0.666546503	0.8541	grey
A_32_P39093	FAM108C1	midnightblue	M1	#0D8CFF	0.665779639	0.7136	midnightblue
CUST_2477_PI416261804	LOC644339	midnightblue	M1	#0D8CFF	0.665224055	0.6717	midnightblue
A_23_P39602	NCOA1	midnightblue	M1	#0D8CFF	0.663960997	0.5607	grey
A_23_P23630	ACAP3	midnightblue	M1	#0D8CFF	0.663877247	0.7259	grey
CUST_16225_PI416261804	EPB49	midnightblue	M1	#0D8CFF	0.663721701	0.6849	grey
A_23_P500282	PACS1	midnightblue	M1	#0D8CFF	0.662894018	0.5886	grey
A_24_P169048	RFPL3S	midnightblue	M1	#0D8CFF	0.662863422	0.6858	grey
A_23_P167674	F12	midnightblue	M1	#0D8CFF	0.660458907	0.9066	grey
A_23_P566	FOXJ3	midnightblue	M1	#0D8CFF	0.659773074	0.5145	grey
CUST_12976_PI416261804	SHCBP1	midnightblue	M1	#0D8CFF	0.65786922	0.7611	midnightblue
A_24_P376902	ICA1L	midnightblue	M1	#0D8CFF	0.656095007	0.7508	grey
A_23_P129466	ATF7IP2	midnightblue	M1	#0D8CFF	0.655509934	0.7023	grey
A_23_P157809	PTGR1	midnightblue	M1	#0D8CFF	0.65449457	0.643	midnightblue
CUST_13522_PI416261804	C7orf57	midnightblue	M1	#0D8CFF	0.653118693	0.6215	grey
A_24_P304581	TRAPPC6B	midnightblue	M1	#0D8CFF	0.651758083	0.5019	grey
A_23_P209856	ADD2	midnightblue	M1	#0D8CFF	0.651669816	0.7766	grey
A_23_P38630	SSTR2	midnightblue	M1	#0D8CFF	0.650816266	0.9075	grey
A_23_P165414	KLHL23	midnightblue	M1	#0D8CFF	0.650285768	0.5597	grey
A_23_P27332	TCF4	midnightblue	M1	#0D8CFF	0.650214749	0.8339	grey
A_23_P150876	VPS37B	midnightblue	M1	#0D8CFF	0.647257113	0.6593	grey
A_24_P589266	SH3RF3	midnightblue	M1	#0D8CFF	0.647146714	0.6987	grey
A_24_P272993	MEG3	midnightblue	M1	#0D8CFF	0.646617063	0.7596	grey
A_24_P333857	SGIP1	midnightblue	M1	#0D8CFF	0.645564357	0.738	grey
A_32_P58796	LOC162632	midnightblue	M1	#0D8CFF	0.644591431	0.6993	grey
A_32_P179740	ATXN7L1	midnightblue	M1	#0D8CFF	0.644371573	0.6526	grey
A_23_P418785	STXBP5L	midnightblue	M1	#0D8CFF	0.64418109	0.888	grey
CUST_214_PI416573500	MBD5	midnightblue	M1	#0D8CFF	0.644138775	0.5869	grey
A_32_P167076	CAPN14	midnightblue	M1	#0D8CFF	0.642754074	0.5498	grey
A_23_P424316	TCF20	midnightblue	M1	#0D8CFF	0.64151819	0.4789	turquoise
CUST_7199_PI416261804	FAM179B	midnightblue	M1	#0D8CFF	0.640105343	0.5611	midnightblue
A_23_P51202	ZNF436	midnightblue	M1	#0D8CFF	0.639429823	0.6248	grey
CUST_2721_PI416261804	MYCNOS	midnightblue	M1	#0D8CFF	0.639192	0.5405	grey
A_24_P412512	NIN	midnightblue	M1	#0D8CFF	0.638556982	0.71	midnightblue
A_23_P205273	PPP1R13B	midnightblue	M1	#0D8CFF	0.638208344	0.5866	midnightblue
A_24_P95822	NPTN	midnightblue	M1	#0D8CFF	0.637975981	0.6808	grey
A_24_P367211	SOCS7	midnightblue	M1	#0D8CFF	0.63781075	0.6887	grey
A_23_P20392	PSD3	midnightblue	M1	#0D8CFF	0.637525014	0.8463	grey
A_24_P251962	PCDHB2	midnightblue	M1	#0D8CFF	0.637213526	0.6744	grey
CUST_1034_PI416379584	CXorf49	midnightblue	M1	#0D8CFF	0.632021916	0.8122	grey
A_23_P97402	CAMK1G	midnightblue	M1	#0D8CFF	0.630289246	0.9122	grey
CUST_7147_PI416261804	LOC100287099	midnightblue	M1	#0D8CFF	0.629945743	0.4968	grey
A_24_P306892	B4GALNT3	midnightblue	M1	#0D8CFF	0.62843773	0.4163	grey
A_23_P256676	USP25	midnightblue	M1	#0D8CFF	0.626445981	0.7997	grey
A_24_P234214	HNRPLL	midnightblue	M1	#0D8CFF	0.62387968	0.4256	turquoise
CUST_7_PI416379584	LOC643923	midnightblue	M1	#0D8CFF	0.622977749	0.732	midnightblue
A_32_P805871	KCNK4	midnightblue	M1	#0D8CFF	0.621153588	0.3913	grey
A_23_P84670	GRIN1	midnightblue	M1	#0D8CFF	0.620515609	0.6976	grey
A_23_P66017	PRRT2	midnightblue	M1	#0D8CFF	0.61851424	0.8896	grey
A_32_P94001	FAM92A3	midnightblue	M1	#0D8CFF	0.618104182	0.5596	grey
A_24_P194881	SHANK3	midnightblue	M1	#0D8CFF	0.617481229	0.82	grey
CUST_1017_PI416379584	FAM171A2	midnightblue	M1	#0D8CFF	0.615571557	0.6891	grey
A_32_P57453	FBXO10	midnightblue	M1	#0D8CFF	0.614111403	0.547	grey
A_23_P341443	MNT	midnightblue	M1	#0D8CFF	0.613710656	0.5264	midnightblue
A_23_P386964	C4orf45	midnightblue	M1	#0D8CFF	0.613632156	0.8113	grey
A_24_P299474	ODZ2	midnightblue	M1	#0D8CFF	0.612571116	0.8875	grey
A_23_P91964	RASA2	midnightblue	M1	#0D8CFF	0.61124675	0.5818	midnightblue
A_23_P170491	TRAIP	midnightblue	M1	#0D8CFF	0.611152781	0.642	midnightblue
A_23_P425880	TRIO	midnightblue	M1	#0D8CFF	0.610740273	0.603	grey
A_23_P63829	HSPA14	midnightblue	M1	#0D8CFF	0.610588678	0.5022	turquoise
CUST_1253_PI416573500	NEK10	midnightblue	M1	#0D8CFF	0.609411216	0.8723	midnightblue
A_24_P370682	TRIM11	midnightblue	M1	#0D8CFF	0.604059347	0.7611	grey
A_23_P16132	CHERP	midnightblue	M1	#0D8CFF	0.603543139	0.4466	turquoise
A_23_P37311	PCNX	midnightblue	M1	#0D8CFF	0.603018576	0.648	midnightblue
A_23_P129801	RAB40B	midnightblue	M1	#0D8CFF	0.602572647	0.8228	grey
A_24_P208436	PDE1A	midnightblue	M1	#0D8CFF	0.602446327	0.8443	grey
A_24_P683011	LOC100127983	midnightblue	M1	#0D8CFF	0.600825767	0.7053	grey
A_23_P300905	CCNY	midnightblue	M1	#0D8CFF	0.600209116	0.7467	grey
A_24_P4701	PPME1	midnightblue	M1	#0D8CFF	0.599955938	0.4073	grey
CUST_298_PI416261804	FAM118B	midnightblue	M1	#0D8CFF	0.599472762	0.5793	midnightblue
A_24_P915007	NACC1	midnightblue	M1	#0D8CFF	0.598676938	0.614	grey
CUST_6996_PI416261804	CCDC34	midnightblue	M1	#0D8CFF	0.596782291	0.796	grey
A_23_P108564	B3GALT1	midnightblue	M1	#0D8CFF	0.595784912	0.6944	grey
CUST_4878_PI416261804	ZNF382	midnightblue	M1	#0D8CFF	0.59198483	0.5127	red
A_23_P418597	TNKS1BP1	midnightblue	M1	#0D8CFF	0.591327244	0.3626	grey
A_23_P31064	MOXD1	midnightblue	M1	#0D8CFF	0.590358472	0.9045	grey
A_23_P100386	IL34	midnightblue	M1	#0D8CFF	0.586288247	0.6185	grey
A_23_P82651	NPTX2	midnightblue	M1	#0D8CFF	0.586010759	0.9107	grey
A_32_P458472	C1orf95	midnightblue	M1	#0D8CFF	0.585025312	0.7911	grey
A_23_P425104	BRD4	midnightblue	M1	#0D8CFF	0.584269247	0.3521	red
A_23_P409541	POLR1D	midnightblue	M1	#0D8CFF	0.583613774	0.6649	grey
CUST_437_PI416261804	C16orf74	midnightblue	M1	#0D8CFF	0.583508846	0.5682	grey
CUST_7360_PI416261804	TRIM9	midnightblue	M1	#0D8CFF	0.58283756	0.6774	grey
A_23_P28730	ZNF512B	midnightblue	M1	#0D8CFF	0.58147413	0.4982	grey
A_24_P73036	C11orf46	midnightblue	M1	#0D8CFF	0.579892722	0.5325	grey
CUST_13828_PI416261804	CACNA1D	midnightblue	M1	#0D8CFF	0.579295464	0.4853	grey
A_23_P151018	LEMD3	midnightblue	M1	#0D8CFF	0.57924712	0.5552	grey
A_23_P351734	NPHP4	midnightblue	M1	#0D8CFF	0.576178136	0.5611	grey
A_24_P195081	C9orf93	midnightblue	M1	#0D8CFF	0.575742207	0.5209	grey
A_23_P145485	ULBP2	midnightblue	M1	#0D8CFF	0.57540422	0.7206	grey
CUST_1165_PI416379584	IQCJ	midnightblue	M1	#0D8CFF	0.574820958	0.7724	grey
A_32_P116556	ZNF469	midnightblue	M1	#0D8CFF	0.573865787	0.7601	midnightblue
CUST_1540_PI416261804	C1orf103	midnightblue	M1	#0D8CFF	0.57256345	0.4794	yellow
A_23_P435183	LRRFIP1	midnightblue	M1	#0D8CFF	0.570670874	0.6367	grey
A_23_P78170	MYBBP1A	midnightblue	M1	#0D8CFF	0.56873926	0.6185	grey
A_32_P195478	RASGRP1	midnightblue	M1	#0D8CFF	0.567600046	0.8657	grey
A_23_P115331	AHDC1	midnightblue	M1	#0D8CFF	0.566489624	0.6596	grey
A_23_P328766	ZNF519	midnightblue	M1	#0D8CFF	0.566488349	0.6911	grey
A_24_P1731	MEF2A	midnightblue	M1	#0D8CFF	0.563989265	0.8451	brown
A_23_P430764	CDC42SE2	midnightblue	M1	#0D8CFF	0.563277327	0.7298	grey
CUST_7052_PI416261804	DGCR5	midnightblue	M1	#0D8CFF	0.55738433	0.7513	grey
CUST_1044_PI416379584	SNTG1	midnightblue	M1	#0D8CFF	0.554218454	0.7954	grey
A_23_P103756	OVGP1	midnightblue	M1	#0D8CFF	0.550243546	0.6218	grey
A_23_P252636	CSNK1G1	midnightblue	M1	#0D8CFF	0.549803881	0.5504	midnightblue
CUST_3321_PI416261804	LOC100130964	midnightblue	M1	#0D8CFF	0.54870869	0.3988	turquoise
CUST_6425_PI416261804	P2RX5	midnightblue	M1	#0D8CFF	0.548315027	0.6528	grey
A_23_P117928	BAHD1	midnightblue	M1	#0D8CFF	0.54696836	0.5506	grey
A_23_P59921	SUB1	midnightblue	M1	#0D8CFF	0.545518707	0.6032	grey
A_23_P53736	FBXO21	midnightblue	M1	#0D8CFF	0.544225133	0.5842	grey
CUST_8676_PI416261804	FAR2	midnightblue	M1	#0D8CFF	0.543881714	0.8344	grey
A_23_P156010	PCDHB12	midnightblue	M1	#0D8CFF	0.543685722	0.7021	grey
A_23_P406616	FLJ36031	midnightblue	M1	#0D8CFF	0.541168702	0.8181	midnightblue
A_23_P406425	EIF4E3	midnightblue	M1	#0D8CFF	0.540710335	0.4615	midnightblue
CUST_14079_PI416261804	PANK2	midnightblue	M1	#0D8CFF	0.538421181	0.4873	grey
A_23_P44643	ANAPC7	midnightblue	M1	#0D8CFF	0.537858321	0.4418	grey
A_24_P311604	PACRGL	midnightblue	M1	#0D8CFF	0.53545993	0.6118	midnightblue
A_23_P391607	ARRDC1	midnightblue	M1	#0D8CFF	0.535347076	0.4377	turquoise
A_24_P920447	C14orf132	midnightblue	M1	#0D8CFF	0.532258783	0.6764	grey
A_23_P75850	GVIN1	midnightblue	M1	#0D8CFF	0.528443442	0.5801	grey
A_23_P167841	KCNQ5	midnightblue	M1	#0D8CFF	0.524660931	0.8793	grey
A_23_P165608	SEMA4F	midnightblue	M1	#0D8CFF	0.522625812	0.8228	grey
CUST_1245_PI417557136	CNR1	midnightblue	M1	#0D8CFF	0.518867399	0.8908	grey
CUST_6890_PI416261804	FAM160B1	midnightblue	M1	#0D8CFF	0.518740903	0.3392	plum2
A_24_P458479	ENST00000377525	midnightblue	M1	#0D8CFF	0.517962738	0.6127	grey
A_23_P88802	KLHL36	midnightblue	M1	#0D8CFF	0.517407137	0.3889	black
A_23_P159390	TOPBP1	midnightblue	M1	#0D8CFF	0.512506988	0.4849	lightyellow
CUST_94_PI416573500	LOC169834	midnightblue	M1	#0D8CFF	0.510565279	0.6255	grey
CUST_6934_PI416261804	S1PR4	midnightblue	M1	#0D8CFF	0.509127424	0.3369	grey
A_23_P215009	FAM65B	midnightblue	M1	#0D8CFF	0.508179331	0.8349	grey
A_32_P170406	TLN2	midnightblue	M1	#0D8CFF	0.506059422	0.5825	grey
A_24_P211894	LOC348840	midnightblue	M1	#0D8CFF	0.505292441	0.6422	grey
A_23_P33558	hCG_1732469	midnightblue	M1	#0D8CFF	0.50486786	0.2229	grey
CUST_6261_PI416261804	NXNL2	midnightblue	M1	#0D8CFF	0.500031315	0.2153	plum2
CUST_10526_PI416261804	GRHL1	midnightblue	M1	#0D8CFF	0.499212995	0.5039	saddlebrown
A_23_P116872	PRB4	midnightblue	M1	#0D8CFF	0.496797713	0.452	grey
A_24_P417784	POM121	midnightblue	M1	#0D8CFF	0.496574667	0.4815	grey
A_23_P425304	SUFU	midnightblue	M1	#0D8CFF	0.496306366	0.3924	coral2
A_23_P134851	DOK2	midnightblue	M1	#0D8CFF	0.496205166	0.314	grey
CUST_1146_PI416573500	SPANXN2	midnightblue	M1	#0D8CFF	0.49548711	0.4098	yellow
A_23_P304524	DCLK2	midnightblue	M1	#0D8CFF	0.494407476	0.4623	grey
A_23_P81180	USP46	midnightblue	M1	#0D8CFF	0.49369118	0.5892	midnightblue
A_23_P334218	WDR67	midnightblue	M1	#0D8CFF	0.491728482	0.4938	orange
A_24_P320171	C4orf23	midnightblue	M1	#0D8CFF	0.491606226	0.3332	orange
CUST_1329_PI416261804	HEATR3	midnightblue	M1	#0D8CFF	0.489255459	0.4065	red
A_23_P48198	GLT8D2	midnightblue	M1	#0D8CFF	0.488991526	0.8689	grey
CUST_16897_PI416261804	NCOA2	midnightblue	M1	#0D8CFF	0.486674665	0.274	grey
CUST_426_PI416408490	LGI1	midnightblue	M1	#0D8CFF	0.48593212	0.7817	grey
A_23_P390139	TMEM74	midnightblue	M1	#0D8CFF	0.485871867	0.7512	midnightblue
A_24_P162373	ZNRF3	midnightblue	M1	#0D8CFF	0.485019081	0.7167	grey
CUST_11376_PI416261804	MGC2889	midnightblue	M1	#0D8CFF	0.484782902	0.4283	blue
CUST_10081_PI416261804	ISL1	midnightblue	M1	#0D8CFF	0.481815184	0.4821	grey
A_24_P1545	FGFR1OP2	midnightblue	M1	#0D8CFF	0.481351133	0.5356	grey
A_23_P380939	BMP8B	midnightblue	M1	#0D8CFF	0.480538611	0.6901	grey
A_23_P25615	SOHLH2	midnightblue	M1	#0D8CFF	0.479331941	0.4264	turquoise
A_24_P396105	IP6K1	midnightblue	M1	#0D8CFF	0.47828113	0.1673	orange
CUST_852_PI416379584	WDR86	midnightblue	M1	#0D8CFF	0.478130945	0.8414	midnightblue
A_23_P384044	CNIH3	midnightblue	M1	#0D8CFF	0.478032314	0.8938	grey
A_23_P258270	RAP2B	midnightblue	M1	#0D8CFF	0.477772237	0.4989	magenta
A_23_P19987	IGF2BP3	midnightblue	M1	#0D8CFF	0.476224998	0.7146	midnightblue
A_23_P115743	C10orf84	midnightblue	M1	#0D8CFF	0.476169914	0.4422	cyan
A_24_P153547	RPS6KL1	midnightblue	M1	#0D8CFF	0.47280115	0.3956	grey
A_23_P154457	NOL10	midnightblue	M1	#0D8CFF	0.470965655	0.2531	grey
A_23_P205027	ABHD13	midnightblue	M1	#0D8CFF	0.468785249	0.395	grey
A_23_P122001	MSH3	midnightblue	M1	#0D8CFF	0.467236706	0.4919	brown4
A_23_P398491	MRPL42P5	midnightblue	M1	#0D8CFF	0.467227888	0.3938	pink
A_23_P33433	MAZ	midnightblue	M1	#0D8CFF	0.46464273	0.4449	grey
A_32_P942508	FAM27L	midnightblue	M1	#0D8CFF	0.461232524	0.3154	cyan
CUST_7258_PI416261804	MRC1	midnightblue	M1	#0D8CFF	0.460083284	0.6026	grey
CUST_13304_PI416261804	PSPC1	midnightblue	M1	#0D8CFF	0.459862492	0.3117	plum2
CUST_7958_PI416261804	ACPL2	midnightblue	M1	#0D8CFF	0.455979552	0.6303	midnightblue
CUST_1303_PI416379584	ZNF735	midnightblue	M1	#0D8CFF	0.444281225	0.3589	grey
CUST_9108_PI416261804	L2HGDH	midnightblue	M1	#0D8CFF	0.442558235	0.3358	grey
A_23_P12746	MRC1L1	midnightblue	M1	#0D8CFF	0.436024185	0.3225	grey
CUST_4340_PI416261804	PRDM15	midnightblue	M1	#0D8CFF	0.435682814	0.2737	red
CUST_1232_PI416261804	REXO1	midnightblue	M1	#0D8CFF	0.432456309	0.4171	turquoise
A_23_P168747	NCAPG2	midnightblue	M1	#0D8CFF	0.421222163	0.451	grey
A_24_P418203	CNTNAP3	midnightblue	M1	#0D8CFF	0.41752894	0.5371	grey
A_23_P119023	RAB12	midnightblue	M1	#0D8CFF	0.416746947	0.3985	greenyellow
CUST_10723_PI416261804	LOC284233	midnightblue	M1	#0D8CFF	0.413926582	0.2871	grey
CUST_969_PI416379584	FAM78B	midnightblue	M1	#0D8CFF	0.41294715	0.6945	grey
CUST_10178_PI416261804	TNNC1	midnightblue	M1	#0D8CFF	0.411832118	0.2623	turquoise
CUST_626_PI416261804	PURG	midnightblue	M1	#0D8CFF	0.408662433	0.4943	turquoise
CUST_512_PI416573500	CCDC29	midnightblue	M1	#0D8CFF	0.407202903	0.5061	grey
CUST_455_PI416573500	ZNF749	midnightblue	M1	#0D8CFF	0.406962659	0.3109	grey
A_23_P58266	S100P	midnightblue	M1	#0D8CFF	0.405946723	0.2921	plum2
A_23_P252764	SMARCA2	midnightblue	M1	#0D8CFF	0.402171939	0.4703	grey
A_23_P325631	SKI	midnightblue	M1	#0D8CFF	0.40035653	0.5346	grey
A_24_P104980	AJ319669	midnightblue	M1	#0D8CFF	0.400141473	0.3297	grey
A_32_P846696	LOC349196	midnightblue	M1	#0D8CFF	0.40011632	0.4282	grey
A_23_P109436	ADORA2A	yellowgreen	M10	#95CDFF	0.972871855	0.8712	yellowgreen
A_23_P139585	PDE1B	yellowgreen	M10	#95CDFF	0.970836916	0.8653	yellowgreen
A_23_P35725	ANO3	yellowgreen	M10	#95CDFF	0.970593115	0.9241	yellowgreen
A_23_P256158	ADRA2C	yellowgreen	M10	#95CDFF	0.960613304	0.8811	yellowgreen
A_23_P66881	RGS9	yellowgreen	M10	#95CDFF	0.958052551	0.8942	yellowgreen
CUST_505_PI416408490	PDE10A	yellowgreen	M10	#95CDFF	0.954158639	0.8921	yellowgreen
CUST_1534_PI416261804	GPR6	yellowgreen	M10	#95CDFF	0.950230648	0.9112	yellowgreen
A_24_P289170	CCDC88C	yellowgreen	M10	#95CDFF	0.946932084	0.7195	yellowgreen
CUST_8328_PI416261804	ARPP21	yellowgreen	M10	#95CDFF	0.946223026	0.8906	yellowgreen
CUST_1375_PI417557136	DRD1	yellowgreen	M10	#95CDFF	0.93053425	0.8996	yellowgreen
A_23_P143838	ARPP-21	yellowgreen	M10	#95CDFF	0.930344288	0.8915	yellowgreen
A_24_P357100	RASD2	yellowgreen	M10	#95CDFF	0.928227707	0.858	yellowgreen
A_24_P595237	TMEM90A	yellowgreen	M10	#95CDFF	0.925029229	0.9217	yellowgreen
A_24_P120537	SH3RF2	yellowgreen	M10	#95CDFF	0.921379291	0.7974	yellowgreen
A_23_P129835	PPP1R1B	yellowgreen	M10	#95CDFF	0.909460843	0.8332	yellowgreen
A_23_P500614	TNFRSF8	yellowgreen	M10	#95CDFF	0.908681501	0.8216	yellowgreen
CUST_703_PI416379584	LINGO3	yellowgreen	M10	#95CDFF	0.90694962	0.7755	yellowgreen
A_23_P28258	PRKAG3	yellowgreen	M10	#95CDFF	0.906675948	0.8461	yellowgreen
A_23_P136623	ADCY5	yellowgreen	M10	#95CDFF	0.903615647	0.7338	yellowgreen
A_23_P128974	BATF	yellowgreen	M10	#95CDFF	0.903548339	0.7513	yellowgreen
A_23_P153897	GNG7	yellowgreen	M10	#95CDFF	0.903018129	0.8596	yellowgreen
A_24_P184803	COCH	yellowgreen	M10	#95CDFF	0.893442937	0.8992	yellowgreen
CUST_14629_PI416261804	RARB	yellowgreen	M10	#95CDFF	0.885413763	0.8207	yellowgreen
A_23_P107531	LOXHD1	yellowgreen	M10	#95CDFF	0.883045159	0.7386	yellowgreen
A_23_P53417	PPP1R1A	yellowgreen	M10	#95CDFF	0.876895194	0.8713	yellowgreen
A_32_P114483	C6orf141	yellowgreen	M10	#95CDFF	0.873680622	0.8336	yellowgreen
A_32_P45101	AK026099	yellowgreen	M10	#95CDFF	0.868605125	0.7936	yellowgreen
CUST_9802_PI416261804	TOMM70A	yellowgreen	M10	#95CDFF	0.862345472	0.6786	yellowgreen
A_32_P15128	BQ213856	yellowgreen	M10	#95CDFF	0.861251173	0.7399	yellowgreen
A_23_P319572	NR1I3	yellowgreen	M10	#95CDFF	0.859279053	0.6139	yellowgreen
A_24_P942773	SLMAP	yellowgreen	M10	#95CDFF	0.852475572	0.6914	yellowgreen
A_23_P44494	KCNAB1	yellowgreen	M10	#95CDFF	0.849619201	0.8956	yellowgreen
A_23_P59338	PDE7B	yellowgreen	M10	#95CDFF	0.843874076	0.8049	yellowgreen
CUST_19_PI416408490	FAM40B	yellowgreen	M10	#95CDFF	0.837984841	0.8533	grey
CUST_7135_PI416261804	KRTDAP	yellowgreen	M10	#95CDFF	0.83657295	0.6113	yellowgreen
A_23_P146233	LPL	yellowgreen	M10	#95CDFF	0.830360716	0.8391	yellowgreen
A_32_P58606	ONECUT2	yellowgreen	M10	#95CDFF	0.826178645	0.858	yellowgreen
A_24_P277331	LRPAP1	yellowgreen	M10	#95CDFF	0.825278998	0.8141	grey
A_23_P64058	RASGRP2	yellowgreen	M10	#95CDFF	0.824541254	0.8173	yellowgreen
A_23_P124927	RGS14	yellowgreen	M10	#95CDFF	0.819243798	0.9133	thistle2
A_23_P113212	TMEM45A	yellowgreen	M10	#95CDFF	0.818599224	0.6194	yellowgreen
A_32_P120863	STRN	yellowgreen	M10	#95CDFF	0.807749776	0.6097	yellowgreen
CUST_52_PI416379584	LOC100292880	yellowgreen	M10	#95CDFF	0.801359429	0.5428	yellowgreen
A_23_P211401	KREMEN1	yellowgreen	M10	#95CDFF	0.799181235	0.56	yellowgreen
A_23_P417918	PENK	yellowgreen	M10	#95CDFF	0.797856434	0.9015	yellowgreen
A_23_P501781	KCNJ1	yellowgreen	M10	#95CDFF	0.783285515	0.8509	yellowgreen
CUST_122_PI416261804	C9orf41	yellowgreen	M10	#95CDFF	0.781153623	0.6712	grey
A_23_P7402	PDZD2	yellowgreen	M10	#95CDFF	0.777908118	0.7854	yellowgreen
CUST_503_PI416379584	ONECUT3	yellowgreen	M10	#95CDFF	0.777363815	0.8149	yellowgreen
A_23_P204810	OSBPL8	yellowgreen	M10	#95CDFF	0.773913371	0.7084	yellowgreen
A_23_P212469	ENTPD3	yellowgreen	M10	#95CDFF	0.771625262	0.7892	yellowgreen
A_24_P299911	PASK	yellowgreen	M10	#95CDFF	0.756302077	0.7496	grey
A_24_P339436	GNAL	yellowgreen	M10	#95CDFF	0.754533906	0.8578	yellowgreen
A_32_P106883	W81715	yellowgreen	M10	#95CDFF	0.753714741	0.7281	yellowgreen
CUST_298_PI416408490	GPR88	yellowgreen	M10	#95CDFF	0.749103351	0.9129	yellowgreen
A_23_P107421	TK1	yellowgreen	M10	#95CDFF	0.747625337	0.8258	grey
A_23_P5853	SAG	yellowgreen	M10	#95CDFF	0.746492631	0.8002	yellowgreen
CUST_11813_PI416261804	LOC100292489	yellowgreen	M10	#95CDFF	0.729379953	0.6502	yellowgreen
A_23_P257250	KIAA0922	yellowgreen	M10	#95CDFF	0.727170446	0.5528	yellowgreen
A_23_P3483	CACNA1H	yellowgreen	M10	#95CDFF	0.720318628	0.8308	yellowgreen
A_24_P276808	PTPN7	yellowgreen	M10	#95CDFF	0.715947194	0.3902	saddlebrown
CUST_14241_PI416261804	DGKH	yellowgreen	M10	#95CDFF	0.714049378	0.8524	thistle2
A_32_P58513	C14orf53	yellowgreen	M10	#95CDFF	0.711363675	0.8024	yellowgreen
A_23_P80462	DCLK3	yellowgreen	M10	#95CDFF	0.703305175	0.8229	yellowgreen
CUST_5589_PI416261804	GPR52	yellowgreen	M10	#95CDFF	0.701204888	0.4937	grey
A_23_P212061	MME	yellowgreen	M10	#95CDFF	0.70089532	0.8794	yellowgreen
A_23_P6381	MN1	yellowgreen	M10	#95CDFF	0.699772889	0.7502	grey
A_23_P353541	DLX6	yellowgreen	M10	#95CDFF	0.694599777	0.8431	grey
CUST_14156_PI416261804	DACH1	yellowgreen	M10	#95CDFF	0.690982176	0.9036	yellowgreen
A_23_P68240	GPAT2	yellowgreen	M10	#95CDFF	0.688553142	0.6848	grey
A_23_P22398	MACROD2	yellowgreen	M10	#95CDFF	0.687735387	0.782	grey
A_23_P204640	NANOG	yellowgreen	M10	#95CDFF	0.685762009	0.6324	grey
A_24_P304636	RPS6KA5	yellowgreen	M10	#95CDFF	0.684391294	0.8	grey
A_23_P71946	BSPRY	yellowgreen	M10	#95CDFF	0.68145719	0.885	grey
A_23_P102917	B3GALT5	yellowgreen	M10	#95CDFF	0.674938209	0.5714	yellowgreen
A_23_P59261	TPBG	yellowgreen	M10	#95CDFF	0.670268871	0.8671	yellowgreen
A_24_P119131	TMEM120B	yellowgreen	M10	#95CDFF	0.670008459	0.7791	grey
CUST_1348_PI417557136	DRD2	yellowgreen	M10	#95CDFF	0.667441779	0.8562	yellowgreen
A_23_P120822	UPB1	yellowgreen	M10	#95CDFF	0.663468918	0.471	grey
A_23_P28878	C20orf27	yellowgreen	M10	#95CDFF	0.658598106	0.5825	grey
A_32_P214665	PCP4L1	yellowgreen	M10	#95CDFF	0.657426284	0.8522	grey
A_23_P109320	DSCR6	yellowgreen	M10	#95CDFF	0.655937277	0.3165	turquoise
A_23_P203900	SCARB1	yellowgreen	M10	#95CDFF	0.654119446	0.6807	grey
CUST_803_PI416379584	MAPK4	yellowgreen	M10	#95CDFF	0.653966193	0.6753	grey
CUST_12638_PI416261804	TEX15	yellowgreen	M10	#95CDFF	0.653830119	0.6648	grey
A_23_P64932	RIC8B	yellowgreen	M10	#95CDFF	0.650374776	0.4636	cyan
A_23_P115021	ACTN2	yellowgreen	M10	#95CDFF	0.648506442	0.8824	grey
A_23_P205746	EML1	yellowgreen	M10	#95CDFF	0.646698883	0.8241	grey
A_24_P210406	KLF5	yellowgreen	M10	#95CDFF	0.645766349	0.8151	yellowgreen
A_24_P130363	C18orf1	yellowgreen	M10	#95CDFF	0.643702505	0.8193	grey
A_23_P40295	C20orf103	yellowgreen	M10	#95CDFF	0.642003053	0.9047	yellowgreen
CUST_1_PI416573500	SBSN	yellowgreen	M10	#95CDFF	0.640500564	0.4929	grey
A_23_P254852	OTOF	yellowgreen	M10	#95CDFF	0.640439965	0.6401	grey
A_24_P26897	INPP5A	yellowgreen	M10	#95CDFF	0.634625416	0.8893	grey
A_23_P323243	PNLDC1	yellowgreen	M10	#95CDFF	0.629432654	0.614	grey
A_23_P417942	FNBP1L	yellowgreen	M10	#95CDFF	0.623451102	0.772	yellowgreen
A_32_P8551	NRN1L	yellowgreen	M10	#95CDFF	0.623174862	0.7457	grey
A_23_P11032	SLC9A7	yellowgreen	M10	#95CDFF	0.620529357	0.6991	grey
A_23_P89302	CACNG1	yellowgreen	M10	#95CDFF	0.618317644	0.6449	grey
A_23_P88602	MEIS2	yellowgreen	M10	#95CDFF	0.613903122	0.8766	grey
A_32_P77098	TMEM200B	yellowgreen	M10	#95CDFF	0.610213902	0.8194	paleturquoise
A_23_P77201	C15orf41	yellowgreen	M10	#95CDFF	0.607713375	0.5469	grey
A_23_P99891	MESDC1	yellowgreen	M10	#95CDFF	0.606975866	0.6895	grey
A_32_P34826	C21orf88	yellowgreen	M10	#95CDFF	0.602792862	0.8553	thistle2
A_24_P144784	HILS1	yellowgreen	M10	#95CDFF	0.601679993	0.6399	grey
A_23_P374389	PWWP2B	yellowgreen	M10	#95CDFF	0.59957286	0.7696	grey
CUST_14700_PI416261804	EYA1	yellowgreen	M10	#95CDFF	0.597324949	0.826	grey
A_23_P67864	ADCY3	yellowgreen	M10	#95CDFF	0.596684896	0.7553	grey
A_23_P203299	RCN1	yellowgreen	M10	#95CDFF	0.595897903	0.7626	grey
A_23_P352535	PPP1R16B	yellowgreen	M10	#95CDFF	0.594698714	0.6889	grey
A_24_P392201	TBC1D10C	yellowgreen	M10	#95CDFF	0.588650743	0.5898	grey
CUST_2035_PI417557136	TAC1	yellowgreen	M10	#95CDFF	0.586423172	0.8597	grey
A_23_P328259	FHDC1	yellowgreen	M10	#95CDFF	0.585553978	0.7117	grey
CUST_226_PI416408490	DDIT4L	yellowgreen	M10	#95CDFF	0.584330169	0.7803	grey
A_23_P218675	WFDC2	yellowgreen	M10	#95CDFF	0.582033477	0.8179	grey
A_24_P330518	CA12	yellowgreen	M10	#95CDFF	0.577732374	0.8267	grey
A_23_P94838	RYR3	yellowgreen	M10	#95CDFF	0.577727472	0.716	grey
A_24_P453497	RBM20	yellowgreen	M10	#95CDFF	0.577117116	0.6582	grey
A_23_P113793	ZBED2	yellowgreen	M10	#95CDFF	0.573170519	0.5964	grey
A_23_P307382	SLC32A1	yellowgreen	M10	#95CDFF	0.570759583	0.8737	grey
CUST_15265_PI416261804	SIX3	yellowgreen	M10	#95CDFF	0.561425486	0.9132	grey
CUST_15532_PI416261804	NPPB	yellowgreen	M10	#95CDFF	0.560578264	0.6677	grey
A_23_P57089	PMEPA1	yellowgreen	M10	#95CDFF	0.556428791	0.7291	grey
CUST_17074_PI416261804	MGAT4A	yellowgreen	M10	#95CDFF	0.543545142	0.7239	grey
CUST_1384_PI416379584	GUCY1A3	yellowgreen	M10	#95CDFF	0.538228259	0.8354	grey
A_23_P303833	SCN4B	yellowgreen	M10	#95CDFF	0.535545288	0.8599	grey
A_23_P31073	MYB	yellowgreen	M10	#95CDFF	0.5243841	0.8973	grey
CUST_6410_PI416261804	C19orf69	yellowgreen	M10	#95CDFF	0.522671373	0.5244	pink
CUST_11047_PI416261804	LOC100292392	yellowgreen	M10	#95CDFF	0.521593385	0.7642	grey
A_23_P420293	C11orf45	yellowgreen	M10	#95CDFF	0.518895073	0.5273	midnightblue
A_23_P49849	SEZ6	yellowgreen	M10	#95CDFF	0.518532744	0.7703	grey
A_23_P202199	SLK	yellowgreen	M10	#95CDFF	0.517716413	0.5855	grey
A_23_P27473	CNFN	yellowgreen	M10	#95CDFF	0.516562941	0.6661	grey
CUST_910_PI417557136	HTR1D	yellowgreen	M10	#95CDFF	0.515431374	0.7553	grey
A_24_P916073	ANKRD34B	yellowgreen	M10	#95CDFF	0.508612817	0.8859	grey
CUST_1332_PI416261804	ADAMTS19	yellowgreen	M10	#95CDFF	0.506267319	0.8138	grey
A_24_P810697	MXRA7	yellowgreen	M10	#95CDFF	0.500406333	0.6192	grey
A_24_P186274	IGFBPL1	yellowgreen	M10	#95CDFF	0.499673381	0.6463	grey
A_23_P428842	TMEM44	yellowgreen	M10	#95CDFF	0.49759857	0.7515	grey
CUST_16177_PI416261804	DRD3	yellowgreen	M10	#95CDFF	0.494957743	0.8197	grey
A_23_P207319	MAP3K14	yellowgreen	M10	#95CDFF	0.485660952	0.6356	grey
A_23_P46025	ETNK2	yellowgreen	M10	#95CDFF	0.480553243	0.5975	grey
A_24_P349117	GPR158	yellowgreen	M10	#95CDFF	0.478639759	0.8629	grey
CUST_1140_PI416379584	MERTK	yellowgreen	M10	#95CDFF	0.476369349	0.7047	grey
CUST_11707_PI416261804	HEY1	yellowgreen	M10	#95CDFF	0.475167863	0.484	grey
A_23_P378926	ADRA2B	yellowgreen	M10	#95CDFF	0.473592116	0.558	grey
CUST_7925_PI416261804	STK31	yellowgreen	M10	#95CDFF	0.464870848	0.543	grey
A_23_P148584	DOCK11	yellowgreen	M10	#95CDFF	0.460999032	0.6151	grey
A_24_P70303	CACNG4	yellowgreen	M10	#95CDFF	0.456483682	0.6494	grey
CUST_2141_PI416261804	KCNH4	yellowgreen	M10	#95CDFF	0.447466379	0.233	coral2
CUST_1329_PI416379584	CMPK2	yellowgreen	M10	#95CDFF	0.445765285	0.8265	grey
A_23_P31143	TPD52L1	yellowgreen	M10	#95CDFF	0.445560187	0.825	grey
A_32_P179964	AW014342	yellowgreen	M10	#95CDFF	0.445476713	0.7844	grey
CUST_11235_PI416261804	PLEK	yellowgreen	M10	#95CDFF	0.439796667	0.3568	orange
A_24_P240065	VPS24	yellowgreen	M10	#95CDFF	0.439425149	0.424	cyan
A_24_P190345	ZNF615	yellowgreen	M10	#95CDFF	0.438140682	0.5431	grey
A_23_P887	IKBKE	yellowgreen	M10	#95CDFF	0.437807762	0.3645	grey
CUST_12574_PI416261804	SLCO5A1	yellowgreen	M10	#95CDFF	0.432687142	0.4113	skyblue
CUST_5197_PI416261804	GPR149	yellowgreen	M10	#95CDFF	0.43084311	0.8292	grey
CUST_3294_PI416261804	LOC645249	yellowgreen	M10	#95CDFF	0.43027723	0.1571	grey
A_23_P23292	RXRG	yellowgreen	M10	#95CDFF	0.429316903	0.8175	grey
A_23_P166993	EPHB1	yellowgreen	M10	#95CDFF	0.426269762	0.7595	grey
A_23_P350617	KLB	yellowgreen	M10	#95CDFF	0.426054316	0.6934	grey
A_23_P152305	CDH11	yellowgreen	M10	#95CDFF	0.417197215	0.7612	grey
A_24_P392022	FAM86A	yellowgreen	M10	#95CDFF	0.413682851	0.6606	grey
CUST_380_PI416261804	IGSF5	yellowgreen	M10	#95CDFF	0.401632485	0.6442	grey
CUST_1259_PI416379584	NTNG1	brown	M11	#A4D4FF	0.961465081	0.9183	brown
A_23_P320578	RGS16	brown	M11	#A4D4FF	0.950900188	0.9185	brown
A_24_P921823	TCF7L2	brown	M11	#A4D4FF	0.936110342	0.9414	brown
A_23_P403898	PTPN3	brown	M11	#A4D4FF	0.934936027	0.8948	brown
A_23_P389250	C12orf70	brown	M11	#A4D4FF	0.931137861	0.8269	brown
A_23_P26426	CPNE7	brown	M11	#A4D4FF	0.917012974	0.9163	brown
A_24_P352952	FAM20A	brown	M11	#A4D4FF	0.898654765	0.7879	brown
CUST_998_PI416573500	GRID2IP	brown	M11	#A4D4FF	0.89767357	0.8382	brown
A_24_P329815	AMOTL1	brown	M11	#A4D4FF	0.891346205	0.836	brown
A_24_P409971	NEXN	brown	M11	#A4D4FF	0.884725223	0.8587	brown
A_23_P130158	WNT3	brown	M11	#A4D4FF	0.883425595	0.8916	brown
A_32_P7721	RORA	brown	M11	#A4D4FF	0.882261417	0.8818	brown
A_23_P37088	RDH12	brown	M11	#A4D4FF	0.875562408	0.8798	brown
CUST_7223_PI416261804	ABHD12B	brown	M11	#A4D4FF	0.874641474	0.7592	brown
A_23_P87401	GDPD5	brown	M11	#A4D4FF	0.870909885	0.8662	brown
A_23_P107247	CACNA1G	brown	M11	#A4D4FF	0.862111756	0.9093	brown
A_32_P71571	FAM19A4	brown	M11	#A4D4FF	0.858148612	0.882	brown
A_23_P67847	GALNT14	brown	M11	#A4D4FF	0.854356222	0.9125	brown
A_23_P420551	CIT	brown	M11	#A4D4FF	0.853453246	0.8956	brown
A_23_P217938	SPHAR	brown	M11	#A4D4FF	0.850296743	0.7681	brown
A_23_P5392	TP53I3	brown	M11	#A4D4FF	0.847067641	0.8252	brown
A_23_P386241	FAM110A	brown	M11	#A4D4FF	0.841443007	0.816	brown
A_23_P202071	CUGBP2	brown	M11	#A4D4FF	0.832601396	0.8563	brown
A_32_P167471	CLMN	brown	M11	#A4D4FF	0.831922338	0.8722	brown
A_24_P199655	VANGL1	brown	M11	#A4D4FF	0.831635047	0.8878	brown
A_23_P44768	TBK1	brown	M11	#A4D4FF	0.828725371	0.7609	brown
A_24_P133253	KITLG	brown	M11	#A4D4FF	0.827214715	0.8747	brown
A_23_P1519	PITPNM1	brown	M11	#A4D4FF	0.819321586	0.6759	brown
A_23_P165343	PTPN4	brown	M11	#A4D4FF	0.818738003	0.8624	brown
A_24_P305623	TMEM50B	brown	M11	#A4D4FF	0.817879638	0.7102	brown
CUST_12443_PI416261804	CASQ2	brown	M11	#A4D4FF	0.814798141	0.7122	brown
A_32_P199551	C3orf57	brown	M11	#A4D4FF	0.810152423	0.8226	brown
A_24_P116535	MMP15	brown	M11	#A4D4FF	0.806456143	0.8558	brown
A_23_P2397	RASSF3	brown	M11	#A4D4FF	0.80620942	0.706	brown
CUST_8886_PI416261804	PALM2AKAP2	brown	M11	#A4D4FF	0.806107939	0.8505	brown
CUST_8511_PI416261804	AKAP2	brown	M11	#A4D4FF	0.804078934	0.8285	brown
A_23_P361049	MYO1B	brown	M11	#A4D4FF	0.802074258	0.805	brown
A_23_P131330	LRRTM1	brown	M11	#A4D4FF	0.800046549	0.9156	brown
A_32_P158083	LHFPL3	brown	M11	#A4D4FF	0.797534021	0.8857	brown
A_23_P121386	IFT57	brown	M11	#A4D4FF	0.79502089	0.7111	brown
A_23_P355447	ZDHHC22	brown	M11	#A4D4FF	0.793802833	0.8055	brown
A_23_P216278	ASAP1	brown	M11	#A4D4FF	0.793196857	0.7999	brown
A_32_P171061	ASCL2	brown	M11	#A4D4FF	0.793058963	0.816	brown
A_23_P20303	DPYS	brown	M11	#A4D4FF	0.78977204	0.79	brown
CUST_5520_PI416261804	RGS3	brown	M11	#A4D4FF	0.788334742	0.837	brown
A_23_P138693	NMT2	brown	M11	#A4D4FF	0.786541862	0.7203	brown
A_32_P112910	UBL4B	brown	M11	#A4D4FF	0.783334603	0.6698	brown
A_23_P80832	TMEM41A	brown	M11	#A4D4FF	0.783038727	0.5247	brown
A_23_P205567	PRKCH	brown	M11	#A4D4FF	0.781426487	0.7925	grey
A_23_P253542	SMPX	brown	M11	#A4D4FF	0.780859229	0.8391	brown
A_32_P107876	FRAS1	brown	M11	#A4D4FF	0.776166973	0.8429	brown
CUST_1308_PI416379584	MATN3	brown	M11	#A4D4FF	0.775374644	0.8715	brown
CUST_5192_PI416261804	DBNDD1	brown	M11	#A4D4FF	0.771987611	0.6105	brown
A_24_P99145	KCNH5	brown	M11	#A4D4FF	0.771737762	0.8833	brown
A_32_P91902	TSPAN14	brown	M11	#A4D4FF	0.769513294	0.7725	brown
A_23_P17190	KBTBD10	brown	M11	#A4D4FF	0.769338297	0.7807	brown
A_24_P181672	B3GNTL1	brown	M11	#A4D4FF	0.767914727	0.5901	brown
A_23_P167683	GDNF	brown	M11	#A4D4FF	0.763566736	0.787	brown
A_23_P39294	PLAC2	brown	M11	#A4D4FF	0.762456118	0.8642	brown
A_32_P226646	LOC100129781	brown	M11	#A4D4FF	0.760734199	0.7285	brown
A_23_P127068	SEMA4G	brown	M11	#A4D4FF	0.760653021	0.827	brown
A_24_P832426	B3GALTL	brown	M11	#A4D4FF	0.759984567	0.8609	grey
A_23_P318616	LRTM2	brown	M11	#A4D4FF	0.756602899	0.8281	brown
A_23_P163440	MEX3B	brown	M11	#A4D4FF	0.755767327	0.7005	brown
CUST_11310_PI416261804	PRKG2	brown	M11	#A4D4FF	0.755174072	0.8014	brown
A_24_P266131	FSTL4	brown	M11	#A4D4FF	0.755141822	0.8219	brown
A_23_P319583	RIMS3	brown	M11	#A4D4FF	0.753191497	0.8944	brown
A_23_P53081	OSBPL5	brown	M11	#A4D4FF	0.752668743	0.8056	brown
A_23_P94795	TEAD4	brown	M11	#A4D4FF	0.751859602	0.6205	brown
CUST_15894_PI416261804	LOC100288638	brown	M11	#A4D4FF	0.751639967	0.829	brown
A_23_P402157	KCTD17	brown	M11	#A4D4FF	0.750531804	0.844	brown
A_23_P45536	MCF2	brown	M11	#A4D4FF	0.749268144	0.8529	grey
A_23_P357284	GPR4	brown	M11	#A4D4FF	0.747818474	0.8202	brown
CUST_11154_PI416261804	CNTN4	brown	M11	#A4D4FF	0.745893981	0.8415	brown
A_23_P148249	THSD4	brown	M11	#A4D4FF	0.743738677	0.8439	brown
A_23_P92899	C1QTNF2	brown	M11	#A4D4FF	0.740194445	0.7356	grey
CUST_205_PI416408490	CPLX3	brown	M11	#A4D4FF	0.737685926	0.8299	grey
A_23_P133236	PCDHB14	brown	M11	#A4D4FF	0.736567447	0.7908	brown
A_23_P307525	ANKRD9	brown	M11	#A4D4FF	0.729585901	0.7278	brown
A_23_P75355	LOC100130729	brown	M11	#A4D4FF	0.729349299	0.7685	brown
A_32_P58872	GSG1L	brown	M11	#A4D4FF	0.729275587	0.7759	brown
A_24_P20630	LEF1	brown	M11	#A4D4FF	0.728322938	0.911	brown
CUST_31_PI416408490	OPN3	brown	M11	#A4D4FF	0.728054493	0.8678	brown
A_23_P408285	PRICKLE1	brown	M11	#A4D4FF	0.727461554	0.8715	brown
A_23_P124384	SHOX2	brown	M11	#A4D4FF	0.727306428	0.9485	brown
CUST_401_PI416408490	KCNQ3	brown	M11	#A4D4FF	0.726975319	0.8698	brown
A_23_P169178	TESK1	brown	M11	#A4D4FF	0.721283117	0.5365	brown
CUST_1273_PI416379584	ANKRD34C	brown	M11	#A4D4FF	0.720279852	0.9092	brown
A_23_P39550	TMEM163	brown	M11	#A4D4FF	0.717675044	0.7067	grey
A_23_P214969	CITED2	brown	M11	#A4D4FF	0.71557382	0.8473	brown
A_23_P52227	GDF10	brown	M11	#A4D4FF	0.714389968	0.8141	brown
A_23_P112275	GABBR2	brown	M11	#A4D4FF	0.713237113	0.9041	brown
A_23_P139841	KCNC2	brown	M11	#A4D4FF	0.711381592	0.9233	brown
A_23_P57829	CPNE9	brown	M11	#A4D4FF	0.7076707	0.887	grey
A_23_P7397	PCDHB10	brown	M11	#A4D4FF	0.707227998	0.6573	brown
A_23_P327605	GPR123	brown	M11	#A4D4FF	0.70533793	0.8676	brown
A_23_P362046	C13orf27	brown	M11	#A4D4FF	0.704570311	0.8027	brown
A_24_P71781	TMEM108	brown	M11	#A4D4FF	0.704384008	0.7818	brown
CUST_1_PI417511553	CHRNA2	brown	M11	#A4D4FF	0.696407122	0.8861	brown
A_23_P107465	KRT31	brown	M11	#A4D4FF	0.69502331	0.8999	brown
A_24_P115762	CTSC	brown	M11	#A4D4FF	0.694692303	0.8872	grey
A_32_P516818	C3orf55	brown	M11	#A4D4FF	0.69317649	0.7893	brown
A_23_P168211	VOPP1	brown	M11	#A4D4FF	0.693116681	0.7112	brown
A_23_P29499	CTNNB1	brown	M11	#A4D4FF	0.692243147	0.6494	brown
CUST_13491_PI416261804	LOC100291790	brown	M11	#A4D4FF	0.690879528	0.8631	brown
A_24_P324449	ABCB10	brown	M11	#A4D4FF	0.690701601	0.6654	grey
A_24_P248606	ACSL3	brown	M11	#A4D4FF	0.690488563	0.5696	grey
A_23_P369919	RAB4A	brown	M11	#A4D4FF	0.689959862	0.6994	grey
A_23_P57709	PCOLCE2	brown	M11	#A4D4FF	0.68940971	0.8635	brown
A_23_P39684	TLK1	brown	M11	#A4D4FF	0.688047727	0.6088	grey
CUST_1213_PI416379584	DTX2	brown	M11	#A4D4FF	0.687880381	0.7784	brown
A_23_P205370	ASB2	brown	M11	#A4D4FF	0.687690505	0.8811	grey
A_23_P216257	TPD52	brown	M11	#A4D4FF	0.686888183	0.7563	grey
A_23_P67971	GALM	brown	M11	#A4D4FF	0.684334384	0.6267	grey
CUST_1161_PI416261804	NKD1	brown	M11	#A4D4FF	0.681593627	0.7772	grey
A_23_P420863	NOD2	brown	M11	#A4D4FF	0.680955308	0.7484	grey
A_23_P130027	EPN3	brown	M11	#A4D4FF	0.680142811	0.9257	orange
A_23_P500542	DMBX1	brown	M11	#A4D4FF	0.678382466	0.8161	brown
A_23_P65386	OTUB2	brown	M11	#A4D4FF	0.676814444	0.705	grey
A_23_P109322	PCP4	brown	M11	#A4D4FF	0.675988735	0.9118	grey
CUST_10747_PI416261804	C7orf16	brown	M11	#A4D4FF	0.675641488	0.8527	brown
A_24_P602871	SAMD5	brown	M11	#A4D4FF	0.67254559	0.8389	brown
A_23_P19691	HEBP2	brown	M11	#A4D4FF	0.67131406	0.8622	brown
A_23_P368558	TMEM131	brown	M11	#A4D4FF	0.670844825	0.4799	pink
A_23_P53603	ATP2A2	brown	M11	#A4D4FF	0.668927035	0.5182	darkorange
A_23_P59613	FZD9	brown	M11	#A4D4FF	0.66594567	0.7515	brown
A_23_P211561	MEI1	brown	M11	#A4D4FF	0.664089709	0.8367	grey
A_24_P319374	GPA33	brown	M11	#A4D4FF	0.66344172	0.7131	brown
A_23_P71480	DEFB1	brown	M11	#A4D4FF	0.660606506	0.8567	brown
CUST_11834_PI416261804	IPCEF1	brown	M11	#A4D4FF	0.660284784	0.8119	brown
A_23_P250122	FAM20C	brown	M11	#A4D4FF	0.65883777	0.6963	grey
A_23_P357207	MRAP2	brown	M11	#A4D4FF	0.657182477	0.8294	grey
CUST_9411_PI416261804	IDI2	brown	M11	#A4D4FF	0.657177166	0.7853	grey
A_23_P201193	TSPAN2	brown	M11	#A4D4FF	0.656087636	0.7878	brown
A_24_P133162	C1orf201	brown	M11	#A4D4FF	0.655328444	0.7091	grey
A_23_P201939	PPM1J	brown	M11	#A4D4FF	0.655119074	0.7586	grey
CUST_64_PI416408490	ADRA1D	brown	M11	#A4D4FF	0.653628336	0.894	grey
A_23_P144458	CAMK2D	brown	M11	#A4D4FF	0.653584029	0.8531	grey
A_23_P29719	CASR	brown	M11	#A4D4FF	0.652795476	0.7359	brown
A_23_P58747	N4BP3	brown	M11	#A4D4FF	0.651411489	0.7217	grey
A_23_P387031	COL23A1	brown	M11	#A4D4FF	0.651343004	0.7525	grey
A_23_P144684	ANKRD32	brown	M11	#A4D4FF	0.649811951	0.8605	grey
A_23_P373028	CACNA1C	brown	M11	#A4D4FF	0.649791474	0.7574	brown
A_23_P420326	FNDC5	brown	M11	#A4D4FF	0.649242064	0.8223	grey
A_23_P85952	DENND2D	brown	M11	#A4D4FF	0.646961173	0.7556	brown
A_24_P167654	SLC8A3	brown	M11	#A4D4FF	0.64630528	0.7441	grey
CUST_611_PI416573500	CYP27C1	brown	M11	#A4D4FF	0.64501908	0.743	brown
A_23_P201551	VAV3	brown	M11	#A4D4FF	0.644918556	0.9048	grey
A_23_P146084	GSR	brown	M11	#A4D4FF	0.642450638	0.6541	orange
A_24_P160104	TUBA8	brown	M11	#A4D4FF	0.641253681	0.8363	white
CUST_15023_PI416261804	EPHA1	brown	M11	#A4D4FF	0.636086364	0.6276	grey
CUST_1991_PI417557136	SLC17A6	brown	M11	#A4D4FF	0.634906021	0.9187	grey
A_24_P354689	SPOCK1	brown	M11	#A4D4FF	0.632434403	0.8437	grey
A_23_P54736	GNG13	brown	M11	#A4D4FF	0.62596896	0.8737	grey
A_23_P59582	SEMA3E	brown	M11	#A4D4FF	0.624579021	0.855	brown
A_23_P24275	C10orf110	brown	M11	#A4D4FF	0.62081019	0.8157	grey
A_23_P60146	PDGFRL	brown	M11	#A4D4FF	0.62074562	0.6248	grey
A_32_P134007	XKR4	brown	M11	#A4D4FF	0.620703622	0.879	brown
A_24_P287075	MAP4K2	brown	M11	#A4D4FF	0.620019885	0.4184	black
A_23_P341938	NOG	brown	M11	#A4D4FF	0.617535883	0.7319	brown
A_24_P255471	SYT9	brown	M11	#A4D4FF	0.612100341	0.7023	grey
A_23_P254522	COL4A4	brown	M11	#A4D4FF	0.611676227	0.8514	grey
A_23_P259251	KCND2	brown	M11	#A4D4FF	0.611356199	0.8574	yellow
A_23_P41697	FEM1C	brown	M11	#A4D4FF	0.610094047	0.5112	grey
A_24_P10214	STXBP6	brown	M11	#A4D4FF	0.610028722	0.904	grey
CUST_602_PI416261804	TMEM65	brown	M11	#A4D4FF	0.609394682	0.697	grey
A_23_P68486	C20orf108	brown	M11	#A4D4FF	0.609339655	0.6566	grey
CUST_14009_PI416261804	CHRNA3	brown	M11	#A4D4FF	0.608237693	0.8535	grey
A_23_P8175	PLAGL1	brown	M11	#A4D4FF	0.607835028	0.7348	grey
A_23_P388400	TANC1	brown	M11	#A4D4FF	0.607632403	0.8924	grey
A_23_P122937	ELMO1	brown	M11	#A4D4FF	0.606648322	0.8488	grey
CUST_11616_PI416261804	LOC554202	brown	M11	#A4D4FF	0.606020979	0.7476	grey
A_24_P336584	RASSF5	brown	M11	#A4D4FF	0.603631583	0.6849	grey
A_24_P59596	ATAD2	brown	M11	#A4D4FF	0.603466748	0.5906	brown
A_23_P415706	GPR133	brown	M11	#A4D4FF	0.597848431	0.5647	grey
A_23_P103424	RGS8	brown	M11	#A4D4FF	0.597124711	0.8676	brown
A_23_P45970	C1orf109	brown	M11	#A4D4FF	0.596788261	0.4585	turquoise
CUST_14870_PI416261804	FLJ42709	brown	M11	#A4D4FF	0.593736822	0.8669	pink
A_23_P101084	SPATA22	brown	M11	#A4D4FF	0.59226738	0.5806	grey
CUST_647_PI416379584	LRRC66	brown	M11	#A4D4FF	0.592045969	0.6373	grey
A_23_P207507	ABCC3	brown	M11	#A4D4FF	0.589741694	0.8127	brown
CUST_968_PI416379584	ILDR2	brown	M11	#A4D4FF	0.589147102	0.782	brown
A_23_P56659	DQX1	brown	M11	#A4D4FF	0.586872439	0.6033	grey
CUST_7529_PI416261804	ZMAT4	brown	M11	#A4D4FF	0.585941976	0.909	grey
A_24_P137372	ATP2C1	brown	M11	#A4D4FF	0.58438841	0.5964	grey
A_23_P215577	HDAC9	brown	M11	#A4D4FF	0.584301548	0.5125	turquoise
A_23_P60683	STK24	brown	M11	#A4D4FF	0.582851132	0.7265	orange
CUST_269_PI416408490	GABBR1	brown	M11	#A4D4FF	0.579664536	0.7133	grey
A_23_P210395	CHRNA4	brown	M11	#A4D4FF	0.578440998	0.416	grey
CUST_9521_PI416261804	CCDC68	brown	M11	#A4D4FF	0.578229721	0.7655	grey
A_23_P214756	GPR126	brown	M11	#A4D4FF	0.578141499	0.7044	grey
A_23_P38346	DHX58	brown	M11	#A4D4FF	0.577311495	0.4874	skyblue3
CUST_15179_PI416261804	BCHE	brown	M11	#A4D4FF	0.57648711	0.7897	grey
A_23_P412990	HRH3	brown	M11	#A4D4FF	0.575503544	0.8042	grey
A_23_P65996	CYLD	brown	M11	#A4D4FF	0.575453548	0.7339	grey
CUST_9880_PI416261804	PLCB4	brown	M11	#A4D4FF	0.573731483	0.9363	grey
A_23_P59807	WNT2	brown	M11	#A4D4FF	0.571062742	0.764	brown
A_24_P308469	COL4A3	brown	M11	#A4D4FF	0.570110519	0.8363	grey
A_24_P108301	RTTN	brown	M11	#A4D4FF	0.569147188	0.7374	grey
A_23_P3177	KCNK13	brown	M11	#A4D4FF	0.568229912	0.3963	grey
A_23_P25935	C14orf1	brown	M11	#A4D4FF	0.567169108	0.3432	grey
A_23_P131183	GBX2	brown	M11	#A4D4FF	0.566205111	0.75	brown
CUST_75_PI416261804	LOC653506	brown	M11	#A4D4FF	0.565417443	0.5491	grey
A_23_P10591	METRNL	brown	M11	#A4D4FF	0.564573717	0.8381	grey
CUST_390_PI417557136	HTR7P	brown	M11	#A4D4FF	0.56262749	0.7866	grey
A_24_P39195	OXGR1	brown	M11	#A4D4FF	0.561746397	0.7191	brown
CUST_353_PI416408490	INPP4B	brown	M11	#A4D4FF	0.560943735	0.7332	grey
CUST_15152_PI416261804	AKR1C3	brown	M11	#A4D4FF	0.55974939	0.7475	grey
CUST_1208_PI416261804	GPR177	brown	M11	#A4D4FF	0.559677785	0.8199	grey
CUST_236_PI417557136	HTR7	brown	M11	#A4D4FF	0.559282742	0.7764	grey
A_32_P18440	ARID5B	brown	M11	#A4D4FF	0.559066776	0.7806	grey
A_23_P169993	ADCY8	brown	M11	#A4D4FF	0.557984789	0.8109	grey
A_23_P434347	ITSN2	brown	M11	#A4D4FF	0.556833095	0.5409	grey
A_23_P84189	PITPNC1	brown	M11	#A4D4FF	0.556292635	0.6868	grey
A_24_P99838	ZNF223	brown	M11	#A4D4FF	0.555180884	0.4677	brown4
A_23_P399255	RNF182	brown	M11	#A4D4FF	0.554910041	0.7525	grey
A_24_P405375	ACCN4	brown	M11	#A4D4FF	0.553005117	0.797	brown
A_24_P220947	AKR1C1	brown	M11	#A4D4FF	0.552333223	0.8345	grey
A_23_P125056	BAI1	brown	M11	#A4D4FF	0.551244219	0.7456	royalblue
CUST_11005_PI416261804	PANK1	brown	M11	#A4D4FF	0.551061718	0.5795	grey
A_23_P374782	SH3KBP1	brown	M11	#A4D4FF	0.547913109	0.7889	grey
A_23_P89455	SLC35B1	brown	M11	#A4D4FF	0.547776598	0.4415	steelblue
A_23_P252913	BBS7	brown	M11	#A4D4FF	0.546922894	0.6174	grey
A_23_P79302	LYPD6B	brown	M11	#A4D4FF	0.545443407	0.745	grey
A_23_P214144	COL10A1	brown	M11	#A4D4FF	0.535860584	0.6625	grey
A_23_P157914	MAMDC2	brown	M11	#A4D4FF	0.535220158	0.6014	grey
CUST_11516_PI416261804	PROK2	brown	M11	#A4D4FF	0.532896291	0.8465	grey
A_24_P940537	STK35	brown	M11	#A4D4FF	0.530726866	0.4073	grey
A_32_P352743	FAM19A3	brown	M11	#A4D4FF	0.529823859	0.6897	grey
A_24_P921321	PTPRJ	brown	M11	#A4D4FF	0.526959763	0.7156	grey
A_23_P119377	CYTH2	brown	M11	#A4D4FF	0.526205027	0.4411	grey
A_23_P105264	ETV6	brown	M11	#A4D4FF	0.524411681	0.7143	grey
CUST_1720_PI416261804	LHX9	brown	M11	#A4D4FF	0.524315174	0.8906	grey
CUST_5536_PI416261804	AP1S3	brown	M11	#A4D4FF	0.521485008	0.7019	brown
A_23_P14124	RASL11A	brown	M11	#A4D4FF	0.520966931	0.7964	grey
A_23_P118266	ZFHX3	brown	M11	#A4D4FF	0.518651276	0.9024	grey
A_23_P50389	NAT14	brown	M11	#A4D4FF	0.517854179	0.6308	grey
CUST_10_PI416408490	LOC100291171	brown	M11	#A4D4FF	0.516539483	0.6538	grey
CUST_315_PI416408490	GRIN2D	brown	M11	#A4D4FF	0.51633103	0.7207	grey
A_23_P67829	UXS1	brown	M11	#A4D4FF	0.515547473	0.7548	grey
A_24_P102000	ZNF804B	brown	M11	#A4D4FF	0.511411671	0.5367	grey
A_24_P77432	ROBO1	brown	M11	#A4D4FF	0.511105853	0.8198	grey
A_24_P254278	SLC23A2	brown	M11	#A4D4FF	0.510557987	0.4336	black
A_23_P205419	BRMS1L	brown	M11	#A4D4FF	0.509269184	0.5771	grey
A_23_P396858	FZD8	brown	M11	#A4D4FF	0.508785789	0.7315	grey
A_23_P21548	ARHGAP10	brown	M11	#A4D4FF	0.507459168	0.7033	grey
A_23_P53588	WNT5B	brown	M11	#A4D4FF	0.506177682	0.5354	grey
CUST_363_PI416261804	VWC2	brown	M11	#A4D4FF	0.505842528	0.8501	grey
A_23_P157268	CLDN12	brown	M11	#A4D4FF	0.502746285	0.6243	grey
CUST_59_PI417507815	FLJ31485	brown	M11	#A4D4FF	0.502331341	0.8145	grey
A_23_P108082	CREB3L3	brown	M11	#A4D4FF	0.50140773	0.8086	grey
CUST_15385_PI416261804	PDE3A	brown	M11	#A4D4FF	0.497125292	0.7894	grey
CUST_4701_PI416261804	SOX14	brown	M11	#A4D4FF	0.493483969	0.7641	grey
A_24_P218757	FAM86C	brown	M11	#A4D4FF	0.492887366	0.6365	grey
A_23_P431388	SPOCD1	brown	M11	#A4D4FF	0.492612959	0.7535	grey
A_24_P342312	ODZ4	brown	M11	#A4D4FF	0.488301281	0.8321	grey
A_23_P40847	CHST2	brown	M11	#A4D4FF	0.487215272	0.6424	grey
CUST_2875_PI416261804	LOC642132	brown	M11	#A4D4FF	0.486037184	0.5218	pink
CUST_639_PI416573500	DEFB115	brown	M11	#A4D4FF	0.483901594	0.2875	grey
A_23_P9214	NANS	brown	M11	#A4D4FF	0.481829025	0.4319	grey
A_23_P214011	CDH6	brown	M11	#A4D4FF	0.478913522	0.8711	grey
CUST_121_PI416261804	C1orf53	brown	M11	#A4D4FF	0.47594039	0.6383	grey
CUST_9640_PI416261804	ASPDH	brown	M11	#A4D4FF	0.475019779	0.6384	grey
A_24_P246841	SLC25A27	brown	M11	#A4D4FF	0.474294775	0.529	grey
A_23_P354805	KLF12	brown	M11	#A4D4FF	0.47244731	0.6574	grey
A_23_P149448	HES4	brown	M11	#A4D4FF	0.470910818	0.7873	grey
A_24_P339869	ZNF295	brown	M11	#A4D4FF	0.469732203	0.512	grey
A_23_P348524	C20orf201	brown	M11	#A4D4FF	0.46886208	0.6506	grey
A_23_P259833	PIK3CD	brown	M11	#A4D4FF	0.467715469	0.5558	grey
A_23_P50276	ANGPTL6	brown	M11	#A4D4FF	0.467379236	0.2205	yellow
A_32_P99533	AA812298	brown	M11	#A4D4FF	0.465578826	0.4601	magenta
A_32_P117464	C3orf59	brown	M11	#A4D4FF	0.465360177	0.6561	grey
CUST_7444_PI416261804	LRRC39	brown	M11	#A4D4FF	0.455187489	0.84	grey
A_23_P211909	PLS1	brown	M11	#A4D4FF	0.454699039	0.5924	skyblue
A_23_P90419	PBX4	brown	M11	#A4D4FF	0.450200095	0.7054	grey
A_23_P6802	RRP9	brown	M11	#A4D4FF	0.450112167	0.303	darkslateblue
A_23_P104741	KIRREL3	brown	M11	#A4D4FF	0.446672516	0.7982	grey
A_23_P34676	CD247	brown	M11	#A4D4FF	0.443279619	0.5016	grey
A_23_P255038	IL1RAPL2	brown	M11	#A4D4FF	0.442250581	0.7123	grey
A_23_P365086	ANKRD5	brown	M11	#A4D4FF	0.438151892	0.6966	grey
A_23_P218068	PLEKHA5	brown	M11	#A4D4FF	0.435006206	0.629	grey
A_23_P202206	GSTO2	brown	M11	#A4D4FF	0.434357257	0.5758	grey
A_23_P157593	CHRNA6	brown	M11	#A4D4FF	0.433393442	0.7978	grey
CUST_15942_PI416261804	LGALS3	brown	M11	#A4D4FF	0.432760595	0.6076	grey
CUST_3755_PI416261804	hCG_2007354	brown	M11	#A4D4FF	0.432648471	0.4399	grey
A_24_P182461	IGSF3	brown	M11	#A4D4FF	0.431498987	0.8877	grey
A_23_P115492	VASH2	brown	M11	#A4D4FF	0.431265588	0.8317	grey
A_24_P136866	SLC8A1	brown	M11	#A4D4FF	0.429509833	0.8037	grey
A_23_P134542	FOXP2	brown	M11	#A4D4FF	0.427648124	0.8748	grey
CUST_53_PI416261804	LYPD6	brown	M11	#A4D4FF	0.42443247	0.7357	grey
A_23_P3584	PLA2G15	brown	M11	#A4D4FF	0.422255969	0.2341	plum2
A_32_P65616	PRL	brown	M11	#A4D4FF	0.418813381	0.8969	grey
A_23_P301942	NPPC	brown	M11	#A4D4FF	0.413432407	0.7048	grey
CUST_57_PI416383280	VWC2L	brown	M11	#A4D4FF	0.410424864	0.8729	grey
A_23_P169460	FRMPD1	brown	M11	#A4D4FF	0.410064721	0.6341	grey
CUST_921_PI416379584	GRIP2	brown	M11	#A4D4FF	0.409801744	0.5983	grey
A_23_P119535	EFNA2	brown	M11	#A4D4FF	0.4059678	0.3121	turquoise
CUST_1136_PI416261804	SESN3	brown	M11	#A4D4FF	0.405848622	0.6847	grey
CUST_946_PI417557136	SLC6A3	antiquewhite4	M12	#B3DBFF	0.967878399	0.8898	antiquewhite4
A_23_P83098	ALDH1A1	antiquewhite4	M12	#B3DBFF	0.949014007	0.8785	antiquewhite4
A_24_P76821	LMOD3	antiquewhite4	M12	#B3DBFF	0.926871688	0.7885	antiquewhite4
A_23_P56404	EN1	antiquewhite4	M12	#B3DBFF	0.909751548	0.8244	antiquewhite4
A_23_P16944	SDC1	antiquewhite4	M12	#B3DBFF	0.903905634	0.6915	antiquewhite4
A_23_P2825	KLHL1	antiquewhite4	M12	#B3DBFF	0.893102849	0.9087	antiquewhite4
CUST_16608_PI416261804	PYGL	antiquewhite4	M12	#B3DBFF	0.889683994	0.722	antiquewhite4
A_23_P37127	FOXA1	antiquewhite4	M12	#B3DBFF	0.883033939	0.794	antiquewhite4
A_23_P500892	TUB	antiquewhite4	M12	#B3DBFF	0.823418687	0.6662	antiquewhite4
CUST_1155_PI417557136	TH	antiquewhite4	M12	#B3DBFF	0.817070461	0.8612	antiquewhite4
A_23_P155815	NCAPG	antiquewhite4	M12	#B3DBFF	0.812510054	0.826	antiquewhite4
A_23_P349398	ZAR1	antiquewhite4	M12	#B3DBFF	0.787174573	0.6849	antiquewhite4
CUST_170_PI416408490	CHRNB3	antiquewhite4	M12	#B3DBFF	0.776192836	0.8427	antiquewhite4
A_32_P53524	NTN1	antiquewhite4	M12	#B3DBFF	0.774143587	0.7995	antiquewhite4
A_32_P23125	C20orf56	antiquewhite4	M12	#B3DBFF	0.754040894	0.8162	antiquewhite4
A_24_P173823	PBX1	antiquewhite4	M12	#B3DBFF	0.752507267	0.7005	antiquewhite4
A_24_P365515	FOXA2	antiquewhite4	M12	#B3DBFF	0.745628291	0.896	antiquewhite4
A_23_P253896	NPNT	antiquewhite4	M12	#B3DBFF	0.70944532	0.8696	antiquewhite4
CUST_571_PI416408490	SLC18A1	antiquewhite4	M12	#B3DBFF	0.693283876	0.3264	grey
A_23_P136978	SRPX2	antiquewhite4	M12	#B3DBFF	0.67554202	0.5309	antiquewhite4
CUST_1351_PI417557136	SLC18A2	antiquewhite4	M12	#B3DBFF	0.668730057	0.8869	antiquewhite4
A_23_P12686	GFRA1	antiquewhite4	M12	#B3DBFF	0.666373682	0.8659	antiquewhite4
A_23_P101374	CYP2S1	antiquewhite4	M12	#B3DBFF	0.662106543	0.811	grey
A_23_P110504	CLPTM1L	antiquewhite4	M12	#B3DBFF	0.66090431	0.5504	antiquewhite4
CUST_204_PI416379584	GPR152	antiquewhite4	M12	#B3DBFF	0.638639875	0.4319	turquoise
A_23_P63541	KIF26B	antiquewhite4	M12	#B3DBFF	0.633118504	0.731	grey
A_23_P303455	GPR161	antiquewhite4	M12	#B3DBFF	0.632263898	0.7414	grey
A_23_P314811	SLC10A4	antiquewhite4	M12	#B3DBFF	0.625447035	0.8663	brown4
A_23_P147245	OSBPL10	antiquewhite4	M12	#B3DBFF	0.624204814	0.8138	antiquewhite4
A_32_P184168	LOC441052	antiquewhite4	M12	#B3DBFF	0.612361173	0.7854	antiquewhite4
A_23_P211619	SCUBE1	antiquewhite4	M12	#B3DBFF	0.607566528	0.5712	antiquewhite4
CUST_1180_PI416379584	ST8SIA6	antiquewhite4	M12	#B3DBFF	0.606687111	0.8572	grey
A_23_P377115	MCC	antiquewhite4	M12	#B3DBFF	0.594128888	0.5099	pink
CUST_11290_PI416261804	KLHL13	antiquewhite4	M12	#B3DBFF	0.58085057	0.8948	antiquewhite4
A_32_P133916	BNC2	antiquewhite4	M12	#B3DBFF	0.580597262	0.7706	antiquewhite4
A_23_P132936	SPCS3	antiquewhite4	M12	#B3DBFF	0.579986135	0.6135	grey
A_23_P1981	INS	antiquewhite4	M12	#B3DBFF	0.579230354	0.3784	pink
A_23_P29057	KCNJ6	antiquewhite4	M12	#B3DBFF	0.576681222	0.8868	grey
A_23_P144326	ASB5	antiquewhite4	M12	#B3DBFF	0.557357403	0.567	grey
A_23_P156880	ENPP1	antiquewhite4	M12	#B3DBFF	0.552201109	0.7346	grey
CUST_674_PI417557136	DDC	antiquewhite4	M12	#B3DBFF	0.549741082	0.894	grey
A_23_P10211	SLC2A13	antiquewhite4	M12	#B3DBFF	0.546431061	0.8845	lightcyan
CUST_1021_PI416379584	OC90	antiquewhite4	M12	#B3DBFF	0.529842907	0.6932	grey
A_23_P118203	ZG16B	antiquewhite4	M12	#B3DBFF	0.493629607	0.3289	yellow
A_24_P10226	SEMA6D	antiquewhite4	M12	#B3DBFF	0.486711573	0.6898	grey
A_24_P914625	BEND4	antiquewhite4	M12	#B3DBFF	0.483425861	0.6435	antiquewhite4
A_23_P134204	FAM71F1	antiquewhite4	M12	#B3DBFF	0.470124769	0.7839	grey
CUST_1060_PI416379584	CHRM5	antiquewhite4	M12	#B3DBFF	0.466330124	0.606	grey
A_23_P415541	GPR26	antiquewhite4	M12	#B3DBFF	0.447237984	0.8575	grey
A_24_P165949	CLDN1	antiquewhite4	M12	#B3DBFF	0.446783706	0.6228	antiquewhite4
A_23_P381645	EBF3	antiquewhite4	M12	#B3DBFF	0.43782999	0.9063	grey
A_23_P430930	RSPO2	antiquewhite4	M12	#B3DBFF	0.437777647	0.8485	grey
A_24_P59735	SIAH3	antiquewhite4	M12	#B3DBFF	0.436771153	0.6911	grey
A_23_P214168	COL12A1	antiquewhite4	M12	#B3DBFF	0.400551337	0.7222	grey
A_23_P99320	KRT18	skyblue	M13	#C2E2FF	0.896975408	0.8512	skyblue
A_23_P156025	IRX2	skyblue	M13	#C2E2FF	0.894535117	0.9349	skyblue
A_23_P373708	FLJ40504	skyblue	M13	#C2E2FF	0.878575763	0.7734	skyblue
A_23_P304897	BDKRB2	skyblue	M13	#C2E2FF	0.877769712	0.7873	skyblue
A_32_P169406	LOC400043	skyblue	M13	#C2E2FF	0.854978322	0.8909	skyblue
CUST_280_PI417507815	KRT18P26	skyblue	M13	#C2E2FF	0.85322692	0.6699	skyblue
A_24_P256063	LOC442249	skyblue	M13	#C2E2FF	0.852705918	0.7363	skyblue
A_23_P168329	TINAG	skyblue	M13	#C2E2FF	0.835084184	0.6	skyblue
A_32_P200697	FAM101A	skyblue	M13	#C2E2FF	0.833836896	0.8321	skyblue
A_23_P19723	BMP5	skyblue	M13	#C2E2FF	0.824121789	0.7628	skyblue
CUST_470_PI416379584	EFR3A	skyblue	M13	#C2E2FF	0.815941682	0.8531	skyblue
A_23_P136371	NDST4	skyblue	M13	#C2E2FF	0.814248244	0.7381	skyblue
A_24_P224926	MFNG	skyblue	M13	#C2E2FF	0.814207929	0.8531	skyblue
A_23_P153146	CDH7	skyblue	M13	#C2E2FF	0.808236445	0.9054	skyblue
A_32_P99347	C9orf110	skyblue	M13	#C2E2FF	0.797823588	0.7588	skyblue
A_23_P422144	FAM43A	skyblue	M13	#C2E2FF	0.795905642	0.6874	skyblue
A_23_P316121	NXPH2	skyblue	M13	#C2E2FF	0.781215568	0.815	skyblue
A_23_P74900	ESRRG	skyblue	M13	#C2E2FF	0.780789806	0.9194	skyblue
A_23_P159335	CD8B	skyblue	M13	#C2E2FF	0.768368026	0.8297	skyblue
A_23_P34788	KIF2C	skyblue	M13	#C2E2FF	0.74024481	0.5285	skyblue
A_23_P107911	KLK10	skyblue	M13	#C2E2FF	0.734818712	0.8193	skyblue
CUST_8007_PI416261804	PTPN20B	skyblue	M13	#C2E2FF	0.734392571	0.6573	skyblue
CUST_7308_PI416261804	UBASH3B	skyblue	M13	#C2E2FF	0.729164868	0.725	skyblue
A_32_P34444	FHOD3	skyblue	M13	#C2E2FF	0.724995479	0.83	skyblue
A_23_P110151	ARHGAP24	skyblue	M13	#C2E2FF	0.702035256	0.8229	orange
A_23_P364437	CDH23	skyblue	M13	#C2E2FF	0.687467656	0.7799	skyblue
A_23_P127027	CUBN	skyblue	M13	#C2E2FF	0.684963922	0.5922	grey
A_23_P11629	TMEM61	skyblue	M13	#C2E2FF	0.674541129	0.8329	skyblue
A_23_P218111	SERPINA1	skyblue	M13	#C2E2FF	0.674073126	0.7073	skyblue
A_23_P90273	CHST8	skyblue	M13	#C2E2FF	0.671014738	0.8758	skyblue
A_23_P111995	LOXL2	skyblue	M13	#C2E2FF	0.669723683	0.7005	grey
CUST_417_PI416408490	THSD7B	skyblue	M13	#C2E2FF	0.666737503	0.779	skyblue
CUST_1473_PI416261804	SIGLEC10	skyblue	M13	#C2E2FF	0.652867543	0.5783	grey
A_23_P120103	KCNS3	skyblue	M13	#C2E2FF	0.647859644	0.8705	grey
CUST_86_PI416379584	DRGX	skyblue	M13	#C2E2FF	0.646744902	0.67	skyblue
CUST_736_PI416379584	GADL1	skyblue	M13	#C2E2FF	0.635681185	0.7076	skyblue
A_23_P112481	AQP3	skyblue	M13	#C2E2FF	0.628306834	0.7323	skyblue
CUST_483_PI416261804	LOC100289771	skyblue	M13	#C2E2FF	0.620502724	0.893	cyan
A_32_P204205	SIX4	skyblue	M13	#C2E2FF	0.618626596	0.6754	skyblue
A_23_P210109	CYP26B1	skyblue	M13	#C2E2FF	0.612621338	0.7131	skyblue
A_24_P696761	LEMD1	skyblue	M13	#C2E2FF	0.611605312	0.8208	skyblue
A_24_P399220	HOXB3	skyblue	M13	#C2E2FF	0.610103423	0.9691	grey
CUST_1008_PI416573500	DMKN	skyblue	M13	#C2E2FF	0.599808232	0.7789	grey
A_23_P72157	MFSD7	skyblue	M13	#C2E2FF	0.595116186	0.5724	grey
A_23_P370666	GLYATL1	skyblue	M13	#C2E2FF	0.581222659	0.7321	grey
A_23_P252052	FILIP1L	skyblue	M13	#C2E2FF	0.575028098	0.71	grey
A_23_P70670	CD83	skyblue	M13	#C2E2FF	0.571386282	0.7657	grey
A_24_P81789	RHOF	skyblue	M13	#C2E2FF	0.568389795	0.6326	grey
CUST_5634_PI416261804	CD163L1	skyblue	M13	#C2E2FF	0.568366542	0.7816	grey
A_23_P332399	GULP1	skyblue	M13	#C2E2FF	0.567534515	0.8564	skyblue
CUST_12300_PI416261804	HCRTR2	skyblue	M13	#C2E2FF	0.563219879	0.6603	skyblue
A_23_P146066	SPAG1	skyblue	M13	#C2E2FF	0.562753427	0.5378	grey
A_23_P302018	TXK	skyblue	M13	#C2E2FF	0.560811452	0.5476	grey
A_23_P121064	PTX3	skyblue	M13	#C2E2FF	0.556576653	0.7139	grey
A_23_P16409	CAPN12	skyblue	M13	#C2E2FF	0.55613619	0.708	skyblue
A_23_P20814	DDX58	skyblue	M13	#C2E2FF	0.553064976	0.7935	grey
A_23_P331186	RASGEF1B	skyblue	M13	#C2E2FF	0.552698488	0.8703	grey
A_23_P215956	MYC	skyblue	M13	#C2E2FF	0.552082998	0.727	skyblue
A_23_P160559	ECM1	skyblue	M13	#C2E2FF	0.551247278	0.7954	grey
A_24_P321525	RERG	skyblue	M13	#C2E2FF	0.547206996	0.8385	skyblue
CUST_1182_PI417557136	GRIK1	skyblue	M13	#C2E2FF	0.546479843	0.8268	grey
A_23_P137470	SIPA1L2	skyblue	M13	#C2E2FF	0.5459585	0.9142	orange
A_23_P385861	CDCA2	skyblue	M13	#C2E2FF	0.538596219	0.6855	skyblue
A_23_P363316	HOXB5	skyblue	M13	#C2E2FF	0.537770794	0.9351	grey
A_23_P107283	HOXB2	skyblue	M13	#C2E2FF	0.536544508	0.9616	grey
A_23_P13866	SYT10	skyblue	M13	#C2E2FF	0.534885319	0.8641	skyblue
A_23_P10232	BANK1	skyblue	M13	#C2E2FF	0.528282811	0.6308	yellow
A_24_P148907	MAB21L2	skyblue	M13	#C2E2FF	0.527553041	0.7508	grey
A_23_P358917	CYP3A7	skyblue	M13	#C2E2FF	0.524023563	0.6728	grey
A_32_P194312	SDK2	skyblue	M13	#C2E2FF	0.52354934	0.699	grey
A_23_P91104	KCNK3	skyblue	M13	#C2E2FF	0.523414959	0.8007	skyblue
A_23_P137173	TMSB15A	skyblue	M13	#C2E2FF	0.521431196	0.5489	grey
CUST_16950_PI416261804	FLT3	skyblue	M13	#C2E2FF	0.518613511	0.9047	grey
CUST_4702_PI416261804	IMPG2	skyblue	M13	#C2E2FF	0.516941031	0.6896	grey
A_23_P140830	ELMO3	skyblue	M13	#C2E2FF	0.515168863	0.4746	orange
A_23_P40926	DGKG	skyblue	M13	#C2E2FF	0.508713968	0.8303	grey
A_23_P63929	BRWD2	skyblue	M13	#C2E2FF	0.506517258	0.4791	darkseagreen4
A_23_P149064	PTPRU	skyblue	M13	#C2E2FF	0.503835349	0.7184	grey
A_23_P34804	NTRK1	skyblue	M13	#C2E2FF	0.49364967	0.8503	grey
A_23_P152024	CSK	skyblue	M13	#C2E2FF	0.488177903	0.5236	pink
A_32_P25639	BET3L	skyblue	M13	#C2E2FF	0.485806924	0.7099	grey
CUST_116_PI416408490	BTBD11	skyblue	M13	#C2E2FF	0.483250416	0.9112	grey
A_24_P810290	PPAPDC1A	skyblue	M13	#C2E2FF	0.481742549	0.696	grey
A_23_P23443	EFHD2	skyblue	M13	#C2E2FF	0.480387141	0.8731	grey
CUST_1074_PI416261804	ANXA3	skyblue	M13	#C2E2FF	0.478628062	0.815	skyblue
A_23_P27229	MYO15A	skyblue	M13	#C2E2FF	0.478400809	0.8448	grey
CUST_13255_PI416261804	GRM8	skyblue	M13	#C2E2FF	0.475002946	0.7784	skyblue
A_24_P7228	C8orf56	skyblue	M13	#C2E2FF	0.474767972	0.4988	brown
CUST_14403_PI416261804	GGH	skyblue	M13	#C2E2FF	0.472339113	0.6667	grey
A_23_P78608	DENND1C	skyblue	M13	#C2E2FF	0.463045052	0.6641	grey
CUST_11863_PI416261804	CCDC110	skyblue	M13	#C2E2FF	0.462263978	0.5643	grey
A_23_P60405	DDX31	skyblue	M13	#C2E2FF	0.45915711	0.4811	plum1
A_24_P296508	SLC43A2	skyblue	M13	#C2E2FF	0.458674432	0.4994	turquoise
CUST_7899_PI416261804	AOX1	skyblue	M13	#C2E2FF	0.457251074	0.5304	skyblue
A_32_P162066	FAM105A	skyblue	M13	#C2E2FF	0.455757909	0.4185	grey
A_23_P370786	OR2L13	skyblue	M13	#C2E2FF	0.453537811	0.4571	grey
A_23_P217384	AP1S2	skyblue	M13	#C2E2FF	0.451991656	0.7221	grey
A_23_P141035	CHST4	skyblue	M13	#C2E2FF	0.449174803	0.2615	grey
A_23_P153616	MADCAM1	skyblue	M13	#C2E2FF	0.444528438	0.8014	grey
A_23_P314145	UST	skyblue	M13	#C2E2FF	0.441295578	0.8077	grey
A_24_P200854	HOXA2	skyblue	M13	#C2E2FF	0.439485201	0.9537	grey
A_23_P255616	NRSN1	skyblue	M13	#C2E2FF	0.438961962	0.8748	grey
A_24_P416370	HOXB4	skyblue	M13	#C2E2FF	0.432878457	0.85	grey
A_32_P440095	LOC222699	skyblue	M13	#C2E2FF	0.427631148	0.5014	pink
CUST_9602_PI416261804	INGX	skyblue	M13	#C2E2FF	0.420893878	0.4368	grey
A_23_P17814	PLA2G3	skyblue	M13	#C2E2FF	0.418669693	0.7732	grey
A_23_P317591	SEMA3A	skyblue	M13	#C2E2FF	0.410093021	0.775	grey
A_24_P62800	KLHDC8A	skyblue	M13	#C2E2FF	0.404805479	0.8518	skyblue
A_32_P195719	LOC389857	magenta	M14	#D2E9FF	0.913993769	0.8091	magenta
A_23_P159907	MAGED4B	magenta	M14	#D2E9FF	0.892893448	0.7224	magenta
A_23_P86561	CALY	magenta	M14	#D2E9FF	0.880789338	0.7708	magenta
A_23_P96369	CXorf57	magenta	M14	#D2E9FF	0.877517828	0.8937	magenta
A_23_P125078	SLC26A11	magenta	M14	#D2E9FF	0.870209599	0.8497	magenta
A_23_P306489	C5orf40	magenta	M14	#D2E9FF	0.869738106	0.8666	magenta
CUST_1089_PI416573500	C22orf42	magenta	M14	#D2E9FF	0.842744504	0.8018	magenta
A_32_P206949	TMEM17	magenta	M14	#D2E9FF	0.840327363	0.7508	magenta
A_23_P149121	DIRAS3	magenta	M14	#D2E9FF	0.832726961	0.9253	magenta
A_23_P106405	NDN	magenta	M14	#D2E9FF	0.828628565	0.7287	magenta
A_24_P383609	NANOS1	magenta	M14	#D2E9FF	0.827981073	0.8061	magenta
A_23_P208937	TLE6	magenta	M14	#D2E9FF	0.8220311	0.6838	magenta
CUST_1134_PI416379584	IGSF1	magenta	M14	#D2E9FF	0.819460684	0.8211	magenta
A_23_P134225	LRRC61	magenta	M14	#D2E9FF	0.808600341	0.7345	grey
A_24_P400027	FAM133A	magenta	M14	#D2E9FF	0.798857783	0.7914	magenta
A_24_P282383	MYH7	magenta	M14	#D2E9FF	0.790805317	0.8693	magenta
A_23_P99996	MAGEL2	magenta	M14	#D2E9FF	0.785490966	0.8572	magenta
A_23_P258483	ANKRD55	magenta	M14	#D2E9FF	0.784069046	0.8268	magenta
A_23_P140375	NGB	magenta	M14	#D2E9FF	0.759005263	0.8826	magenta
A_23_P134484	CALCR	magenta	M14	#D2E9FF	0.758957753	0.8658	magenta
A_23_P140490	BRUNOL6	magenta	M14	#D2E9FF	0.754567201	0.7851	magenta
A_23_P82503	PEG10	magenta	M14	#D2E9FF	0.754082012	0.855	magenta
A_23_P163492	BAIAP3	magenta	M14	#D2E9FF	0.743348682	0.8932	grey
A_23_P125809	ZCCHC12	magenta	M14	#D2E9FF	0.739725949	0.7743	magenta
A_23_P142708	LMAN2L	magenta	M14	#D2E9FF	0.738865049	0.5384	magenta
A_23_P22487	PCSK1N	magenta	M14	#D2E9FF	0.737649732	0.5491	magenta
A_32_P116989	ZCCHC18	magenta	M14	#D2E9FF	0.736766144	0.694	darkorange
A_23_P309779	N4BP2	magenta	M14	#D2E9FF	0.730171828	0.8039	grey
A_32_P234184	HES5	magenta	M14	#D2E9FF	0.723084766	0.8279	magenta
A_23_P333951	DNAH14	magenta	M14	#D2E9FF	0.720436085	0.8305	grey
A_23_P136504	SLC25A21	magenta	M14	#D2E9FF	0.711656825	0.623	grey
A_23_P121676	CXXC4	magenta	M14	#D2E9FF	0.709916367	0.8223	grey
A_23_P407583	PEG3	magenta	M14	#D2E9FF	0.703668448	0.7594	grey
A_23_P300740	NPB	magenta	M14	#D2E9FF	0.703521758	0.535	magenta
CUST_543_PI416379584	TMEM91	magenta	M14	#D2E9FF	0.698340839	0.8471	grey
A_32_P32739	NAGS	magenta	M14	#D2E9FF	0.697157207	0.7214	grey
A_23_P120694	KCNE2	magenta	M14	#D2E9FF	0.696907482	0.5168	grey
A_24_P215475	ZNF10	magenta	M14	#D2E9FF	0.69517621	0.4662	brown4
A_32_P175539	RCN2	magenta	M14	#D2E9FF	0.692032887	0.5855	lightyellow
CUST_825_PI416379584	PABPC1L2A	magenta	M14	#D2E9FF	0.687271651	0.6485	grey
CUST_13086_PI416261804	SCG2	magenta	M14	#D2E9FF	0.687096435	0.8723	magenta
A_23_P321501	DHRS2	magenta	M14	#D2E9FF	0.681305348	0.7314	lightyellow
CUST_246_PI416408490	ECE2	magenta	M14	#D2E9FF	0.676150341	0.8304	grey
A_24_P330385	SLC22A17	magenta	M14	#D2E9FF	0.674620219	0.4106	royalblue
A_23_P73809	LRCH2	magenta	M14	#D2E9FF	0.673675052	0.6445	skyblue3
A_23_P114597	SPRR2G	magenta	M14	#D2E9FF	0.666258411	0.6527	magenta
CUST_557_PI416408490	SCN9A	magenta	M14	#D2E9FF	0.665560875	0.8846	magenta
A_23_P416821	TMEM196	magenta	M14	#D2E9FF	0.664960966	0.8871	magenta
A_23_P11787	WNT4	magenta	M14	#D2E9FF	0.662956564	0.8717	grey
A_23_P103812	FAM5C	magenta	M14	#D2E9FF	0.662590035	0.7742	magenta
A_23_P355295	FMO2	magenta	M14	#D2E9FF	0.652387726	0.7844	grey
A_23_P1102	ACTA1	magenta	M14	#D2E9FF	0.651906686	0.812	magenta
CUST_1108_PI416379584	MSMP	magenta	M14	#D2E9FF	0.645683288	0.5839	grey
CUST_15610_PI416261804	AIRE	magenta	M14	#D2E9FF	0.644114743	0.5018	turquoise
A_32_P222961	SPIN4	magenta	M14	#D2E9FF	0.639407709	0.6121	grey
A_32_P528967	RTP1	magenta	M14	#D2E9FF	0.631094504	0.7815	grey
CUST_860_PI416379584	RD3	magenta	M14	#D2E9FF	0.6273856	0.7577	grey
A_24_P322908	USP27X	magenta	M14	#D2E9FF	0.622697895	0.6673	lightcyan
A_23_P59738	MYL7	magenta	M14	#D2E9FF	0.622338785	0.4406	grey
A_23_P91081	EPCAM	magenta	M14	#D2E9FF	0.618903513	0.7726	grey
A_23_P85209	IL13RA2	magenta	M14	#D2E9FF	0.61803507	0.8609	grey
A_23_P28598	DLX2	magenta	M14	#D2E9FF	0.613599219	0.8933	grey
CUST_14170_PI416261804	NKAIN4	magenta	M14	#D2E9FF	0.613540552	0.7121	grey
A_23_P16078	PAFAH1B3	magenta	M14	#D2E9FF	0.612769108	0.6224	grey
A_24_P236251	DLK1	magenta	M14	#D2E9FF	0.611712495	0.726	magenta
CUST_1109_PI416379584	LOC100130311	magenta	M14	#D2E9FF	0.609962713	0.8247	magenta
A_23_P50376	ZNF331	magenta	M14	#D2E9FF	0.608519263	0.4601	skyblue3
A_23_P98645	DCHS1	magenta	M14	#D2E9FF	0.607612592	0.5153	grey
A_23_P8297	SCML4	magenta	M14	#D2E9FF	0.60650859	0.5712	grey
A_24_P191312	SLC1A4	magenta	M14	#D2E9FF	0.606100045	0.642	grey
CUST_65_PI416383280	USP51	magenta	M14	#D2E9FF	0.604146203	0.5981	grey
A_23_P11256	MAGEE2	magenta	M14	#D2E9FF	0.603274084	0.601	grey
A_32_P142818	DLX1	magenta	M14	#D2E9FF	0.602217968	0.93	grey
A_23_P335329	GNG4	magenta	M14	#D2E9FF	0.600959216	0.8589	grey
CUST_623_PI416379584	hCG_1651889	magenta	M14	#D2E9FF	0.598265452	0.8086	grey
CUST_851_PI416379584	FAM159A	magenta	M14	#D2E9FF	0.597133654	0.8363	grey
A_23_P116235	MDK	magenta	M14	#D2E9FF	0.596808047	0.6755	grey
A_24_P712562	C17orf67	magenta	M14	#D2E9FF	0.592857724	0.4858	turquoise
A_24_P302584	SOX11	magenta	M14	#D2E9FF	0.589526342	0.8269	grey
A_23_P144071	COL7A1	magenta	M14	#D2E9FF	0.589278755	0.6853	grey
CUST_10273_PI416261804	GPR101	magenta	M14	#D2E9FF	0.585376128	0.7288	grey
CUST_2993_PI416261804	KIAA1024L	magenta	M14	#D2E9FF	0.585150672	0.6125	magenta
A_23_P138938	PGR	magenta	M14	#D2E9FF	0.584478732	0.6873	grey
A_23_P213678	PAM	magenta	M14	#D2E9FF	0.583089845	0.7814	magenta
CUST_481_PI417507815	hCG_2009921	magenta	M14	#D2E9FF	0.582849962	0.7743	grey
A_23_P1286	C10orf82	magenta	M14	#D2E9FF	0.581155483	0.8169	grey
A_23_P154962	RIMBP3	magenta	M14	#D2E9FF	0.580299257	0.8366	magenta
A_23_P113471	FAAH2	magenta	M14	#D2E9FF	0.576204294	0.6628	grey
A_23_P411903	GLRA2	magenta	M14	#D2E9FF	0.574208942	0.746	grey
CUST_13520_PI416261804	CITED1	magenta	M14	#D2E9FF	0.57371909	0.8785	grey
A_23_P95221	LPA	magenta	M14	#D2E9FF	0.573154554	0.6446	grey
A_23_P125117	KLHDC8B	magenta	M14	#D2E9FF	0.572633935	0.806	grey
A_23_P161125	MOV10	magenta	M14	#D2E9FF	0.570970754	0.4929	turquoise
CUST_65_PI416573500	HDGFL1	magenta	M14	#D2E9FF	0.565102086	0.593	grey
A_23_P374844	GAL	magenta	M14	#D2E9FF	0.56380692	0.8641	grey
A_24_P75183	TEPP	magenta	M14	#D2E9FF	0.56181422	0.4617	antiquewhite4
A_24_P728604	TMEM114	magenta	M14	#D2E9FF	0.561214479	0.6296	grey
CUST_10418_PI416261804	LOC100292110	magenta	M14	#D2E9FF	0.556979865	0.47	turquoise
A_23_P414958	PLXNC1	magenta	M14	#D2E9FF	0.55613675	0.8351	grey
CUST_968_PI416573500	DGKK	magenta	M14	#D2E9FF	0.556111418	0.7233	grey
A_23_P121037	PODXL2	magenta	M14	#D2E9FF	0.553015035	0.5502	grey
A_23_P332268	GABRG3	magenta	M14	#D2E9FF	0.551877814	0.7086	grey
A_23_P10062	MGAT4C	magenta	M14	#D2E9FF	0.551256239	0.7596	grey
A_23_P322395	ZSCAN1	magenta	M14	#D2E9FF	0.550182381	0.2232	turquoise
A_23_P202927	KCNJ5	magenta	M14	#D2E9FF	0.548630846	0.6713	grey
A_23_P70660	FAM46A	magenta	M14	#D2E9FF	0.54370025	0.8597	grey
A_32_P167396	LOC728142	magenta	M14	#D2E9FF	0.543143148	0.3238	grey
A_23_P59507	SH2B2	magenta	M14	#D2E9FF	0.537740157	0.571	grey
A_32_P155666	ECEL1	magenta	M14	#D2E9FF	0.536251035	0.8865	grey
CUST_16414_PI416261804	MC3R	magenta	M14	#D2E9FF	0.533502727	0.6157	grey
A_23_P84230	OTP	magenta	M14	#D2E9FF	0.529246461	0.925	grey
A_24_P238250	LGALS7	magenta	M14	#D2E9FF	0.526592686	0.4929	turquoise
CUST_7568_PI416261804	SLC41A2	magenta	M14	#D2E9FF	0.520293666	0.5338	grey
A_23_P311818	GHRH	magenta	M14	#D2E9FF	0.520016742	0.5872	magenta
CUST_10991_PI416261804	CFC1	magenta	M14	#D2E9FF	0.517975967	0.5484	grey
A_24_P256404	ENST00000356370	magenta	M14	#D2E9FF	0.517804498	0.6383	grey
A_23_P131128	ZNF569	magenta	M14	#D2E9FF	0.511551928	0.3621	pink
A_23_P153155	GALR1	magenta	M14	#D2E9FF	0.509470398	0.8049	grey
A_32_P75792	FAM132A	magenta	M14	#D2E9FF	0.506887758	0.5359	grey
CUST_4796_PI416261804	LOC100134123	magenta	M14	#D2E9FF	0.50652708	0.8591	grey
CUST_500_PI416408490	PCDH17	magenta	M14	#D2E9FF	0.503475309	0.7846	grey
CUST_15687_PI416261804	TFPI2	magenta	M14	#D2E9FF	0.501256223	0.6295	grey
CUST_674_PI416408490	ZDHHC15	magenta	M14	#D2E9FF	0.500271842	0.4513	cyan
A_23_P429950	KAL1	magenta	M14	#D2E9FF	0.49838969	0.656	grey
A_23_P203120	CADM1	magenta	M14	#D2E9FF	0.494662242	0.7868	grey
CUST_7918_PI416261804	AGPAT2	magenta	M14	#D2E9FF	0.488540743	0.5003	magenta
A_23_P142849	RND3	magenta	M14	#D2E9FF	0.487844858	0.7667	grey
CUST_1423_PI416379584	FEZF1	magenta	M14	#D2E9FF	0.485069716	0.876	magenta
A_24_P693461	SFTA3	magenta	M14	#D2E9FF	0.481899161	0.854	grey
CUST_9777_PI416261804	GABRE	magenta	M14	#D2E9FF	0.479581143	0.8123	grey
A_24_P79070	GNG8	magenta	M14	#D2E9FF	0.470211192	0.7923	grey
CUST_11534_PI416261804	LOC100192378	magenta	M14	#D2E9FF	0.466126813	0.7827	grey
CUST_12286_PI416261804	POU2F2	magenta	M14	#D2E9FF	0.461210792	0.4903	grey
CUST_16303_PI416261804	HCRTR1	magenta	M14	#D2E9FF	0.461165479	0.7836	grey
A_23_P40761	OSTalpha	magenta	M14	#D2E9FF	0.461119323	0.4967	grey
A_23_P333029	C8orf47	magenta	M14	#D2E9FF	0.459830444	0.7812	grey
A_23_P25121	FKBP11	magenta	M14	#D2E9FF	0.459350248	0.7227	grey
A_23_P158811	PRKG1	magenta	M14	#D2E9FF	0.45873396	0.6769	grey
A_32_P144852	CR622110	magenta	M14	#D2E9FF	0.456796686	0.4033	grey
CUST_1168_PI416573500	CDKL4	magenta	M14	#D2E9FF	0.452525291	0.4967	grey
A_32_P780817	CT45A1	magenta	M14	#D2E9FF	0.449309155	0.6418	grey
CUST_13675_PI416261804	SYT14	magenta	M14	#D2E9FF	0.447303487	0.4335	turquoise
A_23_P120504	C20orf46	magenta	M14	#D2E9FF	0.445545136	0.8181	grey
A_24_P117954	INO80C	magenta	M14	#D2E9FF	0.443513241	0.4436	turquoise
A_23_P122414	GUCA1A	magenta	M14	#D2E9FF	0.440799731	0.6189	grey
CUST_13182_PI416261804	PNMA5	magenta	M14	#D2E9FF	0.440639622	0.3521	turquoise
A_23_P217528	KLF8	magenta	M14	#D2E9FF	0.431987117	0.7429	grey
CUST_11133_PI416261804	KCNIP1	magenta	M14	#D2E9FF	0.431812702	0.6904	grey
A_23_P257803	DMGDH	magenta	M14	#D2E9FF	0.431496279	0.4971	grey
A_23_P105251	GLI1	magenta	M14	#D2E9FF	0.430240963	0.7255	grey
CUST_10476_PI416261804	DLX5	magenta	M14	#D2E9FF	0.427580737	0.8506	grey
A_23_P103276	KTI12	magenta	M14	#D2E9FF	0.425667759	0.1971	orange
CUST_513_PI416379584	VAX1	magenta	M14	#D2E9FF	0.421403807	0.6239	grey
A_23_P156970	MEST	magenta	M14	#D2E9FF	0.418960944	0.8276	grey
CUST_6073_PI416261804	CTHRC1	magenta	M14	#D2E9FF	0.415859511	0.5434	grey
A_24_P382579	OXT	magenta	M14	#D2E9FF	0.411879578	0.824	grey
A_23_P502320	AGRP	magenta	M14	#D2E9FF	0.406698791	0.3979	grey
A_23_P416774	CLIC5	magenta	M14	#D2E9FF	0.405793201	0.7605	grey
A_32_P85676	STK32B	magenta	M14	#D2E9FF	0.40442789	0.6551	grey
CUST_12458_PI416261804	PTGER3	magenta	M14	#D2E9FF	0.403413279	0.8882	grey
A_23_P98616	SLC22A6	magenta	M14	#D2E9FF	0.402758388	0.54	grey
CUST_5257_PI416261804	PABPC1L2B	magenta	M14	#D2E9FF	0.401849394	0.5311	grey
A_23_P315364	CXCL2	magenta	M14	#D2E9FF	0.401608351	0.5209	pink
CUST_11323_PI416261804	TBC1D19	brown4	M15	#E1F1FF	0.917593396	0.7647	brown4
CUST_463_PI416408490	NEFH	brown4	M15	#E1F1FF	0.911025317	0.9145	brown4
CUST_16615_PI416261804	RHOBTB2	brown4	M15	#E1F1FF	0.894296022	0.9259	brown4
CUST_12750_PI416261804	PCDH12	brown4	M15	#E1F1FF	0.891221326	0.8922	brown4
A_23_P162171	MCAM	brown4	M15	#E1F1FF	0.881882106	0.8624	brown4
CUST_10382_PI416261804	IDH3G	brown4	M15	#E1F1FF	0.880483894	0.8626	brown4
A_23_P311912	AHNAK2	brown4	M15	#E1F1FF	0.879006092	0.8819	brown4
CUST_1262_PI416379584	CLCN5	brown4	M15	#E1F1FF	0.871261672	0.867	brown4
A_24_P18137	NEFL	brown4	M15	#E1F1FF	0.859520161	0.8885	brown4
CUST_1613_PI416261804	FLJ43860	brown4	M15	#E1F1FF	0.856776423	0.9218	brown4
A_23_P138294	MMEL1	brown4	M15	#E1F1FF	0.856164422	0.763	brown4
CUST_464_PI416408490	NEFM	brown4	M15	#E1F1FF	0.854024763	0.9113	brown4
A_23_P47614	PHLDA2	brown4	M15	#E1F1FF	0.842475317	0.8891	brown4
A_23_P104563	CPT1A	brown4	M15	#E1F1FF	0.842405792	0.8519	red
A_23_P120316	MTHFD2	brown4	M15	#E1F1FF	0.842203032	0.8352	brown4
A_23_P204847	LCP1	brown4	M15	#E1F1FF	0.841602956	0.8109	brown4
A_23_P114689	ASAP3	brown4	M15	#E1F1FF	0.836960262	0.7803	brown4
A_24_P366315	KIF21A	brown4	M15	#E1F1FF	0.836756865	0.8002	brown4
CUST_8503_PI416261804	CTSZ	brown4	M15	#E1F1FF	0.834687146	0.8017	brown4
A_23_P166459	LGALS1	brown4	M15	#E1F1FF	0.825831799	0.8953	brown4
A_23_P146644	ANXA2	brown4	M15	#E1F1FF	0.823793955	0.8679	brown4
A_24_P308029	HSPB6	brown4	M15	#E1F1FF	0.810402491	0.6722	brown4
A_23_P302494	PPP1R3D	brown4	M15	#E1F1FF	0.81020374	0.8239	red
A_32_P86456	AL583429	brown4	M15	#E1F1FF	0.808882591	0.7321	brown4
A_23_P137984	S100A10	brown4	M15	#E1F1FF	0.808243404	0.8933	brown4
A_23_P385105	PLCD4	brown4	M15	#E1F1FF	0.801442322	0.8338	brown4
A_23_P100074	AVEN	brown4	M15	#E1F1FF	0.800507788	0.7497	orange
A_23_P314101	SUSD2	brown4	M15	#E1F1FF	0.798355942	0.9289	brown4
A_23_P52552	BAG3	brown4	M15	#E1F1FF	0.797851983	0.648	brown4
A_23_P384517	GYG1	brown4	M15	#E1F1FF	0.795346103	0.7094	brown4
A_23_P127385	MYBPC3	brown4	M15	#E1F1FF	0.791495972	0.6431	brown4
A_23_P4536	EPB41L3	brown4	M15	#E1F1FF	0.789668874	0.8491	black
A_24_P204244	ANXA2P1	brown4	M15	#E1F1FF	0.783878241	0.8254	brown4
A_23_P105545	VAMP1	brown4	M15	#E1F1FF	0.782656264	0.8937	brown4
A_23_P119102	VASP	brown4	M15	#E1F1FF	0.782460963	0.7771	salmon
A_23_P213518	CAST	brown4	M15	#E1F1FF	0.77260424	0.8486	brown4
A_23_P487	UCK2	brown4	M15	#E1F1FF	0.767846967	0.6754	grey
A_24_P331882	KIAA1211	brown4	M15	#E1F1FF	0.765749642	0.8315	brown4
A_32_P146552	AI801539	brown4	M15	#E1F1FF	0.761901818	0.7548	salmon
A_23_P345118	PIM1	brown4	M15	#E1F1FF	0.761035728	0.7961	grey
A_23_P77493	TUBB3	brown4	M15	#E1F1FF	0.760559342	0.8567	brown4
A_23_P19164	TTC1	brown4	M15	#E1F1FF	0.758847492	0.7126	black
A_23_P146367	C9orf89	brown4	M15	#E1F1FF	0.757295648	0.8013	salmon
A_23_P406025	PRUNE2	brown4	M15	#E1F1FF	0.756664825	0.8017	brown4
CUST_9014_PI416261804	ACLY	brown4	M15	#E1F1FF	0.756338799	0.8329	grey
A_23_P340722	XPOT	brown4	M15	#E1F1FF	0.756232344	0.6169	black
A_24_P410678	JAK1	brown4	M15	#E1F1FF	0.754713629	0.7199	brown4
A_23_P121082	GBE1	brown4	M15	#E1F1FF	0.751537966	0.9032	brown4
A_23_P252082	TMEM176A	brown4	M15	#E1F1FF	0.749718244	0.7544	brown4
A_23_P130764	KCNJ14	brown4	M15	#E1F1FF	0.74735182	0.811	brown4
CUST_5180_PI416261804	C19orf63	brown4	M15	#E1F1FF	0.74474116	0.6566	black
CUST_745_PI416573500	LOC347475	brown4	M15	#E1F1FF	0.744732732	0.8714	black
A_23_P3866	COTL1	brown4	M15	#E1F1FF	0.74034063	0.7398	black
A_23_P157007	TMEM176B	brown4	M15	#E1F1FF	0.740259516	0.7265	brown4
A_24_P225907	DPH3	brown4	M15	#E1F1FF	0.737259259	0.6715	orange
A_23_P257704	HSPB1	brown4	M15	#E1F1FF	0.736879034	0.8097	salmon
A_23_P315815	NRG1	brown4	M15	#E1F1FF	0.734609325	0.8628	grey
CUST_14375_PI416261804	PDGFD	brown4	M15	#E1F1FF	0.733171165	0.8404	brown4
A_23_P164081	MYH10	brown4	M15	#E1F1FF	0.728739849	0.7443	orange
A_32_P172803	MAP9	brown4	M15	#E1F1FF	0.721977391	0.7975	orange
A_23_P61398	PIM3	brown4	M15	#E1F1FF	0.721192718	0.6204	black
CUST_7167_PI416261804	C12orf68	brown4	M15	#E1F1FF	0.720597726	0.7501	brown4
A_24_P511877	LOC647121	brown4	M15	#E1F1FF	0.714589061	0.7906	brown4
A_23_P95470	CD151	brown4	M15	#E1F1FF	0.713033635	0.5034	yellow
CUST_16248_PI416261804	RET	brown4	M15	#E1F1FF	0.708948924	0.7978	brown4
A_23_P41942	POLR3G	brown4	M15	#E1F1FF	0.708221146	0.7478	salmon
CUST_9709_PI416261804	TTC39A	brown4	M15	#E1F1FF	0.707719286	0.9212	brown4
A_23_P127339	PI4K2A	brown4	M15	#E1F1FF	0.702695496	0.6782	orange
A_23_P8513	SNX10	brown4	M15	#E1F1FF	0.70229518	0.8571	orange
CUST_98_PI417507815	FAM123B	brown4	M15	#E1F1FF	0.7019735	0.5884	brown4
A_23_P49338	TNFRSF12A	brown4	M15	#E1F1FF	0.699730092	0.8626	brown4
A_23_P17663	MX1	brown4	M15	#E1F1FF	0.698738348	0.8602	red
A_23_P146444	CORO2A	brown4	M15	#E1F1FF	0.698729715	0.8568	grey
A_23_P49878	FAM64A	brown4	M15	#E1F1FF	0.696876744	0.5644	brown4
A_24_P265135	UBE3C	brown4	M15	#E1F1FF	0.695946413	0.4446	grey
A_23_P52101	CYB5R1	brown4	M15	#E1F1FF	0.694863843	0.7323	brown4
A_32_P198177	PALM3	brown4	M15	#E1F1FF	0.693276896	0.7405	skyblue
A_24_P58037	LOC392288	brown4	M15	#E1F1FF	0.691525315	0.5302	grey
A_23_P24903	P2RY2	brown4	M15	#E1F1FF	0.690001018	0.7271	brown4
A_23_P23983	FAM188A	brown4	M15	#E1F1FF	0.689973103	0.7301	black
A_23_P37825	SPIRE2	brown4	M15	#E1F1FF	0.689322849	0.6332	grey
A_23_P156443	KPNA5	brown4	M15	#E1F1FF	0.688652033	0.4824	grey
A_23_P63017	LGALS8	brown4	M15	#E1F1FF	0.686107614	0.802	grey
A_23_P168592	CCDC126	brown4	M15	#E1F1FF	0.681832894	0.402	darkseagreen4
A_24_P333494	FBXO42	brown4	M15	#E1F1FF	0.679539015	0.4977	grey
A_23_P218225	QPRT	brown4	M15	#E1F1FF	0.679498577	0.8369	orange
CUST_10011_PI416261804	CALCB	brown4	M15	#E1F1FF	0.678745053	0.6649	brown4
A_32_P749354	EIF1AD	brown4	M15	#E1F1FF	0.676963016	0.6008	black
A_24_P12435	NCOA7	brown4	M15	#E1F1FF	0.676067747	0.5671	orange
CUST_4912_PI416261804	SLC5A7	brown4	M15	#E1F1FF	0.674079605	0.8506	grey
CUST_13581_PI416261804	CPEB1	brown4	M15	#E1F1FF	0.67300768	0.6866	orange
A_23_P390097	TTC39B	brown4	M15	#E1F1FF	0.672442259	0.7971	orange
A_23_P129486	SEPX1	brown4	M15	#E1F1FF	0.672123691	0.4278	greenyellow
A_24_P896205	LOC645722	brown4	M15	#E1F1FF	0.667323007	0.8003	salmon
A_23_P207911	TRPV2	brown4	M15	#E1F1FF	0.664506009	0.8517	orange
A_24_P879740	MAP1B	brown4	M15	#E1F1FF	0.664423828	0.7844	orange
A_23_P371145	ADPRHL1	brown4	M15	#E1F1FF	0.663386573	0.5881	brown4
CUST_1461_PI417557136	SLC18A3	brown4	M15	#E1F1FF	0.661510174	0.8656	grey
A_23_P13713	PRPH	brown4	M15	#E1F1FF	0.656633207	0.8272	grey
A_23_P149375	THEM4	brown4	M15	#E1F1FF	0.652638108	0.6848	brown4
A_23_P156261	GLRA1	brown4	M15	#E1F1FF	0.650655753	0.8339	salmon
CUST_12230_PI416261804	CALCA	brown4	M15	#E1F1FF	0.645071243	0.4328	grey
A_23_P376557	MMP25	brown4	M15	#E1F1FF	0.644029007	0.5576	salmon
A_32_P498287	SLC7A14	brown4	M15	#E1F1FF	0.641808162	0.7416	grey
A_23_P314712	CABYR	brown4	M15	#E1F1FF	0.637575482	0.8274	grey
A_23_P250982	ISOC1	brown4	M15	#E1F1FF	0.635022427	0.8816	brown4
A_32_P232588	BM677531	brown4	M15	#E1F1FF	0.633548884	0.4783	grey
A_23_P68669	CHODL	brown4	M15	#E1F1FF	0.632839542	0.8785	grey
A_24_P387514	LRP5L	brown4	M15	#E1F1FF	0.63067919	0.6103	skyblue
CUST_45_PI416408490	SRD5A1	brown4	M15	#E1F1FF	0.630413274	0.6314	grey
A_23_P95810	PKP3	brown4	M15	#E1F1FF	0.628801467	0.6736	grey
CUST_8565_PI416261804	VAT1L	brown4	M15	#E1F1FF	0.628691551	0.8949	brown4
A_23_P140630	LMAN1L	brown4	M15	#E1F1FF	0.628492798	0.3529	turquoise
A_23_P8571	SRCRB4D	brown4	M15	#E1F1FF	0.628400635	0.6781	black
A_23_P200443	SHC1	brown4	M15	#E1F1FF	0.622876751	0.6178	grey
CUST_10920_PI416261804	CLGN	brown4	M15	#E1F1FF	0.622348357	0.87	brown4
A_23_P416468	PIF1	brown4	M15	#E1F1FF	0.621608572	0.8016	skyblue
A_23_P214897	AKAP12	brown4	M15	#E1F1FF	0.620891457	0.8143	grey
A_24_P89708	IMPDH1	brown4	M15	#E1F1FF	0.619434381	0.5343	orange
A_23_P103703	HSPB7	brown4	M15	#E1F1FF	0.617490611	0.7345	brown4
A_23_P25515	MTMR6	brown4	M15	#E1F1FF	0.615574683	0.5818	grey
A_23_P123172	OR2A9P	brown4	M15	#E1F1FF	0.614999898	0.6774	salmon
CUST_338_PI416261804	ANKRD29	brown4	M15	#E1F1FF	0.61395607	0.8573	grey
A_23_P216742	PAPPA	brown4	M15	#E1F1FF	0.609517797	0.7879	grey
A_24_P84419	VAV2	brown4	M15	#E1F1FF	0.603205495	0.7065	brown4
CUST_99_PI416408490	LOC651921	brown4	M15	#E1F1FF	0.602971319	0.4581	brown
CUST_6771_PI416261804	CCDC152	brown4	M15	#E1F1FF	0.602476445	0.8498	grey
A_23_P258891	SNX16	brown4	M15	#E1F1FF	0.602281998	0.6219	orange
A_23_P422026	ME1	brown4	M15	#E1F1FF	0.600475206	0.7495	grey
CUST_2525_PI416261804	LOC643988	brown4	M15	#E1F1FF	0.599186994	0.462	turquoise
A_23_P404678	RAB3D	brown4	M15	#E1F1FF	0.598604532	0.6293	grey
A_24_P52921	BCAT1	brown4	M15	#E1F1FF	0.598043439	0.8379	brown4
A_23_P18082	C3orf39	brown4	M15	#E1F1FF	0.596968905	0.6671	grey
CUST_9005_PI416261804	ANKRD52	brown4	M15	#E1F1FF	0.596346951	0.4404	darkseagreen4
A_23_P154874	DSCR3	brown4	M15	#E1F1FF	0.596230707	0.3956	grey
A_23_P365685	LIMS3	brown4	M15	#E1F1FF	0.593918749	0.4916	grey
A_23_P136058	ATR	brown4	M15	#E1F1FF	0.588252891	0.4794	midnightblue
CUST_681_PI416261804	TPD52L2	brown4	M15	#E1F1FF	0.586069726	0.3058	cyan
A_23_P311732	GNG12	brown4	M15	#E1F1FF	0.585358069	0.7857	grey
A_24_P365901	TSPAN33	brown4	M15	#E1F1FF	0.585107017	0.7748	brown4
A_23_P45999	FBXO2	brown4	M15	#E1F1FF	0.584747517	0.6386	grey
A_23_P67151	OLFM2	brown4	M15	#E1F1FF	0.584246268	0.633	grey
A_23_P311232	CLASP1	brown4	M15	#E1F1FF	0.582392388	0.5677	grey
A_24_P323114	ANXA2P3	brown4	M15	#E1F1FF	0.58128644	0.5105	turquoise
A_23_P101521	C19orf41	brown4	M15	#E1F1FF	0.580383707	0.5606	grey
CUST_1279_PI416573500	TRIM36	brown4	M15	#E1F1FF	0.580005008	0.8035	brown4
CUST_808_PI416261804	RAB39	brown4	M15	#E1F1FF	0.577248167	0.6202	grey
A_23_P87310	LMO1	brown4	M15	#E1F1FF	0.575443126	0.8573	brown4
A_24_P295245	ASPH	brown4	M15	#E1F1FF	0.574604551	0.4221	blue
A_23_P63343	UTS2	brown4	M15	#E1F1FF	0.573973872	0.8065	grey
A_23_P84320	HMX1	brown4	M15	#E1F1FF	0.573440676	0.5067	white
A_24_P372672	DLAT	brown4	M15	#E1F1FF	0.573100379	0.391	darkorange
A_23_P158059	ASB6	brown4	M15	#E1F1FF	0.571527796	0.5954	white
A_24_P67681	LOC441795	brown4	M15	#E1F1FF	0.569554537	0.642	grey
CUST_4876_PI416261804	MND1	brown4	M15	#E1F1FF	0.568730148	0.6249	grey
A_23_P23834	LGR6	brown4	M15	#E1F1FF	0.568716779	0.7274	brown4
A_23_P151337	DLEU1	brown4	M15	#E1F1FF	0.568093551	0.5615	grey
CUST_853_PI416573500	SV2C	brown4	M15	#E1F1FF	0.563411131	0.9039	brown4
A_23_P311010	SPRY3	brown4	M15	#E1F1FF	0.562531754	0.6731	grey
CUST_71_PI416408490	ACAN	brown4	M15	#E1F1FF	0.561885398	0.7386	grey
A_32_P24585	SH3PXD2B	brown4	M15	#E1F1FF	0.560523194	0.5833	grey
CUST_2528_PI416261804	LOC100293318	brown4	M15	#E1F1FF	0.559644046	0.554	grey
A_23_P149221	HECTD3	brown4	M15	#E1F1FF	0.559300522	0.4388	red
CUST_16935_PI416261804	AMACR	brown4	M15	#E1F1FF	0.557633647	0.4882	turquoise
A_23_P500433	CARD9	brown4	M15	#E1F1FF	0.548923185	0.7007	brown4
CUST_1758_PI417557136	CHAT	brown4	M15	#E1F1FF	0.546799334	0.7482	grey
A_23_P111480	STAG3L4	brown4	M15	#E1F1FF	0.544587725	0.476	grey
A_23_P254079	STBD1	brown4	M15	#E1F1FF	0.539987639	0.813	grey
A_23_P20267	GDF6	brown4	M15	#E1F1FF	0.537732934	0.2974	midnightblue
A_23_P397293	LY6K	brown4	M15	#E1F1FF	0.535602933	0.5178	grey
A_23_P331670	PYGB	brown4	M15	#E1F1FF	0.534506988	0.434	magenta
CUST_2549_PI416261804	LOC729952	brown4	M15	#E1F1FF	0.533763635	0.6586	grey
A_23_P147255	PCBP3	brown4	M15	#E1F1FF	0.533069416	0.7663	grey
A_23_P250102	CAND2	brown4	M15	#E1F1FF	0.532697925	0.5168	midnightblue
A_23_P93027	FGF18	brown4	M15	#E1F1FF	0.532281082	0.7662	grey
A_23_P253536	NPR3	brown4	M15	#E1F1FF	0.53180888	0.6446	brown4
A_23_P118427	MAP2K3	brown4	M15	#E1F1FF	0.526492128	0.4113	grey
A_23_P134426	GPNMB	brown4	M15	#E1F1FF	0.524942835	0.6014	brown4
A_23_P340382	KIAA1841	brown4	M15	#E1F1FF	0.524251358	0.7069	grey
A_32_P57292	LANCL3	brown4	M15	#E1F1FF	0.522851641	0.752	grey
A_32_P66364	PPP1R1C	brown4	M15	#E1F1FF	0.521761153	0.7478	brown4
A_23_P58676	C5orf23	brown4	M15	#E1F1FF	0.520543563	0.7505	brown4
A_23_P22214	PRKAR2A	brown4	M15	#E1F1FF	0.519244905	0.5337	grey
CUST_1944_PI417557136	CHRM2	brown4	M15	#E1F1FF	0.517713365	0.877	grey
A_32_P6433	DB363547	brown4	M15	#E1F1FF	0.517531568	0.481	royalblue
A_23_P123622	NPR2	brown4	M15	#E1F1FF	0.516670812	0.6925	grey
A_23_P4041	PCTP	brown4	M15	#E1F1FF	0.51479821	0.5748	grey
A_24_P306443	LOC100132288	brown4	M15	#E1F1FF	0.513519962	0.4819	turquoise
A_24_P49427	KIAA1486	brown4	M15	#E1F1FF	0.513120628	0.7362	grey
A_23_P94403	TYRP1	brown4	M15	#E1F1FF	0.509882634	0.8445	brown4
A_23_P22119	PLEC1	brown4	M15	#E1F1FF	0.509607522	0.4186	grey
A_32_P55799	AI263830	brown4	M15	#E1F1FF	0.506673133	0.4352	greenyellow
A_23_P258310	PXDNL	brown4	M15	#E1F1FF	0.504832122	0.5043	midnightblue
CUST_5639_PI416261804	PSMD13	brown4	M15	#E1F1FF	0.501261441	0.3728	midnightblue
A_23_P205801	PLDN	brown4	M15	#E1F1FF	0.501158181	0.5097	turquoise
A_23_P143621	CRYBB1	brown4	M15	#E1F1FF	0.500791974	0.6701	grey
A_23_P201605	DENND1B	brown4	M15	#E1F1FF	0.499529766	0.5937	grey
CUST_223_PI416261804	ANKRD50	brown4	M15	#E1F1FF	0.499516362	0.754	grey
A_23_P257057	C8orf55	brown4	M15	#E1F1FF	0.497024323	0.3113	cyan
A_23_P54313	CD276	brown4	M15	#E1F1FF	0.489486995	0.3802	grey
A_23_P137665	CHI3L1	brown4	M15	#E1F1FF	0.488714137	0.6659	grey
A_23_P100704	MAPK7	brown4	M15	#E1F1FF	0.487687748	0.4766	yellowgreen
A_24_P24685	LOC729595	brown4	M15	#E1F1FF	0.484543638	0.599	grey
A_32_P199252	HSP90AA1	brown4	M15	#E1F1FF	0.482415673	0.4349	greenyellow
A_24_P177236	CABP7	brown4	M15	#E1F1FF	0.480392693	0.6152	grey
A_32_P214969	AV722457	brown4	M15	#E1F1FF	0.480006494	0.33	skyblue3
CUST_3868_PI416261804	LOC731602	brown4	M15	#E1F1FF	0.461262096	0.2511	cyan
CUST_972_PI416379584	LRRC52	brown4	M15	#E1F1FF	0.448767871	0.4987	grey
A_23_P339098	SLC35F2	brown4	M15	#E1F1FF	0.444387617	0.7717	grey
CUST_400_PI416261804	C15orf17	brown4	M15	#E1F1FF	0.440736449	0.3446	grey
A_23_P88630	BLM	brown4	M15	#E1F1FF	0.43581211	0.6219	grey
A_23_P158570	ACADSB	brown4	M15	#E1F1FF	0.43454736	0.1885	black
CUST_1068_PI416261804	HDHD3	brown4	M15	#E1F1FF	0.430714284	0.2873	grey
CUST_6622_PI416261804	FRAT1	brown4	M15	#E1F1FF	0.429918122	0.5635	grey
A_32_P60065	F2RL2	brown4	M15	#E1F1FF	0.426413482	0.7616	grey
CUST_15424_PI416261804	SGOL2	brown4	M15	#E1F1FF	0.421582843	0.3547	skyblue
A_23_P254733	MLF1IP	brown4	M15	#E1F1FF	0.417539657	0.5455	grey
A_23_P141173	MPO	brown4	M15	#E1F1FF	0.414196049	0.4125	yellowgreen
CUST_6711_PI416261804	RG9MTD2	brown4	M15	#E1F1FF	0.413239505	0.3784	steelblue
A_23_P71067	TWIST1	brown4	M15	#E1F1FF	0.409479862	0.4774	grey
CUST_3336_PI416261804	LOC650095	brown4	M15	#E1F1FF	0.409172534	0.2665	grey
CUST_692_PI416379584	TMEM132E	brown4	M15	#E1F1FF	0.404508505	0.7997	grey
A_24_P327181	WNK4	darkseagreen4	M16	#F0F8FF	0.96366382	0.7791	darkseagreen4
A_23_P150547	PGA3	darkseagreen4	M16	#F0F8FF	0.942245412	0.6712	darkseagreen4
A_23_P99956	ALDH1A2	darkseagreen4	M16	#F0F8FF	0.940351798	0.7271	darkseagreen4
CUST_568_PI416408490	SLA	darkseagreen4	M16	#F0F8FF	0.930575758	0.7321	darkseagreen4
A_23_P34700	TNNT2	darkseagreen4	M16	#F0F8FF	0.919587947	0.8302	darkseagreen4
A_23_P132057	NCRNA00158	darkseagreen4	M16	#F0F8FF	0.91291467	0.7967	darkseagreen4
A_23_P207221	SLC47A1	darkseagreen4	M16	#F0F8FF	0.912415779	0.8528	darkseagreen4
CUST_1668_PI416261804	IGSF10	darkseagreen4	M16	#F0F8FF	0.90646744	0.5778	darkseagreen4
CUST_63_PI416408490	ADRA1A	darkseagreen4	M16	#F0F8FF	0.903202071	0.7164	darkseagreen4
A_23_P18649	FAT4	darkseagreen4	M16	#F0F8FF	0.897735491	0.6375	darkseagreen4
A_23_P402936	PPFIA2	darkseagreen4	M16	#F0F8FF	0.891384928	0.8305	darkseagreen4
A_23_P213415	SEMA5A	darkseagreen4	M16	#F0F8FF	0.856176951	0.75	darkseagreen4
CUST_9076_PI416261804	CLSPN	darkseagreen4	M16	#F0F8FF	0.847746089	0.7523	midnightblue
CUST_502_PI416408490	PCDH20	darkseagreen4	M16	#F0F8FF	0.83924368	0.9197	midnightblue
A_23_P166431	C22orf24	darkseagreen4	M16	#F0F8FF	0.838713683	0.6273	midnightblue
A_23_P423237	SGCG	darkseagreen4	M16	#F0F8FF	0.83332028	0.6979	darkseagreen4
A_23_P101131	GRP	darkseagreen4	M16	#F0F8FF	0.821435077	0.7637	darkseagreen4
CUST_3067_PI416261804	THOC3	darkseagreen4	M16	#F0F8FF	0.820565282	0.7418	grey
A_24_P915300	SYDE2	darkseagreen4	M16	#F0F8FF	0.814967612	0.8594	darkseagreen4
A_23_P124003	P2RX2	darkseagreen4	M16	#F0F8FF	0.80816912	0.5121	turquoise
A_32_P150130	PLEKHA2	darkseagreen4	M16	#F0F8FF	0.802352822	0.6871	darkseagreen4
A_23_P127891	BDNF	darkseagreen4	M16	#F0F8FF	0.799243385	0.8772	grey
CUST_492_PI417557136	NPY1R	darkseagreen4	M16	#F0F8FF	0.798893931	0.8765	darkseagreen4
A_24_P265051	PLXNA4	darkseagreen4	M16	#F0F8FF	0.793610723	0.8174	darkseagreen4
A_24_P347411	POSTN	darkseagreen4	M16	#F0F8FF	0.773036661	0.7837	darkseagreen4
A_24_P348326	IL27RA	darkseagreen4	M16	#F0F8FF	0.771569198	0.7851	midnightblue
A_23_P217621	TAF7L	darkseagreen4	M16	#F0F8FF	0.767652625	0.643	darkseagreen4
A_23_P50928	C1QL2	darkseagreen4	M16	#F0F8FF	0.766835207	0.7649	darkseagreen4
A_32_P128209	C5orf27	darkseagreen4	M16	#F0F8FF	0.76587518	0.6903	darkseagreen4
A_23_P117274	MIPEP	darkseagreen4	M16	#F0F8FF	0.756511245	0.5696	darkseagreen4
A_32_P45844	SLC8A2	darkseagreen4	M16	#F0F8FF	0.752321152	0.8964	grey
CUST_6136_PI416261804	FLRT3	darkseagreen4	M16	#F0F8FF	0.752213209	0.8219	grey
A_23_P16252	KLK1	darkseagreen4	M16	#F0F8FF	0.741647263	0.7083	darkseagreen4
A_24_P260134	NMNAT3	darkseagreen4	M16	#F0F8FF	0.739709313	0.4404	black
CUST_11413_PI416261804	CHST9	darkseagreen4	M16	#F0F8FF	0.732807064	0.7539	darkseagreen4
A_23_P37718	CNGB1	darkseagreen4	M16	#F0F8FF	0.728229628	0.6149	darkseagreen4
A_32_P157945	DSP	darkseagreen4	M16	#F0F8FF	0.725805995	0.7155	darkseagreen4
A_23_P7835	EPHA7	darkseagreen4	M16	#F0F8FF	0.722365171	0.7918	darkseagreen4
CUST_1313_PI416573500	FBXW12	darkseagreen4	M16	#F0F8FF	0.721694448	0.6154	grey
A_23_P210763	JAG1	darkseagreen4	M16	#F0F8FF	0.708881616	0.6027	darkseagreen4
A_23_P154367	STK17B	darkseagreen4	M16	#F0F8FF	0.70828847	0.6411	grey
CUST_320_PI416573500	C6orf191	darkseagreen4	M16	#F0F8FF	0.705936083	0.7421	darkseagreen4
CUST_10650_PI416261804	ZNF286A	darkseagreen4	M16	#F0F8FF	0.705485912	0.4561	antiquewhite4
A_23_P139434	PRB2	darkseagreen4	M16	#F0F8FF	0.701221125	0.8034	grey
A_23_P128084	ITGA7	darkseagreen4	M16	#F0F8FF	0.699150595	0.6511	grey
A_32_P143245	C6orf173	darkseagreen4	M16	#F0F8FF	0.698434981	0.7818	grey
A_24_P362931	SLC4A7	darkseagreen4	M16	#F0F8FF	0.69713763	0.7801	grey
A_23_P360797	NTF3	darkseagreen4	M16	#F0F8FF	0.692661914	0.7671	grey
A_23_P69863	PCDHB5	darkseagreen4	M16	#F0F8FF	0.687430635	0.5706	darkseagreen4
A_24_P70117	DTWD1	darkseagreen4	M16	#F0F8FF	0.68699051	0.636	midnightblue
A_23_P92292	RFWD2	darkseagreen4	M16	#F0F8FF	0.676263668	0.4468	turquoise
A_23_P102759	BTBD3	darkseagreen4	M16	#F0F8FF	0.665071404	0.8139	darkseagreen4
CUST_6559_PI416261804	SLC29A4	darkseagreen4	M16	#F0F8FF	0.664859963	0.5504	grey
A_23_P18055	C3orf51	darkseagreen4	M16	#F0F8FF	0.660567617	0.5677	grey
CUST_3712_PI416261804	hCG_1655019	darkseagreen4	M16	#F0F8FF	0.658539031	0.6837	grey
CUST_13614_PI416261804	DIAPH2	darkseagreen4	M16	#F0F8FF	0.657517163	0.8178	grey
CUST_468_PI416261804	SPC25	darkseagreen4	M16	#F0F8FF	0.650370299	0.6576	darkseagreen4
A_23_P140450	SLC27A2	darkseagreen4	M16	#F0F8FF	0.640386091	0.8124	grey
A_24_P163237	STOX2	darkseagreen4	M16	#F0F8FF	0.638879505	0.5918	grey
A_23_P35293	GJB5	darkseagreen4	M16	#F0F8FF	0.638520167	0.7246	grey
A_23_P322008	TRHR	darkseagreen4	M16	#F0F8FF	0.637735332	0.7656	darkseagreen4
CUST_131_PI416379584	C6orf221	darkseagreen4	M16	#F0F8FF	0.636211021	0.6707	grey
A_24_P247006	DENND2C	darkseagreen4	M16	#F0F8FF	0.634355893	0.5709	grey
A_32_P440768	ALOX12P2	darkseagreen4	M16	#F0F8FF	0.631791493	0.5003	grey
A_23_P93524	SAMD3	darkseagreen4	M16	#F0F8FF	0.624233357	0.8206	darkseagreen4
A_23_P82108	ZBTB2	darkseagreen4	M16	#F0F8FF	0.617209894	0.5363	grey
A_23_P323774	PTER	darkseagreen4	M16	#F0F8FF	0.613979623	0.7738	darkseagreen4
A_23_P11397	TTTY13	darkseagreen4	M16	#F0F8FF	0.613671346	0.3285	grey
A_24_P223163	NAF1	darkseagreen4	M16	#F0F8FF	0.610440103	0.5535	midnightblue
A_23_P218247	CES3	darkseagreen4	M16	#F0F8FF	0.609473376	0.3825	black
CUST_6078_PI416261804	CCDC46	darkseagreen4	M16	#F0F8FF	0.605498897	0.5419	grey
A_23_P215687	GPR85	darkseagreen4	M16	#F0F8FF	0.603548369	0.6352	grey
A_23_P114414	LONRF3	darkseagreen4	M16	#F0F8FF	0.602212731	0.7704	grey
CUST_635_PI417557136	PDYN	darkseagreen4	M16	#F0F8FF	0.60183123	0.8778	midnightblue
A_32_P805074	LOC100131510	darkseagreen4	M16	#F0F8FF	0.597847621	0.461	yellow
A_23_P25653	INTS6	darkseagreen4	M16	#F0F8FF	0.597065295	0.4753	pink
A_24_P943613	TBC1D1	darkseagreen4	M16	#F0F8FF	0.590774771	0.6831	grey
A_23_P1186	C1QL3	darkseagreen4	M16	#F0F8FF	0.590034667	0.8896	grey
A_32_P105825	MPPED2	darkseagreen4	M16	#F0F8FF	0.577086559	0.7446	darkseagreen4
A_32_P231250	BX413550	darkseagreen4	M16	#F0F8FF	0.574574302	0.6865	midnightblue
A_24_P290006	LOC100129775	darkseagreen4	M16	#F0F8FF	0.572897178	0.4101	turquoise
A_24_P87824	ZMYND8	darkseagreen4	M16	#F0F8FF	0.571377358	0.375	grey
A_23_P29185	TTC28	darkseagreen4	M16	#F0F8FF	0.570766796	0.5222	grey
A_23_P210319	DTNB	darkseagreen4	M16	#F0F8FF	0.570633898	0.6768	grey
A_23_P47058	CUZD1	darkseagreen4	M16	#F0F8FF	0.565446936	0.392	blue
A_24_P243741	ADAM22	darkseagreen4	M16	#F0F8FF	0.562986416	0.6523	grey
A_23_P48327	KCTD4	darkseagreen4	M16	#F0F8FF	0.562339972	0.912	grey
A_24_P302172	PTGFR	darkseagreen4	M16	#F0F8FF	0.556579304	0.8068	darkseagreen4
CUST_5678_PI416261804	ITGA8	darkseagreen4	M16	#F0F8FF	0.556390967	0.7734	grey
A_23_P80867	VWA5B2	darkseagreen4	M16	#F0F8FF	0.553710523	0.5157	midnightblue
CUST_3174_PI416261804	LOC100132308	darkseagreen4	M16	#F0F8FF	0.551509447	0.4036	antiquewhite4
A_23_P207774	KSR1	darkseagreen4	M16	#F0F8FF	0.551436593	0.4505	greenyellow
A_23_P326020	CSMD3	darkseagreen4	M16	#F0F8FF	0.550419048	0.7957	grey
CUST_434_PI416573500	C1QL4	darkseagreen4	M16	#F0F8FF	0.550382757	0.3584	blue
A_23_P123582	IPPK	darkseagreen4	M16	#F0F8FF	0.547267586	0.3685	grey
A_32_P88746	BX092067	darkseagreen4	M16	#F0F8FF	0.543259313	0.509	pink
A_23_P137634	PROX1	darkseagreen4	M16	#F0F8FF	0.535904836	0.8111	grey
A_23_P42096	MAP3K4	darkseagreen4	M16	#F0F8FF	0.531255503	0.4296	turquoise
A_23_P98910	LRMP	darkseagreen4	M16	#F0F8FF	0.524516645	0.8409	grey
CUST_11703_PI416261804	TAS2R9	darkseagreen4	M16	#F0F8FF	0.524028491	0.3988	grey
A_23_P41599	PCDHB8	darkseagreen4	M16	#F0F8FF	0.523395092	0.5015	turquoise
A_23_P11752	OPRD1	darkseagreen4	M16	#F0F8FF	0.520920676	0.2727	grey
A_32_P542874	TET3	darkseagreen4	M16	#F0F8FF	0.520161934	0.3324	grey
A_23_P106162	C14orf106	darkseagreen4	M16	#F0F8FF	0.519048283	0.6939	midnightblue
A_23_P123608	JAK2	darkseagreen4	M16	#F0F8FF	0.518948157	0.4699	turquoise
A_24_P35478	PARD3	darkseagreen4	M16	#F0F8FF	0.514235513	0.7991	grey
A_23_P56356	PLB1	darkseagreen4	M16	#F0F8FF	0.513306619	0.6246	midnightblue
A_32_P142960	LOC254559	darkseagreen4	M16	#F0F8FF	0.512666228	0.4901	grey
CUST_418_PI416408490	TMEM200A	darkseagreen4	M16	#F0F8FF	0.512385418	0.6905	grey
A_23_P169479	GNA14	darkseagreen4	M16	#F0F8FF	0.508065817	0.6332	grey
A_23_P129433	SLC9A5	darkseagreen4	M16	#F0F8FF	0.507055358	0.77	grey
A_23_P59976	GML	darkseagreen4	M16	#F0F8FF	0.503154986	0.2722	grey
CUST_9279_PI416261804	SNAPC3	darkseagreen4	M16	#F0F8FF	0.503103655	0.4212	steelblue
CUST_13738_PI416261804	IL1RAP	darkseagreen4	M16	#F0F8FF	0.489364462	0.7654	grey
CUST_3422_PI416261804	LOC392335	darkseagreen4	M16	#F0F8FF	0.479995287	0.779	grey
A_32_P148948	AA004908	darkseagreen4	M16	#F0F8FF	0.46439992	0.3978	grey
CUST_1383_PI416261804	PCDHGA1	darkseagreen4	M16	#F0F8FF	0.443155351	0.5748	grey
CUST_8822_PI416261804	LOC91948	darkseagreen4	M16	#F0F8FF	0.441991383	0.2313	salmon
CUST_2971_PI416261804	UNQ9374	darkseagreen4	M16	#F0F8FF	0.441679399	0.4024	turquoise
A_23_P347623	ERO1LB	darkseagreen4	M16	#F0F8FF	0.44064917	0.4844	grey
A_24_P82155	ANKDD1A	darkseagreen4	M16	#F0F8FF	0.439655758	0.4874	grey
A_23_P101193	MYO5B	darkseagreen4	M16	#F0F8FF	0.436847341	0.8396	grey
A_23_P94230	LY96	darkseagreen4	M16	#F0F8FF	0.436046418	0.6022	grey
A_32_P92415	AA455656	darkseagreen4	M16	#F0F8FF	0.435373646	0.2045	black
A_23_P163216	ATP8B4	darkseagreen4	M16	#F0F8FF	0.429780437	0.3247	antiquewhite4
A_23_P435407	GPC4	darkseagreen4	M16	#F0F8FF	0.429147465	0.7641	grey
A_23_P24966	USP2	darkseagreen4	M16	#F0F8FF	0.415377901	0.6447	grey
CUST_1266_PI416573500	ACER2	darkseagreen4	M16	#F0F8FF	0.412265629	0.2802	turquoise
A_23_P59426	PAXIP1	yellow	M17	#FFF2EF	0.982729491	0.7252	yellow
CUST_16077_PI416261804	LOC100132707	yellow	M17	#FFF2EF	0.978248123	0.7192	yellow
CUST_4763_PI416261804	KIAA0746	yellow	M17	#FFF2EF	0.975602079	0.8091	yellow
A_32_P25357	CDH15	yellow	M17	#FFF2EF	0.97336778	0.9004	yellow
A_23_P3159	CBLN3	yellow	M17	#FFF2EF	0.972693763	0.7969	yellow
A_23_P51690	RHBG	yellow	M17	#FFF2EF	0.972577275	0.8298	yellow
A_23_P41847	GABRA6	yellow	M17	#FFF2EF	0.971516544	0.9502	yellow
CUST_10705_PI416261804	CRTAM	yellow	M17	#FFF2EF	0.970290677	0.7424	yellow
A_23_P360605	KIAA0802	yellow	M17	#FFF2EF	0.969229878	0.8852	yellow
A_24_P97374	EOMES	yellow	M17	#FFF2EF	0.967832741	0.9068	yellow
A_24_P73599	IL16	yellow	M17	#FFF2EF	0.967266644	0.7607	yellow
A_23_P209484	NEUROD1	yellow	M17	#FFF2EF	0.966588826	0.9138	yellow
A_23_P430728	ATP4A	yellow	M17	#FFF2EF	0.964453507	0.8809	yellow
A_23_P403335	EXPH5	yellow	M17	#FFF2EF	0.960584298	0.8713	yellow
A_23_P71790	MAMDC4	yellow	M17	#FFF2EF	0.960364323	0.7218	yellow
A_23_P157793	CA9	yellow	M17	#FFF2EF	0.959955954	0.7989	yellow
A_23_P81507	FAT2	yellow	M17	#FFF2EF	0.959476803	0.6729	yellow
A_23_P1331	COL13A1	yellow	M17	#FFF2EF	0.958569836	0.8518	yellow
A_23_P89062	C16orf67	yellow	M17	#FFF2EF	0.957902959	0.6927	yellow
A_23_P88678	C15orf27	yellow	M17	#FFF2EF	0.95651924	0.7828	yellow
A_24_P277615	TRIM7	yellow	M17	#FFF2EF	0.953321495	0.7728	yellow
CUST_5768_PI416261804	RNF133	yellow	M17	#FFF2EF	0.95320074	0.8385	yellow
A_24_P237624	C16orf79	yellow	M17	#FFF2EF	0.952789394	0.6279	yellow
A_23_P52121	PDZK1	yellow	M17	#FFF2EF	0.952051788	0.8039	yellow
CUST_8172_PI416261804	NRK	yellow	M17	#FFF2EF	0.948775333	0.8432	yellow
CUST_13146_PI416261804	EN2	yellow	M17	#FFF2EF	0.947829317	0.6702	yellow
CUST_7368_PI416261804	LOC100133863	yellow	M17	#FFF2EF	0.947585702	0.7155	yellow
A_23_P209430	ALS2	yellow	M17	#FFF2EF	0.947277952	0.7197	yellow
CUST_922_PI416573500	CNTD2	yellow	M17	#FFF2EF	0.947177591	0.783	yellow
A_23_P151133	TSPAN9	yellow	M17	#FFF2EF	0.94681356	0.7682	yellow
A_32_P81674	LOC157627	yellow	M17	#FFF2EF	0.946408518	0.8791	yellow
A_32_P183904	SHF	yellow	M17	#FFF2EF	0.945319269	0.7385	yellow
A_23_P306859	ZIC4	yellow	M17	#FFF2EF	0.94420869	0.86	yellow
CUST_931_PI416379584	CNPY1	yellow	M17	#FFF2EF	0.943817503	0.7536	yellow
A_32_P219942	ZIC5	yellow	M17	#FFF2EF	0.943552824	0.8232	yellow
A_23_P107974	FUT2	yellow	M17	#FFF2EF	0.943024955	0.6642	yellow
A_23_P748	IRF6	yellow	M17	#FFF2EF	0.942578709	0.8629	yellow
A_23_P367618	ZIC1	yellow	M17	#FFF2EF	0.942389498	0.9219	yellow
A_23_P87603	TARBP2	yellow	M17	#FFF2EF	0.940423521	0.6255	yellow
A_23_P1823	PAX6	yellow	M17	#FFF2EF	0.93586331	0.7371	yellow
CUST_1253_PI416379584	SLC26A5	yellow	M17	#FFF2EF	0.934036071	0.8423	yellow
A_23_P39454	ZNF556	yellow	M17	#FFF2EF	0.932428301	0.7001	yellow
A_23_P134744	RNF122	yellow	M17	#FFF2EF	0.931353742	0.8192	yellow
CUST_15954_PI416261804	GRM4	yellow	M17	#FFF2EF	0.929986457	0.8351	yellow
A_32_P70315	TIMP4	yellow	M17	#FFF2EF	0.92946617	0.7072	yellow
CUST_7424_PI416261804	LOC100292127	yellow	M17	#FFF2EF	0.927674835	0.7243	yellow
A_32_P48329	LOC100131342	yellow	M17	#FFF2EF	0.925940059	0.8701	yellow
A_23_P61674	CLK4	yellow	M17	#FFF2EF	0.925898886	0.7963	yellow
CUST_10449_PI416261804	CPLX4	yellow	M17	#FFF2EF	0.92538244	0.8607	yellow
A_23_P116642	SLC26A10	yellow	M17	#FFF2EF	0.924699564	0.7845	yellow
CUST_16513_PI416261804	POLB	yellow	M17	#FFF2EF	0.924476184	0.748	yellow
A_23_P65618	TGM1	yellow	M17	#FFF2EF	0.924315951	0.5891	yellow
A_32_P3602	USP3	yellow	M17	#FFF2EF	0.922265584	0.7753	yellow
A_23_P107513	CEP76	yellow	M17	#FFF2EF	0.922031122	0.601	yellow
A_23_P12044	TMEM51	yellow	M17	#FFF2EF	0.921391733	0.7648	yellow
CUST_16153_PI416261804	P2RX4	yellow	M17	#FFF2EF	0.92129466	0.6932	yellow
A_24_P592012	ZBTB46	yellow	M17	#FFF2EF	0.920577572	0.7456	yellow
A_23_P66637	SGCA	yellow	M17	#FFF2EF	0.917356456	0.6568	yellow
A_23_P143662	PISD	yellow	M17	#FFF2EF	0.916101944	0.6519	yellow
CUST_11212_PI416261804	MMP24	yellow	M17	#FFF2EF	0.91584088	0.5765	yellow
A_23_P104464	ALOX5	yellow	M17	#FFF2EF	0.915505725	0.7085	yellow
CUST_268_PI416379584	XKR7	yellow	M17	#FFF2EF	0.913562826	0.7118	yellow
A_32_P217773	SYTL1	yellow	M17	#FFF2EF	0.912893087	0.8725	yellow
A_23_P38167	GPRC5C	yellow	M17	#FFF2EF	0.911824083	0.8049	yellow
A_23_P111811	ING3	yellow	M17	#FFF2EF	0.90904422	0.6899	yellow
CUST_1902_PI416261804	RNF148	yellow	M17	#FFF2EF	0.90768405	0.537	yellow
A_23_P153676	TLE2	yellow	M17	#FFF2EF	0.907660483	0.822	yellow
A_24_P179467	SLC1A6	yellow	M17	#FFF2EF	0.906532096	0.7636	yellow
A_23_P258493	LMNB1	yellow	M17	#FFF2EF	0.904866631	0.6056	yellow
A_24_P331655	KIAA0895L	yellow	M17	#FFF2EF	0.902176013	0.7031	yellow
A_32_P63013	LOC283174	yellow	M17	#FFF2EF	0.901795089	0.8099	yellow
A_24_P12181	UBTD2	yellow	M17	#FFF2EF	0.900036893	0.6928	yellow
CUST_1361_PI416573500	CERKL	yellow	M17	#FFF2EF	0.89980973	0.8375	yellow
CUST_206_PI416573500	LCN8	yellow	M17	#FFF2EF	0.898902084	0.5652	yellow
A_23_P78265	KRT33A	yellow	M17	#FFF2EF	0.896634607	0.6741	yellow
A_24_P234732	MXD4	yellow	M17	#FFF2EF	0.895266646	0.6681	yellow
A_23_P66798	KRT19	yellow	M17	#FFF2EF	0.891277822	0.7512	yellow
A_23_P400298	PRSS22	yellow	M17	#FFF2EF	0.889882152	0.612	yellow
A_32_P525524	ITPRIPL1	yellow	M17	#FFF2EF	0.889379216	0.5661	yellow
A_23_P121533	SPON2	yellow	M17	#FFF2EF	0.888996052	0.797	yellow
A_23_P44505	KLF11	yellow	M17	#FFF2EF	0.888989215	0.6631	yellow
A_23_P323801	BEST3	yellow	M17	#FFF2EF	0.888801901	0.6731	yellow
A_23_P126486	CROCCL1	yellow	M17	#FFF2EF	0.887595319	0.6651	yellow
CUST_15480_PI416261804	CREBZF	yellow	M17	#FFF2EF	0.887317439	0.6412	yellow
A_24_P181422	CATSPER2	yellow	M17	#FFF2EF	0.886554058	0.6053	yellow
A_23_P26777	NUP85	yellow	M17	#FFF2EF	0.88585345	0.6647	yellow
A_23_P310460	MDGA1	yellow	M17	#FFF2EF	0.884242498	0.8086	yellow
A_23_P72770	USP44	yellow	M17	#FFF2EF	0.881385657	0.595	yellow
A_32_P74955	ARID2	yellow	M17	#FFF2EF	0.880585866	0.5967	yellow
A_23_P216307	RUNX1T1	yellow	M17	#FFF2EF	0.879226942	0.7671	yellow
A_23_P32021	FANCC	yellow	M17	#FFF2EF	0.879213267	0.6735	yellow
A_23_P129358	SETD6	yellow	M17	#FFF2EF	0.878690862	0.6346	yellow
A_23_P371787	KIAA0247	yellow	M17	#FFF2EF	0.878514462	0.7344	yellow
A_23_P24384	CCDC88B	yellow	M17	#FFF2EF	0.877570193	0.8397	yellow
CUST_9226_PI416261804	ZP2	yellow	M17	#FFF2EF	0.876926842	0.7277	yellow
CUST_64_PI416379584	C20orf117	yellow	M17	#FFF2EF	0.87633887	0.7075	yellow
A_32_P178499	C16orf86	yellow	M17	#FFF2EF	0.875442657	0.6879	yellow
A_23_P92909	SPINK6	yellow	M17	#FFF2EF	0.87535267	0.8453	yellow
A_23_P77502	PKD1	yellow	M17	#FFF2EF	0.875089056	0.6103	yellow
CUST_7602_PI416261804	PLA2G4B	yellow	M17	#FFF2EF	0.875018341	0.4649	turquoise
A_23_P133543	KLHL3	yellow	M17	#FFF2EF	0.874832526	0.8137	yellow
A_24_P46417	STK10	yellow	M17	#FFF2EF	0.872634321	0.7557	yellow
A_23_P110122	CCNG2	yellow	M17	#FFF2EF	0.872451523	0.8576	yellow
A_23_P330532	SPSB3	yellow	M17	#FFF2EF	0.872432136	0.6565	yellow
A_24_P192914	AMICA1	yellow	M17	#FFF2EF	0.871537816	0.7304	yellow
CUST_11337_PI416261804	FGF20	yellow	M17	#FFF2EF	0.870633052	0.4775	cyan
CUST_6660_PI416261804	BARHL2	yellow	M17	#FFF2EF	0.868765425	0.8321	yellow
A_23_P108948	MREG	yellow	M17	#FFF2EF	0.868550995	0.7328	yellow
A_23_P151267	LIMA1	yellow	M17	#FFF2EF	0.867190584	0.778	yellow
A_32_P34844	ADAMTS18	yellow	M17	#FFF2EF	0.865967697	0.6035	yellow
A_23_P98335	CDON	yellow	M17	#FFF2EF	0.865125159	0.5279	pink
A_23_P109269	LAMA5	yellow	M17	#FFF2EF	0.863727157	0.6694	yellow
CUST_8155_PI416261804	USP45	yellow	M17	#FFF2EF	0.86112895	0.7832	yellow
CUST_5945_PI416261804	GLCE	yellow	M17	#FFF2EF	0.861112917	0.8151	yellow
A_32_P122793	C22orf27	yellow	M17	#FFF2EF	0.858010944	0.5909	yellow
A_23_P137484	L1TD1	yellow	M17	#FFF2EF	0.857996989	0.7633	yellow
A_32_P220750	PLGLB1	yellow	M17	#FFF2EF	0.854479218	0.6226	yellow
A_23_P1722	C11orf52	yellow	M17	#FFF2EF	0.854437946	0.7584	yellow
A_23_P347070	PAG1	yellow	M17	#FFF2EF	0.85401938	0.7711	yellow
A_24_P191931	PCDHAC1	yellow	M17	#FFF2EF	0.853928645	0.6494	yellow
CUST_15213_PI416261804	MTHFD1L	yellow	M17	#FFF2EF	0.853725107	0.518	turquoise
CUST_3312_PI416261804	C8orf15	yellow	M17	#FFF2EF	0.852445464	0.5813	yellow
A_23_P212800	FGF5	yellow	M17	#FFF2EF	0.852423767	0.8273	yellow
CUST_505_PI416379584	SLC25A34	yellow	M17	#FFF2EF	0.852283342	0.5194	thistle2
A_23_P3574	GFOD2	yellow	M17	#FFF2EF	0.851951272	0.6627	yellow
A_23_P209499	PAX3	yellow	M17	#FFF2EF	0.85112771	0.7516	yellow
A_23_P80278	SFI1	yellow	M17	#FFF2EF	0.848741629	0.6921	yellow
A_23_P126844	TNFRSF25	yellow	M17	#FFF2EF	0.846848959	0.8957	yellow
A_24_P200831	MLXIPL	yellow	M17	#FFF2EF	0.846095132	0.5479	yellow
CUST_12000_PI416261804	TDRD6	yellow	M17	#FFF2EF	0.84545614	0.7557	yellow
A_23_P159027	ZNF521	yellow	M17	#FFF2EF	0.845062304	0.8986	yellow
A_23_P113417	C17orf70	yellow	M17	#FFF2EF	0.844980004	0.6423	yellow
A_24_P328492	SOCS5	yellow	M17	#FFF2EF	0.844440255	0.6542	yellow
A_23_P210835	MYT1	yellow	M17	#FFF2EF	0.843660836	0.8136	yellow
CUST_7989_PI416261804	HISPPD2A	yellow	M17	#FFF2EF	0.843568255	0.5322	yellow
A_32_P21246	HCG27	yellow	M17	#FFF2EF	0.843448155	0.4914	midnightblue
A_24_P940086	NXPH3	yellow	M17	#FFF2EF	0.843419654	0.7533	yellow
A_24_P211869	ARMC8	yellow	M17	#FFF2EF	0.843127846	0.4662	salmon
A_23_P369343	KLK8	yellow	M17	#FFF2EF	0.842945472	0.7624	yellow
A_23_P131263	MPP4	yellow	M17	#FFF2EF	0.841909543	0.6823	yellow
CUST_1075_PI416261804	SLC6A7	yellow	M17	#FFF2EF	0.841884482	0.7089	yellow
A_24_P313431	CBLN1	yellow	M17	#FFF2EF	0.841135924	0.9189	yellow
A_23_P309720	GABRD	yellow	M17	#FFF2EF	0.840207621	0.8722	yellow
A_24_P298587	C8ORFK29	yellow	M17	#FFF2EF	0.839751014	0.5804	yellow
A_23_P41629	ADAMTS16	yellow	M17	#FFF2EF	0.838524137	0.8392	yellow
A_23_P87560	BTG1	yellow	M17	#FFF2EF	0.837414876	0.8393	yellow
CUST_7502_PI416261804	NCK2	yellow	M17	#FFF2EF	0.834072586	0.7961	yellow
A_23_P502047	CHRD	yellow	M17	#FFF2EF	0.832074548	0.9174	yellow
CUST_16530_PI416261804	GALNT12	yellow	M17	#FFF2EF	0.831052138	0.6252	yellow
A_23_P105409	MAP3K12	yellow	M17	#FFF2EF	0.830413672	0.6871	yellow
A_23_P150018	DUSP5	yellow	M17	#FFF2EF	0.8287707	0.76	yellow
A_24_P22436	C16orf53	yellow	M17	#FFF2EF	0.82844619	0.6777	yellow
A_23_P76350	GNB3	yellow	M17	#FFF2EF	0.827859047	0.5909	yellow
A_23_P50217	ZNF671	yellow	M17	#FFF2EF	0.827676269	0.5981	yellow
A_23_P393051	C1orf172	yellow	M17	#FFF2EF	0.827281217	0.6188	yellow
A_23_P349373	LOC728056	yellow	M17	#FFF2EF	0.825744475	0.6461	yellow
A_23_P115161	DARC	yellow	M17	#FFF2EF	0.825390877	0.5718	yellow
A_23_P47116	RASSF7	yellow	M17	#FFF2EF	0.824433812	0.6291	yellow
A_23_P56938	REL	yellow	M17	#FFF2EF	0.824216435	0.4893	grey
A_23_P161998	HPX	yellow	M17	#FFF2EF	0.823232881	0.4444	grey
CUST_14262_PI416261804	MSRA	yellow	M17	#FFF2EF	0.822503725	0.8381	yellow
A_23_P413952	AK098579	yellow	M17	#FFF2EF	0.822015194	0.6569	yellow
A_23_P140405	FOXN3	yellow	M17	#FFF2EF	0.8208891	0.7763	yellow
A_23_P40415	ADAMTS5	yellow	M17	#FFF2EF	0.820653983	0.7906	yellow
CUST_10941_PI416261804	GPLD1	yellow	M17	#FFF2EF	0.82001438	0.6764	yellow
CUST_15721_PI416261804	CST6	yellow	M17	#FFF2EF	0.819272093	0.5452	yellow
A_23_P305914	WSCD2	yellow	M17	#FFF2EF	0.817521339	0.8411	yellow
A_23_P121657	HS3ST1	yellow	M17	#FFF2EF	0.817245998	0.88	yellow
A_23_P250212	PRAGMIN	yellow	M17	#FFF2EF	0.817070927	0.891	yellow
A_23_P49060	SPINT1	yellow	M17	#FFF2EF	0.815971052	0.6686	yellow
A_24_P309095	RELN	yellow	M17	#FFF2EF	0.815401277	0.8414	yellow
CUST_2504_PI416261804	TARDBP	yellow	M17	#FFF2EF	0.814568812	0.6894	yellow
A_23_P130285	VPS53	yellow	M17	#FFF2EF	0.813851839	0.5183	turquoise
CUST_12165_PI416261804	CADPS2	yellow	M17	#FFF2EF	0.813389912	0.8985	yellow
A_24_P944444	MAPKBP1	yellow	M17	#FFF2EF	0.812916402	0.5995	plum2
A_24_P614362	FAM13AOS	yellow	M17	#FFF2EF	0.81121025	0.5892	yellow
A_23_P213699	NRG2	yellow	M17	#FFF2EF	0.80898829	0.5922	yellow
A_23_P4096	CA4	yellow	M17	#FFF2EF	0.808441931	0.7157	yellow
A_32_P232214	LOC388630	yellow	M17	#FFF2EF	0.807301288	0.5643	yellow
A_23_P152082	SPTBN5	yellow	M17	#FFF2EF	0.807201097	0.5957	yellow
CUST_1104_PI416379584	LOC100271715	yellow	M17	#FFF2EF	0.806420459	0.7997	yellow
A_23_P134366	ETV1	yellow	M17	#FFF2EF	0.805441586	0.8393	yellow
A_23_P210726	CDC25B	yellow	M17	#FFF2EF	0.805392484	0.5423	yellow
A_24_P54131	DCLRE1B	yellow	M17	#FFF2EF	0.805241829	0.4748	grey
A_23_P54340	MEGF11	yellow	M17	#FFF2EF	0.801958875	0.8007	yellow
A_23_P255331	C4orf49	yellow	M17	#FFF2EF	0.800209736	0.7975	yellow
A_23_P48416	DIS3	yellow	M17	#FFF2EF	0.800169876	0.5641	yellow
A_23_P88106	MCF2L	yellow	M17	#FFF2EF	0.799799976	0.5779	yellow
A_24_P260639	HIST1H1D	yellow	M17	#FFF2EF	0.799260961	0.6518	yellow
A_32_P50223	PLK5P	yellow	M17	#FFF2EF	0.798034007	0.7938	yellow
CUST_12347_PI416261804	STRC	yellow	M17	#FFF2EF	0.797991503	0.5465	yellow
CUST_104_PI417507815	LOC100294340	yellow	M17	#FFF2EF	0.797719775	0.6022	yellow
A_23_P129821	KCNJ12	yellow	M17	#FFF2EF	0.797701043	0.8078	yellow
CUST_11228_PI416261804	THUMPD2	yellow	M17	#FFF2EF	0.797139265	0.7242	yellow
A_24_P136725	SPIN3	yellow	M17	#FFF2EF	0.796708427	0.503	grey
A_23_P4190	ACSF2	yellow	M17	#FFF2EF	0.796262681	0.547	yellow
CUST_4371_PI416261804	LOC100132705	yellow	M17	#FFF2EF	0.795174656	0.5615	yellow
A_23_P7684	CCNJL	yellow	M17	#FFF2EF	0.794429336	0.7767	yellow
A_32_P149546	CROCC	yellow	M17	#FFF2EF	0.793021655	0.4414	yellow
CUST_1130_PI416261804	PCDHGA5	yellow	M17	#FFF2EF	0.791068299	0.4823	turquoise
A_23_P420692	PPFIA4	yellow	M17	#FFF2EF	0.790298245	0.7992	yellow
A_23_P251499	PCOLCE	yellow	M17	#FFF2EF	0.789548105	0.5703	yellow
A_23_P322116	TFAP2E	yellow	M17	#FFF2EF	0.788921645	0.4628	turquoise
A_32_P229221	GRID2	yellow	M17	#FFF2EF	0.788062354	0.8577	yellow
A_24_P142343	hCG_1776007	yellow	M17	#FFF2EF	0.786624893	0.8836	yellow
CUST_15356_PI416261804	LPCAT3	yellow	M17	#FFF2EF	0.783721089	0.5175	brown4
CUST_875_PI416573500	C4orf21	yellow	M17	#FFF2EF	0.783432261	0.4956	grey
A_23_P98159	TPCN2	yellow	M17	#FFF2EF	0.782937144	0.4338	yellow
CUST_11721_PI416261804	LOC100288108	yellow	M17	#FFF2EF	0.782834906	0.4772	black
A_24_P300302	LOC134466	yellow	M17	#FFF2EF	0.78062647	0.7531	yellow
A_23_P160359	EPB41	yellow	M17	#FFF2EF	0.780278144	0.8745	yellow
A_23_P163992	GRB7	yellow	M17	#FFF2EF	0.777172728	0.362	grey
A_23_P74112	IL28RA	yellow	M17	#FFF2EF	0.776888291	0.7519	yellow
A_23_P382	ARHGEF10L	yellow	M17	#FFF2EF	0.776647626	0.6931	yellow
CUST_10078_PI416261804	C8orf85	yellow	M17	#FFF2EF	0.7759475	0.4597	grey
CUST_955_PI416261804	LETM2	yellow	M17	#FFF2EF	0.775851191	0.4638	yellow
A_23_P395418	PCDHGB3	yellow	M17	#FFF2EF	0.774477365	0.4866	black
A_32_P129862	KCNK10	yellow	M17	#FFF2EF	0.771804501	0.6855	yellow
A_23_P53884	MAB21L1	yellow	M17	#FFF2EF	0.771667971	0.8639	yellow
A_23_P387585	CXorf50	yellow	M17	#FFF2EF	0.77122989	0.6527	yellow
A_24_P37355	FAM123C	yellow	M17	#FFF2EF	0.771111674	0.793	yellow
A_23_P212715	CBLB	yellow	M17	#FFF2EF	0.770144101	0.7162	yellow
A_32_P50123	SRGAP2	yellow	M17	#FFF2EF	0.768718664	0.6818	yellow
CUST_7236_PI416261804	DOPEY2	yellow	M17	#FFF2EF	0.768400838	0.6546	yellow
A_23_P371129	BTBD12	yellow	M17	#FFF2EF	0.767896795	0.5848	yellow
A_24_P223384	HIST1H2AB	yellow	M17	#FFF2EF	0.767322741	0.4376	plum1
CUST_4993_PI416261804	GARNL4	yellow	M17	#FFF2EF	0.767097422	0.7378	yellow
A_24_P330303	FRMD6	yellow	M17	#FFF2EF	0.76572821	0.5672	yellow
CUST_209_PI416408490	CRHR1	yellow	M17	#FFF2EF	0.765314278	0.6331	yellow
A_23_P213298	ARSJ	yellow	M17	#FFF2EF	0.764656779	0.7798	yellow
A_23_P107963	FUT1	yellow	M17	#FFF2EF	0.764154567	0.8489	yellow
CUST_619_PI416379584	UNCX	yellow	M17	#FFF2EF	0.763239871	0.386	turquoise
CUST_5925_PI416261804	IQSEC3	yellow	M17	#FFF2EF	0.762997357	0.4866	grey
A_23_P393713	IGHMBP2	yellow	M17	#FFF2EF	0.761556172	0.4927	grey
CUST_15537_PI416261804	PAPL	yellow	M17	#FFF2EF	0.76014758	0.4192	turquoise
CUST_788_PI416379584	DEGS2	yellow	M17	#FFF2EF	0.759092232	0.7658	yellow
A_24_P336596	SMCP	yellow	M17	#FFF2EF	0.759037014	0.4454	blue
A_23_P7961	PGC	yellow	M17	#FFF2EF	0.758750308	0.7391	yellow
A_23_P25003	CLIP1	yellow	M17	#FFF2EF	0.757879333	0.6833	yellow
CUST_748_PI416261804	ARHGAP9	yellow	M17	#FFF2EF	0.75641572	0.7144	yellow
CUST_7376_PI416261804	ABLIM1	yellow	M17	#FFF2EF	0.756043899	0.7458	yellow
A_23_P83838	CA8	yellow	M17	#FFF2EF	0.755808287	0.7893	yellow
A_23_P56578	VIT	yellow	M17	#FFF2EF	0.75555703	0.7871	yellow
A_23_P309701	PTPN2	yellow	M17	#FFF2EF	0.755316518	0.6664	yellow
A_24_P380679	C7orf53	yellow	M17	#FFF2EF	0.754568704	0.4806	grey
A_23_P148807	CDC7	yellow	M17	#FFF2EF	0.754560683	0.7449	yellow
A_23_P141346	MPP3	yellow	M17	#FFF2EF	0.752752426	0.8232	yellow
A_23_P163666	WFIKKN1	yellow	M17	#FFF2EF	0.751293825	0.738	grey
A_24_P16694	LOC100130285	yellow	M17	#FFF2EF	0.750682424	0.4813	black
A_23_P126100	INADL	yellow	M17	#FFF2EF	0.75026225	0.7185	yellow
A_23_P8241	FBXO5	yellow	M17	#FFF2EF	0.747806319	0.4116	grey
A_23_P210253	DGKD	yellow	M17	#FFF2EF	0.747315418	0.7596	plum2
A_23_P114862	ANGPTL7	yellow	M17	#FFF2EF	0.746967999	0.8197	yellow
CUST_14294_PI416261804	PKIB	yellow	M17	#FFF2EF	0.746876375	0.9023	yellow
A_32_P228699	PRDM10	yellow	M17	#FFF2EF	0.746648753	0.4844	darkorange
A_23_P35791	RPS6KA4	yellow	M17	#FFF2EF	0.746067903	0.6938	yellow
CUST_14473_PI416261804	DNMT3B	yellow	M17	#FFF2EF	0.744362774	0.5534	yellow
CUST_1167_PI416573500	LBXCOR1	yellow	M17	#FFF2EF	0.744122779	0.5901	yellow
CUST_15568_PI416261804	CHN2	yellow	M17	#FFF2EF	0.742345476	0.7636	yellow
A_23_P357794	MTBP	yellow	M17	#FFF2EF	0.741981536	0.5156	grey
A_24_P132006	MSX2	yellow	M17	#FFF2EF	0.741085788	0.6902	grey
A_23_P65518	DACT1	yellow	M17	#FFF2EF	0.739901388	0.8784	yellow
A_23_P218646	TNFRSF6B	yellow	M17	#FFF2EF	0.739293476	0.4655	grey
A_24_P130559	CACNA1A	yellow	M17	#FFF2EF	0.737851266	0.3586	black
CUST_502_PI416261804	LOC100291634	yellow	M17	#FFF2EF	0.736133286	0.5567	yellow
A_23_P414654	RAB37	yellow	M17	#FFF2EF	0.733855455	0.8895	yellow
A_24_P408083	DNMT1	yellow	M17	#FFF2EF	0.733450143	0.4105	red
A_23_P168909	ZFPM2	yellow	M17	#FFF2EF	0.732850548	0.8209	yellow
A_23_P303423	SLAIN2	yellow	M17	#FFF2EF	0.731874722	0.4706	turquoise
A_32_P88946	LOC283588	yellow	M17	#FFF2EF	0.73179957	0.5346	yellow
A_24_P21887	PLCH2	yellow	M17	#FFF2EF	0.731485486	0.527	midnightblue
A_23_P82402	GLCCI1	yellow	M17	#FFF2EF	0.730208151	0.7835	yellow
A_23_P258982	PKN3	yellow	M17	#FFF2EF	0.728965971	0.4571	pink
CUST_4849_PI416261804	LEAP2	yellow	M17	#FFF2EF	0.727496437	0.6636	yellow
A_23_P160881	SMPDL3B	yellow	M17	#FFF2EF	0.724665697	0.3942	orange
A_23_P303251	PTCHD1	yellow	M17	#FFF2EF	0.723708025	0.8513	yellow
A_23_P334045	PCDHA5	yellow	M17	#FFF2EF	0.723094822	0.6233	yellow
A_23_P170037	MID1	yellow	M17	#FFF2EF	0.722068468	0.7272	yellow
CUST_5071_PI416261804	FGF14	yellow	M17	#FFF2EF	0.721568397	0.852	yellow
A_24_P324011	KCTD2	yellow	M17	#FFF2EF	0.720151281	0.4874	grey
A_24_P146138	PCDHA1	yellow	M17	#FFF2EF	0.720035069	0.5959	yellow
A_23_P109643	ABTB1	yellow	M17	#FFF2EF	0.719547394	0.7329	plum2
A_23_P67127	TMEM145	yellow	M17	#FFF2EF	0.719170581	0.8124	grey
CUST_4_PI416408490	C5orf13	yellow	M17	#FFF2EF	0.718997535	0.8287	yellow
A_23_P37623	GOLGA8A	yellow	M17	#FFF2EF	0.718250015	0.6292	yellow
A_32_P105281	AW771919	yellow	M17	#FFF2EF	0.718174698	0.4653	turquoise
A_23_P411188	CHRNA10	yellow	M17	#FFF2EF	0.718099957	0.4587	grey
A_23_P325676	ZNF653	yellow	M17	#FFF2EF	0.715400219	0.6079	grey
CUST_6260_PI416261804	FADS6	yellow	M17	#FFF2EF	0.715022301	0.6348	yellow
CUST_75_PI416379584	IGSF9B	yellow	M17	#FFF2EF	0.713533722	0.673	yellow
A_24_P205019	ZNF250	yellow	M17	#FFF2EF	0.710109697	0.5668	yellow
A_32_P182388	ZNF77	yellow	M17	#FFF2EF	0.708995673	0.4663	lightyellow
A_23_P215735	ST7	yellow	M17	#FFF2EF	0.708472021	0.4787	pink
A_23_P135248	CCL27	yellow	M17	#FFF2EF	0.708051062	0.4737	grey
CUST_1072_PI416379584	LOC642597	yellow	M17	#FFF2EF	0.706664585	0.8876	yellow
CUST_3086_PI416261804	LOC100131289	yellow	M17	#FFF2EF	0.705432395	0.4163	grey
A_24_P106910	PTCH1	yellow	M17	#FFF2EF	0.705120461	0.6716	yellow
A_23_P128698	SPRY2	yellow	M17	#FFF2EF	0.704689719	0.6725	grey
CUST_3209_PI416261804	INTS4L2	yellow	M17	#FFF2EF	0.703798433	0.5737	yellow
A_32_P206401	QSOX2	yellow	M17	#FFF2EF	0.702028434	0.42	grey
A_23_P212756	GRK4	yellow	M17	#FFF2EF	0.700930861	0.6782	yellow
A_23_P85598	CABC1	yellow	M17	#FFF2EF	0.699186241	0.5679	yellow
A_23_P158041	AQP7	yellow	M17	#FFF2EF	0.698266206	0.5701	yellow
A_23_P77545	SSTR5	yellow	M17	#FFF2EF	0.697096993	0.5746	yellow
A_32_P80678	ADAM9	yellow	M17	#FFF2EF	0.697030469	0.526	pink
CUST_388_PI416379584	TRIM67	yellow	M17	#FFF2EF	0.696644873	0.7923	grey
A_32_P6172	LOC100128822	yellow	M17	#FFF2EF	0.696527658	0.5376	yellow
CUST_279_PI416573500	OR13J1	yellow	M17	#FFF2EF	0.695747221	0.3418	grey
CUST_4020_PI416261804	LOC100132364	yellow	M17	#FFF2EF	0.695016976	0.3438	orange
A_23_P5831	HPCAL1	yellow	M17	#FFF2EF	0.693833978	0.7743	yellow
A_24_P389714	ZRANB1	yellow	M17	#FFF2EF	0.693132151	0.543	yellow
A_23_P62764	CCDC28B	yellow	M17	#FFF2EF	0.692814677	0.6088	grey
A_23_P415401	KLF9	yellow	M17	#FFF2EF	0.692698862	0.8284	yellow
A_23_P168683	DDX56	yellow	M17	#FFF2EF	0.691297364	0.383	coral2
A_24_P942630	KDM6B	yellow	M17	#FFF2EF	0.689235523	0.3722	greenyellow
A_24_P393864	PHTF1	yellow	M17	#FFF2EF	0.688528891	0.6554	yellow
A_32_P115438	LOC100128239	yellow	M17	#FFF2EF	0.68829102	0.7629	yellow
A_23_P160968	LAMC2	yellow	M17	#FFF2EF	0.687543898	0.3892	greenyellow
A_23_P329271	MC1R	yellow	M17	#FFF2EF	0.686320893	0.636	yellow
A_23_P77079	MYEF2	yellow	M17	#FFF2EF	0.686005772	0.5799	yellow
A_32_P85591	H2BFXP	yellow	M17	#FFF2EF	0.684510766	0.4649	turquoise
A_23_P2895	BC047939	yellow	M17	#FFF2EF	0.684313662	0.612	yellow
A_23_P95060	EPHB3	yellow	M17	#FFF2EF	0.684247228	0.6478	yellow
A_32_P127501	AV753543	yellow	M17	#FFF2EF	0.683242032	0.6622	yellow
CUST_4522_PI416261804	H2BFM	yellow	M17	#FFF2EF	0.682253482	0.4587	orange
A_23_P364504	ENST00000357303	yellow	M17	#FFF2EF	0.681494431	0.9006	yellow
CUST_1339_PI416379584	LRRC26	yellow	M17	#FFF2EF	0.681226478	0.6481	yellow
CUST_3902_PI416261804	LOC441728	yellow	M17	#FFF2EF	0.681124904	0.4316	grey
A_23_P213959	PPARGC1B	yellow	M17	#FFF2EF	0.681033791	0.656	yellow
CUST_16528_PI416261804	POLN	yellow	M17	#FFF2EF	0.680606345	0.6234	grey
A_23_P13929	NRIP2	yellow	M17	#FFF2EF	0.679856326	0.6814	yellow
CUST_1527_PI416261804	MAML3	yellow	M17	#FFF2EF	0.679855699	0.6312	yellow
A_23_P101476	ZNF442	yellow	M17	#FFF2EF	0.679003535	0.4943	black
A_24_P76805	DHDDS	yellow	M17	#FFF2EF	0.678559831	0.3498	turquoise
A_23_P95353	SAPS2	yellow	M17	#FFF2EF	0.678271464	0.5572	grey
A_23_P1912	ZP1	yellow	M17	#FFF2EF	0.678206537	0.5957	yellow
A_24_P9321	HIST1H3I	yellow	M17	#FFF2EF	0.677059036	0.4176	grey
A_23_P252462	GALNT9	yellow	M17	#FFF2EF	0.674032143	0.8645	yellow
A_23_P209288	CUL3	yellow	M17	#FFF2EF	0.672731099	0.6862	yellow
A_23_P305273	KIAA1632	yellow	M17	#FFF2EF	0.672590811	0.373	grey
CUST_8699_PI416261804	FBXO31	yellow	M17	#FFF2EF	0.671685363	0.504	grey
CUST_9846_PI416261804	NRXN2	yellow	M17	#FFF2EF	0.671137054	0.6234	grey
A_24_P130952	KIAA1804	yellow	M17	#FFF2EF	0.670922791	0.5933	yellow
A_23_P50399	DCAF15	yellow	M17	#FFF2EF	0.669693156	0.3592	grey
A_23_P46215	TRIM46	yellow	M17	#FFF2EF	0.669075787	0.4973	brown
CUST_5955_PI416261804	TLX3	yellow	M17	#FFF2EF	0.668439799	0.6893	yellow
A_23_P24424	DKFZp761E198	yellow	M17	#FFF2EF	0.667514556	0.431	grey
CUST_10361_PI416261804	BARHL1	yellow	M17	#FFF2EF	0.665944302	0.6574	yellow
A_23_P327910	ZIC3	yellow	M17	#FFF2EF	0.664246458	0.8299	yellow
A_24_P134816	BCL9L	yellow	M17	#FFF2EF	0.664215179	0.4416	cyan
CUST_15245_PI416261804	MASP2	yellow	M17	#FFF2EF	0.664198075	0.4576	pink
A_23_P77971	ITGA2B	yellow	M17	#FFF2EF	0.662564114	0.4873	brown4
A_23_P127596	MGC13053	yellow	M17	#FFF2EF	0.662227941	0.3298	grey
A_23_P24774	ABCC8	yellow	M17	#FFF2EF	0.661595388	0.7665	yellow
A_32_P211253	LOC100131138	yellow	M17	#FFF2EF	0.66045204	0.6158	yellow
A_23_P419786	ZNF781	yellow	M17	#FFF2EF	0.659821864	0.6243	yellow
CUST_12220_PI416261804	RBL1	yellow	M17	#FFF2EF	0.659708792	0.3849	grey
A_23_P36972	ZIC2	yellow	M17	#FFF2EF	0.658994592	0.7754	yellow
A_23_P17330	UCKL1	yellow	M17	#FFF2EF	0.6571147	0.3499	grey
A_23_P429363	FGF17	yellow	M17	#FFF2EF	0.656117479	0.5072	midnightblue
A_23_P116114	PDE3B	yellow	M17	#FFF2EF	0.654976694	0.7246	yellow
A_23_P12816	HELLS	yellow	M17	#FFF2EF	0.654680791	0.5829	yellow
A_24_P80915	BCLAF1	yellow	M17	#FFF2EF	0.65414747	0.7095	grey
CUST_143_PI416408490	CASP3	yellow	M17	#FFF2EF	0.652583387	0.4141	grey
A_23_P387000	XKR6	yellow	M17	#FFF2EF	0.650544868	0.7707	grey
A_23_P404536	ENPP3	yellow	M17	#FFF2EF	0.648754498	0.3619	grey
A_23_P94879	F2	yellow	M17	#FFF2EF	0.648255604	0.3491	steelblue
CUST_1179_PI416261804	ARHGAP29	yellow	M17	#FFF2EF	0.647756932	0.7062	yellow
CUST_384_PI416408490	LOC100290070	yellow	M17	#FFF2EF	0.647743645	0.8973	yellow
CUST_40_PI416408490	RPH3AL	yellow	M17	#FFF2EF	0.646923819	0.5697	yellow
A_24_P383762	RASGEF1C	yellow	M17	#FFF2EF	0.646724981	0.7141	yellow
CUST_503_PI416408490	PCDHA6	yellow	M17	#FFF2EF	0.645507254	0.3548	skyblue
A_24_P699286	LOC399900	yellow	M17	#FFF2EF	0.644350363	0.4289	brown4
A_24_P29117	SLC26A1	yellow	M17	#FFF2EF	0.643518578	0.3964	turquoise
A_24_P129483	PIP5KL1	yellow	M17	#FFF2EF	0.642881794	0.6735	grey
A_23_P126075	KCNK1	yellow	M17	#FFF2EF	0.642434845	0.9103	yellow
A_23_P375922	COL19A1	yellow	M17	#FFF2EF	0.642259168	0.7955	grey
A_23_P334727	NRG4	yellow	M17	#FFF2EF	0.641347872	0.5752	grey
A_23_P500741	CBFA2T3	yellow	M17	#FFF2EF	0.641136651	0.8535	grey
A_23_P211007	NRIP1	yellow	M17	#FFF2EF	0.640439229	0.6462	yellow
CUST_10745_PI416261804	CXorf50B	yellow	M17	#FFF2EF	0.639789007	0.4289	pink
A_23_P147822	EPS8L2	yellow	M17	#FFF2EF	0.639326799	0.7039	yellow
A_23_P304279	CHRNE	yellow	M17	#FFF2EF	0.639225307	0.3134	grey
A_23_P3643	DNASE1L2	yellow	M17	#FFF2EF	0.638957852	0.4086	grey
CUST_353_PI416379584	LOC100291193	yellow	M17	#FFF2EF	0.638363919	0.7904	yellow
CUST_1517_PI416261804	ODZ1	yellow	M17	#FFF2EF	0.636926904	0.7621	yellow
A_23_P382775	BBC3	yellow	M17	#FFF2EF	0.636194666	0.6909	grey
A_23_P255750	ATAD5	yellow	M17	#FFF2EF	0.635422535	0.4819	thistle2
CUST_9460_PI416261804	LOC346329	yellow	M17	#FFF2EF	0.634702054	0.3863	grey
CUST_16020_PI416261804	PRSS1	yellow	M17	#FFF2EF	0.633687547	0.7668	yellow
A_23_P57036	CD40	yellow	M17	#FFF2EF	0.632789113	0.3496	turquoise
CUST_12191_PI416261804	PDC	yellow	M17	#FFF2EF	0.632565584	0.4358	skyblue
A_23_P302914	ZFYVE28	yellow	M17	#FFF2EF	0.631848742	0.7814	yellow
CUST_15481_PI416261804	TRIM3	yellow	M17	#FFF2EF	0.631293832	0.4192	red
CUST_5763_PI416261804	FSCN3	yellow	M17	#FFF2EF	0.630077906	0.2997	black
CUST_383_PI416408490	KCNJ11	yellow	M17	#FFF2EF	0.629069182	0.5271	skyblue
A_23_P341503	C3orf35	yellow	M17	#FFF2EF	0.628710702	0.3177	grey
A_24_P251734	FSTL5	yellow	M17	#FFF2EF	0.628306867	0.8571	yellow
A_23_P212423	XYLB	yellow	M17	#FFF2EF	0.627816602	0.4476	skyblue3
A_32_P359110	KLHL17	yellow	M17	#FFF2EF	0.62732263	0.4055	turquoise
A_24_P191588	ALAS1	yellow	M17	#FFF2EF	0.626444842	0.5421	yellow
A_23_P78061	LHX1	yellow	M17	#FFF2EF	0.626423232	0.8567	yellow
A_23_P74162	IQCC	yellow	M17	#FFF2EF	0.626229338	0.3721	cyan
A_23_P23719	VPS45	yellow	M17	#FFF2EF	0.625205195	0.3599	grey
CUST_16029_PI416261804	SMARCB1	yellow	M17	#FFF2EF	0.625035141	0.3501	yellow
A_23_P12733	H2AFY2	yellow	M17	#FFF2EF	0.62433522	0.485	yellowgreen
A_24_P284805	INPP5J	yellow	M17	#FFF2EF	0.622800225	0.6892	grey
A_23_P118412	C17orf28	yellow	M17	#FFF2EF	0.622214179	0.4635	grey
A_24_P177653	LOC340947	yellow	M17	#FFF2EF	0.619825755	0.4375	turquoise
CUST_3180_PI416261804	LOC202781	yellow	M17	#FFF2EF	0.619770317	0.484	grey
[truncated: 13,628 more rows]
