# Supplementary material for: A comparison of anatomic and cellular transcriptome structures across 40 human brain diseases
Source: PLoS Biol. 2023 Apr 20;21(4):e3002058. doi: 10.1371/journal.pbio.3002058 (PMC10118126; doi:10.1371/journal.pbio.3002058)
Supplement: S1 Data — (ZIP) [file pbio.3002058.s009.zip › Input/CorticalPriorization.csv]

obsessive-compulsive disorder	2.055993683
language development disorders	1.768028619
epilepsy	1.548332695
substance withdrawal syndrome	1.139909996
autistic disorder	1.091761373
seasonal affective disorder	1.072886708
bipolar disorder	1.016826195
cocaine-related disorders	0.992873125
schizophrenia	0.975045527
epilepsy, temporal lobe	0.939948007
ataxia	0.899773482
neurofibromatosis 1	0.879654961
mental retardation, x-linked	0.803042076
depressive disorder	0.692177793
williams syndrome	0.630553955
hyperalgesia	0.612234727
heroin dependence	0.60330343
frontotemporal lobar degeneration	0.469674489
alcoholic intoxication	0.361959713
amyotrophic lateral sclerosis	0.191571625
amphetamine-related disorders	0.14077412
learning disorders	0.139122489
astrocytoma	0.055087526
alzheimer disease	0.031593091
spastic paraplegia, hereditary	-0.034800077
dystonia	-0.03673876
narcolepsy	-0.065719092
parkinson disease	-0.080874422
tobacco use disorder	-0.093834481
glioma	-0.24528783
marijuana abuse	-0.276126633
glioblastoma	-0.328880521
migraine disorders	-0.366044075
huntington disease	-0.401521017
amnesia	-0.438906316
parkinsonian disorders	-0.474433675
dementia	-0.68163028
neuralgia	-0.872156081
gliosarcoma	-0.925620413
multiple sclerosis	-1.07840268
