# Supplementary material for: A comparison of anatomic and cellular transcriptome structures across 40 human brain diseases
Source: PLoS Biol. 2023 Apr 20;21(4):e3002058. doi: 10.1371/journal.pbio.3002058 (PMC10118126; doi:10.1371/journal.pbio.3002058)
Supplement: S1 Data — (ZIP) [file pbio.3002058.s009.zip › Input/EWCE_subclass_human.csv]

	Astrocyte	Endothelial	L2/3 IT	L4 IT	L5 ET	L5 IT	L5/6 NP	L6 CT	L6 IT	L6 IT Car3	L6b	Lamp5	Micro/PVM	Oligo	OPC	Pvalb	Sncg	Sst	Sst Chodl	Vip
alcoholic intoxication	0.741607081049422	0.62775245766966	1.13874698744039	1.15056724670523	0.784792478483223	1.1439915342738	1.15243140463494	1.05203471056778	1.0142455645142	1.05973155144729	1.0877475595336	0.908820776422833	1.31058785485076	0.560343971039706	1.21266650999855	1.06932986600352	0.970766879634052	1.26594338751307	1.08086515000165	0.966989810406787
alzheimer disease	0.869420482258848	0.956744045331157	0.804118935886228	0.904357971760402	0.821001410152123	0.842849379496977	0.959945247355717	0.849081759570178	0.814189459564947	0.852530998365827	0.846458420837341	1.05163812432772	1.80498334770874	0.864188421640232	1.06332481946173	0.865045159329828	1.31834426120634	0.837412293762636	1.05599313011064	0.9621263376713
amnesia	0.319715337603373	0.677715850155462	1.05396973034262	0.813965623694076	0.870971468670412	1.35082914922728	1.73676102549123	0.979293453529232	0.878610367823841	0.630748977569804	1.24974117417292	1.48733149087009	0.22918234517407	0.662800096546158	0.573102818218316	1.7778718857694	1.17245501996014	1.34948614061787	1.19472854801811	2.2376692423219
amphetamine-related disorders	0.914337641214912	0.577838606595353	1.06851628839643	0.906052323786638	1.08841551731945	1.16811971985669	1.17683146850332	1.28808088690299	1.16172223414891	1.14363490487658	1.29812127783157	0.964652871705892	0.659013783154718	0.877929049688585	1.11123502206763	0.968269288113284	0.956367389866925	1.30741743980782	1.26580820632867	0.927797224470981
amyotrophic lateral sclerosis	1.26364049735738	0.516665796575099	0.971749284293818	1.11349730499905	0.983114827712721	1.05080998997672	0.929263871542561	0.974165536176957	1.05975633623687	1.15607137263188	0.945081611474825	1.1700777520831	0.863955632214668	0.919081604663394	0.92717338863508	1.1978711848811	1.12682695086403	1.08575421450985	0.842072192105992	1.09655518055941
astrocytoma	1.55618877142243	1.17290019369351	0.995231740979219	1.29012359063516	0.868464270471792	0.840552613858939	0.983486234801259	0.757997734194142	0.89866350368116	0.838667125031651	0.721699387171521	0.768477824716624	0.764993341045994	1.23604969872442	1.45781418993136	1.17397350704005	0.625533513202654	0.933346313910331	0.808561801960759	0.801186113971495
ataxia	0.456097147301622	1.43735429274676	1.24202975258773	1.22771666772101	1.47097835554155	1.07088220115494	1.03938432747234	0.998383917419636	1.21237748028092	0.925046886575247	1.00599366585693	1.07863286063536	0.594507406341793	0.5296015047967	0.810424036109412	1.26151325041334	0.830095181196861	1.32056746892188	0.894329683894074	0.921281915033009
autistic disorder	0.869046336298292	0.968791038587371	1.07840584124711	1.06365300005226	1.07535409997595	1.08688888331115	1.10695418370109	1.11961644500001	1.07582962578278	1.16772826186028	1.06815484217706	1.20091640931421	0.599672523868928	0.691746527709186	0.904255950290984	0.983098850217477	1.29105524321678	1.10223962618387	1.09691781893203	1.15892430043966
bipolar disorder	1.07865058891705	0.731276959921084	1.10124814383915	1.06181841638498	1.12647565533082	1.01590444355497	1.12251582776357	0.995635117442986	1.02984502438198	1.16388287882337	1.04340399222552	1.09649167063585	0.821628822608231	0.71164211881285	0.933409232134076	1.0456618772792	1.20863965261664	0.968083257673356	1.11928222982628	1.1158236714763
cocaine-related disorders	0.660441790614821	0.386047838111545	1.37162699515954	1.06718533559549	1.20465740138933	1.28521635013943	1.10258632749351	1.09713218048646	1.23045813276803	1.3103384581098	1.26277773904483	1.27569264476273	0.458199826614238	0.573650949461661	0.883609912986715	0.995597428457367	1.36088755011147	1.14573426854993	1.91198269863293	1.07244153773099
dementia	1.10200164624974	0.877586047502608	0.707709568369737	0.810700024157796	0.968086218054125	0.770664543556936	1.49088682967746	0.794530325319028	0.758596061269743	0.706996400058581	0.912110840468523	0.837942413745439	2.12915130483555	0.836752362568793	0.79970608831689	0.804017661898043	0.837754240098225	0.833012940891332	1.35990225958346	0.800037949516945
depressive disorder	0.931523818375501	0.727944517557302	1.1963771225053	0.94027436863044	1.23404150150809	1.01370168880336	0.984584567281524	0.956495479745016	1.04545018676203	1.10036120847299	1.06879234142261	1.13968740620586	0.860439422967803	0.819883293697304	0.720469285417858	1.00169983341662	1.1969100122438	1.09559504609477	1.33654688476872	1.21444557947938
dystonia	0.501541185339276	1.41719416438544	1.03589280228623	0.954187603402396	0.905284941926602	1.05412938074345	1.12188720760572	1.51409559749532	1.15856185866979	1.49806689612253	1.02179092935723	1.21951829715014	0.456410971274322	0.456204258645888	0.655161636686128	1.5414247523283	1.12752946458652	0.917038604570328	1.27242983105936	1.14512497979604
epilepsy	1.09333583497178	0.544942188436896	1.28903724971624	1.17373996150014	1.10175878631596	1.23795502838807	1.04733754906662	1.08559238453458	1.45601400331333	1.09586372495679	1.19101405074517	0.94684672119889	0.546708569272104	0.381816010049114	0.590757613821585	1.2359485721457	0.866347817959121	1.30739642158492	1.98087919847284	0.974752854701662
epilepsy, temporal lobe	0.691878962379092	0.755904245033307	1.21780378769035	1.16847948530491	1.07736323488699	1.43489887472585	1.30557301068885	0.972414875553612	1.09438270858456	0.67721466087187	1.10342301582979	1.19634955891156	0.440448609964953	0.961048173111012	0.927759447006858	1.05941456775196	1.08345407899551	0.854369939466136	2.51562993548803	0.798184662369243
frontotemporal lobar degeneration	0.542096894198863	0.360457181861064	1.00708208674359	1.20339596339929	0.882617525302785	1.12716130637973	1.17508569681338	1.02310406381372	1.08069179023069	0.893139012145098	1.08588681177288	1.20887537472799	1.29325254925434	0.966309092119164	0.889394292920934	1.08545607591391	1.18956407912034	1.06327206343974	1.15618381300222	1.13777830919855
glioblastoma	1.12761271285568	1.88408802107779	0.832165825320875	0.985565869953202	0.959946848704374	0.830085004536005	0.868818119050982	0.844306417034976	0.877657382295879	0.772607155321418	0.775175702819247	0.901522353700192	1.10219547900857	0.955014501553342	1.69911994626129	0.701853109878461	0.740702348573115	0.764639603835144	0.883104292100041	0.685687941682416
glioma	1.17439541363308	1.16748469370904	1.01491522412377	1.02266839283756	0.784139178637906	0.911037865498456	0.871599341143315	0.792319493593944	0.919104828985388	0.87100498780403	1.06545974876973	1.14254756751949	0.982645499219996	1.13818194730382	1.33632844191074	0.969349374129197	0.923220640139713	0.922052404432842	0.824534194896586	0.871219861655862
gliosarcoma	2.11143199315124	1.13881259929527	0.722810137347177	0.660580481436231	0.753724443054147	0.769672071283408	1.25635140147906	0.653797559531841	0.665422071205704	0.646643498437456	0.985874595464385	1.02070436460014	0.883673685238295	0.733404410660014	1.68427701506117	1.09003447948021	0.793729710233022	0.838804835137878	0.807906355024553	0.876459401794389
heroin dependence	0.747723651074071	0.253352138948447	1.46086659470188	1.44014826469475	1.29599466679809	1.34090180899093	0.937767219482698	1.40022591012904	1.61525981682156	1.61865199546921	1.13846018188163	1.04952697230423	0.774541061382562	0.295325951591552	0.667833318570562	1.18419261771625	1.11128838837347	1.33164735175282	1.18345638100559	0.949697970462632
huntington disease	0.668551288495541	1.69173298829168	0.995504301054502	0.795376881381008	1.03004989656292	0.925193225115283	1.46950903080398	1.06130253613317	1.07447034242624	0.740944807573967	1.05284914799583	1.01758404583144	0.272304508161243	0.708941722135383	1.29049157626099	0.895564817068283	2.16087822221816	0.86078560200716	0.939799490271793	0.964757108848413
hyperalgesia	0.827427083998716	0.417843674766698	1.3516076546701	0.862107846587538	1.01197633675655	1.04687140805251	1.08803171076168	0.805818681161174	1.04324381460986	0.848865024216044	0.921116924429965	1.18962732869492	1.25000227880288	0.969651509043472	0.73980689866743	0.882127937209624	1.32362009173419	1.26008490113898	1.4464253992561	1.12223683365866
language development disorders	0.407326270330048	0.950763789658915	1.19593184183407	1.46595544192695	1.1322173934526	1.42868214647541	1.36753175957348	1.66399118367087	1.29522799976509	1.02481982820057	1.61620470741816	0.92350282023752	0.596462801573399	0.703931709245389	0.628005763947121	1.00932247322978	0.680574018262231	1.04080139128342	1.1710665299921	0.799539910549807
learning disorders	0.540998136500132	0.55106900724879	1.2453771529735	1.14572681348278	0.797489169097336	1.02446027499189	0.800075039315929	1.6523991611522	1.0507609723578	1.25052724366402	1.04709024113891	0.944026381029558	1.16313263011146	0.736625017039407	1.06247544378036	1.41640370838085	1.04128871230371	1.04061798672686	0.799985968724612	1.36984337293266
marijuana abuse	0.686037945833164	1.31114448685401	1.17542580262389	0.848136101712484	1.12342916461692	1.19073233758208	0.669457363176799	0.917431317415415	1.11894032645378	1.28080246940209	1.20393433777219	1.08557991590982	0.686137795420236	0.821237890674248	0.576103510122487	0.720915323663493	1.47439282159356	1.15090224412804	1.32241707508932	1.31920266388998
mental retardation, x-linked	0.716421083741467	1.00865075887512	1.13946061836674	1.07287117277731	1.37724026676174	1.14754282697161	1.103365470766	1.19480279731237	1.19897334224081	1.03848662121706	1.04190089914677	1.09944186033544	0.3331850888405	0.708464941647174	1.17335414773804	1.13488089803905	1.0733919318673	1.12533657737511	1.17592704737081	1.0258522936593
migraine disorders	2.15998139871415	1.50865995319415	0.714039368759877	0.873714459478255	0.729085072369118	0.714668646042909	0.622026188417184	0.812789122184798	0.601324708392875	0.543552025037863	0.924655618470613	0.797744025146707	0.956741051018152	0.560318749806114	1.23957358995134	1.12095746337985	0.984581579600067	1.05850159451149	0.968071629945402	1.14477099286999
multiple sclerosis	0.77648313521626	0.504788439215698	0.641277240133605	0.776622400118966	0.742495576554372	0.588109581859536	1.01504745341013	0.458376644528283	0.559036388547642	0.951701276658494	0.499170399006985	0.566655024260037	3.49689145859507	1.81351397260299	1.11467137403502	0.773898705278996	0.772367810608403	0.725705191335349	0.486952707605195	0.634646684844301
narcolepsy	0.715576151601311	0.456690836920772	0.78435948171036	0.643680161824527	0.613297091487223	0.649398363067098	0.569528179823769	1.33575280778224	0.650724794090384	1.0903445380224	1.21935688063614	0.653795429089226	1.24278886576787	1.43992985673402	0.423459167878102	1.07355099280531	1.19351025502435	1.63323850871507	1.81978831123533	1.84324103003513
neuralgia	1.07491724995612	0.178926568307252	1.48093451928581	1.08037132639786	0.894150696351744	1.07222760198256	1.52960403555769	0.950444757795549	0.983668848810433	1.23729741255461	1.04768424325407	0.863892058205902	0.897980385222092	1.10139312906456	0.874461987922728	1.16510602892906	1.32091245238959	1.15303002649073	1.18639897278914	0.731485906890006
neurofibromatosis 1	0.575293974255954	0.488817669621611	1.22162530741791	1.1196871974459	1.10766873660941	1.21833291504378	1.1247188588682	1.24251886248715	1.29476585795167	1.39300695573102	1.20764615347981	1.21505341734158	0.581595801211112	0.813358759001792	0.867859464019076	1.03942339887994	1.22043117720223	1.02174831061438	1.06853841043691	1.17843581498781
obsessive-compulsive disorder	0.289263895039661	0.285077617775813	1.37294305781933	1.70830996599948	1.00849009747771	1.55185526456313	0.818164301373371	1.90435505799799	1.2508480634218	1.31065875893737	1.57783413164673	0.844412989913301	0.034098688947548	1.72588017442458	1.87349081988315	0.635371561008764	0.764435602404056	0.889256718380588	1.91405630052996	0.584225922699738
parkinson disease	0.848894796174243	0.9035017812048	0.929777981935324	0.966875922183435	0.995404183006874	0.984215040630096	1.0690036416204	1.04704425631381	1.02392636729518	1.15953849323937	1.039367030867	0.975951493703209	1.14924783885359	0.925299454382322	0.890140172214962	0.999193325531591	0.949746623901162	0.916857926129346	1.47236607200047	0.890137099951411
parkinsonian disorders	0.480565339113616	1.10560964249801	0.857942933467343	0.987234267060034	1.04178012503885	1.37167655206974	1.25730169397865	0.992652470590272	1.05833222059073	1.4083559994012	1.29479314218356	1.11687036262681	0.578402197251677	0.492125738731041	1.01761784213817	1.45393307077665	0.965815515374035	0.906048244753927	1.75049733036088	0.948496989267357
schizophrenia	1.04587585564821	0.847925785443208	1.05294114807295	1.05207434932123	1.01232266124032	1.05339171851994	1.01087939876505	1.04931565837297	1.04651162280687	1.04379525662077	1.04769972328337	1.06341988700321	0.831304642112593	0.989330932149541	0.949471846318563	0.999845843953153	1.07871817993496	1.01928092708731	1.08876308315984	1.02345700536206
seasonal affective disorder	0.99889121499912	0.626073080938828	1.10927351116524	1.27015720304146	1.07959907407354	1.19573684054451	2.34297299007205	0.771373532190992	0.865291489010209	1.5049788802189	0.917279513749442	0.877432473124726	0.533640540101785	0.522051611504389	0.583713872185727	0.895385555089076	0.874668995064638	1.10826840369262	1.99625060727651	1.00429540779467
spastic paraplegia, hereditary	0.603213965926436	0.453043189874416	1.00273043652057	1.06084920372938	1.02001163281839	1.06204117700058	1.04821092293526	1.06505587614431	1.08310384532611	0.994303824310799	1.03016145037668	1.11231948424885	0.710561583282185	1.72248017178762	0.838400738802533	1.15469434777446	1.21395044775182	1.03814843844748	1.16448361427498	1.09590287547133
substance withdrawal syndrome	0.570287354495226	0.482872127220768	1.06177870698879	1.05302571110301	1.10037957929684	1.12350665619956	1.27999343120217	0.918122624503793	1.22597452568099	1.15311797945095	1.15895036469081	1.33797540648211	0.323530049988673	0.576914703504192	0.452131166799499	1.02300014185819	2.18631159751739	1.13809747864211	2.11881688600749	1.26408343452744
tobacco use disorder	0.652852695826737	0.992897886076102	1.14140179183307	1.23208828604629	0.957268539448164	1.26419301734694	0.812191038224859	1.08909434573277	1.301719372267	1.34853773680062	1.06864322983001	0.828322592942049	0.940970673296676	0.639987427378204	0.48191323215438	0.633715768987365	1.60218411427548	1.53126227209283	1.57146982553166	0.817814551814433
williams syndrome	0.730769962907367	0.822683943191215	0.91357801095205	0.928804350224816	1.00539769105671	1.06168293749612	1.04122514748309	0.860230153501419	0.861769219535256	0.734678997071666	0.779871421907021	0.89125091158805	1.44815994118563	0.79065289797037	1.8515670976424	0.949884343109588	1.00854403790085	1.01898174227297	1.0454429493408	1.10800373288784
