# Supplementary material for: A comparison of anatomic and cellular transcriptome structures across 40 human brain diseases
Source: PLoS Biol. 2023 Apr 20;21(4):e3002058. doi: 10.1371/journal.pbio.3002058 (PMC10118126; doi:10.1371/journal.pbio.3002058)
Supplement: S1 Data — (ZIP) [file pbio.3002058.s009.zip › Input/Cell_human_subclass_expression.csv]

	L2/3 IT	L4 IT	L5 ET	L5 IT	L5/6 NP	L6 CT	L6 IT	L6 IT Car3	L6b	Lamp5	Pvalb	Sncg	Sst	Sst Chodl	Vip	OPC	Astrocyte	Oligo	Endothelial	Micro/PVM
alcoholic intoxication	0.191900347347409	0.195436483973979	-0.170634144245881	0.151606120702766	0.0768956067927486	-0.0937862701327039	-0.0664788827971056	-0.0609156020154781	0.039986163333489	0.138211801553075	0.207604466092092	0.0510308980985419	0.274981194136852	-0.293772489413344	0.265209397483825	-0.107935151933801	-0.077784376639058	-0.0745158714420329	-0.784077012490393	0.0466438369761185
alzheimer disease	-0.106670771763244	0.0161042527580694	-0.192312694946511	-0.055239540677322	0.0941508242364176	-0.156425036493092	-0.16432678153474	-0.121850157680956	-0.013762878101847	0.22901660718917	0.0430075837048757	0.21303546015582	0.0518877867198909	-0.186081919191329	0.197481838019638	0.00512527042401978	-0.0371247708076102	0.169526688688597	-0.157807481459507	0.239216478139319
amnesia	0.00127635647012056	-0.0704202189294058	-0.0593690504719614	0.0801922726583321	0.596832556869979	-0.241708587429149	-0.161020591990931	-0.207812171967244	0.089434575485715	0.63392794689816	0.493959884546885	0.363765109064332	0.393827206193004	-0.220863398590328	0.745050003746835	-0.526640444880142	-0.775157527663727	-0.0207491986848634	-0.388993935465853	-0.685663579801679
amphetamine-related disorders	0.102025814561305	-0.0299932887707202	0.0217275896113184	0.0980585199577617	0.21850912050523	0.106407142259869	0.083848888191648	0.00391243050709473	0.189180268652966	0.131575503755898	0.0726385364568038	-0.0969513330109162	0.320021977184113	-0.0792952432220716	0.150473415798654	0.111290714428666	0.000683593958823436	0.0115822735758168	-0.987534156723678	-0.382647606340529
amyotrophic lateral sclerosis	-0.0599465812818665	0.175751535303032	-0.225365624175851	0.0180882261266285	0.097963827024413	-0.199868537573133	-0.103391172190718	0.0672471690872874	-0.0835662232082265	0.332226305506712	0.110833355134042	0.211561502144568	0.294551590812586	-0.0273525091519499	0.375054474545484	-0.240106646885078	-0.0108097102060246	0.175655658986911	-1.09252580926846	0.0643661173442888
astrocytoma	-0.000434025186403391	0.0424422956781825	-0.436161991349698	-0.0906514941681946	0.0258969388487719	-0.251496673027233	-0.213600562444402	-0.156031631724655	-0.202027304815111	0.0547433097281538	0.134344623488553	-0.252980853257577	0.0907949853381664	-0.237198038733443	0.17226547103454	0.453396641719425	0.559451231434254	0.0508979099654878	-0.0109886756832902	0.360659317232694
ataxia	0.128110558748518	0.267524149338136	0.122725171417635	0.102155841317552	0.233058133037822	-0.0191980947594361	-0.0327175438489637	-0.198955861304979	0.114576393991977	0.160902576173919	0.257084735385003	0.0591832563386044	0.327219577860028	-0.17742890039383	0.234759002955311	-0.0100640104569671	-0.400911557710908	-0.501785696084863	-0.614780124130461	-0.190897017618151
autistic disorder	0.0720186861041438	0.0842315420468935	-0.0613686637562784	0.0651828268551091	0.165109799118613	-0.0105345835203441	-0.0184516728703743	0.0696134929694743	0.0234116188381357	0.271538898042755	0.0771335479846366	0.228381854301883	0.228537499678489	-0.0508899367927849	0.284766558935111	-0.0653005299701721	-0.0532150440711258	-0.249850319404783	-0.540603834684871	-0.503869363154771
bipolar disorder	0.130484269551636	0.102509971476033	0.00649716375849176	0.0500636595085144	0.134544569877933	-0.0866309744174009	-0.0221896881628741	0.0975673603966887	0.0601201111910945	0.256923378490223	0.0781261739436652	0.158680155300852	0.140620727366002	-0.139284621167524	0.309718715376012	-0.0774868484890275	0.0277600294293287	-0.141760755026967	-0.677958442278222	-0.380950243326383
cocaine-related disorders	0.221118018175565	0.0809967199540086	-0.0937171244208739	0.163589751350161	0.07405549125117	0.00242990473076892	0.058617176254958	0.166896752961554	0.179831270747884	0.372283932486685	0.0423612382672074	0.135525196048321	0.297098928982968	0.179039919588378	0.306822203825348	-0.18933347165286	-0.121943348873243	-0.277615169194855	-0.967426081020135	-0.484776872279935
dementia	-0.277369147641683	-0.0699792100497972	-0.174032453937347	-0.189561945721052	0.299291979446253	-0.214670119918584	-0.249622029638104	-0.273756705766258	0.0444119304562715	0.123561958674282	-0.0242470058493624	0.0217187139711401	0.0260372993959364	0.138758525841536	0.0445040386406015	-0.141036220229565	0.185328045155431	0.19194280004146	-0.161110136670915	0.906511386675138
depressive disorder	0.156655587358495	0.0330555435643057	0.0097398160482759	0.0414999831362659	0.0276902643864263	-0.128295548396864	-0.00141387423374206	0.101179985308196	0.0471317628018761	0.268802959185346	0.0594968881107875	0.1479056648975	0.217871247314196	-0.0552585646400939	0.384541399271537	-0.170681419862701	-0.0728343247850937	-0.101706932276572	-0.615580214535455	-0.266891068689164
dystonia	-0.015123455350032	-0.0897249931187681	-0.121294526590291	-0.0519118413591352	0.246443720680333	0.133442556004505	-0.0092214083072214	0.20881943558196	0.0471020198370885	0.414557119599416	0.178263861540448	0.100406945570382	0.146811057730127	0.0196679042310725	0.391825055806655	-0.143621033251076	-0.205710203950162	-0.450969690202554	-0.592272783388369	-0.215029489747595
epilepsy	0.237606798199456	0.214074545704032	0.0380532578982956	0.228537937408488	0.132778006512906	0.0613550352211388	0.189792539580648	0.135783161932435	0.168766865697725	0.214867980164322	0.275149492408121	0.0829268837464284	0.423529947228075	0.245312933067161	0.261660756001319	-0.364266714773316	-0.20849445553706	-0.661036745335087	-1.00513175338979	-0.829077268761939
epilepsy, temporal lobe	0.293187524996899	0.285493794135698	0.0826870257337009	0.32936850064741	0.137343522059754	0.0492332802047172	0.0976832789507039	-0.226819661740737	0.0960836111145567	0.396457461853514	0.0510930021893412	-0.0315145103546094	0.15793723552267	0.246477216937716	0.167812973421372	-0.185403226347361	-0.360579615166886	-0.0453530838434823	-0.58706459634594	-0.855369025427484
frontotemporal lobar degeneration	-0.273820652543759	0.239510935771826	-0.601760217555332	-0.0288786815661103	0.228289697457108	-0.443074013186987	-0.269620520457423	-0.423826897878337	-0.0511449379083893	0.620363458860145	0.0383664301500967	0.459957894440269	0.134893760251632	0.121576343285595	0.576774745508387	0.0387889878418626	-0.366590200322758	0.695309334293577	-1.53102244093623	0.847260192244287
glioblastoma	-0.110487563113987	-0.0349034697874982	-0.253647519758248	-0.119873586720782	-0.100368101763926	-0.21252232088806	-0.138893198783938	-0.136388086158332	-0.164614411908484	-0.00505186551483239	-0.177075849268019	-0.0961127419020468	-0.029432703640902	-0.187250634788999	-0.0626073803445134	0.303364383032748	0.533314761731068	0.229040664258019	0.555159912077698	0.450848442591733
glioma	-0.0203814858388392	-0.00411691387678907	-0.325795887905966	-0.0329549340917923	-0.0994443186105787	-0.312747285445465	-0.17193137722913	-0.120190931341777	-0.122633592751069	0.271010534414654	0.078989455985632	-0.0357940012104186	0.131186196913693	-0.241304873962313	0.10226690565533	0.316374602180921	0.397329292089475	0.319407508904219	-0.269034139660728	0.301105661038055
gliosarcoma	-0.261753997765905	-0.240686079611252	-0.432298169278644	-0.135670988178321	0.0841063386857123	-0.400097733887897	-0.366088680751997	-0.33193005261143	-0.114410706793466	0.0125328103169641	0.136315062688145	-0.168758978848545	-0.0495318901385977	-0.453771067317343	0.087878406827924	0.421508576357789	1.03520678919517	0.177580115237677	0.34844795433784	0.668094613668708
heroin dependence	0.400964830544446	0.280023985041373	0.101959467263655	0.266649334809874	-0.0544179406988023	0.196077427396447	0.436960025064714	0.293975364155777	0.142382949472536	0.382549090901674	0.130885062421828	-0.00378126563932712	0.33011479665969	0.0479861667151968	0.142214691789751	-0.451454782650935	-0.128745614325675	-0.575434690300558	-1.53011016891031	-0.224539826621712
huntington disease	0.251944879491601	0.0406315158324449	-0.193720702448181	0.0413488360347908	0.263167324916373	-0.00540304162905016	0.177421046137412	-0.143271005780076	0.117899804411448	0.313742698717196	-0.00235164260548195	0.472838584070153	0.196102304516245	-0.235790799771905	0.230008372168007	0.0037098769484341	-0.177273476780062	-0.145185884341167	0.0633833133598217	-0.943151205373463
hyperalgesia	0.185757897609804	-0.0558298545293095	-0.0778383035353887	0.0319942576897935	0.0591544064148539	-0.171087111054158	-0.0603631865305842	-0.0608842269307054	-0.0247955864055726	0.356952023899359	0.0206396565158491	0.0723746371314676	0.381941813234035	0.0148412079315989	0.249447747138267	-0.122832945294423	-0.0792490538664415	0.0518889718451292	-0.640248629626621	-0.0631495621786663
language development disorders	0.311387053531469	0.425667281534135	0.163494798582474	0.365958286063687	0.415263103326154	0.355164070964688	0.272868469876935	0.275072908465191	0.438451679399062	-0.0102215861422829	-0.00670292506200881	-0.465529861098799	0.106658067505298	0.0862703035142068	-0.0705568815402509	-0.322862005294459	-0.819203336653009	-0.370671671229797	-0.516809410357139	-0.68465188350702
learning disorders	0.100815246342427	0.0202199943573964	-0.227517315793702	0.0269855181070821	0.0387417707089086	0.0659970112760239	-0.0652096276378459	-0.0508794554132363	0.004495729793982	0.197173367746867	0.156030159199709	0.103402564946017	0.221565656006854	-0.279256296987304	0.32652748466104	0.0295977992592678	-0.222621784342155	-0.0169613395070078	-0.336553086484825	-0.054888685161785
marijuana abuse	0.250059882571454	-0.0118497997485875	0.101898177828025	0.0831319075754392	-0.184525483216964	-0.138103770076127	0.0990975740670421	0.15079919204341	0.153063188955477	0.0942007061097592	-0.166333909398391	0.240728789581962	0.18645286015592	0.156204500060517	0.368633827420191	-0.437265689371353	-0.0361596589755598	0.0729046001654629	0.0332380398917749	-0.723623689182412
mental retardation, x-linked	0.121449291062567	0.220632994458098	0.146284984989258	0.111934619910071	0.243260168739827	0.00607528230625367	0.028586815565731	0.0686834198664538	0.0092407921335776	0.403291833102356	0.162333461688281	0.221738930987215	0.308164755270369	0.113057854451792	0.3432075962809	-0.0242670082149214	-0.140202206153898	-0.209029786446392	-1.55576438573417	-0.788553963795643
migraine disorders	-0.0428292042776235	-0.0825085896234366	-0.18243056045076	-0.190029957349705	-0.149218120437336	-0.179272381171615	-0.252802499772343	-0.276628255839744	0.0537788924670056	0.0697556556391082	0.0442311451236188	0.000518684512625457	0.163882843145528	-0.129970926084745	0.206720921315154	0.275356965394026	0.749248450794307	-0.129817700987372	-0.0106927002857988	0.137998801209854
multiple sclerosis	-0.0197342558911797	0.10097222162007	-0.0453735264376156	-0.106431311236591	0.0430230002776095	-0.297128181312199	-0.228885176918436	-0.213893757598082	-0.24994898758571	0.0105596195639064	0.0542136416370221	-0.345138625418177	0.0862711033662634	-0.209367338220911	0.0232594204666832	0.249253347805647	0.153999185434701	0.552860491544779	-0.509672997196638	1.27523526816348
narcolepsy	-0.00616316036899699	-0.0593348376438202	-0.228774393298533	-0.152802965394936	-0.082895023223427	0.111044487046169	-0.217170284620445	0.1999968964877	-0.00689593861711399	-0.0827316756311414	0.0567849199525331	0.0762611102912224	0.594514495627166	0.581896994919391	0.321513728752805	-0.514670499432715	-0.0169205302986196	-0.115370587456164	-0.382580611324987	0.0125486656678073
neuralgia	0.336562102241477	0.0863809199412329	-0.0359562034428848	0.0717635515690879	-0.0515306907476799	-0.0429323399688466	-0.0147038537737901	0.235049417765785	0.0976852041247962	0.0546270143585733	0.0244363027669349	-0.0607925452565699	0.277322947195423	-0.240676110710887	0.0838506740753222	-0.0194470423782332	0.331286925154346	0.261229925989945	-1.15617558118914	0.00721746175433571
neurofibromatosis 1	0.174345025875533	0.12843119902123	-0.234448799960435	0.126598383193814	0.211766794331595	0.048432430492946	0.130140711676987	0.319596335781352	0.185809326504981	0.294305488618608	-0.0211239366098606	-0.0493344721612365	0.0743416934506478	-0.134166503411984	0.310408802715897	-0.0533696744113652	-0.308271856075851	0.0684312629004288	-1.33877588294106	-0.0181086576864623
obsessive-compulsive disorder	0.400487549094203	0.482465396653211	0.0195267039316114	0.375831200577871	-0.00477461135774737	0.407196438057703	0.208435622277196	0.227684642172649	0.402156422573406	0.186156288767088	-0.060982116636197	-0.00309816213925632	0.12591916083283	0.408572648714438	-0.0408981333779784	0.245931092525412	-0.647040978021137	-0.122827499225514	-1.06076173219294	-1.37584122093495
parkinson disease	-0.0472966618332232	0.0212280162369446	-0.116528853863686	-0.021443835554271	0.111467837526246	-0.122461020250742	-0.0468507984379756	0.0964161447460794	0.0522070581885047	0.238669640291622	0.0705174292931941	0.118134297607802	0.147885205934596	0.0411377088842029	0.162523684652631	-0.105702178299209	0.02968915384584	0.15746071016083	-0.798383361269396	0.0548493162250049
parkinsonian disorders	-0.0351845374697045	0.0973923108955063	-0.033294319490888	0.1954730429357	0.302083954572476	-0.0434316997021653	0.0525881500212905	0.311866122082689	0.244348998948484	0.272708356540029	0.232107980984978	0.0429877844036599	0.10773413649916	0.0850398969070298	0.280060447980857	-0.273052500900905	-0.334991379260982	-0.234501157310749	-0.760011992697955	-0.481398235975538
schizophrenia	0.0779169885773981	0.0964838954908143	-0.0906318801748063	0.0726868770939235	0.0749009825459307	-0.0617495639772524	-0.0211098722896756	0.03674341041496	0.0382473815014145	0.225120545751713	0.0630616647270473	0.103712582237591	0.181025971458211	-0.159651676209732	0.232404074056654	-0.0547655826964945	0.0973553555250493	0.000559666193826163	-0.609295938547402	-0.240363204934013
seasonal affective disorder	0.058170916366972	0.344609985832783	-0.215540902900977	0.0942414932571719	0.446386207006101	-0.264861523715028	-0.235368056416335	0.392453143108481	-0.0598607621763206	0.262178578862981	0.103220002212049	0.103801294222817	0.352967695581627	-0.289770314295627	0.352546714085713	-0.28144902718162	0.323286898101002	-0.314370796504653	-0.774780701579206	-0.525329421262922
spastic paraplegia, hereditary	-0.0220127107034997	0.150109776582179	-0.144102305165488	0.0192619963342701	0.160342814841986	-0.134400822971428	-0.0636149131492958	-0.0154101713351762	-0.0457173348195034	0.299189995470174	0.263647667555133	0.379808119426814	0.156864815568932	0.0329750057846977	0.302283245642041	-0.11686155907511	-0.0842604357797383	0.379267632914931	-1.4897466261253	-0.221673947460083
substance withdrawal syndrome	0.129602270855156	0.0840466293553523	0.0140525494241039	0.0830353459026316	0.146617756071483	-0.123615432586822	0.0905013599511307	0.167228909564234	0.153455581217759	0.372895248604129	0.111583482863762	0.292470005294769	0.337677481598227	0.223825234476453	0.342301832980765	-0.509916224473357	-0.183894687062422	-0.320980152130375	-0.662829497563146	-0.732923815283451
tobacco use disorder	0.303162446536013	0.08463387949578	-0.0682589779820519	0.0663872624430221	0.039710214003473	0.143566330023095	0.315498503161131	0.2222622266249	0.155040310113689	0.143345120728834	-0.0862440600842149	-0.0583672105383008	0.32024755796851	0.167577795898894	0.0505464750726143	-0.495821236773584	-0.0222497499988791	0.163863034830191	-0.710033148913216	-0.250603918892296
williams syndrome	-0.0410333711448494	-0.0183228158016551	-0.272283089159246	0.00602627646144797	0.172338172051919	-0.237487468325642	-0.286925172326999	-0.246275107916561	-0.188110827498134	0.203475768127106	-0.0249143749834173	0.129878730280761	0.16213335415295	-0.286874055849996	0.479251407400855	0.476599131416719	0.160797295026607	0.0680972758062831	-0.854798080212802	0.686987003610854
