# Supplementary material for: A comparison of anatomic and cellular transcriptome structures across 40 human brain diseases
Source: PLoS Biol. 2023 Apr 20;21(4):e3002058. doi: 10.1371/journal.pbio.3002058 (PMC10118126; doi:10.1371/journal.pbio.3002058)
Supplement: S1 Data — (ZIP) [file pbio.3002058.s009.zip › Input/HBA_Disease_correlation_overlap_matrix.csv]

	alcoholic intoxication	alzheimer disease	amnesia	amphetamine-related disorders	amyotrophic lateral sclerosis	astrocytoma	ataxia	autistic disorder	bipolar disorder	cocaine-related disorders	dementia	depressive disorder	dystonia	epilepsy	epilepsy, temporal lobe	frontotemporal lobar degeneration	glioblastoma	glioma	gliosarcoma	heroin dependence	huntington disease	hyperalgesia	language development disorders	learning disorders	marijuana abuse	mental retardation, x-linked	migraine disorders	multiple sclerosis	narcolepsy	neuralgia	neurofibromatosis 1	obsessive-compulsive disorder	parkinson disease	parkinsonian disorders	schizophrenia	seasonal affective disorder	spastic paraplegia, hereditary	substance withdrawal syndrome	tobacco use disorder	williams syndrome
alcoholic intoxication	1	0.62797755367944	0.0445789360694804	0.602673314570197	0.617302804625636	0.361305770376569	0.393887755387979	0.610128444026907	0.702401790450936	0.252702646584657	0.351174112132143	0.656189817015421	0.185517536372309	0.392067066163946	0.473146990258974	0.532160493222521	0.348391881418349	0.348392834500101	0.416134764515239	0.451693088275708	0.36021441290765	0.455919502147437	0.377724703838106	0.637673015717802	0.184899024092223	0.476434454982546	0.491830278055389	0.314141050129014	0.211962627520567	0.0673572567698718	0.562867164870034	0.528426699761409	0.393083399126873	0.404606016671004	0.71492447617519	0.0979212455799069	0.674173226010649	0.383668743901676	0.666439803522416	0.359958138758203
alzheimer disease	0.62797755367944	1	0.00284211781080613	0.521512284989647	0.870723119099807	0.779777317062778	0.253761602585758	0.42849206107966	0.58662746019089	0.0494893588479236	0.689126316089091	0.552024723930468	0.240409559027589	0.173064517169614	0.372766765258945	0.741347550902296	0.829260390742868	0.832389924621566	0.696632048690945	0.050389269494801	0.349906630759273	0.341805530683765	0.21585276115161	0.614394226250132	0.289115104506187	0.199234342281306	0.679162358078498	0.725947151786843	0.357685627479941	-0.0329851504786894	0.762455295501399	0.167951500541166	0.735093041975971	0.34712975203154	0.716948019382157	0.135674405422647	0.83073989749338	0.136258307477665	0.347815787986448	0.551317599701621
amnesia	0.0445789360694804	0.00284211781080613	1	0.452151781521101	-0.113401492111167	-0.187899949975485	0.0589013770490602	0.342838829586635	0.234633428793148	0.449691533703007	-0.0681335964457691	0.431837451318819	0.422029234285116	0.266163130969901	0.26628930931601	-0.050672951103035	-0.265152975061009	-0.258318845903977	-0.16528039774648	0.382406451087352	0.494035427952358	0.435681298206789	-0.0512853464105261	0.494121653463564	0.667111272847991	0.375357806325442	0.0225222976806983	-0.0243610496782312	0.620817876271207	0.621260115115476	-0.0641363944669504	0.133288217055328	0.226649058827408	0.324947138448074	0.214037137453424	0.226095377791389	0.0389452907474421	0.419707534242465	0.18242347967668	-0.245489793662134
amphetamine-related disorders	0.602673314570197	0.521512284989647	0.452151781521101	1	0.412003907332912	0.254713009717996	0.538944678663156	0.764785644011544	0.798334009203345	0.625315089018229	0.171429542846873	0.852774060007535	0.701951726314603	0.655303223566599	0.71340440544748	0.288732821534938	0.1307091070242	0.165573480733172	0.156954806653085	0.646702466393037	0.601030532340542	0.703537674783247	0.510428031201485	0.750524899701392	0.587293934024107	0.720090659752459	0.38381198697869	0.162185275076964	0.553852582127098	0.338763024605202	0.462406899447865	0.527671050090108	0.54829427394967	0.501422048638314	0.814025838406713	0.4156750538125	0.500292996322477	0.614069794699412	0.400191399739371	0.0647172831190893
amyotrophic lateral sclerosis	0.617302804625636	0.870723119099807	-0.113401492111167	0.412003907332912	1	0.698330243403224	0.211931715066889	0.29699551209942	0.5114920556544	-0.152933447418479	0.632563201934102	0.419964954352658	0.181023567047295	0.11623422480587	0.310440602736131	0.72479600441656	0.768010790787987	0.781139593184608	0.68875090290921	-0.0459932435501288	0.24287926555498	0.216394605788141	0.172236443043193	0.526984112640305	0.182187112308295	0.134555162043526	0.699658017453012	0.689188356314823	0.262368390957564	-0.0569784811571274	0.721906571835035	0.122333274770627	0.694364455541754	0.308498965560648	0.612394774979069	-0.0303283762910006	0.838911451126298	-0.0203858317208482	0.254073906000518	0.556127105859953
astrocytoma	0.361305770376569	0.779777317062778	-0.187899949975485	0.254713009717996	0.698330243403224	1	0.0199767167677091	0.339944633205142	0.348196056531652	0.0100549960276177	0.570283622995671	0.304958417227654	0.122201206603452	0.0941126553484795	0.124029265611348	0.608681115784357	0.850096527607945	0.832547112891831	0.6960923168368	-0.158923161868014	0.125063755870774	0.248973901386803	0.190051599306023	0.339665755184652	0.13578526855808	0.0391736488001315	0.593271793896542	0.623041785086811	0.191079352508468	-0.0647449458265085	0.647122641513283	-0.0752245862571007	0.57617600539655	0.0275082182095923	0.528656916271632	0.280083699639168	0.528496417976644	0.0364959272656782	0.023796938128788	0.587668902466239
ataxia	0.393887755387979	0.253761602585758	0.0589013770490602	0.538944678663156	0.211931715066889	0.0199767167677091	1	0.589790437738565	0.706433814582389	0.49889385510767	-0.0551960287129228	0.57233375221284	0.478172832951831	0.63760055252267	0.685736736851758	0.188672489396349	0.0065131243106105	0.0276096602799843	-0.0766260528818717	0.611137664112728	0.267254806666969	0.452118983721749	0.720307588411912	0.333273126480284	0.188170866958307	0.531092301764285	0.216426262870869	-0.201850695394033	0.20986271012824	-0.120464465845452	0.39404059043151	0.573584786846913	0.170521801806456	0.293759627756091	0.632838380297562	0.396022425085128	0.303663257412964	0.448299478667557	0.314467057939506	0.0710045157883927
autistic disorder	0.610128444026907	0.42849206107966	0.342838829586635	0.764785644011544	0.29699551209942	0.339944633205142	0.589790437738565	1	0.906241207729656	0.838318431759911	0.0211299958639698	0.896870242777916	0.575867073050529	0.845086238779522	0.687495808122595	0.260839882958982	0.0904430398267594	0.0748962501696646	0.0777298121610049	0.737871669358316	0.447997634866778	0.832311758851146	0.735792257614482	0.686399064848131	0.493566901091707	0.780652573925352	0.314037197478182	-0.0704885611893358	0.350633837422224	0.245972884991972	0.456571790769652	0.674583925149304	0.330632579907406	0.307331472513613	0.895454192951641	0.680273269577673	0.32804867834956	0.851995891024085	0.460569785160776	0.115502195824388
bipolar disorder	0.702401790450936	0.58662746019089	0.234633428793148	0.798334009203345	0.5114920556544	0.348196056531652	0.706433814582389	0.906241207729656	1	0.700571789006923	0.110932488621274	0.936706095356855	0.594102740361887	0.813246169107433	0.820263242297754	0.401376978321558	0.20186463938728	0.193179641629202	0.153680182331466	0.664813946249438	0.429342860922504	0.785998663765061	0.752300959041165	0.737816338657636	0.463656208571361	0.766139307147883	0.433185425882877	0.0274220493222147	0.361125676345302	0.143022847508704	0.558200148462983	0.708075106014435	0.41637462303887	0.431747559321909	0.966635013966363	0.537675711359653	0.5611477385159	0.739166439924153	0.474647574190773	0.134132285121899
cocaine-related disorders	0.252702646584657	0.0494893588479236	0.449691533703007	0.625315089018229	-0.152933447418479	0.0100549960276177	0.49889385510767	0.838318431759911	0.700571789006923	1	-0.278499129903795	0.756708689341044	0.580211531584764	0.842499934245105	0.641720706950068	-0.0294432789037564	-0.318586223255754	-0.290026791886356	-0.336286573039841	0.787124305736767	0.352933018719872	0.825660996336752	0.67698786256644	0.472955386362982	0.506655932346917	0.771681003624767	-0.0746958720924262	-0.42732011078899	0.319613691114794	0.311996996214431	0.141780155229206	0.641361660893447	0.0415027784456423	0.218754503262792	0.638977339542444	0.757845968500614	-0.0562607233662826	0.930012695017669	0.251436364771993	-0.206662750974652
dementia	0.351174112132143	0.689126316089091	-0.0681335964457691	0.171429542846873	0.632563201934102	0.570283622995671	-0.0551960287129228	0.0211299958639698	0.110932488621274	-0.278499129903795	1	0.113737494647883	-0.0481359379338667	-0.32743651672762	-0.157921147642068	0.602409640768835	0.697965419041818	0.755288927982919	0.651010509284791	-0.21002876962522	0.226911692829418	-0.0780890682653542	-0.206534805511683	0.20839278172232	0.100396202581975	-0.215608418790941	0.495107395675692	0.739680158791473	0.21137720096911	-0.00954821927199424	0.517507757975075	-0.256599383293686	0.709387818999703	0.416972574796113	0.250793661954879	-0.121949310328479	0.497545792204582	-0.209398555011187	0.247634947024248	0.55543265441272
depressive disorder	0.656189817015421	0.552024723930468	0.431837451318819	0.852774060007535	0.419964954352658	0.304958417227654	0.57233375221284	0.896870242777916	0.936706095356855	0.756708689341044	0.113737494647883	1	0.641336649191876	0.750288949007581	0.780463418180603	0.291390920001104	0.139394886156145	0.148003445063291	0.140958212645919	0.648518119458573	0.526827152658312	0.832450537241104	0.610003683009786	0.795566355234045	0.641944660534583	0.737774521577629	0.432191765450548	0.0918113350145223	0.564257176809257	0.411134075293975	0.443799356866726	0.653043517444596	0.434059093939581	0.468086710826819	0.922344777927133	0.601386930175746	0.474577685689966	0.807839234752172	0.467010450279462	0.0357836768315245
dystonia	0.185517536372309	0.240409559027589	0.422029234285116	0.701951726314603	0.181023567047295	0.122201206603452	0.478172832951831	0.575867073050529	0.594102740361887	0.580211531584764	-0.0481359379338667	0.641336649191876	1	0.625089502731706	0.557396367914674	0.0126464476924491	-0.0306760403642752	-0.0445069743127714	-0.0293190116184719	0.529019512610096	0.442623314772181	0.570148974319819	0.425708821026345	0.584762398847128	0.630624213337159	0.609273504642489	0.241979805964133	-0.079113642209132	0.438673857328801	0.355576902611733	0.183661499664826	0.316009483577312	0.487523383407708	0.501018676127364	0.570920217560823	0.539132875736938	0.219224435092316	0.529646127557334	0.0937373337352197	-0.0757141661493053
epilepsy	0.392067066163946	0.173064517169614	0.266163130969901	0.655303223566599	0.11623422480587	0.0941126553484795	0.63760055252267	0.845086238779522	0.813246169107433	0.842499934245105	-0.32743651672762	0.750288949007581	0.625089502731706	1	0.811892132535074	0.0895797849513282	-0.180374316738548	-0.195605066301265	-0.218684793825942	0.765053592763216	0.256015206012912	0.809078096783529	0.82506483110716	0.572157653998377	0.371756590152246	0.844782633620154	0.0441639186311617	-0.377814634023883	0.185140008378522	0.0617849748906903	0.278322554884186	0.772955645453218	0.0903945826867738	0.14010394719914	0.750225349700474	0.643122855277975	0.180675064744283	0.81858681496119	0.193831027604177	-0.0655801172581899
epilepsy, temporal lobe	0.473146990258974	0.372766765258945	0.26628930931601	0.71340440544748	0.310440602736131	0.124029265611348	0.685736736851758	0.687495808122595	0.820263242297754	0.641720706950068	-0.157921147642068	0.780463418180603	0.557396367914674	0.811892132535074	1	0.234441123618343	-0.032868568027742	0.0226096782320253	-0.087221028272317	0.570184317900499	0.343960746462791	0.73710728932297	0.692099139796857	0.611413948703818	0.444548435907979	0.765295881738548	0.232241020462359	-0.0840987790944789	0.396290481395122	0.119186389148077	0.373324978433363	0.71128451769667	0.152186961976239	0.226395829632584	0.777998813106414	0.422850236515643	0.410528723573952	0.659019363816303	0.174960475449512	-0.135688979578036
frontotemporal lobar degeneration	0.532160493222521	0.741347550902296	-0.050672951103035	0.288732821534938	0.72479600441656	0.608681115784357	0.188672489396349	0.260839882958982	0.401376978321558	-0.0294432789037564	0.602409640768835	0.291390920001104	0.0126464476924491	0.0895797849513282	0.234441123618343	1	0.582170062047054	0.668130753358215	0.424597842278727	0.046685006050391	0.350970206144956	0.148430732311854	0.227953144832862	0.330401802123002	0.103674814760591	0.211938782122487	0.290808159027844	0.411343989680636	0.163024976228303	-0.278008390266579	0.875222015267178	0.177328754328074	0.607181396419933	0.303966557894184	0.516305881602688	-0.0284459167066784	0.790492132016306	0.0316134566899918	0.292375161270825	0.607411315838629
glioblastoma	0.348391881418349	0.829260390742868	-0.265152975061009	0.1307091070242	0.768010790787987	0.850096527607945	0.0065131243106105	0.0904430398267594	0.20186463938728	-0.318586223255754	0.697965419041818	0.139394886156145	-0.0306760403642752	-0.180374316738548	-0.032868568027742	0.582170062047054	1	0.931882605482303	0.842339708319318	-0.335577305380133	0.0682751771644704	-0.0409296086904441	-0.0467501114047226	0.264521463833587	0.0191273432050227	-0.225327155207456	0.704275875781426	0.805113825309059	0.118376253974964	-0.172639890250416	0.603479167715944	-0.233621851901328	0.601756914193331	0.0351781013200282	0.368909876467009	-0.00449268067080904	0.62793921850526	-0.248171661338473	0.11803174754499	0.686434798860803
glioma	0.348392834500101	0.832389924621566	-0.258318845903977	0.165573480733172	0.781139593184608	0.832547112891831	0.0276096602799843	0.0748962501696646	0.193179641629202	-0.290026791886356	0.755288927982919	0.148003445063291	-0.0445069743127714	-0.195605066301265	0.0226096782320253	0.668130753358215	0.931882605482303	1	0.761967590296067	-0.320105990909947	0.111333372290553	-0.0295984299623265	-0.0592359210780867	0.201723060836487	0.063478367201639	-0.167566355683837	0.635400651879317	0.812443123890314	0.234416582990747	-0.124094461132701	0.691024736663453	-0.193283626716424	0.616663905708894	0.0505049146329379	0.377695931694317	0.0038604810936523	0.618321492064612	-0.240807077224079	0.0771103279017139	0.65450959698756
gliosarcoma	0.416134764515239	0.696632048690945	-0.16528039774648	0.156954806653085	0.68875090290921	0.6960923168368	-0.0766260528818717	0.0777298121610049	0.153680182331466	-0.336286573039841	0.651010509284791	0.140958212645919	-0.0293190116184719	-0.218684793825942	-0.087221028272317	0.424597842278727	0.842339708319318	0.761967590296067	1	-0.27995019318882	0.160913233100843	-0.0678514297932234	-0.19556663472671	0.320530741933801	0.0766768006534834	-0.19240037104408	0.692436350245065	0.764477166679778	0.1201812369354	-0.0238940238181136	0.405390895282115	-0.267487448896078	0.491860364645138	0.10690042788482	0.291360985683357	-0.0783578968027169	0.565188935441606	-0.243850397116401	0.24152496289863	0.593833637352008
heroin dependence	0.451693088275708	0.050389269494801	0.382406451087352	0.646702466393037	-0.0459932435501288	-0.158923161868014	0.611137664112728	0.737871669358316	0.664813946249438	0.787124305736767	-0.21002876962522	0.648518119458573	0.529019512610096	0.765053592763216	0.570184317900499	0.046685006050391	-0.335577305380133	-0.320105990909947	-0.27995019318882	1	0.370094153230545	0.68183920603596	0.656008271272971	0.48425069247255	0.375269237115399	0.739465679389714	-0.0498935953797255	-0.37438910000297	0.221362020418182	0.167304055688223	0.196375754280602	0.641545954436422	0.0735961694379207	0.323073462854528	0.571494412231885	0.463671908384744	0.0670736326363711	0.76666388936211	0.509523288165708	-0.112403731200268
huntington disease	0.36021441290765	0.349906630759273	0.494035427952358	0.601030532340542	0.24287926555498	0.125063755870774	0.267254806666969	0.447997634866778	0.429342860922504	0.352933018719872	0.226911692829418	0.526827152658312	0.442623314772181	0.256015206012912	0.343960746462791	0.350970206144956	0.0682751771644704	0.111333372290553	0.160913233100843	0.370094153230545	1	0.322531415290342	0.136213412925125	0.447202065836434	0.596418717138046	0.467565983540917	0.128372242512615	0.141860875457398	0.474222956333156	0.286963162866124	0.345042860802865	0.17162727892333	0.50043631055983	0.547991660233831	0.461760009778339	0.162779566140012	0.436207211265362	0.384693909115723	0.47251627955698	0.0557045898092301
hyperalgesia	0.455919502147437	0.341805530683765	0.435681298206789	0.703537674783247	0.216394605788141	0.248973901386803	0.452118983721749	0.832311758851146	0.785998663765061	0.825660996336752	-0.0780890682653542	0.832450537241104	0.570148974319819	0.809078096783529	0.73710728932297	0.148430732311854	-0.0409296086904441	-0.0295984299623265	-0.0678514297932234	0.68183920603596	0.322531415290342	1	0.626181510281582	0.675031243960913	0.603476672276552	0.69697842360459	0.219187620787592	-0.0645682357995305	0.375491160674746	0.384964977703798	0.272288157925234	0.580642282489322	0.198295334883343	0.221741235620581	0.758309944713551	0.603674444892373	0.201938896885076	0.823664945993145	0.247731755890251	-0.0546085524479646
language development disorders	0.377724703838106	0.21585276115161	-0.0512853464105261	0.510428031201485	0.172236443043193	0.190051599306023	0.720307588411912	0.735792257614482	0.752300959041165	0.67698786256644	-0.206534805511683	0.610003683009786	0.425708821026345	0.82506483110716	0.692099139796857	0.227953144832862	-0.0467501114047226	-0.0592359210780867	-0.19556663472671	0.656008271272971	0.136213412925125	0.626181510281582	1	0.326465429290834	0.120610218948576	0.666352496763069	0.0985319611901233	-0.340021736057341	0.0720681178079062	-0.168873488056944	0.428725939119245	0.709663470610062	0.0726736638324961	0.10387617325825	0.70821880145882	0.532484418207017	0.180953770459447	0.666780699636863	0.203835291540246	0.0278672152675252
learning disorders	0.637673015717802	0.614394226250132	0.494121653463564	0.750524899701392	0.526984112640305	0.339665755184652	0.333273126480284	0.686399064848131	0.737816338657636	0.472955386362982	0.20839278172232	0.795566355234045	0.584762398847128	0.572157653998377	0.611413948703818	0.330401802123002	0.264521463833587	0.201723060836487	0.320530741933801	0.48425069247255	0.447202065836434	0.675031243960913	0.326465429290834	1	0.546552008189463	0.540105142213407	0.450585568436641	0.29617114099718	0.486239179098598	0.320005536670679	0.39681214798938	0.484510197062003	0.539450693472939	0.474185275476504	0.752738718028839	0.366672673481753	0.594195572442396	0.562410052133718	0.371980914715155	0.163600270655634
marijuana abuse	0.184899024092223	0.289115104506187	0.667111272847991	0.587293934024107	0.182187112308295	0.13578526855808	0.188170866958307	0.493566901091707	0.463656208571361	0.506655932346917	0.100396202581975	0.641944660534583	0.630624213337159	0.371756590152246	0.444548435907979	0.103674814760591	0.0191273432050227	0.063478367201639	0.0766768006534834	0.375269237115399	0.596418717138046	0.603476672276552	0.120610218948576	0.546552008189463	1	0.392745363367246	0.261284390045904	0.172678031402573	0.705269414383721	0.68265959673673	0.180063157437624	0.13730673673495	0.38224889787929	0.361993356358346	0.469183537172163	0.403234998771634	0.198842418037087	0.54677779453743	0.15153428265068	-0.0969814060573877
mental retardation, x-linked	0.476434454982546	0.199234342281306	0.375357806325442	0.720090659752459	0.134555162043526	0.0391736488001315	0.531092301764285	0.780652573925352	0.766139307147883	0.771681003624767	-0.215608418790941	0.737774521577629	0.609273504642489	0.844782633620154	0.765295881738548	0.211938782122487	-0.225327155207456	-0.167566355683837	-0.19240037104408	0.739465679389714	0.467565983540917	0.69697842360459	0.666352496763069	0.540105142213407	0.392745363367246	1	0.0638181598871062	-0.295749267862934	0.250848074937346	0.154692345448809	0.317426608976535	0.686773113076961	0.159104921054137	0.300077832610916	0.713646020356959	0.426446516835609	0.284452207836822	0.737779888194402	0.342370184018878	-0.152611206697777
migraine disorders	0.491830278055389	0.679162358078498	0.0225222976806983	0.38381198697869	0.699658017453012	0.593271793896542	0.216426262870869	0.314037197478182	0.433185425882877	-0.0746958720924262	0.495107395675692	0.432191765450548	0.241979805964133	0.0441639186311617	0.232241020462359	0.290808159027844	0.704275875781426	0.635400651879317	0.692436350245065	-0.0498935953797255	0.128372242512615	0.219187620787592	0.0985319611901233	0.450585568436641	0.261284390045904	0.0638181598871062	1	0.692208863054177	0.36647038924203	0.272705447839893	0.373886261785834	-0.0394381230991794	0.482060293447017	0.152840318283145	0.508716003939625	0.0658483332210027	0.485528039291673	0.0314135808204268	0.225618513468612	0.337108670155824
multiple sclerosis	0.314141050129014	0.725947151786843	-0.0243610496782312	0.162185275076964	0.689188356314823	0.623041785086811	-0.201850695394033	-0.0704885611893358	0.0274220493222147	-0.42732011078899	0.739680158791473	0.0918113350145223	-0.079113642209132	-0.377814634023883	-0.0840987790944789	0.411343989680636	0.805113825309059	0.812443123890314	0.764477166679778	-0.37438910000297	0.141860875457398	-0.0645682357995305	-0.340021736057341	0.29617114099718	0.172678031402573	-0.295749267862934	0.692208863054177	1	0.350625000175009	0.15802244833827	0.394508643392672	-0.352598023622274	0.563913278762145	0.0888484173470756	0.189473249918739	-0.241005242646328	0.514108313107603	-0.325834162883369	0.0961596415852838	0.411215263441214
narcolepsy	0.211962627520567	0.357685627479941	0.620817876271207	0.553852582127098	0.262368390957564	0.191079352508468	0.20986271012824	0.350633837422224	0.361125676345302	0.319613691114794	0.21137720096911	0.564257176809257	0.438673857328801	0.185140008378522	0.396290481395122	0.163024976228303	0.118376253974964	0.234416582990747	0.1201812369354	0.221362020418182	0.474222956333156	0.375491160674746	0.0720681178079062	0.486239179098598	0.705269414383721	0.250848074937346	0.36647038924203	0.350625000175009	1	0.632651948639717	0.28416814124049	0.170490483997016	0.430356743465304	0.2902081525963	0.429166233982449	0.345545840862487	0.240206188808323	0.336031427506757	0.0732901151976205	-0.0520249487092056
neuralgia	0.0673572567698718	-0.0329851504786894	0.621260115115476	0.338763024605202	-0.0569784811571274	-0.0647449458265085	-0.120464465845452	0.245972884991972	0.143022847508704	0.311996996214431	-0.00954821927199424	0.411134075293975	0.355576902611733	0.0617849748906903	0.119186389148077	-0.278008390266579	-0.172639890250416	-0.124094461132701	-0.0238940238181136	0.167304055688223	0.286963162866124	0.384964977703798	-0.168873488056944	0.320005536670679	0.68265959673673	0.154692345448809	0.272705447839893	0.15802244833827	0.632651948639717	1	-0.255610047213294	-0.044866971576191	0.114281106529199	0.207765783570135	0.13828650110643	0.273933682786036	-0.1426194708125	0.335529813710257	0.0693422008468168	-0.360930264903461
neurofibromatosis 1	0.562867164870034	0.762455295501399	-0.0641363944669504	0.462406899447865	0.721906571835035	0.647122641513283	0.39404059043151	0.456571790769652	0.558200148462983	0.141780155229206	0.517507757975075	0.443799356866726	0.183661499664826	0.278322554884186	0.373324978433363	0.875222015267178	0.603479167715944	0.691024736663453	0.405390895282115	0.196375754280602	0.345042860802865	0.272288157925234	0.428725939119245	0.39681214798938	0.180063157437624	0.317426608976535	0.373886261785834	0.394508643392672	0.28416814124049	-0.255610047213294	1	0.304587945806839	0.647762970712901	0.226153692848781	0.674223880861509	0.21315317839044	0.725757453599523	0.170012159372359	0.283399291419541	0.670810827340284
obsessive-compulsive disorder	0.528426699761409	0.167951500541166	0.133288217055328	0.527671050090108	0.122333274770627	-0.0752245862571007	0.573584786846913	0.674583925149304	0.708075106014435	0.641361660893447	-0.256599383293686	0.653043517444596	0.316009483577312	0.772955645453218	0.71128451769667	0.177328754328074	-0.233621851901328	-0.193283626716424	-0.267487448896078	0.641545954436422	0.17162727892333	0.580642282489322	0.709663470610062	0.484510197062003	0.13730673673495	0.686773113076961	-0.0394381230991794	-0.352598023622274	0.170490483997016	-0.044866971576191	0.304587945806839	1	0.023785096079346	0.221077024936096	0.636821800475181	0.42623680200671	0.261047814096107	0.683591965620749	0.356139587814103	-0.0591499473595935
parkinson disease	0.393083399126873	0.735093041975971	0.226649058827408	0.54829427394967	0.694364455541754	0.57617600539655	0.170521801806456	0.330632579907406	0.41637462303887	0.0415027784456423	0.709387818999703	0.434059093939581	0.487523383407708	0.0903945826867738	0.152186961976239	0.607181396419933	0.601756914193331	0.616663905708894	0.491860364645138	0.0735961694379207	0.50043631055983	0.198295334883343	0.0726736638324961	0.539450693472939	0.38224889787929	0.159104921054137	0.482060293447017	0.563913278762145	0.430356743465304	0.114281106529199	0.647762970712901	0.023785096079346	1	0.627192483598761	0.539904185130478	0.193849406721341	0.658209090053843	0.0552675228363873	0.245760092311578	0.536186837861437
parkinsonian disorders	0.404606016671004	0.34712975203154	0.324947138448074	0.501422048638314	0.308498965560648	0.0275082182095923	0.293759627756091	0.307331472513613	0.431747559321909	0.218754503262792	0.416972574796113	0.468086710826819	0.501018676127364	0.14010394719914	0.226395829632584	0.303966557894184	0.0351781013200282	0.0505049146329379	0.10690042788482	0.323073462854528	0.547991660233831	0.221741235620581	0.10387617325825	0.474185275476504	0.361993356358346	0.300077832610916	0.152840318283145	0.0888484173470756	0.2902081525963	0.207765783570135	0.226153692848781	0.221077024936096	0.627192483598761	1	0.392413018048159	0.0704955567990955	0.452505499324734	0.245494693102899	0.512330953731391	0.0333315444531884
schizophrenia	0.71492447617519	0.716948019382157	0.214037137453424	0.814025838406713	0.612394774979069	0.528656916271632	0.632838380297562	0.895454192951641	0.966635013966363	0.638977339542444	0.250793661954879	0.922344777927133	0.570920217560823	0.750225349700474	0.777998813106414	0.516305881602688	0.368909876467009	0.377695931694317	0.291360985683357	0.571494412231885	0.461760009778339	0.758309944713551	0.70821880145882	0.752738718028839	0.469183537172163	0.713646020356959	0.508716003939625	0.189473249918739	0.429166233982449	0.13828650110643	0.674223880861509	0.636821800475181	0.539904185130478	0.392413018048159	1	0.554909544975719	0.635862965759383	0.678116058742099	0.437792204361257	0.264451136605225
seasonal affective disorder	0.0979212455799069	0.135674405422647	0.226095377791389	0.4156750538125	-0.0303283762910006	0.280083699639168	0.396022425085128	0.680273269577673	0.537675711359653	0.757845968500614	-0.121949310328479	0.601386930175746	0.539132875736938	0.643122855277975	0.422850236515643	-0.0284459167066784	-0.00449268067080904	0.0038604810936523	-0.0783578968027169	0.463671908384744	0.162779566140012	0.603674444892373	0.532484418207017	0.366672673481753	0.403234998771634	0.426446516835609	0.0658483332210027	-0.241005242646328	0.345545840862487	0.273933682786036	0.21315317839044	0.42623680200671	0.193849406721341	0.0704955567990955	0.554909544975719	1	-0.0824520277462537	0.703935125115422	0.0302033112451207	0.105526086684061
spastic paraplegia, hereditary	0.674173226010649	0.83073989749338	0.0389452907474421	0.500292996322477	0.838911451126298	0.528496417976644	0.303663257412964	0.32804867834956	0.5611477385159	-0.0562607233662826	0.497545792204582	0.474577685689966	0.219224435092316	0.180675064744283	0.410528723573952	0.790492132016306	0.62793921850526	0.618321492064612	0.565188935441606	0.0670736326363711	0.436207211265362	0.201938896885076	0.180953770459447	0.594195572442396	0.198842418037087	0.284452207836822	0.485528039291673	0.514108313107603	0.240206188808323	-0.1426194708125	0.725757453599523	0.261047814096107	0.658209090053843	0.452505499324734	0.635862965759383	-0.0824520277462537	1	0.0354975933936802	0.426482489215256	0.460377912955473
substance withdrawal syndrome	0.383668743901676	0.136258307477665	0.419707534242465	0.614069794699412	-0.0203858317208482	0.0364959272656782	0.448299478667557	0.851995891024085	0.739166439924153	0.930012695017669	-0.209398555011187	0.807839234752172	0.529646127557334	0.81858681496119	0.659019363816303	0.0316134566899918	-0.248171661338473	-0.240807077224079	-0.243850397116401	0.76666388936211	0.384693909115723	0.823664945993145	0.666780699636863	0.562410052133718	0.54677779453743	0.737779888194402	0.0314135808204268	-0.325834162883369	0.336031427506757	0.335529813710257	0.170012159372359	0.683591965620749	0.0552675228363873	0.245494693102899	0.678116058742099	0.703935125115422	0.0354975933936802	1	0.359505710360772	-0.164204377677532
tobacco use disorder	0.666439803522416	0.347815787986448	0.18242347967668	0.400191399739371	0.254073906000518	0.023796938128788	0.314467057939506	0.460569785160776	0.474647574190773	0.251436364771993	0.247634947024248	0.467010450279462	0.0937373337352197	0.193831027604177	0.174960475449512	0.292375161270825	0.11803174754499	0.0771103279017139	0.24152496289863	0.509523288165708	0.47251627955698	0.247731755890251	0.203835291540246	0.371980914715155	0.15153428265068	0.342370184018878	0.225618513468612	0.0961596415852838	0.0732901151976205	0.0693422008468168	0.283399291419541	0.356139587814103	0.245760092311578	0.512330953731391	0.437792204361257	0.0302033112451207	0.426482489215256	0.359505710360772	1	0.197101265362054
williams syndrome	0.359958138758203	0.551317599701621	-0.245489793662134	0.0647172831190893	0.556127105859953	0.587668902466239	0.0710045157883927	0.115502195824388	0.134132285121899	-0.206662750974652	0.55543265441272	0.0357836768315245	-0.0757141661493053	-0.0655801172581899	-0.135688979578036	0.607411315838629	0.686434798860803	0.65450959698756	0.593833637352008	-0.112403731200268	0.0557045898092301	-0.0546085524479646	0.0278672152675252	0.163600270655634	-0.0969814060573877	-0.152611206697777	0.337108670155824	0.411215263441214	-0.0520249487092056	-0.360930264903461	0.670810827340284	-0.0591499473595935	0.536186837861437	0.0333315444531884	0.264451136605225	0.105526086684061	0.460377912955473	-0.164204377677532	0.197101265362054	1
