# Supplementary material for: A comparison of anatomic and cellular transcriptome structures across 40 human brain diseases
Source: PLoS Biol. 2023 Apr 20;21(4):e3002058. doi: 10.1371/journal.pbio.3002058 (PMC10118126; doi:10.1371/journal.pbio.3002058)
Supplement: S1 Data — (ZIP) [file pbio.3002058.s009.zip › Input/HBA_Disease_correlation_non_overlap_matrix.csv]

	alcoholic intoxication	alzheimer disease	amnesia	amphetamine-related disorders	amyotrophic lateral sclerosis	astrocytoma	ataxia	autistic disorder	bipolar disorder	cocaine-related disorders	dementia	depressive disorder	dystonia	epilepsy	epilepsy, temporal lobe	frontotemporal lobar degeneration	glioblastoma	glioma	gliosarcoma	heroin dependence	huntington disease	hyperalgesia	language development disorders	learning disorders	marijuana abuse	mental retardation, x-linked	migraine disorders	multiple sclerosis	narcolepsy	neuralgia	neurofibromatosis 1	obsessive-compulsive disorder	parkinson disease	parkinsonian disorders	schizophrenia	seasonal affective disorder	spastic paraplegia, hereditary	substance withdrawal syndrome	tobacco use disorder	williams syndrome
alcoholic intoxication	1	0.637044764832817	0.0445789360694804	0.575283259118649	0.596549868892653	0.361305770376569	0.252694044997556	0.300406514208349	0.547586979895219	-0.104791661976315	0.351174112132143	0.66636870755919	0.185517536372309	0.300612374076227	0.473146990258974	0.532160493222521	0.305309717640927	0.348392834500101	0.416134764515239	0.423159665692243	0.36021441290765	0.450330362914208	0.377724703838106	0.637673015717802	0.208422369303342	0.476434454982546	0.491830278055389	0.25243667282157	0.211962627520567	-0.0207401867755144	0.562867164870034	0.430143149652693	0.412973775005873	0.31841934904057	0.759273089563648	0.100790276338213	0.674173226010649	0.255365329093462	0.598403727923784	0.359958138758203
alzheimer disease	0.637044764832817	1	-0.0332206977779163	0.539781606878347	0.862438463244717	0.779777317062778	0.253761602585758	0.374808360869495	0.468124452667278	-0.224193943117487	0.29693404871939	0.33833871820028	0.26223918408158	0.0819799551304329	0.335555279301052	0.711076673531013	0.80555963479422	0.824097679346884	0.68122876856572	0.160195052526111	0.447086599586462	0.290139352801872	0.21585276115161	0.151018961536338	0.245625649175953	0.199234342281306	0.665402515577823	0.69549858988542	0.357685627479941	-0.0407796657217583	0.762455295501399	0.21862230671073	0.650484960541424	0.302044026654732	0.487626220061616	0.121785688608095	0.815417592137628	-0.0677006289780603	0.436314200602012	0.551317599701621
amnesia	0.0445789360694804	-0.0332206977779163	1	0.390830419344348	-0.123503469782176	-0.187899949975485	0.0589013770490602	0.387910288527726	0.288307945615156	0.312137892453375	-0.0429243803428967	0.267451075516288	0.422029234285116	0.288319065319758	0.157410071947607	-0.0974714165846786	-0.265152975061009	-0.258318845903977	-0.16528039774648	0.391941240425767	0.494035427952358	0.177165703746462	-0.0512853464105261	0.372401446613201	0.579857201861837	0.375357806325442	0.0225222976806983	-0.070144010391779	0.163543885147302	0.435712370625959	-0.0641363944669504	0.133288217055328	0.22469951152162	0.306894548589329	0.331786210196407	0.226095377791389	0.0389452907474421	0.445709996371784	0.18242347967668	-0.245489793662134
amphetamine-related disorders	0.575283259118649	0.539781606878347	0.390830419344348	1	0.405734989675752	0.254713009717996	0.538944678663156	0.730296827081664	0.708354691659364	0.383426661742535	0.0971121131251776	0.717572493352337	0.681829496246798	0.632293991800164	0.683597333619091	0.288732821534938	0.0715587076095672	0.136586577711336	0.156954806653085	0.582587610693585	0.574733060947648	0.665653217241987	0.510428031201485	0.733073170942661	0.456374826932475	0.720090659752459	0.350539504748796	0.162185275076964	0.553852582127098	0.318194431178213	0.462406899447865	0.47762366331406	0.470575602886202	0.400061196843623	0.678696064603248	0.433424575914643	0.500292996322477	0.568783508623844	0.208664871701691	0.0647172831190893
amyotrophic lateral sclerosis	0.596549868892653	0.862438463244717	-0.123503469782176	0.405734989675752	1	0.698330243403224	0.211931715066889	0.407630122274866	0.591208610133873	-0.224055535347074	0.606529270583366	0.34380865586836	0.181023567047295	0.0710935921001348	0.310440602736131	0.604956575899292	0.768010790787987	0.756331372571556	0.68875090290921	-0.0459932435501288	0.24287926555498	0.195716332911694	0.172236443043193	0.526279452367375	0.204443649038766	0.134555162043526	0.699658017453012	0.689188356314823	0.262368390957564	-0.0569784811571274	0.721906571835035	0.122333274770627	0.625492945465707	0.27248487941204	0.694419954123475	-0.0303283762910006	0.838911451126298	-0.0618050661177802	0.254073906000518	0.556127105859953
astrocytoma	0.361305770376569	0.779777317062778	-0.187899949975485	0.254713009717996	0.698330243403224	1	0.0199767167677091	0.24386179244413	0.329921187987752	-0.0559806618594277	0.570283622995671	0.285658101336949	0.122201206603452	0.0941126553484795	0.124029265611348	0.608681115784357	0.559656313315084	0.754168324777612	0.694778374599312	-0.158923161868014	0.125063755870774	0.248973901386803	0.190051599306023	0.300955328906595	0.13578526855808	0.0391736488001315	0.526836976156008	0.623041785086811	0.191079352508468	-0.0647449458265085	0.579526423348847	-0.0752245862571007	0.606566342405117	0.0275082182095923	0.480212847662815	0.280083699639168	0.528496417976644	0.0362180101119422	0.023796938128788	0.587668902466239
ataxia	0.252694044997556	0.253761602585758	0.0589013770490602	0.538944678663156	0.211931715066889	0.0199767167677091	1	0.52131324519943	0.582179096628931	0.49889385510767	0.112293568696785	0.466005385709261	0.484382530230284	0.418475502524561	0.621784808844724	0.188672489396349	0.0065131243106105	0.0276096602799843	-0.0766260528818717	0.611137664112728	0.267254806666969	0.452118983721749	0.720307588411912	0.333273126480284	0.188170866958307	0.531092301764285	0.20188967112242	-0.201850695394033	0.20986271012824	-0.120464465845452	0.39404059043151	0.573584786846913	0.174859572850994	0.293759627756091	0.549138466280568	0.396022425085128	0.303663257412964	0.448299478667557	0.314467057939506	0.0710045157883927
autistic disorder	0.300406514208349	0.374808360869495	0.387910288527726	0.730296827081664	0.407630122274866	0.24386179244413	0.52131324519943	1	0.872657729712095	0.783044174625171	0.208169945056086	0.845157720117238	0.554569465356065	0.813646249147323	0.64426772297773	0.260839882958982	0.050025644544419	0.0197137463307713	0.0479847143532914	0.338705468820874	0.504318956716693	0.777538433561729	0.492064722477884	0.493777527981168	0.461343036000778	0.780112135707908	0.205898250526058	-0.0585014530112269	0.391496143599836	0.261381469282906	0.45333151387056	0.555497674264653	0.326436515081049	0.334017157137389	0.932523323331442	0.480188111394142	0.29332966944461	0.81955774993334	0.1974813631224	0.115502195824388
bipolar disorder	0.547586979895219	0.468124452667278	0.288307945615156	0.708354691659364	0.591208610133873	0.329921187987752	0.582179096628931	0.872657729712095	1	0.56293154390647	0.000738727585261661	0.792585271578616	0.421812758080757	0.709163746937892	0.805354958442541	0.40605865665397	0.1426065234996	0.164032354065773	0.304978754766111	0.640355995555342	0.391108321253836	0.708320834249726	0.660320459672933	0.609097161309087	0.493984922458351	0.773132043638662	0.3501799726214	-0.0264346203604112	0.412418762715575	-0.0159430587250162	0.558200148462983	0.687843163899391	0.42337721193978	0.637364010782545	0.90122787537326	0.364643382870525	0.530702730824337	0.77642371725683	0.241509737905829	0.0743679909389068
cocaine-related disorders	-0.104791661976315	-0.224193943117487	0.312137892453375	0.383426661742535	-0.224055535347074	-0.0559806618594277	0.49889385510767	0.783044174625171	0.56293154390647	1	-0.282037501648584	0.570064925951936	0.580211531584764	0.740608220153787	0.166605516078084	-0.0224828808892093	-0.354011842586674	-0.329803102880343	-0.336286573039841	0.439661326859666	-0.0756078141614878	0.45351145788039	0.67698786256644	0.23025045936176	0.176350940270965	0.771681003624767	-0.129777268910135	-0.516274216443823	0.309165456341612	0.18714966841286	0.141780155229206	0.448306278839695	-0.0833936517336601	0.0409556846312772	0.575931211760234	0.446312018040334	-0.106734272345209	0.775970455806604	-0.143612830585801	-0.206662750974652
dementia	0.351174112132143	0.29693404871939	-0.0429243803428967	0.0971121131251776	0.606529270583366	0.570283622995671	0.112293568696785	0.208169945056086	0.000738727585261661	-0.282037501648584	1	0.0763956964857716	-0.0481359379338667	-0.32743651672762	-0.195864639322177	0.587060676677062	0.697965419041818	0.755288927982919	0.651010509284791	-0.21002876962522	0.226911692829418	-0.0780890682653542	-0.206534805511683	0.125685388839851	0.100396202581975	-0.215608418790941	0.495107395675692	0.723045115160534	0.21137720096911	-0.00954821927199424	0.517507757975075	-0.256599383293686	0.570360010792191	0.358507405811317	0.506332901443284	-0.121949310328479	0.497545792204582	-0.209398555011187	0.247634947024248	0.55543265441272
depressive disorder	0.66636870755919	0.33833871820028	0.267451075516288	0.717572493352337	0.34380865586836	0.285658101336949	0.466005385709261	0.845157720117238	0.792585271578616	0.570064925951936	0.0763956964857716	1	0.599060301453545	0.557953960051819	0.640551079567704	0.282329448143156	0.116422464501745	0.0631577809321055	0.276637636286757	0.559388357838443	0.310122565975383	0.540940129145172	0.58431981172988	0.51890009936771	0.631456440493631	0.722786073430567	0.396700852838807	0.0425718837295472	0.368494769572925	0.331736097737013	0.443799356866726	0.598576045063119	0.340188632319912	0.480352090225582	0.898614819017673	0.0759654224663481	0.437872460938462	0.681431336090352	0.215383561653182	-0.00678538479315809
dystonia	0.185517536372309	0.26223918408158	0.422029234285116	0.681829496246798	0.181023567047295	0.122201206603452	0.484382530230284	0.554569465356065	0.421812758080757	0.580211531584764	-0.0481359379338667	0.599060301453545	1	0.625089502731706	0.557396367914674	0.0126464476924491	-0.0306760403642752	-0.0445069743127714	-0.0293190116184719	0.529019512610096	0.442623314772181	0.570148974319819	0.425708821026345	0.578303922350471	0.630624213337159	0.609273504642489	0.298687749799548	-0.079113642209132	0.438673857328801	0.355576902611733	0.183661499664826	0.316009483577312	0.468588597537694	0.384017991270871	0.474674121752631	0.539132875736938	0.198859500472014	0.529646127557334	0.0510960691213208	-0.0757141661493053
epilepsy	0.300612374076227	0.0819799551304329	0.288319065319758	0.632293991800164	0.0710935921001348	0.0941126553484795	0.418475502524561	0.813646249147323	0.709163746937892	0.740608220153787	-0.32743651672762	0.557953960051819	0.625089502731706	1	0.628834799919564	0.0895797849513282	-0.180374316738548	-0.195605066301265	-0.218684793825942	0.75297600114279	0.256015206012912	0.785395559929576	0.754059296347807	0.572157653998377	0.355825666564999	0.825828341335713	-0.021843036404838	-0.385321632046917	0.185140008378522	0.0624504896706646	0.278322554884186	0.681293776998217	0.0435669218234205	0.124831437369969	0.612809364388853	0.457511236458979	0.180675064744283	0.710775159013295	0.025501135893295	-0.0655801172581899
epilepsy, temporal lobe	0.473146990258974	0.335555279301052	0.157410071947607	0.683597333619091	0.310440602736131	0.124029265611348	0.621784808844724	0.64426772297773	0.805354958442541	0.166605516078084	-0.195864639322177	0.640551079567704	0.557396367914674	0.628834799919564	1	0.234441123618343	-0.0657133037910291	0.0226096782320253	-0.0726158676753172	0.570184317900499	0.183179486069318	0.616564989582834	0.692099139796857	0.638225226068031	0.336132321374214	0.765295881738548	0.142233899394298	-0.121031452303321	0.396290481395122	0.00762745034770643	0.373324978433363	0.665739907633911	0.152186961976239	0.202629976729046	0.505221173870871	0.185401473502297	0.410528723573952	0.489567602713413	0.174960475449512	-0.135688979578036
frontotemporal lobar degeneration	0.532160493222521	0.711076673531013	-0.0974714165846786	0.288732821534938	0.604956575899292	0.608681115784357	0.188672489396349	0.260839882958982	0.40605865665397	-0.0224828808892093	0.587060676677062	0.282329448143156	0.0126464476924491	0.0895797849513282	0.234441123618343	1	0.582170062047054	0.668130753358215	0.424597842278727	0.046685006050391	0.350970206144956	0.148430732311854	0.227953144832862	0.156332409856375	0.103674814760591	0.211938782122487	0.290808159027844	0.411343989680636	0.163024976228303	-0.278008390266579	0.875222015267178	0.177328754328074	0.521393127764628	0.164023842410909	0.603163726484371	-0.0284459167066784	0.790492132016306	0.0316134566899918	0.292375161270825	0.607411315838629
glioblastoma	0.305309717640927	0.80555963479422	-0.265152975061009	0.0715587076095672	0.768010790787987	0.559656313315084	0.0065131243106105	0.050025644544419	0.1426065234996	-0.354011842586674	0.697965419041818	0.116422464501745	-0.0306760403642752	-0.180374316738548	-0.0657133037910291	0.582170062047054	1	0.902486057164395	0.731061577235504	-0.335577305380133	0.0132378713784489	-0.0804759104658947	-0.0485180060800104	0.0847416948872191	-0.0477698060346246	-0.225327155207456	0.700324656422805	0.786252784302774	0.118376253974964	-0.172639890250416	0.58226490109235	-0.233621851901328	0.600198178186433	0.0110068704056586	0.289412244487438	-0.00449268067080904	0.62793921850526	-0.260186041386319	0.11803174754499	0.686434798860803
glioma	0.348392834500101	0.824097679346884	-0.258318845903977	0.136586577711336	0.756331372571556	0.754168324777612	0.0276096602799843	0.0197137463307713	0.164032354065773	-0.329803102880343	0.755288927982919	0.0631577809321055	-0.0445069743127714	-0.195605066301265	0.0226096782320253	0.668130753358215	0.902486057164395	1	0.73336161318825	-0.320105990909947	0.0488397810788252	-0.0832079916372687	-0.0586948985304435	-0.0109881959543931	0.0433031916876161	-0.166164479215183	0.605021008528156	0.812443123890314	0.234416582990747	-0.185793398771522	0.626176672987527	-0.193283626716424	0.5750624024555	0.0261206937521069	0.310613196071416	0.0038604810936523	0.618321492064612	-0.240807077224079	0.0771103279017139	0.65450959698756
gliosarcoma	0.416134764515239	0.68122876856572	-0.16528039774648	0.156954806653085	0.68875090290921	0.694778374599312	-0.0766260528818717	0.0479847143532914	0.304978754766111	-0.336286573039841	0.651010509284791	0.276637636286757	-0.0293190116184719	-0.218684793825942	-0.0726158676753172	0.424597842278727	0.731061577235504	0.73336161318825	1	-0.27995019318882	0.160913233100843	-0.0678514297932234	-0.19556663472671	0.262802301216565	0.0452169563879069	-0.19240037104408	0.692436350245065	0.764477166679778	0.1201812369354	-0.0238940238181136	0.405390895282115	-0.267487448896078	0.491860364645138	0.10690042788482	0.363636150549082	-0.0783578968027169	0.565188935441606	-0.243850397116401	0.24152496289863	0.593833637352008
heroin dependence	0.423159665692243	0.160195052526111	0.391941240425767	0.582587610693585	-0.0459932435501288	-0.158923161868014	0.611137664112728	0.338705468820874	0.640355995555342	0.439661326859666	-0.21002876962522	0.559388357838443	0.529019512610096	0.75297600114279	0.570184317900499	0.046685006050391	-0.335577305380133	-0.320105990909947	-0.27995019318882	1	0.370094153230545	0.675016524666984	0.656008271272971	0.48425069247255	0.262256278876183	0.739465679389714	-0.0498935953797255	-0.426871821555298	0.221362020418182	0.0351453011277955	0.196375754280602	0.45745590424031	-0.00634813560711364	0.153767538948797	0.630345817963779	0.463671908384744	0.0670736326363711	0.737669642919045	0.155563009808622	-0.112403731200268
huntington disease	0.36021441290765	0.447086599586462	0.494035427952358	0.574733060947648	0.24287926555498	0.125063755870774	0.267254806666969	0.504318956716693	0.391108321253836	-0.0756078141614878	0.226911692829418	0.310122565975383	0.442623314772181	0.256015206012912	0.183179486069318	0.350970206144956	0.0132378713784489	0.0488397810788252	0.160913233100843	0.370094153230545	1	0.0299481492757899	0.136213412925125	0.447202065836434	0.349675211548077	0.407021164126795	0.128372242512615	0.450268812388717	0.474222956333156	0.286963162866124	0.345042860802865	0.17162727892333	0.495116512343878	0.513703101603109	0.469402578587929	0.162779566140012	0.436207211265362	0.0719618302716677	0.47251627955698	0.0557045898092301
hyperalgesia	0.450330362914208	0.290139352801872	0.177165703746462	0.665653217241987	0.195716332911694	0.248973901386803	0.452118983721749	0.777538433561729	0.708320834249726	0.45351145788039	-0.0780890682653542	0.540940129145172	0.570148974319819	0.785395559929576	0.616564989582834	0.148430732311854	-0.0804759104658947	-0.0832079916372687	-0.0678514297932234	0.675016524666984	0.0299481492757899	1	0.626181510281582	0.657156035937794	0.406982068178385	0.69697842360459	0.184870763003292	-0.0794450685948315	0.263612110377803	0.110745969251834	0.266949252746166	0.527956411193523	0.138166030144733	0.130012804501526	0.755936676783398	0.559516035902291	0.201938896885076	0.760748296214785	0.127616905439121	-0.0546085524479646
language development disorders	0.377724703838106	0.21585276115161	-0.0512853464105261	0.510428031201485	0.172236443043193	0.190051599306023	0.720307588411912	0.492064722477884	0.660320459672933	0.67698786256644	-0.206534805511683	0.58431981172988	0.425708821026345	0.754059296347807	0.692099139796857	0.227953144832862	-0.0485180060800104	-0.0586948985304435	-0.19556663472671	0.656008271272971	0.136213412925125	0.626181510281582	1	0.326465429290834	0.120610218948576	0.666352496763069	0.0985319611901233	-0.340021736057341	0.0720681178079062	-0.168873488056944	0.428725939119245	0.709663470610062	0.0726736638324961	0.10387617325825	0.56453086505382	0.532484418207017	0.180953770459447	0.613653103644079	0.203835291540246	0.0278672152675252
learning disorders	0.637673015717802	0.151018961536338	0.372401446613201	0.733073170942661	0.526279452367375	0.300955328906595	0.333273126480284	0.493777527981168	0.609097161309087	0.23025045936176	0.125685388839851	0.51890009936771	0.578303922350471	0.572157653998377	0.638225226068031	0.156332409856375	0.0847416948872191	-0.0109881959543931	0.262802301216565	0.48425069247255	0.447202065836434	0.657156035937794	0.326465429290834	1	0.55397254981628	0.447369087828894	0.450585568436641	0.234948595306692	0.402248900029856	0.320005536670679	0.366857896215655	0.484510197062003	0.437578922575782	0.332461747535763	0.550670488003985	0.366672673481753	0.495083237975304	0.313039655836406	0.371980914715155	0.163600270655634
marijuana abuse	0.208422369303342	0.245625649175953	0.579857201861837	0.456374826932475	0.204443649038766	0.13578526855808	0.188170866958307	0.461343036000778	0.493984922458351	0.176350940270965	0.100396202581975	0.631456440493631	0.630624213337159	0.355825666564999	0.336132321374214	0.103674814760591	-0.0477698060346246	0.0433031916876161	0.0452169563879069	0.262256278876183	0.349675211548077	0.406982068178385	0.120610218948576	0.55397254981628	1	0.392745363367246	0.261284390045904	0.19061356665993	0.4000992597827	0.6269394710606	0.180063157437624	0.13730673673495	0.317721775674102	0.242046096793656	0.328366021114945	0.414307301862312	0.198842418037087	0.467261532553629	0.0307220831356135	-0.0969814060573877
mental retardation, x-linked	0.476434454982546	0.199234342281306	0.375357806325442	0.720090659752459	0.134555162043526	0.0391736488001315	0.531092301764285	0.780112135707908	0.773132043638662	0.771681003624767	-0.215608418790941	0.722786073430567	0.609273504642489	0.825828341335713	0.765295881738548	0.211938782122487	-0.225327155207456	-0.166164479215183	-0.19240037104408	0.739465679389714	0.407021164126795	0.69697842360459	0.666352496763069	0.447369087828894	0.392745363367246	1	0.0638181598871062	-0.295749267862934	0.250848074937346	0.154692345448809	0.317426608976535	0.686773113076961	0.130111346543989	0.300077832610916	0.730372548763627	0.426446516835609	0.258322512509501	0.737779888194402	0.342370184018878	-0.152611206697777
migraine disorders	0.491830278055389	0.665402515577823	0.0225222976806983	0.350539504748796	0.699658017453012	0.526836976156008	0.20188967112242	0.205898250526058	0.3501799726214	-0.129777268910135	0.495107395675692	0.396700852838807	0.298687749799548	-0.021843036404838	0.142233899394298	0.290808159027844	0.700324656422805	0.605021008528156	0.692436350245065	-0.0498935953797255	0.128372242512615	0.184870763003292	0.0985319611901233	0.450585568436641	0.261284390045904	0.0638181598871062	1	0.692208863054177	0.36647038924203	0.26006097277858	0.373886261785834	-0.0960310219360251	0.47788120310916	0.152840318283145	0.429894281000745	0.0456416439802624	0.485528039291673	0.0314135808204268	0.229436670413845	0.337108670155824
multiple sclerosis	0.25243667282157	0.69549858988542	-0.070144010391779	0.162185275076964	0.689188356314823	0.623041785086811	-0.201850695394033	-0.0585014530112269	-0.0264346203604112	-0.516274216443823	0.723045115160534	0.0425718837295472	-0.079113642209132	-0.385321632046917	-0.121031452303321	0.411343989680636	0.786252784302774	0.812443123890314	0.764477166679778	-0.426871821555298	0.450268812388717	-0.0794450685948315	-0.340021736057341	0.234948595306692	0.19061356665993	-0.295749267862934	0.692208863054177	1	0.281912115022292	0.15802244833827	0.394508643392672	-0.352598023622274	0.543405635151664	0.0888484173470756	0.206085059767159	-0.241005242646328	0.514108313107603	-0.356782290071324	0.0961596415852838	0.411215263441214
narcolepsy	0.211962627520567	0.357685627479941	0.163543885147302	0.553852582127098	0.262368390957564	0.191079352508468	0.20986271012824	0.391496143599836	0.412418762715575	0.309165456341612	0.21137720096911	0.368494769572925	0.438673857328801	0.185140008378522	0.396290481395122	0.163024976228303	0.118376253974964	0.234416582990747	0.1201812369354	0.221362020418182	0.474222956333156	0.263612110377803	0.0720681178079062	0.402248900029856	0.4000992597827	0.250848074937346	0.36647038924203	0.281912115022292	1	0.449731558404302	0.28416814124049	0.137374081893929	0.430356743465304	0.2902081525963	0.337872772677259	0.345545840862487	0.240206188808323	0.316821464077975	0.0732901151976205	-0.0520249487092056
neuralgia	-0.0207401867755144	-0.0407796657217583	0.435712370625959	0.318194431178213	-0.0569784811571274	-0.0647449458265085	-0.120464465845452	0.261381469282906	-0.0159430587250162	0.18714966841286	-0.00954821927199424	0.331736097737013	0.355576902611733	0.0624504896706646	0.00762745034770643	-0.278008390266579	-0.172639890250416	-0.185793398771522	-0.0238940238181136	0.0351453011277955	0.286963162866124	0.110745969251834	-0.168873488056944	0.320005536670679	0.6269394710606	0.154692345448809	0.26006097277858	0.15802244833827	0.449731558404302	1	-0.255610047213294	-0.044866971576191	0.119703232163308	0.207765783570135	0.0244586443114529	-0.00626800216198025	-0.1426194708125	0.273365191473657	-0.0877045960252663	-0.360930264903461
neurofibromatosis 1	0.562867164870034	0.762455295501399	-0.0641363944669504	0.462406899447865	0.721906571835035	0.579526423348847	0.39404059043151	0.45333151387056	0.558200148462983	0.141780155229206	0.517507757975075	0.443799356866726	0.183661499664826	0.278322554884186	0.373324978433363	0.875222015267178	0.58226490109235	0.626176672987527	0.405390895282115	0.196375754280602	0.345042860802865	0.266949252746166	0.428725939119245	0.366857896215655	0.180063157437624	0.317426608976535	0.373886261785834	0.394508643392672	0.28416814124049	-0.255610047213294	1	0.304587945806839	0.647762970712901	0.226153692848781	0.662952986051014	0.21315317839044	0.725757453599523	0.1668306630604	0.283399291419541	0.670810827340284
obsessive-compulsive disorder	0.430143149652693	0.21862230671073	0.133288217055328	0.47762366331406	0.122333274770627	-0.0752245862571007	0.573584786846913	0.555497674264653	0.687843163899391	0.448306278839695	-0.256599383293686	0.598576045063119	0.316009483577312	0.681293776998217	0.665739907633911	0.177328754328074	-0.233621851901328	-0.193283626716424	-0.267487448896078	0.45745590424031	0.17162727892333	0.527956411193523	0.709663470610062	0.484510197062003	0.13730673673495	0.686773113076961	-0.0960310219360251	-0.352598023622274	0.137374081893929	-0.044866971576191	0.304587945806839	1	0.030757209081018	0.221077024936096	0.265521146286454	0.328653076928644	0.261047814096107	0.611885669337469	0.106236136763805	-0.0591499473595935
parkinson disease	0.412973775005873	0.650484960541424	0.22469951152162	0.470575602886202	0.625492945465707	0.606566342405117	0.174859572850994	0.326436515081049	0.42337721193978	-0.0833936517336601	0.570360010792191	0.340188632319912	0.468588597537694	0.0435669218234205	0.152186961976239	0.521393127764628	0.600198178186433	0.5750624024555	0.491860364645138	-0.00634813560711364	0.495116512343878	0.138166030144733	0.0726736638324961	0.437578922575782	0.317721775674102	0.130111346543989	0.47788120310916	0.543405635151664	0.430356743465304	0.119703232163308	0.647762970712901	0.030757209081018	1	0.344617920729714	0.647917901127923	0.193849406721341	0.633053136098485	0.00586511879155107	0.226032580447734	0.536186837861437
parkinsonian disorders	0.31841934904057	0.302044026654732	0.306894548589329	0.400061196843623	0.27248487941204	0.0275082182095923	0.293759627756091	0.334017157137389	0.637364010782545	0.0409556846312772	0.358507405811317	0.480352090225582	0.384017991270871	0.124831437369969	0.202629976729046	0.164023842410909	0.0110068704056586	0.0261206937521069	0.10690042788482	0.153767538948797	0.513703101603109	0.130012804501526	0.10387617325825	0.332461747535763	0.242046096793656	0.300077832610916	0.152840318283145	0.0888484173470756	0.2902081525963	0.207765783570135	0.226153692848781	0.221077024936096	0.344617920729714	1	0.547685897158925	0.0704955567990955	0.452505499324734	0.24781070544186	0.402364269870878	0.0333315444531884
schizophrenia	0.759273089563648	0.487626220061616	0.331786210196407	0.678696064603248	0.694419954123475	0.480212847662815	0.549138466280568	0.932523323331442	0.90122787537326	0.575931211760234	0.506332901443284	0.898614819017673	0.474674121752631	0.612809364388853	0.505221173870871	0.603163726484371	0.289412244487438	0.310613196071416	0.363636150549082	0.630345817963779	0.469402578587929	0.755936676783398	0.56453086505382	0.550670488003985	0.328366021114945	0.730372548763627	0.429894281000745	0.206085059767159	0.337872772677259	0.0244586443114529	0.662952986051014	0.265521146286454	0.647917901127923	0.547685897158925	1	0.447125779251175	0.598366009627374	0.646384736660488	0.362861070255766	0.215144549540495
seasonal affective disorder	0.100790276338213	0.121785688608095	0.226095377791389	0.433424575914643	-0.0303283762910006	0.280083699639168	0.396022425085128	0.480188111394142	0.364643382870525	0.446312018040334	-0.121949310328479	0.0759654224663481	0.539132875736938	0.457511236458979	0.185401473502297	-0.0284459167066784	-0.00449268067080904	0.0038604810936523	-0.0783578968027169	0.463671908384744	0.162779566140012	0.559516035902291	0.532484418207017	0.366672673481753	0.414307301862312	0.426446516835609	0.0456416439802624	-0.241005242646328	0.345545840862487	-0.00626800216198025	0.21315317839044	0.328653076928644	0.193849406721341	0.0704955567990955	0.447125779251175	1	-0.0824520277462537	0.533468955473391	-0.0812624265896375	0.105526086684061
spastic paraplegia, hereditary	0.674173226010649	0.815417592137628	0.0389452907474421	0.500292996322477	0.838911451126298	0.528496417976644	0.303663257412964	0.29332966944461	0.530702730824337	-0.106734272345209	0.497545792204582	0.437872460938462	0.198859500472014	0.180675064744283	0.410528723573952	0.790492132016306	0.62793921850526	0.618321492064612	0.565188935441606	0.0670736326363711	0.436207211265362	0.201938896885076	0.180953770459447	0.495083237975304	0.198842418037087	0.258322512509501	0.485528039291673	0.514108313107603	0.240206188808323	-0.1426194708125	0.725757453599523	0.261047814096107	0.633053136098485	0.452505499324734	0.598366009627374	-0.0824520277462537	1	0.0354975933936802	0.426482489215256	0.460377912955473
substance withdrawal syndrome	0.255365329093462	-0.0677006289780603	0.445709996371784	0.568783508623844	-0.0618050661177802	0.0362180101119422	0.448299478667557	0.81955774993334	0.77642371725683	0.775970455806604	-0.209398555011187	0.681431336090352	0.529646127557334	0.710775159013295	0.489567602713413	0.0316134566899918	-0.260186041386319	-0.240807077224079	-0.243850397116401	0.737669642919045	0.0719618302716677	0.760748296214785	0.613653103644079	0.313039655836406	0.467261532553629	0.737779888194402	0.0314135808204268	-0.356782290071324	0.316821464077975	0.273365191473657	0.1668306630604	0.611885669337469	0.00586511879155107	0.24781070544186	0.646384736660488	0.533468955473391	0.0354975933936802	1	0.170770792653422	-0.164204377677532
tobacco use disorder	0.598403727923784	0.436314200602012	0.18242347967668	0.208664871701691	0.254073906000518	0.023796938128788	0.314467057939506	0.1974813631224	0.241509737905829	-0.143612830585801	0.247634947024248	0.215383561653182	0.0510960691213208	0.025501135893295	0.174960475449512	0.292375161270825	0.11803174754499	0.0771103279017139	0.24152496289863	0.155563009808622	0.47251627955698	0.127616905439121	0.203835291540246	0.371980914715155	0.0307220831356135	0.342370184018878	0.229436670413845	0.0961596415852838	0.0732901151976205	-0.0877045960252663	0.283399291419541	0.106236136763805	0.226032580447734	0.402364269870878	0.362861070255766	-0.0812624265896375	0.426482489215256	0.170770792653422	1	0.197101265362054
williams syndrome	0.359958138758203	0.551317599701621	-0.245489793662134	0.0647172831190893	0.556127105859953	0.587668902466239	0.0710045157883927	0.115502195824388	0.0743679909389068	-0.206662750974652	0.55543265441272	-0.00678538479315809	-0.0757141661493053	-0.0655801172581899	-0.135688979578036	0.607411315838629	0.686434798860803	0.65450959698756	0.593833637352008	-0.112403731200268	0.0557045898092301	-0.0546085524479646	0.0278672152675252	0.163600270655634	-0.0969814060573877	-0.152611206697777	0.337108670155824	0.411215263441214	-0.0520249487092056	-0.360930264903461	0.670810827340284	-0.0591499473595935	0.536186837861437	0.0333315444531884	0.215144549540495	0.105526086684061	0.460377912955473	-0.164204377677532	0.197101265362054	1
