# Supplementary material for: A comparison of anatomic and cellular transcriptome structures across 40 human brain diseases
Source: PLoS Biol. 2023 Apr 20;21(4):e3002058. doi: 10.1371/journal.pbio.3002058 (PMC10118126; doi:10.1371/journal.pbio.3002058)
Supplement: S1 Data — (ZIP) [file pbio.3002058.s009.zip › Input/EWCE_subclass_mouse.csv]

	Astrocyte	Endothelial	L2/3 IT	L4 IT	L5 ET	L5 IT	L5/6 NP	L6 CT	L6 IT	L6 IT Car3	L6b	Lamp5	Micro/PVM	Oligo	OPC	Pvalb	Sncg	Sst	Sst Chodl	Vip
alcoholic intoxication	0.928832841458335	0.956557747418826	1.38704687058971	1.30676707441776	0.903840010905177	0.889938860807803	1.04376292602592	0.793369044239982	1.05005103993561	1.51085450100208	0.980789208919763	1.08933359248994	0.454125946384926	0.882393787774583	0.79965258142351	0.90509075859882	0.985152273873905	0.932015732048797	1.63201257211346	1.97698780450277
alzheimer disease	0.953059695998283	0.837664348535371	0.918924648300063	1.05232431659191	0.924018140515241	0.971456829769072	0.892277922185858	0.852221489030627	0.929788786576271	0.931057914005352	0.923869649272485	1.23820280054298	1.55172310921361	1.06493426675265	0.610213063785647	0.800147239771527	1.04950326727497	0.963561481600752	1.27682358720988	1.24301488185755
amnesia	0.251077937696873	0.699332066139057	1.896390269527	0.546980389708039	0.983422759130947	0.791228651946887	1.28217207047558	1.28289189804122	0.999449601751813	1.09404639807489	2.78389654317731	1.42366026635088	0.102394148804169	0.470606706460622	0.49507463202533	2.43144980235917	1.30423934555978	2.59494957750518	0.728217118483187	0.908236218306299
amphetamine-related disorders	0.884189042319968	0.525681238827247	1.29291003289363	1.53686200832589	1.23875404385624	1.12972855424901	0.876013736842729	1.26651532765817	1.08950687979763	1.13772643866049	1.32802035219241	0.85382893053556	0.677891475027954	0.916287638227308	0.744848376497805	0.723574247217267	1.32508089034356	1.32262259859722	1.52077196955765	1.08176874235944
amyotrophic lateral sclerosis	1.06796875517485	0.521078716455917	1.23714542179806	1.16938955240393	1.15311174530709	1.15578300020608	0.957757498070067	1.0324112935643	1.09474276702364	1.00237998690483	1.1011117347378	1.1564158005753	1.05535195471733	1.24088132234324	0.699243730021012	1.28420929594209	1.16345428500422	1.10184041666254	1.03322215275156	1.08203539939002
astrocytoma	1.94893962842165	1.23999744793234	0.799633295724806	0.665005989481847	1.31208228699219	0.770143669537883	1.00456615468837	0.829189913587218	0.979124054071099	0.666429686988384	0.850187777576812	0.776898703773642	0.939983044730946	1.2693172597385	1.45200600618951	0.641151423379018	0.787226204465437	0.757492825563055	0.908891395043409	0.839009448665992
ataxia	0.483821792922016	0.961198113049012	1.22206512937976	1.56014192300432	1.20445952466525	1.28061875862627	1.53785466832526	1.18028650927811	1.12475766762766	1.00190040780463	0.916735703358448	1.03252604254369	0.304109327231982	0.500560256509274	0.800755683165526	1.89625315914441	0.640089737769267	1.37381938898335	1.10851819480693	1.0935026260721
autistic disorder	0.959393656789602	0.880301936655754	1.1626907489408	1.24177040777097	0.999794289710639	1.10372007203118	1.17570189418162	1.05663755322821	1.07137911949874	0.945144717703328	1.17218504606959	1.33620469938125	0.560182719193052	0.851933155896878	0.893981884933549	0.93278439353541	1.33622228849922	0.990181594692961	1.07286694343284	1.25213203422838
bipolar disorder	1.22690540858581	0.636483240610899	1.14628245206506	1.21023194896924	1.08621303259198	1.13730190759137	1.07160918123481	1.00084818711798	1.06671184927468	1.09671315867023	1.0033578002107	1.05688789750331	0.800969658808079	0.680075378121734	0.893898384325825	1.10244076014597	1.2391408124481	1.14814800411768	1.05475637265944	1.20537318001326
cocaine-related disorders	0.716188476174566	0.504837622249293	1.13839445109729	1.48227420247417	1.07355001894187	1.23619155559111	0.870712625244052	1.03436892983438	1.13034105640681	1.39690179183305	1.25128434841722	1.50344003511769	0.452887063506673	0.453617835506417	0.517750939790821	1.33305860396327	1.44542211778785	1.52955627527889	1.78230689256705	1.48885647166556
dementia	1.23835297293076	1.09306695197192	0.579797621224688	0.761634823134919	0.726509707918457	0.815235585048852	0.789327894801797	0.72833718123541	0.800716493170907	0.733730590934922	1.06464489470084	0.79506990199335	2.09666594499788	1.2729088423228	0.854461311717252	0.783203251277938	0.941291119728313	0.730819528719691	0.998414500042924	0.891493474542143
depressive disorder	1.1943944460163	0.563316810313802	1.12193887164615	1.15983288465374	1.01940936980135	1.23081678474894	0.990483310902439	1.02071660668438	0.968828672289267	1.05045286722337	1.18481932660361	1.1856793359719	0.73295764432297	0.70968255552612	0.597391083049109	1.09088887320142	1.37655317886506	1.26513542004427	1.46359771442879	1.37007971204278
dystonia	0.788780914492933	1.7107702271772	1.0618626356877	1.01912946733284	1.00034606890442	1.09956446460136	1.06143874061412	1.27714316346141	1.12436641061431	1.09844885631661	1.44057100904386	1.10244051545453	0.274314112143124	0.558091435952436	0.607054196952161	1.81455074674295	1.07627731103643	1.11315607617857	0.900339127175904	0.96435800595037
epilepsy	0.979095925811973	0.576317681092435	1.3632880391833	1.37816298010503	1.23391511827424	1.1304622246493	1.09310932545995	1.17070683456923	1.23282665066526	1.09237550273605	1.07701441150632	1.08174125156665	0.687953082893759	0.470720702748423	0.498565629286309	1.31098260760866	1.15939981031897	1.18630893713615	1.89379058085815	1.09771466988594
epilepsy, temporal lobe	0.98284549030959	1.03892815621212	0.881025240284453	1.53187048924879	1.0071068040287	0.972530482661	1.0435981042013	0.77864870589618	0.861290349519735	0.685646617667139	0.926735121560214	1.25819983900313	0.502677103010318	0.698449115615007	0.563109595893991	1.14341716815443	1.72595613591843	1.63917593890054	2.08722232146647	1.09107770776798
frontotemporal lobar degeneration	0.594548461631175	0.610710948489969	1.0604083845075	1.06171300583809	1.1641776811645	1.23399402423858	1.12996647317301	1.26160955972527	1.17482906024399	1.38348391315417	1.34039604104031	1.24108832665696	1.04718095845909	1.05522006343306	0.726943611143708	1.04953664480604	1.12640204914814	1.14687829547453	0.973954534180464	1.0404586785169
glioblastoma	1.05628586593304	2.28156572406075	0.855135963929719	0.836439536080378	1.02702036583982	0.881385381694821	1.03101904794053	0.729002955476319	0.795215969761308	0.64571363580048	0.798623853540714	0.910396271461142	1.03111637852466	1.13496040661215	1.40861868865648	0.597210565242014	0.641371134559597	0.719017869985803	0.611627824572656	0.92093347755825
glioma	1.3639044221434	1.12981674266171	0.965806790589478	0.826650790100968	0.819446038086057	0.824731311409171	1.08385102743708	0.890103492724237	0.924475097485187	0.947151497003351	0.800623302843514	0.972092928272158	0.835639513606052	1.2743874167442	1.39008742450839	0.871553957716853	0.819744629990188	0.845912227101687	0.88562722521159	1.15780491960556
gliosarcoma	3.2356717923229	0.885655901505271	0.945389408087572	1.00880787690944	0.574710326228709	0.728367428450765	0.64648823779418	0.550662376212482	1.02430134958694	0.735043217249427	0.638586296202674	1.031879965606	0.76381681321473	0.667778069289244	1.75744467291743	0.677821331073659	0.665637492743323	0.594687889911516	0.858860735817573	1.1516623652129
heroin dependence	0.499201109643432	0.667332182954633	1.67872208218186	0.867265470175838	1.34390609545721	0.961855548099778	1.07021274878105	1.25252170701958	1.27111122519571	1.44101263179221	1.58898091495462	1.4706902625705	0.963278364585004	0.228573650393618	0.470209359842895	0.937519866152605	1.66276095684719	1.12188229759694	1.19259717529947	1.07414127550202
huntington disease	1.17915627309545	0.914612668748067	0.831295532064259	0.782417380828716	0.935895672316234	0.929603254322813	1.02113767117425	1.0402120143362	1.07914919273379	0.751931666070961	1.59599935275629	1.1616239588156	0.449329276432471	0.579111450778627	0.851436394639231	0.970328118228313	2.2882892796217	1.09373554496057	0.972056099471668	1.8279976128039
hyperalgesia	0.750796732898092	0.932396451019272	1.27862770296984	1.01045695490492	0.841706667338986	0.77720844290182	0.636314599675679	0.847196480950596	0.857604731102915	0.674194488376593	0.943890690997164	1.1088059674993	1.39815110146183	0.26854291336522	0.574862812435431	1.35546075729252	1.69703822919743	1.21570538964065	1.64405099994097	1.47727875395919
language development disorders	0.525992344956034	0.350066401646824	1.18655603608193	1.84986952356433	1.29427577806647	1.244664453786	1.58511932687641	2.23815201913648	1.02265977460271	0.826031350547448	1.4599039187155	1.21811999546396	0.357016921792855	0.43508283722287	1.96056542203879	0.950853634081765	0.835016502177601	0.993634830661459	0.712080786177885	1.02835920502142
learning disorders	0.649366418243498	0.327028815962885	1.00801179235423	1.16345915443633	0.87518677420979	1.26458961343865	1.06131865494393	0.819701208629388	0.899699116051402	1.23818702419191	1.90872714727458	1.08390775146098	0.524276347662781	1.23172174465612	0.576900470418679	1.4493632783405	1.31137225831156	1.20223688822385	1.75733249697192	1.09508360259674
marijuana abuse	0.614008903494009	0.50276515483892	1.75753595013879	1.36601228436982	1.08935189135781	1.12872025319429	0.984314721434056	1.3773389674904	1.19028504575282	1.26072724890085	0.931311084874949	1.07613707031322	0.6993570286403	0.372719886697205	0.627256619776006	0.687018542306043	1.92199509934444	1.89318331438793	1.06800610330439	1.58096956143437
mental retardation, x-linked	0.620496441438671	0.736960056906802	1.267717014673	1.2004419946239	1.17808137149035	1.35919177074933	1.48056812230186	1.28826368340612	1.22700365829134	1.03633287519938	1.22962246642334	1.28029563032707	0.470775090732394	0.604346873165717	1.06193044639614	1.20440523226188	1.23090301949994	1.20462757195383	1.18745874011336	1.23927330878949
migraine disorders	1.60597574410451	1.1125551234004	0.595262036163213	1.03186927215837	0.687128340999936	0.830853226169645	0.879975446459546	1.31580606298239	0.701631618278365	0.793795190175134	0.702333385934001	0.655230840426938	1.00531833108709	1.05915711032554	1.83077916118458	0.9874333710193	0.38957634019254	0.784055614462459	0.65326090291398	0.531464069273034
multiple sclerosis	0.883102220682507	1.35682478694563	0.746450224996922	0.993600215448141	0.747452865492163	0.670293859597179	0.552852280806327	0.520962107917814	0.503292768404624	0.274689584707202	0.819331460151936	0.40798691269417	3.39030934260678	1.99905457583616	0.745363219537015	0.410751098355468	1.13846002588509	0.368902138775701	0.200623813338895	0.820928782602166
narcolepsy	0.289578847662034	0.849885040229845	0.406629413931218	0.788480368682556	0.644714846986332	0.419990360852651	0.830009226660682	0.687418966004701	0.460554507614459	0.823628622756118	2.5084432492612	1.11974437181422	1.18432008416346	2.13257793921476	0.749575101974437	2.04883775770468	0.441383250380198	0.860931514342196	0.849084988921783	1.74476401496315
neuralgia	0.636344551588775	0.190282933432363	1.07901340647376	1.12416666354058	0.611076368683223	0.614506688236921	0.770606120487358	0.991002122310211	1.0242519378848	1.12195412980017	1.03507308045087	0.819678935062927	0.742330788976786	0.321068462972005	1.02542458555551	2.86025127207044	0.964295085524924	1.61164272001427	1.95107772622567	1.87695970575096
neurofibromatosis 1	0.68097476474494	0.578478235418566	1.12351323620015	1.15648322488172	1.10721721764539	1.20108447298286	1.24412060004663	1.16539578523108	1.12759692635768	1.07980429245987	1.05481687253259	1.28697393738383	0.502430351924941	1.97838735428675	1.2883651397685	1.03632098067982	0.949051672311442	1.02531249849215	0.897874354647564	1.00332326491563
obsessive-compulsive disorder	0.284744726199967	0.300927496654574	1.58952722340176	1.96178673730121	1.32378206391199	1.3322145990781	0.532317397822478	0.856441602316466	1.20790514955891	1.52150614869472	1.96995764928309	0.860815655902918	0.0181056380634794	2.13253479821333	2.18548264696426	1.18166137035779	0.748405754220134	0.92045084975149	0.737054570216022	0.64830259887295
parkinson disease	1.01826884248303	1.18769850957746	0.946990476249743	0.873358373019593	0.958986504108054	0.973828839992166	1.0010238524301	1.00295458103596	1.05870388137554	1.19931276883336	1.25689544071111	1.05562710439643	0.951505721042818	1.07432762272528	0.734611714774898	0.92763911144011	1.03788861032992	0.94948030894482	1.31862515389546	1.02735268927975
parkinsonian disorders	0.720950870292533	0.658964561075812	0.743932880532667	0.769681144533386	0.856413443465425	0.904410035093824	0.945621498117405	0.787927021178546	0.889803108733105	1.15263332236828	0.996531867575005	1.71850782826714	0.677293309901215	0.695584713939503	0.530970765384791	1.74029921939139	1.41256769001218	1.73024456358622	1.01694728843296	1.41357987254191
schizophrenia	1.12803179346946	0.754921221675186	1.08334243136358	1.13484772204654	1.0388520178307	1.06456980866983	1.04418056353739	1.02062655333152	1.01715954778718	1.06045782213175	1.01557474937151	1.08443098661323	0.762287661345693	1.0246299720534	0.985182774038222	1.06676674168193	1.18768739487783	1.05091825854507	1.12781519009737	1.09486200825757
seasonal affective disorder	0.848085710108948	0.317429249034561	1.48741199816223	1.63156032729312	1.01618868564899	1.36199626768332	1.03793848069748	0.83866742152686	1.03809632649379	1.48395446797329	0.874345754340279	1.51702078823768	0.495896053582797	0.800509644988317	0.53295573324359	1.00702440054797	1.7724409955856	0.842660548905565	1.63397508918422	1.70871007942995
spastic paraplegia, hereditary	0.758322108631706	0.603152046562061	1.01850025290164	1.03034392054621	1.13537526717593	1.12135443687686	1.20104419716222	1.0998905827659	1.05949567648428	0.996846891499075	1.07088653836288	1.23660078977522	0.489103576331897	2.074270063225	0.821893863531268	1.26448635623276	1.18919932246613	1.22277166589925	1.18054983051447	1.22894475535487
substance withdrawal syndrome	0.494629300237581	0.524344317818814	1.48476437436982	1.07282555303496	1.0579084903866	1.10279629687665	1.02387074894231	0.97850227663632	1.18520486893648	1.67263883553355	1.14986766318371	1.74231625818163	0.261932377196615	0.296387521547071	0.561835708903374	1.11346634164064	2.38117378570703	1.09947816524558	1.4591678056348	1.73685632923257
tobacco use disorder	0.545261356054826	0.849210900784225	0.825369378005332	0.767298527117046	0.702547810467494	0.730506841668814	1.08951994961297	0.695109788640391	0.741273606008738	1.75135772179032	1.4727647202855	1.85925493065069	0.991619228920136	0.772620344588343	0.285397497623991	0.797150777176099	3.32444131328758	1.10754952826634	0.822672548631274	1.75178592097089
williams syndrome	1.21067941797933	1.08610228922861	1.80311084911964	0.887577078506284	0.941499546330292	0.914412565013715	0.996335208083696	1.06027600252996	0.843115839386767	0.757609279136316	0.963207285999509	1.86495660672394	0.853913237141117	0.54804778691401	1.42263724432352	0.913218758531591	0.808680914698041	0.781954991028782	0.665430128601296	0.777653507450847
