# Supplementary material for: A comparison of anatomic and cellular transcriptome structures across 40 human brain diseases
Source: PLoS Biol. 2023 Apr 20;21(4):e3002058. doi: 10.1371/journal.pbio.3002058 (PMC10118126; doi:10.1371/journal.pbio.3002058)
Supplement: S1 Data — (ZIP) [file pbio.3002058.s009.zip › Input/HBA_Disease_high_stability_genes.csv]

	FL	PL	TL	OL	SIG	LIG	CgGp	CgGr	DG	CA1	CA2	CA3	CA4	S	PHG	ATZ	BLA	BMA	CeA	COMA	LA	SptN	SI	BST	DB	OlfT	GP	BCd	HCd	TCd	Acb	Pu	Cl	Hl	Hm	Pa	Sb	DTA	ILc	LGd	DTLd	DTLv	DTM	DTP	MG	ILr	R	ZI	AHA
ak5	0.452355488845875	0.380070556315318	0.501643607230326	0.317218844003844	0.582134991891428	0.494073988150301	0.508942172846209	0.600845424726474	1.53309263599615	1.63889057834334	1.72055483144492	2.04980613073181	1.90201940415176	1.09114702122017	0.684385363021636	1.5389926818995	1.86377767194107	1.46160139191383	0.819163375953898	1.08557713854568	1.60702278672322	0.101340556629317	0.454057742475074	0.673896154500145	-0.49382831648565	0.826113726054911	0.27706442086639	-0.325043213424868	0.0417196177676394	0.0300432964987342	0.565836529324479	0.00549349492940842	1.90886440250933	-0.0665502851489337	-1.65818801199806	-1.90714706775853	-0.409075685192066	-0.199218668357641	-0.307462298957971	0.161932159078813	-0.271531345013952	-0.322207772991412	0.125771577468442	-0.0891371803722617	-0.446782900329155	0.0639450844674438	0.633317496043722	0.677936571427231	-0.723748681044109
ano3	0.848270196001506	0.727362388861247	0.887781092796013	0.415201441316566	0.940696362347935	0.775811599333136	0.792108493052965	1.09559151908647	1.51570160056135	1.09149182542399	0.609959274824464	0.733600730632525	0.67866833624747	1.24515150234291	0.874995485484795	0.689319593359523	1.14458334208563	1.16585265252259	1.11895593571667	1.00074784031812	1.6197184219657	0.16745056425086	1.35281907003963	1.53287919890533	-0.86923539224728	1.55703661251156	-0.219964583767318	2.56055627862871	2.47342027943217	2.49985984311267	2.00464306055113	2.58177694795036	0.401226535504494	-0.390485039210618	-0.469737336734371	-1.05304322956651	-0.842865862006576	-1.57573366098652	-0.364241432521036	-1.58324045727231	-1.62564578429601	-1.28247803340826	-1.1588969017868	-0.642692484154986	-0.9480119124574	-0.971966448789238	-1.18454726074236	-0.15503870034561	-0.677712249795062
bcl11a	1.31492293885545	1.48755402630502	1.4293340646192	1.55705149258307	1.2880125072692	1.30706222081404	1.45919428252922	1.45498533505825	1.29253056430421	1.79206039180834	1.0526290101638	1.46542370121085	1.35193924438111	1.69362170531224	1.50790054049613	-0.340571211072664	-0.696584174290847	-0.419768134965793	0.794490546699186	-0.150212771751664	-0.667923665741018	0.667032509961365	0.945169561786884	1.00714489503048	1.10013969187779	1.16021763889341	0.263138934304996	1.38914133803014	1.42239688666419	1.24570586782754	1.12598144140846	1.41045312844607	0.0321638162188684	-2.04861836184442	0.0560614207038799	-1.36554415668135	1.0596880634119	-0.873732194575972	-0.102479727014666	-1.40982411656363	-0.558695433721776	-0.904886099306881	-0.346717647934119	0.0284410295362095	0.070348409579874	-0.404807982073777	-1.47202088792889	-0.694719184085848	-0.11228440554158
camk2a	1.39503683331321	1.43364261055207	1.47455534917581	1.49652302372635	1.4271667750269	1.45720526385838	1.38665649746977	1.48529132994207	1.82332232079592	1.75965512624886	1.90337301833441	1.98092169437216	1.89570458037865	1.16583118623008	1.42415626824927	0.937521702347807	1.41921100798292	1.25453028895688	0.627787359612756	1.00851286889037	1.55935557945901	0.657255370657075	0.775719281581636	0.676128429098503	-0.422728753326444	0.671828203811415	-1.04196743434607	0.787487568912196	0.772556042726466	0.880749649333034	0.691892444661305	0.801193968821418	1.17269539335562	-1.23865154033481	-1.80094969466164	-1.04123693499122	-1.08669215054947	0.576043850626349	0.423603588742213	-0.0628656015540363	0.72771333072794	0.597024461321951	0.638455048610745	0.441214245347654	0.444103770364914	0.407707728286153	-0.972283612974079	-0.315268229112604	-0.362901731746055
cnr1	0.539578846913996	0.374982354382148	0.553031613864867	0.26099567660494	0.669250622606524	0.625148137201517	0.588057759882632	0.678517057550243	0.15574101786572	1.25922642839608	1.7021455067188	1.43237724493069	1.48101713577175	0.943447623495127	0.690091391896046	1.4535041709068	1.18860733925618	1.5289055275535	1.05312345770037	1.14584847745039	0.896759621202199	0.277875021257931	0.621032964518055	0.312451746258568	1.4736466619733	0.987263422530704	-0.861444276531291	1.39730877688246	1.21824887764607	1.24631430705672	0.525468328360175	1.49410551482181	0.237248074207065	-0.507006731240736	0.458747969205406	-0.670691335845023	0.560109152981198	-0.549904712207257	-1.71940157682504	-1.623951839021	-2.04905507050774	-1.85231505744717	-1.3850264933141	-1.63111193520607	-1.3168763746113	-1.5590193159855	-1.50565218830015	-0.354396352511396	1.15378462045209
dao	-1.09480892130727	-1.09949651574784	-1.23045103804235	-1.06010946592144	-1.29708158988045	-1.21501448366279	-1.0741981006717	-0.945928580090424	-1.2191894345911	-1.3253420882657	-1.38886693476443	-1.27753627153596	-0.740380658381027	-1.33635824775124	-1.1875069527241	-1.20381537049782	-1.20589549778107	-1.24327744309424	-1.34456856330347	-1.09119923467582	-1.23789905729469	-0.719379782675589	-1.06726818442107	-0.959603072981771	-0.283853781545812	-1.37003047579807	0.909428033073228	-1.0873692524561	-1.10238395060698	-1.31203482863011	-1.23264633112352	-1.01872513199462	-1.20494317761231	0.391271904814781	0.745518297388322	1.15457821763563	0.452854275635834	-0.279107270890478	0.0881112900083643	-0.534759459876967	-0.198410479616654	-0.0934784026850014	-0.194563570330582	-0.214933160893265	-0.392526864075317	-0.113801871574656	0.601403224792747	0.624476456715612	-0.0862947015032135
dlg3	0.845692210603061	0.81956754946395	0.852688907552984	0.869576154248481	1.02529673061886	0.801938556577451	0.931034817748853	1.05866208583131	2.39116305500603	2.11763379562545	1.81804187085248	1.79629327997792	1.64274801742143	1.4019019159121	0.795520114196823	0.843724980441999	1.11651012802312	1.0292554035909	1.05316350873695	0.865494383559017	1.52572395762303	1.22467252278894	0.2946150307455	1.47148609761564	-0.362821897817847	1.21320346719047	-1.36047059614439	1.01264235232962	0.905952240890361	1.09873692113344	1.17965898708198	0.870906505792182	1.14573681842884	-1.26615283739317	-1.31519004860887	-1.8589535314353	-0.576339073257706	0.480928663310258	0.995795974969891	-0.032038401146861	0.816005283075261	0.407228902343686	0.434752253446691	0.446090821331025	0.607303382579629	0.0772504776416988	-1.25100273116758	-0.4236594217295	-0.470799807637342
fgfr1	-0.999381360571533	-1.1530379353069	-1.235680517203	-1.43627856055989	-0.817373625002826	-0.970414785151411	-1.31234095504927	-1.76791309296596	-1.46548694684604	-1.98496445671302	2.30318842037636	2.02689230063629	1.74303758432411	-0.978816820501972	-0.99093967476869	-0.775461131956391	-0.410813043029129	-0.253232800538823	0.900950802112042	-0.548752012284167	-1.30627979392485	0.406835042960661	-0.114097152105198	0.0948698493960759	-0.0504680200209989	-1.51312320257244	-0.338983199486966	-1.86250495868523	-1.65732160093713	-1.96881243928858	-1.4489427508891	-1.50106273391444	-1.67172292705235	0.0107300256935934	0.0801537343449916	0.0938875498842028	-0.15100702743888	0.340779292771873	0.635543206238693	-0.716884484175975	0.16315489638751	0.0130793514506202	0.758146898491433	0.587484139754461	0.161573401473863	0.51481488705564	-0.301821909370824	0.57012865424378	-0.314773075975915
gabbr2	0.988383606961977	1.02030685895384	1.03586073886578	1.03003998109223	1.01807636135997	1.00411422707355	0.991770285126719	0.92101271353692	1.20170814754948	0.704878612675192	1.01425270022249	0.980217981033115	1.0357860309747	0.753264359329683	0.943945399970122	0.316712663740926	0.823474832712657	0.739021830687054	-0.178534475813314	0.560117324977869	1.04366748978303	0.111717326665167	-0.545397072101192	-0.205889867955636	-0.426498390138348	-0.286536064031736	-0.842704090089124	-1.54237257545215	-1.65641876012416	-1.36226650659842	-1.27656815792238	-1.58720108012294	0.759751177153758	0.307930438340986	0.988958601154474	-1.74837627927404	0.339252655800819	1.40047840347631	0.91383176184504	1.43768985552882	1.51717911597101	1.46927214661624	1.3359993207143	1.19864208313329	1.33777663288026	1.20830915381958	-0.176483659444026	-0.209705629725782	-0.490694801300945
gabra2	0.806380881069344	0.830814010739454	0.955887210420331	0.737796007444833	0.996665195117578	1.01614116710713	0.838864190862136	1.25302813745267	1.1425838416544	1.13911909920335	1.02596391993761	1.15865312871463	1.20648260097331	0.663712441655718	1.08795236885037	1.29357983680391	1.24301254204874	1.38186299108403	1.64961598072442	1.30164684019659	1.64720923921124	0.970735155868776	1.05173513597626	1.18924268276578	0.21670883444824	1.09272957528702	-0.256792437363287	0.939411205508357	1.06230286193811	0.843340015347592	1.27796795460043	0.958488034283902	1.17055293160187	-1.28590108347295	-0.208930063663999	-0.0464503472016327	-1.45038761595062	-0.698781498939603	0.30007839140348	-0.104735533097013	-0.503455114470715	-0.420092032807775	-0.211208685957209	-0.123723994447341	0.0241033661011362	-0.140479632809279	-1.14534004601202	-0.269676113648875	0.438841818428721
gabra4	1.04255416344632	1.10433683565996	1.04129196538606	1.16002928512005	1.04985983180693	0.986916298972122	1.05277523082091	1.19798426980429	1.16520725904373	0.642617686585756	0.43128807826848	0.617761223920917	0.631355777079259	0.899436468391941	0.9355921720771	0.832828231191049	0.649145210778079	0.808964169963909	1.12555927822259	0.919782961496781	1.04692671014895	0.803491025488999	0.661959920618448	1.11872622619551	0.454540711990343	1.24223719470232	-1.14554348145796	1.29665729458295	1.35388704969807	1.27717415522338	1.39258194962664	1.22449609813141	0.865762099828995	-1.57364030083918	-1.82265818867991	-1.34528168812948	-1.3526857678337	0.725435949273547	0.624216078543469	1.07387307614622	1.01278686801885	0.737852436452643	0.758738627551507	0.743162551687897	0.971837542120333	0.673483682991823	-1.21467239082117	-0.0863006592384281	0.384221333468934
gabra6	0.119738492243605	0.404845932596125	0.269460632721521	0.632949364083589	-0.00109658322333216	0.253599649610211	0.121815532142886	-0.438736030338103	-0.0824452167910553	0.105096925155941	-0.237447235056053	-0.0785903108969574	-0.273330981363344	0.650508243839761	0.21511034428206	-0.168119113777182	0.0170453067362301	-0.210785777636434	-0.216623386956379	-0.0234270639770885	0.34072428487533	0.0229135552837377	0.0444534431158088	-0.400154939109702	0.865634481878934	0.3322648768931	-0.192182990979809	0.286506039470571	0.115577239155422	-0.0597865399814826	0.142160998632374	0.167453276054007	0.000239737913881985	0.111918835673167	-0.190695978443952	-0.308036524323186	-0.337063476291582	-0.231118629558832	-0.231611830736122	-0.165759912546685	-0.453582579647768	-0.344811705224757	0.0106615891999567	-0.319469905680461	-0.0379675354956852	0.051919377111881	-0.449397263522322	-0.296427196628383	0.613523526890244
gria2	0.863012204731657	0.846071648206415	0.862699123867514	0.855672453670542	0.954341340016654	0.850484857219256	0.872807195319515	1.36670542790231	2.209067795195	1.77987379106696	1.59282818591821	1.70623234953931	1.47373068897198	1.26436436081083	0.874057228245064	1.32710000936489	1.36458261401288	1.42481981900142	1.06823124035528	1.21591316595529	1.5461194961016	0.878606915572022	0.607072020808964	1.01421972430068	-0.38913879066387	1.0325681265876	-0.583943851914317	0.580929028881395	0.654541780356242	0.720735100703003	0.991296829813457	0.571508131286841	1.0209426227978	-0.582855785650523	-0.591869836346923	-1.67605200142057	0.258357622024347	-0.509830242499709	-0.0700014335933987	-1.15682319599542	-0.562722017285132	-0.608175670859306	-0.3578547445929	-0.327368166177774	-0.391562476149757	-0.431276504080315	-0.576278623537524	-0.139306335607875	0.535313674576344
hpse2	-1.00991079320755	-1.10006928327333	-1.17059825495593	-1.11990703165478	-1.06830417081183	-1.20844109286854	-0.998043495775096	-0.388918464396591	-2.4606917325469	-1.29841076993128	-2.11304098273327	-1.45211910572086	-1.21691740933134	-1.38989808259724	-1.51791006276753	-2.56721876102856	-1.32651901651222	-1.26024345547969	-2.20816037260503	-1.59388539591331	-0.848192211724474	0.0298275570303072	-0.382192297051509	-0.547136261780854	0.380548258329833	-1.59742714217314	1.03340916848465	-0.0458039963735576	-0.245630456633091	-0.0981268230062442	-1.99930904132769	0.00358907892968742	-0.685259613681314	1.38915354704238	0.638361907468495	1.41394275247109	0.42299938386424	0.296794661163877	0.761108744893604	0.404181002830051	0.25215214157115	0.326969571431155	0.523781931822018	0.594858959352509	0.759809797196477	0.383841780489193	0.224657324802789	0.633350822609854	0.448314038557499
htr2a	1.6880747214876	1.73146649342107	1.76585982134471	1.87208462721203	1.71068374933926	1.65769544062669	1.82206005885812	1.79072930613435	-0.995000314662394	1.3328446762861	0.0563623904890117	-0.0544837658004927	-0.267552094432214	0.530105352313258	1.40481266122848	-0.300717341851599	0.220422289385339	0.423535174594204	-1.1103374914412	0.312814097478407	1.6174040474611	-1.07009827941895	-0.278656712709889	0.351236602766268	0.463664324065358	0.306844460593041	-1.17698067876526	-1.05711463903242	-0.561775055061021	-1.25266351364523	-0.0956663919474752	-1.57597813148239	1.1808060303626	-1.93279906655189	-0.504793116702514	-0.685569306909393	-0.982746976203943	-0.196703202319229	-0.886695440231475	-0.988296022001001	-0.342345578241397	-0.668020998730921	0.17298874944017	-0.446801456302022	-0.17408697328732	-0.409069416070444	0.612900386776565	-0.264569906914903	-0.00452356266503281
htr2c	-0.917778576411304	-0.955263471942009	-0.555287048391507	-1.14491641582714	-0.413467123946851	-0.41500201758587	-0.882171888724572	-1.09451005530513	-1.95753930483513	-0.0479486928366396	0.22054497798532	0.786765494289923	0.452510667105374	0.38407527575199	-0.421703635787263	0.535191922010078	-0.264497838884881	0.0906553054037602	0.896965927365999	1.06598542070564	0.254974956605831	0.851804478129407	0.9330114530171	1.16763943176802	1.24171866443225	1.02146212570148	-0.822517460719488	0.974423260946113	0.960934607655928	1.01223274162012	1.37298680767997	0.840717109665184	0.75850452131677	0.804534680556289	0.126809331353458	0.540019212037962	0.600486206742003	-1.91693582630082	0.17118595987806	-1.73514904761654	-1.79774164222571	-1.81889111670963	-1.28377590889395	-0.906366722215192	-1.12015490465398	-0.643283910500426	-1.39038012424599	0.303370566357478	0.617472654498943
kitlg	1.25219761897476	1.29771270704144	1.14973349129496	1.21185305570653	1.16253366402011	1.06188539049147	1.20088740222425	1.64695087705633	-1.36941409564379	0.992710846764626	0.836289902345716	-0.520853739029392	-0.413815788703601	0.616751401140672	1.0484028555167	0.484259037812919	0.77268064631931	0.886395069043695	-0.850326513439688	0.0958917727674169	1.14300908752664	0.0847899103434367	-0.0962779062026801	0.1401540797575	-0.182689999491258	0.168679599574638	-1.3413927147042	0.246987539469702	0.242698996798676	0.312961830430198	0.410590274819876	0.155846633390462	0.374555247372464	0.845113246964707	-0.56196222966763	0.928335048381689	-1.61161270156029	2.2036600837427	1.26873847050366	0.940587817491349	2.23912210600551	1.94524268756577	2.09443914307327	1.97456322270149	1.73653362679208	2.08615759244034	-0.607233883990788	-0.150789583340018	0.0483271352269893
limk1	0.321121670769226	0.521436314450376	0.334171016286704	0.364792432055648	0.182476156080342	0.163424255604868	0.451178339368565	0.663618260136627	-1.75909722897212	-0.981582284738103	-0.357280816123025	0.63238948552886	0.739512663673208	-0.115740614195523	0.393185151828749	-0.791484994785739	0.144386052085311	-0.170952143256228	-1.24920413917028	-0.837926353650782	0.254375058573465	-0.991877027559926	0.278368710835583	-0.900533714064481	0.176846427857083	-1.57822458682267	0.459756913550428	-1.67443093889795	-1.46818625774571	-1.68354113812444	-1.66129035628579	-1.31601457116999	0.204024803938355	-1.41333481853463	-2.48513830715033	-2.41570183695188	1.36712190032978	0.270289351086323	0.920200295705176	2.11229867312997	0.577828998375989	1.21349399347636	0.27651240591819	0.255829117769611	0.841782796656797	0.404787219216723	0.0994133731969758	0.3154445973176	-1.01906627516606
mef2c	2.44779086617913	2.48612520457179	2.48283861303134	2.55300158605701	2.50748341362915	2.4727434376199	2.47143226773116	2.50135929613069	1.07366379591503	-0.0809097459135635	-0.468430127047479	-0.458922116054797	-0.0627841142571414	1.22146758140208	2.27992983143371	0.600368276974292	0.890448194976906	1.45255149065649	0.344304040976644	1.26511150525099	2.26963819053535	0.252192609638769	0.300618427815621	0.53720860196765	-0.212950510086016	1.08536366323376	-0.239964841482373	-0.193119650909583	-0.320531535946463	0.0367013174001058	-0.125814400515084	-0.519909831964519	2.1869999812639	-0.584032734016185	-0.845362381679199	0.00212485286208476	-0.549464456187046	-0.187781007989832	-0.0631637553424608	0.551118761391803	0.109128254530224	-0.413969882258592	-0.0662491766325098	0.0174834230053447	-0.0762293517143146	-0.425042505820753	-0.533204560600611	-0.262575196627048	-0.260655141660014
ndrg1	0.0845736058562583	0.220069186748773	0.121462159617305	0.108846126540311	0.0059373037145209	-0.129811300470927	-0.00710720369027728	1.01129094329087	-1.82405792929556	-1.37404747718947	-2.02660411425139	-1.85351542731668	-1.66717093537825	-0.933906022942489	0.0884761758366129	-1.40971195684441	-0.552276988771746	-0.839096521999714	-1.16468452609675	-1.10533357600133	-0.374290946733066	-0.326519759157611	-0.0226903819888785	-0.707039992762719	-0.294728417232881	-0.913264621585724	2.4025426834322	0.298892337434333	0.645818468040559	-0.559415193857175	-0.843241658998524	0.783726500458601	0.151808219985278	0.291020885242997	-0.994611873609533	-1.58615864267464	1.24316414304235	0.37907744997056	0.752656755358651	-0.136650255759691	0.754281860628157	1.231043399224	0.133637990749953	-0.0847593392180942	0.26263494738328	0.283349654639246	1.72602056331109	1.51544492271263	-1.464380936512
nrgn	1.65088696560805	1.6662886385583	1.62763844095967	1.66131667446724	1.62728464941349	1.61904356711257	1.6285410021098	1.64775004235305	1.57050716042218	1.33559151909065	0.951801763795439	1.12727718003589	1.19613935346636	1.32140434980886	1.35907138937334	1.20106641819349	1.18236692865098	1.17171928012515	1.02191375174807	1.05931900706309	1.53895747313676	0.745303312247301	0.768524540203265	0.959065571718744	-0.232747318011732	0.921856377897083	0.325062965759661	1.66053448579969	1.59982426819185	1.56737935856557	1.03025961872565	1.74906220913737	1.40801754344777	-1.23422990913636	-0.522232484252052	-1.1424213126039	-0.697249157026412	-0.686198879478016	-0.346190630439595	-0.983759431560277	-0.521443550549796	-0.53747140049448	-0.511399793280739	-0.306609051045327	-0.119339667234532	-0.677419800826879	-0.720538648274246	-0.219614227344538	-0.341345127736023
pdyn	-0.370406179893665	-0.397863986198319	0.223666078817655	-0.227081227815729	0.125900773504003	0.253523489070761	-0.0877001915007079	-0.404289296126673	2.91403301442092	-0.0285438399158424	1.307834682124	0.453555579335162	0.453371475626066	0.824782208681448	1.22427860995575	1.9682928660932	0.0317584830595061	1.6573562257298	0.427125615892989	2.35377297134844	1.11747175458078	-0.182162177803364	1.48283675915008	1.74638823732154	-0.615080696606842	2.56234773640206	-0.711515006245258	1.97541354715666	1.95144726521486	2.16520053368444	2.77283989736688	1.53503481052777	-0.524233404428546	-0.762397667579395	-0.769367030287743	-0.652264560364291	0.279635553838597	-0.742562324414866	-0.657796972108974	-0.779052370187838	-0.856778729131134	-0.800909130494246	-0.714687045713777	-0.807683025980739	-0.724679948923906	-0.737935486122576	-0.775504073193009	-0.630466969338446	0.889378751581561
penk	-0.46817239292351	-0.31400476556818	-0.447673079915542	0.00435460276107	-0.481956548240332	-0.399841426887462	-0.378125251033282	-0.0263166685725559	-1.04293826688348	-0.325672824502176	-0.83347165741036	-0.664913307425801	0.263938993663231	-0.563171934944219	-0.559531532439277	0.285766932490705	-0.277881470080771	0.0602308701824573	2.06463480230938	0.205677209907636	-0.237438627669596	0.448854096664661	1.45374913683846	1.75914863891405	0.424423229157603	1.34232043997999	-0.283548081067081	2.08111662266969	2.12264714411304	1.92608875338486	2.03092097501656	2.12561618728902	-0.341128497054407	-0.837658052855115	0.282199816647882	-0.418248915738773	-1.3420337970272	-1.44254587330976	-0.702478470605703	-1.42828451785648	-1.89263924533748	-1.59782213596348	-1.08179176745542	-1.27338061584602	-1.00135464170126	-1.65770893939489	-0.875920275029224	0.151086172419304	0.451820720504058
plp1	-0.341342388338977	-0.289397873523009	-0.351825804991229	-0.275069592283901	-0.456042798438325	-0.535069352675254	-0.481528459698652	0.21593306029805	-2.75392698829482	-1.25365380330306	-1.45255055536078	-1.53881460416437	-1.20340598744924	-0.696263381848353	-0.319090774139216	-1.01039892169593	-0.352473643011318	-0.578313986205224	-0.703598165275994	-0.790745714216388	-0.317368276190149	-0.0573149378257864	0.158008833568692	-0.67296412418222	0.0121711086831982	-0.630917529394877	1.41832916872015	-0.059319494171645	0.229925503054071	-0.57424633143037	-0.634229154768607	0.359717503614043	0.249605511491503	0.571950580497492	-0.44369925650517	-1.1247305402744	0.959877974477994	0.104801117042386	0.610384156740497	0.0649594459218259	0.419918441631864	0.790523550394863	-0.037408728436872	-0.0427912023732372	0.203141123168686	-0.0513585188894526	1.52278074168955	1.35028047247881	-0.511746974585519
prl	-1.01781298499504	-0.994643924947151	-0.988394000397347	-0.868303272186043	-1.02415198552624	-1.00621081142086	-1.02103287851578	-1.09598127543401	-1.05228535644193	-1.0008689949043	-1.01248814047172	-0.982635393108474	-0.990556530272217	-0.999575104446251	-0.76418082226895	-0.990394177276213	-0.861956886197159	-0.592853529626384	-0.967871012784463	-0.680201924486777	-0.0364281317916382	-0.760495362187469	-0.525724749855961	-0.948705588195084	-0.0620140259989328	-0.454909485087368	-0.829584835440591	-0.747511710367411	-0.863808118655937	-0.958973007776338	-0.855196774851281	-0.465914891442176	-0.970593691143789	0.276790494583404	1.11394315278708	-0.70973421273617	-0.250632633132559	2.13787742676825	1.19987508784549	1.11603657541956	2.03765128535125	1.55932102746925	1.94770919024428	1.81566915177503	1.72570876961161	1.66146237323201	0.0892607984954378	0.169701482811824	-0.148551969712846
slc17a7	1.803322036769	1.69662359959266	1.80310754221843	1.66389083883185	1.87554773265796	1.84472284825401	1.72997751472912	1.45466279875541	2.0052866210772	1.9304363863688	2.15065990693378	2.15847185253669	2.0235933658138	1.6706907268111	1.80690245310681	1.39885905763709	1.3948376097238	1.44333661191187	-0.385024206893223	1.08026241194767	1.68259941593422	-0.259033087492971	-0.29249141554579	-0.894851378340236	-0.919218523987312	0.716111024631134	-0.578732342669141	-0.785473336365037	-0.747605304214718	-0.426821804692943	-0.423135393627706	-0.562305126279149	1.59468587017216	-0.224258139400277	-0.112686628630888	-0.716761446727312	-0.509415327872471	-0.62568041799986	-0.669850036738563	-0.574584855949009	-0.814924672852106	-0.763005229353586	-0.619321841811153	-0.583822369769704	-0.698877801545526	-0.736487528612212	-0.494541172388755	-0.622839810005441	-0.610174206328032
slc6a3	-0.524816837989322	-0.50055948838662	-0.512571390305111	-0.524837069474918	-0.494066977137962	-0.592072743572751	-0.419694808154781	-0.44609996824634	-0.655085291093922	-0.504654775349113	-0.658771463361996	-0.51705676220403	-0.516240028417698	-0.563820439989481	-0.5240915385547	-0.606204692241676	-0.437338028959764	-0.412501127501526	-0.428806538876985	-0.617831442733916	-0.520732629119879	-0.383058176732717	-0.274801615701655	-0.533282835317001	-0.531474794741831	-0.64200431944858	-0.0286182242479575	-0.507487128231529	-0.51244464243949	-0.498654740025616	-0.60178142427999	-0.51383246444484	-0.380667812338243	-0.691889901314284	-0.784302207941827	-0.10424497958818	0.232543849634125	-0.429596863550803	-0.271080007247256	-0.293150783726219	-0.157637033859411	-0.0705730052189048	-0.344255462315152	-0.469954954596221	-0.350999301213789	-0.238445673123217	0.173123713930789	0.220840353696774	-0.0627227451099944
spp1	-0.902861001758077	-0.885412507953147	-0.979948018969718	-0.82445708778042	-1.01090424551624	-1.12559384231091	-1.09201390381792	-0.519588062540034	-2.48211122934487	-1.4893868213001	-1.52646830685785	-1.56927514739398	-1.13606884162573	-0.935662309984158	-0.952799225682953	-1.50356182170911	-0.811922898840696	-1.07763933286221	-1.090910711719	-1.17869000737566	-0.979659863962187	-0.407773573381859	-0.431777773207314	-0.67472060154132	-0.0496336424973903	-0.738050709707759	1.36982302033142	-0.431478234428782	-0.249249717766269	-0.797031825110178	-0.803227107120707	0.024484144972386	-0.0194874778089862	0.75688252041186	-0.434214823508474	-0.884966804562969	1.13892440477115	-0.0423660104698228	0.526353767911879	0.447027850954176	0.201529545925301	0.781300079865407	-0.160703352680602	-0.230905734532395	0.0894657150962832	-0.100963646407212	1.40109266252358	1.26013033086665	-0.81683616431709
stx1a	1.74275496508953	1.66962402620107	1.81383318762231	1.64158093509822	1.85210192388916	1.77649248732689	1.75817299494263	1.85468323375175	0.997681957464022	1.57233336429815	1.34384041929489	1.79775475479152	1.86823889577255	1.35103281943714	1.76441124209405	0.932493751270497	1.61012634697447	1.39253863811963	0.286400848845041	0.801554147447566	1.80622784187396	0.1255890088773	0.322248330764543	0.268762991215108	-0.105685663530713	0.738177938606144	-1.6019690246952	-0.160575619387057	-0.248434746604916	0.0459900569838098	0.0243019746984547	-0.186365800116687	1.74718771351922	-1.31399861019821	-0.363793274223015	-0.956690911339102	-0.747394010685126	0.295597326193467	0.03967066013038	-0.251407177429619	0.349777941148229	0.0816062691827553	0.362320268998665	0.235067938332499	-0.158430114323732	0.441139701081685	-1.11839940459968	-0.395877402432466	-0.426515292962409
tbk1	-0.396120781758164	-0.178992693019333	-0.38934661665222	-0.0117038141220714	-0.270533203274132	-0.489959882845935	-0.46202496343479	1.23838962895067	-0.599179665385864	-1.40178819964718	-0.187015423100257	0.270149751650347	0.393316115428837	-0.534873086152459	-0.707264274692754	-1.01056479997331	-0.471637014812048	-0.778859852121189	-0.627933838274671	-1.08056481789994	-0.459082458467483	-0.190483600210283	-0.439902557822655	-0.48458517794582	-0.125023820267312	-1.33001950437702	-0.268663800105822	-1.63734259563235	-1.8700832161698	-1.84857128153829	-2.21909358479012	-1.45586732680318	0.874986307095576	-1.36683400479803	-0.975518500989096	-1.94047076718708	0.892370570055908	2.31854891454362	2.66792659756414	2.23154987930339	2.6026379232184	2.31073346524072	2.40548558746679	2.8954807669052	2.29655125859185	2.41719920636853	0.523514371058274	0.545796340080356	-0.29818407931381
tes	-1.04555791848657	-1.07235656327319	-1.17010483071734	-1.03317694174789	-1.03790956569237	-1.11266591075251	-1.09237011894654	-0.803380711845074	-2.04161924822145	-0.566604279917446	-0.862238516418088	-1.06644089684984	-1.03962343535288	-0.721650245636298	-1.23198952081353	-1.11389345715416	-0.608940894528029	-0.982268189861729	-1.33791785952484	-0.949142300832558	-0.960252075349819	-0.628625861041524	-0.140684569493678	-0.635457131665607	-0.664041285295635	-0.980757138523849	0.0204672738043983	-0.462337931903511	-0.746827732852172	-0.32071161528359	-0.911937311991286	-0.469820345952513	-0.952442637185807	-0.1396054239054	1.10738737595091	0.0497819466808102	1.28244410613259	0.134281571764691	0.724268763459695	2.55702154471185	0.690963645664365	1.00834456576252	1.21582428471623	1.31087529418589	1.13949821357942	1.44784503549092	-0.0235698443867531	0.120356575541837	-0.974562531515483
tf	-0.385416611400919	-0.387751287045913	-0.448956465562348	-0.395092000225125	-0.424747856242558	-0.601912688430482	-0.528466211644231	0.213952593704228	-2.50985050058699	-1.50845530788101	-1.76216860962309	-1.72855875447725	-1.38199256024296	-0.969194022045125	-0.474927176250301	-1.24258737729327	-0.565510888540528	-0.792518025156202	-0.997557162793834	-1.09061767116118	-0.664362390157022	-0.287671011665487	-0.0351294175408193	-0.688539179007562	-0.211902271577807	-0.894780727025454	1.47912307351505	-0.235336522373215	0.0710322625143464	-0.825472327647949	-0.776438073958657	0.144026971972581	0.207854932154862	0.463987221705211	-0.672358841441483	-0.916120920486756	1.11354583890455	0.0168017633690155	0.568539615760557	0.207025660318246	0.359283640034239	0.859696419593709	-0.131362863362691	-0.0963720947962534	0.107140432819146	0.00872830424512347	1.52005137744528	1.34758581704346	-0.380068227238811
[truncated: 55 more columns]
