# Supplementary material for: A comparison of anatomic and cellular transcriptome structures across 40 human brain diseases
Source: PLoS Biol. 2023 Apr 20;21(4):e3002058. doi: 10.1371/journal.pbio.3002058 (PMC10118126; doi:10.1371/journal.pbio.3002058)
Supplement: S1 Data — (ZIP) [file pbio.3002058.s009.zip › Input/Disease_Cell_type_correlation_non_overlap_matrix.csv]

	alcoholic intoxication	alzheimer disease	amnesia	amphetamine-related disorders	amyotrophic lateral sclerosis	astrocytoma	ataxia	autistic disorder	bipolar disorder	cocaine-related disorders	dementia	depressive disorder	dystonia	epilepsy	epilepsy, temporal lobe	frontotemporal lobar degeneration	glioblastoma	glioma	gliosarcoma	heroin dependence	huntington disease	hyperalgesia	language development disorders	learning disorders	marijuana abuse	mental retardation, x-linked	migraine disorders	multiple sclerosis	narcolepsy	neuralgia	neurofibromatosis 1	obsessive-compulsive disorder	parkinson disease	parkinsonian disorders	schizophrenia	seasonal affective disorder	spastic paraplegia, hereditary	substance withdrawal syndrome	tobacco use disorder	williams syndrome
alcoholic intoxication	1	0.259567496653104	0.499452028660638	0.347595206029329	0.532101096987391	-0.0935707528630551	0.622475706361449	0.280470756941314	0.0857595924198445	0.524538578783429	-0.0389673150617087	0.51963129725459	0.325923329564343	0.455152301741135	0.441211577633852	0.392229499756429	-0.488010908212971	-0.179531154314958	-0.0509564856015355	0.436088027820407	0.130289281116473	0.6354370632341	0.24374864665224	0.370224489937068	0.0311406231932023	0.521693626048784	-0.0337009872741444	-0.08410977711744	0.145408282051024	0.263561041508583	0.430928796303722	0.209202896518881	0.45979191112494	0.477148070851541	0.415858153869785	0.164776591687672	0.651980458707	0.498380213547093	0.0420440686603983	0.272918238978344
alzheimer disease	0.259567496653104	1	0.322152456766998	0.0172518977490312	0.496415809151265	-0.0488569222563742	0.156102359234387	0.0556265861814348	0.0431757067634348	0.253648925081343	0.350811612528798	0.315534140723881	0.455342093002854	-0.0375915623877664	0.144812977760335	0.680584723355537	-0.157011690911471	0.38169842033902	0.355049071021501	0.00855331555050839	0.490582621549969	0.401523450228587	-0.267472274876151	-0.165281200746596	0.303714695776469	0.194535929147578	0.0897279217499176	0.17113454750191	-0.13495971036464	-0.206941551400454	0.387465272193378	-0.198083832324221	0.43654171442522	0.296554252148825	0.12344802223092	0.0430988054847721	0.591758572414416	0.294320377782081	-0.352045697942162	0.70067531600144
amnesia	0.499452028660638	0.322152456766998	1	0.134677828175475	0.384279112878804	-0.207635020603153	0.46919493739176	0.391483137065153	0.517354104371351	0.383833587251398	-0.106211729860647	0.494202437822342	0.284894683064538	0.404551852813834	0.330844282298893	0.202474928762126	-0.464844406403931	-0.201979242302256	0.0239853207051876	0.0690702173895101	0.222912824851951	0.468436759097229	-0.0313592443509354	0.0116045368128411	0.0875784096093355	0.301258113016374	0.0336290984149681	-0.242747795756944	-0.230165409175773	-0.124396148871963	0.186590787992728	0.0519797156996757	0.12194294169626	0.105354615825817	0.371673509887371	0.0192967394596725	0.503406183433057	0.409477179969793	-0.146102572338835	0.11096076647507
amphetamine-related disorders	0.347595206029329	0.0172518977490312	0.134677828175475	1	0.209547052462092	-0.23708475825164	0.607693847290397	0.582628182086627	0.550320233128601	0.642179979379076	-0.178476310507376	0.487130836669401	0.545195631323865	0.733859471521001	0.541657333408831	0.181888970083169	-0.470792159766109	-0.39584807985059	-0.317125082324274	0.597585304213739	0.171634506971253	0.468439867969915	0.715826202159353	0.482307244244633	0.0485338891928149	0.611009197973642	-0.194913424982886	-0.223494513930877	0.115011586646889	0.478879675956827	0.624327224300529	0.645040305785253	0.574622395583115	0.456064311191196	0.417925306599692	0.371912100226544	0.452900683719117	0.395246776825079	0.17327764030331	-0.0169798822232876
amyotrophic lateral sclerosis	0.532101096987391	0.496415809151265	0.384279112878804	0.209547052462092	1	0.0773075579081961	0.355862412114004	0.558500533430845	0.712507547678117	0.502364118344962	0.180242243871216	0.633590428637294	0.408730844702369	0.345596443699129	0.247442268682268	0.482066667764083	-0.371509687709127	0.302392797889631	0.259348836908098	0.204422342472876	0.294071648764408	0.647229613631403	-0.12997855193726	0.202201155854721	0.243194826200947	0.608392566579013	0.164965873598645	0.111572354603859	-0.0328045541648467	0.100900264205506	0.551164554544682	-0.0928276891395108	0.499701394198818	0.170345863884452	0.770547433576464	0.0660667863162123	0.836909936194426	0.434561878662302	-0.203640200729697	0.558695664372449
astrocytoma	-0.0935707528630551	-0.0488569222563742	-0.207635020603153	-0.23708475825164	0.0773075579081961	1	-0.370444736726134	-0.467796547880532	-0.357715530438704	-0.415232526259203	0.313690890519904	-0.347865171792853	-0.426431150645593	-0.394507115210328	-0.320673260832314	-0.000985311668053117	0.250055256272142	0.583320983612726	0.54671653284579	-0.266108688208117	-0.314561970355442	-0.282744515390393	-0.35589320058914	-0.207402311132898	-0.296649167761752	-0.161567655802057	0.543205861788743	0.400457688844816	0.042070071976978	0.0591437329247405	-0.392471255911262	-0.287809589054186	-0.184852195892315	-0.343626614600726	-0.279487748290688	0.0680757057741524	-0.20931877558564	-0.441082523608703	-0.198227467023402	0.213027259149451
ataxia	0.622475706361449	0.156102359234387	0.46919493739176	0.607693847290397	0.355862412114004	-0.370444736726134	1	0.558032782747078	0.594149529068105	0.71178480039505	-0.45482751596055	0.595459472295935	0.598423011800605	0.637720371661126	0.746728939311138	0.19304634606388	-0.649112439301529	-0.539379838872225	-0.395518592036146	0.615204221990266	0.39387692786581	0.580725509957274	0.641663626721986	0.604914649045497	0.269439115675887	0.593869788613341	-0.400983277228789	-0.323002156163602	-0.00756502250275352	0.375326483568786	0.546309765402005	0.579541883506537	0.375286829507385	0.570410036657667	0.502591080338913	0.239761849082114	0.527281230988787	0.568594228559968	0.336147806545499	0.0360081148987097
autistic disorder	0.280470756941314	0.0556265861814348	0.391483137065153	0.582628182086627	0.558500533430845	-0.467796547880532	0.558032782747078	1	0.797390357342123	0.78036517896786	-0.367695819149574	0.7944944480726	0.73139014659871	0.675753671185965	0.610589034317474	0.369007967504947	-0.652122226305965	-0.32255809961488	-0.173654635457557	0.369478501238714	0.63135274929078	0.528311461108738	0.273108387781467	0.291160725337395	0.659712181478594	0.73885034892337	-0.106621921425489	-0.37901536952669	0.0315624466870273	0.232610375494023	0.70962611605738	0.38298952760454	0.506584156323795	0.662807960466737	0.782618239422892	0.125482280820516	0.709083956447472	0.79495683530759	-0.140854198345452	0.277084702166402
bipolar disorder	0.0857595924198445	0.0431757067634348	0.517354104371351	0.550320233128601	0.712507547678117	-0.357715530438704	0.594149529068105	0.797390357342123	1	0.640714728885506	-0.298502743616863	0.537644757242142	0.421635871462992	0.514492228605678	0.504060157008401	0.58759656927927	-0.558918893045977	-0.114325951917639	-0.0384901887787865	0.574436629158339	0.233768241986896	0.285046000867774	-0.171262725346327	0.518584244419973	0.249917195206797	0.761610730643992	0.0620809538483763	-0.469299777830877	-0.0444199376642033	0.106803290171336	0.753415097093743	0.331242299727392	0.563465703475241	0.439843227990013	0.753183456269803	-0.0595943362157619	0.807998489176665	0.534427128407114	-0.225202064099219	0.363037397498216
cocaine-related disorders	0.524538578783429	0.253648925081343	0.383833587251398	0.642179979379076	0.502364118344962	-0.415232526259203	0.71178480039505	0.78036517896786	0.640714728885506	1	-0.240246867948849	0.771508561306371	0.74759007318251	0.802677884635987	0.575254228305709	0.404433937809412	-0.685897397476922	-0.35499224165743	-0.266528999989109	0.449687863203618	0.270937697784304	0.615356042662463	0.451478443905888	0.210258584145876	0.221247802394482	0.739813107199053	-0.0703855423804951	-0.478421099036726	0.0951311284945276	0.193302867770259	0.705866988397	0.39933503051297	0.632564156906529	0.573355780120144	0.690819091744924	0.236049451089953	0.721529811965634	0.616440503019491	-0.00464882118435352	0.204492787198172
dementia	-0.0389673150617087	0.350811612528798	-0.106211729860647	-0.178476310507376	0.180242243871216	0.313690890519904	-0.45482751596055	-0.367695819149574	-0.298502743616863	-0.240246867948849	1	-0.215418086363437	-0.16183924967902	-0.426021022413422	-0.237581827465264	0.361704109023724	0.331692886002027	0.530016998743945	0.508832564253405	-0.215396564156675	-0.293867649734662	0.0920235661955466	-0.358885268903538	-0.260062894034585	-0.314670484388261	-0.190215565131657	0.262380992978338	0.510917284461542	-0.075406002264769	-0.109458380207972	-0.0842894629380668	-0.493361012520964	0.0679457608711686	-0.206546946482908	-0.45487299156034	-0.0674782429377366	0.0158497877490461	-0.266336878369157	-0.222886665931018	0.421354748600295
depressive disorder	0.51963129725459	0.315534140723881	0.494202437822342	0.487130836669401	0.633590428637294	-0.347865171792853	0.595459472295935	0.7944944480726	0.537644757242142	0.771508561306371	-0.215418086363437	1	0.618871500287627	0.546613648511522	0.422003278731659	0.542524718127801	-0.541695004545392	-0.154644303068848	-0.07357570333276	0.464109433523133	0.311355951763393	0.578939378814939	0.017548684357402	-0.145017624323067	0.499879634016775	0.69339207046792	0.0325195509994644	-0.368202586369989	-0.214703544344032	0.0925568301129568	0.673853528160602	0.248299956285634	0.540588138654836	0.380677045502619	0.675721561028377	0.0445650176803376	0.750990818973539	0.653241502295188	-0.127041563035994	0.332642122845509
dystonia	0.325923329564343	0.455342093002854	0.284894683064538	0.545195631323865	0.408730844702369	-0.426431150645593	0.598423011800605	0.73139014659871	0.421635871462992	0.74759007318251	-0.16183924967902	0.618871500287627	1	0.585329026310263	0.610692044358274	0.380383766618472	-0.611527067475614	-0.231740496266138	-0.158228062983648	0.371391154567067	0.62203716402484	0.57485620896087	0.374593411320398	0.43070068945335	0.590723005534861	0.599894907178973	-0.234816521732846	-0.326999256937282	-0.202251456193747	0.0776689698709493	0.738181452853631	0.336214743053136	0.471164339529876	0.626059183163791	0.578860317023425	0.327038609032663	0.574813868273704	0.724984588519387	0.102767245747735	0.265743069769014
epilepsy	0.455152301741135	-0.0375915623877664	0.404551852813834	0.733859471521001	0.345596443699129	-0.394507115210328	0.637720371661126	0.675753671185965	0.514492228605678	0.802677884635987	-0.426021022413422	0.546613648511522	0.585329026310263	1	0.572827751791303	0.101571168863476	-0.668282413182174	-0.595330140516003	-0.471422750959974	0.709655435371746	0.306037540664874	0.479313197251094	0.524677686951501	0.562250722944198	0.358098788832616	0.592821005815054	-0.290439782615278	-0.468697847691571	0.155547181884576	0.428036565436242	0.547628409525303	0.610633155157269	0.460574292488589	0.628845168765105	0.592405871667164	0.258986242261595	0.484768043727666	0.518235367526521	0.197097242119671	-0.111260339450609
epilepsy, temporal lobe	0.441211577633852	0.144812977760335	0.330844282298893	0.541657333408831	0.247442268682268	-0.320673260832314	0.746728939311138	0.610589034317474	0.504060157008401	0.575254228305709	-0.237581827465264	0.422003278731659	0.610692044358274	0.572827751791303	1	0.201572869393677	-0.543488257480005	-0.395329105868955	-0.442636335780811	0.585323338519555	0.317009658502286	0.372508865665083	0.632215665706332	0.594524678308031	0.248660414046823	0.634970300854163	-0.248253977859933	-0.424537888394053	-0.0674552583221364	0.114003894881467	0.550900991159004	0.652652115823669	0.428338870597624	0.517069289549715	0.554569071649471	0.204730413945908	0.476210581173941	0.40409313093836	0.379871688120119	-0.0239961105532105
frontotemporal lobar degeneration	0.392229499756429	0.680584723355537	0.202474928762126	0.181888970083169	0.482066667764083	-0.000985311668053117	0.19304634606388	0.369007967504947	0.58759656927927	0.404433937809412	0.361704109023724	0.542524718127801	0.380383766618472	0.101571168863476	0.201572869393677	1	-0.244767291612676	0.286293456218052	0.187777707393761	0.159884154512462	0.226300166536542	0.529490989298382	-0.014016190499815	0.0911088009461049	0.102099571580238	0.39424783532613	-0.0357623309034348	0.36816269800468	-0.110436163980757	-0.0214521550240119	0.5844553428894	-0.0508764796165114	0.424472782678142	0.276133548052842	0.500229144665988	0.0434097129464701	0.712120074627822	0.406726975558723	-0.0838684962804078	0.677597673322428
glioblastoma	-0.488010908212971	-0.157011690911471	-0.464844406403931	-0.470792159766109	-0.371509687709127	0.250055256272142	-0.649112439301529	-0.652122226305965	-0.558918893045977	-0.685897397476922	0.331692886002027	-0.541695004545392	-0.611527067475614	-0.668282413182174	-0.543488257480005	-0.244767291612676	1	0.475465044574091	0.285322598840673	-0.490488461529385	-0.345111711184883	-0.534853405025519	-0.432951513704073	-0.415538951589021	-0.350758827674069	-0.473530329431535	0.346134303543368	0.443174138867054	-0.0145186143440869	-0.202426904678571	-0.594144077006229	-0.321873436847153	-0.400983263113617	-0.598647078280285	-0.483214949947141	-0.167340252164395	-0.591461458430027	-0.590046887744253	-0.166978599267804	0.0598391877714825
glioma	-0.179531154314958	0.38169842033902	-0.201979242302256	-0.39584807985059	0.302392797889631	0.583320983612726	-0.539379838872225	-0.32255809961488	-0.114325951917639	-0.35499224165743	0.530016998743945	-0.154644303068848	-0.231740496266138	-0.595330140516003	-0.395329105868955	0.286293456218052	0.475465044574091	1	0.605675713406394	-0.468003760582892	-0.080509614641717	-0.048649315621506	-0.636702262077967	-0.342657120320581	-0.258838922233927	-0.182662793520865	0.613240705856482	0.527508260854948	-0.182198855157068	-0.272815429927569	-0.220784536502528	-0.530799446627559	-0.0151594290954142	-0.351166560095429	-0.0342757473673642	-0.116931362219045	-0.00309616298566892	-0.248077896066474	-0.453496620808218	0.497751863525789
gliosarcoma	-0.0509564856015355	0.355049071021501	0.0239853207051876	-0.317125082324274	0.259348836908098	0.54671653284579	-0.395518592036146	-0.173654635457557	-0.0384901887787865	-0.266528999989109	0.508832564253405	-0.07357570333276	-0.158228062983648	-0.471422750959974	-0.442636335780811	0.187777707393761	0.285322598840673	0.605675713406394	1	-0.388766456142468	-0.0119803671423825	-0.0762750250330877	-0.657788438904611	-0.467153754144922	-0.482606071580525	-0.131770474666398	0.706560610158351	0.336370704751439	-0.265758626984112	-0.259779260912059	-0.199389402316496	-0.581264135680782	-0.0239232590819177	-0.342646364619261	-0.0571514613651354	-0.0365762158905966	0.00949689158126535	-0.202311564901038	-0.55883328104222	0.47035667944182
heroin dependence	0.436088027820407	0.00855331555050839	0.0690702173895101	0.597585304213739	0.204422342472876	-0.266108688208117	0.615204221990266	0.369478501238714	0.574436629158339	0.449687863203618	-0.215396564156675	0.464109433523133	0.371391154567067	0.709655435371746	0.585323338519555	0.159884154512462	-0.490488461529385	-0.468003760582892	-0.388766456142468	1	0.0919773449391954	0.269744459331039	0.592028025568205	0.391198439568143	0.198491101586789	0.553015580382218	-0.15962001434951	-0.19560799706789	0.143941438888692	0.366090821598462	0.566634888927542	0.523702290535917	0.46576843300294	0.451868748989243	0.63698630178226	0.32093282049828	0.3925544675634	0.35730294933627	0.13792690545113	-0.0235916452275184
huntington disease	0.130289281116473	0.490582621549969	0.222912824851951	0.171634506971253	0.294071648764408	-0.314561970355442	0.39387692786581	0.63135274929078	0.233768241986896	0.270937697784304	-0.293867649734662	0.311355951763393	0.62203716402484	0.306037540664874	0.317009658502286	0.226300166536542	-0.345111711184883	-0.080509614641717	-0.0119803671423825	0.0919773449391954	1	0.0297448938051167	0.0559477977924622	0.324951660722566	0.544014374011043	0.35034542149564	-0.0246012547117874	-0.522709056206787	-0.225045882390756	-0.249137139821337	0.37726991859538	0.143869137543086	0.225519546889309	0.422545765473964	0.24426173650435	0.0606134156181462	0.416380784984448	0.328415492856667	-0.0470916669635465	0.238499665714607
hyperalgesia	0.6354370632341	0.401523450228587	0.468436759097229	0.468439867969915	0.647229613631403	-0.282744515390393	0.580725509957274	0.528311461108738	0.285046000867774	0.615356042662463	0.0920235661955466	0.578939378814939	0.57485620896087	0.479313197251094	0.372508865665083	0.529490989298382	-0.534853405025519	-0.048649315621506	-0.0762750250330877	0.269744459331039	0.0297448938051167	1	0.246364971798059	0.154828268602858	0.245001657847694	0.625969870194966	0.0423052664485695	-0.104994798156437	-0.107045845232462	0.255279331840008	0.572970202498219	0.141985275515209	0.596735796025538	0.451125394315234	0.602773295788951	0.215325640918569	0.736094169017117	0.579017826102684	-0.14757248529237	0.344736389346865
language development disorders	0.24374864665224	-0.267472274876151	-0.0313592443509354	0.715826202159353	-0.12997855193726	-0.35589320058914	0.641663626721986	0.273108387781467	-0.171262725346327	0.451478443905888	-0.358885268903538	0.017548684357402	0.374593411320398	0.524677686951501	0.632215665706332	-0.014016190499815	-0.432951513704073	-0.636702262077967	-0.657788438904611	0.592028025568205	0.0559477977924622	0.246364971798059	1	0.560225393517442	0.207834114284115	0.413986700470289	-0.490400041925002	-0.375700262591248	0.0474160182742784	0.462525620197597	0.434488990401168	0.814041693210027	0.308751457235946	0.557913211133274	0.198479155652334	0.244743690628478	0.123866284841083	0.0594436420458621	0.628614801663837	-0.323172767193004
learning disorders	0.370224489937068	-0.165281200746596	0.0116045368128411	0.482307244244633	0.202201155854721	-0.207402311132898	0.604914649045497	0.291160725337395	0.518584244419973	0.210258584145876	-0.260062894034585	-0.145017624323067	0.43070068945335	0.562250722944198	0.594524678308031	0.0911088009461049	-0.415538951589021	-0.342657120320581	-0.467153754144922	0.391198439568143	0.324951660722566	0.154828268602858	0.560225393517442	1	0.345038635126652	0.384891841095285	-0.341634798656195	-0.184578273096954	0.00580435271480002	0.283077054463203	0.506045028786519	0.537898404033857	0.415245012861648	0.468355702523335	0.307720511811736	0.122378381320374	0.355816127148286	-0.124387051291274	0.319637243798489	0.0381457175314434
marijuana abuse	0.0311406231932023	0.303714695776469	0.0875784096093355	0.0485338891928149	0.243194826200947	-0.296649167761752	0.269439115675887	0.659712181478594	0.249917195206797	0.221247802394482	-0.314670484388261	0.499879634016775	0.590723005534861	0.358098788832616	0.248660414046823	0.102099571580238	-0.350758827674069	-0.258838922233927	-0.482606071580525	0.198491101586789	0.544014374011043	0.245001657847694	0.207834114284115	0.345038635126652	1	0.376902136223936	-0.0680033831749139	-0.393673740708867	-0.220421142905722	-0.0826190508280337	0.452418129229414	0.258463639136067	0.356198588315933	0.445232565453553	0.28555837699396	0.281344720952344	0.318822784919201	0.330136436269193	0.032121960043452	0.11911969839441
mental retardation, x-linked	0.521693626048784	0.194535929147578	0.301258113016374	0.611009197973642	0.608392566579013	-0.161567655802057	0.593869788613341	0.73885034892337	0.761610730643992	0.739813107199053	-0.190215565131657	0.69339207046792	0.599894907178973	0.592821005815054	0.634970300854163	0.39424783532613	-0.473530329431535	-0.182662793520865	-0.131770474666398	0.553015580382218	0.35034542149564	0.625969870194966	0.413986700470289	0.384891841095285	0.376902136223936	1	-0.0128359983410649	-0.184177339260397	-0.0166416689082117	0.441891748518947	0.676557132822462	0.4402022333965	0.647759313312334	0.490059587147374	0.808359916133606	0.237377432185582	0.721897315058089	0.610589101855363	0.21716179947388	0.306183541453396
migraine disorders	-0.0337009872741444	0.0897279217499176	0.0336290984149681	-0.194913424982886	0.164965873598645	0.543205861788743	-0.400983277228789	-0.106621921425489	0.0620809538483763	-0.0703855423804951	0.262380992978338	0.0325195509994644	-0.234816521732846	-0.290439782615278	-0.248253977859933	-0.0357623309034348	0.346134303543368	0.613240705856482	0.706560610158351	-0.15962001434951	-0.0246012547117874	0.0423052664485695	-0.490400041925002	-0.341634798656195	-0.0680033831749139	-0.0128359983410649	1	0.203670652024887	-0.11725599381777	-0.0745605456576748	-0.274581077211882	-0.366960516909678	-0.0595456776490474	-0.257435910996794	0.0252790447818445	0.195576653390975	-0.0377021994178852	-0.125495618450435	-0.230324052135576	0.23861766406012
multiple sclerosis	-0.08410977711744	0.17113454750191	-0.242747795756944	-0.223494513930877	0.111572354603859	0.400457688844816	-0.323002156163602	-0.37901536952669	-0.469299777830877	-0.478421099036726	0.510917284461542	-0.368202586369989	-0.326999256937282	-0.468697847691571	-0.424537888394053	0.36816269800468	0.443174138867054	0.527508260854948	0.336370704751439	-0.19560799706789	-0.522709056206787	-0.104994798156437	-0.375700262591248	-0.184578273096954	-0.393673740708867	-0.184177339260397	0.203670652024887	1	-0.160767482232854	-0.0520711288386026	-0.0700778664641916	-0.350960849682823	0.0833856092496933	-0.310912444750363	-0.187522113774057	-0.167915104764329	-0.0163338867031636	-0.540000005566844	-0.1758654655902	0.521245798273188
narcolepsy	0.145408282051024	-0.13495971036464	-0.230165409175773	0.115011586646889	-0.0328045541648467	0.042070071976978	-0.00756502250275352	0.0315624466870273	-0.0444199376642033	0.0951311284945276	-0.075406002264769	-0.214703544344032	-0.202251456193747	0.155547181884576	-0.0674552583221364	-0.110436163980757	-0.0145186143440869	-0.182198855157068	-0.265758626984112	0.143941438888692	-0.225045882390756	-0.107045845232462	0.0474160182742784	0.00580435271480002	-0.220421142905722	-0.0166416689082117	-0.11725599381777	-0.160767482232854	1	0.16124485364664	-0.167696967685988	0.0638399182673179	0.0185109370558558	0.0842405748502077	0.158494950318794	0.0196012965095663	-0.0207136280191055	0.0941674206351858	0.275205642192786	-0.233820858803791
neuralgia	0.263561041508583	-0.206941551400454	-0.124396148871963	0.478879675956827	0.100900264205506	0.0591437329247405	0.375326483568786	0.232610375494023	0.106803290171336	0.193302867770259	-0.109458380207972	0.0925568301129568	0.0776689698709493	0.428036565436242	0.114003894881467	-0.0214521550240119	-0.202426904678571	-0.272815429927569	-0.259779260912059	0.366090821598462	-0.249137139821337	0.255279331840008	0.462525620197597	0.283077054463203	-0.0826190508280337	0.441891748518947	-0.0745605456576748	-0.0520711288386026	0.16124485364664	1	0.216044315689086	0.473512060596373	0.361007034035484	0.320256633384487	0.348050651966969	0.327566303684055	0.211554076309014	0.0138208561582375	0.113286667127865	-0.143980993566583
neurofibromatosis 1	0.430928796303722	0.387465272193378	0.186590787992728	0.624327224300529	0.551164554544682	-0.392471255911262	0.546309765402005	0.70962611605738	0.753415097093743	0.705866988397	-0.0842894629380668	0.673853528160602	0.738181452853631	0.547628409525303	0.550900991159004	0.5844553428894	-0.594144077006229	-0.220784536502528	-0.199389402316496	0.566634888927542	0.37726991859538	0.572970202498219	0.434488990401168	0.506045028786519	0.452418129229414	0.676557132822462	-0.274581077211882	-0.0700778664641916	-0.167696967685988	0.216044315689086	1	0.457345208538514	0.757434454702641	0.651645150418439	0.740816036144687	0.30593540305503	0.738134978970814	0.551778998961527	0.263929016281304	0.365025962443046
obsessive-compulsive disorder	0.209202896518881	-0.198083832324221	0.0519797156996757	0.645040305785253	-0.0928276891395108	-0.287809589054186	0.579541883506537	0.38298952760454	0.331242299727392	0.39933503051297	-0.493361012520964	0.248299956285634	0.336214743053136	0.610633155157269	0.652652115823669	-0.0508764796165114	-0.321873436847153	-0.530799446627559	-0.581264135680782	0.523702290535917	0.143869137543086	0.141985275515209	0.814041693210027	0.537898404033857	0.258463639136067	0.4402022333965	-0.366960516909678	-0.350960849682823	0.0638399182673179	0.473512060596373	0.457345208538514	1	0.289518381510301	0.465586048981059	0.357548236418225	0.101420435600379	0.190190589307513	0.256955120094925	0.255410949853827	-0.271907383932632
parkinson disease	0.45979191112494	0.43654171442522	0.12194294169626	0.574622395583115	0.499701394198818	-0.184852195892315	0.375286829507385	0.506584156323795	0.563465703475241	0.632564156906529	0.0679457608711686	0.540588138654836	0.471164339529876	0.460574292488589	0.428338870597624	0.424472782678142	-0.400983263113617	-0.0151594290954142	-0.0239232590819177	0.46576843300294	0.225519546889309	0.596735796025538	0.308751457235946	0.415245012861648	0.356198588315933	0.647759313312334	-0.0595456776490474	0.0833856092496933	0.0185109370558558	0.361007034035484	0.757434454702641	0.289518381510301	1	0.224153492795641	0.763011583951208	0.289178921855203	0.711595715158944	0.495917295951172	0.165687106240022	0.395322023380859
parkinsonian disorders	0.477148070851541	0.296554252148825	0.105354615825817	0.456064311191196	0.170345863884452	-0.343626614600726	0.570410036657667	0.662807960466737	0.439843227990013	0.573355780120144	-0.206546946482908	0.380677045502619	0.626059183163791	0.628845168765105	0.517069289549715	0.276133548052842	-0.598647078280285	-0.351166560095429	-0.342646364619261	0.451868748989243	0.422545765473964	0.451125394315234	0.557913211133274	0.468355702523335	0.445232565453553	0.490059587147374	-0.257435910996794	-0.310912444750363	0.0842405748502077	0.320256633384487	0.651645150418439	0.465586048981059	0.224153492795641	1	0.724143343690792	0.482528455556216	0.544658389699053	0.626581578674989	0.197198715979735	0.0743599310789916
schizophrenia	0.415858153869785	0.12344802223092	0.371673509887371	0.417925306599692	0.770547433576464	-0.279487748290688	0.502591080338913	0.782618239422892	0.753183456269803	0.690819091744924	-0.45487299156034	0.675721561028377	0.578860317023425	0.592405871667164	0.554569071649471	0.500229144665988	-0.483214949947141	-0.0342757473673642	-0.0571514613651354	0.63698630178226	0.24426173650435	0.602773295788951	0.198479155652334	0.307720511811736	0.28555837699396	0.808359916133606	0.0252790447818445	-0.187522113774057	0.158494950318794	0.348050651966969	0.740816036144687	0.357548236418225	0.763011583951208	0.724143343690792	1	0.0158054176494221	0.828087968719889	0.622477124832228	-0.220156964419054	0.356650942078152
seasonal affective disorder	0.164776591687672	0.0430988054847721	0.0192967394596725	0.371912100226544	0.0660667863162123	0.0680757057741524	0.239761849082114	0.125482280820516	-0.0595943362157619	0.236049451089953	-0.0674782429377366	0.0445650176803376	0.327038609032663	0.258986242261595	0.204730413945908	0.0434097129464701	-0.167340252164395	-0.116931362219045	-0.0365762158905966	0.32093282049828	0.0606134156181462	0.215325640918569	0.244743690628478	0.122378381320374	0.281344720952344	0.237377432185582	0.195576653390975	-0.167915104764329	0.0196012965095663	0.327566303684055	0.30593540305503	0.101420435600379	0.289178921855203	0.482528455556216	0.0158054176494221	1	0.207406250150814	0.171151937855062	-0.00319467321937086	0.109385010110246
spastic paraplegia, hereditary	0.651980458707	0.591758572414416	0.503406183433057	0.452900683719117	0.836909936194426	-0.20931877558564	0.527281230988787	0.709083956447472	0.807998489176665	0.721529811965634	0.0158497877490461	0.750990818973539	0.574813868273704	0.484768043727666	0.476210581173941	0.712120074627822	-0.591461458430027	-0.00309616298566892	0.00949689158126535	0.3925544675634	0.416380784984448	0.736094169017117	0.123866284841083	0.355816127148286	0.318822784919201	0.721897315058089	-0.0377021994178852	-0.0163338867031636	-0.0207136280191055	0.211554076309014	0.738134978970814	0.190190589307513	0.711595715158944	0.544658389699053	0.828087968719889	0.207406250150814	1	0.705128504440993	-0.0094511861304559	0.539434230277433
substance withdrawal syndrome	0.498380213547093	0.294320377782081	0.409477179969793	0.395246776825079	0.434561878662302	-0.441082523608703	0.568594228559968	0.79495683530759	0.534427128407114	0.616440503019491	-0.266336878369157	0.653241502295188	0.724984588519387	0.518235367526521	0.40409313093836	0.406726975558723	-0.590046887744253	-0.248077896066474	-0.202311564901038	0.35730294933627	0.328415492856667	0.579017826102684	0.0594436420458621	-0.124387051291274	0.330136436269193	0.610589101855363	-0.125495618450435	-0.540000005566844	0.0941674206351858	0.0138208561582375	0.551778998961527	0.256955120094925	0.495917295951172	0.626581578674989	0.622477124832228	0.171151937855062	0.705128504440993	1	-0.180746061546543	0.268507360129068
tobacco use disorder	0.0420440686603983	-0.352045697942162	-0.146102572338835	0.17327764030331	-0.203640200729697	-0.198227467023402	0.336147806545499	-0.140854198345452	-0.225202064099219	-0.00464882118435352	-0.222886665931018	-0.127041563035994	0.102767245747735	0.197097242119671	0.379871688120119	-0.0838684962804078	-0.166978599267804	-0.453496620808218	-0.55883328104222	0.13792690545113	-0.0470916669635465	-0.14757248529237	0.628614801663837	0.319637243798489	0.032121960043452	0.21716179947388	-0.230324052135576	-0.1758654655902	0.275205642192786	0.113286667127865	0.263929016281304	0.255410949853827	0.165687106240022	0.197198715979735	-0.220156964419054	-0.00319467321937086	-0.0094511861304559	-0.180746061546543	1	-0.295142040354067
williams syndrome	0.272918238978344	0.70067531600144	0.11096076647507	-0.0169798822232876	0.558695664372449	0.213027259149451	0.0360081148987097	0.277084702166402	0.363037397498216	0.204492787198172	0.421354748600295	0.332642122845509	0.265743069769014	-0.111260339450609	-0.0239961105532105	0.677597673322428	0.0598391877714825	0.497751863525789	0.47035667944182	-0.0235916452275184	0.238499665714607	0.344736389346865	-0.323172767193004	0.0381457175314434	0.11911969839441	0.306183541453396	0.23861766406012	0.521245798273188	-0.233820858803791	-0.143980993566583	0.365025962443046	-0.271907383932632	0.395322023380859	0.0743599310789916	0.356650942078152	0.109385010110246	0.539434230277433	0.268507360129068	-0.295142040354067	1
