# Supplementary material for: A comparison of anatomic and cellular transcriptome structures across 40 human brain diseases
Source: PLoS Biol. 2023 Apr 20;21(4):e3002058. doi: 10.1371/journal.pbio.3002058 (PMC10118126; doi:10.1371/journal.pbio.3002058)
Supplement: S1 Data — (ZIP) [file pbio.3002058.s009.zip › Input/EWCE_class_p_human.csv]

	astro	endo	exc	inh	micro	oligo	opc
1	0.68001	0.83573	0.18636	0.11286	0.24247	0.96581	0.1887
2	0.93257	0.43587	0.9888	0.3908	0.00408	0.84788	0.46704
3	0.9739	0.56475	0.32328	4e-05	0.97288	0.65426	0.7788
4	0.51777	0.9923	0.00077	0.03916	0.94618	0.71499	0.11885
5	0.40635	0.93311	0.23739	0.05796	0.55184	0.53644	0.46101
6	0.11192	0.37461	0.82596	0.8952	0.6659	0.51885	0.10043
7	0.99651	0.28872	0.00521	0.00691	0.85091	0.99536	0.5507
8	0.94256	0.59847	1e-05	0	1	0.99987	0.27542
9	0.30349	0.99967	0	0	0.99958	1	0.57435
10	0.92312	0.99802	0	0	0.99868	0.99323	0.44131
11	0.43458	0.361	0.95581	0.9569	0.01706	0.62522	0.79461
12	0.9662	0.99529	0	0	0.98302	0.99683	0.99199
13	0.93913	0.20468	0.10173	0.01322	0.7804	0.97106	0.67325
14	0.51216	0.96974	0	2e-05	0.99383	0.99999	0.89411
15	0.99009	0.66217	0.00018	0.01123	0.99731	0.41701	0.67293
16	0.79424	0.85368	0.5782	0.51775	0.08156	0.2416	0.40682
17	0.30348	0.00664	0.99536	0.99983	0.45004	0.80329	0.045
18	0.12912	0.35178	0.84484	0.97661	0.62122	0.39593	0.07598
19	0.05512	0.30639	0.96054	0.91245	0.43688	0.85412	0.11719
20	0.25703	0.96663	0.01204	0.13974	0.44498	0.96078	0.63491
21	0.72243	0.02975	0.63667	0.27697	0.9565	0.78921	0.19921
22	0.97729	0.99842	0.00337	5e-05	0.41869	0.67958	0.87213
23	0.93093	0.31094	0.03479	0.12026	0.73681	0.68263	0.75856
24	0.99089	0.93287	0.00682	0.00145	0.54979	0.91663	0.5634
25	0.70796	0.11131	0.09265	0.05495	0.96012	0.5399	0.98837
26	0.54605	0.64174	0.13675	0.19681	0.96378	0.59575	0.03536
27	0.00798	0.26567	0.80858	0.52586	0.7146	0.99957	0.14936
28	0.99101	0.99176	0.99219	0.94796	0	0.04933	0.95182
29	0.74262	0.82418	0.71108	0.00054	0.46198	0.41412	0.98933
30	0.34662	0.9989	0.09993	0.08599	0.68914	0.30332	0.1916
31	0.71826	0.77806	0.18024	0.20499	0.64475	0.27471	0.32689
32	0.99381	0.955	9e-05	0.21234	0.99998	0.19127	0.05146
33	0.75223	0.75628	0.29108	0.63963	0.18065	0.46994	0.31224
34	0.94491	0.33723	0.27713	0.03701	0.83519	0.82297	0.10403
35	0.27782	0.99655	0	0	1	0.95811	0.62978
36	0.20685	0.67515	0.02512	0.05365	0.88382	0.86537	0.9322
37	0.94465	0.98646	0.35171	0.11622	0.64	0.00125	0.42786
38	0.84294	0.90909	0.00036	0	0.99925	0.93925	0.99778
39	0.58257	0.5141	0.02783	0.17268	0.71814	0.5204	0.96594
40	0.71135	0.7142	0.89721	0.84873	0.05907	0.74876	0.01976
