# Supplementary material for: A comparison of anatomic and cellular transcriptome structures across 40 human brain diseases
Source: PLoS Biol. 2023 Apr 20;21(4):e3002058. doi: 10.1371/journal.pbio.3002058 (PMC10118126; doi:10.1371/journal.pbio.3002058)
Supplement: S1 Data — (ZIP) [file pbio.3002058.s009.zip › Input/DALY.csv]

Depressive disorders	30500	58900	2
Anxiety disorders	19200	36100	2
Alzheimer's disease	28500	32600	4
Alcohol intoxication	14100	21600	5
Epilepsy	11400	19000	3
Schizophrenia	9480	15600	2
Bipolar disorder	5870	13700	2
Williams syndrome	4840	8170	7
Autism disorders	3240	6520	2
Parkinson's disease	5150	6080	4
Brain Tumors	2080	2980	6
Multiple sclerosis	943	1240	4
Amyotrophic lateral sclerosis	841	966	4
