# Supplementary material for: A comparison of anatomic and cellular transcriptome structures across 40 human brain diseases
Source: PLoS Biol. 2023 Apr 20;21(4):e3002058. doi: 10.1371/journal.pbio.3002058 (PMC10118126; doi:10.1371/journal.pbio.3002058)
Supplement: S1 Data — (ZIP) [file pbio.3002058.s009.zip › Input/HBA_Figure_1_Disease_region.csv]

	FL	PL	TL	OL	SIG	LIG	CgGp	CgGr	DG	CA1	CA2	CA3	CA4	S	PHG	ATZ	BLA	BMA	CeA	COMA	LA	SptN	SI	BST	DB	OlfT	GP	BCd	HCd	TCd	Acb	Pu	Cl	Hl	Hm	Pa	Sb	DTA	ILc	LGd	DTLd	DTLv	DTM	DTP	MG	ILr	Dt	R	ZI
alcoholic intoxication	0.166002571936378	0.177909271717102	0.174907416507077	-0.0344458049878318	0.485549453781242	0.111004701469657	0.125866443879321	1.68888365191182	-0.356715308094654	-0.782780450248526	-1.81563483328293	-1.09747448725565	0.328363924927228	-0.180426029676061	0.115690102355529	-1.2579196873212	-0.398614715816066	-0.3386345663991	-1.31228703376498	-0.650822687327391	0.326814520089547	0.544937428983029	0.98241690459725	-0.398086525830928	0.438423580554	-1.09312588484949	0.206804633970601	-1.87690385341117	-1.66320872921227	-2.04811279851538	-1.84729003548765	-1.31971501099365	0.743278864794886	-0.468288826770609	-1.45671470096048	-1.57984579839128	0.500185548966157	1.271872181433	2.11252208675744	0.465868089391259	1.94949297001148	1.38802915762057	1.06660205381201	0.678841454336209	1.73412408591401	0.584706404277673	-0.725788832889489	0.491604465650652	1.48407639793028
alzheimer disease	-0.135054617082001	-0.107264066555226	-0.0778153082282609	-0.439075856586663	0.0875785451530798	-0.212974580483528	-0.307912498896832	1.44526310820298	-1.80602310042856	-1.26859695006372	-2.09986951477548	-1.40535095287836	-0.233478172931848	-0.708631830259593	0.0709392919407591	-1.02023316142792	-0.391475440337497	-0.421717215837862	-0.967670159870734	-0.39559282256688	0.369099838248906	-0.181898115865023	0.991949922393738	0.445463094556779	-0.615051433614571	-0.966522492796163	1.74334345288872	-0.230405945656749	-0.0861019135508758	-1.02720916780189	-0.892893469056169	-0.118687816761497	0.275767752339156	-1.1997049401451	-1.99617633701121	-1.28037240736143	1.32706119622886	0.0340955479384294	1.42751487705635	0.0872014457802687	0.806506236679295	1.07377167535318	0.209050446259659	-0.178368626133028	0.643817226918861	-0.155367055344542	0.0807550080308033	1.67975584701513	2.21771264920307
amnesia	-0.493534737660341	-0.666590291660332	-0.349150476692897	-0.762616078815542	-0.109655457332506	-0.303807787307991	-0.414298311438434	-0.411597385842844	0.372570255110748	-0.17140974332698	0.0393852350457323	-0.171407236091416	0.098685611908559	0.262372577072155	0.377960517445159	0.380195802811764	-0.805263258705698	0.203682953859882	-0.579813189684111	1.04097222798502	0.0113817905904246	-1.24823228869089	0.595980331874739	0.915611411206135	-0.782482209533097	0.591806758616465	-0.712938443857787	0.701111811315423	0.51230219549513	0.450557201693097	0.569635832710975	0.410820537843917	-0.372979695959824	-2.13936425862325	-1.8193097727914	-1.7364461599975	-0.0521917373488397	-1.06888707159716	-0.00899503061285984	-0.279867538061118	-1.00514883896713	-0.299392327973229	-0.984346452073397	-1.10385860055323	-0.383387639522458	-1.07375474334342	-0.532400925947497	-0.278242191149833	-0.0655730823808978
amphetamine-related disorders	-0.0561366635165348	-0.0202912388859056	0.0131899650559545	-0.195690844421781	0.309942827316296	0.113390330421382	-0.0659301038603085	1.02771868820207	0.320239356306518	-1.23673162306689	-0.727623459052961	-0.271465177413519	0.866824476195992	-0.698916229484868	0.219885703213232	0.217898965375282	0.470535701754293	0.637685102932162	-0.398691899677918	0.840870708047853	0.978625209006997	0.616764940896061	2.26793702991033	1.85753422306514	-0.129159333209809	1.02429450061202	-0.177035981031684	0.0138507024807375	0.284011276696427	-0.170736043188928	0.752385420607377	0.339782743204156	0.459792683246927	-1.67164296588676	-1.83095139756158	-2.68017766260675	1.63891396010568	-0.50288276794253	1.31473554021663	-0.147634056469163	0.10075484341483	0.0878443995127903	-0.00995636634421204	-0.621186206591269	0.364586024553172	-0.442257711117085	-0.795346707989058	0.840720589215392	1.41853943405171
amyotrophic lateral sclerosis	0.0750081995589262	0.190347188489281	0.0172060345129528	0.050423710963885	0.110253435413468	-0.0532131592861251	-0.0715740794871806	1.21412166853125	-2.03274482448473	-1.48180284628367	-1.62635913497569	-1.0727429985276	-0.0218415269346635	-0.926439301143627	0.0610368660001252	-1.49400798306617	-0.865379902334672	-0.928277139490433	-1.17524127671421	-1.18758741102812	-0.0859685566926285	-0.335257131476873	0.44966906319756	-0.0205049058729556	-0.935115794573743	-1.13449832996699	1.50813221969015	-0.397189040011122	-0.457469469978513	-1.31818715071937	-1.26678540436846	-0.330820657033042	0.826802742166634	-0.886487955027368	-1.54657906076375	-0.167358684695271	1.83986168256068	-0.59326500981031	1.31479084773861	0.813774134207039	0.136965437531514	0.761078760375275	-0.440764482516581	-0.154027295181517	0.317258625132576	-0.654227726095851	0.567950458986467	0.994295413251331	1.5689415148675
astrocytoma	-0.468056565713441	-0.0526399832954866	-0.0966423425502093	-0.0683664437365173	-0.268318860961566	-0.336757771887072	-0.249413967903704	1.9808961451271	-1.07365947323965	-0.469415478024635	-0.269634362546505	-0.428072396860031	0.839348294299586	-0.467267946036234	0.066490190677517	-0.932804289460857	-0.495601072682118	-0.56751133999451	-0.436197404619997	-0.402964709531333	0.410715655543466	1.19934583064868	1.25591107447218	0.805259653068429	-0.71429801230399	-0.683640762385067	1.99108504312178	-0.569934688740449	-0.233620123826233	-1.0585051363751	-0.595441437336756	0.0243659074769106	0.0690386482197623	-0.629930226507035	-0.857375293253658	0.507111844767815	0.749062971941385	-0.338162320138722	1.15978521832592	-0.391856601056107	0.0958768581409442	0.283994579549494	-0.253812860166937	-0.532162237754958	0.315988598811398	-0.992288266331586	0.421951093781542	1.29140626619187	1.73875054810069
ataxia	0.719085160966342	0.942942842577722	0.75076804063994	1.1915432949919	0.654844231853102	0.642885364550572	0.815256680308621	1.48086224338806	-0.257680879857942	-0.383351880625841	-0.80108582895627	-0.462252955448002	-0.0355628136137211	0.462245206792397	0.433019190173198	-0.691475307657374	-0.236272338169936	-0.0193090143057294	0.372491072740114	-0.193330422894651	0.524851512511291	0.413234170738261	1.05481387785294	1.22903903558733	0.138357938964	1.02056561157009	-0.0941187044832594	1.85581115069467	1.66589403080149	1.35941733184498	1.17482834068861	1.92890898791553	0.838422889990904	-1.98019950926984	-1.89831666162296	-2.25525379480301	1.10715705762383	1.177512771412	1.02788024105231	1.62143527872347	1.66560307725577	1.6408925165242	0.885404250397274	0.946734632664465	1.47595176798396	0.43620792746166	0.748440099972513	-0.803424388863791	0.212542205332086
autistic disorder	0.784771732048937	0.829814442210881	0.950269956237192	0.716769510528394	1.15364390703357	0.885045433607753	0.810116947978591	2.60365905599709	-0.0691118384428957	0.109104671123603	-0.513861816635438	-0.105960547436734	1.20286542426834	0.562114641357395	1.03876021260474	0.0153804098800622	0.611372604536254	0.923771570745416	0.136823034753597	0.807115021981716	1.52430537311876	0.990230028329576	1.62799920984371	1.74601962543975	-0.091747405208551	0.32042358289781	-0.032505783920238	-0.248400537967329	-0.166922020814562	-0.537936991290284	-0.0256843836816715	0.0101192707274693	1.58413686154458	-1.86487124083933	-1.92797204627263	-1.68562953855342	0.297302162588459	0.114491236230879	1.65464402909773	0.3076534798897	0.506503527620572	0.77653840398697	0.600346291196876	0.574688155049643	0.904469614851079	-0.0576866463241125	-0.717576864889328	0.0515183256052037	1.2010957240881
bipolar disorder	0.814454953300341	0.873129484871761	0.895015651350229	0.677930861144677	1.08672696491918	0.816560568766279	0.754409511979698	2.21638156466665	-0.476220391622283	-0.0274509726702568	-0.839118475430218	-0.288874758517029	0.903940348773062	0.530197357034062	0.979483584064853	-0.193107135973657	0.506124652241923	0.357618809481301	-0.416091762564561	0.191528683928642	1.09707426782928	0.339415385476573	1.40692053740882	0.959716514515553	-0.481249089713599	0.0424552870665893	0.273329538637039	0.269175551161914	0.369608756032813	-0.119220658369865	-0.119545482475543	0.607372937186216	1.58098361372169	-1.44479934994638	-2.61588281081814	-2.40470522732165	0.578718796769492	0.3200182371185	1.60419003545739	0.752761307657452	0.907873274558167	1.16126668668476	0.628058491708068	0.485649137393624	1.1034676200137	0.0537618260502337	-0.318614685053402	0.465564182958136	1.30686745282806
cocaine-related disorders	0.871412221544391	0.839281281898447	1.01378142454235	0.758900625498474	1.1689072042832	1.00233089005992	0.947992046894901	1.34037930261365	1.2384305626244	0.656225732115817	0.538863632642646	0.779899883684647	1.35753645303175	0.608596672061603	1.15243032289159	1.13830287554792	1.36314757912875	1.4401301454614	0.774160706487572	1.37565544187631	1.78106444310708	0.496987838533172	1.26493272686881	1.67878579807093	-0.231087520934624	1.28112072619701	-0.81147072231684	0.607024264089873	0.683601901390106	0.499462464757357	1.13938044982376	0.690144202349844	1.38086394423101	-1.54798532037996	-1.75681445121546	-1.56885905994022	-0.875873883822085	0.0934548671415428	0.593773113072551	-0.426767275681579	0.324301404635175	0.256020460310284	0.450803586558573	0.174893288096748	0.487977356368844	0.223393032560896	-1.42257735097327	-0.38821716484335	0.461512615686269
dementia	-0.786721202926894	-0.739251586772424	-0.713702213107964	-1.00581563004294	-0.605207634729849	-0.963969766911277	-0.813673585908193	0.175299378454036	-1.84882685243359	-1.94250115293373	-2.28512468451562	-1.47133678490649	-0.89800260623484	-1.54485313978454	-0.526997346977707	-1.30647826469068	-0.88888131139522	-0.818212364926926	-0.797348266881533	-0.577169412064764	-0.396169888111473	-0.218393553273471	-0.0485902477568997	0.640669419302002	-0.91889783969091	-1.14723100937925	2.30243735377139	0.0918998484900798	0.0392036348039952	-0.999283124987686	-0.98444541888157	-0.0221703595489191	-0.782705618529067	-0.544138260700866	-1.32854906399661	1.16679739988575	1.24147415458582	-0.00539806074075703	1.02481283511821	0.489052129072155	0.852859232910877	0.972708353491899	0.248731548976539	-0.0940927953967211	0.319701247808449	-0.088368385911814	-0.144746837753656	1.42470737798386	1.79819948972012
depressive disorder	0.531228890593167	0.549549056432802	0.607598735592353	0.32779112406307	0.789233621213381	0.570587578121904	0.599143499785974	1.56228983543827	-0.893123557524491	-0.507489853343768	-1.07939874722322	-0.416584798748634	0.839914522265203	0.163470903031097	0.826666738366353	-0.119623598964592	0.418283186250829	0.422879564626574	-0.250077420016389	0.484037863423036	1.06311749578248	0.232295536255408	1.75755069592592	1.26750251909749	-0.0561017644506727	0.442468443284262	-0.167349279836098	0.415067483290609	0.426516282761424	0.0310052291984758	0.0605223434950901	0.565876668797906	1.34269085918499	-1.36846629497996	-2.35594057766924	-2.30376124059441	0.464593384356311	0.043192394568954	1.08551380339072	0.00711037742281973	0.514138330824203	0.601061925506498	0.300312288384548	0.183750739605597	0.878530523299329	-0.126801079092169	-0.935304910933474	0.324199149753541	1.36706488201275
dystonia	-0.234799804157883	-0.220355785111658	-0.14533816392812	-0.374937543213708	0.0317469263535927	-0.194977823785663	-0.305122068102188	1.14987418004549	2.62574996652405	0.282414641891387	-0.49234051873656	0.257427103459092	0.876236471547077	0.484860046997793	-0.134802999010571	-0.520409845748629	0.773274649918414	0.424022295908153	1.0189146445574	0.341219529857531	1.33038468366869	-0.0394961170701236	1.47875409159505	1.80817976294646	-1.07846951593017	1.0567662678686	-0.905286304589871	1.86531525120259	1.80525682182842	1.57192717267292	1.29877707372027	2.02491178959149	0.500396866887072	-1.89526704488302	-2.21037911232837	-2.18303705305421	0.567382448298108	-1.50844262380351	0.71062054032114	-0.158847671132583	-1.15452214819229	-0.667695128421308	-0.656428359120879	-0.391630543833537	-0.254535149442447	-1.19188324846857	-0.268684344834996	-0.960079760184534	0.614103315294818
epilepsy	1.39623430107569	1.44794677123005	1.47451416859535	1.39764861638765	1.62589631133485	1.46070595475028	1.4023907099524	2.18132473053517	2.02755998278233	0.78599935529294	0.517682945974843	1.05387028604685	1.68628007293301	0.972008280504096	1.41042683918345	0.730337285822042	1.03063300597364	1.13176177726193	0.310827731225543	1.05491628334165	1.79568529964577	0.438939187811259	0.969202539188299	1.06419648703346	-0.148657739081733	0.68731960947469	-0.460314142171562	0.210960199614117	0.183282087823052	0.1029652649241	0.327569153303744	0.279804324295306	1.48652730555588	-1.6357865168912	-2.18897752175662	-2.11599463530624	0.278542272045375	-0.287948934555641	0.811841262756354	0.374345940585788	0.162046106709622	0.0745865386361249	-0.0937573845304961	-0.072314799624345	0.431623424790281	-0.578486752595389	-0.724506935743405	-0.672361690057581	0.277401078214419
epilepsy, temporal lobe	0.862645922784897	0.86276601989461	1.02888848930577	0.885436895301201	1.03701653616689	0.837336738137418	0.800907307886394	1.20458614326661	0.812643019463387	-0.464518954616652	-0.331131497201079	-0.0367733969755306	0.656240271053257	1.12561902288748	1.20540118750215	0.456826878765304	0.560132646224672	0.755680656626839	-0.0826046331402335	0.59221079821202	1.43482871151909	-0.0474171253366811	0.953546209313528	0.829099304210423	0.316143421314559	0.233117170759495	0.407828220177516	0.787686361492885	0.860833559719298	0.65213707249427	0.135095650770192	1.03058708725468	0.533329362748527	-1.31169368129004	-2.07196908146687	-2.94068730427671	1.66227366854946	0.0339365566560455	0.280763438562085	-0.49517651329586	0.218416265708875	0.572343254311953	-0.119520225017432	-0.755018419949403	0.300978998314947	-0.985969482183449	0.694544609778666	0.346104486665226	1.00133945417574
frontotemporal lobar degeneration	0.118219975710191	0.438983588758109	0.277920288740065	0.351948207558567	0.346614246044601	-0.0399714872855998	0.26146510055867	2.00221599373397	0.0698449033659905	-1.25802370832219	-0.877067315438891	-0.316700038440038	-0.214393158006575	-0.822564536614329	0.140969960601822	-1.48509308541429	-1.08845158380515	-1.46696131543989	-0.922223729609656	-1.69217191944339	-0.589442229865371	-0.56919132929485	-0.485727428233931	-0.104460852870804	-0.891796651303811	-1.28568700375251	2.12487470896129	-0.468529062516627	-0.244092910899143	-1.82476821335424	-1.03018199958026	-0.114120118506446	0.468801631946746	-1.72126564629296	-2.15625401247864	-1.28337123258821	1.60885918828083	0.111632958312355	1.16512893847621	0.548886487033545	0.790491237937149	1.44603708861976	0.518868278531876	0.37243101737917	1.14602795033734	0.0767566844636109	0.283538899088067	1.68418633024322	1.31907782943446
glioblastoma	-0.634843917211734	-0.444731172372507	-0.497709734438145	-0.442826555271608	-0.584098940401171	-0.686291796754355	-0.612510692796495	1.27196863859703	-2.21562942599174	-0.940910589056434	-1.96654227468809	-1.61015978619646	-0.430973336717466	-0.793377585384017	-0.519009204866412	-1.15673829869131	-0.436311297262984	-0.568059982150814	-0.91526917501954	-0.751750525884799	-0.127821892371376	0.332196171182058	0.627045325165921	0.207405210134582	-0.767170429183058	-1.11477178393213	1.76873501048391	-0.348024075871446	-0.207427261920636	-0.8423015144138	-1.01182420769405	0.0326569037405043	-0.276753658367873	-0.478806886971557	-0.427936909549218	0.0898579087672275	1.25734758374877	0.14177198451539	1.30983877481427	0.410179372024647	0.49652480364045	0.924102543801967	0.103447785431748	-0.245018185229921	0.51859961102169	-0.356847726102513	0.996882794546283	1.32563145828357	1.52906000611656
glioma	-0.513297021373479	-0.34433957583431	-0.49978819083684	-0.452923612394868	-0.482137706081656	-0.687531025036378	-0.504964180255478	1.5226786701533	-2.12115255259729	-1.9688484934928	-2.62304325261275	-2.01544172457168	-0.991253990795208	-1.35734726095076	-0.564990017940543	-0.94752954135441	-0.508812934468822	-0.542137957088148	-0.369837621429108	-0.68143107158451	-0.0163997552446538	0.503355234492238	0.915536005792556	0.45060225742311	-0.664493912033027	-0.791163544280598	2.03200475558882	-0.0517476792589211	0.170661183477335	-0.840046813980913	-0.572761638330739	0.248570722400511	0.219668232250574	-0.330337448948674	-0.639920043340764	0.553650167376539	0.992180247463873	-0.289052972899194	0.816193197257806	-0.109905750111924	0.206638302045008	0.681120136630354	-0.176371209142974	-0.461158616308705	0.270768698084634	-0.533100553338904	0.354835468241598	1.60749722480464	1.77441454276877
gliosarcoma	-1.14864266710244	-1.19684268738039	-1.15470195092748	-1.33702627184392	-1.00442948746002	-1.12573760335187	-1.16705821802897	0.72947557978283	-2.67826470241824	-1.66813155324333	-1.19683989884181	-0.824978078526096	0.426394855282461	-1.41643350761669	-0.693576931461848	-0.689518536186411	-0.334832713414267	-0.41968220506602	0.130233763490821	-0.458370505518565	-0.48296726218595	0.336995043479383	0.559109004794082	0.156755812375944	-0.504018977591239	-1.53180330944571	1.42776303800517	-1.22899087805675	-1.21160179290582	-1.54962568995461	-1.24699424910324	-0.979971334249254	-0.976739760552055	-0.159863918562878	-1.432434382739	-0.254105561203681	1.28712498581655	0.132341162451148	1.21929211143	0.991627405256419	-0.00898804526775731	0.589116314997491	0.140593463158436	0.129882545904423	0.561737491182006	-0.377218894105724	0.59376744037412	0.297648510180398	1.51481516471036
heroin dependence	0.626260173846524	0.455925694858176	0.764348102917833	0.204161591500575	1.05029359554071	0.710875353187038	0.680313990264613	0.334248934630927	1.92449417983891	0.412702445493157	-0.358590461903419	0.815484015543289	0.984364305874926	0.0382197409531229	0.628898825860387	0.799536120259003	1.38984303988484	0.737138147767628	-0.482522311027746	0.323188207266181	1.40388588950761	0.259379730154296	0.374958407657085	0.802652571326195	-0.490987239414348	0.454535708267448	-1.11010915960093	0.435271719024856	0.457399402917197	0.100673150538903	0.510783821020831	0.461446620039999	1.93601923372074	-2.11864797856878	-1.46620606253523	-1.4616092218006	0.129830610104756	0.473222974052575	1.58443873709434	0.446110197130045	0.759900222580376	0.612199490421784	0.989706520720655	0.83623130265012	0.899871907090313	1.45777211606071	-2.00312543789026	-0.427558487988729	0.066322949188422
huntington disease	-0.56308488537937	-0.565056329311096	-0.474580294758161	-0.7525868461456	-0.256394554638979	-0.550667871501055	-0.671422397408614	0.621625044146826	0.229171931588706	-0.450735325365337	-0.162741533994894	-0.595426378330383	0.314131533960364	-0.374606581159023	-0.378211768086515	-0.407299350592345	-0.62881467865719	-0.166931497493683	0.0327708872147142	-0.119039990373738	0.315015094580708	-0.830959438388807	1.68576329962483	1.00450529261538	0.487671008781177	0.156456894935991	0.406741988626746	0.428582233030781	0.42303755746007	-0.385014952787218	-0.0185583933447821	0.749648679974513	-1.24266471058097	-1.22047475231111	-1.10206203457789	-2.9499991819413	2.3913958602298	-0.128838124806168	0.19874686480172	-0.573822960191428	-0.00949348504690194	0.719827239193999	0.00586491771077692	-0.213384995940881	0.909757220209864	-0.445563558197429	-0.269207615237891	0.00339693180586233	1.43916931840067
hyperalgesia	0.600008361048104	0.468595402727121	0.787359845732998	0.0611893627322482	0.964623576485153	0.609870828652981	0.613429240801581	0.792801197258895	-0.0168229365565554	0.228674179057712	0.0815042440203038	1.00075909155597	2.17325329841135	0.639725242331694	1.24408501400234	0.52394300113487	0.821708155169897	1.43831581755434	-0.295942834264863	1.57404264828079	1.5864500710432	-0.304476656906469	1.55522488461155	1.28162303746897	-0.111638188690181	0.760812419382755	-0.410089371201086	0.415866631123647	0.267553039907762	0.122100572816191	0.0117024004905713	0.0862378726312158	1.32537027444947	-2.50801003990253	-2.18446578309037	-0.880124603997316	0.0357930060497265	-0.0894767950163911	0.728588221797016	-0.742160403533156	0.297898507527985	0.176529839801069	0.217405040199597	-0.141302723569565	0.493548316077032	-0.509592083515941	-1.03887289560896	0.765684811896983	1.09078241635927
language development disorders	1.60567850450263	1.80694905769007	1.68346837227255	1.96289996452179	1.67413851723807	1.53781906528544	1.71228129653433	2.16099417158104	1.04003509661507	0.838438362084892	0.201157470596932	0.931717955560012	1.25910256888862	1.41149746322197	1.46975222602725	-0.248992109746795	0.163517582726968	0.358678130378497	-0.0545342201681297	0.297843112390132	0.731768038951138	0.274340304439946	0.5925087030372	1.06613027654751	-0.715069943085159	0.943013876019239	0.450144850034184	0.766473465909219	0.576960705611906	0.733410164503533	0.557239505049966	0.875413079385988	0.89938784440643	-1.23782892999254	-0.751985586522582	-1.03724224755659	1.41005898220112	0.551731437837613	1.41156931610312	0.579915833684017	0.913442625501894	0.91528540623813	0.605899042043861	0.923195717902041	1.07852263160711	0.716185804421884	-0.676317983562934	-0.761165082146981	-0.166561218792548
learning disorders	-0.0481260122671558	-0.0670444637951489	0.433134014807267	-0.395153259901543	0.57273815619705	0.332373662197319	-0.162765888892575	0.447823702083186	-0.687382385200737	0.018859958306333	-0.453914460272486	-0.156347913409861	0.833811535513336	0.292669226744929	0.951014210540901	-0.019960602948069	0.520260270288997	0.0424978176348047	-0.679943852452613	0.293809927915969	0.905388250580758	-0.171259112331308	0.147725612608052	0.480213411021655	-1.1946029937008	-0.453742767432018	-0.114151025295859	-0.657267862160703	-0.548199574704969	-1.20211381538298	-1.12347900664463	-0.465326352638606	0.853303305340307	-1.08623452506133	-3.16040036212212	-3.00318382799757	1.15037865364067	-0.936851951238924	1.12384648431464	-0.251044975167241	-0.0640571757400898	0.377836868978244	-0.0994091444802323	0.0363774059494863	0.377938211270799	-0.453824447681547	0.213832781084409	0.0911414894991504	1.33454798915366
marijuana abuse	-0.325741778855546	-0.400858298158149	-0.268958166742399	-0.457533192568963	-0.0803093431331347	-0.25230806564469	-0.369597082454261	-0.0537071383230022	-0.579103288864447	-0.957955307986176	-0.56422886060977	-0.501937625524393	0.364857225890641	0.0250383644983843	-0.168115010670194	-0.134377852190824	-0.354669915700966	0.189179056543904	-0.111917512841252	0.0975137986796886	0.141613782932424	-0.550676709063115	2.1155836236348	1.01530315339908	-0.0642730343134859	0.68576960685963	-0.481702201244828	1.47116874017001	1.52569574272974	0.826399347432617	0.576013837456574	1.74843189390674	0.593075840621743	-2.06036433244884	-1.84108472930074	-1.92189372589074	-0.187142780862202	-1.38017335516431	0.954220653107822	-0.682686491973206	-1.31774983857772	-0.948838575405672	-1.01570701432301	-1.00415501854754	-0.706575343093574	-1.3111141749177	-1.06922476527132	0.0750971998461481	0.947633497127947
mental retardation, x-linked	0.508687909813141	0.566999155348908	0.814029405855375	0.45180291552878	0.908875991095391	0.595380824897119	0.639768364525104	1.93879203890482	3.00843200523602	0.387004528930839	-0.0196863579379799	0.449976598531018	0.769285624087679	0.314174335272709	0.79283770783637	0.73753434492607	0.628966187317271	1.21934242725678	0.887230335362028	0.79107084561731	1.71797975430192	0.989045707282851	1.15232483534929	1.31411664453874	-0.516178254042772	0.0592541025806217	0.147961056133127	-0.165065984760273	-0.0305511014415854	-0.324132744640246	0.19896751261027	0.121285252066105	0.700478707056289	-1.17584301998441	-1.52475401285474	-2.52194338654833	0.290018662259819	-0.421431355009577	1.12969889915326	0.276287805805995	0.266798917444104	-0.0631257312744122	-0.0362403060657454	0.277578708024641	0.716273481287763	-0.369273409506913	-0.543169756550354	-0.473010044185775	1.01047856379781
migraine disorders	-0.690932275297403	-0.529085940204774	-0.732863888779149	-0.457376846801518	-0.708770765759952	-0.794784227587263	-0.558603737616542	1.54406508504471	-2.69055323166183	-1.33328853120982	-2.60590701814364	-1.51308050447059	-0.227514149355396	-1.07607405996365	-0.663135886828905	-1.46349114341969	-0.611970795470047	-0.383382173672265	-1.3229052403727	-0.67061659248282	0.1273889638602	0.622960729913225	0.73429806442312	0.429781696499967	-0.804205537195159	-1.18072619089111	1.06959742933479	0.628857561356704	0.590751470546787	0.256932566706662	-0.29903841967522	0.786773237895987	-1.03812928317946	0.127319543850819	-0.882860147092565	0.265411943024608	1.11686198085995	0.419097028730349	1.52163615814027	-0.136193881518195	0.185132103494476	0.499470149875471	0.376469208777104	0.188859749677414	0.449812316475968	-0.341610186635784	0.284190903877029	0.39788800416207	1.33343995860114
multiple sclerosis	-1.15888560449907	-1.26347436131373	-1.10740701968058	-1.42805821264702	-0.842470120615619	-1.06756380030771	-1.33699594323333	-0.422366379804947	-3.1264404773391	-1.7382133593976	-2.61826104595863	-2.28451106612405	-0.908474941164643	-1.18519963488049	-0.849460118491595	-0.753197175814317	-0.787689756927133	-0.611157122209662	-1.00671910148043	-0.675806019099848	-0.433455337335006	0.0628822571885355	0.441152261614369	0.312025152559707	-0.0282523892497601	-0.856930861009424	1.72217073086077	-0.27044478680872	-0.382743162368862	-1.06764878309022	-1.26571533862908	-0.366220330996768	-0.266287692519806	0.291864700420384	0.213156877818508	0.649909522750608	1.71457325328883	-0.228862766860234	0.098593998826298	-0.597267696822755	-0.242523669998545	0.08853837752589	-0.704942130970435	-1.03463831284191	-0.215111822613326	-0.880215542519708	1.32969485359343	1.51039365717852	1.85064212397807
narcolepsy	-0.133028376824714	0.00191144325725491	-0.21113585019486	0.0162327918626768	-0.0535489621180397	-0.278218623828782	-0.142049773842212	0.274084612393268	-1.76310517951433	-1.35252604241367	-1.84771282740804	-1.32199389417425	-0.187942065845006	-0.61345877377459	-0.303686340457634	-0.972255219318478	-1.19655331929344	-1.0171162408664	-0.127910215542524	-0.601037185809073	-0.811036515730357	-0.26110528393625	0.976448823885769	1.09370386622463	-0.361315721024625	1.17981465005913	0.543653766873505	1.68420502129281	1.6230566632066	1.1469532526993	0.96488448171991	1.66854643436652	0.346180638290093	-0.991403844980265	-0.457061159962448	-1.42923523582974	-0.212532293948958	-1.21764511283009	-0.172183913919043	-1.04635408759794	-1.31958324334707	-0.571931158332823	-1.13864938018758	-1.48444193954098	-0.493241715228889	-1.56971220460169	-0.730402338715799	-0.0975946214951693	1.33340990964389
neuralgia	-0.843727444595814	-0.993511632081112	-0.86086000100553	-1.29043171410682	-0.547503655055512	-0.742397845876802	-0.803649523962369	-0.895166832647452	-1.94665528640379	-0.947364423806694	-1.04774478756773	-0.562243900301236	0.252173245512604	0.109981051680836	-0.755650049731498	-0.127167170540267	-0.157885803303041	-0.02150533200715	0.0394336698008404	0.428236055097741	-0.070748193924362	0.98575078928827	1.51449712646255	1.26431564174751	0.679708865368313	0.653826341866181	-0.712066658484269	0.816450164616101	0.934296638848992	0.491648839046038	1.1144624173113	0.699082649715978	0.379934899082721	-1.14603349368732	0.349641878200249	0.423821666601795	-0.915709120120346	-1.3189327627534	-0.06784291042134	-1.63072445239604	-1.10944890320378	-1.20340285479034	-0.619956348284584	-0.702667543518785	-0.403848244255902	-0.700762719669992	-0.464755362177835	-0.817742474651152	0.222540833685536
neurofibromatosis 1	0.549936547111271	0.820022001476338	0.706686865660363	0.823514373882464	0.779919672719942	0.446826607549129	0.399304797516177	2.51102882486945	-0.586575638195187	-1.28421537464465	-1.56848956676168	-1.26305511452899	-0.528827835980661	-0.441840112291143	0.523110506046313	-1.21454110999465	-0.797481087363227	-1.08643929464333	-0.813479071329581	-1.26846585605937	0.0896945175123899	-0.176504845645645	0.593541382916185	0.901051358337922	-0.619261236962101	-0.569771542691392	1.2905698747706	-0.0129813661670451	0.0812939993554252	-0.943369791547769	-0.342937564183752	0.189962144019325	1.31018900996113	-1.20126185370028	-2.05007703514287	-1.69830863091473	1.40276524933259	-0.554755550033533	1.34314150238405	0.320830333086859	0.8542212576846	1.24328688345275	0.0542958492981585	0.41661557712439	0.76773861875985	0.0557147036144138	0.0517303267898954	1.3538481421643	1.78439645474212
obsessive-compulsive disorder	2.05696431208507	2.01561482525242	2.14765986243229	1.90126234238949	2.24923291987137	2.01423994304159	1.90312540869663	2.15984984748869	-0.144951280629453	-0.0434658264982829	-0.0781731167910641	0.333201066124284	0.413939994772576	0.738838715023757	1.90531130404793	-0.301629414428967	0.209142744053005	0.632063726118351	-0.100400094565036	0.613462259517342	1.31138484770469	-0.360045500279621	-0.12463303612839	0.599333661586406	-0.200567601256969	0.707215751719468	-0.881204617296475	-0.830372174220387	-0.366706080362012	-0.776694709118021	-0.269045079775448	-0.671246256262364	1.10753607643736	-1.18238409536018	-1.33363328587662	-2.55464640032459	-0.473195492609142	0.561128013593544	0.542035924573751	-0.758559248330316	0.926620875195635	0.488143032514771	0.752296942248192	0.203741989718663	0.777024063380547	0.167829139287673	-0.698828702719507	0.0130640542269229	-0.00236641466719007
parkinson disease	-0.342827920418348	-0.212650756615758	-0.256712697247537	-0.580709474967173	0.00748156533819393	-0.25721847194368	-0.419889514339621	1.41553189412903	-0.334046579640364	-1.28427556568331	-1.70003697571213	-0.905331092426464	-0.159028132877239	-1.02595467659776	-0.0533611437035858	-1.51308551369443	-0.594091109954394	-0.982388456498717	-1.12526255144713	-0.919579173056983	0.336532390459495	-0.451977106663067	1.03885511863613	0.915384046450638	-1.13414712549439	-0.171021690668268	1.30145005115219	0.729635516339058	0.65113150004278	-0.469857843010638	-0.173484471596056	0.753737566159984	0.670120194588393	-1.77058391926353	-2.16138687272575	-1.14900176589781	1.84058613517859	-0.988972978994683	1.00130324575843	-0.235593879128724	-0.310341500680857	0.184370663799218	-0.626583194362215	-0.667161062808448	0.0118403345975514	-1.12808604239968	-0.0409563426447214	0.587288389261285	1.55220935167193
parkinsonian disorders	-0.665484061393216	-0.605420957553226	-0.364062300027817	-0.771788003238595	-0.26229143816045	-0.485420984354301	-0.534001592440832	-0.107000063685604	1.17185250260635	-1.02333900264563	-0.475200654617712	-0.44649382968171	-0.104025866412162	-0.517194967848223	0.0260820923559049	-1.27514910161589	-0.758759434427823	-0.621942756626564	-0.793028635844329	-0.656612457276984	0.126972335898363	-0.852833690166658	0.575721394591748	-0.179932982631832	-0.81865477472749	0.12538016216232	-0.300778942430829	0.57411966079518	0.626327399864753	-0.0723689425215478	0.145238904790808	0.657501341809114	0.0696748969462914	-1.72027525274759	-2.23102936978525	-2.35533071748717	0.690580984439186	0.272040307832267	0.771587704420184	-0.0791176824244701	0.788260681876321	0.768676374328172	0.780237261468406	0.681356780748244	0.60482296394364	0.616915937598985	-0.13248941983852	-0.34519170990343	0.17222811600225
schizophrenia	0.740065656566658	0.836794132639124	0.824520997124753	0.624476369188269	0.970754017609224	0.662919203999978	0.667577645311816	2.47325619456135	-0.639308392520486	-0.438114579505748	-1.15239639355631	-0.447253437277946	0.856012490308235	0.268537896644025	0.924101523549904	-0.38663043246419	0.262537224774924	0.313754671051867	-0.303611838403679	0.115705260663392	1.16074678295314	0.489069288818298	1.5864170705837	1.18691174526478	-0.337339614397826	0.0119799831208121	0.737553792342929	0.172963233366612	0.31011526487151	-0.429694652151643	-0.24586481402344	0.494525452582768	1.21778906662795	-1.71814020802997	-2.53976777452326	-2.10732360904271	0.980725278622697	-0.0250523099267985	1.70500444737493	0.402980928588266	0.680761330713855	1.06147065446331	0.346635695042108	0.14270053852225	0.950240870698664	-0.260807836970739	-0.465749166815113	0.725157007320504	1.71253906812184
seasonal affective disorder	0.794751427719618	0.988971148424997	0.977293869186531	1.13060812172774	1.04982368264169	1.02146698272437	0.908140674210928	1.71203775755052	-0.220217482960307	0.485736127520038	0.00149892372241711	0.399319158592	0.992606318762909	0.914815109444527	0.916376262644754	0.600843570658357	0.769761939730175	0.676824541038126	0.684003052866435	0.978798325455949	1.54115994986157	0.628769796365227	1.24846338463715	1.95202491013079	0.10742720070769	1.21811786219834	-0.862769896258012	1.24712478097615	1.21184566402582	1.04149438364671	1.39376920968007	1.23192362236761	2.28539550457248	-1.37389631412334	-1.8075386800716	-0.744765084913699	-0.423532072406836	-0.519748652839667	0.605913610181847	-0.452750383982435	-0.226224574894051	-0.238784030860947	-0.0409778712538958	-0.12208312881153	0.303517050837072	-0.209081991538464	-1.87691248266737	-0.556092277916728	0.317223694080395
spastic paraplegia, hereditary	-0.178369410366736	0.0091143377833877	-0.205432520993653	-0.0721716744882721	-0.138204079255143	-0.427451981030992	-0.348281242981732	1.08239595699448	-0.657486132572831	-1.18506957535487	-0.708619828768918	-0.542979818055598	-0.127865190189319	-0.530488854749199	-0.265391673665774	-1.60064079112615	-0.869578175831031	-1.1571620863234	-0.929109235873181	-1.43095240765928	-0.162570641154639	-0.478892086420179	0.478854446027332	-0.228764302017332	-0.133765067683361	-1.16237195278234	1.18837078924403	-0.900384591961096	-0.660241939036379	-1.52212707046633	-1.14718633310726	-0.419914525696754	0.651925414981491	-1.25027712175736	-2.19266424719005	-3.1141424329261	1.71424546091456	-0.193750957928808	1.36375290594358	1.09919038257893	0.717231829931484	1.39177792672889	0.0589268899236458	0.0813831217999785	0.917819478676444	-0.205276525079928	1.05945378680592	1.59240805407553	1.64781072041138
substance withdrawal syndrome	1.09222673733883	1.05139008225376	1.23808036825136	0.889386503602026	1.39331197263419	1.16248156863714	1.0824558468414	1.20994688903646	0.617399530836816	0.256432996576909	0.240996649819101	0.745607858473176	1.03874336707965	0.727418431872998	1.22700198358963	0.387182793592239	1.03932777108451	1.16045368019825	0.123630993601001	1.08912537224736	1.62784878396927	-0.0864466505740765	0.720409244870588	1.07917432650984	-0.0908528765264251	0.670807484345478	-1.18522648800551	0.241562212404925	0.373259816379616	0.0756717921953419	0.303453920130791	0.396769466823286	1.42616206788048	-1.04219564442188	-1.3575709637779	-1.36952342975705	0.307518644710634	-0.0077768500006973	0.953489983078925	0.0777028975973952	0.340745734393953	0.414477222542241	0.320729358606068	0.286735361629081	0.388426465626587	0.352586960778347	-1.55630621566948	-0.412098346919673	0.468458965120593
tobacco use disorder	-0.169583456507247	-0.362383256636031	0.00501974438389897	-0.453073414365235	0.223793833157366	-0.200766445555034	-0.363168959727098	0.569486107164927	-0.441381673349992	-1.13252024599588	-1.73406850883999	-0.948576698337331	-0.756232423081769	-0.922430378568347	0.231542775887431	-0.519882870857777	0.380914766828981	-0.0524910005433464	-1.48972665578793	-0.297643696658741	0.900807700827559	-0.778211829656443	-0.00605557444660215	0.141921589630925	0.513741132759439	-0.393739741842114	-1.25379200818282	-1.11277949511532	-0.865452230391889	-1.48816853978637	-0.829751797425453	-1.31527194562676	0.352961379898319	-1.73732076899495	-0.229786534404793	-1.92679542184463	0.486233438215105	1.56887820270148	1.38338965543007	1.46253057444265	2.19871721808059	1.72379990752379	2.11112232944072	1.66987328424841	1.53969370662041	2.15777509097807	-1.2112968139458	1.04020172861367	0.395655181992953
williams syndrome	0.388748692935991	0.522319910937394	0.357312656676633	0.380786434706794	0.616722432309897	0.284373108251704	0.496384327893063	1.99778407325475	-0.197723216520759	-2.08730970160933	-1.81410584574021	-0.717764330752987	0.222949226753504	-0.989315897557288	0.304557354410057	-1.09289921959884	-0.594054265054244	-0.878791029052425	-1.64389143476376	-1.12941468463308	-0.196666637451037	-0.503371682271605	0.0618161493511362	0.196497923337519	-0.542690241111976	-1.0629992426501	0.802459968003862	-0.780706025150936	-0.87798262805745	-1.64888398315603	-1.22977403710469	-0.837347048702159	0.215639338356206	-1.3011071419678	-1.74826936789144	0.105988560933767	0.867575456951213	0.0166981053498979	1.11768715005112	1.08358617787041	0.860477362300694	1.1374909702934	0.24068097636377	0.382047033402051	0.472997806691135	0.568050779867778	-0.0895970624859475	1.19460952587934	1.33783204375542
[truncated: 56 more columns]
