# Supplementary material for: A comparison of anatomic and cellular transcriptome structures across 40 human brain diseases
Source: PLoS Biol. 2023 Apr 20;21(4):e3002058. doi: 10.1371/journal.pbio.3002058 (PMC10118126; doi:10.1371/journal.pbio.3002058)
Supplement: S1 Data — (ZIP) [file pbio.3002058.s009.zip › Input/DiffStab_dis.csv]

	gene_symbol	stability	mean_Exp	dis_type
1	FOXG1	0.971	5.26733169102145	non_brain
2	HOXB3	0.969	2.5229737029491	none
3	HOXB2	0.962	2.97308758080449	none
4	ITPKA	0.96	7.88166552497315	none
5	BAIAP2	0.958	8.74344136403182	none
6	NRGN	0.957	9.79726792534116	brain
7	ICAM5	0.956	6.8953871729078	non_brain
8	HOXA2	0.954	2.6143176212688	non_brain
9	C2ORF55	0.952	6.29622902509529	none
10	GDA	0.952	6.73156574169637	none
11	GABRA6	0.95	1.97248749035796	Both
12	NPTX1	0.95	9.25235590740242	none
13	SHOX2	0.949	4.34809520766856	non_brain
14	FEZF2	0.948	3.85589900577538	none
15	PVALB	0.947	9.40562391515055	Both
16	MKL2	0.948	9.81871035891285	none
17	PLK2	0.947	9.04609701982934	none
18	C14ORF23	0.947	3.51480292074275	none
19	MMD	0.946	9.56400801079424	none
20	RPRML	0.945	7.21002052947474	none
21	CRNDE	0.946	6.82059607465396	none
22	KANK4	0.945	6.99840972626684	none
23	PCP2	0.942	5.23926268826018	none
24	TCF7L2	0.941	8.84707662033543	Both
25	ENC1	0.941	10.9299428213338	non_brain
26	STX1A	0.941	9.9358391351441	brain
27	CREG2	0.94	9.33489137526119	none
28	PDE2A	0.939	11.136368294836	none
29	GPRIN2	0.939	6.6172964897986	none
30	NEUROD2	0.938	7.24620911540935	none
31	LMO7	0.937	6.52557459938019	none
32	IRX5	0.939	4.87957852741039	non_brain
33	PLCB4	0.936	7.22222835004934	non_brain
34	NGEF	0.938	10.1238454267815	none
35	HOXB5	0.935	2.39287170010672	non_brain
36	IRX2	0.937	5.54792074432272	non_brain
37	CAMK2A	0.936	6.29197948828306	Both
38	CORT	0.935	8.96736459009995	none
39	LRRC7	0.931	7.1451899775566	brain
40	RCAN3	0.932	7.50416224079412	none
41	DAO	0.932	5.70237573473878	Both
42	PCDH8	0.931	7.37245711462137	Both
43	AK5	0.93	10.8049623017326	brain
44	GABRA5	0.931	6.01848271991224	Both
45	RGS4	0.933	7.22250007977957	Both
46	C19ORF46	0.931	8.24035832500155	none
47	DLX1	0.931	4.75181793074875	Both
48	HS3ST5	0.93	6.67984234109941	non_brain
49	SLC30A3	0.932	7.29563413763561	brain
50	LPPR4	0.929	9.44504202488108	none
51	ANKRD43	0.929	8.79116603469285	none
52	SUSD2	0.93	7.38498892093042	none
53	ZNF831	0.929	4.27705263978569	non_brain
54	SLC17A7	0.93	4.05690016177654	Both
55	PPP3CA	0.929	11.556795585882	non_brain
56	SLC6A11	0.928	4.78893104394708	Both
57	LZTS1	0.928	8.02602631026362	non_brain
58	TESC	0.927	10.994694868903	none
59	KCNV1	0.928	4.68743291783947	none
60	RHOBTB2	0.926	8.84244551162952	none
61	AGPAT9	0.926	7.07820257058007	none
62	EPN3	0.926	5.00308098475065	none
63	HOXD3	0.926	3.50409633800632	non_brain
64	DIRAS3	0.926	6.92916195821042	none
65	OTP	0.925	3.5034528266554	none
66	CAMKK2	0.926	7.82270087713263	Both
67	LHX2	0.926	7.36037259425072	none
68	MEF2C	0.929	8.04491296533875	Both
69	CAMKV	0.925	7.9226115913524	none
70	ANO3	0.925	6.99270309118951	brain
71	SMPD3	0.924	9.0967644402073	non_brain
72	MICAL2	0.925	9.248366770239	none
73	KCNC2	0.924	7.34057181871193	none
74	TIAM2	0.925	8.04024376070079	non_brain
75	HOXA6	0.923	2.37280388574341	none
76	LDB2	0.924	6.44087892295128	none
77	GATA3	0.923	4.31082745452392	non_brain
78	OLFM1	0.925	9.71471895966892	non_brain
79	CDH9	0.923	6.14804325135804	brain
80	ZIC1	0.922	7.53956484301668	none
81	FLJ43860	0.922	10.6139934514835	none
82	C1ORF115	0.923	6.44216067933865	none
83	TMEM90A	0.922	5.72337978374759	none
84	RNF152	0.922	7.03958541981957	none
85	TTC39A	0.922	5.76138337429812	non_brain
86	NELL2	0.921	9.86330984740287	none
87	LAMB1	0.92	7.14189672942759	Both
88	FHL2	0.922	6.72597940751194	non_brain
89	EPHA4	0.921	8.13875525771186	brain
90	LOC100129291	0.921	2.82337155291123	none
91	CPXM2	0.921	7.52165548739215	none
92	PCDH20	0.92	6.94696019839223	none
93	CPNE5	0.92	10.9576184483007	none
94	ESRRG	0.919	7.30616775901925	none
95	ANK1	0.919	7.95492699983032	non_brain
96	CBLN1	0.919	5.28839850625059	none
97	EGR4	0.919	6.80092077917545	brain
98	SLC17A6	0.919	5.22041003630607	Both
99	GRIA2	0.919	7.86106196002466	Both
100	PLCB1	0.919	10.2438034855339	Both
101	RGS16	0.919	8.71451804564259	none
102	NTNG1	0.918	8.47078457323256	Both
103	SPP1	0.919	11.9305796233145	Both
104	HPCAL4	0.918	7.66537899013911	none
105	AGAP2	0.918	7.42449283049066	none
106	CAMK4	0.918	6.67593828339665	brain
107	CHRD	0.92	7.2028609399056	none
108	TMEM155	0.921	5.21797413863942	none
109	TMEM159	0.916	7.26117131865487	none
110	NOL4	0.916	8.14690126379668	none
111	CPNE7	0.916	7.34427422719967	none
112	THEMIS	0.922	2.81810759495245	none
113	FAM19A2	0.917	7.38404603413101	none
114	RYR2	0.916	8.52337224148621	non_brain
115	LRRTM1	0.915	8.1127280066922	brain
116	GABRA4	0.916	4.77731168811745	brain
117	ITPR1	0.918	8.37238663016696	Both
118	CALB2	0.916	11.2764768735582	none
119	FBXL16	0.916	12.1874625656878	none
120	NEFH	0.914	10.191583494826	brain
121	HOMER1	0.916	9.33732361691193	Both
122	DLGAP1	0.915	7.41046344320658	brain
123	SIPA1L2	0.914	8.62602656622974	none
124	AKAP5	0.915	5.45223540485524	non_brain
125	NEUROD1	0.914	3.51425412444595	non_brain
126	LOC286002	0.917	3.20771729819486	none
127	LOC729683	0.913	6.1581289748612	none
128	LOC644538	0.914	7.30484230459633	none
129	CDKL5	0.914	10.3839186872943	non_brain
130	RIMBP2	0.913	6.85744293994105	none
131	RGS14	0.913	5.4760143893337	none
132	SIX3	0.914	7.37681116222875	non_brain
133	ST8SIA3	0.913	11.295949274681	none
134	GPR88	0.913	4.37755282509321	none
135	BCL11B	0.913	6.40932306555479	non_brain
136	GALNT14	0.912	8.73388906012796	none
137	KCNA1	0.912	7.70887856019608	non_brain
138	CAMK1G	0.913	7.36041944103423	brain
139	PTPRR	0.913	6.40995644882689	none
140	KCTD4	0.912	6.9274528256872	none
141	CHN1	0.914	12.5894789822018	none
142	PCP4	0.912	12.0883783407105	non_brain
143	KIF17	0.914	7.06984062677429	brain
144	WASF1	0.912	10.780787595267	none
145	LY6H	0.912	10.0368734877068	none
146	SLC27A6	0.912	6.13210753893272	none
147	NEFM	0.911	11.8825681650192	Both
148	GPR6	0.912	3.90226230276296	none
149	BTBD11	0.911	6.85412093362639	non_brain
150	A2BP1	0.911	11.4079990272938	none
151	LEF1	0.911	8.51407622110043	non_brain
152	KIAA1024	0.912	7.37915957687517	none
153	DIRAS2	0.913	7.18161315910161	none
154	FAM70A	0.912	5.63631211284551	none
155	NPTX2	0.911	7.34102508862366	brain
156	KCNK1	0.911	10.3091523783807	none
157	NETO1	0.911	5.55125408052237	none
158	FGF13	0.91	10.1857236281309	non_brain
159	CCK	0.912	10.3516484186803	Both
160	HPSE2	0.91	6.83426489843885	brain
161	NR2E1	0.91	5.01909030476043	brain
162	LMO4	0.913	8.4216025238077	none
163	CACNA1G	0.909	7.83458545569139	brain
164	ANKRD34C	0.909	7.04583399532052	none
165	SNCG	0.91	10.7801504354447	none
166	ZMAT4	0.909	6.12689169668457	none
167	ARX	0.91	5.24802158529652	non_brain
168	PRKCE	0.909	9.16416002915283	Both
169	KLHL1	0.909	5.49247595282345	none
170	KIAA1324	0.908	8.73031011112613	none
171	GRIA3	0.909	8.12560000014786	brain
172	ANLN	0.908	8.16311225816099	non_brain
173	SYNPR	0.908	7.27560667816784	none
174	SLIT1	0.908	7.92602482849311	none
175	NECAB2	0.908	6.72409706264082	none
176	SSTR2	0.908	8.69358600058529	non_brain
177	MPPED1	0.911	7.54117260831307	none
178	STAR	0.907	8.35814253298898	non_brain
179	GABRA2	0.908	8.0069450047601	Both
180	FILIP1	0.908	4.04652547969778	non_brain
181	PIP4K2A	0.907	11.0620630657454	Both
182	EOMES	0.907	1.86819774216836	non_brain
183	VWA5A	0.907	6.80233651726553	none
184	HTR2C	0.907	6.0276040590065	Both
185	F12	0.907	7.98048016839589	non_brain
186	HCG_1776018	0.908	7.42180819432116	none
187	EBF3	0.907	3.85962228863951	none
188	EGR3	0.908	3.95269942491498	brain
189	OR14I1	0.909	3.46420073263162	none
190	CDT1	0.906	6.90032132852011	non_brain
191	CDH7	0.905	8.6718643132726	Both
192	EXTL1	0.908	8.04306092269319	non_brain
193	SHD	0.905	9.02879694602327	none
194	STK33	0.908	7.13714723212188	none
195	ACTR3B	0.905	9.80315328708337	none
196	BAI2	0.906	8.47044486996236	none
197	VAV3	0.904	7.66029689023242	non_brain
198	C20ORF103	0.905	9.61101261531809	none
199	FLT3	0.905	5.42385146938269	non_brain
200	MOXD1	0.906	5.98443588979827	none
201	TBC1D26	0.904	5.02785264481151	none
202	GABBR2	0.904	8.82452507852239	brain
203	STXBP6	0.904	8.56235851099338	brain
204	MEIS1	0.904	6.52163267486304	none
205	SV2C	0.904	6.81328426610412	none
206	DACH1	0.904	7.94017459243684	none
207	HSPB3	0.907	4.87796655271242	Both
208	CDR2L	0.903	9.04012640256733	none
209	NEUROD6	0.905	3.95524986944321	none
210	GBE1	0.904	8.79894370442807	non_brain
211	DDN	0.905	6.41593276996185	none
212	MBP	0.902	11.8675057872929	brain
213	CECR6	0.904	7.34946443934482	none
214	PEX5L	0.902	9.30822861675558	Both
215	ERC2	0.904	9.84807516554258	none
216	ZFHX3	0.903	9.73583276218564	non_brain
217	PKIB	0.903	6.77947353970608	none
218	LOC100192379	0.91	2.26781745308966	none
219	KCNC1	0.902	11.0289523161431	non_brain
220	TFAP2B	0.902	2.58068632648365	non_brain
221	LHX6	0.904	6.42071830380941	brain
222	UGT8	0.902	9.38914635083081	none
223	TBR1	0.905	2.68054024168415	none
224	ABTB2	0.902	7.66084775692332	none
225	PENK	0.902	6.97692848558621	Both
226	KCNF1	0.903	5.47984787709166	none
227	KHDRBS2	0.902	7.50118300481294	non_brain
228	KCNJ16	0.902	6.77582552938485	none
229	ENST00000357303	0.903	3.30024317655561	none
230	CDH15	0.901	2.72059412945493	non_brain
231	LARGE	0.901	7.54917877398646	none
232	PAP2D	0.901	5.64067303625018	none
233	ATP2B1	0.9	7.89684512601298	non_brain
234	ADM	0.901	6.85007932016082	Both
235	KRT31	0.9	5.53465805398976	none
236	MFSD4	0.902	7.63618454856321	none
237	LPAR1	0.899	7.88377697136967	Both
238	BACE2	0.899	7.09090743198816	none
239	DRD1	0.9	2.99082063978063	Both
240	HPCA	0.899	6.68503898834612	none
241	SLC26A4	0.904	3.10602904682486	non_brain
242	SLC24A3	0.9	10.3647311439249	non_brain
243	COCH	0.9	6.10411779430762	none
244	RAB27B	0.899	6.49712813917202	none
245	PBX3	0.901	7.31014910465397	none
246	CACNG3	0.901	4.83737586996214	none
247	ZNF521	0.899	8.11766161798808	none
248	CADPS2	0.9	5.57810401900392	Both
249	PHACTR1	0.9	7.28220197288304	Both
250	SEMA7A	0.898	7.05378776544546	none
251	GALNTL5	0.904	2.97592446233455	none
252	SYT1	0.898	11.6152225250623	none
253	ACTN1	0.898	8.07928088079546	non_brain
254	RGS20	0.898	6.59032644606866	none
255	NUDT4	0.901	8.686408580202	none
256	FAM19A1	0.898	6.3232118985976	none
257	MYB	0.897	3.56908145149517	Both
258	LOC100290070	0.897	9.73899798440639	none
259	WIF1	0.897	6.22857515201409	non_brain
260	INA	0.897	11.615406376987	none
261	SPHKAP	0.897	8.72510071531112	none
262	KCNJ3	0.898	8.37063460616677	brain
263	PRL	0.898	3.38932465466336	Both
264	DPF1	0.898	9.71757155569096	none
265	EIF5A2	0.897	7.47544582894333	none
266	MGAT5B	0.898	8.95260555673068	non_brain
267	CLSTN2	0.897	7.41042329130421	non_brain
268	CTNNA3	0.896	6.11060033901634	non_brain
269	SLC8A2	0.897	8.90909234072011	none
270	BCL11A	0.898	9.18179067904916	Both
271	RHOQ	0.898	11.3269359448147	non_brain
272	FOXA2	0.896	2.24137440386586	non_brain
273	CHRM1	0.899	6.87521352259347	Both
274	NCALD	0.897	8.04003778444943	none
275	PADI2	0.896	7.00037720818904	none
276	BCAS1	0.895	10.1555218289139	non_brain
277	GRIA1	0.895	7.62147343232039	Both
278	TNFRSF25	0.896	9.25847066493894	none
279	CA10	0.896	9.3361556314787	none
280	CIT	0.896	10.4658850462055	none
281	KCNAB1	0.895	7.25801510862044	none
282	C6ORF105	0.905	2.14613280454707	none
283	ERMN	0.894	10.2746275004253	none
284	LRP2	0.895	6.66572855137113	Both
285	PDP1	0.898	9.09656713276052	non_brain
286	LGALS1	0.895	12.3896270785772	non_brain
287	C4ORF44	0.895	6.16294307792887	none
288	CTXN1	0.895	8.57898482733716	none
289	VAT1L	0.896	6.34125615435731	none
290	PGM2L1	0.895	10.4129529028824	none
291	CA11	0.897	8.82611062239424	none
292	KLHL13	0.899	8.28693992222399	none
293	PTPN3	0.895	4.46437713639017	non_brain
294	MOBKL2B	0.894	8.81604933793914	none
295	RSPO4	0.897	6.4638694400918	none
296	DMRTC2	0.894	7.46925184505613	none
297	RIMS3	0.896	10.0436476270009	brain
298	PKD2L1	0.902	2.7053801407525	none
299	RGS9	0.894	6.75521749098662	Both
300	PLP1	0.894	10.5644062431155	Both
301	DDC	0.895	3.15255202931034	Both
302	ADRA1D	0.894	5.66352978826227	none
303	ENPP2	0.894	9.8731152996668	non_brain
304	DGKB	0.895	6.90833319678657	brain
305	CFC1B	0.894	8.47308458528349	none
306	CNIH3	0.894	7.84594663734904	Both
307	CAMK1D	0.896	6.89860810528493	none
308	PLD1	0.894	8.43281165194997	non_brain
309	VAMP1	0.893	6.92875879737422	Both
310	CXORF57	0.894	7.38257714636559	none
311	FAM81A	0.897	6.74064284310723	none
312	ADCY2	0.898	3.09789039066122	Both
313	NECAB1	0.895	8.94137407648461	none
314	HN1L	0.893	7.41534127882533	none
315	RCAN2	0.894	12.1627515209202	none
316	S100A10	0.895	9.25228802654402	Both
317	DLX2	0.895	3.38360767879198	Both
318	HLF	0.896	9.21934959312598	non_brain
319	CCDC3	0.896	9.21739288646979	none
320	BAIAP3	0.893	7.480173280384	none
321	SST	0.893	8.53189044777778	Both
322	LOC100289771	0.897	5.00770693621391	none
323	ST6GALNAC5	0.893	7.44473016076202	none
324	CNTN6	0.892	6.93337136702436	brain
325	NPTXR	0.894	5.84593345239879	none
326	MOBP	0.892	11.2875193329189	brain
327	HOXA7	0.893	2.8047716371403	none
328	TANC1	0.894	8.4723337773704	none
329	GPR98	0.892	5.47355106094775	none
330	LOC100127998	0.893	9.32136006433083	none
331	PCDH12	0.892	5.3779358018514	brain
332	ATRNL1	0.894	7.47072121405958	none
333	PDE10A	0.891	4.44967841010987	Both
334	COL25A1	0.891	5.49296963878892	none
335	GRIN2A	0.893	6.3725248720384	Both
336	RASL11B	0.895	5.96753234208913	none
337	WNT3	0.892	8.75841563872156	non_brain
338	PAK3	0.891	7.42207237724307	none
339	PSD	0.892	5.62864560661081	brain
340	ARPP-21	0.891	9.24214133196077	none
341	SHISA6	0.893	5.10551595360168	none
342	PRAGMIN	0.891	8.89657584859539	none
343	LOC400043	0.892	5.35201987722082	none
344	TRPC3	0.891	7.53492420586654	brain
345	CNR1	0.891	5.35379346258293	Both
346	ARPP21	0.89	6.39368034602656	none
347	LHX9	0.892	4.54686382044402	none
348	RBP4	0.891	8.62763872249995	non_brain
349	SYTL5	0.89	3.88350024215834	none
350	KIAA0748	0.897	3.82761906781712	none
351	CNKSR2	0.89	5.64466978339087	none
352	CRYM	0.893	5.47489822048817	none
353	OPCML	0.891	8.78513180030445	brain
354	SLC6A3	0.89	6.87411362247634	Both
355	PRRT2	0.89	11.3328411941402	brain
356	C1QL3	0.891	5.00967996342118	none
357	ZNF385B	0.89	6.03811261587833	none
358	RAB37	0.889	7.75399506388351	none
359	KCNIP2	0.889	5.37385837759444	none
360	GABRA1	0.89	7.43536974285581	Both
361	RGS7BP	0.889	9.74219144524613	none
362	SLITRK6	0.891	6.044352231844	none
363	FAM49A	0.89	8.57536267881172	non_brain
364	C2ORF80	0.89	8.98365670005086	none
365	INPP5A	0.889	8.61397319942609	Both
366	NIPAL4	0.889	7.27511883768998	none
367	SIPA1L1	0.889	10.1010345022207	none
368	PHLDA2	0.889	6.45751919856057	non_brain
369	C11ORF87	0.89	7.63107251568564	none
370	PCSK1	0.89	8.12055629692506	non_brain
371	GRM5	0.889	9.36879436222932	Both
372	MAL2	0.891	7.74666710875286	none
373	UNC13A	0.889	8.09055692958234	brain
374	RASGRP3	0.888	6.71081629876837	non_brain
375	SFRP1	0.889	8.66967913847155	Both
376	LGI2	0.888	4.96949376917549	none
377	NEFL	0.888	11.9432980863616	Both
378	YPEL1	0.889	7.16659793319869	none
379	PAK7	0.89	6.36240109068654	none
380	PTGER3	0.888	4.83368392851864	Both
381	RASSF2	0.888	11.3057721610171	non_brain
382	APOC1	0.889	9.58351316927088	non_brain
383	STXBP5L	0.889	10.4645696562513	none
384	EBF1	0.889	6.59136843609001	non_brain
385	CPLX1	0.888	10.5369841990968	Both
386	GLDN	0.887	8.42668797262926	non_brain
387	VANGL1	0.888	6.54477500773393	non_brain
388	LMO3	0.89	8.1855363910883	none
389	HSPB8	0.888	8.76966814122249	non_brain
390	IGSF3	0.887	6.74520790297286	none
391	MAST3	0.889	8.52506908905498	none
392	LOC642597	0.888	4.41902596226308	none
393	ODZ2	0.887	9.98099376143573	none
394	CTSC	0.888	6.80515690139855	non_brain
395	TPPP3	0.887	10.0277754884003	none
396	TMEM196	0.887	5.86331335281216	none
397	CPNE9	0.888	5.53410178863563	none
398	PCSK6	0.887	5.53299426265643	none
399	SLC18A2	0.887	4.1536864019369	brain
400	KCNJ6	0.888	6.28652260029696	brain
401	ADAMTS4	0.887	9.28772110432468	none
402	ECEL1	0.888	5.77087772146548	non_brain
403	KRT17	0.892	3.41739629033119	non_brain
404	C18ORF10	0.887	9.59848749688841	none
405	SCN1B	0.886	6.65830111356053	Both
406	CARTPT	0.886	7.77044924961993	Both
407	EMILIN2	0.887	7.3255809424938	none
408	SORBS2	0.887	8.02768522778275	none
409	NRP1	0.886	6.23295705844591	Both
410	CHRNA2	0.886	4.50765351239296	Both
411	ANKRD34B	0.887	4.56786470791887	none
412	VSTM2A	0.886	6.67327192303498	none
413	FAM60A	0.888	7.1028914660621	none
414	VAT1	0.887	10.303169409366	none
415	LHFPL3	0.886	7.56259914017419	none
416	PCTK3	0.885	7.22570513078626	none
417	C1ORF194	0.885	6.55954577422476	none
418	SSTR1	0.886	7.26144239927953	non_brain
419	KIAA0802	0.886	6.28390732669487	none
420	EVI2A	0.885	9.93961201251906	none
421	BSPRY	0.884	6.05192078311498	none
422	SCN9A	0.886	3.73137258402106	Both
423	COL9A3	0.884	10.3477734067215	non_brain
424	SLC2A13	0.884	9.46676243562843	non_brain
425	DLGAP2	0.887	4.77161536838222	brain
426	SLC25A13	0.886	7.9169041769147	non_brain
427	CPM	0.884	7.9752966728204	non_brain
428	PHYHIP	0.886	9.66896023599193	none
429	HCG_1776007	0.886	6.70184296862873	none
430	RNF112	0.884	10.8272167986968	none
431	HTR2A	0.887	6.76553017399688	Both
432	KCNH5	0.884	4.66175201272985	brain
433	RFTN1	0.887	7.19038818035244	none
434	ELOVL7	0.883	6.72356854827537	none
435	SSBP4	0.884	9.09213209875253	none
436	RASL10A	0.885	10.5309574821091	none
437	KCNH3	0.886	3.58367384849437	none
438	NGB	0.883	6.10796254975261	none
439	CLDN11	0.883	7.88189576587344	brain
440	ACTN2	0.883	9.16856715526606	non_brain
441	GAD2	0.882	8.29194790671404	Both
442	CHRM3	0.885	7.6377799444563	non_brain
443	GABRQ	0.883	3.83070301147415	none
444	RSPO3	0.882	7.71439332459045	none
445	FAM19A4	0.882	5.62171960697778	none
446	TAC3	0.884	6.17075601930124	non_brain
447	SYNPO	0.882	7.73979327402282	none
448	TF	0.882	11.2552373569073	Both
449	ADAM11	0.883	6.84679953293325	none
450	HRH1	0.885	4.86284240137394	Both
451	WIPF1	0.882	6.89015745507755	non_brain
452	AHNAK2	0.882	7.1551733257427	none
453	RORA	0.882	10.069560884161	Both
454	KCTD1	0.884	6.25387419539691	none
455	DOC2A	0.885	5.1563941377228	none
456	PLIN3	0.883	6.87605871042837	non_brain
457	ISOC1	0.882	8.9356604957617	none
458	DOK7	0.882	6.29467574671821	non_brain
459	BHLHE22	0.882	6.52590048035871	none
460	RBMS1	0.881	9.85112405712914	none
461	QPCT	0.881	7.44670851948118	non_brain
462	ZNF238	0.881	7.45382309558375	none
463	SGK2	0.881	6.49302019439321	non_brain
464	AFF2	0.881	6.50943279763843	none
465	BU540282	0.883	7.47576329945375	none
466	GPM6A	0.883	11.5988348427927	brain
467	ASB2	0.884	4.89829009643872	none
468	ADRA2C	0.881	8.49486391178524	Both
469	ATP4A	0.884	2.75878684081962	none
470	JPH4	0.881	12.3763923923959	none
471	KIAA1239	0.883	5.25707193411098	none
472	NKX6-2	0.88	10.8670938149154	brain
473	FRMPD4	0.882	6.33882381434342	brain
474	CPLX2	0.88	10.833658196239	Both
475	OSBPL1A	0.882	10.2134198098348	none
476	SLC4A10	0.881	8.64857008854283	Both
477	HOOK1	0.881	6.33008644921953	none
478	SCGN	0.88	5.07414975467339	none
479	C12ORF34	0.88	9.13037577689067	none
480	CALB1	0.88	7.35643244885233	Both
481	NPY	0.881	8.20054386405479	Both
482	CNDP1	0.88	11.1274915433482	non_brain
483	HS3ST1	0.88	7.8674846532272	none
484	ENST00000354668	0.879	10.0928123609247	none
485	RDH12	0.88	5.73322190985385	non_brain
486	SLC35D3	0.881	2.62629830708617	none
487	MME	0.88	2.81844039440453	Both
488	KCNQ5	0.88	5.60214950177453	non_brain
489	LOC157627	0.88	7.72795914322042	none
490	XKR4	0.879	8.17014722136662	non_brain
491	AMPD3	0.879	8.33243999402398	none
492	UNC13C	0.879	5.66022407650809	none
493	SATB2	0.885	4.19705869758102	non_brain
494	CCDC85A	0.88	7.91570463857353	none
495	SERPINF1	0.882	7.83110146264361	non_brain
496	NTS	0.88	4.37918707119937	Both
497	CHODL	0.88	6.6560456490646	none
498	CITED1	0.878	9.2367945488648	none
499	ANXA11	0.88	8.5914473602046	brain
500	ALDH1A1	0.879	8.71534960434061	Both
501	CHST15	0.879	7.47409120773558	non_brain
502	DACT1	0.879	6.40823878029353	none
503	GSN	0.878	9.55298924178128	Both
504	CPNE4	0.878	4.6415752650917	none
505	CAPN3	0.877	9.29027758412396	non_brain
506	PDYN	0.878	3.0590927729914	Both
507	TES	0.879	5.6813636226954	Both
508	CLDND1	0.877	12.1723687581948	none
509	ELAVL2	0.877	6.82956266588786	brain
510	CNTN2	0.877	11.8772405732831	none
511	GJC2	0.877	9.91487409612553	Both
512	C8ORF68	0.88	2.78923656259691	none
513	SH2D5	0.878	10.2557765705848	none
514	ZFHX4	0.878	7.57133513551567	none
515	BDNF	0.877	5.57000652474224	Both
516	MYOZ3	0.877	8.41599098584295	none
517	CHRM2	0.877	4.8103942429654	Both
518	FGF1	0.878	9.25316461774785	non_brain
519	KCNC3	0.877	10.8497051286353	non_brain
520	LRFN2	0.878	7.67824665516306	none
521	EFHD1	0.876	8.17637829138426	non_brain
522	TMTC1	0.877	10.2357289943685	none
523	MEIS2	0.877	7.30795505773601	none
524	NPY1R	0.876	6.81608082784933	Both
525	SLC5A11	0.876	9.50531807833548	none
526	KCNJ4	0.88	3.74724580012672	brain
527	PPP1R14A	0.876	10.5022895329473	non_brain
528	SEZ6L	0.876	7.00870975034467	brain
529	MCTP1	0.876	8.01887518995615	none
530	FEZF1	0.877	3.19704676452426	non_brain
531	SAMD11	0.878	5.96509869345916	non_brain
532	GFRA2	0.878	7.22119434022296	none
533	CHST8	0.876	9.7735641978291	none
534	SEPP1	0.875	10.3464983904513	none
535	TIMP2	0.878	10.7347054591453	non_brain
536	KLK6	0.875	7.13655163066409	none
537	ADCYAP1	0.876	6.84359620522291	Both
538	VSNL1	0.878	12.3882973663413	brain
539	CD55	0.877	8.10027159684473	Both
540	PRRG1	0.875	7.97606129763518	none
541	PPFIBP1	0.875	8.05040484111938	none
542	RGS7	0.877	7.02009447832891	none
543	SYT5	0.876	8.04401620797443	none
544	FOXP2	0.875	4.17095648862202	Both
545	ATOH7	0.877	3.17495326726339	none
546	NRSN1	0.874	8.55071449824621	none
547	PERP	0.876	7.67902446122276	none
548	TMEM144	0.874	8.37532656017766	none
549	KITLG	0.876	5.82897158377791	Both
550	LOC646627	0.88	3.11445807901163	none
551	CAP2	0.875	10.4590704997752	none
552	EPB41	0.874	6.27321694265724	non_brain
553	SORCS1	0.875	5.41919351197304	none
554	EMX2OS	0.875	7.69489089779965	none
555	NKX62	0.874	8.91496370779109	none
556	LNX1	0.876	7.33176583670533	none
557	CACNB3	0.875	8.11607289740479	non_brain
558	EPHB6	0.878	7.5428586846449	none
559	SLC32A1	0.874	10.6422013570823	none
560	GNG13	0.873	7.03548936557641	none
561	AMIGO2	0.873	7.07686634969295	none
562	RTN4RL1	0.876	5.20379626590938	none
563	EFHD2	0.874	9.45108524715938	none
564	TRIM54	0.88	3.55505031798083	none
565	SLC45A3	0.873	8.49535296554842	none
566	CA14	0.873	9.29892298710748	none
567	ALK	0.873	6.68860149980611	Both
568	MCHR2	0.883	2.16122875967686	brain
569	VWC2L	0.873	5.68607695364397	none
570	PRKCG	0.874	3.85421219957186	Both
571	SLITRK4	0.875	9.54574231380451	none
572	CHADL	0.873	11.2819793117261	none
573	METTL9	0.874	8.50693381669658	none
574	ALCAM	0.873	10.8527775910408	none
575	SHROOM4	0.873	7.96055607565444	none
576	PRKCB	0.876	7.21150300495155	Both
577	SYTL1	0.872	3.44287621947302	none
578	NEK10	0.872	6.01408295648295	none
579	SCG2	0.872	10.5509549664726	none
580	CLMN	0.873	8.22553239352023	none
581	GABRD	0.875	5.23763291285521	Both
582	SCN3B	0.873	6.36384492899908	none
583	CDC40	0.872	7.04202311147201	none
584	KCNAB3	0.873	6.19232371457446	none
585	KCNS1	0.883	4.40939266535856	none
586	TMEM132B	0.874	6.91328363303262	non_brain
587	RNF130	0.871	9.99040962189277	non_brain
588	SCN2A	0.872	7.0035693862296	Both
589	WNT4	0.872	5.31965454719424	non_brain
590	MATN3	0.872	5.3797038166143	non_brain
591	PRICKLE1	0.872	8.93138626140182	none
592	LOC347475	0.873	5.80670634380466	none
593	GNG2	0.872	7.77435338658251	none
594	FA2H	0.871	10.1363311189	brain
595	GRASP	0.874	8.66073728986482	none
596	PPP1R1A	0.871	10.5330633879046	non_brain
597	EXPH5	0.871	6.03664891106881	non_brain
598	ADORA2A	0.872	5.93237427526149	Both
599	MYLK	0.871	9.79398974294939	Both
600	CDH6	0.871	5.88979413142169	none
601	GRIA4	0.871	10.0936024345219	Both
602	PTTG1	0.872	7.46115341052264	non_brain
603	VSTM2L	0.871	8.68010497030988	none
604	GABRB2	0.872	8.00482853804805	Both
605	PAK6	0.873	7.28800311706925	non_brain
606	KCNT2	0.873	5.72362388225958	none
607	CAMK2N1	0.872	13.3388086160502	none
608	SLC22A18	0.871	7.87154418725624	non_brain
609	C13ORF31	0.871	8.11673363598864	none
610	KCNJ2	0.871	8.66591752826841	non_brain
611	GAL3ST1	0.87	8.58978998506662	none
612	SSX2IP	0.874	6.75092246856812	none
613	ZDHHC23	0.873	6.15638667062764	none
614	KCNS3	0.871	7.18308539873957	brain
615	SH3TC2	0.87	6.60653151550395	non_brain
616	RXFP1	0.879	2.74330926261461	non_brain
617	DCAF6	0.874	7.02998088935893	non_brain
618	NDST3	0.871	6.28335915939301	brain
619	SLC24A2	0.87	6.43400283005449	none
620	RASGEF1B	0.871	5.2398158047332	none
621	PLEKHG5	0.87	7.39592299816498	non_brain
622	CACNA2D2	0.87	6.43069234921567	brain
623	AIF1L	0.87	11.9106351616899	none
624	LOC100131342	0.87	3.97766147948716	none
625	NUAK1	0.877	11.2418640148502	non_brain
626	CLGN	0.872	7.49663832199909	none
627	RAPGEF4	0.871	6.41073289676048	none
628	CHGB	0.87	11.1091026017294	brain
629	HAPLN4	0.87	7.23916813973437	none
630	MOG	0.87	6.94476890827478	brain
631	KCNQ3	0.87	7.11758436191693	brain
632	NPNT	0.87	5.81488676189632	none
633	TSPAN18	0.869	5.17917888982485	brain
634	KIT	0.869	6.93897191555588	non_brain
635	KCNG3	0.87	3.68769595505485	none
636	MYH7	0.869	6.33402927237947	non_brain
637	GLRA3	0.869	4.56382184793493	none
638	OVOL2	0.879	2.24732981668772	none
639	LRRC56	0.869	7.32981213595004	none
640	JAKMIP1	0.868	8.86096815644174	brain
641	PCLO	0.869	8.19169453302097	brain
642	POU4F1	0.869	3.03613979555808	none
643	NEGR1	0.87	8.2493921554256	non_brain
644	GLT8D2	0.869	5.12708678503067	none
645	SORT1	0.868	8.43189840207449	non_brain
646	SLCO1A2	0.868	8.11622070606697	none
647	SV2B	0.87	11.2484790512151	non_brain
648	PPM1E	0.869	6.67558232099581	non_brain
649	CDKN1C	0.869	10.9361746485419	Both
650	PMP22	0.868	11.657808720922	non_brain
651	GPX3	0.868	7.3241668688992	non_brain
652	FBXW7	0.871	10.2308152012324	Both
653	CHD7	0.869	7.1262058454253	non_brain
654	SIM1	0.868	3.06603666305243	non_brain
655	KALRN	0.869	5.61595762249053	none
656	PAQR8	0.868	9.26238902689485	none
657	SYT17	0.868	8.00421915160066	none
658	STON1	0.869	5.12749221953836	none
659	ANXA2	0.868	8.04638362954634	non_brain
660	MID2	0.868	6.72361653513672	none
661	OPN3	0.871	5.58212188948972	none
662	RGS8	0.87	5.25349082609324	none
663	GPR123	0.867	8.50541153502273	none
664	C6ORF115	0.869	8.05405504694384	none
665	DNER	0.869	9.42894406573893	none
666	FOXP1	0.868	10.741354636977	non_brain
667	APOD	0.866	8.70472866393188	brain
668	BEAN	0.868	6.43069930941578	none
669	TPBG	0.868	5.41502644487692	non_brain
670	CRH	0.867	6.2517972400285	Both
671	CLCN5	0.868	6.40914340198178	Both
672	ONECUT1	0.867	5.90921380120366	none
673	GABRB3	0.867	7.66504409318452	Both
674	FLJ42709	0.87	7.15043081941803	none
675	CRTAC1	0.867	8.71334516019764	none
676	TNFRSF21	0.867	10.3470550533495	Both
677	C5ORF40	0.866	4.86399278884493	none
678	OLFM3	0.867	8.70336359596582	none
679	RAPGEFL1	0.866	6.5220223968852	none
680	REEP3	0.867	9.7756927690756	brain
681	GAD1	0.867	6.80255761471717	Both
682	DAPL1	0.867	6.29882707723837	none
683	SLC10A4	0.866	5.54458686921151	none
684	GDPD5	0.866	7.15346945578327	none
685	LRRC8B	0.87	7.41651574453658	none
686	LOXL1	0.866	7.01892077222397	none
687	ANKRD19	0.867	5.04792248018625	none
688	SPSB1	0.866	7.82695192543847	none
689	NDE1	0.866	9.9529658874145	Both
690	STAC2	0.867	8.03853649194151	none
691	FBXO32	0.866	6.87094686284203	non_brain
692	GFRA1	0.867	6.81693898929914	Both
693	TMEM165	0.866	9.23444085287196	non_brain
694	CALCR	0.866	4.0518246387904	non_brain
695	CCDC39	0.865	5.78519027274674	non_brain
696	ATP2A3	0.865	2.80623059126747	non_brain
697	RASGRP1	0.866	5.990477946805	Both
698	SLC18A3	0.867	7.44315829284548	non_brain
699	DPYSL5	0.865	11.1144119441026	none
700	KCNQ1DN	0.866	5.36036430110061	none
701	EDIL3	0.866	11.4915517366394	none
702	PDE1B	0.866	7.69993961545726	brain
703	B3GAT2	0.867	8.7725989761923	brain
704	IL13RA1	0.867	7.26674640662852	none
705	KIAA2022	0.865	7.21381268817954	none
706	C11ORF41	0.867	9.1254563092118	none
707	C1ORF173	0.864	7.32221071529569	none
708	CSMD1	0.866	6.73193889571816	Both
709	GALNT9	0.866	6.59342407671413	none
710	PLAC2	0.864	7.82315847900468	none
711	TMC6	0.864	7.09912858772897	none
712	TSHZ3	0.867	6.77901386789249	none
713	NEURL1B	0.864	7.25620374773191	none
714	GAL	0.864	6.31243633889464	Both
715	GAP43	0.864	10.751038545438	Both
716	SYT10	0.864	4.95277443060115	none
717	SNAP25	0.865	11.025493801611	Both
718	ZNF365	0.867	8.8781784544077	Both
719	NOV	0.864	7.35333768842856	none
720	CNIH2	0.863	5.62174659450371	none
721	MAB21L1	0.865	2.8146268624538	none
722	STAT4	0.865	6.89677494615795	Both
723	GALNTL2	0.864	8.3671965039921	none
724	PCOLCE2	0.864	5.92022662045126	brain
725	AJAP1	0.862	7.80634487453484	none
726	CAMK2B	0.863	9.93791408368343	Both
727	BOK	0.863	8.59824502989787	none
728	LDLRAP1	0.863	5.48791567667485	none
729	RPS6KA1	0.865	6.37842127569494	non_brain
730	LOC100291790	0.864	6.08506578017029	none
731	NLK	0.865	8.98242376497736	none
732	KCNG1	0.863	7.49294108993315	none
733	GPR158	0.863	9.44977368690795	none
734	IRF6	0.863	2.04639472653514	non_brain
735	NRG1	0.863	5.36463486600764	Both
736	ARHGEF16	0.863	5.96147368213664	none
737	IDH3G	0.862	9.07204552582037	none
738	TNFRSF12A	0.863	5.99273178467373	non_brain
739	TRPC4	0.862	4.62365186704874	none
740	PTPN4	0.863	9.49878694942181	none
741	LOC100292252	0.863	8.78704248101202	none
742	MCAM	0.863	9.76265428483558	Both
743	HEBP2	0.866	10.3960988758325	non_brain
744	HIST1H1A	0.861	7.46627789395246	none
745	RFPL1S	0.863	9.44043760019317	none
746	CHL1	0.862	8.05369585754902	Both
747	CACNB4	0.862	10.1783636222269	Both
748	SYT6	0.863	8.67606174520596	none
749	CNKSR3	0.861	6.92305617525642	none
750	NDFIP2	0.865	8.92674380040795	none
751	DUSP6	0.863	9.22678217906508	Both
752	AKT1S1	0.864	7.0586349667061	non_brain
753	ESRRA	0.861	9.96564503880578	non_brain
754	FAM71E1	0.86	12.2952550787083	none
755	ITGB1	0.864	9.84257961594578	non_brain
756	COL4A5	0.861	7.16276695934894	non_brain
757	NR2F2	0.863	9.09417686876436	non_brain
758	LOC158696	0.863	3.97219912504595	none
759	KLHL2	0.862	7.93810590211686	none
760	DOCK5	0.861	6.26510837570288	none
761	TH	0.862	8.97220527729458	Both
762	SLITRK3	0.861	7.5332130537959	none
763	B3GALTL	0.861	6.05682532007441	none
764	IL13RA2	0.861	5.32692505902145	non_brain
765	CPLX4	0.861	1.61187771591955	none
766	ANKRD32	0.86	7.68971371125555	none
767	CRYAB	0.86	12.8444660732511	non_brain
768	C1ORF133	0.86	7.30805068917857	none
769	RBMS3	0.862	6.5205671182169	none
770	FAM153C	0.861	8.2385343986216	none
771	MX1	0.861	9.85995007749541	non_brain
772	ZIC4	0.861	3.2455366772743	none
773	SCN4B	0.86	9.73604087765332	non_brain
774	PTK2B	0.861	6.52351089729366	non_brain
775	CFL2	0.859	9.43773819283739	non_brain
776	QDPR	0.859	12.1833443903621	none
777	TAC1	0.86	7.26253408804267	Both
778	FAM46A	0.861	7.24276872393086	none
779	RFFL	0.859	8.59477790473614	none
780	BRUNOL5	0.861	5.97554974140277	none
781	GNG7	0.86	11.0232059307447	non_brain
782	BAIAP2L2	0.867	7.12875109355254	none
783	SOHLH1	0.863	7.32667895629177	none
784	KLK7	0.862	5.52710689979583	none
785	SYDE2	0.861	4.65222977316954	none
786	GALNTL1	0.859	11.1638214168143	none
787	SLIT2	0.86	6.87850816770025	brain
788	THY1	0.859	13.4523573359324	non_brain
789	PHYHIPL	0.859	9.78533810304411	none
790	LOC100134123	0.862	6.21166031976005	none
791	ST8SIA5	0.861	7.49003980435465	none
792	NRN1	0.861	10.3544898012601	brain
793	SFTPC	0.859	7.97090967480849	non_brain
794	TMTC2	0.858	8.57240287942605	non_brain
795	GNG4	0.86	9.72350529082695	none
796	PTPRT	0.86	9.66932956349773	none
797	NEXN	0.86	5.98551938934989	non_brain
798	LHPP	0.858	13.0664976749756	none
799	EGLN3	0.859	7.38843126029396	non_brain
800	RNF13	0.858	10.5717502457899	none
801	FLJ35409	0.858	3.50689307738908	none
802	FAM189A1	0.858	8.25609486284247	none
803	FLJ41603	0.857	8.52262031230095	none
804	RASD2	0.858	6.40405293760429	brain
805	ONECUT2	0.857	5.53001657214557	none
806	KCNB1	0.86	9.64718491366356	brain
807	GNAL	0.859	7.78843730783556	brain
808	ZNF503	0.858	7.51781809817567	none
809	GRID2	0.857	10.6896103716025	none
810	CCNG2	0.86	6.57965661715762	none
811	SHC3	0.859	9.46396862271194	none
812	ENST00000370659	0.857	7.33859053503348	none
813	GPR26	0.859	7.64239484650745	none
814	KCND2	0.857	8.74308554777446	none
815	ANKRD29	0.858	8.25905080335386	none
816	EYA4	0.857	4.9058345850135	non_brain
817	LMO1	0.857	7.90218231357206	non_brain
818	ST8SIA6	0.858	3.47312029114941	none
819	RPRM	0.859	4.70191297272637	non_brain
820	MAGEL2	0.857	8.17493070400986	brain
821	C8ORF46	0.859	9.55550897448393	none
822	FSTL5	0.857	7.94655009828252	none
823	CDS1	0.857	9.08075526146856	none
824	C10ORF90	0.857	6.40102882493488	none
825	SNX10	0.857	11.5721552183682	non_brain
826	DOCK4	0.857	8.65198567135506	brain
827	LOC100127899	0.859	6.02201767557646	none
828	PCDH11Y	0.857	6.09224470192168	non_brain
829	GJB1	0.856	8.03349226881471	non_brain
830	CORO2A	0.856	7.03623065907391	none
831	DEFB1	0.857	4.8980688791595	non_brain
832	LHX1	0.859	7.09808204693276	none
833	TUBB3	0.857	12.7818256020277	non_brain
834	LOC100291037	0.857	7.39033138011362	none
835	NDRG1	0.856	11.3002475430141	Both
836	DACH2	0.857	6.66707930508025	none
837	SKAP1	0.856	4.93412043994661	none
838	GULP1	0.857	6.66379113106678	non_brain
839	FOLH1	0.856	8.82425302642114	Both
840	CUGBP2	0.856	8.93160199977695	none
841	DRD2	0.86	7.47612899354974	Both
842	LOC100294348	0.855	7.9690768718366	none
843	FAM63A	0.856	8.92262989988823	none
844	TGFBR1	0.858	6.24171444033428	non_brain
845	MAOB	0.857	7.44765703779908	Both
846	MMP15	0.857	7.42718751561243	non_brain
847	CYP2J2	0.856	9.39641328300863	none
848	HS3ST4	0.857	8.88837038667965	brain
849	TMEM125	0.855	10.6437188527824	none
850	STYK1	0.857	5.80343501201742	none
851	FAM171B	0.857	7.79584142908227	none
852	KCNMB4	0.857	10.710035741031	none
853	SYNJ2	0.855	7.08027643608098	none
854	EPHA5	0.856	6.66925858912727	none
855	C21ORF88	0.856	5.18024818158825	none
856	PLCL1	0.855	6.25409863270519	none
857	SLC31A2	0.855	9.39463827059797	none
858	CRABP1	0.857	9.24448881802743	non_brain
859	PEG10	0.855	8.51596248752664	none
860	SEMA3E	0.855	7.54036919434629	non_brain
861	ADARB2	0.855	8.80556802588469	non_brain
862	YJEFN3	0.856	8.15713607934175	none
863	RTKN	0.854	7.4778942968631	none
864	SGK3	0.855	6.17357648677274	none
865	ASTN2	0.854	10.0075728181396	brain
866	KIAA1217	0.856	7.27452600471013	none
867	CACNA2D3	0.855	6.13077411127422	none
868	INHBB	0.855	7.66776551607614	none
869	TM7SF4	0.854	2.41975365052899	none
870	C12ORF48	0.854	3.82819743998108	none
871	SYN2	0.853	8.47835444514207	Both
872	HS3ST2	0.861	4.72045905940305	none
873	SFTA3	0.855	3.05474075372082	none
874	DIRAS1	0.855	11.2213802223965	none
875	CNP	0.853	14.7345627638256	Both
876	KIAA1522	0.856	8.32066302897171	none
877	PVRL3	0.855	7.73486315180274	none
878	ICK	0.853	7.71419826229671	non_brain
879	ISM1	0.856	5.91148621469279	none
880	TOMM34	0.853	8.43261530800505	none
881	ACHE	0.856	8.03738015450031	Both
882	CLIC4	0.854	8.26752949627757	non_brain
883	C5ORF4	0.853	10.4762626087245	none
884	CHRNA3	0.856	4.15987570270649	Both
885	CBFA2T3	0.854	7.45553683398911	none
886	GPRIN1	0.855	7.33337076154864	none
887	C9ORF16	0.854	8.3069941713217	none
888	FAM40B	0.853	4.7758631941431	none
889	RBP7	0.852	6.96849869738584	none
890	CDH18	0.853	10.5126372244876	none
891	MFNG	0.855	7.59729284142386	none
892	EFR3A	0.853	10.1946935958552	none
893	GABRG2	0.853	8.8044133773865	Both
894	CAMK2D	0.853	8.55700979059728	non_brain
895	TSPAN8	0.853	5.29208030857276	Both
896	DPYSL3	0.853	11.4137681060407	none
897	LYZL4	0.859	2.44402512352772	none
898	UTRN	0.852	8.98836318529002	non_brain
899	MCF2	0.853	7.34476719204634	none
900	GNPTAB	0.853	8.05683786887765	non_brain
901	SLC47A1	0.853	5.89866793869968	non_brain
902	C7ORF16	0.853	3.72090292832026	none
903	ADRA1B	0.854	8.27988142660731	non_brain
904	DGKH	0.851	6.15097780906178	brain
905	SDSL	0.852	7.91025425877525	none
906	SLN	0.86	3.13025602426799	none
907	DLG3	0.853	9.63106528708181	Both
908	HECW1	0.852	6.71120958753366	none
909	PCP4L1	0.852	9.85109955863951	none
910	FGF14	0.851	6.87203025057947	non_brain
911	CPT1A	0.853	7.98475930682054	non_brain
912	KLHDC8A	0.854	7.95745205436512	none
913	COL13A1	0.851	3.30461471473369	non_brain
914	MAN2A1	0.852	6.83974947253631	non_brain
915	XAF1	0.853	7.73238868409782	Both
916	TRPV2	0.851	8.7199129452818	none
917	MAST1	0.851	10.7155188088626	none
918	TCERG1L	0.853	6.70041777239713	non_brain
919	PGBD5	0.853	6.12327975833445	none
920	CACNA1B	0.852	9.15977816286291	brain
921	C12ORF75	0.853	7.41102589120435	none
922	PMCH	0.852	4.11916047388323	Both
923	GPR22	0.853	5.67521873368583	none
924	THBS2	0.852	6.4841094665697	non_brain
925	COL4A4	0.852	4.98108011076518	none
926	PTCHD1	0.851	8.38306918705867	brain
927	KRT18	0.852	5.99146992669577	non_brain
928	MEIS3	0.855	4.58199057947767	none
929	PAQR6	0.851	13.7264269069063	none
930	RAI14	0.854	6.40247295099304	none
931	PDE11A	0.852	6.07548201296435	none
932	LOC440040	0.854	4.76153752721784	none
933	OLIG1	0.85	12.4079068709167	none
934	KCNJ1	0.85	3.01557262631743	non_brain
935	SNX32	0.852	8.99868207014461	none
936	FRMPD2	0.856	5.91219453171962	none
937	SLC5A7	0.851	3.30579223973506	non_brain
938	DLX5	0.85	3.2475960989665	non_brain
939	TCIRG1	0.852	7.51744817298423	none
940	SVOP	0.852	10.9106577581903	none
941	GLTP	0.851	8.1137987707678	none
942	PALM2AKAP2	0.85	6.21004940493092	none
943	CABP1	0.859	6.20596403269331	none
944	ZFYVE19	0.851	9.63033358174332	none
945	GRB14	0.851	7.32212572138009	none
946	NTRK1	0.851	2.64353908806037	Both
947	KCNA4	0.85	4.90987168183476	none
948	SPARC	0.853	11.9736220851324	Both
949	VWC2	0.85	7.95610915246641	none
950	SHANK2	0.85	8.53835382527978	brain
951	DHRS13	0.851	7.66858809456406	none
952	HOXB4	0.85	3.73688189671801	none
953	SCN1A	0.849	8.95628834221965	Both
954	CCDC152	0.852	6.17319813283327	none
955	RHOU	0.849	8.40864036050212	none
956	SLC26A11	0.849	10.1405673217224	none
957	S100B	0.849	11.7302938662528	Both
958	LRRN1	0.851	6.95850207970421	none
959	SLITRK1	0.852	7.62742840738497	none
960	SYTL2	0.855	7.26179588910235	none
961	SLC35F4	0.851	4.22460321262309	none
962	BACE1	0.849	8.77924754812359	brain
963	SAMD4A	0.849	6.08286848121114	non_brain
964	NEURL	0.851	9.01296574902536	none
965	EPB41L3	0.849	10.0250073830254	none
966	FAM55C	0.85	7.92801794422959	none
967	AZGP1	0.849	5.41551337536986	non_brain
968	FUT1	0.851	6.76213422849517	none
969	ELMO1	0.849	8.57952553190162	non_brain
970	MSC	0.849	1.82414663290655	none
971	C13ORF26	0.848	4.59186382864515	none
972	CAST	0.849	9.6506215939796	non_brain
973	LOC387890	0.853	4.32039975717467	none
974	ANGPTL2	0.85	8.0503726821333	none
975	RSPO2	0.853	4.02351513771629	none
976	LOC401097	0.857	3.69329987045562	none
977	HCN1	0.85	6.53395795172667	Both
978	SERPINI1	0.85	9.21508892190401	Both
979	MTMR10	0.848	8.8789551008846	none
980	FABP3	0.848	8.59896186783714	none
981	KIF6	0.848	8.35066805927007	non_brain
982	FKBP9L	0.848	5.40507697772056	none
983	NPPA	0.853	3.04817585986389	non_brain
984	FRMD5	0.847	6.18433473018847	none
985	HTR4	0.847	5.10171227098591	Both
986	CITED2	0.848	7.65109634380716	non_brain
987	DBNDD2	0.847	11.8133326085196	non_brain
988	PCDH7	0.847	6.73435824320269	none
989	MAL	0.846	9.81681305460062	non_brain
990	TMEM91	0.847	8.18198641929185	none
991	PHACTR2	0.849	7.16044793293497	none
992	RASAL1	0.849	7.23877764862741	non_brain
993	TTC39C	0.845	6.97810511300653	none
994	SOX2OT	0.846	9.13168877477293	none
995	HSPA2	0.846	9.51736710681082	non_brain
996	DYSF	0.847	8.04972494783671	non_brain
997	PTRF	0.847	11.2346871525429	none
998	ATPGD1	0.846	8.11505573549929	none
999	PROK2	0.847	2.72073906124448	Both
1000	SPRN	0.849	7.1170768686139	none
1001	HCG_1643808	0.846	6.69565428740632	none
1002	KCNS2	0.85	4.05954484027054	none
1003	SHC4	0.846	6.38451221715261	none
1004	EPDR1	0.846	11.2615081294866	non_brain
1005	PSD3	0.847	9.48622137646296	Both
1006	ODZ3	0.846	9.42376561830369	none
1007	PAQR9	0.846	6.35290110318511	non_brain
1008	PROSAPIP1	0.846	8.91080581715138	none
1009	PRKAG3	0.847	1.88092616866998	none
1010	CDH4	0.846	6.49529662041975	none
1011	CYB5R2	0.845	9.39651202634932	none
1012	KIAA1598	0.847	10.0669251109333	none
1013	KCNH8	0.845	7.44028302313448	none
1014	LINGO2	0.846	9.13508134527365	Both
1015	NPC2	0.847	11.2070492695589	non_brain
1016	DCC	0.845	4.21408927794948	Both
1017	EPHX4	0.851	5.79922815479265	none
1018	NRG3	0.847	6.90006852506446	brain
1019	MTUS1	0.845	6.98325835297145	non_brain
1020	CDH13	0.848	8.40608363399549	Both
1021	SPINK6	0.846	2.10537603495589	none
1022	GCOM1	0.845	7.33945231096402	none
1023	R3HDM1	0.853	7.16404473072439	none
1024	ASPHD2	0.847	5.99191557933662	none
1025	MEF2A	0.845	8.49900375219316	non_brain
1026	CA2	0.845	10.1075191764024	non_brain
1027	FLJ42875	0.844	8.2143671697932	none
1028	PFTK1	0.845	10.5813852097953	none
1029	MYO15A	0.845	6.07145080340154	none
1030	HIVEP2	0.848	9.95209643667056	non_brain
1031	TYRP1	0.85	2.5400503042899	non_brain
1032	PDE8A	0.844	6.19636091924602	none
1033	PDE1A	0.846	6.48626718395667	none
1034	CHD5	0.844	7.26479983134831	non_brain
1035	NUDT11	0.845	8.10167761183724	none
1036	PLEKHF1	0.845	8.43056616725958	none
1037	SEMA5B	0.844	4.46289181032765	none
1038	PNMT	0.843	7.85157373599294	none
1039	KCTD17	0.844	7.43186675740211	none
1040	SNCA	0.847	10.9487943671025	Both
1041	C4ORF31	0.845	4.46858987524698	none
1042	KRT16	0.852	2.20492284728351	none
1043	THSD4	0.845	6.6477169175233	non_brain
1044	NCRNA00152	0.843	7.25209521393351	none
1045	SPOCK1	0.843	10.9856067825241	non_brain
1046	CALN1	0.843	8.14395302772194	none
1047	IGSF21	0.846	9.13477004799706	none
1048	DOK6	0.843	11.1973508338683	none
1049	ARHGEF3	0.845	7.83358410146494	none
1050	CX3CL1	0.843	11.2869038087428	non_brain
1051	EFCAB1	0.844	4.5588680668944	none
1052	MUM1L1	0.846	4.8949794730346	none
1053	NRK	0.843	1.56631592332509	none
1054	RND2	0.844	7.7105887636875	none
1055	PRKAR2B	0.845	8.43951454454508	non_brain
1056	LOC150568	0.844	6.20042468808017	none
1057	RDX	0.845	8.81683517861743	non_brain
1058	INPP5F	0.844	11.0487945255957	none
1059	C6ORF142	0.848	4.08145378604326	none
1060	DLX6	0.843	2.98833015563921	non_brain
1061	CACNA1I	0.843	6.20793734708719	none
1062	TMEM189	0.844	8.12118164156491	none
1063	RSAD2	0.844	7.52953373361041	non_brain
1064	FRAS1	0.843	6.81899100752957	non_brain
1065	LDHD	0.842	8.56304139631921	none
1066	CRHBP	0.844	5.48561539753603	Both
1067	JPH1	0.843	6.28585852935089	none
1068	CHRNB3	0.843	2.82105063129437	brain
1069	HAPLN2	0.843	7.93219689306247	none
1070	IVNS1ABP	0.842	8.52185570665839	non_brain
1071	TMEM206	0.842	7.50236119249291	none
1072	CDH12	0.843	6.64875348362498	non_brain
1073	DGCR9	0.843	6.87033938658213	none
1074	SYT7	0.842	5.41212070987904	none
1075	SLC26A5	0.842	1.48210650650975	non_brain
1076	ACVR1C	0.842	7.03496748727973	none
1077	SETBP1	0.845	8.88849593481564	Both
1078	COL9A2	0.842	8.17231857039215	non_brain
1079	FGF9	0.842	9.09066236824108	non_brain
1080	CGREF1	0.844	9.13614328024698	non_brain
1081	TMTC4	0.842	8.75418017289719	none
1082	LOC100292996	0.842	4.40251291232886	none
1083	KIAA1549	0.844	5.77340862564102	brain
1084	GPR37	0.842	9.43915393538254	none
1085	DOCK10	0.842	8.90352578476441	non_brain
1086	SIAE	0.842	8.18096460856039	non_brain
1087	NEK7	0.843	7.1866997774095	none
1088	CNTN4	0.841	5.32724082374587	Both
1089	WDR86	0.843	6.17393930349816	none
1090	RELN	0.841	6.56097623993802	Both
1091	STK32C	0.844	7.12101487073269	none
1092	VWA1	0.842	10.4546097809139	none
1093	WSCD2	0.842	4.55427765206984	none
1094	LRRTM2	0.84	8.61569595344057	none
1095	BDH2	0.841	10.114263510169	none
1096	C10ORF128	0.841	4.20838621464422	none
1097	LOC100127971	0.84	10.4203106324951	none
1098	PTPRH	0.841	6.20598301278437	none
1099	STMN2	0.841	14.6194032000073	none
1100	NRXN1	0.843	8.35192665856603	Both
1101	LRMP	0.843	5.25867314765821	none
1102	FKBP9	0.84	9.69620577741362	none
1103	BIRC3	0.841	4.87393167340095	non_brain
1104	EFS	0.84	9.6538313886708	none
1105	SYT4	0.841	8.7648002495966	non_brain
1106	KHDRBS3	0.846	8.63399559733732	none
1107	PDGFD	0.84	4.81076622910707	non_brain
1108	EXOC6	0.842	8.64669363636485	none
1109	LRRC39	0.84	6.11533441371969	none
1110	CSRP1	0.84	8.27833948437653	Both
1111	PCSK2	0.84	8.87285459394284	non_brain
1112	APOL2	0.839	10.3055833162945	brain
1113	ANXA5	0.84	9.62758335252514	non_brain
1114	IFI44	0.842	7.60198889238284	none
1115	CCDC88B	0.84	9.04524143952345	none
1116	CCNO	0.842	5.12206250520212	non_brain
1117	MYO5B	0.841	4.44486653800633	Both
1118	GPR68	0.839	6.79960564562606	non_brain
1119	BTG1	0.84	7.60329331089137	Both
1120	ETV1	0.839	5.02019250862119	non_brain
1121	NKX2-2	0.84	5.7784258138944	none
1122	ADAMTS16	0.839	1.89202624826169	none
1123	LPL	0.838	7.01042557805429	Both
1124	PLA2G16	0.838	12.876773935879	none
1125	SMPX	0.837	4.485748274689	none
1126	SAMD5	0.839	5.1421054810959	none
1127	SORCS3	0.84	8.05956850685129	none
1128	SEMA3B	0.838	11.3189605822933	non_brain
1129	PREX1	0.839	11.3271222155949	none
1130	SHROOM3	0.84	6.52384925910768	none
1131	ARRDC2	0.838	8.14974742185161	none
1132	ZCCHC24	0.838	8.34047661109794	none
1133	GP1BB	0.838	10.2796165877639	non_brain
1134	RERG	0.836	7.30257526119512	none
1135	SP5	0.838	4.40235619636126	non_brain
1136	RNF133	0.838	1.5604861247721	none
1137	PKIA	0.838	8.08133934314334	none
1138	SDR16C5	0.838	8.00756221591013	none
1139	DOC2B	0.839	6.11561490107072	none
1140	CBLN2	0.841	7.50558687887834	none
1141	RIMKLA	0.838	8.41063560664246	none
1142	OTX2	0.839	2.35215132979603	Both
1143	GRID2IP	0.838	2.17428358590515	none
1144	METRNL	0.838	8.26653365984908	non_brain
1145	MSRA	0.84	6.16835833783955	Both
1146	SLC16A3	0.838	7.8763608818869	none
1147	LOC439949	0.838	7.9896367627861	none
1148	BCAT1	0.837	4.96514781431133	non_brain
1149	C13ORF16	0.85	3.98702627961595	none
1150	CTXN3	0.838	5.08379134501013	brain
1151	POU3F2	0.838	9.40790212870064	brain
1152	KCNJ10	0.839	10.2925180976386	brain
1153	CERKL	0.837	2.19228696141167	non_brain
1154	WBSCR17	0.841	6.88267433165783	none
1155	SLC25A22	0.838	10.1262967771283	non_brain
1156	TMEM2	0.837	7.02052167193634	none
1157	SYNM	0.836	8.99853992005794	none
1158	SPOCK3	0.837	9.35050283134317	none
1159	SYT16	0.839	4.21752054849287	none
1160	DMBT1	0.836	5.0578835616469	Both
1161	PXK	0.837	10.3844242737171	non_brain
1162	RGS3	0.836	5.16612879527326	non_brain
1163	DNAJC22	0.837	4.84483641660248	none
1164	SLIT3	0.836	9.92698615424079	brain
1165	DCLK1	0.84	11.5800935169821	Both
1166	BEST1	0.836	5.8739061715069	non_brain
1167	QPRT	0.837	9.3820110899219	none
1168	GABRA3	0.836	6.56483110537279	brain
1169	MEI1	0.837	6.43892723287509	none
1170	CDK6	0.836	8.08126695977619	Both
1171	PRKCQ	0.837	6.04630240945758	non_brain
1172	RIMBP3	0.836	6.94544052835546	none
1173	SCN3A	0.836	5.85942537325895	none
1174	HTR3B	0.851	2.09308591251397	Both
1175	GPIHBP1	0.836	9.69911201400526	none
1176	TMEM178	0.836	8.25418015632605	none
1177	DMRT2	0.836	6.51697847264159	none
1178	CRYBG3	0.836	6.68441859318062	none
1179	FAM159A	0.839	5.56025335356416	none
1180	TUBA8	0.836	10.4555944794964	Both
1181	ATP2B4	0.837	9.72965297097878	none
1182	COL4A3	0.838	3.8097182859475	none
1183	BRUNOL4	0.836	10.9444203831515	none
1184	CPNE6	0.835	11.578473505	none
1185	SPA17	0.836	8.08441519548066	none
1186	AMOTL1	0.836	6.87518831690512	none
1187	RASGRF2	0.839	5.4333812359074	none
1188	PLS3	0.835	7.59590355240011	non_brain
1189	MATK	0.838	6.57902688328034	none
1190	LRFN5	0.835	7.84727345731728	none
1191	GUCY1A3	0.835	6.74328674348744	none
1192	COL24A1	0.839	5.64812633568658	none
1193	ITFG3	0.836	9.06017663468705	none
1194	C8ORF79	0.835	5.85750106250744	none
1195	HOXD1	0.835	5.58331959167411	Both
1196	MTHFD2	0.836	6.0159737845482	non_brain
1197	PLXNC1	0.834	6.31470444858086	non_brain
1198	RAB15	0.837	10.9065124806985	none
1199	SUSD4	0.835	5.49584282465799	none
1200	GRM4	0.835	4.71060131950068	Both
1201	FAM65B	0.835	6.09049474388501	none
1202	NRIP3	0.835	9.24126436361861	none
1203	ARNTL2	0.836	5.3793309174896	brain
1204	BX458106	0.836	5.81192670914133	none
1205	FXYD6	0.838	9.62558927434069	Both
1206	RALYL	0.835	6.93422413886409	none
1207	C21ORF62	0.836	3.61949332293231	none
1208	C20ORF26	0.837	5.77734580811156	none
1209	TMEM123	0.835	7.21532509504482	none
1210	AKR1C1	0.833	7.87938056803987	non_brain
1211	C10ORF105	0.838	6.59431964868441	none
1212	NAP1L5	0.834	11.0925410330534	non_brain
1213	FAR2	0.835	6.48402195205338	none
1214	TNS1	0.836	7.43147793327895	none
1215	TCF4	0.835	11.2079295385138	Both
1216	GLRA1	0.835	2.75177087448281	none
1217	PLCD4	0.834	6.66600160695205	none
1218	TPH2	0.834	2.66304564651371	Both
1219	C6ORF141	0.833	3.54765895561194	none
1220	NUDT10	0.835	9.08589056923575	none
1221	C1ORF198	0.834	11.8112240745832	none
1222	KIFC2	0.836	8.43033898304448	none
1223	TYRO3	0.837	9.20177659588438	non_brain
1224	WDR66	0.833	5.25528982106463	none
1225	ZC3HAV1	0.836	7.94736497859794	none
1226	SYT2	0.834	4.72430820668481	non_brain
1227	PPP1R1B	0.833	7.55501426535175	brain
1228	EPHA6	0.833	5.92147565030688	none
1229	CSRNP3	0.832	8.51531361082676	non_brain
1230	NOTCH4	0.833	8.60460681493191	Both
1231	ST6GALNAC3	0.834	7.24908948817276	none
1232	SOX8	0.833	11.3187410993985	none
1233	ACLY	0.835	7.58494890832754	non_brain
1234	NPL	0.835	5.76977803944834	non_brain
1235	SYNGAP1	0.831	6.16494851126562	brain
1236	TDRD9	0.831	6.24491050044606	none
1237	CDH8	0.833	6.25953109664869	none
1238	TMEM61	0.833	5.9651734084482	none
1239	OSTF1	0.833	9.2104499402362	none
1240	ACCN1	0.833	8.82690909621498	none
1241	SYT15	0.833	6.5594616821243	none
1242	GABRB1	0.833	7.28674182414554	Both
1243	FGFR2	0.833	5.89676514549937	Both
1244	FZD5	0.833	6.71276691092687	none
1245	SEMA6A	0.834	10.095070606043	none
1246	LOC541471	0.832	7.10503059877031	none
1247	DLC1	0.832	11.3307595421277	non_brain
1248	FNTB	0.833	7.44434497824037	none
1249	CSDA	0.836	8.19138133746293	none
1250	MET	0.832	5.21654211236692	Both
1251	RIMS1	0.832	7.99129764437774	Both
1252	PLOD3	0.832	9.35283272694634	non_brain
1253	BZW2	0.835	8.38117526630698	none
1254	ODZ4	0.832	5.49391538191268	none
1255	FAM101A	0.832	7.89892842028487	none
1256	PCDHGC5	0.833	3.9113901024301	none
1257	TMEM98	0.831	9.32280015945717	none
1258	BARHL2	0.833	4.27443624004139	none
1259	B3GAT1	0.833	10.972993362157	brain
1260	C1ORF183	0.835	3.03254246676936	none
1261	SYN1	0.83	9.1093604726383	brain
1262	VASH2	0.833	6.24235089151734	none
1263	ENPP6	0.832	5.2981121391702	none
1264	KIAA1211	0.833	6.99613263922728	none
1265	LOC283999	0.831	8.54974820515767	none
1266	RHOBTB1	0.83	7.39048019785125	none
1267	BASP1	0.834	13.0362469254211	none
1268	TOX2	0.831	7.18096384931264	none
1269	PCDH10	0.831	6.55467885618448	brain
1270	FOXO1	0.832	9.34750305766634	non_brain
1271	C17ORF51	0.831	8.88716372234885	none
1272	CACNA1H	0.83	6.33068520833026	brain
1273	BSN	0.829	8.35351291203034	non_brain
1274	CHSY3	0.831	4.21959075674171	none
1275	CDS2	0.834	9.23964361818786	none
1276	ERMP1	0.831	6.31496936740398	none
1277	DNAH14	0.831	5.69091343083736	none
1278	PPFIA2	0.83	8.22882261347022	none
1279	IGFBP3	0.831	5.96668614780979	Both
1280	NT5DC1	0.83	8.73468613150818	non_brain
1281	LUZP2	0.831	7.86303988098315	none
1282	ECE2	0.834	6.25797885970783	none
1283	PRSS2	0.831	9.07935939122551	non_brain
1284	DGKG	0.83	7.23828532231783	none
1285	STMN1	0.832	9.17292931931948	Both
1286	USP54	0.83	10.6666345274117	none
1287	LOC284988	0.832	8.87192171637919	none
1288	TNNT2	0.841	3.2026896489578	non_brain
1289	BTBD16	0.829	6.48486751793369	none
1290	LIPE	0.83	10.0951199959095	none
1291	FHOD3	0.83	9.09331967286838	non_brain
1292	OPALIN	0.829	8.83945909035479	none
1293	ZIC3	0.83	4.95353106489056	non_brain
1294	UNC5D	0.831	6.35088805755046	none
1295	CPLX3	0.83	4.98582380061649	none
1296	SLC35F1	0.833	8.17392122449553	none
1297	SLC12A5	0.83	9.73420017752669	Both
1298	RHBG	0.83	2.83742300379858	none
1299	THRB	0.832	5.46602702283229	non_brain
1300	TRIM71	0.829	2.80844216554368	none
1301	TTYH2	0.828	6.33919037670114	none
1302	LRP12	0.829	7.80665399702721	none
1303	CD8B	0.83	6.33123952420773	none
1304	PAIP2B	0.829	10.6819405920185	none
1305	B3GALT2	0.833	6.20705168625933	none
1306	FAT3	0.829	8.28016138184982	none
1307	MRAP2	0.83	8.28152784409019	none
1308	PTTG2	0.829	6.39987192840422	none
1309	SSH3	0.828	8.61272089447413	none
1310	FBXO41	0.832	11.0118934665811	none
1311	GPR149	0.832	5.57155110801674	brain
1312	MYRIP	0.831	8.99687790054751	none
1313	LOC100288638	0.829	4.72671530554743	none
1314	PELI2	0.833	8.03860628623839	none
1315	MGST2	0.829	8.72857535577099	none
1316	C5ORF13	0.829	8.33605803892985	none
1317	C10ORF141	0.834	6.4055907773299	none
1318	KCTD8	0.829	7.65053527802148	none
1319	AKAP2	0.828	6.82885793517579	none
1320	LAPTM4B	0.827	10.2459789187672	none
1321	DBC1	0.829	8.57454059814539	none
1322	KLF9	0.83	9.55140249693502	non_brain
1323	PRKCA	0.827	10.9680345167436	Both
1324	VIP	0.831	5.17366916190136	Both
1325	PHF11	0.83	7.68812009200019	non_brain
1326	SLC39A4	0.832	6.97313175226447	non_brain
1327	LRTM2	0.829	6.38474505949024	none
1328	COL29A1	0.829	1.85150936572373	none
1329	LGI3	0.828	9.50976044655781	none
1330	TRAF5	0.828	6.59894475185035	none
1331	HES5	0.827	8.34566749492569	non_brain
1332	LASS2	0.828	8.59899023089776	none
1333	OTX1	0.828	4.57958953249647	none
1334	PITPNM2	0.831	5.35432220057796	none
1335	UNC5A	0.832	5.39866203717565	none
1336	POPDC3	0.828	6.63556499190687	none
1337	HIP1	0.828	8.45936315140904	non_brain
1338	MEST	0.828	7.00689977544887	none
1339	CABYR	0.828	7.27270039591343	non_brain
1340	ABCA8	0.827	5.10339423753262	non_brain
1341	COBL	0.829	7.84225443216544	none
1342	TRPC5	0.827	4.68300899672619	none
1343	FGF5	0.826	1.78533039157373	none
1344	C1ORF97	0.83	7.30744370890832	none
1345	PRPH	0.827	5.1572528230481	brain
1346	SIGIRR	0.827	9.32190777613936	none
1347	ROCK2	0.827	7.749764075343	none
1348	NXPH1	0.827	7.56491994421561	none
1349	OXR1	0.828	9.77817589473332	none
1350	TMIE	0.825	6.92791857129077	none
1351	SEMA4G	0.829	6.52280441505231	none
1352	DCBLD2	0.827	7.54152810543584	non_brain
1353	C12ORF70	0.827	4.36729114926596	none
1354	SOX11	0.828	7.29485932515846	non_brain
1355	ZBED1	0.83	9.70096496312568	non_brain
1356	GRIK1	0.826	7.08672453827198	Both
1357	ANKRD55	0.826	4.13814393446539	non_brain
1358	ST18	0.827	6.59783929218341	none
1359	STAC	0.83	3.67407650106297	non_brain
1360	NUPR1	0.831	10.6237189253696	non_brain
1361	CA12	0.829	3.05292778609469	non_brain
1362	WASL	0.825	9.62062368312648	none
1363	SWAP70	0.826	9.17078379701649	none
1364	CMPK2	0.826	7.12638302217376	none
1365	JAM3	0.827	9.18914452476024	non_brain
1366	OXTR	0.828	8.08684756150584	Both
1367	ATP2B3	0.826	10.3020083658583	non_brain
1368	MAGT1	0.827	7.54392495300455	non_brain
1369	LRRC4C	0.828	8.53118621735562	none
1370	NEUROG2	0.826	2.06159091570052	none
1371	C19ORF30	0.829	7.06501513280952	none
1372	HHATL	0.826	8.17230136107289	none
1373	IQGAP1	0.828	7.19781287248232	non_brain
1374	GMPR	0.829	6.34479921332789	none
1375	ACTL6A	0.827	7.19860641844828	none
1376	EYA1	0.828	5.54655042134909	non_brain
1377	UACA	0.828	6.8274329172933	none
1378	NCAPG	0.827	3.70822827277983	none
1379	RAMP3	0.826	4.96488376743013	none
1380	SERINC5	0.826	8.17459826843846	none
1381	MSN	0.828	9.09456946957017	non_brain
1382	FLRT2	0.829	9.29856680037989	none
1383	TK1	0.826	7.00658769553073	non_brain
1384	TP53INP2	0.824	7.46736929659355	none
1385	MAN2B2	0.825	8.28634039540411	none
1386	UNC5B	0.825	8.44861405976892	none
1387	RADIL	0.824	8.52711369870702	none
1388	RGS6	0.827	6.09851260527501	non_brain
1389	ANXA2P1	0.825	4.90530590563874	none
1390	FAM5B	0.827	5.72681388026816	none
1391	HOXA5	0.826	4.70097846886636	non_brain
1392	TP53I3	0.825	5.40991422646886	none
1393	DYX1C1	0.825	5.36644036400115	none
1394	NETO2	0.826	8.34902196136153	non_brain
1395	GREM2	0.824	6.15112899376849	none
1396	TPD52L1	0.824	9.10738813846869	non_brain
1397	RNASE1	0.824	11.8458765070568	none
1398	FAM107B	0.824	8.88630729026918	none
1399	LOC100130311	0.825	6.683178655179	none
1400	PKP4	0.827	8.80203636732524	none
1401	ARL4C	0.824	10.370864492215	none
1402	EN1	0.824	2.92226715154709	Both
1403	STAMBP	0.826	7.30515153026963	Both
1404	RHBDL2	0.823	6.15901244201818	none
1405	GRIK2	0.823	7.4853933118199	Both
1406	EML1	0.824	8.18738650825534	non_brain
1407	FAM13C	0.824	7.51559474987479	none
1408	LINGO1	0.825	11.6580138025278	none
1409	OXT	0.825	7.18198006974814	Both
1410	PPP1R3D	0.827	8.88183201339762	none
1411	MYO1D	0.823	5.51564842931125	brain
1412	NACC2	0.826	10.2667334142854	none
1413	MYT1L	0.823	9.59492813417184	brain
1414	DAPK1	0.824	6.79872357904958	non_brain
1415	ADAMTS3	0.827	2.79639110577025	brain
1416	NAGPA	0.828	8.97621289822153	none
1417	ZNRF1	0.824	7.1264931756586	none
1418	MBOAT1	0.824	4.54921205714444	non_brain
1419	HMGCS1	0.823	8.95713388167543	none
1420	KIF13B	0.823	9.51607559494746	none
1421	INF2	0.824	8.00386667945711	non_brain
1422	CXCL14	0.825	11.7260898173699	non_brain
1423	DMRT3	0.834	2.0531625945268	none
1424	MGLL	0.829	8.90922519707369	non_brain
1425	RGS12	0.829	6.55248109070936	brain
1426	CKMT2	0.823	6.62616251230861	none
1427	KRT222	0.823	9.3965880008988	none
1428	GAS2	0.823	6.51092468497227	non_brain
1429	LATS2	0.825	6.89498071733095	brain
1430	MPP3	0.823	6.81614273950281	none
1431	ZIC5	0.821	4.5713873109875	non_brain
1432	NUDT8	0.825	7.95035789809459	none
1433	DGKZ	0.824	7.20747103221857	non_brain
1434	ARHGAP24	0.824	4.69189815543912	none
1435	DCLK3	0.822	3.20310998792778	none
1436	SH3RF1	0.823	8.44481451176215	none
1437	MYBPHL	0.825	5.43145402192328	none
1438	LOC646890	0.823	10.0692305361849	none
1439	SEMA4F	0.823	6.99841712641205	none
1440	NRP2	0.826	4.03068385735982	Both
1441	RAB40B	0.822	10.231563316453	non_brain
1442	GRIN2B	0.824	3.73247076472673	Both
1443	C3ORF57	0.823	4.06429209961554	none
1444	FAM131A	0.826	7.07971970318848	none
1445	SEMA4D	0.822	6.16876779810131	none
1446	MTSS1	0.823	8.35545391949362	non_brain
1447	CXXC4	0.822	8.08454435969648	none
1448	FNDC5	0.823	7.61098428171512	none
1449	KCNH1	0.827	3.92359200290065	Both
1450	BHLHE41	0.823	9.87952807358137	Both
1451	ANO5	0.822	6.45616672730387	non_brain
1452	LITAF	0.822	6.79683615180233	non_brain
1453	RFPL2	0.822	6.48546643833437	none
1454	CHML	0.827	6.28922671239598	none
1455	MVP	0.822	9.99667915822531	non_brain
1456	TLE2	0.821	8.07786507971875	none
1457	FLJ22536	0.822	8.38944569145513	none
1458	FLRT3	0.824	5.51183356453038	non_brain
1459	FSTL4	0.821	7.43504833564359	none
1460	ANKS1B	0.821	7.48767593420263	non_brain
1461	CMTM5	0.821	8.62195138709174	none
1462	SVIP	0.823	8.44189645982412	none
1463	KCNIP3	0.827	8.82089637376358	none
1464	GBP4	0.823	8.35345243018795	non_brain
1465	ADRBK2	0.823	8.23109771529703	none
1466	AASS	0.824	6.17126534272936	none
1467	CA7	0.824	3.54256004453437	none
1468	TNFRSF8	0.823	2.65007325651147	non_brain
1469	MAP6D1	0.821	11.9451792891415	none
1470	DACT3	0.821	11.7471562156177	non_brain
1471	CCNE2	0.822	4.22579616310899	non_brain
1472	IGSF1	0.822	5.0077747606155	non_brain
1473	ENTPD6	0.821	10.1008764659207	non_brain
1474	ZFPM2	0.821	6.18547706867792	non_brain
1475	GALNTL4	0.82	8.07719422955735	none
1476	EPHA10	0.821	7.31594747339479	none
1477	ANXA8L2	0.83	2.89829400068553	none
1478	LEMD1	0.822	2.98265007947476	none
1479	RARB	0.824	3.24946233685525	non_brain
1480	SAMD3	0.821	3.48343529142327	none
1481	PCDH21	0.821	5.93569226184526	none
1482	ELOVL5	0.823	8.29092489527192	non_brain
1483	FAM167B	0.821	8.52918942753618	non_brain
1484	ST6GALNAC6	0.822	9.21832589882851	none
1485	CD36	0.82	3.77263750378739	non_brain
1486	ZDHHC9	0.82	9.57699697865197	none
1487	LIN7A	0.82	5.95918676850162	non_brain
1488	SIRT2	0.82	9.44254068177996	non_brain
1489	HDC	0.82	4.85900566918994	non_brain
1490	NIPA1	0.821	7.12459103181449	brain
1491	PLEKHG3	0.819	10.4720481394836	none
1492	FABP6	0.821	9.58924408035857	none
1493	LGR5	0.82	4.43074328570096	non_brain
1494	GPR4	0.82	5.09159371494661	none
1495	GRM7	0.819	4.86613193895524	Both
1496	FAM69C	0.823	6.65708084918771	none
1497	LRRTM4	0.825	5.18308396321036	none
1498	SHANK3	0.819	10.1299316597874	Both
1499	DLGAP4	0.817	9.61498760501807	none
1500	RNF213	0.821	9.08965578233071	non_brain
1501	GPR177	0.819	6.76804265420659	none
1502	ROBO1	0.822	7.93956022650153	Both
1503	ANGPTL7	0.82	2.28120206804033	none
1504	DRD3	0.82	1.94637066692286	Both
1505	AMOTL2	0.819	10.1616307702559	none
1506	EGFL7	0.819	9.45959332062989	none
1507	NNAT	0.82	6.298094792846	non_brain
1508	CKMT1A	0.819	12.0231588090907	none
1509	GNB4	0.821	7.97650400626168	non_brain
1510	FAM155A	0.818	11.1398292171441	none
1511	TMEM200B	0.819	2.51581775169768	none
1512	TP53TG5	0.819	4.7182705775767	none
1513	KLK10	0.82	5.89289670477208	non_brain
1514	C18ORF1	0.819	8.6751592702349	none
1515	RNF122	0.821	6.64953801611313	none
1516	IGLON5	0.82	7.84651918516006	none
1517	C21ORF91	0.819	5.77958449090666	none
1518	TMCC3	0.82	7.16266417477321	none
1519	AGMAT	0.819	6.1104881830169	none
1520	PLEKHB1	0.818	8.34630502400573	non_brain
1521	EHD3	0.82	8.24395708995881	none
1522	ZBBX	0.826	3.27995668077967	none
1523	NTRK3	0.819	8.8965245537889	Both
1524	NKX3-1	0.82	6.44137428253543	non_brain
1525	PLXDC2	0.822	8.37546772120968	none
1526	TMEM63A	0.818	6.15363528670722	non_brain
1527	TMSB10	0.819	12.1270149171467	Both
1528	IFI27	0.818	11.399572992445	none
1529	COL5A2	0.824	4.1035338123585	non_brain
1530	FLJ36031	0.818	6.23144707871143	none
1531	C20ORF46	0.818	7.15069375921517	none
1532	WDR51B	0.819	6.9489236879641	none
1533	SP110	0.82	7.17208653148969	none
1534	C21ORF131	0.818	5.78379885312477	none
1535	WFDC2	0.818	6.51844898523903	non_brain
1536	PCDH19	0.818	7.10183256140089	Both
1537	DIAPH2	0.817	5.45898613227787	none
1538	PCDH9	0.818	10.2854161128007	none
1539	TG	0.816	4.00174777614636	non_brain
1540	CREB3L2	0.82	8.40979922205975	none
1541	PRSS3	0.82	6.80519681502492	none
1542	RAPGEF5	0.818	6.0800185577665	brain
1543	FAM117A	0.818	7.16138905140766	none
1544	EPS8	0.821	8.72704866007335	non_brain
1545	RXRG	0.818	4.07540252735427	non_brain
1546	HEG1	0.817	8.58166283801683	none
1547	MAG	0.817	8.07559326443321	Both
1548	PLXNA4	0.816	8.26447438704559	none
1549	ADRA2A	0.817	6.59645882362724	Both
1550	MKX	0.819	5.15906952112619	none
1551	ITGA2	0.816	4.53638736380917	Both
1552	RASGRP2	0.817	9.57334760505337	none
1553	ANKRD62	0.822	2.24572954878708	none
1554	GAS7	0.821	6.81412926926014	non_brain
1555	PGAM2	0.818	7.99946030789871	non_brain
1556	C10ORF82	0.817	4.93349595148789	non_brain
1557	SLC35F3	0.817	9.3303217023284	none
1558	VPS13A	0.817	8.23494800208566	Both
1559	PPL	0.823	3.84120354778118	non_brain
1560	PITX2	0.817	2.60599957744212	non_brain
1561	PNCK	0.818	6.21735024042624	none
1562	KCNAB2	0.817	7.07344273267509	brain
1563	C20ORF56	0.816	2.30567686723516	none
1564	C13ORF37	0.816	8.9551514727428	none
1565	TCTEX1D1	0.816	4.79411395898104	none
1566	DMBX1	0.817	2.44269532433295	none
1567	DNAH6	0.816	3.33964193973606	none
1568	ASCL2	0.815	4.48362098398692	non_brain
1569	FAM110A	0.817	8.1293268494973	none
1570	OLIG2	0.815	6.65911648241652	Both
1571	DUSP5P	0.818	3.71126078335169	none
1572	CHGA	0.819	8.69111821850844	Both
1573	THAP10	0.815	6.88767810957215	none
1574	LOC641467	0.816	4.85454039857879	none
1575	LOC100129366	0.815	7.11988428931452	none
1576	C10ORF110	0.815	6.7601875840765	none
1577	HCN3	0.815	7.40591801093783	none
1578	SLAIN1	0.815	8.75616747539424	none
1579	ABCG2	0.817	10.2051244133098	non_brain
1580	MAN1C1	0.818	9.86289078137377	none
1581	MPP7	0.817	5.65656144875183	non_brain
1582	KCNMA1	0.818	5.30749670441246	Both
1583	ABHD6	0.815	9.68882628452324	none
1584	KLF5	0.816	3.31092233918321	brain
1585	ASXL3	0.817	6.04128298382433	none
1586	OTUD7B	0.817	7.08466813297245	none
1587	GLCE	0.814	6.73733103657869	none
1588	VAMP3	0.814	8.28239404044635	none
1589	SLC44A5	0.815	4.14207953706282	none
1590	DRD5	0.815	5.28717615526508	Both
1591	ANXA3	0.814	6.30656026218096	non_brain
1592	NXPH2	0.814	4.29116016685395	non_brain
1593	SERPINB1	0.816	7.00144316160846	none
1594	ONECUT3	0.814	3.13809709454919	none
1595	YWHAH	0.815	11.6405294954299	Both
1596	ST6GAL2	0.816	5.62250160560394	none
1597	LOC283481	0.817	6.28398716735383	none
1598	C12ORF53	0.815	9.98725011761951	none
1599	ACER3	0.815	8.36109469364157	non_brain
1600	CADPS	0.814	10.1067827607688	none
1601	FLJ31485	0.816	3.53336469504601	none
1602	FABP7	0.814	8.88122530841312	Both
1603	PPAP2A	0.814	9.85497164110499	none
1604	RICS	0.819	7.55705799296778	none
1605	AKAP12	0.814	10.3520067164661	none
1606	C7ORF41	0.813	14.8902598824424	none
1607	TBC1D12	0.813	7.31907326935035	none
1608	LRPAP1	0.814	11.6156149309387	non_brain
1609	RPH3A	0.817	5.32121318308193	none
1610	GDF10	0.814	6.64934507987588	non_brain
1611	BTBD3	0.814	9.19904809930298	none
1612	SLC12A8	0.815	4.42077547782039	none
1613	KCNC4	0.813	6.52358943991123	brain
1614	FMN1	0.817	5.38203612841578	none
1615	ADAMTS19	0.814	4.8618990145978	none
1616	OSBPL10	0.815	6.60762292255387	none
1617	FLJ46446	0.814	6.06505136814023	none
1618	KLHL3	0.813	8.53822708539659	none
1619	MYT1	0.814	6.6968554436827	none
1620	INSIG1	0.814	9.83289372154434	none
1621	LCE3C	0.82	2.81858842869848	non_brain
1622	REST	0.814	6.69049507874195	Both
1623	SATB1	0.817	9.54577102022167	none
1624	CDKL1	0.82	6.84645788657706	none
1625	FMNL2	0.813	9.11916607778406	none
1626	SNCAIP	0.814	5.68812529898414	brain
1627	MAP2	0.813	10.0418366467807	Both
1628	GUCA2B	0.81	11.1155664254443	non_brain
1629	STBD1	0.813	4.91969840145199	none
1630	LYPD5	0.812	8.22846780258314	none
1631	LAMP2	0.814	9.45495145867595	non_brain
1632	ASAM	0.813	5.25743780112493	none
1633	AKAP13	0.811	8.52598402631115	non_brain
1634	AHRR	0.814	2.86427321071947	none
1635	MITF	0.813	6.70167411368514	non_brain
1636	SEC14L5	0.813	6.04580769241037	none
1637	ABCC3	0.813	2.00489488227785	non_brain
1638	GYG2	0.814	5.44668773120375	none
1639	SLC12A2	0.812	7.53111111086235	Both
1640	SLC25A23	0.812	11.4554012172512	none
1641	SH3BGRL2	0.812	7.38019833747786	none
1642	SLC27A2	0.813	4.14069673144829	none
1643	TMEM145	0.812	10.7556065493203	none
1644	FRYL	0.812	9.14943191920706	none
1645	GABRE	0.813	2.27414187067462	none
1646	NKX6-1	0.814	2.68894921301738	non_brain
1647	CNTNAP5	0.813	8.18512071814078	none
1648	CXORF49	0.813	7.66601440359113	none
1649	TOX	0.815	4.23177168767929	none
1650	ACTA1	0.812	6.26488988709858	non_brain
1651	TMEM215	0.81	4.00175475728784	none
1652	EMX1	0.818	8.62953058471329	none
1653	S1PR5	0.811	5.45367440993398	non_brain
1654	TTF2	0.814	5.92873833373059	none
1655	IPCEF1	0.816	4.24661854216008	non_brain
1656	ELOVL1	0.811	7.10274408211724	none
1657	MYO1E	0.811	4.34595052891177	none
1658	RFTN2	0.813	7.02867108450952	none
1659	PECAM1	0.813	7.25460549641735	Both
1660	MAN1A1	0.811	4.15884920721797	none
1661	PPFIBP2	0.811	6.79354276925469	non_brain
1662	LAYN	0.811	7.34041809132255	none
1663	CTNNA2	0.815	6.91761517017674	Both
1664	C4ORF45	0.814	2.62922647161986	none
1665	TRAK2	0.811	8.52765177461161	non_brain
1666	DIP2B	0.813	8.78387282871122	none
1667	PROX1	0.811	6.19682911407644	non_brain
1668	SYT12	0.811	9.18892726250953	none
1669	TMEM132D	0.819	2.88102998378383	non_brain
1670	KCNJ14	0.811	7.64030648906034	none
1671	CYP2S1	0.812	3.51777718135726	non_brain
1672	LRRC3B	0.81	7.90011114010738	non_brain
1673	SLC17A8	0.811	2.99732034678924	none
1674	ADCY8	0.812	5.10636049179118	Both
1675	LCP1	0.812	6.50780607448048	Both
1676	HEYL	0.815	6.76562074193878	none
1677	ATG4C	0.81	7.52304122445337	none
1678	LOC727869	0.815	6.20916099033993	none
1679	RAB3C	0.811	8.2388618505866	none
1680	IFIH1	0.811	6.98395388376095	non_brain
1681	ARHGAP26	0.813	8.94028001641025	non_brain
1682	SLC24A4	0.811	6.7333523291598	non_brain
1683	OPRM1	0.81	3.57411272228073	Both
1684	PGAP1	0.812	6.95591297229693	brain
1685	SPATA13	0.812	7.96519213447926	none
1686	RHBDL3	0.809	8.78280236918397	none
1687	NINL	0.813	8.79754558730647	none
1688	NKAIN2	0.81	9.39451471695758	none
1689	AQP1	0.811	11.8166495791614	non_brain
1690	LOC283174	0.812	7.54422663501339	none
1691	PDPN	0.813	6.59887916010197	none
1692	HOPX	0.815	9.63097892053646	non_brain
1693	HSPB1	0.811	11.6439229020096	non_brain
1694	LPHN2	0.809	7.53308894854439	none
1695	TMEFF2	0.809	8.94228196543831	non_brain
1696	P4HA2	0.81	8.13553062966086	none
1697	HR	0.81	7.7149535181426	non_brain
1698	PRR18	0.809	7.98940864742207	none
1699	SLC16A6	0.809	6.21140766370401	non_brain
1700	C14ORF72	0.809	2.37581222733859	none
1701	MAP4	0.809	9.07101688401795	none
1702	IGFBP2	0.814	8.16583754534139	Both
1703	FBN1	0.809	6.12506853153993	non_brain
1704	LOC389857	0.809	4.58845844324583	none
1705	KIAA0746	0.81	5.07858412356943	none
1706	C14ORF83	0.808	9.70256582698948	none
1707	ENOSF1	0.81	8.42749077648122	none
1708	MAP3K9	0.807	8.76517319057025	non_brain
1709	KIAA1257	0.808	6.38279883603984	none
1710	FAM177A1	0.811	10.6604432287862	none
1711	CREB3L3	0.808	4.62590459576655	none
1712	HCG_1651889	0.809	6.7540626104573	none
1713	MYBPC1	0.808	7.15392527340603	non_brain
1714	MDGA1	0.808	7.32230141218118	brain
1715	VRK2	0.807	6.17955298262332	brain
1716	PRKCD	0.809	6.43178454541925	Both
1717	HPN	0.809	5.87872160884858	non_brain
1718	GPR61	0.81	5.37961446963688	none
1719	ZCWPW1	0.808	9.47952021275552	none
1720	ADAM23	0.808	8.28035652651471	none
1721	OCA2	0.811	4.33068824372589	non_brain
1722	CACNA2D1	0.808	7.8440988311608	Both
1723	SULF2	0.808	7.54431804509964	non_brain
1724	KLHL32	0.808	7.22655608426315	none
1725	PDCL3	0.808	10.1652839834689	none
1726	S100A6	0.808	11.3440838379697	non_brain
1727	TIAM1	0.809	9.06785815323319	non_brain
1728	KCNIP4	0.807	6.84242439899253	none
1729	NCDN	0.808	10.3138916564004	none
1730	KCNJ12	0.81	4.89109803203591	none
1731	PFKFB3	0.812	7.66320247525882	Both
1732	UST	0.807	6.15837488211418	non_brain
1733	EMX2	0.808	6.02245366911667	Both
1734	FJX1	0.807	8.85897914393382	non_brain
1735	LOC100132813	0.809	6.19867164606246	none
1736	ZAK	0.809	7.51836402893525	none
1737	GBP3	0.811	7.3606808828312	none
1738	CLCA4	0.808	5.19838520848671	none
1739	CREB5	0.807	7.13274788649824	none
1740	TRIM59	0.807	6.05044475434515	non_brain
1741	BTNL9	0.808	5.23193118583749	none
1742	SALL1	0.807	4.75404148191696	non_brain
1743	RGMB	0.807	8.21949869415639	non_brain
1744	ABI1	0.807	9.39722933292216	none
1745	ST3GAL2	0.807	6.44826522471032	none
1746	CERK	0.807	7.83334536714201	non_brain
1747	RELL1	0.809	5.34499276846284	non_brain
1748	HSD11B1	0.807	6.4960445510673	Both
1749	LIMK1	0.807	7.98939680671401	brain
1750	SYNJ1	0.807	7.94004752432069	brain
1751	SNCB	0.81	8.21206085033331	Both
1752	ENDOD1	0.806	10.4873481696354	none
1753	PTP4A2	0.806	8.68527829856266	none
1754	PTGFR	0.807	2.63891027829583	non_brain
1755	DHCR24	0.807	9.70895531928198	Both
1756	ZEB2	0.806	8.84892527488634	Both
1757	CHST3	0.807	7.42579592797641	non_brain
1758	CHRDL1	0.81	5.73335846300757	none
1759	UTS2	0.806	3.26179628046778	non_brain
1760	RIMS2	0.805	6.55412334971564	brain
1761	SEMA3C	0.807	4.9907328886244	none
1762	EPB41L2	0.805	7.44314391885546	non_brain
1763	SYPL1	0.805	7.78389274739085	none
1764	LRRC49	0.809	10.361603086025	none
1765	MYO5C	0.806	5.27797591275372	non_brain
1766	DYDC2	0.807	3.60662895703953	none
1767	NANOS1	0.806	6.65160141144995	none
1768	HHIP	0.806	8.5794580480755	non_brain
1769	KLHDC8B	0.806	7.62768240549005	none
1770	DOCK1	0.806	7.50954337895422	non_brain
1771	RASGRF1	0.805	7.20839340400775	Both
1772	EFNA5	0.809	6.27010713980828	non_brain
1773	CD164	0.807	8.62956515459249	none
1774	TSHZ2	0.806	4.98374824244803	none
1775	PEBP4	0.807	6.42324052722418	none
1776	OSBPL5	0.805	8.83381513932837	none
1777	CPNE8	0.808	4.77909869998119	none
1778	GPR62	0.805	9.23218574339876	none
1779	ZDHHC22	0.806	8.40454897455704	none
1780	XPR1	0.806	9.35455014099054	non_brain
1781	CAPN13	0.805	5.59836913320789	none
1782	GAB1	0.805	5.48756304323459	non_brain
1783	ARHGAP22	0.805	9.19357764511106	none
1784	LDB3	0.804	4.01499330742157	non_brain
1785	MYO1B	0.805	6.271026223157	non_brain
1786	GPRC5C	0.806	9.67131557617191	none
1787	PDE7B	0.804	5.6852387637995	brain
1788	GALR1	0.805	4.40371931601548	none
1789	SMOC2	0.805	7.9035558773877	non_brain
1790	SUSD1	0.804	7.08218006357535	none
1791	C2ORF77	0.805	7.26656743234804	none
1792	SRGAP1	0.807	7.40147125456858	none
1793	CYB561	0.805	9.17621562587309	none
1794	MEGF10	0.804	6.64249157227322	Both
1795	RGS5	0.804	10.4906219982441	Both
1796	HRH3	0.804	3.74195127512947	Both
1797	IFIT2	0.804	8.18360683378457	none
1798	ADA	0.804	7.83034573393841	Both
1799	MOBKL1A	0.804	7.16191458746658	none
1800	PIP5K1B	0.804	6.89439688203771	none
1801	EPHX2	0.808	8.93382179605016	non_brain
1802	N4BP2	0.807	7.73514523980508	none
1803	PDZK1	0.804	3.25784882116839	Both
1804	SLC8A1	0.803	10.4176538700985	non_brain
1805	C11ORF75	0.805	7.82731478372761	none
1806	NRXN3	0.803	10.9022284558571	Both
1807	HECTD2	0.806	6.83478803784911	none
1808	TMOD1	0.805	5.48832226099432	non_brain
1809	FGFR1	0.804	5.9754960439112	Both
1810	TRIM36	0.803	6.79055412085251	none
1811	PRB2	0.805	2.75818583971801	none
1812	PLXNB3	0.805	5.71294414313547	none
1813	PPP4R4	0.803	7.72415233553514	none
1814	ANP32B	0.803	8.98080819837065	none
1815	BEX5	0.803	12.6837090704558	none
1816	VEZF1	0.803	8.76043157325807	none
1817	WIPF3	0.803	5.5534776776623	none
1818	FKBP1B	0.804	9.11134324150793	none
1819	ADCY9	0.803	8.31579765343167	none
1820	ITIH5	0.802	7.72820395758991	none
1821	FLJ37543	0.803	4.39542352074307	none
1822	NMU	0.805	4.92947900398487	none
1823	KL	0.802	3.31550100347829	Both
1824	C13ORF27	0.803	7.263897031335	none
1825	E2F3	0.802	7.94380240779772	none
1826	ARNTL	0.807	7.48184842746612	Both
1827	GALNT13	0.802	6.0619850767468	non_brain
1828	SLITRK5	0.807	5.43578248704119	brain
1829	ISG15	0.803	10.2979122826844	none
1830	MAS1	0.803	1.79693093977296	non_brain
1831	DUSP19	0.805	5.16258035047878	none
1832	C14ORF53	0.801	2.05377187645346	none
1833	SNTB2	0.81	8.10240809783116	none
1834	LPCAT2	0.803	5.03025009056618	non_brain
1835	STK39	0.802	9.79252150006184	brain
1836	PPTC7	0.802	8.66632879845747	none
1837	LGALS8	0.802	8.95804254714885	none
1838	SIDT1	0.803	6.19080973018775	none
1839	FAM38B	0.801	6.66177939186884	none
1840	PALMD	0.804	6.34774378662253	non_brain
1841	C22ORF42	0.804	3.62998301037843	none
1842	CD52	0.804	6.08898642545112	none
1843	DGKI	0.802	6.50001679385953	none
1844	FANCB	0.801	5.87764837369504	Both
1845	PRUNE2	0.802	10.603413683359	non_brain
1846	CTSZ	0.801	5.23308775721535	non_brain
1847	P2RX7	0.801	8.42377007487681	Both
1848	PIF1	0.802	5.07869327452795	none
1849	ISLR	0.807	7.57732724842893	none
1850	PRKG2	0.801	4.46208941162536	none
1851	TRIM58	0.801	4.56511343097561	none
1852	MADCAM1	0.803	5.416091716157	non_brain
1853	EFNB2	0.806	6.97560449331374	Both
1854	ZNF385D	0.801	6.69062817430442	Both
1855	HSPH1	0.801	11.7925891298615	non_brain
1856	CPAMD8	0.802	8.0531650775799	non_brain
1857	ZNF536	0.801	7.17226964859891	none
1858	PPP2R2B	0.801	12.1184962767971	none
1859	C9ORF89	0.801	10.5143403134667	none
1860	GPD2	0.802	7.99079169452195	non_brain
1861	NRCAM	0.804	10.2389160163615	Both
1862	THSD7A	0.801	7.92517474730338	none
1863	ARAP2	0.8	8.93782741242592	none
1864	ERBB2IP	0.801	9.36629459830265	none
1865	FNTA	0.801	10.1661351928439	none
1866	CAMK1	0.799	8.9701380726881	none
1867	KCNK3	0.8	4.74102473319625	none
1868	RNF128	0.801	7.50973052093506	none
1869	C11ORF9	0.801	11.1749594549553	none
1870	SEMA6B	0.802	7.59517714127562	none
1871	MEGF11	0.802	6.62206144798544	none
1872	ANUBL1	0.808	6.0707872412454	none
1873	CDH10	0.806	8.22210959833717	brain
1874	LRRC38	0.807	2.90851862393229	none
1875	NR3C2	0.8	7.13112823710431	Both
1876	PHLDA3	0.8	9.06636451401724	none
1877	PALM2	0.8	5.90165548274832	none
1878	LRRC1	0.802	6.90967961224897	none
1879	DNALI1	0.801	7.36289895509101	none
1880	CRYZ	0.799	7.2326827029712	none
1881	LOC645722	0.8	6.14832890050966	none
1882	KIF21A	0.802	12.2887294626429	none
1883	RNF125	0.799	5.12058823792367	non_brain
1884	SAG	0.801	2.80489008015718	non_brain
1885	SACS	0.8	10.4634954267316	Both
1886	HMBOX1	0.801	10.9287413990046	none
1887	ANKRD40	0.8	6.98464073045705	none
1888	SPTB	0.799	10.7698154545565	none
1889	IMPACT	0.801	6.88832995693488	brain
1890	RPS6KA5	0.801	6.41738956178522	brain
1891	IGF1	0.8	7.05941480480238	Both
1892	ASAP1	0.8	5.31872918511321	none
1893	ENOX1	0.8	6.8814940654888	none
1894	GRM3	0.8	8.42269357480322	Both
1895	OR7E156P	0.802	6.65946473766203	none
1896	TMEM132E	0.8	7.76257968942956	none
1897	LOC100271715	0.799	6.01161626600381	none
1898	USP25	0.8	7.98936129046485	none
1899	NTN1	0.8	6.69065499789354	none
1900	CTNNA1	0.799	9.25358807435919	non_brain
1901	TUBB2C	0.799	13.522488252884	none
1902	TMEM130	0.8	12.8049456654662	none
1903	PPFIA4	0.8	7.73961616492839	non_brain
1904	RPE65	0.801	4.16871367627615	non_brain
1905	PARD3	0.804	5.3008335276061	non_brain
1906	UROS	0.799	8.07376616364762	non_brain
1907	CA9	0.799	1.83204694532012	none
1908	C2ORF82	0.799	10.7041197776468	none
1909	PLEKHH1	0.798	6.92442581909756	non_brain
1910	C11ORF67	0.799	8.83586070887234	none
1911	RTN2	0.801	7.53701299625129	brain
1912	TMEM90B	0.799	9.954248304751	none
1913	CDH19	0.798	6.14116941744188	none
1914	FUCA2	0.8	7.75646608651717	none
1915	C6ORF126	0.804	3.45546947069223	none
1916	DPY19L1	0.801	6.45721445278283	none
1917	GPRC5B	0.798	11.1333254922206	none
1918	PRDM5	0.799	6.71685508522525	non_brain
1919	PPM1M	0.799	5.21706097377776	none
1920	THRSP	0.8	3.07805750500917	none
1921	KIRREL3	0.798	9.55222405403055	none
1922	CTTNBP2	0.797	8.14347483402379	non_brain
1923	USH1C	0.797	5.2482616955318	none
1924	ADSSL1	0.798	7.52221204646789	none
1925	RET	0.797	3.51425877665551	non_brain
1926	CHRNA6	0.797	3.49163809027938	brain
1927	ZNF697	0.802	5.00518669694848	none
1928	CLDN5	0.799	12.1322846541103	brain
1929	C4ORF49	0.799	6.01266853077089	none
1930	MAP9	0.797	8.71556591607608	none
1931	C21ORF99	0.797	5.47662955535097	none
1932	FER1L4	0.797	6.85485974051161	none
1933	KIAA1324L	0.8	8.26395657105309	none
1934	GSTT1	0.797	9.00205201041088	Both
1935	SH3RF2	0.797	3.09505942271591	none
1936	CITED4	0.797	10.3193620805754	none
1937	ST8SIA1	0.797	7.42576797824132	non_brain
1938	SH3PXD2A	0.797	10.9993012873518	Both
1939	TTC39B	0.797	7.20728180947326	none
1940	FUT9	0.802	5.71588270595237	none
1941	DYNLT3	0.797	11.215176690177	none
1942	HIPK2	0.796	9.97964754459334	non_brain
1943	NAPEPLD	0.801	8.5698326848665	none
1944	C9ORF4	0.797	9.58494646900921	none
1945	ACCN4	0.797	5.78864949512108	none
1946	SPON2	0.802	7.04810621473955	non_brain
1947	LMCD1	0.798	7.53051619239443	none
1948	CBLN3	0.797	2.82705515637235	none
1949	DENND5A	0.797	10.8162234487918	non_brain
1950	VSTM2B	0.8	12.2176855703298	none
1951	HRH2	0.802	4.8514171615708	Both
1952	AGRN	0.797	7.58285978550358	non_brain
1953	HSD17B4	0.797	9.51189909807273	non_brain
1954	NCRNA00158	0.796	5.03563888208012	none
1955	GADD45A	0.796	8.62007283721298	non_brain
1956	GD136470	0.796	6.30610001309479	none
1957	RASL11A	0.799	5.59932673024962	non_brain
1958	NINJ1	0.797	9.6266817577385	non_brain
1959	CLK4	0.798	6.65263198725021	none
1960	MCM7	0.796	10.1111121073622	none
1961	MYBL1	0.797	5.39414843826037	Both
1962	NCK2	0.797	5.61655079161404	non_brain
1963	GNAS	0.796	14.8870562665334	Both
1964	CLEC4G	0.796	6.47474249041784	none
1965	PIM1	0.795	7.26120076558336	Both
1966	NKX61	0.796	6.63102715803527	none
1967	CCDC34	0.795	10.1475615364229	none
1968	GCA	0.795	10.0607798374467	none
1969	ANKRD45	0.796	5.08548676244317	none
1970	CSMD3	0.795	6.77990693234165	Both
1971	GAB2	0.794	9.17001039733954	non_brain
1972	PLCH1	0.797	5.71484485581835	none
1973	HCN2	0.795	4.96939480152841	none
1974	SPTLC2	0.796	6.26014532951802	non_brain
1975	COL19A1	0.798	4.20459725654012	none
1976	UHMK1	0.796	9.030541140408	brain
1977	ECM1	0.798	5.89298989746286	none
1978	SNTG1	0.796	5.1524837746289	none
1979	SHROOM1	0.796	8.09210519535201	none
1980	HTR1E	0.796	6.10125638025672	none
1981	STK32A	0.798	4.50790086427277	none
1982	LIPA	0.794	9.68472410586298	non_brain
1983	ZDHHC20	0.797	8.57574188100124	none
1984	C18ORF56	0.793	6.01157252158584	none
1985	TCP11L2	0.796	6.40227793037157	none
1986	DNAH2	0.795	5.30636531708194	none
1987	LRRIQ1	0.795	4.72667069607533	none
1988	FAM89A	0.798	8.32318581252937	non_brain
1989	CRMP1	0.796	9.00438465308823	brain
1990	PDE1C	0.794	7.87782162619165	non_brain
1991	C1QL1	0.793	6.52554223004426	none
1992	FOXA1	0.794	2.19598578602501	non_brain
1993	RBM24	0.795	4.17345694638118	none
1994	PLXND1	0.794	8.01848180995983	none
1995	HTR5A	0.797	5.68324558614924	Both
1996	MAP4K4	0.794	9.45822815572241	non_brain
1997	PTPDC1	0.796	8.86954880187939	none
1998	PLK5P	0.793	7.15022462026117	none
1999	MPP1	0.793	10.351628577279	non_brain
[truncated: 15,349 more rows]
