# Supplementary material for: A comparison of anatomic and cellular transcriptome structures across 40 human brain diseases
Source: PLoS Biol. 2023 Apr 20;21(4):e3002058. doi: 10.1371/journal.pbio.3002058 (PMC10118126; doi:10.1371/journal.pbio.3002058)
Supplement: S1 Data — (ZIP) [file pbio.3002058.s009.zip › Input/Disease_Cell_type_correlation_overlap_matrix.csv]

	alcoholic intoxication	alzheimer disease	amnesia	amphetamine-related disorders	amyotrophic lateral sclerosis	astrocytoma	ataxia	autistic disorder	bipolar disorder	cocaine-related disorders	dementia	depressive disorder	dystonia	epilepsy	epilepsy, temporal lobe	frontotemporal lobar degeneration	glioblastoma	glioma	gliosarcoma	heroin dependence	huntington disease	hyperalgesia	language development disorders	learning disorders	marijuana abuse	mental retardation, x-linked	migraine disorders	multiple sclerosis	narcolepsy	neuralgia	neurofibromatosis 1	obsessive-compulsive disorder	parkinson disease	parkinsonian disorders	schizophrenia	seasonal affective disorder	spastic paraplegia, hereditary	substance withdrawal syndrome	tobacco use disorder	williams syndrome
alcoholic intoxication	1	0.296775293385915	0.499452028660638	0.529856074133524	0.562188524579246	-0.0935707528630551	0.692368212676376	0.545426628625126	0.611571550465035	0.65643853212967	-0.0389673150617087	0.630052049866584	0.325923329564343	0.650797576940433	0.441211577633852	0.392229499756429	-0.479452423361653	-0.179531154314958	-0.0509564856015355	0.597939411944247	0.130289281116473	0.658697126683427	0.24374864665224	0.370224489937068	0.0462563358590908	0.521693626048784	-0.0337009872741444	-0.0153220791985257	0.145408282051024	0.399848422435777	0.430928796303722	0.258737135731453	0.509975708113053	0.375760110524325	0.640831317534036	0.249950307378089	0.651980458707	0.465727495114712	0.264857618320805	0.272918238978344
alzheimer disease	0.296775293385915	1	0.320529463142114	0.0632268094463648	0.51494257658351	-0.0488569222563742	0.156102359234387	0.36545663159345	0.463661677537982	0.385365643625357	0.402274769958112	0.551489903560437	0.469999094283102	-0.0157753073789532	0.132187390910176	0.668999428228308	-0.0967679500710051	0.382869083965542	0.376108028455998	-0.0936930727832286	0.478304085422152	0.545741387352486	-0.267472274876151	0.0736170493561394	0.317707211402685	0.194535929147578	0.0911583825040006	0.298825375012306	-0.13495971036464	-0.205781155121443	0.387465272193378	-0.245330947697304	0.445625018181	0.295073835873249	0.430697912061003	0.112741194192182	0.591518008401488	0.537475293189446	-0.304558735032841	0.70067531600144
amnesia	0.499452028660638	0.320529463142114	1	0.178178770317618	0.409625221628945	-0.207635020603153	0.46919493739176	0.395475743267851	0.425355058346417	0.467123296019775	-0.103237186846287	0.477880888247246	0.284894683064538	0.409812619880291	0.355195708006551	0.221741863289456	-0.464844406403931	-0.201979242302256	0.0239853207051876	0.195488772707478	0.222912824851951	0.633131974578332	-0.0313592443509354	0.117081867759787	0.106021633039312	0.301258113016374	0.0336290984149681	-0.22359045423606	0.312007182402494	0.202147111306436	0.186590787992728	0.0519797156996757	0.180254560787357	0.270633756175894	0.332717514776973	0.0192967394596725	0.503406183433057	0.473158977810181	-0.146102572338835	0.11096076647507
amphetamine-related disorders	0.529856074133524	0.0632268094463648	0.178178770317618	1	0.195472310099731	-0.23708475825164	0.607693847290397	0.599833333252985	0.606056059305609	0.725311787406425	-0.163143774815905	0.617467643207481	0.519496105071066	0.772776131258389	0.594700596042235	0.181888970083169	-0.454107875564241	-0.368519391125059	-0.317125082324274	0.744018204677579	0.175862811308548	0.551028305194701	0.715826202159353	0.505319163946838	0.358594341204963	0.611009197973642	-0.0997982643577873	-0.223494513930877	0.115011586646889	0.580645808176489	0.624327224300529	0.660627795509391	0.64992059766191	0.651774365408908	0.683304916735154	0.376464769808944	0.452900683719117	0.422963900984131	0.535913861600087	-0.0169798822232876
amyotrophic lateral sclerosis	0.562188524579246	0.51494257658351	0.409625221628945	0.195472310099731	1	0.0773075579081961	0.355862412114004	0.516747352034471	0.650022534998808	0.515284364605795	0.151700304772943	0.591327372752709	0.408730844702369	0.259644499186865	0.247442268682268	0.675040963049572	-0.371509687709127	0.247996488843084	0.259348836908098	0.204422342472876	0.294071648764408	0.581149179899768	-0.12997855193726	0.240296834498158	0.132663392995854	0.608392566579013	0.164965873598645	0.111572354603859	-0.0328045541648467	0.100900264205506	0.551164554544682	-0.0928276891395108	0.610719335138134	0.3321747970448	0.664769103840855	0.0660667863162123	0.836909936194426	0.49389613476619	-0.203640200729697	0.558695664372449
astrocytoma	-0.0935707528630551	-0.0488569222563742	-0.207635020603153	-0.23708475825164	0.0773075579081961	1	-0.370444736726134	-0.366613974682947	-0.254133246023993	-0.354424239730133	0.313690890519904	-0.266919897087966	-0.426431150645593	-0.394507115210328	-0.320673260832314	-0.000985311668053117	0.688743273612394	0.67626247790834	0.612565917056102	-0.266108688208117	-0.314561970355442	-0.282744515390393	-0.35589320058914	-0.198492173104436	-0.296649167761752	-0.161567655802057	0.593186536492405	0.400457688844816	0.042070071976978	0.0591437329247405	-0.376342200417017	-0.287809589054186	-0.114012652978615	-0.343626614600726	-0.13852138470685	0.0680757057741524	-0.20931877558564	-0.429502067495241	-0.198227467023402	0.213027259149451
ataxia	0.692368212676376	0.156102359234387	0.46919493739176	0.607693847290397	0.355862412114004	-0.370444736726134	1	0.720382879049988	0.658249960865103	0.71178480039505	-0.394923276677978	0.628160924499959	0.564180934093466	0.839595791561355	0.78495363246036	0.19304634606388	-0.649112439301529	-0.539379838872225	-0.395518592036146	0.615204221990266	0.39387692786581	0.580725509957274	0.641663626721986	0.604914649045497	0.269439115675887	0.593869788613341	-0.283861414833979	-0.323002156163602	-0.00756502250275352	0.375326483568786	0.546309765402005	0.579541883506537	0.385713631861989	0.570410036657667	0.673972773212305	0.239761849082114	0.527281230988787	0.568594228559968	0.336147806545499	0.0360081148987097
autistic disorder	0.545426628625126	0.36545663159345	0.395475743267851	0.599833333252985	0.516747352034471	-0.366613974682947	0.720382879049988	1	0.932013835069772	0.838639069221464	-0.338290008500128	0.884019906202012	0.769370443668311	0.747912400615061	0.683865017982273	0.369007967504947	-0.636875129663333	-0.338713976103694	-0.191288816546531	0.54201278286129	0.648506410347166	0.653615340369873	0.430712628819169	0.465117253280165	0.635980361780974	0.768224853827318	-0.14298482743626	-0.380987213743919	-0.0466829270725374	0.238224285020976	0.705582386503158	0.429099618679399	0.539076086224827	0.665288970881275	0.880101657159115	0.406213067848605	0.72212546648989	0.848214440358373	0.210296007666388	0.277084702166402
bipolar disorder	0.611571550465035	0.463661677537982	0.425355058346417	0.606056059305609	0.650022534998808	-0.254133246023993	0.658249960865103	0.932013835069772	1	0.850749443105904	-0.19031443834519	0.917380947035336	0.728202050205797	0.671540067537038	0.621223396285703	0.488358461536995	-0.574932141962472	-0.153346042768475	-0.0129492163267619	0.562642144733464	0.572151934268399	0.703697541397316	0.291535076357636	0.373709137430872	0.55854970257887	0.802769733410394	0.0158097268412805	-0.231739729836871	-0.0624044302889946	0.29751605997171	0.753415097093743	0.366135162348916	0.660849271867252	0.64192788701556	0.930078375371092	0.412509809549518	0.811694824608026	0.815010322924086	0.134269694802915	0.414505666245311
cocaine-related disorders	0.65643853212967	0.385365643625357	0.467123296019775	0.725311787406425	0.515284364605795	-0.354424239730133	0.71178480039505	0.838639069221464	0.850749443105904	1	-0.219370443827367	0.900796278990516	0.74759007318251	0.830648035877438	0.748518354778436	0.421549604248427	-0.679338961692224	-0.30271606200429	-0.266528999989109	0.685519039224516	0.479284174126077	0.791260801060043	0.451478443905888	0.49071223254036	0.503849856439735	0.739813107199053	-0.0784468626715447	-0.296222136814065	0.125789178143804	0.378166539374027	0.705866988397	0.466791101463061	0.689041033875954	0.727283022252218	0.851118487474621	0.388345952210996	0.751101714387337	0.839592172827904	0.3155867328635	0.204492787198172
dementia	-0.0389673150617087	0.402274769958112	-0.103237186846287	-0.163143774815905	0.151700304772943	0.313690890519904	-0.394923276677978	-0.338290008500128	-0.19031443834519	-0.219370443827367	1	-0.174011188106117	-0.16183924967902	-0.426021022413422	-0.371443083373932	0.470529618861578	0.331692886002027	0.530016998743945	0.508832564253405	-0.215396564156675	-0.293867649734662	0.0920235661955466	-0.358885268903538	-0.313457629500761	-0.314670484388261	-0.190215565131657	0.262380992978338	0.63043077751017	-0.075406002264769	-0.109458380207972	-0.0842894629380668	-0.493361012520964	0.207113003495964	-0.200583264744241	-0.132652895835835	-0.0674782429377366	0.0158497877490461	-0.266336878369157	-0.222886665931018	0.421354748600295
depressive disorder	0.630052049866584	0.551489903560437	0.477880888247246	0.617467643207481	0.591327372752709	-0.266919897087966	0.628160924499959	0.884019906202012	0.917380947035336	0.900796278990516	-0.174011188106117	1	0.732009712337546	0.69792766091325	0.625095929435765	0.470567712120528	-0.556902510033788	-0.141142841259865	-0.0560437569511461	0.534127728529595	0.622448129741524	0.809332159225234	0.254648372020011	0.404128050274263	0.638122536545732	0.71671089305172	0.0273891681695409	-0.217871036797979	0.0626669051552226	0.265113719536631	0.673853528160602	0.285561351491757	0.665621523025923	0.682797343903717	0.876595184729187	0.405786338107738	0.774111420200163	0.901248919519249	0.134395732827362	0.375834847380236
dystonia	0.325923329564343	0.469999094283102	0.284894683064538	0.519496105071066	0.408730844702369	-0.426431150645593	0.564180934093466	0.769370443668311	0.728202050205797	0.74759007318251	-0.16183924967902	0.732009712337546	1	0.585329026310263	0.610692044358274	0.380383766618472	-0.611527067475614	-0.231740496266138	-0.158228062983648	0.371391154567067	0.62203716402484	0.57485620896087	0.374593411320398	0.45494769748147	0.590723005534861	0.599894907178973	-0.198865267784597	-0.326999256937282	-0.202251456193747	0.0776689698709493	0.738181452853631	0.336214743053136	0.650005708480779	0.749669467951728	0.697815551827283	0.327038609032663	0.623049311091685	0.724984588519387	0.0754825473031136	0.265743069769014
epilepsy	0.650797576940433	-0.0157753073789532	0.409812619880291	0.772776131258389	0.259644499186865	-0.394507115210328	0.839595791561355	0.747912400615061	0.671540067537038	0.830648035877438	-0.426021022413422	0.69792766091325	0.585329026310263	1	0.78593779187361	0.101571168863476	-0.668282413182174	-0.595330140516003	-0.471422750959974	0.769643954926221	0.306037540664874	0.629081182475252	0.719744975814241	0.562250722944198	0.369621723676376	0.695672052683828	-0.211657869678734	-0.460364597206776	0.155547181884576	0.521766975863652	0.547628409525303	0.636564181853441	0.488449756150307	0.63685061430914	0.706674394053808	0.331439229828377	0.484768043727666	0.615840700529408	0.469515875391222	-0.111260339450609
epilepsy, temporal lobe	0.441211577633852	0.132187390910176	0.355195708006551	0.594700596042235	0.247442268682268	-0.320673260832314	0.78495363246036	0.683865017982273	0.621223396285703	0.748518354778436	-0.371443083373932	0.625095929435765	0.610692044358274	0.78593779187361	1	0.201572869393677	-0.52897135357106	-0.395329105868955	-0.399220689285818	0.585323338519555	0.506265766488219	0.581673583824893	0.632215665706332	0.57188892968072	0.438577605948215	0.634970300854163	-0.187899304693115	-0.293431971350215	-0.0674552583221364	0.334970820236997	0.550900991159004	0.68228059671067	0.428338870597624	0.538611952973112	0.679031522548275	0.233364663113852	0.476210581173941	0.578233479593439	0.379871688120119	-0.0239961105532105
frontotemporal lobar degeneration	0.392229499756429	0.668999428228308	0.221741863289456	0.181888970083169	0.675040963049572	-0.000985311668053117	0.19304634606388	0.369007967504947	0.488358461536995	0.421549604248427	0.470529618861578	0.470567712120528	0.380383766618472	0.101571168863476	0.201572869393677	1	-0.244767291612676	0.286293456218052	0.187777707393761	0.159884154512462	0.226300166536542	0.529490989298382	-0.014016190499815	0.190252738333975	0.102099571580238	0.39424783532613	-0.0357623309034348	0.36816269800468	-0.110436163980757	-0.0214521550240119	0.5844553428894	-0.0508764796165114	0.624557675215345	0.317571065316519	0.518770693746984	0.0434097129464701	0.712120074627822	0.406726975558723	-0.0838684962804078	0.677597673322428
glioblastoma	-0.479452423361653	-0.0967679500710051	-0.464844406403931	-0.454107875564241	-0.371509687709127	0.688743273612394	-0.649112439301529	-0.636875129663333	-0.574932141962472	-0.679338961692224	0.331692886002027	-0.556902510033788	-0.611527067475614	-0.668282413182174	-0.52897135357106	-0.244767291612676	1	0.64126320134451	0.498901436998245	-0.490488461529385	-0.317800950629609	-0.512280168247585	-0.414532488145727	-0.37410878656806	-0.246160915674539	-0.473530329431535	0.384023306370934	0.443757953085513	-0.0145186143440869	-0.202426904678571	-0.59331477594616	-0.321873436847153	-0.380824498862975	-0.571018150157624	-0.457698172580273	-0.167340252164395	-0.591461458430027	-0.585940073684751	-0.166978599267804	0.0598391877714825
glioma	-0.179531154314958	0.382869083965542	-0.201979242302256	-0.368519391125059	0.247996488843084	0.67626247790834	-0.539379838872225	-0.338713976103694	-0.153346042768475	-0.30271606200429	0.530016998743945	-0.141142841259865	-0.231740496266138	-0.595330140516003	-0.395329105868955	0.286293456218052	0.64126320134451	1	0.800421809083814	-0.468003760582892	-0.058991070625393	-0.14391528561994	-0.640475749047915	-0.285092109988712	-0.111294395967563	-0.180238754827113	0.614034863628584	0.527508260854948	-0.182198855157068	-0.275729671837487	-0.168436995198008	-0.530799446627559	0.0379486896229033	-0.330953180427049	-0.0779710200050894	-0.116931362219045	-0.00309616298566892	-0.248077896066474	-0.453496620808218	0.497751863525789
gliosarcoma	-0.0509564856015355	0.376108028455998	0.0239853207051876	-0.317125082324274	0.259348836908098	0.612565917056102	-0.395518592036146	-0.191288816546531	-0.0129492163267619	-0.266528999989109	0.508832564253405	-0.0560437569511461	-0.158228062983648	-0.471422750959974	-0.399220689285818	0.187777707393761	0.498901436998245	0.800421809083814	1	-0.388766456142468	-0.0119803671423825	-0.0762750250330877	-0.657788438904611	-0.365663484381734	-0.102655677643632	-0.131770474666398	0.706560610158351	0.336370704751439	-0.265758626984112	-0.259779260912059	-0.199389402316496	-0.581264135680782	-0.0239232590819177	-0.342646364619261	-0.0461014126837486	-0.0365762158905966	0.00949689158126535	-0.202311564901038	-0.55883328104222	0.47035667944182
heroin dependence	0.597939411944247	-0.0936930727832286	0.195488772707478	0.744018204677579	0.204422342472876	-0.266108688208117	0.615204221990266	0.54201278286129	0.562642144733464	0.685519039224516	-0.215396564156675	0.534127728529595	0.371391154567067	0.769643954926221	0.585323338519555	0.159884154512462	-0.490488461529385	-0.468003760582892	-0.388766456142468	1	0.0919773449391954	0.459473980164273	0.592028025568205	0.391198439568143	0.26880058153646	0.553015580382218	-0.15962001434951	-0.187647009168602	0.143941438888692	0.520651467388803	0.566634888927542	0.638991511773026	0.510096806550308	0.471221897388197	0.602529307307738	0.32093282049828	0.3925544675634	0.384836293057009	0.629854792377544	-0.0235916452275184
huntington disease	0.130289281116473	0.478304085422152	0.222912824851951	0.175862811308548	0.294071648764408	-0.314561970355442	0.39387692786581	0.648506410347166	0.572151934268399	0.479284174126077	-0.293867649734662	0.622448129741524	0.62203716402484	0.306037540664874	0.506265766488219	0.226300166536542	-0.317800950629609	-0.058991070625393	-0.0119803671423825	0.0919773449391954	1	0.329329706948524	0.0559477977924622	0.324951660722566	0.70614542948275	0.35865708897015	-0.0246012547117874	-0.315071472832606	-0.225045882390756	-0.249137139821337	0.37726991859538	0.143869137543086	0.271921485900944	0.413122770914512	0.503733527368343	0.0606134156181462	0.416380784984448	0.666730193683585	-0.0470916669635465	0.238499665714607
hyperalgesia	0.658697126683427	0.545741387352486	0.633131974578332	0.551028305194701	0.581149179899768	-0.282744515390393	0.580725509957274	0.653615340369873	0.703697541397316	0.791260801060043	0.0920235661955466	0.809332159225234	0.57485620896087	0.629081182475252	0.581673583824893	0.529490989298382	-0.512280168247585	-0.14391528561994	-0.0762750250330877	0.459473980164273	0.329329706948524	1	0.246364971798059	0.341279054964759	0.335219155561538	0.625969870194966	-0.0232400210844675	0.00415744934439856	0.142742111667227	0.388344039680453	0.563904193815438	0.196430157921024	0.633825078611452	0.558496851625222	0.719028165798298	0.212100982672197	0.736094169017117	0.716435853010272	0.07675759230851	0.344736389346865
language development disorders	0.24374864665224	-0.267472274876151	-0.0313592443509354	0.715826202159353	-0.12997855193726	-0.35589320058914	0.641663626721986	0.430712628819169	0.291535076357636	0.451478443905888	-0.358885268903538	0.254648372020011	0.374593411320398	0.719744975814241	0.632215665706332	-0.014016190499815	-0.414532488145727	-0.640475749047915	-0.657788438904611	0.592028025568205	0.0559477977924622	0.246364971798059	1	0.560225393517442	0.207834114284115	0.413986700470289	-0.490400041925002	-0.375700262591248	0.0474160182742784	0.462525620197597	0.434488990401168	0.814041693210027	0.308751457235946	0.557913211133274	0.396847510611878	0.244743690628478	0.123866284841083	0.221150260337206	0.628614801663837	-0.323172767193004
learning disorders	0.370224489937068	0.0736170493561394	0.117081867759787	0.505319163946838	0.240296834498158	-0.198492173104436	0.604914649045497	0.465117253280165	0.373709137430872	0.49071223254036	-0.313457629500761	0.404128050274263	0.45494769748147	0.562250722944198	0.57188892968072	0.190252738333975	-0.37410878656806	-0.285092109988712	-0.365663484381734	0.391198439568143	0.324951660722566	0.341279054964759	0.560225393517442	1	0.289993943207343	0.460800752853267	-0.341634798656195	-0.113562227572247	-0.0118753259365968	0.283077054463203	0.504917869117676	0.537898404033857	0.448049762245953	0.538714057570042	0.508184705519487	0.122378381320374	0.352791032173419	0.336075713379595	0.319637243798489	0.0381457175314434
marijuana abuse	0.0462563358590908	0.317707211402685	0.106021633039312	0.358594341204963	0.132663392995854	-0.296649167761752	0.269439115675887	0.635980361780974	0.55854970257887	0.503849856439735	-0.314670484388261	0.638122536545732	0.590723005534861	0.369621723676376	0.438577605948215	0.102099571580238	-0.246160915674539	-0.111294395967563	-0.102655677643632	0.26880058153646	0.70614542948275	0.335219155561538	0.207834114284115	0.289993943207343	1	0.376902136223936	-0.0680033831749139	-0.305245557344725	-0.0153238049548341	-0.0804468983006491	0.452418129229414	0.258463639136067	0.311646933974818	0.522089921725878	0.503306745396162	0.284940889570533	0.318822784919201	0.643863798743092	0.133271811078278	0.11911969839441
mental retardation, x-linked	0.521693626048784	0.194535929147578	0.301258113016374	0.611009197973642	0.608392566579013	-0.161567655802057	0.593869788613341	0.768224853827318	0.802769733410394	0.739813107199053	-0.190215565131657	0.71671089305172	0.599894907178973	0.695672052683828	0.634970300854163	0.39424783532613	-0.473530329431535	-0.180238754827113	-0.131770474666398	0.553015580382218	0.35865708897015	0.625969870194966	0.413986700470289	0.460800752853267	0.376902136223936	1	-0.0128359983410649	-0.184177339260397	-0.0166416689082117	0.441891748518947	0.676557132822462	0.4402022333965	0.659093259034528	0.490059587147374	0.862820044927355	0.237377432185582	0.746461649710154	0.610589101855363	0.21716179947388	0.306183541453396
migraine disorders	-0.0337009872741444	0.0911583825040006	0.0336290984149681	-0.0997982643577873	0.164965873598645	0.593186536492405	-0.283861414833979	-0.14298482743626	0.0158097268412805	-0.0784468626715447	0.262380992978338	0.0273891681695409	-0.198865267784597	-0.211657869678734	-0.187899304693115	-0.0357623309034348	0.384023306370934	0.614034863628584	0.706560610158351	-0.15962001434951	-0.0246012547117874	-0.0232400210844675	-0.490400041925002	-0.341634798656195	-0.0680033831749139	-0.0128359983410649	1	0.203670652024887	-0.11725599381777	-0.0792919827991259	-0.274581077211882	-0.412558290089354	-0.0603333450355037	-0.257435910996794	0.000363445723882338	0.0159877869070559	-0.0377021994178852	-0.125495618450435	-0.348315351658925	0.23861766406012
multiple sclerosis	-0.0153220791985257	0.298825375012306	-0.22359045423606	-0.223494513930877	0.111572354603859	0.400457688844816	-0.323002156163602	-0.380987213743919	-0.231739729836871	-0.296222136814065	0.63043077751017	-0.217871036797979	-0.326999256937282	-0.460364597206776	-0.293431971350215	0.36816269800468	0.443757953085513	0.527508260854948	0.336370704751439	-0.187647009168602	-0.315071472832606	0.00415744934439856	-0.375700262591248	-0.113562227572247	-0.305245557344725	-0.184177339260397	0.203670652024887	1	-0.0414590677776453	-0.0520711288386026	-0.0700778664641916	-0.350960849682823	0.110634042273147	-0.310912444750363	-0.139334652694163	-0.167915104764329	-0.0163338867031636	-0.335538660499424	-0.1758654655902	0.521245798273188
narcolepsy	0.145408282051024	-0.13495971036464	0.312007182402494	0.115011586646889	-0.0328045541648467	0.042070071976978	-0.00756502250275352	-0.0466829270725374	-0.0624044302889946	0.125789178143804	-0.075406002264769	0.0626669051552226	-0.202251456193747	0.155547181884576	-0.0674552583221364	-0.110436163980757	-0.0145186143440869	-0.182198855157068	-0.265758626984112	0.143941438888692	-0.225045882390756	0.142742111667227	0.0474160182742784	-0.0118753259365968	-0.0153238049548341	-0.0166416689082117	-0.11725599381777	-0.0414590677776453	1	0.352111219618812	-0.167696967685988	0.0423516468658028	0.0185109370558558	0.0842405748502077	-0.0292990844792683	0.0196012965095663	-0.0207136280191055	0.120864082933889	0.275205642192786	-0.233820858803791
neuralgia	0.399848422435777	-0.205781155121443	0.202147111306436	0.580645808176489	0.100900264205506	0.0591437329247405	0.375326483568786	0.238224285020976	0.29751605997171	0.378166539374027	-0.109458380207972	0.265113719536631	0.0776689698709493	0.521766975863652	0.334970820236997	-0.0214521550240119	-0.202426904678571	-0.275729671837487	-0.259779260912059	0.520651467388803	-0.249137139821337	0.388344039680453	0.462525620197597	0.283077054463203	-0.0804468983006491	0.441891748518947	-0.0792919827991259	-0.0520711288386026	0.352111219618812	1	0.216044315689086	0.473512060596373	0.359909366082287	0.320256633384487	0.391214940922239	0.344339300571696	0.211554076309014	0.0969058749785211	0.356341531081756	-0.143980993566583
neurofibromatosis 1	0.430928796303722	0.387465272193378	0.186590787992728	0.624327224300529	0.551164554544682	-0.376342200417017	0.546309765402005	0.705582386503158	0.753415097093743	0.705866988397	-0.0842894629380668	0.673853528160602	0.738181452853631	0.547628409525303	0.550900991159004	0.5844553428894	-0.59331477594616	-0.168436995198008	-0.199389402316496	0.566634888927542	0.37726991859538	0.563904193815438	0.434488990401168	0.504917869117676	0.452418129229414	0.676557132822462	-0.274581077211882	-0.0700778664641916	-0.167696967685988	0.216044315689086	1	0.457345208538514	0.757434454702641	0.651645150418439	0.763163725777818	0.30593540305503	0.738134978970814	0.599818620152834	0.263929016281304	0.365025962443046
obsessive-compulsive disorder	0.258737135731453	-0.245330947697304	0.0519797156996757	0.660627795509391	-0.0928276891395108	-0.287809589054186	0.579541883506537	0.429099618679399	0.366135162348916	0.466791101463061	-0.493361012520964	0.285561351491757	0.336214743053136	0.636564181853441	0.68228059671067	-0.0508764796165114	-0.321873436847153	-0.530799446627559	-0.581264135680782	0.638991511773026	0.143869137543086	0.196430157921024	0.814041693210027	0.537898404033857	0.258463639136067	0.4402022333965	-0.412558290089354	-0.350960849682823	0.0423516468658028	0.473512060596373	0.457345208538514	1	0.326680295871644	0.465586048981059	0.449858326322639	0.28181189356829	0.190190589307513	0.244978667394211	0.641042454055495	-0.271907383932632
parkinson disease	0.509975708113053	0.445625018181	0.180254560787357	0.64992059766191	0.610719335138134	-0.114012652978615	0.385713631861989	0.539076086224827	0.660849271867252	0.689041033875954	0.207113003495964	0.665621523025923	0.650005708480779	0.488449756150307	0.428338870597624	0.624557675215345	-0.380824498862975	0.0379486896229033	-0.0239232590819177	0.510096806550308	0.271921485900944	0.633825078611452	0.308751457235946	0.448049762245953	0.311646933974818	0.659093259034528	-0.0603333450355037	0.110634042273147	0.0185109370558558	0.359909366082287	0.757434454702641	0.326680295871644	1	0.679318944909709	0.748573731176638	0.289178921855203	0.720758724174564	0.507274918822079	0.207570496079159	0.395322023380859
parkinsonian disorders	0.375760110524325	0.295073835873249	0.270633756175894	0.651774365408908	0.3321747970448	-0.343626614600726	0.570410036657667	0.665288970881275	0.64192788701556	0.727283022252218	-0.200583264744241	0.682797343903717	0.749669467951728	0.63685061430914	0.538611952973112	0.317571065316519	-0.571018150157624	-0.330953180427049	-0.342646364619261	0.471221897388197	0.413122770914512	0.558496851625222	0.557913211133274	0.538714057570042	0.522089921725878	0.490059587147374	-0.257435910996794	-0.310912444750363	0.0842405748502077	0.320256633384487	0.651645150418439	0.465586048981059	0.679318944909709	1	0.630500592976739	0.482528455556216	0.544658389699053	0.659570815042183	0.264485432669196	0.0743599310789916
schizophrenia	0.640831317534036	0.430697912061003	0.332717514776973	0.683304916735154	0.664769103840855	-0.13852138470685	0.673972773212305	0.880101657159115	0.930078375371092	0.851118487474621	-0.132652895835835	0.876595184729187	0.697815551827283	0.706674394053808	0.679031522548275	0.518770693746984	-0.457698172580273	-0.0779710200050894	-0.0461014126837486	0.602529307307738	0.503733527368343	0.719028165798298	0.396847510611878	0.508184705519487	0.503306745396162	0.862820044927355	0.000363445723882338	-0.139334652694163	-0.0292990844792683	0.391214940922239	0.763163725777818	0.449858326322639	0.748573731176638	0.630500592976739	1	0.368944651474638	0.805652709332929	0.739506666036735	0.245738443212696	0.410459211366763
seasonal affective disorder	0.249950307378089	0.112741194192182	0.0192967394596725	0.376464769808944	0.0660667863162123	0.0680757057741524	0.239761849082114	0.406213067848605	0.412509809549518	0.388345952210996	-0.0674782429377366	0.405786338107738	0.327038609032663	0.331439229828377	0.233364663113852	0.0434097129464701	-0.167340252164395	-0.116931362219045	-0.0365762158905966	0.32093282049828	0.0606134156181462	0.212100982672197	0.244743690628478	0.122378381320374	0.284940889570533	0.237377432185582	0.0159877869070559	-0.167915104764329	0.0196012965095663	0.344339300571696	0.30593540305503	0.28181189356829	0.289178921855203	0.482528455556216	0.368944651474638	1	0.207406250150814	0.382983165153571	0.205137725847408	0.109385010110246
spastic paraplegia, hereditary	0.651980458707	0.591518008401488	0.503406183433057	0.452900683719117	0.836909936194426	-0.20931877558564	0.527281230988787	0.72212546648989	0.811694824608026	0.751101714387337	0.0158497877490461	0.774111420200163	0.623049311091685	0.484768043727666	0.476210581173941	0.712120074627822	-0.591461458430027	-0.00309616298566892	0.00949689158126535	0.3925544675634	0.416380784984448	0.736094169017117	0.123866284841083	0.352791032173419	0.318822784919201	0.746461649710154	-0.0377021994178852	-0.0163338867031636	-0.0207136280191055	0.211554076309014	0.738134978970814	0.190190589307513	0.720758724174564	0.544658389699053	0.805652709332929	0.207406250150814	1	0.705128504440993	-0.0094511861304559	0.539434230277433
substance withdrawal syndrome	0.465727495114712	0.537475293189446	0.473158977810181	0.422963900984131	0.49389613476619	-0.429502067495241	0.568594228559968	0.848214440358373	0.815010322924086	0.839592172827904	-0.266336878369157	0.901248919519249	0.724984588519387	0.615840700529408	0.578233479593439	0.406726975558723	-0.585940073684751	-0.248077896066474	-0.202311564901038	0.384836293057009	0.666730193683585	0.716435853010272	0.221150260337206	0.336075713379595	0.643863798743092	0.610589101855363	-0.125495618450435	-0.335538660499424	0.120864082933889	0.0969058749785211	0.599818620152834	0.244978667394211	0.507274918822079	0.659570815042183	0.739506666036735	0.382983165153571	0.705128504440993	1	0.102309969540118	0.268507360129068
tobacco use disorder	0.264857618320805	-0.304558735032841	-0.146102572338835	0.535913861600087	-0.203640200729697	-0.198227467023402	0.336147806545499	0.210296007666388	0.134269694802915	0.3155867328635	-0.222886665931018	0.134395732827362	0.0754825473031136	0.469515875391222	0.379871688120119	-0.0838684962804078	-0.166978599267804	-0.453496620808218	-0.55883328104222	0.629854792377544	-0.0470916669635465	0.07675759230851	0.628614801663837	0.319637243798489	0.133271811078278	0.21716179947388	-0.348315351658925	-0.1758654655902	0.275205642192786	0.356341531081756	0.263929016281304	0.641042454055495	0.207570496079159	0.264485432669196	0.245738443212696	0.205137725847408	-0.0094511861304559	0.102309969540118	1	-0.295142040354067
williams syndrome	0.272918238978344	0.70067531600144	0.11096076647507	-0.0169798822232876	0.558695664372449	0.213027259149451	0.0360081148987097	0.277084702166402	0.414505666245311	0.204492787198172	0.421354748600295	0.375834847380236	0.265743069769014	-0.111260339450609	-0.0239961105532105	0.677597673322428	0.0598391877714825	0.497751863525789	0.47035667944182	-0.0235916452275184	0.238499665714607	0.344736389346865	-0.323172767193004	0.0381457175314434	0.11911969839441	0.306183541453396	0.23861766406012	0.521245798273188	-0.233820858803791	-0.143980993566583	0.365025962443046	-0.271907383932632	0.395322023380859	0.0743599310789916	0.410459211366763	0.109385010110246	0.539434230277433	0.268507360129068	-0.295142040354067	1
