# Supplementary material for: A comparison of anatomic and cellular transcriptome structures across 40 human brain diseases
Source: PLoS Biol. 2023 Apr 20;21(4):e3002058. doi: 10.1371/journal.pbio.3002058 (PMC10118126; doi:10.1371/journal.pbio.3002058)
Supplement: S1 Data — (ZIP) [file pbio.3002058.s009.zip › Input/HBA_cluster_stability_overlap.csv]

	alcoholic intoxication	alzheimer disease	amnesia	amphetamine-related disorders	amyotrophic lateral sclerosis	astrocytoma	ataxia	autistic disorder	bipolar disorder	cocaine-related disorders	dementia	depressive disorder	dystonia	epilepsy	epilepsy, temporal lobe	frontotemporal lobar degeneration	glioblastoma	glioma	gliosarcoma	heroin dependence	huntington disease	hyperalgesia	language development disorders	learning disorders	marijuana abuse	mental retardation, x-linked	migraine disorders	multiple sclerosis	narcolepsy	neuralgia	neurofibromatosis 1	obsessive-compulsive disorder	parkinson disease	parkinsonian disorders	schizophrenia	seasonal affective disorder	spastic paraplegia, hereditary	substance withdrawal syndrome	tobacco use disorder	williams syndrome
alcoholic intoxication	3	1	0	12	1	0	1	1	1	0	0	0	0	0	2	0	0	0	1	0	0	1	0	0	0	0	4	0	1	1	0	0	0	0	0	0	0	0	0	0
alzheimer disease	1	9	0	6	0	0	0	0	0	0	2	0	0	0	0	0	0	0	2	0	0	0	0	0	0	0	7	0	0	0	0	0	0	0	3	0	0	0	0	0
amnesia	0	0	26	1	0	0	0	0	0	0	0	0	0	0	0	0	0	0	0	0	0	3	0	0	0	0	0	0	0	0	0	0	0	0	0	0	0	0	0	0
amphetamine-related disorders	0	0	0	24	0	0	0	1	0	0	0	0	0	0	0	0	0	0	0	0	0	4	0	0	0	0	0	0	0	1	0	0	0	0	0	0	0	0	0	0
amyotrophic lateral sclerosis	1	2	0	11	2	0	1	0	0	0	0	0	0	0	1	0	0	0	2	0	0	0	0	0	0	0	5	0	0	0	0	0	0	0	4	0	0	1	0	0
astrocytoma	0	2	0	6	0	3	0	1	1	0	1	0	0	0	1	0	0	0	0	0	0	6	0	0	0	0	6	0	0	0	0	0	0	0	3	0	0	0	0	0
ataxia	0	0	0	0	0	0	30	0	0	0	0	0	0	0	0	0	0	0	0	0	0	0	0	0	0	0	0	0	0	0	0	0	0	0	0	0	0	0	0	0
autistic disorder	0	0	0	3	0	0	0	5	0	2	0	1	0	0	1	0	0	0	0	0	0	8	0	0	0	0	0	0	0	0	0	0	0	0	0	0	0	10	0	0
bipolar disorder	0	0	0	5	0	0	1	4	1	2	0	3	0	0	1	0	0	0	0	0	0	7	0	0	0	0	0	0	0	0	0	0	0	0	0	0	0	6	0	0
cocaine-related disorders	0	0	0	0	0	0	0	0	0	13	0	0	0	0	0	0	0	0	0	0	0	4	0	0	0	0	0	0	0	0	0	0	0	0	0	0	0	13	0	0
dementia	0	5	0	1	0	0	0	0	0	0	12	0	0	0	0	0	0	3	4	0	0	0	0	0	0	0	1	4	0	0	0	0	0	0	0	0	0	0	0	0
depressive disorder	0	0	0	5	0	0	0	2	1	1	0	8	0	0	1	0	0	0	0	0	0	6	0	0	0	0	0	0	0	1	0	0	0	0	0	0	0	5	0	0
dystonia	0	0	0	13	0	0	2	1	1	2	0	0	7	0	0	0	0	0	0	0	0	0	0	1	0	0	2	0	0	1	0	0	0	0	0	0	0	0	0	0
epilepsy	0	0	0	0	0	0	0	0	0	3	0	0	0	16	4	0	0	0	0	0	0	1	0	0	0	0	0	0	0	0	0	0	0	0	0	0	0	6	0	0
epilepsy, temporal lobe	0	0	0	0	0	0	0	0	0	0	0	0	0	2	28	0	0	0	0	0	0	0	0	0	0	0	0	0	0	0	0	0	0	0	0	0	0	0	0	0
frontotemporal lobar degeneration	1	1	0	1	0	0	0	0	0	0	1	0	0	0	0	10	0	6	3	0	1	0	0	0	1	0	0	2	0	0	0	0	0	0	1	0	0	0	0	2
glioblastoma	0	8	0	0	0	0	0	0	0	0	2	0	0	0	0	0	6	1	1	0	0	0	0	0	0	0	6	5	0	0	0	0	0	0	1	0	0	0	0	0
glioma	0	2	0	0	0	0	0	0	0	0	4	0	0	0	0	0	0	17	3	0	0	0	0	0	0	0	2	1	0	0	0	0	0	0	1	0	0	0	0	0
gliosarcoma	0	0	0	3	0	0	0	1	0	0	2	0	0	0	0	0	0	0	19	0	0	0	0	0	0	0	3	1	0	0	0	0	0	0	1	0	0	0	0	0
heroin dependence	0	0	0	3	0	0	1	4	0	3	0	0	0	0	0	0	0	0	0	4	0	8	0	0	0	0	0	0	0	0	0	0	0	0	0	1	0	6	0	0
huntington disease	0	0	2	12	0	0	5	0	0	0	0	1	0	0	1	0	0	0	0	0	3	0	0	2	0	0	3	0	1	0	0	0	0	0	0	0	0	0	0	0
hyperalgesia	0	0	0	1	0	0	0	0	0	0	0	0	0	0	0	0	0	0	0	0	0	28	0	0	0	0	0	0	0	0	0	0	0	0	0	0	0	1	0	0
language development disorders	0	0	0	0	0	0	1	0	0	0	0	0	0	1	1	0	0	0	0	0	0	0	19	0	0	0	0	0	0	0	0	7	0	0	0	0	0	1	0	0
learning disorders	0	0	0	13	0	0	0	2	0	0	0	0	0	0	0	0	0	0	0	0	0	2	0	6	0	0	2	0	0	4	0	0	0	0	1	0	0	0	0	0
marijuana abuse	0	0	1	8	0	0	0	0	0	2	0	0	0	0	2	0	0	0	0	0	0	7	0	0	5	0	1	0	1	1	0	0	0	0	1	0	0	1	0	0
mental retardation, x-linked	0	0	0	0	0	0	0	0	0	7	0	0	0	6	2	0	0	0	0	0	0	1	0	0	0	2	0	0	0	0	0	0	0	0	0	0	0	12	0	0
migraine disorders	0	0	0	5	0	0	0	1	0	0	0	0	0	0	0	0	0	0	0	0	0	0	0	0	0	0	22	0	0	2	0	0	0	0	0	0	0	0	0	0
multiple sclerosis	0	5	0	0	0	0	0	0	0	0	2	0	0	0	0	0	0	0	0	0	0	0	0	0	0	0	1	22	0	0	0	0	0	0	0	0	0	0	0	0
narcolepsy	0	0	0	10	0	0	2	0	0	0	0	1	0	0	0	0	0	0	0	0	0	0	0	0	2	0	1	0	12	1	0	0	0	0	0	0	0	1	0	0
neuralgia	0	0	0	1	0	0	0	0	0	0	0	0	0	0	0	0	0	0	0	0	0	0	0	0	0	0	0	0	0	29	0	0	0	0	0	0	0	0	0	0
neurofibromatosis 1	1	2	0	4	2	0	2	0	0	0	1	0	0	0	1	0	0	3	1	0	0	0	0	0	3	0	2	0	1	0	3	0	0	0	2	1	0	0	0	1
obsessive-compulsive disorder	0	0	0	0	0	0	0	0	0	0	0	0	0	0	0	0	0	0	0	0	0	0	0	0	0	0	0	0	0	0	0	30	0	0	0	0	0	0	0	0
parkinson disease	1	2	0	16	2	0	1	0	0	0	0	1	0	0	0	0	0	0	1	0	0	0	0	0	0	0	2	0	0	0	0	0	0	1	2	0	0	1	0	0
parkinsonian disorders	0	0	0	3	0	0	2	2	2	0	0	2	2	0	0	0	0	0	0	1	0	1	0	0	0	0	0	0	0	0	0	0	0	15	0	0	0	0	0	0
schizophrenia	0	0	0	7	0	0	1	4	1	2	0	3	0	0	2	0	0	0	0	0	0	6	0	0	0	0	1	0	0	0	0	0	0	0	0	0	0	3	0	0
seasonal affective disorder	0	0	0	0	0	0	1	0	0	3	0	0	0	0	1	0	0	0	0	0	0	1	0	0	0	0	0	0	0	0	0	0	0	0	0	18	0	6	0	0
spastic paraplegia, hereditary	1	3	2	3	1	0	1	3	0	0	0	0	0	0	1	0	0	0	1	1	3	1	0	1	0	0	3	1	0	0	0	0	0	1	0	0	3	0	0	0
substance withdrawal syndrome	0	0	0	0	0	0	0	0	0	1	0	0	0	0	0	0	0	0	0	0	0	2	0	0	0	0	0	0	0	0	0	0	0	0	0	0	0	27	0	0
tobacco use disorder	0	0	0	0	0	0	1	1	0	0	0	0	0	0	0	0	0	0	0	1	0	1	0	0	0	0	0	0	0	0	0	0	0	0	0	0	0	5	21	0
williams syndrome	3	2	0	5	1	0	1	1	0	0	1	0	0	0	3	0	0	1	3	0	0	1	0	0	0	0	1	0	1	0	0	0	0	0	3	0	0	0	0	3
