# Supplementary material for: A comparison of anatomic and cellular transcriptome structures across 40 human brain diseases
Source: PLoS Biol. 2023 Apr 20;21(4):e3002058. doi: 10.1371/journal.pbio.3002058 (PMC10118126; doi:10.1371/journal.pbio.3002058)
Supplement: S1 Data — (ZIP) [file pbio.3002058.s009.zip › Input/DiffStab_dis_cell.csv]

	gene_symbol	stability	mean_Exp	dis_type	human_score	human_fpkm
4691	A1BG	0.672	8.26973069264099	Both	0.184725492897185	2.34984623199177
3405	A2M	0.726	11.2182309443789	Both	0.245978100853446	3.28398149756029
16989	A2ML1	0.076	8.66835171689613	non_brain	0.0940647481337753	2.06335479163039
16137	A3GALT2	0.181	4.51745110195864	none	0.0353942736687184	1.2470149992993
14618	A4GALT	0.297	4.44368577771046	non_brain	0.307082936758628	2.01688393276663
10732	AAAS	0.458	6.83662636744538	non_brain	0.225357671979454	2.81976247700038
4059	AACS	0.709	7.36534646872749	none	0.383988607629946	2.78381569774719
12221	AADACL3	0.415	6.51195107230885	none	0.0134466093339508	1.36600315611313
3145	AADAT	0.738	6.25349316550261	non_brain	0.221441409361694	2.75222545745124
4624	AAGAB	0.675	9.85237423762811	none	0.251430575315427	2.59235806710557
6095	AAK1	0.618	8.30650218078756	none	0.268035141134563	2.80249967005843
16272	AAMP	0.168	7.66733934440502	none	0.218683416372145	2.73602770353319
17145	AANAT	0.045	5.39056597537011	brain	0.0279407232085899	1.64235048413339
10694	AARS	0.465	7.6989672807544	non_brain	0.278088707089102	2.7489542671277
8855	AARS2	0.522	7.73553832043388	non_brain	0.161836809385871	2.72636689358941
11607	AARSD1	0.438	7.80175109625207	none	0.198321829227597	2.00679881962522
7392	AASDH	0.571	7.70071612731311	none	0.226219465013876	2.67207971236769
11428	AASDHPPT	0.434	9.93680732689103	none	0.268236963329672	2.93121716685625
1466	AASS	0.824	6.17126534272936	none	0.383567026329269	2.89661216872718
6016	AATF	0.621	7.90904292574619	none	0.0852831411543312	2.31290420724965
6161	AATK	0.616	6.90956560257499	none	0.209477889443413	2.43348007822048
6048	ABAT	0.62	11.5486277575749	Both	0.328439427825515	2.72093304318731
3667	ABCA1	0.716	5.95557497194473	Both	0.168320144590243	2.40165215587495
16448	ABCA10	0.145	3.87695435643178	non_brain	0.327732708032468	2.87001978986536
15232	ABCA11P	0.256	9.2469521910744	none	0.181926229434105	2.44262297719376
4392	ABCA2	0.682	5.79454218290569	none	0.252254787134679	2.89796595568973
9521	ABCA3	0.499	9.73192742441735	non_brain	0.29300348695258	2.4178205600275
16427	ABCA4	0.147	2.35693636762249	non_brain	0.0987135173768073	2.48689243535556
7523	ABCA5	0.569	8.7303175909152	non_brain	0.541280920863388	2.85374929806852
5067	ABCA6	0.657	5.45703158588058	non_brain	0.33187259889931	3.05132438942396
12314	ABCA7	0.403	6.520274464789	brain	0.224701492641979	2.17040664628506
1340	ABCA8	0.827	5.10339423753262	non_brain	0.464146807766219	3.06401633500758
9450	ABCA9	0.501	2.87257079349376	non_brain	0.295409962936073	3.01374886891299
7159	ABCB1	0.578	5.22402016815235	Both	0.274633895052117	2.93359029874818
4867	ABCB10	0.665	6.76751705365438	non_brain	0.174409817465125	2.61977863924217
12972	ABCB6	0.375	9.65653954083629	non_brain	0.287814131591877	2.70832400951489
4495	ABCB7	0.689	8.03179950224562	Both	0.139383043932889	2.57757330832884
15837	ABCB8	0.208	4.47346961203612	none	0.219679687440142	2.37924439164759
13201	ABCB9	0.367	5.16574940471769	none	0.264862230653031	2.15446402701758
12262	ABCC1	0.407	5.20451842115577	non_brain	0.199398093394745	2.14143660178547
13743	ABCC10	0.344	5.65877983318095	none	0.208550089007542	2.26520368173141
15005	ABCC12	0.268	7.02976040044653	none	0.32846729775164	2.297346027258
1637	ABCC3	0.813	2.00489488227785	non_brain	0.395247202397011	2.55617633121716
9141	ABCC4	0.515	3.39736165111846	non_brain	0.125200167919883	2.74704869710554
6275	ABCC5	0.611	10.076938661002	non_brain	0.361712267020178	2.82944321224994
13770	ABCC6P1	0.343	4.31839493800769	none	0.0578362508449775	2.0565226194572
2547	ABCC8	0.769	9.51692646796447	non_brain	0.379432373155817	2.81748499023407
9490	ABCC9	0.5	4.02531481749287	non_brain	0.366636634124901	2.3342674688092
12880	ABCD1	0.379	3.18128143105188	non_brain	0.0291773625161242	1.18294070697581
3774	ABCD2	0.71	7.32704054980322	non_brain	0.160262593338939	2.30957552738048
10244	ABCD3	0.489	7.32429876082728	non_brain	0.179993455008178	2.67821404601636
14185	ABCD4	0.32	3.76580572919006	non_brain	0.256379416819581	2.6570446197312
3553	ABCE1	0.728	8.40566953736407	non_brain	0.2478382839211	2.67358603872188
8731	ABCF1	0.534	7.58861552937591	non_brain	0.224448828850062	2.87360618617176
12604	ABCF2	0.398	6.78338411657587	none	0.198955280695358	2.36484641932412
11723	ABCF3	0.423	9.41270883735882	none	0.217714809009852	2.7143312585211
7902	ABCG1	0.554	4.46597512985389	non_brain	0.140261110148642	2.46036588042052
1579	ABCG2	0.817	10.2051244133098	non_brain	0.213771367005615	3.0971598352807
16290	ABCG4	0.162	3.26031415697107	none	0.2048402583679	2.39954122200176
11402	ABCG5	0.446	2.96317849507032	non_brain	0.119676691622805	1.96858871096611
15857	ABCG8	0.21	4.60293771086004	non_brain	0.0446380272172324	1.56503910766359
6720	ABHD1	0.597	5.95298873373297	none	0.0278889631062139	2.131065445369
15176	ABHD10	0.259	8.91290257408921	none	0.165953667323223	2.681336348116
8345	ABHD11	0.54	6.05948970277258	none	0.176387180265001	2.58246265992526
5065	ABHD12	0.657	7.5644059152345	non_brain	0.21709245313716	2.73388643029037
2710	ABHD12B	0.76	4.18286201058137	none	0.233131351611244	2.45417658487418
12501	ABHD13	0.397	5.53346607213939	none	0.195775131292506	2.3351940739044
12578	ABHD14A	0.391	9.80733239871312	none	0.243862634733371	3.03151971626481
13872	ABHD14B	0.337	4.54142758203623	none	0.218317337682778	2.69836908024295
7538	ABHD2	0.566	7.13351987384672	none	0.276966282043413	2.69953619723679
3571	ABHD3	0.723	5.41254913071522	none	0.133143409304957	2.9252994661551
7304	ABHD4	0.583	7.58196648128461	none	0.0872792832514759	2.12727923247435
2675	ABHD5	0.762	7.21905103987531	non_brain	0.262515093677994	2.6843854751425
1583	ABHD6	0.815	9.68882628452324	none	0.262532834137161	2.73119392124729
4268	ABHD8	0.694	7.45404713299663	none	0.144069086646067	1.96422492747377
1744	ABI1	0.807	9.39722933292216	none	0.261988432013019	2.78468715641496
3657	ABI2	0.715	8.97826048202045	none	0.3676301110613	2.78063593824935
9409	ABI3	0.508	5.98135612635063	brain	0.0663944228750996	2.70334428609274
3436	ABI3BP	0.725	3.67474335518536	non_brain	0.375422338115193	3.08484196694946
5573	ABL1	0.642	6.60547816586771	non_brain	0.106967002593083	2.15629838787099
9526	ABL2	0.499	4.35457985677899	none	0.247680034912464	2.64532034132737
3002	ABLIM1	0.746	8.83096023333551	non_brain	0.397851276681756	2.81610461003084
2071	ABLIM2	0.791	10.6412257866202	none	0.326767511057271	2.40406116902017
3115	ABLIM3	0.74	8.57705866069814	non_brain	0.255173942044777	2.24801623437623
3301	ABR	0.732	12.814911552827	non_brain	0.295793573575288	2.53962683095158
15655	ABT1	0.232	3.65166501263309	non_brain	0.109557102771123	2.34686520623957
3257	ABTB1	0.738	8.39754367748166	none	0.302374617599878	2.4020427290355
224	ABTB2	0.902	7.66084775692332	none	0.0573034269236214	1.5615046793768
13102	ACAA1	0.368	7.87010849861231	none	0.286401607624721	2.98679987542163
5491	ACAA2	0.639	7.43396656565978	non_brain	0.0935721346836925	2.69867242307084
11861	ACACA	0.418	5.1887830274522	non_brain	0.32717336840701	2.57482623100328
5634	ACACB	0.642	5.60966537202519	non_brain	0.292758217399879	2.29112260694964
15315	ACAD10	0.255	5.1539731970111	none	0.120530218466204	2.37064435103923
5313	ACAD11	0.649	6.27390231963092	none	0.104053978091952	2.40236640222313
12619	ACAD8	0.396	5.67482550069444	non_brain	0.273039518811632	2.52008694978863
13986	ACAD9	0.331	9.99885856705128	non_brain	0.154141370315906	2.33113945741906
10162	ACADL	0.482	3.71347656485921	none	0.191214746915028	2.49390902722652
9890	ACADM	0.484	8.81481831403543	non_brain	0.292889548916439	2.77465296073738
15714	ACADS	0.219	3.28784840131606	Both	0.070073064042225	2.19877065392796
16057	ACADSB	0.191	5.47193775613394	brain	0.242974412355705	2.76993038764791
7053	ACADVL	0.592	12.151791330119	non_brain	0.331624988747062	3.2001955055634
3139	ACAN	0.738	3.41074994004136	non_brain	0.0699254797099297	1.40087849914893
7683	ACAP1	0.563	6.01438440634582	none	0.0825891236188547	1.80929924930151
7606	ACAP2	0.569	8.9017048880041	none	0.296630945478645	2.83210706441796
3406	ACAP3	0.724	7.16361794656725	none	0.364576693422314	2.70610558952406
8234	ACAT1	0.542	9.44845376790941	non_brain	0.286183869384409	2.86123328875085
2979	ACAT2	0.747	10.0967334096126	none	0.208979447749087	2.7636231086817
14332	ACBD4	0.315	5.16177906001633	non_brain	0.121246357850006	2.28013646345255
3543	ACBD5	0.719	9.88006742555225	none	0.218429984754314	2.44962914576872
12456	ACBD6	0.397	9.75704175184255	none	0.21416371192491	2.75831549132374
13117	ACBD7	0.377	9.1675684252825	none	0.122074221009128	2.34033068089101
14046	ACCS	0.327	5.36163155284765	none	0.11812284603004	2.13953943081243
11443	ACD	0.436	8.12698009805218	non_brain	0.240268916159197	2.68851310823187
16719	ACER1	0.116	3.23243015176484	none	0.0323630290146124	1.87370047132585
14855	ACER2	0.278	4.20993912289998	none	0.0395398110369813	1.47031226669919
1599	ACER3	0.815	8.36109469364157	non_brain	0.273975949753495	2.63744542622406
881	ACHE	0.856	8.03738015450031	Both	0.300221230346429	2.52022723905996
15636	ACIN1	0.225	8.56964423199105	none	0.222055175552526	2.49101227733004
1233	ACLY	0.835	7.58494890832754	non_brain	0.23747444797201	2.62244587396513
11641	ACO1	0.431	8.32738032699447	non_brain	0.274226103803471	2.73087545723056
9077	ACO2	0.514	12.1459783302358	non_brain	0.139440194395621	2.48709038119814
14456	ACOT1	0.307	9.95092266177341	non_brain	0.0895294967224803	2.02647617485721
16149	ACOT11	0.183	5.31023607279793	none	0.123421435852785	2.38574424948819
14204	ACOT2	0.32	9.61957367147179	non_brain	0.134401097904739	2.24864469043322
5920	ACOT4	0.636	6.03009071315473	none	0.0720429864629565	2.31201018653008
8963	ACOT7	0.518	9.4241233963179	none	0.308306052699798	2.84961427165239
13246	ACOT8	0.366	8.20030491879119	none	0.114971652787259	2.53560846376251
6070	ACOT9	0.618	8.1676289560409	non_brain	0.10397309649579	2.64982254088103
13159	ACOX1	0.372	7.9059766450709	non_brain	0.136189785405405	2.21545351602142
8694	ACOX2	0.527	5.87968504020379	non_brain	0.119408258943582	2.71757692594956
10137	ACOX3	0.479	5.81094624501929	none	0.132623227017883	1.98595292832879
12923	ACP1	0.376	7.58888053597124	brain	0.288867158615758	2.86308961699048
16530	ACP2	0.135	4.96689738161118	none	0.142150179769191	2.94312906430848
13038	ACP5	0.373	4.7718984759157	non_brain	0.0118488564852675	0.926518651217431
16041	ACP6	0.19	3.51821767789363	none	0.0971834091606532	2.57544861129868
16515	ACPT	0.137	3.62799480931332	none	0.0125252724179123	0.792418167641889
7916	ACR	0.553	4.96563761493267	none	0.00883848527508532	0.6618910826665
15559	ACRBP	0.241	5.21427050090978	non_brain	0.0331687912462623	1.84092159804295
8256	ACRC	0.543	6.87642954997984	none	0.190448300498429	2.28957185986332
3456	ACSBG1	0.727	9.42828633484872	none	0.552881722991023	2.72089027590328
16553	ACSBG2	0.132	2.83713879892009	none	0.0319481335904006	1.88587566019944
8115	ACSF2	0.546	5.10335908087359	none	0.087291527667602	2.40185590948933
11061	ACSF3	0.447	7.70097816539054	none	0.0828036422178435	1.83078774216646
3042	ACSL1	0.746	7.56211340981294	non_brain	0.178689128107795	2.71889197636637
7457	ACSL3	0.573	9.01843137379675	none	0.285228608879169	2.93823667251086
3868	ACSL4	0.704	8.44072714391873	Both	0.267564504207588	2.70145972775096
10529	ACSL5	0.467	3.33611331131976	non_brain	0.0613280094175629	1.69349425648781
4165	ACSL6	0.693	8.8391783332968	brain	0.369319665922441	2.96422266360206
15299	ACSM1	0.254	4.63272500270879	Both	0.0124295806680403	0.823531612540097
13456	ACSM2A	0.359	4.70582505468465	none	0.0107193902739289	0.0787730652892533
12321	ACSM5	0.404	3.08959065010237	none	0.118301477649228	2.79775221769669
8521	ACSS1	0.53	9.16294978522939	none	0.43078664766748	3.10414805381076
4854	ACSS2	0.665	7.43782038213263	none	0.141880123301378	2.63584210852592
5875	ACSS3	0.628	5.98156719515935	none	0.127700648818628	2.43561528652493
1650	ACTA1	0.812	6.26488988709858	non_brain	0.0476143520142974	2.31672635384192
11624	ACTA2	0.426	6.53421987972543	non_brain	0.122462355589188	2.2197624272172
9902	ACTB	0.486	11.9792290944389	Both	0.180291691847185	3.29137070220493
10486	ACTBL2	0.473	8.65533302032715	none	0.0106370223617289	1.28783659259842
10478	ACTC1	0.469	8.86348952257649	non_brain	0.174147373127696	2.44875860063986
10872	ACTG1	0.456	12.0293287063905	non_brain	0.259249165949788	3.09436735325658
12930	ACTG2	0.375	5.21693774689634	non_brain	0.0315632342025456	0.459803936779507
1375	ACTL6A	0.827	7.19860641844828	none	0.0884530846558153	2.648113851006
11260	ACTL6B	0.446	6.26169427475296	none	0.299637801391542	2.77355253490969
16674	ACTL8	0.116	5.47016610360927	none	0.0255170992799239	1.05279576067243
16550	ACTL9	0.133	3.47621479145291	non_brain	0.00510690106348484	0.0259427907752704
253	ACTN1	0.898	8.07928088079546	non_brain	0.520328791668682	2.79919069418935
440	ACTN2	0.883	9.16856715526606	non_brain	0.423945385916669	2.76780289855011
9640	ACTN3	0.505	2.93585999563689	none	0.0120749134905471	0.866397415600566
3706	ACTN4	0.714	7.15224498421178	none	0.260814855003512	2.20731886764095
8233	ACTR10	0.543	10.2137259647654	none	0.294824174894129	2.93222376021539
12149	ACTR1A	0.41	6.77606940503067	none	0.136630382277518	2.37426680855039
9016	ACTR1B	0.531	7.94960887031578	none	0.332493003963713	2.74131207449467
9685	ACTR2	0.491	10.0868321702464	brain	0.372142524926943	2.80577018024356
5105	ACTR3	0.658	9.47452491312491	none	0.223251383250257	2.57018254384637
195	ACTR3B	0.905	9.80315328708337	none	0.290171748119903	2.2644955697832
12824	ACTR5	0.383	4.384621070568	none	0.112624949091844	2.31926277702972
9019	ACTR6	0.515	8.75929432449082	none	0.204891265384426	2.84704441424784
12398	ACTR8	0.399	6.25839745309173	none	0.131774279242659	2.41421351279741
16863	ACTRT2	0.098	3.96330963797622	non_brain	0.0395514091646731	0.133543026317934
2508	ACVR1	0.774	7.90088171623401	Both	0.122211204365254	2.85463806474279
13276	ACVR1B	0.369	3.69861877682808	none	0.286417802404875	2.3129823675881
1076	ACVR1C	0.842	7.03496748727973	none	0.255902408923937	2.53056371459656
2417	ACVR2A	0.771	6.82844730554191	none	0.330901724981524	2.53700737908101
7857	ACVR2B	0.555	9.78339672782626	none	0.119870132617132	1.95547615489161
3205	ACVRL1	0.735	7.32521268349078	non_brain	0.0212668646703067	0.361272812617543
5794	ACY1	0.63	7.7972366150607	non_brain	0.032205447226514	1.60415953874895
8887	ACY3	0.522	4.42267668847492	none	0.258173615410886	3.04454228633511
8619	ACYP1	0.53	9.83703138238036	none	0.275933168478068	3.03003767244716
4952	ACYP2	0.663	10.6544388557091	none	0.252870484197482	2.85779927632426
1798	ADA	0.804	7.83034573393841	Both	0.0856928152651432	2.8013337875804
10197	ADAL	0.477	6.95470504570113	none	0.275687616801167	2.66208824895185
9908	ADAM10	0.496	7.01189643589101	none	0.270283271820318	2.74993921242557
449	ADAM11	0.883	6.84679953293325	none	0.401039915780923	2.60134098064899
10076	ADAM12	0.49	2.59490551116102	brain	0.182018765365622	2.19383349961666
6348	ADAM15	0.617	6.47185636156375	none	0.135135128363972	2.37784532865821
11461	ADAM17	0.432	8.12215077074848	non_brain	0.278341106749787	2.55599496563559
2688	ADAM19	0.76	7.70941430969302	none	0.196776210465311	1.84514364856045
10106	ADAM20	0.477	6.47925183241344	none	0.183123871354776	1.92247587366622
5217	ADAM22	0.65	7.57398218943344	none	0.396467673044893	2.7656165829752
1720	ADAM23	0.808	8.28035652651471	none	0.447350160708751	2.75294055467257
6208	ADAM28	0.618	5.203070755316	non_brain	0.368062804541049	3.18324796860651
15563	ADAM32	0.235	3.12446505888865	none	0.154887146620171	2.37743315926067
12509	ADAM33	0.398	6.05154531433273	none	0.625541524568183	3.07487025975075
14193	ADAM7	0.326	5.67853097469317	none	0.101628548362819	1.64520870008733
15535	ADAM8	0.238	8.06128556620793	none	0.106631016095218	2.05867888474289
8741	ADAM9	0.524	6.32125263230944	non_brain	0.270261314521238	2.7510005716971
14578	ADAMDEC1	0.298	4.11629282202622	none	0.0809072493831895	1.84335410867359
7403	ADAMTS1	0.569	7.00621884048361	non_brain	0.19099979531473	2.540848353442
16338	ADAMTS10	0.168	4.04237918280296	non_brain	0.168821177930092	1.90508625022857
11577	ADAMTS13	0.429	8.64415397559552	none	0.196425443495571	2.08797820959702
5447	ADAMTS14	0.641	4.07983933968459	none	0.0813935767581742	2.28468796844226
1122	ADAMTS16	0.839	1.89202624826169	none	0.140724316353521	1.88605979249225
6520	ADAMTS18	0.604	4.21979380553363	none	0.0950607345697444	2.30055831197957
1615	ADAMTS19	0.814	4.8618990145978	none	0.382057549185655	2.75832295000655
16252	ADAMTS2	0.167	4.62096291267119	non_brain	0.0647807785468243	1.14979753832131
1415	ADAMTS3	0.827	2.79639110577025	brain	0.305097710165003	2.30629960144602
401	ADAMTS4	0.887	9.28772110432468	none	0.130344214975605	2.52735660469632
2058	ADAMTS5	0.791	5.57419216316245	non_brain	0.304538575673452	2.49995702427488
12598	ADAMTS7	0.398	16.8178467861219	non_brain	0.0265260233593226	0.996796068576078
4602	ADAMTS8	0.685	3.22654353357208	non_brain	0.28577209089982	2.21338563288782
6565	ADAMTS9	0.601	4.8887627123039	none	0.140239808749629	2.38289822236346
5207	ADAMTSL1	0.652	2.99316792136308	none	0.359403417727796	2.27832669406164
2624	ADAMTSL2	0.762	6.96356996679951	non_brain	0.129730150903424	2.56327556848053
5644	ADAMTSL3	0.635	5.99215313250144	brain	0.31583788592484	2.49618530173814
9916	ADAMTSL5	0.492	6.14050376846394	none	0.0414599990771515	1.95353305426491
4818	ADAP1	0.665	6.79177702269104	none	0.162009738306088	2.35177355624271
4080	ADAP2	0.7	8.59054800179912	none	0.232311949730128	3.17850836219994
14449	ADAR	0.306	10.7812810965112	brain	0.287723873780729	2.59003784118554
4460	ADARB1	0.681	4.26050406674714	Both	0.265198541482505	2.44022870517088
861	ADARB2	0.855	8.80556802588469	non_brain	0.832787716447694	2.80498503375538
11817	ADAT1	0.428	4.78405446566609	none	0.132034038357195	2.38906622606801
12062	ADAT2	0.411	5.42300824022986	none	0.25510230813958	2.39297031191588
16570	ADAT3	0.131	4.4457856435145	none	0.0256884096638799	1.23894748335614
11998	ADCK1	0.41	4.84955489787612	none	0.157922688546875	2.30995104070589
11658	ADCK2	0.426	7.80516817898909	none	0.155496423787293	2.37036893184264
14233	ADCK4	0.318	3.72587147532405	none	0.114996195839607	2.11909767332219
8580	ADCK5	0.537	6.96361419358152	none	0.169810703225581	2.51594898436728
3356	ADCY1	0.733	3.1890746272405	brain	0.453968586538402	2.52459875805489
312	ADCY2	0.898	3.09789039066122	Both	0.462581864080962	2.95414363072562
2795	ADCY3	0.755	10.3527355159633	Both	0.264657748190172	2.22803490492286
4153	ADCY4	0.693	7.31023871614138	none	0.153125222022351	2.3495500529724
3238	ADCY5	0.733	4.9995915212598	Both	0.10332334118189	1.6405047559656
11227	ADCY6	0.451	5.16073553844141	non_brain	0.266607978604903	2.29892925514069
4769	ADCY7	0.669	4.79661959050963	Both	0.290981085962094	2.90899737680679
1674	ADCY8	0.812	5.10636049179118	Both	0.423214157972783	2.67033072394423
1819	ADCY9	0.803	8.31579765343167	none	0.186639201666373	1.84732436808509
537	ADCYAP1	0.876	6.84359620522291	Both	0.351345864605834	2.54589744183833
3209	ADCYAP1R1	0.741	8.04568310470215	Both	0.462879145898063	2.68671684540608
11409	ADD1	0.434	8.61920394189355	none	0.275090402251486	2.74394273583324
2339	ADD2	0.775	7.91097905435345	none	0.225177070256158	2.12549075319968
8141	ADD3	0.546	9.23615623796814	non_brain	0.385039506235483	3.1546216817014
11834	ADH1C	0.424	4.60261497671579	Both	0.00703061856166418	0.175525377941121
13000	ADH5	0.371	6.82091906504349	none	0.191444692693014	2.76816349388838
9677	ADHFE1	0.491	7.20962335375568	non_brain	0.164742194055332	3.11373483204555
13189	ADI1	0.364	6.5068554795568	non_brain	0.229190334901934	2.73088426837535
6160	ADIPOR1	0.631	7.28486332188685	non_brain	0.19055468708327	2.73643801932267
2385	ADIPOR2	0.774	8.23450495054428	none	0.142205220139316	2.91561254465458
10138	ADK	0.483	8.77442266211493	Both	0.284655729632841	2.86950066275319
234	ADM	0.901	6.85007932016082	Both	0.0946719730946567	2.59611797084871
7472	ADM2	0.579	14.9563490868865	non_brain	0.00733151406157749	0.0277328357067191
13955	ADNP2	0.331	6.21683596318123	brain	0.180595406009259	2.25733075527524
2461	ADO	0.77	6.57878603050277	none	0.119820902561591	2.38825662272584
7011	ADORA1	0.588	5.674311966568	Both	0.295432313769907	2.20242755738349
598	ADORA2A	0.872	5.93237427526149	Both	0.0216295600872052	0.255886879868403
5713	ADORA2B	0.631	5.99086979686794	non_brain	0.164928424879946	2.48415021135538
14304	ADPGK	0.313	6.07507100504442	none	0.144240757746979	2.7225429788818
8835	ADPRH	0.527	3.46960460156543	none	0.0278950492408099	1.95473940951673
6951	ADPRHL1	0.59	3.94841142703539	none	0.085005548459162	1.85771329250539
13921	ADPRHL2	0.335	6.22339199404098	none	0.0904946897234818	2.56204838270462
3637	ADRA1A	0.716	4.98097067959205	Both	0.585477623872652	2.41746039439577
903	ADRA1B	0.854	8.27988142660731	non_brain	0.373712048542575	2.41388110580598
302	ADRA1D	0.894	5.66352978826227	none	0.208232039674443	2.48695565511323
1549	ADRA2A	0.817	6.59645882362724	Both	0.334873626261014	2.57610403870034
7806	ADRA2B	0.559	2.07398612324161	non_brain	0.0384438298097906	1.02765520823296
468	ADRA2C	0.881	8.49486391178524	Both	0.0748532395952117	1.98157607181804
4020	ADRB1	0.705	4.22632454285063	Both	0.319601752758537	2.48669125906337
7051	ADRB2	0.584	6.12599451256171	Both	0.152641284599598	3.14895181220453
16487	ADRB3	0.143	3.16593259683582	non_brain	0.0373847645689582	1.77612091424303
8665	ADRBK1	0.531	5.99055181363395	none	0.150570283846353	2.65902417256212
1465	ADRBK2	0.823	8.23109771529703	none	0.404256535458235	2.8102024424131
14494	ADRM1	0.303	7.84488253090989	none	0.139852326437758	2.79422706611519
16518	ADSL	0.137	6.28525447375868	Both	0.152855048250279	2.2829808392171
5777	ADSS	0.627	7.80857548060303	brain	0.275506078859481	2.68251121290998
1924	ADSSL1	0.798	7.52221204646789	none	0.0381375665625524	2.18867943991651
3620	AEBP1	0.716	7.49887369876648	non_brain	0.161258000572254	2.81438634608307
12974	AEBP2	0.371	8.88951871024127	none	0.243779139438543	2.43273257754009
11116	AEN	0.445	3.45780951908724	non_brain	0.0908829888471574	2.29552742730914
6947	AES	0.588	9.42161884995205	non_brain	0.346291725594216	2.74592652175713
3687	AFAP1	0.715	4.78057886741105	non_brain	0.384968169609741	2.60160523285755
6334	AFAP1L1	0.61	4.47630955765337	none	0.0849124310378038	2.44937006569282
3258	AFAP1L2	0.731	8.12302992360664	none	0.156756263032523	2.78117821366156
7782	AFF1	0.559	5.16580707956166	non_brain	0.317863709561661	2.48127515795722
464	AFF2	0.881	6.50943279763843	none	0.219079336276804	2.17439479783329
5216	AFF3	0.651	5.98137494565359	non_brain	0.361876562651133	2.42552558761847
14408	AFF4	0.31	7.1069307264423	non_brain	0.266327655784166	2.53795168280541
14329	AFG3L2	0.316	7.7415026513706	Both	0.262991782056358	2.49864338515365
7052	AFMID	0.583	4.64723971551823	none	0.152271575936029	2.36708975122205
17020	AFP	0.07	2.01394928627158	non_brain	0.0206421814266617	1.76372551697978
12830	AFTPH	0.381	8.83137406969007	none	0.258303541958682	2.6769665732959
2739	AGA	0.759	6.51011249855011	brain	0.0846664605998017	2.66517131474683
4865	AGAP1	0.666	8.79115015572365	brain	0.208785543566391	2.20819144252842
105	AGAP2	0.918	7.42449283049066	none	0.320848254670008	2.16044088397594
10540	AGAP3	0.474	6.11919510219255	none	0.302687932128625	2.41920700824984
14451	AGBL2	0.314	5.64833878126687	none	0.0239248675359211	1.26596984174558
10430	AGBL3	0.474	2.70557443000909	none	0.112692176004589	2.4183694556535
2017	AGBL4	0.798	7.25360306429523	non_brain	0.418855119683904	2.44684496561814
10818	AGBL5	0.457	6.95811117958726	non_brain	0.110998986020451	2.3503931525241
13741	AGER	0.35	11.8608235844171	Both	0.049016396301421	2.50212246061533
6768	AGFG1	0.595	8.94778743796699	non_brain	0.324856038601361	2.34451626783031
13386	AGFG2	0.356	6.18283229970603	none	0.0893262795386705	1.8767032943521
15191	AGGF1	0.258	8.21121099498852	none	0.256745613218475	2.66749688352731
8400	AGK	0.538	7.57052123250536	non_brain	0.307269469722724	2.60871080672507
12272	AGL	0.404	7.65316974125237	non_brain	0.256355876388696	2.67567510400562
1519	AGMAT	0.819	6.1104881830169	none	0.0544939110690936	1.69544087085744
9509	AGPAT1	0.501	10.6545115160823	none	0.241135302907113	2.6791551595023
9494	AGPAT2	0.502	3.43079844539293	none	0.130098725360841	2.64322217638635
7893	AGPAT3	0.558	7.72522087640527	none	0.235675456208116	2.28462508376089
3449	AGPAT4	0.724	10.4266655204632	none	0.328652882367495	2.72493530379823
7577	AGPAT5	0.571	8.72609213919445	none	0.235667385817797	2.56395066076041
10788	AGPAT6	0.457	6.47992271227867	none	0.190424778688819	2.22334994318476
61	AGPAT9	0.926	7.07820257058007	none	0.175920591479031	2.42924244831489
7363	AGPS	0.572	8.13978409884366	non_brain	0.226008927089142	2.52418302333418
1952	AGRN	0.797	7.58285978550358	non_brain	0.275212318345437	1.69709213874953
12422	AGRP	0.399	5.65522285082693	non_brain	0.0448290532900482	1.89311601467649
7293	AGT	0.578	12.287575036646	Both	0.365549462621743	3.14119098306761
3719	AGTPBP1	0.713	8.56860122866396	none	0.376242249655199	2.61245508744308
13358	AGTRAP	0.358	4.50799360024035	none	0.0726065107915195	2.60198630052206
8100	AHCTF1	0.545	8.81712980410753	none	0.287478534211568	2.31803087188274
6651	AHCY	0.603	11.0659740993713	non_brain	0.126969636480379	2.1789511767384
10344	AHCYL1	0.476	12.4896799477313	none	0.27392259198254	3.05778866114548
4520	AHCYL2	0.679	8.50855780045437	non_brain	0.201488135185999	2.73053905672824
5012	AHDC1	0.657	9.0014955918588	none	0.214704017770589	1.95492817315467
10885	AHI1	0.454	7.75333856513649	Both	0.506424543924841	3.41951012694099
6141	AHNAK	0.62	9.259419456238	non_brain	0.444087802768169	2.36281219901505
452	AHNAK2	0.882	7.1551733257427	none	0.22386192022281	1.72405281091106
6830	AHR	0.594	5.32565728650037	Both	0.24964643196619	2.40839510888806
1634	AHRR	0.814	2.86427321071947	none	0.196298948534188	2.28154955190606
10449	AHSA1	0.472	8.59916081543122	none	0.229719625601468	3.09800158170659
4955	AHSA2	0.661	8.74031374062502	none	0.223629300097852	2.99169572929319
13750	AHSG	0.364	3.65129543097043	non_brain	0.0326719406955246	2.21172204443265
10873	AIDA	0.452	4.62645482498132	non_brain	0.135645003206033	2.13260773652637
6821	AIF1	0.592	7.55263788691978	Both	0.292277633627122	3.2493428883419
623	AIF1L	0.87	11.9106351616899	none	0.140110567167128	2.52100268010561
9083	AIFM1	0.513	8.78324660451369	Both	0.130703224426214	2.76706274725272
9425	AIFM2	0.501	7.61082779541345	none	0.128755935010758	2.10833624725943
6621	AIFM3	0.599	7.99835713879564	none	0.317696572193767	3.01299662957908
6861	AIG1	0.593	10.2966796606801	none	0.321793025404984	2.6298648849443
15213	AIM1	0.257	2.79369115389619	none	0.115990346313327	1.92062978794156
3259	AIM2	0.734	4.5222186849318	none	0.0424139521697652	2.33480114149326
12574	AIMP2	0.394	7.47848457545428	none	0.128063051047761	2.24610812144613
9222	AIP	0.509	9.25822980996145	non_brain	0.112606137667444	2.57031487218322
9453	AIRE	0.501	3.71470663595096	non_brain	0.109984523099683	2.07656216890792
725	AJAP1	0.862	7.80634487453484	none	0.332243500559703	2.22072239133343
8507	AK1	0.534	10.1645991281048	non_brain	0.263855801026742	2.54389529771095
2055	AK2	0.79	8.4786361753556	non_brain	0.161806447882675	2.55754108468751
3492	AK3	0.73	7.47432841757962	none	0.239359846516957	2.69185306293554
43	AK5	0.93	10.8049623017326	brain	0.48072329219544	2.9998834453921
4911	AK7	0.666	3.84541405470852	none	0.102226309994357	1.71231753445777
7347	AKAP1	0.572	10.6883453685734	non_brain	0.252914858052694	2.62650713432058
11962	AKAP10	0.416	7.87872675824129	brain	0.245039795952854	2.59718457521099
8076	AKAP11	0.552	10.7991549783342	none	0.315330243951632	2.72292642698231
1605	AKAP12	0.814	10.3520067164661	none	0.252822033263491	2.27979601225895
1633	AKAP13	0.811	8.52598402631115	non_brain	0.437097807478147	2.60473345088908
2782	AKAP14	0.755	3.06462794418058	none	0.0611616250916729	2.18418237655201
1319	AKAP2	0.828	6.82885793517579	none	0.0238605982593734	0.354193680195676
124	AKAP5	0.915	5.45223540485524	non_brain	0.284919318779486	2.41524200221042
4397	AKAP6	0.683	8.10054440863843	none	0.404217928832165	2.73948133012244
9808	AKAP7	0.488	8.06829505183192	non_brain	0.306434010333764	2.68250923376668
9132	AKAP8	0.526	6.76413844484715	none	0.212797926783289	2.5528958792164
7165	AKAP8L	0.581	8.31055339282203	none	0.329089921883956	2.83458184850099
10462	AKAP9	0.469	9.44899040207821	non_brain	0.260803208985056	2.91401293450277
5766	AKIRIN1	0.636	9.31308530209456	none	0.244565202280602	2.64973520153791
9216	AKIRIN2	0.514	8.39012002739177	none	0.141160642355579	2.64306018269239
15879	AKNA	0.207	2.67992467571855	none	0.159868475792875	2.15328101744226
9838	AKR1A1	0.488	9.55681288673364	brain	0.14771444007688	2.93944205118025
10946	AKR1B1	0.451	9.00019062734365	non_brain	0.256977384946429	3.00964875518997
1210	AKR1C1	0.833	7.87938056803987	non_brain	0.219333953221837	2.67578294432582
2975	AKR1C3	0.746	7.8397557338654	non_brain	0.114442984330959	2.53191519214431
8375	AKR7A2	0.538	10.0183912562307	none	0.105387440898522	2.35546033165451
13013	AKR7A3	0.372	7.58979499061848	non_brain	0.0747906054168854	2.09927043879572
13317	AKR7L	0.359	7.02475366548297	none	0.0596877769403915	2.31480846132222
15218	AKT1	0.264	3.53039244654141	Both	0.0997092803139741	1.8549495744497
752	AKT1S1	0.864	7.0586349667061	non_brain	0.112517071548272	1.80410507618594
7798	AKT2	0.557	9.91101105354697	brain	0.256891887727301	2.29820234437258
5721	AKT3	0.637	10.0174448659508	non_brain	0.333166362742074	2.63714510568335
7906	AKTIP	0.554	7.3911598430664	non_brain	0.242621041906556	2.79294045824166
7149	ALAD	0.579	6.44936495727909	non_brain	0.188023558312975	2.58422923008259
8253	ALAS1	0.552	6.58307467799069	none	0.152421141212672	2.45138400165289
15901	ALAS2	0.205	4.21228100744114	non_brain	0.0106596583961917	1.67533666970085
4817	ALB	0.669	4.70373791459643	Both	0.0381968286157379	2.24836377817801
574	ALCAM	0.873	10.8527775910408	none	0.549907077283539	3.18642439933145
7316	ALDH16A1	0.577	8.01713038414685	none	0.0593319539623725	2.41729693257863
9735	ALDH18A1	0.499	7.2883948685069	Both	0.120234056007513	2.20369653361979
500	ALDH1A1	0.879	8.71534960434061	Both	0.206934792776497	2.50430027366776
3378	ALDH1A2	0.727	1.9257857073909	Both	0.132072052340169	2.57583757625668
4476	ALDH1A3	0.682	5.47342998784773	non_brain	0.197293479163047	2.73636608431688
2958	ALDH1B1	0.748	6.08007359805864	non_brain	0.043707445843581	1.98868621131354
10845	ALDH1L1	0.453	6.94192019793953	non_brain	0.276976523918791	2.79704303144027
7913	ALDH1L2	0.552	4.61988624927088	non_brain	0.268223170393615	2.35480760506975
10084	ALDH2	0.481	12.3645921496752	Both	0.200470910000087	2.98566093259752
2349	ALDH3A2	0.779	9.74185086637131	non_brain	0.311587754405395	2.62903882443945
8323	ALDH3B1	0.545	4.79492679994367	brain	0.0182253178071926	1.36412226382821
17311	ALDH3B2	-0.004	3.06240989461729	none	0.0107744741724854	0.152836366530834
8156	ALDH4A1	0.543	9.73584221683556	non_brain	0.0740992004611708	2.19530196113421
6950	ALDH5A1	0.587	7.66303011482489	none	0.287434411391679	2.62732991441076
6688	ALDH6A1	0.596	9.49657884787054	non_brain	0.0859086622694346	2.2233444607561
5435	ALDH7A1	0.643	9.17798444191393	non_brain	0.204837926949362	2.67267500230141
9081	ALDH8A1	0.51	5.36383069979617	non_brain	0.212468644703523	2.48500318886433
6959	ALDH9A1	0.59	7.98871266908659	none	0.131944246613047	2.62383356765694
13903	ALDOA	0.349	10.9149634869973	non_brain	0.338600729976685	3.04297811543901
5717	ALDOB	0.633	3.49983424177878	non_brain	0.0682176071473198	1.56149379281849
7659	ALDOC	0.562	11.3361401121737	none	0.403120959378589	3.35765073608899
13956	ALG1	0.333	8.11569772426071	none	0.0713270278973865	2.04445725878409
14278	ALG10	0.315	5.66853754087812	non_brain	0.0532179024327295	1.92637210176301
11143	ALG10B	0.446	5.99372026802179	none	0.0982016961184149	2.06950460251865
15610	ALG11	0.23	5.75255862451518	non_brain	0.153449647808027	2.43561135424734
14002	ALG12	0.335	5.37862817895404	non_brain	0.102641553701076	2.16111540614388
8214	ALG13	0.543	7.57685814541645	non_brain	0.253022170121977	2.40059588401185
7802	ALG14	0.558	7.48355841343566	non_brain	0.16787893058392	2.62996920860681
14224	ALG2	0.32	5.01641650717571	non_brain	0.183857694922315	2.59033275606408
3734	ALG3	0.716	8.25891621377075	non_brain	0.105720309180947	2.72701085905125
8207	ALG5	0.546	9.61387624596184	none	0.186633665620812	2.89235625849187
12097	ALG6	0.409	6.68754631834632	non_brain	0.209917274878159	2.66154958267959
10552	ALG8	0.468	9.27159266230644	Both	0.225576887015184	2.71244870071269
11462	ALG9	0.439	6.91125817736545	non_brain	0.180942736789848	2.3383684999536
567	ALK	0.873	6.68860149980611	Both	0.359337155904915	2.61783724758451
16188	ALKBH1	0.185	6.22046319406681	none	0.0635632770611528	2.31914491839465
11275	ALKBH2	0.441	6.03395816002359	none	0.0708962535522495	2.54490104572457
11678	ALKBH3	0.428	5.41788639211712	none	0.122959976697214	2.56197472316057
11881	ALKBH4	0.418	6.86508685193185	none	0.0976913738121585	2.06378364723352
11862	ALKBH5	0.431	9.2218518539878	none	0.163643752652144	2.38873887600196
6133	ALKBH6	0.617	6.85329821790661	none	0.317429353588344	2.78162777628353
10557	ALKBH7	0.465	9.78052058127587	none	0.108648291861581	2.33857296419194
11731	ALKBH8	0.421	6.73596509872372	non_brain	0.153483707264015	2.40105242770072
8146	ALMS1	0.548	6.86196034394702	non_brain	0.251570376138424	2.17208476970558
11387	ALMS1P	0.437	7.28956257716476	none	0.0915878435222306	2.1925923479402
16136	ALOX12B	0.18	4.19647122918057	none	0.0310107689001445	2.13711134365434
9492	ALOX12P2	0.502	3.54912738861375	none	0.231082360704669	2.38423582007531
17057	ALOX15B	0.062	2.43868836158113	none	0.0235999756759551	1.13819537513469
3828	ALOX5	0.709	6.11533959649838	Both	0.183227730321876	3.02784107815301
6185	ALOX5AP	0.617	7.31075921569243	non_brain	0.23197232759814	2.97373303514266
13697	ALOXE3	0.345	3.83030508385993	non_brain	0.0523070818205566	1.94626518594223
17208	ALPI	0.03	3.15120096441711	none	0	0.00994615402371038
2376	ALPK1	0.774	3.79894358025734	non_brain	0.11399117985811	2.71331443662637
10458	ALPK3	0.471	2.25898712734348	non_brain	0.102763013751657	2.08422117537583
15156	ALPL	0.271	3.66922977261335	non_brain	0.146879607034526	1.95091295155703
14053	ALPP	0.334	6.76055436255222	none	0.0186837088046283	0.234929333523466
16207	ALPPL2	0.175	8.77349169902618	none	0.00560399704076758	0.259123635497467
3548	ALS2	0.721	4.58190341809296	brain	0.361148342799944	2.52861695313067
16711	ALS2CL	0.113	5.39417124555822	brain	0.30957659901014	2.21477640709427
4577	ALS2CR11	0.683	4.44382767538224	none	0.069679498255594	1.8236026468415
4513	ALS2CR12	0.678	7.7630244966518	none	0.168827537913179	2.2508512237107
15845	ALX1	0.214	3.37470960966937	non_brain	0.00980567935773313	0.574176653059962
6407	ALX3	0.607	10.1113789602472	non_brain	0.0401130080612504	2.03654200625748
9844	AMACR	0.489	6.34372473736288	Both	0.036734920762049	1.24269854452238
16690	AMBN	0.118	3.0006652459606	non_brain	0.0201802920648613	1.48436126938296
8035	AMBRA1	0.551	8.16498117760344	brain	0.156845095203965	2.19906423486819
5464	AMD1	0.647	11.4999596583001	none	0.255582777284959	2.92740158217389
3323	AMDHD1	0.73	3.6399506394579	none	0.0290909567695836	2.03567598422382
16556	AMDHD2	0.147	2.54544137165061	none	0.0731130877576464	2.15293060387374
17165	AMELY	0.039	3.00593799793643	non_brain	0.0152059671596958	0.195311017977176
6410	AMFR	0.61	8.20486018181857	brain	0.187279040440831	2.44053622017083
11888	AMH	0.418	3.18412680430724	none	0.215293847007493	2.52413711882547
17033	AMHR2	0.066	2.73751910669514	none	0.00454788817469	0.313320766979427
3302	AMICA1	0.73	4.60890042905781	none	0.021773911148536	0.851664174011333
12710	AMIGO1	0.398	3.91315799760079	none	0.254255098778615	2.58306069695209
561	AMIGO2	0.873	7.07686634969295	none	0.15957941769739	2.31014052896539
8733	AMIGO3	0.533	5.42811453003437	none	0.0626938776316166	1.49170043452167
12569	AMMECR1	0.395	2.75053313286777	none	0.21818176650562	2.37828649065952
9455	AMMECR1L	0.502	7.93435446479589	none	0.162018405466749	1.97615119320791
12395	AMN	0.407	9.62052523094079	non_brain	0.0108907361529656	0.466778971554494
7272	AMN1	0.584	7.4659026255489	none	0.300792209051533	2.79201774250491
10028	AMOT	0.482	6.72401322636637	non_brain	0.0907346691892564	2.08649987409712
1186	AMOTL1	0.836	6.87518831690512	none	0.262684198562465	2.22835005278805
1505	AMOTL2	0.819	10.1616307702559	none	0.111029076365289	2.58776433323737
11430	AMPD2	0.441	7.25787852487407	brain	0.290922557961853	2.66955866188411
491	AMPD3	0.879	8.33243999402398	none	0.12662407521139	2.42532729093321
2907	AMPH	0.754	7.73457162378817	none	0.407437440849759	2.80395208642492
4852	AMT	0.665	7.622036872765	none	0.18280728902123	2.62237602472411
7315	AMY1A	0.574	8.40931564114038	none	0	0
5510	AMY1C	0.641	8.31652497099454	none	0.0075152813884546	0.0448869611159957
2089	AMZ1	0.788	6.43571320711191	none	0.0916921859126565	2.03272229415898
8592	AMZ2	0.533	10.6591363207334	none	0.27964847771515	3.22034082220192
11693	ANAPC1	0.424	8.5260673520384	none	0.177354894672521	2.08916638761217
15465	ANAPC10	0.241	6.60393751036424	none	0.167637352742264	2.42326544314689
10562	ANAPC11	0.472	10.444649231035	none	0.276123562778038	2.72331418135701
3892	ANAPC13	0.71	8.37276869680834	none	0.188208178689211	2.93549464738204
15246	ANAPC2	0.261	3.75509752252478	none	0.0850071200049291	1.94908887780362
8908	ANAPC4	0.52	9.05530805071777	none	0.291889245272299	2.97119709026974
6156	ANAPC5	0.616	11.3590241364601	none	0.281022345387181	3.19275703448404
11224	ANAPC7	0.445	6.00724794669419	none	0.259842648283811	2.76887164597658
15685	ANG	0.226	3.33965757877451	Both	0.0103731337981473	1.3315255524898
6812	ANGEL1	0.593	6.1385412555221	none	0.12899507378745	2.72133968782741
5111	ANGEL2	0.657	7.75938831351147	none	0.221625342023435	2.69322269098413
2166	ANGPT1	0.786	5.68444424349554	none	0.322508626932801	2.69765251486481
4777	ANGPT2	0.671	5.4049581980922	non_brain	0.119333806350547	2.66719186166916
14409	ANGPT4	0.313	4.49969395421176	none	0.0300880577952479	0.99618019537313
11236	ANGPTL1	0.446	2.998703704844	none	0.103940832840293	2.18204291192729
974	ANGPTL2	0.85	8.0503726821333	none	0.125556540397225	2.39432687430517
3618	ANGPTL4	0.715	7.80402132654172	non_brain	0.21268492501582	2.76393486186711
15704	ANGPTL6	0.218	3.97944167315279	none	0.0827642483545798	1.42953139407062
1503	ANGPTL7	0.82	2.28120206804033	none	0.027081200364638	1.97192141085164
95	ANK1	0.919	7.95492699983032	non_brain	0.475264764484868	2.4185982631718
9327	ANK2	0.506	8.69815096786077	non_brain	0.399350987525995	2.73780305169439
3383	ANK3	0.726	11.5033268212221	Both	0.665909759218446	2.7778832123033
9620	ANKAR	0.494	4.95674660988732	none	0.184059274962757	2.38094417896855
9865	ANKDD1A	0.487	5.05409079562295	none	0.292096282160974	3.01393449413039
4497	ANKFN1	0.683	3.32178285156498	none	0.217871579668435	2.22799609391341
13845	ANKFY1	0.346	5.36817977314289	none	0.26289847600874	2.33286209065401
6298	ANKH	0.612	6.93147033195938	non_brain	0.306535539866743	2.76617048155001
6184	ANKHD1	0.614	6.6488532408596	none	0.196765704671489	2.22100020648921
13606	ANKHD1-EIF4EBP3	0.347	6.2636558391877	none	0.0664129222980355	1.01114601329679
6589	ANKIB1	0.601	8.63427771969645	none	0.261861517992235	2.69820784121273
7124	ANKK1	0.58	15.2395709119961	brain	0.0302566563533723	1.5937103348044
17100	ANKLE1	0.053	2.79651154735996	none	0.0542763996871473	1.83108741318204
12702	ANKLE2	0.393	5.94345553181692	non_brain	0.212922793950731	2.360245434155
15480	ANKMY1	0.24	3.48814766558658	none	0.086613951836628	1.97293749374233
4448	ANKMY2	0.683	8.32145225512889	none	0.293830038547377	2.70831379124839
11414	ANKRA2	0.437	8.14149767134729	none	0.180840356975909	2.94123428463918
5410	ANKRD10	0.644	7.33032735050632	none	0.260056556102011	3.11183009057503
10132	ANKRD11	0.479	9.08269023160429	none	0.318399026518295	2.30054492256154
6405	ANKRD12	0.608	8.68937408955134	none	0.262313426334912	2.91091163052357
3646	ANKRD13A	0.716	7.21164286675143	none	0.27317231427717	2.6634940209336
5950	ANKRD13B	0.624	5.60949526735207	none	0.235452006412236	2.02928960368079
10800	ANKRD13C	0.459	7.34584997117355	none	0.250805044184013	2.56224320423579
14194	ANKRD13D	0.319	6.21581577265956	none	0.213876954140464	2.35704615415743
16076	ANKRD16	0.185	6.95482987871782	none	0.12942893084619	2.43811932648416
15420	ANKRD17	0.243	10.2409784201428	none	0.301484557966413	2.51752498643501
8813	ANKRD2	0.528	4.88523957788938	none	0.0525725766750721	2.12216100882914
5276	ANKRD20A2	0.648	9.42771767883112	none	0.103515107473595	0.953527090181011
16808	ANKRD22	0.099	3.31184358207468	none	0.0240496100700299	0.575299256024649
12071	ANKRD23	0.409	6.28806310304777	none	0.123849980991103	2.17075462290739
3107	ANKRD24	0.75	4.89991125076128	none	0.362566996229091	2.47445486983431
4707	ANKRD26	0.673	7.30192785094117	non_brain	0.401835007961071	2.97184329123638
9527	ANKRD27	0.498	6.69739153191025	none	0.297268197544193	2.61544945522161
2421	ANKRD28	0.773	8.29466025166299	none	0.306162162937692	2.79316493218625
815	ANKRD29	0.858	8.25905080335386	none	0.40998083270843	2.8990810850119
4322	ANKRD30B	0.692	3.35326003161262	none	0.415400064316832	2.76518077645502
15037	ANKRD31	0.269	2.95233007418278	none	0.212579004731735	2.20685676206055
766	ANKRD32	0.86	7.68971371125555	none	0.436288433944998	2.81798384204965
15223	ANKRD33	0.266	6.92842205233955	none	0.0177744163082255	1.2822432355727
10785	ANKRD33B	0.465	6.124591393022	none	0.340369791531008	2.17907019662448
3417	ANKRD34A	0.732	5.31754758144036	none	0.0915287485085459	2.02012356682571
411	ANKRD34B	0.887	4.56786470791887	none	0.396562682572498	2.5415134641911
164	ANKRD34C	0.909	7.04583399532052	none	0.182882213176838	2.36573735522379
6729	ANKRD35	0.597	10.6333426659614	none	0.0896983424927782	2.10531955532718
12597	ANKRD36B	0.387	9.1046180692303	none	0.46662478348328	3.07329503999595
7346	ANKRD37	0.573	8.97353362218591	none	0.115993370875884	2.36645751000972
12269	ANKRD39	0.407	6.69195749178626	none	0.231136446870023	2.87451496233236
1887	ANKRD40	0.8	6.98464073045705	none	0.17681655631427	2.43601975489223
4695	ANKRD42	0.671	7.23446595928551	none	0.226508456699645	2.23588371699501
6511	ANKRD44	0.607	6.07273018713557	none	0.288500692251883	2.88844937799178
1969	ANKRD45	0.796	5.08548676244317	none	0.0690435173862192	1.52437692103077
12040	ANKRD46	0.418	9.21148820500438	none	0.19957763043336	2.51029974185828
9337	ANKRD49	0.505	7.0756352979374	none	0.308195879869144	2.81266849865187
2822	ANKRD50	0.755	8.66146492917526	none	0.31651004730275	2.63101140646928
11261	ANKRD52	0.441	4.32923103882152	none	0.209437354883382	1.89220942954516
16153	ANKRD53	0.178	4.86324872887095	none	0.0444011187153979	1.63855013564232
12730	ANKRD54	0.386	8.14199695279337	none	0.180512035929839	2.49157196762966
1357	ANKRD55	0.826	4.13814393446539	non_brain	0.295653281938471	2.75616762650553
2284	ANKRD6	0.779	5.40901112842622	none	0.300775031704431	2.5084490697205
1553	ANKRD62	0.822	2.24572954878708	none	0.417989917179395	2.61110654172935
12802	ANKRD7	0.381	3.63858036471356	none	0.107297370108508	2.43800119436831
3359	ANKRD9	0.726	8.62052547821736	none	0.11826847684531	2.20964280894498
3848	ANKS1A	0.706	9.35755369797754	non_brain	0.373636964503672	2.61036976315382
1460	ANKS1B	0.821	7.48767593420263	non_brain	0.476483945524202	2.8674318385724
11679	ANKS3	0.423	8.71848642779842	none	0.273617409650012	2.44739391152091
2554	ANKS6	0.764	9.08730361208138	non_brain	0.201942977558034	2.30045620084383
6406	ANKZF1	0.608	5.99269622333956	none	0.234348795236909	2.83144744365258
172	ANLN	0.908	8.16311225816099	non_brain	0.244393713227414	3.09869453007218
5693	ANO1	0.638	2.68015931505333	none	0.275076697789703	2.45282138380989
8749	ANO10	0.534	7.15961198612029	non_brain	0.262617965922282	2.49446601111703
16584	ANO2	0.139	6.4496562759763	none	0.0970516092185029	2.26265363480792
70	ANO3	0.925	6.99270309118951	brain	0.745068484630022	2.70576703509777
4466	ANO4	0.68	6.3937480960915	non_brain	0.453960299668818	2.90747227367111
1451	ANO5	0.822	6.45616672730387	non_brain	0.367101615805538	2.66494717731162
4945	ANO6	0.667	5.53252205284624	non_brain	0.236411672466596	2.32024246908736
15708	ANO7	0.224	4.09371369951564	none	0.0667062393601489	1.90528950781339
16434	ANO8	0.144	6.45512441247251	none	0.166418005345482	2.09343826656113
16637	ANO9	0.127	3.086978143937	none	0.0393381751471687	0.573175245544317
2770	ANP32A	0.757	7.19999957129289	non_brain	0.273065358885067	2.61137058132996
1814	ANP32B	0.803	8.98080819837065	none	0.0926580184768521	2.55495287806315
16417	ANP32C	0.148	5.42323006564311	none	0.0512091220325983	2.38225815289308
8091	ANP32D	0.55	6.83238286830756	none	0.032186060274996	2.7432740457571
10483	ANP32E	0.49	9.07997471122212	none	0.15348842332489	2.67431858288231
16997	ANPEP	0.071	2.43122944476143	none	0.0189383497753623	0.990112933801079
12130	ANTXR1	0.415	4.38855981364593	non_brain	0.158543926299845	2.26323847585954
10735	ANTXR2	0.46	3.73680261926753	Both	0.0927678040623386	1.83184727870635
2621	ANXA1	0.764	6.91352756558109	non_brain	0.429587937084238	3.2065565214014
499	ANXA11	0.88	8.5914473602046	brain	0.281932532149336	2.32227792468803
659	ANXA2	0.868	8.04638362954634	non_brain	0.170975186320738	2.71117335515321
1389	ANXA2P1	0.825	4.90530590563874	none	0.0331412325436248	2.12273568714549
9209	ANXA2P3	0.51	2.22316668684366	none	0.0801933161971689	2.01417722156313
1591	ANXA3	0.814	6.30656026218096	non_brain	0.202858159761947	3.2399249317151
3912	ANXA4	0.704	6.70976012771501	non_brain	0.194001579454135	2.50557371432772
1113	ANXA5	0.84	9.62758335252514	non_brain	0.383517145627903	2.93089281693119
4741	ANXA6	0.672	8.6995470135107	none	0.345454569266368	2.42228695522606
14770	ANXA7	0.285	8.25007209657097	non_brain	0.266188944490824	2.93709781440573
11568	AOAH	0.433	4.04078681968008	brain	0.253776766748707	2.66419059081215
16401	AOC2	0.157	4.25132346052958	none	0.0688569493408628	2.12466932202129
16593	AOC3	0.129	5.17979618973907	non_brain	0.0424160449551975	1.50981223446489
8614	AOX1	0.531	3.40211559999602	non_brain	0.0939909016692668	1.78486192863844
14587	AP1B1	0.301	5.49567386773237	none	0.238399871017404	2.82813010187971
12552	AP1G1	0.401	7.25285342643983	none	0.212399083580073	2.72382375589098
4730	AP1G2	0.67	6.5931976612268	none	0.38296670139729	2.66562555359655
14076	AP1M1	0.326	6.40969311574881	none	0.191257068540745	2.53328243576621
14250	AP1M2	0.339	2.08996134784099	none	0.0137112209102763	1.1195854648452
3230	AP1S1	0.739	6.22408303344051	none	0.253372765227467	2.72703156654186
3494	AP1S2	0.721	8.57184975901169	non_brain	0.542250731760501	3.08593256706198
3989	AP1S3	0.701	3.76823222358928	non_brain	0.213734866167545	2.07795490147715
8583	AP2A1	0.531	6.44837265340537	none	0.221436914270085	1.92469175193771
12106	AP2A2	0.412	8.33243561429986	none	0.314147531341974	2.36590636354023
5229	AP2B1	0.653	8.58879395786899	none	0.279450528270612	2.54914477648431
11558	AP2M1	0.438	9.62056440207495	none	0.321782146528962	3.04068048104946
13237	AP2S1	0.376	8.82777439252144	none	0.305255549119869	2.54748970173788
10594	AP3B1	0.463	4.9725128413052	none	0.187940736362535	2.436597611704
5227	AP3B2	0.655	8.33816185022192	none	0.389917083496173	2.72085489270586
12541	AP3D1	0.392	13.3851183335016	non_brain	0.25040123149934	2.58902846467825
11106	AP3M1	0.444	5.68229438352559	none	0.1875151539256	2.39227794069282
12706	AP3M2	0.394	8.93036149620889	none	0.282456414703833	2.83985792524201
7215	AP3S1	0.578	10.750000461415	non_brain	0.387153719955281	2.82453541069534
4604	AP3S2	0.68	8.97711949222583	none	0.0564720727822477	1.22860394870015
10960	AP4B1	0.456	6.11856989509282	Both	0.251390239889296	2.64941380129427
7330	AP4E1	0.578	8.06579605211786	Both	0.130413549215774	1.99238106632645
14563	AP4M1	0.31	4.8881982957753	Both	0.191070848283322	2.70303344722998
7561	AP4S1	0.581	4.94266475870386	Both	0.204418660537036	2.53815729102908
10736	APAF1	0.461	6.75591429396556	non_brain	0.170701032067128	2.43657206116429
6785	APBA1	0.594	5.24922918555899	none	0.182180782090804	1.94579124459206
3324	APBA2	0.735	7.65449157464188	brain	0.329569558731601	2.56255059291354
14753	APBA3	0.288	4.65541958431236	none	0.103617880751619	2.16577630271096
6576	APBB1	0.612	8.5102205288883	none	0.313055367581746	2.87722339423621
3695	APBB1IP	0.716	8.45738489870328	non_brain	0.459701874165404	3.22963135243442
2040	APBB2	0.792	6.94950185512136	brain	0.220124889675558	2.52871282306189
9847	APBB3	0.488	9.19701426639804	none	0.202962793834644	2.79945502413952
10346	APC	0.472	7.96572613767477	Both	0.322722945150928	2.91905605224738
11090	APC2	0.444	12.3507460916676	non_brain	0.233327585337541	2.41935364479536
7467	APCDD1	0.569	9.0340798999902	non_brain	0.296135246767806	2.5729660819417
13101	APCDD1L	0.377	5.59402372851438	none	0.017212012885794	1.50888061126797
16032	APCS	0.198	5.43700973823638	non_brain	0.00438572932381174	0.24803435468018
8804	APEH	0.523	10.0363163425423	none	0.210193832219336	2.60296812930852
14802	APEX1	0.285	7.61780438146895	non_brain	0.247206017387848	2.94502516722916
11404	APEX2	0.444	11.2751180318301	none	0.0487675021793845	1.97800466216184
15289	APH1A	0.251	5.48305243588162	none	0.107856521068574	2.12389699439297
4615	APH1B	0.682	6.33986423154811	none	0.159022951302236	2.52557590743644
16774	API5	0.105	7.21048434877953	none	0.283556491512927	2.56740180585494
4754	APIP	0.67	6.78635981407159	none	0.195672884981578	2.95384947232062
7286	APITD1	0.577	6.44721321744426	none	0.0642857996541785	1.82879991852621
6210	APLF	0.615	2.48777911494873	none	0.118748365979456	2.04801643095507
4303	APLN	0.69	9.76521727999877	none	0.0660294863889607	1.58953517688827
3595	APLNR	0.717	10.4055408852638	none	0.11865805572081	2.31611047187637
4690	APLP1	0.671	9.20653307252868	none	0.412365393302304	3.39053958940653
11735	APLP2	0.422	11.0084014203843	non_brain	0.430725634334988	3.13749933987979
9238	APOA1BP	0.51	9.72406182695681	none	0.174459863293513	3.18113233266279
17339	APOA4	-0.03	3.37615554233105	Both	0.00592097952788474	0.0887122035304802
17216	APOA5	0.027	2.45100611052338	non_brain	0.0112346137682161	1.55224693229805
16198	APOBEC3B	0.175	2.80488161366737	non_brain	0.0170597453077827	0.815677486072616
14673	APOBEC3D	0.293	2.86398214505627	none	0.0176189267472834	0.746574835102889
6324	APOBEC3F	0.613	4.57869504501254	none	0.0209583030192212	0.980023871686184
14800	APOBEC3G	0.284	2.93425085038698	none	0.0705649977603533	2.50425294960617
382	APOC1	0.889	9.58351316927088	non_brain	0.0615731276358065	2.85173561307905
667	APOD	0.866	8.70472866393188	brain	0.398932946453279	3.55986326327788
5506	APOE	0.644	13.4802403647566	Both	0.367600701753663	3.2418115564278
8519	APOL1	0.532	7.8996413772798	none	0.0476404124150188	1.4159779413534
1112	APOL2	0.839	10.3055833162945	brain	0.256115051609278	2.55145793968096
2272	APOL3	0.779	6.72243316573146	none	0.134673945269865	2.49110245734578
13574	APOL4	0.35	4.14660034300326	brain	0.0379852832064397	0.216751700142444
16430	APOL5	0.15	4.00979808562344	none	0.0324580214529364	2.139078844405
12494	APOL6	0.397	3.04903890164661	none	0.106074919817623	1.98421112480905
2236	APOLD1	0.781	8.80726009211648	none	0.169713655484612	3.11876885281361
7945	APOM	0.553	6.31848786350515	none	0.0192253274028687	2.04569397031426
9852	APOO	0.488	10.6285231352121	none	0.222077822493523	2.86753922109971
5537	APOOL	0.642	7.82509928901292	none	0.207432109276108	2.19745644213719
10217	APP	0.473	11.4632059317322	Both	0.447025930123119	2.94332481585999
8424	APPBP2	0.536	9.3708653066299	none	0.210169718922535	2.47386317646514
10418	APPL1	0.471	9.91569332187739	non_brain	0.263438008481423	2.57147243129806
9672	APPL2	0.499	6.84712949304837	non_brain	0.21586058555584	2.7923240861153
10193	APRT	0.483	10.3879364634946	brain	0.117081319643363	2.64268687615367
13377	APTX	0.359	7.84626168035811	non_brain	0.189869911676087	2.46708929256458
1689	AQP1	0.811	11.8166495791614	non_brain	0.102054569289111	2.24534016727349
14508	AQP10	0.305	2.33691111801495	none	0.0238736918471017	1.30790795420259
4241	AQP11	0.689	6.60469029543463	none	0.122939221059301	2.41205660522278
15995	AQP2	0.201	8.86500565982651	non_brain	0.00575970308526854	0.551993631972992
3267	AQP3	0.732	3.02172171236078	non_brain	0.0158127319410805	1.10253020181686
8106	AQP4	0.547	9.12185896598991	Both	0.387283440705584	3.32135177937292
4435	AQP5	0.688	6.73723496095413	none	0.0228807550104242	0.70947101617844
3066	AQP6	0.744	4.69922582366422	none	0.0419534085852783	1.89753361560911
7440	AQP7	0.569	3.45675193443214	non_brain	0.016748955406571	1.72727109700218
12584	AQP7P1	0.398	7.65130191983531	none	0.0399673634284548	0.755035949018212
16288	AQP8	0.162	3.4476063789499	none	0.0321175421108553	2.01778584273244
2127	AQP9	0.805	2.39022894793642	non_brain	0.138545973380465	2.08426223886447
16298	AQR	0.164	4.39898389768873	none	0.169625448827085	2.88590767615757
10806	ARAF	0.456	4.35762981580547	none	0.091281748477095	2.31547466434586
7997	ARAP1	0.554	7.96992286987128	none	0.195693190682211	2.76861794456495
1863	ARAP2	0.8	8.93782741242592	none	0.621970133997028	2.95212252864615
5368	ARAP3	0.643	6.91155162549931	non_brain	0.0886314075853823	2.02294011058644
10313	ARC	0.482	4.42929938302401	Both	0.143562439759622	2.31898473758115
10737	ARCN1	0.472	8.54913617631596	Both	0.182122916259911	2.83067609526077
10841	ARF1	0.456	8.72156301989997	non_brain	0.307604555550696	2.97599094013585
6417	ARF3	0.615	11.4985313732229	none	0.331130579448604	2.60559346015343
15168	ARF4	0.261	9.9538022096508	none	0.210386452394222	3.03289696236012
12042	ARF5	0.424	9.04168271574385	none	0.299830081953946	3.08173934276358
13513	ARF6	0.351	5.33550416971376	none	0.107705240665338	2.11518093697903
12770	ARFGAP1	0.384	9.71983229352542	non_brain	0.182062107694026	2.45093163828871
15692	ARFGAP2	0.223	5.88962128764337	non_brain	0.26252567249942	2.60487291602807
9612	ARFGAP3	0.496	8.19127829360916	none	0.199781985011561	2.85695449024267
9663	ARFGEF1	0.493	8.07849279620871	none	0.277430194752062	2.53794679299859
4937	ARFGEF2	0.663	8.4505671339667	non_brain	0.307686729105015	2.51392050356499
7106	ARFIP1	0.583	8.28773875163927	none	0.120688174344876	2.4930712046025
14919	ARFIP2	0.282	7.73945029075041	none	0.151830049940835	2.19271647065274
14928	ARFRP1	0.284	6.87619483268217	none	0.164854372231008	2.37749516711733
5633	ARG1	0.656	2.11174642219022	non_brain	0.0485846834995748	2.21342062986664
3290	ARG2	0.731	6.36193254798408	non_brain	0.159775699873305	2.75685598458326
10056	ARGLU1	0.484	10.8993666080708	none	0.0783477996979468	3.20789811374265
5425	ARHGAP1	0.642	10.9805293339308	brain	0.158805769751572	2.83669094471425
3950	ARHGAP10	0.705	4.01022727856491	none	0.209253644547482	2.43868304558646
13360	ARHGAP11B	0.358	2.95652348689506	none	0.0284457805686129	1.07149895499617
10304	ARHGAP12	0.474	8.81453653147059	none	0.300835264238249	2.97590353322041
5718	ARHGAP15	0.638	4.21454861647185	none	0.142724446962861	2.83724058108285
6670	ARHGAP17	0.597	6.70316060987354	none	0.182595673617457	2.75026692778137
2690	ARHGAP18	0.764	5.11360757066623	brain	0.456044130668362	2.9274097833987
15359	ARHGAP19	0.25	3.93753905123344	none	0.0342710144366423	1.64624434322283
4957	ARHGAP20	0.666	7.04989514420089	none	0.429037937437541	2.73282408286643
3048	ARHGAP21	0.742	8.45858741684758	none	0.325057640237762	2.94953460488148
1783	ARHGAP22	0.805	9.19357764511106	none	0.157264652522775	2.59859531942144
2433	ARHGAP23	0.771	10.4538529847898	non_brain	0.194093215529566	2.58144683819454
1434	ARHGAP24	0.824	4.69189815543912	none	0.307499643979916	3.00905842598878
3343	ARHGAP25	0.733	6.14241509984546	none	0.153325337810765	2.71600156642037
1681	ARHGAP26	0.813	8.94028001641025	non_brain	0.423414513567037	2.54592651814083
14943	ARHGAP27	0.282	5.06538357422609	none	0.138017355909905	2.6716136731748
2664	ARHGAP28	0.761	4.21158937415606	non_brain	0.206192378086551	2.26296768521503
3871	ARHGAP29	0.705	5.36827841579745	none	0.418494041394327	3.05790756746736
16328	ARHGAP30	0.157	2.38243128379995	non_brain	0.112360176740788	2.39568891315774
2068	ARHGAP4	0.789	8.93176748410335	non_brain	0.166057815441395	2.71608157003594
7571	ARHGAP5	0.571	9.37526625921084	none	0.320865333718715	2.82547624270577
4880	ARHGAP6	0.665	3.6963163232334	none	0.396053647413836	2.43331290587606
14996	ARHGAP8	0.27	2.76986070192649	none	0.0119609082276796	1.19034303312837
3678	ARHGAP9	0.717	4.17477354785915	non_brain	0.150479684929531	2.72977731426926
7254	ARHGDIA	0.575	5.44509028875691	non_brain	0.218719630611645	2.18355278337884
3116	ARHGDIB	0.74	9.02595184410726	non_brain	0.160293830074823	3.13907548867744
4116	ARHGDIG	0.702	8.69203317353121	none	0.407785094702695	2.85565000496275
8807	ARHGEF1	0.527	5.36211209125047	none	0.141494663432471	2.52254166412548
4163	ARHGEF10L	0.693	10.2701014350463	none	0.231160610037799	2.46821197017748
8406	ARHGEF11	0.539	5.79184754680577	brain	0.298762987340279	2.3246456197334
6714	ARHGEF12	0.602	7.6640118572747	non_brain	0.377169638938422	2.64735470950839
16428	ARHGEF15	0.147	3.03796063751802	none	0.155391327798265	2.8730340508257
736	ARHGEF16	0.863	5.96147368213664	none	0.0294023693517687	1.5593714759865
5588	ARHGEF17	0.638	10.8170667141049	none	0.261272136650283	2.31327237961111
15998	ARHGEF18	0.2	2.82174354716098	non_brain	0.0838282734955935	1.88602174659917
15658	ARHGEF19	0.225	3.77549903740108	none	0.0262221966056004	2.48151763524043
4361	ARHGEF2	0.688	6.15509903401495	none	0.302267182358963	2.14265999896049
1049	ARHGEF3	0.845	7.83358410146494	none	0.387642204606269	2.6831590591727
3477	ARHGEF4	0.724	12.3081999756249	none	0.311467018334902	2.76703257366635
7206	ARHGEF5	0.586	2.8151509905263	non_brain	0.0862168110400648	1.14707418815456
2906	ARHGEF6	0.754	5.44259939943515	none	0.140010541362918	2.8284824107033
6634	ARHGEF7	0.597	7.79544017284693	none	0.341390876390794	2.75759773875132
3084	ARHGEF9	0.747	8.22283572020159	Both	0.351987363059875	2.42712081934009
10442	ARID1A	0.472	8.96345241132738	non_brain	0.220490803584125	2.41987836388914
11560	ARID1B	0.433	5.3676176445461	non_brain	0.32418436655836	2.50202231589572
6719	ARID2	0.596	5.77021289974255	non_brain	0.171987330962413	2.21532328648905
14592	ARID3A	0.307	7.77943815559606	none	0.0874460302528435	2.22519387500168
6041	ARID3B	0.626	7.23130378248507	none	0.0827351405773329	2.0425576380695
16919	ARID3C	0.085	2.9801075945057	none	0.0647798845266519	1.57467366941058
7040	ARID4A	0.587	6.66819999111005	non_brain	0.315270014708609	2.89114857739229
9418	ARID4B	0.503	7.72421118054239	none	0.273551528080034	2.9538142105829
4081	ARID5A	0.697	6.99971313201744	none	0.105988240167806	2.21627274499388
2256	ARID5B	0.782	7.76504881573974	none	0.312414144086432	2.6506924866011
16426	ARIH1	0.145	7.33379096899966	none	0.232288862232882	2.52103788159437
7407	ARIH2	0.57	10.1399459299321	none	0.244245224582075	2.84711196691174
14152	ARL1	0.33	8.40751559642465	none	0.21312870963511	2.76042945267437
4869	ARL13B	0.667	8.06262740847191	none	0.2187154921017	2.2706181822475
7081	ARL15	0.583	6.86716188204581	none	0.229046148533089	2.81314374486041
8562	ARL16	0.538	8.29085095484154	none	0.225806882002331	2.96087976892562
12461	ARL2	0.396	9.48569497211402	non_brain	0.176847318674529	2.74456258892924
9931	ARL2BP	0.488	9.51054836398225	non_brain	0.199984063429575	2.80419296195984
12254	ARL3	0.406	10.8258336174024	none	0.225873611380076	2.48537048939348
3809	ARL4A	0.713	6.73839760810594	none	0.293078721662182	3.09344348775024
1401	ARL4C	0.824	10.370864492215	none	0.547212103555926	3.14476894866716
9045	ARL4D	0.532	5.22638686697667	none	0.166619246258292	2.53842754828838
10593	ARL5A	0.469	9.01832970362769	none	0.217052466593909	3.12437124645787
15932	ARL5B	0.2	5.35510275130273	non_brain	0.176364001282957	2.19008091777052
10208	ARL6	0.477	5.79404342059408	non_brain	0.324103111759015	2.61863470788808
7373	ARL6IP1	0.577	13.3602314885846	Both	0.434603009357215	3.35124888496253
10685	ARL6IP4	0.462	11.1197228230241	none	0.271492740941242	2.86392303867007
4511	ARL6IP5	0.68	10.4867875323565	Both	0.354097771196294	3.26430259411801
6443	ARL6IP6	0.605	6.40045674665723	none	0.14276865206011	2.48470013094947
5607	ARL8A	0.637	12.117179756135	non_brain	0.222879706592573	2.74158813218703
8660	ARL8B	0.528	11.4455023198558	none	0.280507578569633	2.96100488856498
4141	ARL9	0.694	5.86609689057291	none	0.13399430890089	2.38225245784098
7499	ARMC1	0.567	9.14005693992359	none	0.188121530617036	2.97939042333266
7239	ARMC10	0.577	8.43146028480481	none	0.213554591789806	2.54718317798628
7139	ARMC2	0.581	5.26325804189848	none	0.313727773278029	2.37619827744985
4925	ARMC3	0.663	2.76790272514268	none	0.0907231448396473	2.47499461923303
6235	ARMC4	0.615	2.98546431243543	non_brain	0.0647610663889605	1.50141879927138
14381	ARMC5	0.311	8.55112813495257	none	0.0722219904984314	1.65490918753915
16192	ARMC6	0.173	8.02402382936834	none	0.0966433016930371	2.19516263731331
8926	ARMC7	0.521	6.82183498429517	none	0.0458689332566207	1.91005305364465
10555	ARMC8	0.466	5.27176236950243	non_brain	0.295423704868198	2.57114248519982
5298	ARMC9	0.652	5.70828818346426	none	0.281506217265559	2.05597231529422
11026	ARMCX1	0.449	9.57444108665927	non_brain	0.211592429296234	2.79883922176992
9820	ARMCX2	0.491	9.18490320225492	none	0.262275746860582	2.87646475890559
11976	ARMCX3	0.414	7.79593379876136	none	0.3226549662882	2.82478081930359
15816	ARMCX4	0.211	3.84227620093653	none	0.310136524311633	2.43642007569638
9713	ARMCX5	0.492	7.54174636646149	none	0.22654881225305	2.30651975929314
3924	ARMCX6	0.707	9.63491414899512	none	0.0584672467923443	2.06861632017934
16479	ARMS2	0.139	2.35543715174207	brain	0.0518640258735744	2.54752133881898
8951	ARNT	0.52	6.02155350739296	non_brain	0.203936292043644	2.50120953649003
2827	ARNT2	0.758	10.5895911939795	non_brain	0.36653209290976	2.7993073943609
1826	ARNTL	0.807	7.48184842746612	Both	0.365384377111832	2.71479956081479
1203	ARNTL2	0.836	5.3793309174896	brain	0.431786917386917	2.54347499428634
12046	ARPC1A	0.411	9.85161709876978	none	0.279983443989329	2.99087385102947
10354	ARPC1B	0.472	5.36145383713645	non_brain	0.109230576937746	3.00035926638976
4331	ARPC2	0.687	11.8713832211544	none	0.323493652582638	3.07719500143809
10169	ARPC3	0.478	11.4718431896414	none	0.290650680292846	3.22257156839988
13209	ARPC4	0.367	5.51265990719306	none	0.20716654085111	2.38185927825525
3916	ARPC5	0.706	11.5275297232414	none	0.225974816790682	2.72677702022643
6902	ARPC5L	0.586	10.1866767114732	none	0.314991082595615	2.69436299661062
346	ARPP21	0.89	6.39368034602656	none	0.8204626182011	3.0304559071778
15693	ARRB1	0.221	7.1634312268117	non_brain	0.197331941071222	2.2227803417839
7572	ARRB2	0.565	9.33743054082712	Both	0.248270037802786	2.95287318549069
11345	ARRDC1	0.435	6.65883148140149	none	0.232404508591486	2.35434368464143
1131	ARRDC2	0.838	8.14974742185161	none	0.15330273097499	2.85958537265881
8946	ARRDC3	0.518	5.3262654395715	none	0.18512651133725	2.59551046820029
3930	ARRDC4	0.704	8.11861137428123	none	0.144215835066995	2.5714229089824
10431	ARSA	0.47	6.26614235789199	none	0.274474175951591	2.32339960546523
14014	ARSB	0.328	4.63256428918342	non_brain	0.108245609531214	1.91073089698758
14922	ARSD	0.277	2.21069201511791	none	0.0987888616505281	1.97610035454887
13460	ARSE	0.353	3.89828680795897	non_brain	0.0854376412292654	2.00869902492954
8157	ARSF	0.545	4.49675510812073	none	0.167523495531223	2.37368583486295
10836	ARSG	0.456	4.54525311636642	none	0.101684886936031	1.86078749303683
12694	ARSI	0.387	2.47652283492928	brain	0.0168419249285417	1.51533239572452
2271	ARSJ	0.78	4.20339974745819	none	0.44391809546911	2.36930176000004
14448	ARSK	0.309	3.92779270471707	none	0.157515192509676	2.61822858864765
4231	ART3	0.697	4.2451301409117	none	0.402368625397691	2.78580425138085
16614	ART5	0.129	5.61294781290325	none	0.0092001073869753	0.399075785336163
15881	ARTN	0.205	15.7036502964631	brain	0.0303142811161213	1.14468013797576
13350	ARV1	0.357	9.18081082272471	none	0.214059064908867	2.94197453503796
13923	ARVCF	0.331	5.62230077501386	Both	0.146325636618127	1.90186783071085
167	ARX	0.91	5.24802158529652	non_brain	0.448673673418464	2.80153772242726
3875	AS3MT	0.709	5.91116757470307	non_brain	0.0458879138330557	1.53161566538075
8501	ASAH1	0.542	7.9175053442028	Both	0.310420945008418	2.9767125020039
2876	ASAH2	0.755	6.43441194402327	non_brain	0.0584291312506044	1.0193677388519
1892	ASAP1	0.8	5.31872918511321	none	0.390314849297156	2.7496261890855
4049	ASAP2	0.699	7.29173944093786	none	0.352659887158204	2.72848668908067
2261	ASAP3	0.781	7.04624367841617	none	0.0483815989503177	1.86930863627796
12653	ASB1	0.388	7.17016629058399	none	0.109093683085901	2.20483336550056
16299	ASB10	0.163	4.19698375407523	none	0.00647135104663	0.117642492886216
16655	ASB12	0.125	3.37649002462045	none	0.0186973600263728	1.94811923370595
2663	ASB13	0.762	9.05045429684695	none	0.113933133363674	2.32397827350974
14372	ASB16	0.32	8.00973307462934	none	0.0291690687016214	1.85560800222238
15427	ASB18	0.244	7.78329515253606	none	0.0530417761999462	1.3878733762759
467	ASB2	0.884	4.89829009643872	none	0.112179199415129	2.0308147089588
12997	ASB3	0.375	8.58088813933906	none	0.214259550543253	2.70183027977957
14775	ASB4	0.292	5.52906349093152	none	0.0157476562127271	1.49158446530535
7535	ASB5	0.567	3.25280640839381	none	0.0771854791430827	1.79586924284076
6755	ASB6	0.6	7.65661722888227	none	0.162322122392324	2.16368315205529
12175	ASB7	0.407	4.82089567544128	none	0.137256055698775	2.06039960919901
12313	ASB8	0.413	8.35733976476117	none	0.254617008267369	2.61269726551709
10514	ASCC1	0.467	5.42061136320516	non_brain	0.157109666777247	2.63405347090646
15524	ASCC2	0.236	4.67250608199251	none	0.154558540926332	2.91178349781999
12318	ASCC3	0.417	8.05783844876644	none	0.325666049783154	2.41920303863655
9675	ASCL1	0.495	4.89886667560486	non_brain	0.271309926527172	2.72091124109397
1568	ASCL2	0.815	4.48362098398692	non_brain	0.0510792097330426	1.00916340472533
17298	ASCL5	0.001	5.89108991522741	none	0.015286510750703	0.948747144842244
7077	ASF1A	0.592	8.3517537198419	non_brain	0.143586776732336	2.60196740762437
16740	ASF1B	0.111	3.06957716971764	none	0.0695244590742916	1.99747442242507
2219	ASGR1	0.783	7.88049250035391	none	0.133243720514686	2.3723813747367
10799	ASGR2	0.508	4.10961337609558	none	0.305333635050202	2.27658720786131
11948	ASH1L	0.417	9.95752926038272	non_brain	0.301116323891809	2.64575011231548
12863	ASH2L	0.383	8.50457769595821	none	0.173839146662332	2.41091638607912
12434	ASIP	0.404	4.55136045830651	non_brain	0.050802469815928	1.51745459745964
10476	ASL	0.471	6.45377681151677	none	0.227112554325975	2.62927446783691
10109	ASMTL	0.481	9.28491432633108	none	0.125576393479114	1.84666977121072
14858	ASNA1	0.288	7.34066045715421	none	0.114306620282328	2.48587393049624
3922	ASNS	0.705	11.9934427004725	non_brain	0.394581249288843	3.0403656273464
11949	ASNSD1	0.418	10.1944025493084	none	0.229103807132261	2.85082253129834
2226	ASPA	0.78	5.57119665153303	none	0.206869772757212	3.0880067652024
5572	ASPDH	0.638	5.78744180673871	none	0.192923325782961	2.49990660397357
6333	ASPG	0.611	3.22555395286596	non_brain	0.0266310734758831	1.59447299809475
11760	ASPH	0.426	10.6877748593576	none	0.32330686678544	2.66683951071476
2885	ASPHD1	0.752	11.5574032783655	none	0.27208534170785	2.49114352556559
1024	ASPHD2	0.847	5.99191557933662	none	0.3086756778924	2.64358039671845
7861	ASPN	0.558	3.9197745817993	non_brain	0.0779511343260172	2.13903991884048
2818	ASPRV1	0.753	8.08973228009745	none	0.0480673127417155	2.91735718729237
9702	ASPSCR1	0.499	10.3811317818121	none	0.160537808857661	2.49815276727644
5845	ASRGL1	0.627	9.34371372085302	non_brain	0.191309522255974	2.74371055343589
4632	ASS1	0.675	6.10530636105078	non_brain	0.242840219294279	2.7425102159225
11900	ASTE1	0.418	5.14481611785592	none	0.266018646086334	2.6856384452808
13875	ASTL	0.349	6.76576454259346	none	0.0196192950991871	1.50928699086222
3452	ASTN1	0.723	6.67012221782275	non_brain	0.327022308273238	2.6533587224226
865	ASTN2	0.854	10.0075728181396	brain	0.421738454623981	2.44475436390443
11673	ASXL1	0.429	6.6263720386963	non_brain	0.215162200373905	2.56450985011331
9996	ASXL2	0.483	8.44885700372804	non_brain	0.209022413686486	2.05039077104727
1585	ASXL3	0.817	6.04128298382433	none	0.330332612824329	2.46505005704523
8990	ATAD1	0.521	11.0429123218081	none	0.31708876573465	2.74273857291979
6872	ATAD2	0.59	6.18290824328482	none	0.238255261362106	2.3408352994136
7419	ATAD2B	0.574	6.59537086554778	none	0.158920156221718	2.21243824743061
12811	ATAD3A	0.382	7.61235511868186	non_brain	0.114005918386899	1.85038897436089
14790	ATAD3B	0.287	4.71168571753369	non_brain	0.223865499144787	2.20409568049733
12729	ATAD3C	0.393	8.21415303003676	none	0.03450981916235	0.957120863402857
10068	ATAD5	0.482	3.26838602736002	none	0.222270512396048	2.3586342311289
4474	ATCAY	0.686	11.5702645533473	none	0.465385285977539	2.75524012968464
11552	ATE1	0.43	6.12477973602844	none	0.272083323864858	2.55789285916164
12095	ATF1	0.411	5.85918348737379	non_brain	0.140835600218703	2.44552217729792
16865	ATF2	0.093	6.53950063927987	non_brain	0.300079450151469	2.69676989338174
5448	ATF3	0.641	7.60668426631298	Both	0.0263940283909459	2.02345905201461
5734	ATF4	0.632	13.0534504824037	Both	0.251610503570383	2.90765026233469
12293	ATF5	0.402	5.28411547036632	brain	0.0493135689349668	1.66742760826343
6948	ATF6	0.591	7.91062637946102	non_brain	0.241163162298551	2.47247964566667
11099	ATF6B	0.446	5.34609917834844	none	0.315576851378774	2.8455844497357
10840	ATF7IP	0.46	7.06983641585421	non_brain	0.203136719533167	2.42890717040507
3973	ATF7IP2	0.703	7.10478397177679	none	0.301332064372978	2.54935480514757
10177	ATG10	0.483	4.81449845398209	none	0.166914136745187	2.28377443247509
8830	ATG12	0.524	8.52517992068424	none	0.267917524905747	2.66019400870878
12670	ATG16L1	0.386	5.46120983966886	non_brain	0.323426764289107	2.68180817879466
5796	ATG16L2	0.629	8.87363092440416	none	0.192152769827185	2.51297480106241
15689	ATG2A	0.224	5.78986147213485	none	0.116407395853425	1.7034673707696
14722	ATG2B	0.294	7.94251499268435	none	0.33361756742558	2.42655875947576
3864	ATG3	0.706	7.87734005586574	none	0.111022878462147	2.61690396045528
11311	ATG4A	0.44	6.06132382300003	none	0.135443389844566	2.45832563621798
10496	ATG4B	0.467	9.13057868260714	none	0.268696169229296	2.60472289496243
1677	ATG4C	0.81	7.52304122445337	none	0.229549347771063	2.92486122712931
10668	ATG4D	0.465	5.67839530358961	none	0.111274071193998	2.30034282674609
13740	ATG5	0.349	6.73320099270205	non_brain	0.235869004784788	2.7823282332305
12349	ATG7	0.403	6.52241860156162	non_brain	0.208969897809675	2.39852606135248
12783	ATG9A	0.391	8.83781856313866	none	0.210599179853197	2.4324302606226
8918	ATG9B	0.518	3.57785507834386	none	0.153187880076354	2.420123388877
12315	ATHL1	0.402	5.16765019589001	none	0.264745780790799	2.56499423986022
9290	ATIC	0.507	8.23801304745711	non_brain	0.182509786665544	2.73911605105947
4856	ATL1	0.665	10.7903250696386	Both	0.394954491262178	3.00522671888189
5765	ATL2	0.629	7.47174122835565	none	0.273123856889842	2.63602130649136
8261	ATL3	0.543	6.02131988073	non_brain	0.111900869334016	2.24560603052632
7449	ATM	0.578	7.91629762998377	Both	0.245180668675415	2.80394757308491
8078	ATMIN	0.552	7.56088856390067	none	0.213502580563776	2.67538552783646
16787	ATN1	0.11	8.88375723363363	non_brain	0.183326243184169	2.3649140738159
545	ATOH7	0.877	3.17495326726339	none	0.0952116437070073	2.36063032975549
12611	ATOH8	0.389	3.96125642046613	none	0.0845309632263586	1.92163217444216
7277	ATOX1	0.575	10.4758018578122	non_brain	0.193581396359257	3.02438750875332
2682	ATP10A	0.76	7.20791388102983	brain	0.389129838853171	2.81756106013223
7260	ATP10B	0.582	6.10326991720102	none	0.18766279816647	2.61811809562199
4143	ATP10D	0.7	7.10924164705981	non_brain	0.198783522524374	2.84477769105525
5122	ATP11A	0.656	5.31254962431708	non_brain	0.133163921690968	2.29980992781509
9242	ATP11B	0.513	6.10685745220395	none	0.279473156641178	2.2801050311912
2343	ATP11C	0.783	5.33335052793851	none	0.401628749965747	2.65827926060006
15415	ATP13A1	0.246	6.09586270241573	none	0.178772411126682	2.79348214100629
8685	ATP13A2	0.527	8.52976472896893	brain	0.374375697767534	2.72607966089088
8379	ATP13A3	0.537	8.66999663700881	none	0.25955754070753	2.63733967465851
6564	ATP13A4	0.605	7.06804029257627	none	0.465025509043259	2.92854768808041
16154	ATP13A5	0.178	3.51460030966597	none	0.0940682647457207	2.39642757550409
3306	ATP1A1	0.737	10.3399185211201	Both	0.418673110592726	2.95212605884064
5116	ATP1A2	0.659	7.23804839720677	brain	0.479787102514614	3.29714836668553
6150	ATP1A3	0.617	9.23619225924684	Both	0.534653469649832	2.92852932431336
6429	ATP1A4	0.607	7.54145241754105	none	0.0216665783707405	1.53566902962537
2383	ATP1B1	0.774	15.0457344707739	non_brain	0.531380288174001	3.37328687178164
7905	ATP1B2	0.561	12.8693986615637	brain	0.616927962147214	3.14411154442995
4949	ATP1B3	0.662	12.0018380600743	none	0.30937245108023	3.13146365979785
8961	ATP2A2	0.516	8.57157863097123	Both	0.366338594937676	2.92975793171221
696	ATP2A3	0.865	2.80623059126747	non_brain	0.0271830204987868	1.68707591952135
233	ATP2B1	0.9	7.89684512601298	non_brain	0.519304336787487	3.17677956797629
2189	ATP2B2	0.783	8.19698016466169	none	0.484096008084452	2.84883959916588
1367	ATP2B3	0.826	10.3020083658583	non_brain	0.279322513720721	2.36590757136598
1181	ATP2B4	0.837	9.72965297097878	none	0.562686607165891	2.69212151390878
6724	ATP2C1	0.596	8.24258816867836	none	0.326799174514654	2.90110866426544
7310	ATP2C2	0.575	4.89276073934602	none	0.241878871316779	2.50582167873876
469	ATP4A	0.884	2.75878684081962	none	0.114135649002153	2.08439927819054
16697	ATP4B	0.124	3.1222658948344	none	0.0147643677968582	1.06450361658536
10186	ATP5A1	0.484	11.2278254308338	none	0.310289121081046	3.10478491077633
9221	ATP5B	0.513	10.5735805167801	none	0.299032861959609	3.3310767550188
10689	ATP5C1	0.463	9.50337255924401	none	0.255413399518372	3.0751845983128
9432	ATP5D	0.502	11.9503214001625	none	0.244015753186449	2.78933340605213
7559	ATP5E	0.565	14.8139990237207	none	0.291924360769335	3.23893813019648
11763	ATP5F1	0.422	10.8031144164351	none	0.29908196464905	2.97298121874858
13811	ATP5G1	0.346	8.55528114344385	none	0.314511375802705	3.19418799802027
12628	ATP5G2	0.39	12.7814677895312	none	0.217550149294601	3.15313849664592
8490	ATP5G3	0.534	13.1800968650987	none	0.329652218824731	2.98552286735495
14651	ATP5H	0.293	13.0160129654606	none	0.2844176182448	3.23308403051533
6481	ATP5I	0.606	13.1028635162046	none	0.246406138885873	3.40925160633763
16307	ATP5J	0.164	4.35894358629737	none	0.335082823412031	3.11788684038063
15177	ATP5J2	0.26	11.3171329004427	none	0.277441266597344	3.14781046628324
14553	ATP5L	0.299	13.6709038714952	none	0.295682951537188	3.11040076628271
9473	ATP5O	0.501	13.9554506205962	none	0.307451603825231	3.2048650255234
4336	ATP5S	0.688	8.63814553404999	none	0.181507049377108	2.16859599043107
5821	ATP5SL	0.628	10.1662077199784	none	0.203433232012147	2.5727156815204
12988	ATP6AP1	0.375	11.9257200846554	non_brain	0.29538631060954	3.04398025408746
7976	ATP6AP1L	0.55	7.44956966498233	none	0.183126558207427	2.41280123818524
7562	ATP6AP2	0.565	11.6531036243376	Both	0.361730043145838	3.25636205167242
9580	ATP6V0A1	0.5	13.4976432274255	none	0.42453640533499	2.86935788158077
14227	ATP6V0A2	0.319	5.40196326131251	non_brain	0.187191589499846	2.13081001304793
10998	ATP6V0A4	0.452	5.20948908897163	non_brain	0.0426865831556803	1.94309573228529
6215	ATP6V0B	0.615	11.6203468534176	none	0.342105916973313	3.15707838146139
9939	ATP6V0C	0.498	15.1077333254708	none	0.485842851435373	3.14711191586317
10164	ATP6V0D1	0.479	10.7965244753697	none	0.291862735689342	2.96710965549543
3204	ATP6V0E1	0.736	9.04255463840908	none	0.155069563667165	3.02936024843093
10897	ATP6V0E2	0.457	8.17286389045038	none	0.374732722781146	2.96404960831676
6032	ATP6V1A	0.625	11.9206153390989	non_brain	0.42216661274946	3.0607154625066
4785	ATP6V1B1	0.688	2.26543673930128	none	0.0329416883107861	1.6570431187255
6253	ATP6V1B2	0.617	9.99403603526282	non_brain	0.36344460281557	2.97678175304874
5081	ATP6V1C1	0.664	9.72633398254423	none	0.33624368996053	2.76008193004262
15192	ATP6V1C2	0.258	3.05554117365206	none	0.322842749960788	2.71221519054839
5044	ATP6V1D	0.66	12.0295735980193	non_brain	0.310591247655411	2.9685419910661
10004	ATP6V1E1	0.484	9.42096335494918	none	0.324219628430485	3.03186130564756
5032	ATP6V1E2	0.659	6.05567513657089	none	0.186998400518111	1.80170581590287
13786	ATP6V1F	0.34	12.6826255070917	none	0.302885963341795	3.17079187764451
5361	ATP6V1G1	0.646	10.8648329441457	none	0.295278296014386	3.07764535460616
2574	ATP6V1G2	0.766	12.3179698142427	none	0.362211834503302	3.13801622457675
2453	ATP6V1H	0.771	11.45698750393	none	0.385631451451318	3.04057167841727
5518	ATP7A	0.641	5.05700802885142	Both	0.077620615186084	2.52493024951653
8176	ATP7B	0.548	7.02994077713887	non_brain	0.211858026129855	2.12697544647348
2391	ATP8A1	0.772	9.0894775219094	none	0.394093185956209	2.96284902388204
3799	ATP8B1	0.716	2.42720306285389	non_brain	0.327189528762332	2.30408970650058
8265	ATP8B2	0.54	8.13860990987061	none	0.261360000097611	2.24782886512357
8538	ATP8B3	0.537	9.61740683428024	none	0.0406092785303126	1.29303776419958
14105	ATP8B4	0.325	2.97047016280939	none	0.239137145188685	2.70764851163538
10441	ATP9A	0.473	12.6822205152236	none	0.354036285770559	2.70841295861208
6395	ATP9B	0.609	6.87770536020063	brain	0.244163896739357	2.39898896501894
3583	ATPAF1	0.722	9.70187765397201	non_brain	0.186226679129956	2.61369671515627
8949	ATPAF2	0.519	6.17604293544728	non_brain	0.0944729265688266	2.12150785371215
15224	ATPIF1	0.256	13.5741199658221	none	0.368785956833759	3.16391958838607
10147	ATR	0.479	8.39095910651161	Both	0.362560743449538	2.52531692798689
17215	ATRIP	0.026	3.52857332737879	none	0.0834371884781282	2.04503340376518
15730	ATRN	0.218	7.41664520784317	non_brain	0.25284013801357	2.28079526978796
332	ATRNL1	0.894	7.47072121405958	none	0.486116335910438	2.80258043914579
9897	ATRX	0.487	8.00373399689568	Both	0.344928602037368	2.95524891684995
2115	ATXN1	0.79	6.63544842948502	non_brain	0.324270796552979	2.34931453013059
13402	ATXN10	0.356	9.72322470034359	none	0.260654772740578	2.86968542300488
8750	ATXN1L	0.531	6.50964806474641	none	0.154378827635626	1.93561592753722
11333	ATXN2	0.441	10.9910364406889	Both	0.269939613033078	2.68444353748057
11537	ATXN2L	0.429	11.7846285969999	none	0.25344897812442	2.27424997292068
10682	ATXN3	0.46	4.73992744443302	brain	0.316060331090345	2.65718842024785
16563	ATXN3L	0.132	2.76521768494677	none	0.0101182341100715	0.800303652798782
13973	ATXN7	0.338	7.76192102725557	non_brain	0.320330932819845	2.40857929255666
5209	ATXN7L1	0.653	6.18910849863324	none	0.253009380376844	2.13621575892551
13637	ATXN7L2	0.351	7.72068698965463	none	0.16734062070834	2.26137013395346
7818	ATXN7L3	0.572	7.01305993965969	none	0.155731304489661	1.94370777961112
4894	AUH	0.663	9.19631535798508	none	0.245672867016697	2.47212793278806
13891	AUP1	0.338	7.6850754644815	none	0.293134476152071	3.1300804832661
7063	AURKA	0.584	3.75463855146845	non_brain	0.0714630757856885	2.41334275631356
15387	AURKAIP1	0.249	8.89069327749924	none	0.18433453718929	2.57974569703632
16825	AURKB	0.1	5.48703712985836	non_brain	0.0159703497017022	0.881072983124148
16955	AURKC	0.078	3.88655135092635	none	0.0534021821639322	2.35346211776655
2330	AUTS2	0.781	10.0716158287717	Both	0.274849224833199	2.60449359254978
2924	AVEN	0.749	7.5791771315908	none	0.0925655959701146	2.54135243520473
5892	AVL9	0.628	7.12941025683966	none	0.234451644472054	2.56414953234342
2044	AVP	0.791	5.7770823958011	Both	0.0266322166578523	0.577938430117544
6339	AVPI1	0.611	8.28901195426283	non_brain	0.0946127507844586	2.51793845470239
8299	AVPR1A	0.539	2.21263070028404	brain	0.111587519933394	2.07846135215495
13561	AXIN1	0.35	5.33008589961561	non_brain	0.176144093533604	2.20564309378633
14149	AXIN2	0.32	8.02468871367927	non_brain	0.212128482688719	2.40465558772516
9355	AXL	0.508	8.3021739539596	non_brain	0.151205341967697	2.32487885928687
967	AZGP1	0.849	5.41551337536986	non_brain	0.0643924310257497	2.75999021373519
11203	AZI2	0.441	9.19264826394427	none	0.271927439217461	2.70904777747147
6244	AZIN1	0.614	8.54417652921167	none	0.272588550354144	2.64466771284342
16976	AZU1	0.073	3.06804910315085	none	0.0831491499971806	2.27942386253251
2594	B2M	0.765	11.7333644304354	non_brain	0.436829821291957	3.60228180665457
4807	B3GALNT1	0.666	8.34638831761665	none	0.289608007487925	2.83217158000745
11675	B3GALNT2	0.431	8.18200697225527	non_brain	0.216683068632475	2.33700582334175
4126	B3GALT1	0.694	5.14887051178132	none	0.217270326779375	2.45554163863723
1305	B3GALT2	0.833	6.20705168625933	none	0.502033485107888	3.16153329723614
4724	B3GALT4	0.671	8.89092024170397	none	0.0642382043201495	2.22808847864714
7396	B3GALT5	0.573	1.76776537282863	none	0.0633940366245424	1.1950229407323
6322	B3GALT6	0.61	9.38490615820897	non_brain	0.118033174584891	2.22863330385663
763	B3GALTL	0.861	6.05682532007441	none	0.429183556624358	2.80424577681508
1259	B3GAT1	0.833	10.972993362157	brain	0.402264095108011	2.41457898854823
703	B3GAT2	0.867	8.7725989761923	brain	0.174330601153008	2.17331460456184
14343	B3GAT3	0.312	7.12951484816015	non_brain	0.246745971925215	2.54288826758265
14212	B3GNT2	0.32	16.5891638961898	Both	0.226205575856823	2.3277421766099
15408	B3GNT4	0.25	6.64404396948233	none	0.130902192291613	2.03910693441677
7343	B3GNT5	0.575	5.47847453135933	none	0.219504294815985	2.80577102573008
16005	B3GNT6	0.196	5.13836364752216	none	0.0153148220375321	1.23986565278216
14682	B3GNT7	0.298	4.4684510400454	none	0.118526902038518	2.34315474170273
8555	B3GNT8	0.534	9.35316885242444	none	0.0106903703137546	0.643372030351598
3105	B3GNT9	0.74	8.21693802568353	none	0.0511237499937274	2.10733600000442
6887	B3GNTL1	0.591	4.92760417541207	none	0.145790996817646	2.03547316023221
3168	B4GALNT1	0.737	6.73556600859696	brain	0.32187754240603	2.54735340711525
11925	B4GALNT3	0.416	2.23386711984043	none	0.0913403491779327	1.74104860503414
15959	B4GALNT4	0.198	6.8503140618123	none	0.319291216847684	2.76541775983675
3291	B4GALT1	0.733	7.99447891009432	non_brain	0.0894896450086037	2.40652467493011
5134	B4GALT2	0.655	9.23862823146312	none	0.0983499255148379	2.04882424581844
9551	B4GALT3	0.506	8.15563371132928	none	0.161309315137099	2.56111708619839
13306	B4GALT4	0.36	5.12312214684082	non_brain	0.166720272223343	2.60717428192818
8152	B4GALT5	0.545	8.7963111406271	non_brain	0.217339665794262	2.4762407288715
3207	B4GALT6	0.734	7.24966556967333	none	0.436260157766145	2.95410477650993
13234	B4GALT7	0.361	6.30594860315215	non_brain	0.115956198930461	2.19172163471868
2413	B9D1	0.772	7.16062569270148	non_brain	0.222190901838724	2.24698406645187
5519	B9D2	0.642	8.26734060681578	non_brain	0.190658070182514	2.70500493422556
14059	BAALC	0.33	12.1944889698758	none	0.328726817487891	2.84196965834733
16042	BAAT	0.193	4.66390814713091	non_brain	0.117753291898633	2.21380589026849
962	BACE1	0.849	8.77924754812359	brain	0.230502710106343	2.74808771764852
238	BACE2	0.899	7.09090743198816	none	0.0999654502833153	1.55934092807325
4173	BACH1	0.694	7.08047886143958	none	0.174121397337339	2.57776019689631
7852	BACH2	0.556	4.86658127967135	non_brain	0.227825504080218	2.05170478163848
10189	BAD	0.481	10.6164652455536	non_brain	0.16767503689336	2.47316204377379
5265	BAG1	0.652	11.8859394636357	brain	0.158685934946923	2.31763541644601
6942	BAG2	0.595	7.05451042675485	none	0.115160138981681	2.35803437660827
5322	BAG3	0.653	7.24801734036241	non_brain	0.0917136039020824	2.41757337177232
12737	BAG5	0.388	8.68241687045495	brain	0.203876905216878	2.59963998361696
15776	BAGE2	0.216	4.41680188615685	none	0.0297918237943603	1.42384923157257
6660	BAHCC1	0.597	6.86690781913911	none	0.140610918102769	1.67596737281737
8012	BAHD1	0.548	8.86347188749455	none	0.111234644298498	2.02292583837716
5	BAIAP2	0.958	8.74344136403182	none	0.502001407985028	2.67266612914649
13179	BAIAP2L1	0.369	2.5986810314935	none	0.0777017416000077	1.73054771413102
782	BAIAP2L2	0.867	7.12875109355254	none	0.113918969942678	1.85613356389424
320	BAIAP3	0.893	7.480173280384	none	0.547675439722342	2.71032896765809
10204	BAK1	0.477	6.55723658928092	non_brain	0.0934662363522304	2.61822741310169
2324	BAMBI	0.777	9.53548002912334	none	0.135333147776524	2.89504567132057
9316	BANF1	0.516	6.38153435364044	none	0.238768083367713	2.86888776278203
5761	BANK1	0.63	3.1416321304606	non_brain	0.059521254938056	1.7147230445691
6039	BANP	0.622	9.69734455536893	none	0.189415073491439	1.63261541494815
7928	BAP1	0.567	6.86023571462361	non_brain	0.144855740834366	2.60085890158072
4704	BARD1	0.672	4.71160716880321	non_brain	0.282328171570657	2.43551891870599
5074	BARHL1	0.66	3.4974926822819	none	0.00732582475723883	0.30321444378855
1258	BARHL2	0.833	4.27443624004139	none	0.0130880194713197	0.548497707837214
17231	BARX1	0.022	4.46175369270744	none	0.0046163082277296	0.0503489352492142
1267	BASP1	0.834	13.0362469254211	none	0.404238806457747	3.16161717607578
2893	BATF	0.752	3.79211315200451	none	0.0126208641521578	1.12520302972522
11583	BATF2	0.429	4.44567963808144	non_brain	0.012291603858076	0.340631874811147
2264	BATF3	0.784	5.63841150490671	none	0.166330525725281	2.67625187502505
13650	BAX	0.346	7.04180015438888	Both	0.107540722815945	2.64986356667099
5391	BAZ1A	0.646	4.72579769388375	none	0.153832845736205	2.6163948931096
13100	BAZ1B	0.368	7.48631498872927	brain	0.207003984303004	2.60291496082709
13182	BAZ2A	0.365	6.30343077870659	non_brain	0.237690951501759	2.23253282330291
3742	BAZ2B	0.712	7.49710957940793	none	0.237527862831148	3.03918096391188
4216	BBC3	0.694	7.65141920044781	non_brain	0.0951383013678769	1.74748583979987
9720	BBOX1	0.492	7.58736415857742	non_brain	0.117811906881093	2.84399592233692
10729	BBS1	0.463	7.62055189542013	non_brain	0.227765139918376	2.54042541169258
8551	BBS10	0.532	7.60824852620869	non_brain	0.110636010356154	2.69771570111595
6550	BBS12	0.603	5.92388439388372	non_brain	0.0687935713563913	2.3289680058019
7724	BBS2	0.561	10.2193394163192	non_brain	0.265606064743079	3.05405217978325
7086	BBS4	0.587	8.83538348800749	non_brain	0.162546025681497	2.6354011935623
11941	BBS5	0.415	6.8775711395836	non_brain	0.274356607005876	2.79643802609129
6139	BBS7	0.617	6.03599924454883	non_brain	0.401795656469967	2.77817474164337
3964	BBS9	0.707	8.30389972338241	non_brain	0.224666888672027	2.52033897708162
2436	BBX	0.773	9.92550963524835	none	0.2554089074884	2.67507961316561
11211	BCAM	0.449	9.57907106154223	none	0.0765299645147093	1.99511758052006
7998	BCAN	0.55	8.78156899969224	none	0.335549092296739	3.23138313329193
13055	BCAP29	0.369	7.80326580214228	none	0.376833365665797	2.86794017649249
11514	BCAP31	0.431	8.97139034695928	none	0.268129773164883	2.8309657178114
7563	BCAR1	0.565	8.52430047627038	non_brain	0.164703502591112	2.04795856869649
8486	BCAR3	0.534	5.71777077566023	non_brain	0.148244940334852	2.41932588366765
276	BCAS1	0.895	10.1555218289139	non_brain	0.409159080892402	3.01229313061532
10972	BCAS2	0.453	9.43911235182215	none	0.218736323792338	2.97584534091113
11281	BCAS3	0.449	7.29126381086486	none	0.276246636678672	2.69199280559946
3096	BCAS4	0.74	5.44300926801646	none	0.127099806163226	2.32728784725584
1148	BCAT1	0.837	4.96514781431133	non_brain	0.264462893002266	2.51706718939002
3738	BCAT2	0.712	7.00390397035656	non_brain	0.185187160696511	2.72317294455061
11586	BCCIP	0.429	4.62143929159023	none	0.222003160557849	2.84972402178016
11117	BCDIN3D	0.454	6.90819774948305	none	0.0770928366114557	2.07604256194681
2072	BCHE	0.792	6.37781185710235	Both	0.291037939803039	2.97160482648289
8016	BCKDHA	0.551	10.0191615749496	none	0.100343968860832	3.03094361243653
9953	BCKDHB	0.485	7.59198827119144	none	0.174143631032133	2.54497672831566
13314	BCKDK	0.361	8.92722220908287	none	0.158479859160068	2.49290588694039
14181	BCL10	0.322	7.29646433473856	non_brain	0.126880156560255	1.88759471133679
270	BCL11A	0.898	9.18179067904916	Both	0.560278878398616	2.71558696926875
135	BCL11B	0.913	6.40932306555479	non_brain	0.443472692248588	2.42961154216874
5102	BCL2	0.656	7.44216978386481	Both	0.12483324944993	2.00414157374487
13042	BCL2A1	0.37	6.38999693207599	non_brain	0.018255340122122	1.87137572763584
13418	BCL2L1	0.36	5.25037126346673	non_brain	0.115625621259876	1.8069392391271
9224	BCL2L10	0.519	5.43670457928008	none	0.0344095193879892	2.00686515370945
5450	BCL2L11	0.642	5.6190208766989	none	0.126870026764899	1.57030945530379
5781	BCL2L12	0.63	6.40371583452692	none	0.0270412961822401	1.71891300069959
4935	BCL2L13	0.663	10.098429666833	none	0.242723191436932	2.21197451300357
15608	BCL2L15	0.231	3.35007360469642	none	0.0558009855294158	1.80140528213011
7060	BCL2L2	0.586	11.3174911871418	none	0.235996387112045	2.4863116763999
3962	BCL3	0.702	7.52524133906768	none	0.100651089284346	2.05366486841727
6401	BCL6	0.61	7.12628299487917	non_brain	0.394732544508053	2.5642669135387
7142	BCL6B	0.582	4.10430169098345	none	0.0705075512739842	2.31868848417142
4486	BCL7A	0.683	7.80413172048142	none	0.214661539969649	2.21662975565539
9882	BCL7B	0.485	7.6529904434928	brain	0.156437203237661	2.52027178324972
12373	BCL7C	0.409	7.02826964870153	non_brain	0.101119873271607	2.30236889508785
5641	BCL9	0.634	7.43158827420327	Both	0.139541936281907	2.18771396617326
11230	BCL9L	0.443	3.93279304303425	none	0.0974678305219375	1.54694194822469
3804	BCLAF1	0.714	4.07521580130504	none	0.281149862693586	2.79051962505349
7311	BCO2	0.576	6.19762660950588	none	0.305771295200756	2.9939773804684
8138	BCOR	0.546	6.01156147132517	non_brain	0.12335091898273	1.85248386006345
10888	BCORL1	0.452	6.63269572435253	none	0.0959489963672649	1.45738100113349
5243	BCR	0.652	7.81449216096092	Both	0.0343832250399234	1.35845594140368
15298	BCS1L	0.255	4.7032628028108	non_brain	0.173068569561128	2.50649588079293
11782	BDH1	0.426	6.93728203678629	non_brain	0.301619465058058	2.51279498999907
1095	BDH2	0.841	10.114263510169	none	0.216387080361178	2.94674319876686
6290	BDKRB1	0.612	2.46972990629361	Both	0.0154784075780033	1.47165909959668
2113	BDKRB2	0.787	4.00902648781678	Both	0.0770855332375818	1.46351036928891
515	BDNF	0.877	5.57000652474224	Both	0.323281943780393	2.3372197611135
9309	BDP1	0.506	8.287243707519	none	0.360196936121731	2.88653308296661
7655	BECN1	0.571	8.91931241444743	Both	0.168335797401037	2.54160490685349
9878	BEGAIN	0.492	1.8126869855289	none	0.244473950173978	2.3771987692661
11950	BEND3	0.414	4.92529670499841	none	0.0408140956639692	1.74469013262032
5431	BEND4	0.642	2.42526419530177	none	0.146536639213769	1.94323537400288
2861	BEND5	0.761	7.56701441103082	none	0.373946236902929	2.72530688364766
2628	BEND6	0.763	8.10470184745684	none	0.324717850501609	2.68954419945959
6571	BEND7	0.604	3.98250898578235	none	0.194434300623358	1.86108164767272
1166	BEST1	0.836	5.8739061715069	non_brain	0.140420200357471	2.59817385883893
16874	BEST2	0.094	4.17321758918806	none	0.0190637029225236	0.807835617832649
4677	BEST3	0.672	2.0478122889222	none	0.0908432332086584	2.22099472460691
15719	BEST4	0.224	8.69736218631911	none	0.212205034636882	2.36898671129386
13110	BET1	0.373	5.26084922694622	none	0.155112783613677	2.48188318749992
15533	BET1L	0.234	5.75232439271718	none	0.108374069531318	2.27826443302714
6191	BEX1	0.617	12.6519497541403	none	0.534669078912129	3.38075317605032
6771	BEX2	0.599	13.9930833312882	none	0.420017021338984	3.25670296399701
11883	BEX4	0.421	10.0996643218113	non_brain	0.360047314139723	3.34320012938472
1815	BEX5	0.803	12.6837090704558	none	0.389302594421276	2.99109537931821
8573	BFAR	0.535	7.30366611494529	none	0.115869919208675	2.37841052876175
8778	BFSP1	0.526	7.00780091917674	non_brain	0.0509743699184773	2.02265656395467
13496	BGLAP	0.356	7.19636794347835	non_brain	0.0133698903391108	1.5941763143606
11444	BGN	0.435	4.55590972164845	non_brain	0.249623951045642	3.08839080697539
17336	BHLHA15	-0.026	3.17810146975529	none	0.00393799007921799	0.424448034641432
9471	BHLHB9	0.5	8.05776600404333	none	0.164977525566434	2.27839913684033
459	BHLHE22	0.882	6.52590048035871	none	0.0943605924954882	1.84245312200001
17025	BHLHE23	0.065	9.60864058384992	none	0.00865365285900732	0.0461063884850088
2494	BHLHE40	0.768	6.96133690020809	Both	0.303973700830668	2.69658955387484
1450	BHLHE41	0.823	9.87952807358137	Both	0.239527787783234	3.19234964250265
4074	BHMT	0.705	2.48784919878058	non_brain	0.0664943716199843	2.07147905328859
2989	BHMT2	0.749	5.37592355619091	non_brain	0.144481529618553	3.01237425846358
13466	BICC1	0.357	3.78356265330994	brain	0.207871224232549	2.20317540364828
4963	BICD1	0.66	7.07299768824802	none	0.332850013308968	2.56028580160344
8827	BICD2	0.522	8.19861019092148	non_brain	0.163926418224513	2.20030203273645
2139	BID	0.792	8.45548509371024	Both	0.29593532744075	2.68213234152315
7450	BIN1	0.571	11.3451942146078	Both	0.381893947005762	2.92973722036067
16628	BIN2	0.124	2.77009954409901	none	0.232113138518183	2.9694127866338
14344	BIN3	0.318	4.60754883784619	none	0.218981698741818	2.50214897746474
9773	BIRC2	0.497	8.43435949714591	non_brain	0.253117816708553	2.68285357244887
1103	BIRC3	0.841	4.87393167340095	non_brain	0.22442356297152	2.2530864856966
11655	BIRC5	0.425	3.10549609717951	non_brain	0.0200715839742277	1.04495116739034
12138	BIRC6	0.411	7.01075357183605	non_brain	0.259610161359913	2.56824952929843
16813	BIRC7	0.099	3.35036839431538	none	0.0127270158554247	1.81562525934605
7856	BIVM	0.557	7.25708105758852	none	0.299035678882816	2.68385277914148
8487	BLCAP	0.534	9.22795398688263	none	0.371155417877579	3.01508805685541
3333	BLID	0.73	4.33678560813424	none	0.0388430739353483	2.4712260833357
6007	BLM	0.622	5.6986670015479	non_brain	0.349623159281253	2.67207715011098
10740	BLMH	0.464	6.20968764528309	brain	0.107261495854858	2.76505569538968
7155	BLNK	0.582	4.26205034753091	none	0.224096087781811	3.25822366214641
9388	BLOC1S1	0.503	10.385973150155	brain	0.255295479329563	2.66174836036712
8334	BLOC1S2	0.538	10.5532391821886	non_brain	0.287462753523675	2.84250419153863
14666	BLOC1S3	0.293	6.65979118604989	Both	0.067478059718336	1.99402407381658
5668	BLVRA	0.635	10.9639449997518	non_brain	0.141487333446143	2.85075760439944
7366	BLVRB	0.573	9.22082702527337	non_brain	0.0797837295656827	2.34011701022021
13047	BMF	0.373	3.37650596553183	non_brain	0.0381138357683114	1.21135397034235
6761	BMI1	0.595	6.78153800749498	Both	0.0301753556416059	0.675327006141425
14335	BMP1	0.312	3.28285777942968	none	0.091503791737578	2.25495074568616
15201	BMP10	0.264	5.34716037750505	none	0	0.0153692296136821
14393	BMP2	0.313	5.53670628160278	non_brain	0.276017415530468	2.66508659138472
7827	BMP2K	0.565	6.83115879497188	none	0.216973737379696	2.7470417514072
12418	BMP3	0.396	3.69475292084208	none	0.310983671514022	2.45790121774271
9145	BMP4	0.511	2.12240630066886	non_brain	0.213173235564118	2.4941837707648
2639	BMP5	0.764	2.49989203130679	none	0.0254597066175184	0.917343263769667
5233	BMP6	0.651	4.91459942929041	non_brain	0.196149760314989	2.4213226869867
3923	BMP7	0.705	7.81637385107628	non_brain	0.236737516042057	2.6461548914249
5158	BMP8A	0.656	2.94346688025848	none	0.131573976415922	1.96710359265496
4233	BMP8B	0.691	4.02595273756842	none	0.0497663244852968	2.16740585022565
4543	BMPER	0.689	2.44458889930648	none	0.398243452033212	2.52285115015334
11001	BMPR1A	0.46	6.45631404644494	non_brain	0.117443825875179	2.5218114144283
8798	BMPR1B	0.527	6.25039937326851	non_brain	0.282816433149745	2.72651604522769
6964	BMPR2	0.586	9.03090743009618	none	0.34974317654637	2.55175168239515
13983	BMS1	0.334	8.52201899264838	none	0.234911539007113	2.41335899905643
2459	BNC2	0.772	2.74283206020421	non_brain	0.0510648344190661	1.48250905095879
15550	BNIP1	0.232	5.51235402648948	none	0.107028801880752	2.55704420611238
3664	BNIP2	0.722	9.31365815836518	none	0.133889829143662	2.32384410538008
6359	BNIP3	0.61	12.2084680177032	non_brain	0.347576171153989	2.97230032147937
6105	BNIP3L	0.621	10.3486898560491	none	0.331007590244342	2.76079583366643
11736	BOC	0.423	3.07773454527454	non_brain	0.0676023772033989	1.93901811884877
727	BOK	0.863	8.59824502989787	none	0.141670447338967	2.58608989311457
11942	BOLA1	0.417	9.14708500652587	non_brain	0.0766454833439415	2.71579111887849
12280	BOLA2B	0.402	5.9786801008595	none	0.0113206101415925	0.195371099606562
6458	BOLA3	0.606	11.1153682432102	non_brain	0.28157741347847	3.0408781718859
7498	BOP1	0.572	7.48386078927776	non_brain	0.187428930151554	2.45358988227273
8166	BPGM	0.547	6.87804678829907	none	0.110790895848824	2.53148855312868
13760	BPHL	0.342	5.16721516469266	none	0.171643130279444	2.4601535845384
13229	BPNT1	0.363	6.38552828448721	none	0.158162607630101	2.15527045958076
7161	BPTF	0.58	8.31805940030804	non_brain	0.221770093476498	2.69575045934663
11119	BRAF	0.443	7.95558731240499	Both	0.275692274844521	2.48852954365672
9223	BRAP	0.516	7.0142728046198	Both	0.20642905485638	2.34765504946638
2836	BRCA1	0.753	4.91021943274927	Both	0.0441810743226945	2.28982083325092
12045	BRCC3	0.416	8.69848018645904	non_brain	0.187223145365373	2.52031112912128
6846	BRD1	0.589	8.33473432969823	brain	0.232574874939917	2.28003916207324
9660	BRD2	0.494	11.7776145999934	Both	0.192682958903698	2.4183076006571
13941	BRD3	0.331	8.45761978492751	non_brain	0.140725178799894	2.23143520030692
13516	BRD4	0.352	5.96420552750623	Both	0.248159642805274	2.13821804376727
7147	BRD7	0.58	9.93665426447617	none	0.221155749075223	2.52741317651188
9336	BRD7P3	0.505	6.01340405228896	none	0.0638486400578069	2.19336866902128
10100	BRD8	0.487	8.22691999988634	non_brain	0.300570651276288	2.7335266468925
13585	BRD9	0.351	6.99803176174601	non_brain	0.25607197616476	2.11045357212721
4271	BRE	0.688	7.96639551061657	none	0.259545802320365	2.75351828066784
12448	BRF1	0.397	8.25904363138197	none	0.164708029780341	1.94573905400845
15637	BRF2	0.235	5.33849837609828	none	0.129152711305337	2.25051739887994
11788	BRI3	0.42	8.90236646537814	none	0.128956167326839	2.21571708151319
6548	BRMS1	0.602	7.23176290136185	non_brain	0.0845925930416319	2.44660439261604
7232	BRMS1L	0.577	8.07721257985961	none	0.185519627859386	2.5751669174241
15029	BRPF1	0.275	5.29629249476522	non_brain	0.0924059654671531	1.71910300126133
7971	BRPF3	0.565	3.9429887101516	none	0.167727598613121	2.16191597415276
7656	BRSK1	0.566	4.37130713843117	none	0.180799140232587	1.626330445522
7008	BRSK2	0.583	8.26923002518947	none	0.355877801867441	2.23299281104616
11204	BRWD1	0.441	6.21313970023822	none	0.343339998541426	2.5960085844677
4982	BRWD3	0.661	6.36218725788773	none	0.163152962254663	2.01922273139744
10482	BSCL2	0.474	9.05685371071118	Both	0.28365160427406	2.3608095290084
11258	BSDC1	0.445	10.8821313136919	none	0.253440566000991	2.56248318514553
8932	BSG	0.518	9.52676201806679	non_brain	0.298736410443859	3.29090391527834
1273	BSN	0.829	8.35351291203034	non_brain	0.380954174485243	2.31769093049258
9444	BSND	0.511	8.39029498512184	none	0.00335221739292822	0.258223457481241
421	BSPRY	0.884	6.05192078311498	none	0.178977104625985	2.62524227662271
17066	BST1	0.063	3.45533380588065	Both	0.0220983793161759	1.55237976239749
6702	BST2	0.595	7.17233723256331	none	0.175697342739553	2.86905900357419
13622	BTAF1	0.352	6.74793309957918	none	0.275868312770434	2.85806098771738
8435	BTBD1	0.539	9.94879686204422	none	0.211651633958845	2.6155433259371
12515	BTBD10	0.391	9.57286472029052	none	0.368876449919127	2.77213220541592
149	BTBD11	0.911	6.85412093362639	non_brain	0.469126621565746	2.65579385406101
1289	BTBD16	0.829	6.48486751793369	none	0.0248321279169066	2.10440751101755
4680	BTBD17	0.674	8.93096200366393	none	0.0524014343702764	2.07139120725866
13011	BTBD2	0.377	7.90491854036995	none	0.150805368546974	2.61047793138745
1611	BTBD3	0.814	9.19904809930298	none	0.344635845406257	2.97128288413216
15010	BTBD6	0.274	5.77704215793337	none	0.174742432906908	2.58273135559636
7975	BTBD7	0.552	8.04187032842299	none	0.2116762708904	2.45469548951154
7331	BTBD8	0.573	5.27525538720411	none	0.239222596121146	2.92457793330947
3321	BTBD9	0.731	10.7058451974511	brain	0.293058673893504	2.32829793554456
12119	BTC	0.411	3.95919007152039	brain	0.144452027074325	2.16824410025408
7294	BTD	0.575	6.34953669951174	Both	0.105415695982934	2.38942828352836
8928	BTF3	0.52	11.7804686358414	none	0.215847560109208	2.97807995712973
13656	BTF3L4	0.346	7.52796472100165	none	0.20866214266236	2.58245927912287
1119	BTG1	0.84	7.60329331089137	Both	0.29642745477113	2.86390647671328
7516	BTG2	0.568	9.10214787456797	non_brain	0.0816641731604355	2.8250143592085
2280	BTG3	0.78	8.90721416013532	non_brain	0.205721053374282	2.61249290666092
6062	BTN2A1	0.628	9.41644318403141	none	0.16524100310362	2.47865920105623
2447	BTN2A2	0.777	5.8205896129355	none	0.048777129319149	2.10650674326616
5307	BTN3A1	0.658	5.14425471360619	none	0.152698104520259	2.26411352220921
2300	BTN3A2	0.783	6.94857772842383	none	0.140392849991173	2.33765617796276
12809	BTN3A3	0.381	5.33908099324983	none	0.173202066200753	2.45836542461416
13341	BTNL2	0.358	5.1173169969727	none	0.0451687933984921	1.2178896289194
1741	BTNL9	0.808	5.23193118583749	none	0.263741206511902	2.57442732867228
11168	BTRC	0.451	7.59965927815019	none	0.267011311201829	2.44171310543604
5611	BUB1B	0.637	3.4351033842607	non_brain	0.0453101972639305	1.73244966075979
4787	BUB3	0.67	8.35516921333212	none	0.210556017252344	2.9963323382188
16083	BUD13	0.186	6.6978603447259	none	0.129646980331279	2.52709448571242
10176	BUD31	0.479	8.98677375290082	none	0.193887574575074	2.560093272548
5710	BVES	0.633	4.45441429021808	non_brain	0.131710096380855	2.10493653224814
13546	BYSL	0.354	7.30319107462668	none	0.0406450948114111	1.88900479465154
3038	BZRAP1	0.746	8.94554301655393	none	0.354961975878681	2.64192098122842
8789	BZW1	0.528	8.90020406808756	non_brain	0.222932484050334	2.3676972746828
1253	BZW2	0.835	8.38117526630698	none	0.282896846619415	2.7682679504672
6109	C10ORF10	0.617	6.69151283095496	none	0.0606673630367852	2.15268385311168
1211	C10ORF105	0.838	6.59431964868441	none	0.0119780271154902	0.926168872978739
5400	C10ORF107	0.645	6.37948340140867	none	0.114505543479392	2.21085658255117
3408	C10ORF11	0.728	4.55570398132399	none	0.251233388609201	2.47068286990678
16493	C10ORF113	0.144	3.55919066312275	none	0.0488664216208191	1.94485438869527
14931	C10ORF12	0.276	5.24057603412464	none	0.0528206696883459	2.31755513726212
1096	C10ORF128	0.841	4.20838621464422	none	0.111706876922382	2.80711732451107
5534	C10ORF131	0.643	4.64213004354926	none	0.0826377281025121	2.31025692633928
13708	C10ORF2	0.345	6.75304378579221	none	0.0535618832653649	1.91456473150118
9646	C10ORF32	0.496	9.0134497587313	none	0.222308558996105	2.74412019711031
4806	C10ORF35	0.667	10.7215314446325	none	0.23019379123579	2.65083164132324
6385	C10ORF54	0.61	7.73279453774047	none	0.313288052817682	2.88090183210956
15986	C10ORF62	0.198	2.64163793263071	none	0.0278492466730203	0.568938979136805
11279	C10ORF76	0.443	8.58462023384978	none	0.135352815658656	2.20852505433407
1556	C10ORF82	0.817	4.93349595148789	non_brain	0.0715519147756023	2.00231194897989
9021	C10ORF88	0.52	6.93761440245307	none	0.162249234650184	2.53638171029615
824	C10ORF90	0.857	6.40102882493488	none	0.193845484255439	2.27648665860313
17038	C10ORF91	0.067	2.65031103319552	none	0.00561717351891553	0.492632097596223
14744	C10ORF95	0.287	5.31711918472739	none	0.0615387002080443	1.53065252022393
17024	C10ORF99	0.066	4.87414098869428	none	0.00615165499967715	0.561900560661033
8766	C11ORF1	0.525	6.85475223219929	none	0.110007048072744	2.76333069447515
8699	C11ORF16	0.529	4.30064081218215	none	0.0145308801918013	1.48925671083355
16886	C11ORF21	0.094	4.97121760690671	none	0.0108366862083116	1.02159960278507
2228	C11ORF24	0.781	8.92691722822112	none	0.123998590622788	2.27283969747465
11321	C11ORF30	0.437	7.16985161125383	none	0.241533394233496	2.34355204480781
8698	C11ORF31	0.54	12.1928361352244	none	0.322340536150218	2.95643330915932
15982	C11ORF42	0.203	5.35103849955274	none	0.0294684947114158	1.41992068488774
8705	C11ORF45	0.527	2.70600985912916	none	0.0391188070381994	1.96778551044482
10378	C11ORF49	0.473	9.70800181683185	none	0.293974278533851	2.5521854028282
5550	C11ORF54	0.639	7.77584622135298	none	0.1783710235279	2.54723466676331
15107	C11ORF57	0.27	6.51631134623419	none	0.206942585057361	2.63592254411145
9292	C11ORF58	0.507	11.6342433117036	none	0.333392155181652	2.71403734931778
4687	C11ORF63	0.679	7.21911092553123	none	0.116268397835758	2.12064864688266
5522	C11ORF65	0.644	5.50531778521266	none	0.0405963431789747	2.2260269794517
13008	C11ORF68	0.378	8.82414317517093	non_brain	0.135010217457341	2.65491934267043
5563	C11ORF70	0.642	3.87007267215572	none	0.0618586742411881	1.64706657745154
11689	C11ORF73	0.431	9.30852545179412	none	0.231510098432886	2.92143965757966
6986	C11ORF74	0.587	7.8130843840469	none	0.191677817317022	2.58075175205639
6805	C11ORF80	0.593	4.9470269272899	none	0.39885575324674	2.75447421923218
10879	C11ORF84	0.461	6.35780779784507	none	0.110440265282614	1.89315018296291
16834	C11ORF85	0.104	3.28491349501126	none	0.0106802498634562	1.09882669652863
369	C11ORF87	0.89	7.63107251568564	none	0.483853121289218	2.81064296577871
7268	C11ORF88	0.58	3.24501896739556	none	0.0199335056579972	1.88186902625228
5231	C12ORF10	0.652	9.82856159666382	none	0.230373996215341	2.82668192091521
10074	C12ORF29	0.484	8.05144906186807	none	0.245832894969362	2.74150343388246
9863	C12ORF4	0.491	9.03736017880257	none	0.301199181371675	2.55203429914196
4482	C12ORF42	0.692	2.35248370145297	none	0.191942806629878	2.21493969631299
13001	C12ORF43	0.375	6.47913917929439	none	0.144656980139256	2.18693949504239
7978	C12ORF45	0.551	8.48448040660026	none	0.198090729895083	3.02878769480823
4475	C12ORF49	0.681	6.05133888146686	none	0.130535197125193	2.09230558214714
6517	C12ORF5	0.611	6.79965428838194	none	0.260554394602402	2.33183660078282
6538	C12ORF54	0.602	4.9519566092883	none	0.0477659200378083	2.08814775725501
16073	C12ORF56	0.187	2.59890709716231	none	0.0324472054191741	1.71714848414914
7425	C12ORF57	0.57	12.2872250738884	none	0.261490296234634	2.81016837245471
6272	C12ORF60	0.619	4.81641449744772	none	0.0491425561764049	2.52387308356538
13602	C12ORF65	0.347	9.19081647003281	Both	0.153863380909312	2.38468757109065
12668	C12ORF66	0.389	4.06187196220597	non_brain	0.104808868641094	1.99969299232199
12849	C12ORF73	0.383	6.89517819627048	none	0.144439912644628	2.3689150782449
921	C12ORF75	0.853	7.41102589120435	none	0.0854675248512532	2.78971889052685
3156	C12ORF76	0.738	10.7615502727076	none	0.330244614779614	2.91495046676026
13732	C14ORF1	0.341	7.22797169646032	none	0.222439907473685	2.8890295736632
9440	C14ORF119	0.501	7.88442204710833	none	0.0980269560080658	3.05204480775741
4595	C14ORF132	0.674	10.2111462867736	none	0.366839531564256	2.42440328017247
7420	C14ORF142	0.575	7.27008334081644	none	0.218972011567517	2.84789656982604
16002	C14ORF159	0.194	5.99895881067028	none	0.206927791649889	2.71210739214743
10394	C14ORF166	0.475	11.0870095847814	none	0.16960533491039	2.90146010332205
7391	C14ORF169	0.57	7.48148782225749	none	0.059426385515803	2.14763394037582
3756	C14ORF177	0.713	9.82772477781679	none	0.0365231429724334	1.10263824663891
11956	C14ORF178	0.413	2.31680210062176	none	0.0386749632578576	1.96991381554792
11386	C14ORF2	0.435	11.5262567239478	none	0.328962794561712	3.28442321181045
13755	C14ORF28	0.342	5.67100253700848	brain	0.111073073958218	2.36013142393957
2341	C14ORF37	0.776	7.74269225520278	none	0.355091614551405	2.55669453261027
13218	C14ORF79	0.374	3.37455438832847	none	0.118933549737669	2.05628255797686
14610	C14ORF80	0.3	4.43686633819442	none	0.0694906249845258	2.49524655546361
8958	C14ORF93	0.519	6.46765836145501	none	0.0802427333085506	2.00223913062458
8919	C15ORF26	0.527	5.7718916286596	none	0.0201500073813434	1.67828088588635
2206	C15ORF27	0.787	3.2103242042409	none	0.124483454376205	2.07849396208968
12444	C15ORF39	0.405	6.73260247148807	none	0.0551329877625619	1.51826752989947
12691	C15ORF40	0.387	6.8200883166675	none	0.131937781294898	2.1265959174536
8117	C15ORF41	0.55	5.11669293973115	none	0.177348211053437	2.41557840263051
12682	C15ORF48	0.388	3.6229872559905	none	0.0191890522785126	2.06707043715369
2395	C15ORF52	0.773	9.00751953884321	none	0.058917037869629	1.97520052661372
11128	C15ORF57	0.449	6.4967567433044	none	0.153134016955875	2.42095868198485
5264	C15ORF59	0.65	10.9917177735794	none	0.184177539043032	1.94216080739068
4837	C15ORF61	0.668	9.20813329606195	none	0.222398197965922	2.74468032339644
16045	C15ORF62	0.196	4.33992011220926	none	0.0168429477310314	1.34582158161115
5166	C16ORF13	0.654	11.1667739010869	none	0.252289018449133	2.87030309727096
2287	C16ORF45	0.781	11.4376574769738	none	0.363320872228391	2.84654512556353
15257	C16ORF46	0.253	3.42486543838549	none	0.118399624243357	2.2429966869101
17278	C16ORF54	0.008	2.29101804499262	none	0.0156500413913698	0.988794615808452
9772	C16ORF58	0.5	7.32778996077668	none	0.207649959099037	2.98789671616752
10491	C16ORF59	0.47	6.50032446045587	none	0.0926066039693215	2.29364137715203
11960	C16ORF62	0.415	6.64866738030255	none	0.212456808101045	2.64725704197487
5800	C16ORF70	0.628	8.62859609341286	none	0.189938611531038	2.92398910345446
16754	C16ORF71	0.109	3.03537822072882	none	0.0488006847427251	1.87547350657199
10212	C16ORF72	0.478	8.92092156110687	none	0.228921011465309	2.17792640140022
7493	C16ORF74	0.566	9.30122929313816	none	0.0538316280281836	2.5399093334515
15301	C16ORF78	0.258	3.5121103109358	none	0.0111415489307069	0.802403744861504
9429	C16ORF82	0.505	2.7962303279294	none	0.00986365541200226	0.117670532835999
4297	C16ORF86	0.687	4.96758017809118	none	0.0511974929344316	2.07822640812377
2874	C16ORF87	0.756	7.53471465797215	none	0.279221990787395	2.71713882239659
12635	C16ORF89	0.384	5.35722371574324	none	0.0697712212280871	2.48748503702255
16705	C16ORF90	0.115	3.36192282399344	none	0.0136543789874994	1.10335831789129
10894	C16ORF91	0.466	8.81522996272338	none	0.125814220228691	2.66651462139072
12377	C16ORF92	0.399	7.36747020579877	none	0.0242590296303212	0.365150227945205
10652	C17ORF100	0.467	5.10552983556182	none	0.0737105147667145	2.44069512433882
15391	C17ORF50	0.247	4.72662987913358	none	0.0809827082701458	2.09439830596815
1271	C17ORF51	0.831	8.88716372234885	none	0.201133304934105	1.94951156347807
16256	C17ORF53	0.166	2.79178193694292	none	0.0285788848862431	1.52239386830195
10606	C17ORF58	0.475	5.01403443679513	none	0.112981281535529	2.28764619644257
6600	C17ORF59	0.6	10.2555364994527	none	0.0351002697833586	2.11575741577369
8933	C17ORF62	0.521	6.05561674597356	none	0.157389804133493	2.66406089262649
9919	C17ORF67	0.485	4.24142364185105	none	0.0921116635641213	2.72425571970237
5452	C17ORF70	0.641	6.43416783878545	none	0.172550128578134	2.38343278731972
15605	C17ORF74	0.23	5.62568702581254	none	0.0832095475715444	0.209986569603727
6365	C17ORF75	0.609	7.87648751670033	none	0.18389757313317	2.35900819310354
15263	C17ORF80	0.262	7.14566982612006	none	0.201658989626776	2.31390578879964
2216	C17ORF82	0.785	5.16358149180103	none	0.00620285517037381	0.526984725550167
8764	C17ORF85	0.527	6.5485279149786	none	0.242910788530422	2.56433798418029
5556	C17ORF89	0.638	12.0596794144942	none	0.272861190848881	3.01587825396184
16519	C17ORF96	0.136	11.8613896015247	none	0.0909883015005956	1.69015570171637
8554	C17ORF97	0.542	7.10347832749531	none	0.113788566159908	1.96793762340647
16817	C18ORF12	0.1	9.16232432302789	none	0.033964579342877	1.87135250849003
15801	C18ORF21	0.212	8.45986240124316	none	0.122886188732976	2.67202502395686
9799	C18ORF25	0.49	7.11147973507591	none	0.218041682410194	2.3386222885927
5677	C18ORF32	0.639	9.59094176898755	none	0.258683713999038	2.54270400131426
3354	C18ORF54	0.728	4.64322455513124	none	0.109420925705978	2.40462686406777
10859	C18ORF8	0.455	6.78670449610392	none	0.146755916089326	2.89761543437699
9537	C19ORF12	0.497	10.0649902221777	Both	0.299156898904832	2.43387330840375
3340	C19ORF18	0.731	5.35013152631326	non_brain	0.088816237012897	2.71930622891001
7787	C19ORF24	0.57	9.02725282916344	none	0.119713735078034	2.57265587941473
14064	C19ORF25	0.328	7.37946539448684	none	0.139556816930829	2.1346308325253
17108	C19ORF26	0.052	2.93589364122047	none	0.0485908639587163	1.16622291894697
7174	C19ORF38	0.582	5.36121409493568	none	0.0471390618123573	2.72019939160392
16014	C19ORF40	0.193	3.64881086445052	none	0.0299840661167488	1.78439258797292
12867	C19ORF43	0.378	9.81332532947657	none	0.228549171468732	2.92739319302981
13097	C19ORF44	0.379	8.43156866187624	none	0.0982924987867026	2.20196271066785
14419	C19ORF47	0.312	5.30939987713134	none	0.0486962778522277	1.43658808964205
15006	C19ORF48	0.271	6.9204583135025	none	0.0718278247622105	2.32279789956956
14684	C19ORF52	0.296	7.36244657261167	none	0.0902638627575192	2.4686480133057
10223	C19ORF53	0.479	9.88392988958304	none	0.256081927279628	2.82076347149304
2589	C19ORF54	0.766	7.21644617423375	none	0.0489298655224848	2.37405103474197
11115	C19ORF57	0.447	5.54224587275659	none	0.0710788677146005	1.89876416528662
14687	C19ORF60	0.294	11.0695286660309	none	0.343558929362715	3.11420595151794
9484	C19ORF66	0.5	9.95071249619855	none	0.284628643450661	2.70064283399164
10140	C19ORF70	0.478	10.8135556576567	none	0.271368698103706	2.63861215553987
12947	C1D	0.378	8.53184547166103	none	0.220284868559421	2.71303156250144
4525	C1GALT1	0.679	7.37665768067423	none	0.22545714080233	2.60843091130247
8326	C1GALT1C1	0.539	7.29332084419082	non_brain	0.113072258630601	2.76472123821812
15394	C1ORF100	0.246	4.60281701930936	none	0.0250180050936553	2.01566490462878
10769	C1ORF109	0.459	7.26821450142431	none	0.134673532416499	2.56768425243727
13221	C1ORF110	0.363	2.03647638004785	none	0.0185617544444294	1.29864447550018
8488	C1ORF112	0.535	6.12709895318812	none	0.117291341625095	2.28646528312485
82	C1ORF115	0.923	6.44216067933865	none	0.415580038172706	2.74177593998546
4007	C1ORF122	0.7	11.335009392377	none	0.300672472529972	3.00370106283382
8376	C1ORF123	0.538	9.06876327033621	none	0.177903845696602	2.92451161780219
16325	C1ORF127	0.162	3.28036901260149	none	0.0178426625096563	1.34799657494092
12248	C1ORF131	0.406	5.19644461004687	none	0.20299081211955	2.92934612373209
8346	C1ORF158	0.539	7.56863875053653	none	0.0269551055208118	1.02145469459342
11803	C1ORF159	0.427	4.73768299360517	none	0.229133063984568	2.70726723636722
6444	C1ORF162	0.607	7.3000439927046	none	0.0984219104060823	2.69053299064416
16542	C1ORF168	0.133	2.78315854580015	none	0.166869003854261	2.37230624723998
11029	C1ORF174	0.449	9.06259830078139	none	0.0903107275551839	2.37285857659349
16226	C1ORF177	0.176	3.60084403473373	none	0.0142148248509921	0.719489457640611
417	C1ORF194	0.885	6.55954577422476	none	0.0630064151593974	2.34495111042777
1221	C1ORF198	0.834	11.8112240745832	none	0.128098844784207	2.65218807261063
12428	C1ORF204	0.41	3.75357553058401	none	0.143553687333515	2.69135382026379
2711	C1ORF21	0.765	8.46417273688182	none	0.26676126821295	2.44388389800648
16081	C1ORF210	0.191	4.00890393960456	none	0.0169777002076657	0.748428284723577
3144	C1ORF216	0.742	6.39259380683416	none	0.277126296602781	2.64878310585476
9340	C1ORF220	0.504	5.31608417785641	none	0.104388363204893	2.38591364022275
4803	C1ORF226	0.667	6.29110757762777	none	0.223026573567196	2.43210730349615
6107	C1ORF228	0.616	5.3678837707932	none	0.195336182233944	2.41530989381769
12882	C1ORF27	0.387	8.45507709381401	none	0.29669001168949	2.82629135246248
8633	C1ORF35	0.53	9.42083166715182	none	0.252949769866248	2.34689877514467
8391	C1ORF43	0.54	9.67396503853375	none	0.245862469411632	2.88450003665983
11880	C1ORF50	0.418	7.80560180006875	none	0.158396491706806	2.74252535799542
3309	C1ORF52	0.728	9.33753239964599	none	0.31828399896946	2.73454683014465
5576	C1ORF53	0.638	6.73325734344422	none	0.0781729288357205	2.39046423381161
3659	C1ORF54	0.718	9.93172238392765	none	0.139766190679782	2.87601872450562
7957	C1ORF56	0.552	7.88750920244094	none	0.0871453514157153	2.36928953522642
9855	C1ORF61	0.488	6.50001745674402	none	0.337807985013027	3.40972048406858
3028	C1ORF64	0.744	7.27819526447591	none	0.178981982834929	3.01724087722126
15316	C1ORF74	0.254	4.41362845634384	none	0.0304559337136889	2.10196355904847
2686	C1ORF86	0.764	11.4262436991376	none	0.252198155162935	2.08400582586005
5816	C1ORF87	0.633	2.83781631545994	none	0.0175401823054046	1.64294935742466
15633	C1ORF94	0.232	4.62766583180183	none	0.0128827146690488	1.43492548879336
2045	C1ORF95	0.79	4.08514274409746	none	0.326925553308888	2.20095482335583
8722	C1QA	0.527	5.75482645261644	non_brain	0.359440829709369	3.22701748452005
6265	C1QB	0.613	8.27816163515573	Both	0.339202096120248	3.30069790472792
12473	C1QBP	0.399	11.8515310974556	non_brain	0.184051763002887	2.84857028784601
5748	C1QC	0.633	6.43077353099844	non_brain	0.448233117267109	2.93527430990979
1991	C1QL1	0.793	6.52554223004426	none	0.331510226007373	2.60080634805497
2587	C1QL2	0.766	5.57353700943561	none	0.236031914655425	2.65078537757363
356	C1QL3	0.891	5.00967996342118	none	0.171763905947598	2.04274311401548
13348	C1QL4	0.357	3.22188449157157	none	0.0488274172220017	1.63119800164116
5445	C1QTNF1	0.645	3.86239918560212	none	0.070898623949813	2.36329816183304
3200	C1QTNF2	0.735	5.62442172033375	none	0.148713990269306	2.22809334361655
8779	C1QTNF3	0.524	3.77432816081714	none	0.101095880462845	2.6229057489376
13489	C1QTNF4	0.353	12.2052989621534	none	0.228440919306608	2.70045167826764
10599	C1QTNF7	0.465	3.41661731427306	none	0.0836239854629277	1.98449385312494
9577	C1QTNF8	0.501	3.37801701073295	none	0.0332680253470471	1.08770609995716
10089	C1R	0.481	5.4522132931273	non_brain	0.197642677109754	2.76795084273988
7777	C1RL	0.559	4.15636822494289	none	0.128122556577755	1.921449220011
6503	C1S	0.604	7.96116424177421	non_brain	0.184473665153999	3.0129847748315
9638	C2	0.495	6.79612848639231	none	0.0575250203948142	1.71321642120941
12618	C20ORF141	0.398	9.17700225457094	none	0.0641276147495679	0.589697054039162
16022	C20ORF144	0.197	6.53195251133264	none	0.0223545082072913	1.40897303026391
13586	C20ORF194	0.35	7.16124924490332	none	0.339553645563737	2.64111614146989
9360	C20ORF195	0.506	5.90578908627329	none	0.00885592176509854	0.757140590914667
16209	C20ORF196	0.172	3.91778372018187	none	0.0573423468241601	2.17035601859545
15179	C20ORF197	0.267	2.97396053530666	none	0.0598555404610101	2.72704316093962
11864	C20ORF24	0.425	8.51488617943446	none	0.14200898259352	2.84783525906353
7091	C20ORF27	0.582	5.82483271021981	none	0.198592266473433	2.41596783366795
9020	C20ORF85	0.518	3.26056173399229	none	0.0115294557951987	0.0584192951180825
5952	C20ORF96	0.63	7.88353340769629	none	0.209372160648895	2.11951958690673
14376	C21ORF2	0.313	5.14950718703389	brain	0.190563113574597	2.4246846961376
5331	C21ORF33	0.648	11.3044961381899	none	0.0204914621598743	0.42074300860086
14140	C21ORF58	0.325	8.50281246595609	none	0.0909124760639943	1.76874801956792
8095	C21ORF59	0.55	10.09792970098	none	0.34202854917241	3.07795979459542
1207	C21ORF62	0.836	3.61949332293231	none	0.0878917576188099	2.15172475335565
1517	C21ORF91	0.819	5.77958449090666	none	0.143029631077861	2.60003530699768
12825	C22ORF15	0.385	5.62088997920176	none	0.0166006968377781	0.848330277541187
14375	C22ORF23	0.31	3.47071213328102	none	0.0390262327291358	2.17389077225824
5853	C22ORF24	0.629	2.77264510930947	none	0.0767388838323429	1.5577340838491
10577	C22ORF29	0.477	4.84176871372991	none	0.148450002112555	1.88771415224737
9872	C22ORF34	0.486	3.95959442662671	none	0.103339732080271	0.843324218246002
12902	C22ORF39	0.379	7.09021823338804	none	0.192200423173338	2.51700896049833
1841	C22ORF42	0.804	3.62998301037843	none	0.0145755433360622	1.66674256859954
3651	C2CD2	0.716	6.01878368517976	none	0.232716599384414	2.11899915152566
2009	C2CD2L	0.793	10.5758795111396	none	0.210005016899401	2.50043513519575
10738	C2ORF15	0.46	4.42382304277353	none	0.0834509629380277	2.9510248800248
3110	C2ORF40	0.74	6.50522108321462	none	0.0797049197159945	2.61817520908467
15419	C2ORF42	0.243	6.34924810188278	none	0.0747264396645404	2.5576264311256
13633	C2ORF43	0.348	5.46758932970766	none	0.129953918130947	2.42020592841975
16527	C2ORF44	0.133	3.375424411035	none	0.059582579459987	2.05868464271712
14839	C2ORF47	0.284	8.20208338275666	none	0.109698698206319	2.69479336662129
17096	C2ORF48	0.051	3.16593679571689	none	0.0192773434973195	0.867189576899758
14699	C2ORF49	0.29	6.26570482008906	none	0.152520092815607	2.37805349762555
16394	C2ORF54	0.151	5.292390961662	none	0.00511339131677099	1.53608667048312
15304	C2ORF57	0.256	5.38054392111185	none	0.0114591768311812	0.27141405509245
15494	C2ORF61	0.237	2.5003851071786	none	0.0287133159981279	1.57125359042301
16566	C2ORF66	0.133	2.61884514636496	none	0.0836656160806258	2.6097636135055
4399	C2ORF68	0.683	6.28110647208372	none	0.125410161395558	2.68802319416269
11893	C2ORF69	0.428	7.75345730403562	none	0.237470378397237	2.53378035477508
6200	C2ORF70	0.618	6.96446547154067	none	0.0320185838955126	1.55491932338559
15511	C2ORF71	0.246	2.30492787652713	none	0.0401700993899307	0.907254038453238
8607	C2ORF72	0.529	6.49072850106216	none	0.287357009821118	2.85093434339091
3891	C2ORF73	0.707	5.28811409988146	none	0.0556013991327255	2.01233106468384
9591	C2ORF74	0.497	9.49581517312787	none	0.235685855361876	3.01681731620336
12065	C2ORF76	0.409	6.09816586704642	none	0.10101653879522	2.19951599327542
364	C2ORF80	0.89	8.98365670005086	none	0.350454225189946	3.00635806052278
1908	C2ORF82	0.799	10.7041197776468	none	0.299706883058639	2.90102490918792
4991	C3	0.66	8.53918373048095	non_brain	0.650715287732674	3.23924322410168
13957	C3AR1	0.338	8.85326967624506	none	0.149548495245391	3.07001487651348
9329	C3ORF14	0.51	9.27623645438258	none	0.377885820133877	2.91808896766234
13143	C3ORF17	0.366	8.66827156633905	none	0.261159482442572	2.54569579974796
2862	C3ORF18	0.752	9.75747152710358	none	0.194299186705211	2.41691198665778
13322	C3ORF20	0.363	3.53435311708231	none	0.0302784470390716	1.28362602058094
15742	C3ORF22	0.224	4.77781481028229	none	0.0113789491902462	1.00051027604052
11931	C3ORF33	0.416	6.15991538147295	none	0.138986032262332	2.63849147947043
14253	C3ORF35	0.319	4.02225436096954	none	0.0610697392731239	2.17942079473252
13694	C3ORF38	0.356	7.01280548596958	none	0.110182175039722	2.45038515373501
2571	C3ORF58	0.765	6.608351378554	brain	0.310306408761207	2.60357528841386
15426	C3ORF62	0.247	3.52777317842978	none	0.135068466704503	2.30939545408038
13643	C3ORF67	0.347	4.35617850926558	none	0.12695045381348	1.96871853579134
10765	C3ORF70	0.459	5.25220415590589	none	0.13359538138801	2.37651638245968
2863	C4B	0.756	8.31775917907876	Both	0.0165310206874329	0.400935735832069
5825	C4ORF19	0.628	4.43077626419628	non_brain	0.145764111403034	2.3964395851455
6052	C4ORF22	0.618	4.39161777956659	none	0.0628379038506937	1.87745318646313
9038	C4ORF26	0.516	3.15844785033949	none	0.126431602864518	2.4364817691806
8799	C4ORF27	0.524	9.8916163586292	none	0.202260699609705	2.8591137377756
14635	C4ORF29	0.295	4.91295677195642	none	0.269335730205042	2.54036842299624
3831	C4ORF3	0.708	11.1489309956618	none	0.287926478990367	3.01445799801597
4053	C4ORF32	0.699	5.65116574649288	none	0.191002872076377	2.39989621407315
4200	C4ORF33	0.695	6.89785446795718	none	0.178877565693399	2.51389242068388
13726	C4ORF36	0.344	3.23883368248111	none	0.0428411298234873	1.58803140648509
1664	C4ORF45	0.814	2.62922647161986	none	0.046474457181255	2.18651582339227
17074	C4ORF46	0.06	2.39087919431455	none	0.0815182729775385	2.15422844808702
4566	C4ORF47	0.677	4.04755097329361	none	0.346489812807094	2.56879153288114
15142	C4ORF48	0.261	15.1006194626853	none	0.298019873005939	2.75106343342068
4037	C4ORF50	0.699	4.01070241294419	none	0.0949523771552795	1.67932893046857
10229	C5	0.475	4.30847913827589	non_brain	0.11091632137349	2.30921825641913
16165	C5AR1	0.18	3.19114678595165	non_brain	0.0846693269973986	2.26223756952165
9061	C5ORF15	0.514	7.71799480680667	none	0.178019356846191	2.98927702644091
6183	C5ORF22	0.62	6.79365519218684	none	0.227969396269774	2.6750372091731
8170	C5ORF24	0.547	10.7171334746245	none	0.251050070154095	2.54848367238835
3461	C5ORF28	0.725	6.64496527978019	none	0.173397770444588	2.42066068076549
2749	C5ORF30	0.758	9.63638954614706	none	0.345864662903494	2.78068946524068
9505	C5ORF34	0.518	2.23168409735511	none	0.191160080355169	2.41262277764601
5971	C5ORF38	0.635	3.57145676606865	none	0.00325167348773725	0.112217161999079
9032	C5ORF42	0.52	8.32419242791497	none	0.348750328933198	2.63853536562683
7640	C5ORF45	0.565	10.1087405121657	none	0.136575410479205	2.40632067841676
14813	C5ORF46	0.289	3.30511722000227	none	0.0106667366023443	1.99863213248537
2520	C5ORF49	0.768	5.5658899841795	none	0.316655655528788	2.46421504249543
6086	C5ORF51	0.62	8.47575860693579	none	0.157806167460941	2.47251955755808
3379	C6ORF1	0.725	13.2615043014103	none	0.315863936627432	2.99712317317637
6077	C6ORF106	0.62	11.805927249161	none	0.166212139771004	2.2956163501475
6218	C6ORF118	0.615	5.11910384424797	none	0.0353353069643454	1.7943242379547
11604	C6ORF120	0.427	7.29484038444654	none	0.168840513436802	2.48311458531408
16179	C6ORF132	0.178	2.75033146003411	none	0.00932286449092712	0.691924996172696
7932	C6ORF136	0.553	8.45143051028074	none	0.248150144962867	2.81874381523381
1219	C6ORF141	0.833	3.54765895561194	none	0.166563494501311	2.65066370244343
16489	C6ORF15	0.148	6.64726876202387	none	0.0104219366208106	0.985558276534471
2927	C6ORF165	0.749	5.33984961582294	none	0.137775913735543	2.55037280828746
15989	C6ORF201	0.195	12.3897609218551	none	0.0644061117580201	2.46945755116315
15493	C6ORF203	0.237	9.00233552613218	none	0.170531305278868	2.64321197059787
5675	C6ORF222	0.64	2.04711855876052	none	0.0193340634861269	1.03265706704134
9727	C6ORF226	0.492	8.67807716833807	none	0.109747211993504	3.03756453918153
4784	C6ORF47	0.677	7.52761200631597	none	0.0630018292077254	2.09297952631871
4096	C6ORF48	0.696	12.0816042711596	none	0.174523361892774	2.86236083656846
9419	C6ORF52	0.502	5.05509445392268	none	0.0603840462073052	2.28709389224514
7522	C6ORF62	0.571	11.8871663095823	none	0.318455470419457	3.04067576736738
13299	C6ORF89	0.359	10.737156499079	none	0.299737650501251	2.40570560433865
13129	C7	0.371	4.63280753724383	non_brain	0.126718218430121	2.89600314381107
9129	C7ORF13	0.516	7.50839490912493	none	0.088013895188194	2.12302044946862
13243	C7ORF25	0.364	6.10433527156599	none	0.133977799772211	2.86391746836737
10780	C7ORF26	0.461	7.86989738365556	none	0.128127992423923	2.02522590559507
7704	C7ORF31	0.563	3.68045448202679	none	0.0430827831787841	2.26361583786035
15372	C7ORF34	0.249	3.40388493859589	none	0.0108899607811352	1.87244609026515
14139	C7ORF43	0.326	7.35336063495904	none	0.197634538327084	2.32718221190956
7213	C7ORF49	0.578	6.05730028495514	none	0.0868658068097386	2.22133887111792
8230	C7ORF50	0.545	8.80692822636333	none	0.244583922270753	2.42418569781008
7427	C7ORF55	0.572	8.55557320504797	none	0.139903804426467	2.67175665893475
6019	C7ORF57	0.62	5.49471141071746	none	0.0475684266560371	1.96427902619325
10453	C7ORF60	0.471	6.04823842668635	none	0.185622453299121	2.43633931999376
2713	C7ORF61	0.759	7.42043461916043	none	0.0694122391863075	2.67143416417972
10605	C7ORF62	0.472	3.45452287823484	none	0.0768754723050552	2.35529615386261
16801	C8G	0.102	3.42204160913847	non_brain	0.0480378499441605	2.19229837476358
6221	C8ORF22	0.617	2.17458900583257	none	0.00918185419944172	1.07840281292765
12302	C8ORF31	0.402	4.48884392057082	none	0.0788277008158807	1.91101126240849
13528	C8ORF33	0.352	5.11719362848805	none	0.161757173097666	2.14585488867397
2449	C8ORF34	0.77	5.6039837311593	none	0.387604056946557	2.74058154443228
15155	C8ORF37	0.262	5.1297752065764	non_brain	0.0651035258913551	2.19053175389037
9948	C8ORF4	0.488	4.62548370360738	none	0.442223074613677	3.11859641338196
8251	C8ORF44	0.542	6.9896985260383	none	0.22195043644456	2.513586113997
821	C8ORF46	0.859	9.55550897448393	none	0.362710172685963	2.8932254509133
12815	C8ORF48	0.383	2.4545143184479	none	0.095589765396465	2.50013945202083
5994	C8ORF58	0.623	6.31090790439336	none	0.0534109715253411	2.20147032696032
11640	C8ORF59	0.427	10.4579164198856	none	0.280672849141391	2.90497495031398
16297	C8ORF74	0.169	5.08106816928438	none	0.00510853528211206	0.0716858649070182
10528	C8ORF76	0.469	7.64213649702797	none	0.145182076249051	2.6176532167395
6744	C8ORF82	0.596	10.8313226264798	none	0.120755042302738	2.3157901156725
16715	C8ORF86	0.112	2.94379290366733	none	0.0314820048317987	1.49874163291238
16623	C9ORF106	0.126	8.7274718917872	none	0.0225734958279278	1.27409883525013
15398	C9ORF114	0.244	5.59491960078459	none	0.155003041058837	2.59890432284243
4630	C9ORF116	0.675	7.72988962139734	none	0.0861379830662854	2.37031070834355
9708	C9ORF117	0.495	2.55196563209897	none	0.0412360309259751	1.45498184499178
3506	C9ORF129	0.729	5.63439899695614	none	0.0906762373604586	1.81143225942409
7267	C9ORF135	0.581	3.06184134923409	none	0.0349289314123361	2.14982164229871
13169	C9ORF139	0.371	4.45419277940275	none	0.120110992121872	2.09397143038497
12715	C9ORF142	0.387	8.67460192971165	none	0.223450037761451	3.15873885834831
7762	C9ORF147	0.57	11.9184041461917	none	0.0775035798746178	2.02075719356217
16391	C9ORF153	0.152	2.53577086647745	none	0.0303410896238304	1.91756644201258
10551	C9ORF156	0.466	6.12609305769082	none	0.0833980556483452	1.93635178454745
887	C9ORF16	0.854	8.3069941713217	none	0.373692877905035	2.9324056146079
14895	C9ORF163	0.278	8.11508809319268	none	0.0390526769267578	1.51968222503005
3087	C9ORF171	0.745	3.43041960494661	none	0.0121443324045577	0.531088299500992
2320	C9ORF24	0.779	10.6981350225554	none	0.146414742436898	2.26375085969201
2841	C9ORF3	0.753	6.76049964817628	non_brain	0.340181942012529	2.59752851695336
8900	C9ORF40	0.524	6.77098122074336	none	0.112259240522045	2.39147113178778
4725	C9ORF41	0.67	5.3637328067026	none	0.256437816469626	2.39837433769571
15206	C9ORF43	0.257	2.82828635911937	none	0.0258491816886606	2.10864054148073
7032	C9ORF50	0.585	6.06372147668622	none	0.0320513598912388	2.10331048386333
14133	C9ORF64	0.328	5.27785538226863	none	0.0585879501987767	1.92037768985423
3269	C9ORF69	0.735	6.27880582527371	none	0.0798101811542305	1.67954646261776
4406	C9ORF72	0.683	6.68109316214153	Both	0.266783336837623	2.82323167586146
15722	C9ORF78	0.219	9.77514666620878	none	0.195956715418927	2.76032105638517
7379	C9ORF85	0.573	7.41616585097436	none	0.112802740128402	2.21735284000418
1859	C9ORF89	0.801	10.5143403134667	none	0.285464134108916	2.78362976074109
8051	C9ORF9	0.549	10.7006535333977	none	0.120886611744657	2.34800290714384
3601	C9ORF91	0.723	8.15326285551754	none	0.259581183882298	2.32498015454217
279	CA10	0.896	9.3361556314787	none	0.395637483954849	2.74022039401742
291	CA11	0.897	8.82611062239424	none	0.452112442313842	2.96347951258407
1361	CA12	0.829	3.05292778609469	non_brain	0.0974072449315409	1.96784149183589
2281	CA13	0.778	6.54745215821606	none	0.135857449196074	2.42963939267611
566	CA14	0.873	9.29892298710748	none	0.0925587870264132	3.0216541844927
1026	CA2	0.845	10.1075191764024	non_brain	0.409317357128152	3.37880803499304
3652	CA4	0.718	6.31195512268549	non_brain	0.288297719488315	2.97417381222812
7884	CA5A	0.554	4.291553201476	none	0.0178418974780558	0.940928516037604
4503	CA5B	0.682	6.6475196984324	none	0.119824469532431	1.87754484395242
1467	CA7	0.824	3.54256004453437	none	0.163636337408311	2.52080968214847
2082	CA8	0.789	8.06633335950013	non_brain	0.338982686914116	2.78116636809554
1907	CA9	0.799	1.83204694532012	none	0.120269614326446	2.37041089173462
5290	CAB39	0.65	9.53648795311543	none	0.239660583400588	2.35795293400855
5755	CAB39L	0.636	8.540161140814	none	0.270346511525801	2.62893898753355
13162	CABIN1	0.368	10.3125284584878	non_brain	0.323476419030014	2.11674966665336
3277	CABLES1	0.73	9.07196030091066	non_brain	0.178570936053834	2.67188570844479
4530	CABLES2	0.678	5.86718629205651	none	0.128222420574235	2.39397954355884
943	CABP1	0.859	6.20596403269331	none	0.54706297665835	2.90015016702069
16915	CABP2	0.084	7.36428124415562	none	0.00854958094531068	0.111370043977698
17088	CABP4	0.06	4.26887249997616	none	0.0257578826730916	2.24301347682627
15874	CABP5	0.21	6.12859344578136	none	0.0418561675108142	1.99108701688361
6209	CABP7	0.617	8.14286224922852	none	0.261281168712632	2.47888912143672
1339	CABYR	0.828	7.27270039591343	non_brain	0.15108072247143	2.47243085681511
3130	CACHD1	0.744	5.46485919274342	none	0.390448558752409	2.69668889671142
13342	CACNA1A	0.358	3.82114318472452	Both	0.512388865429504	2.59939581872997
920	CACNA1B	0.852	9.15977816286291	brain	0.473924347928002	2.635887314752
2750	CACNA1C	0.758	4.77135927925793	Both	0.367464573396738	2.20756257349276
9936	CACNA1D	0.485	3.04239720228015	Both	0.363037500013007	2.47042280684239
2680	CACNA1E	0.76	4.73327398760293	none	0.500316554775426	2.65322081608653
16286	CACNA1F	0.17	3.58109416824196	Both	0.0487532744747029	1.47416769268946
163	CACNA1G	0.909	7.83458545569139	brain	0.386113662287396	2.23335012613194
1272	CACNA1H	0.83	6.33068520833026	brain	0.154809700512492	1.58859841456067
1061	CACNA1I	0.843	6.20793734708719	none	0.329356513155667	2.30387053338064
1722	CACNA2D1	0.808	7.8440988311608	Both	0.593758631426101	3.07434487671662
622	CACNA2D2	0.87	6.43069234921567	brain	0.38479017332076	2.43224275263606
867	CACNA2D3	0.855	6.13077411127422	none	0.530632701358866	2.84794053875357
6390	CACNA2D4	0.612	3.27722169150234	non_brain	0.0193206470694022	1.49625660724509
2703	CACNB1	0.759	6.83546913853418	none	0.291917482185213	2.45577761428415
3188	CACNB2	0.738	6.39838409011558	Both	0.405849508586425	2.93114568699113
557	CACNB3	0.875	8.11607289740479	non_brain	0.345273328883517	2.35321404825013
747	CACNB4	0.862	10.1783636222269	Both	0.392161262113848	2.56846884049133
5393	CACNG1	0.644	3.62687441436783	none	0.0307595342694932	1.30001000127367
3421	CACNG2	0.726	6.17986207735055	brain	0.294827403379272	2.34603364462634
246	CACNG3	0.901	4.83737586996214	none	0.379279475672987	2.76812231183419
5287	CACNG4	0.654	5.36880135699636	none	0.229618714036804	2.39239075193858
9469	CACNG7	0.502	4.63484480528405	none	0.123561039939936	1.8269172475355
10990	CACYBP	0.45	10.5021402180738	none	0.272791157854683	2.78689827680798
10844	CAD	0.457	6.13380961837505	non_brain	0.169827587594631	2.14620287878664
2131	CADM1	0.789	11.5972532470574	brain	0.419542031197903	2.98952993147154
5002	CADM2	0.662	9.00558586480585	none	0.422995929179556	3.01754050206863
3700	CADM3	0.713	8.55421515743652	none	0.296923290276321	2.41518328166722
2244	CADM4	0.78	8.15678287295657	none	0.210427467572015	2.33356271285194
1600	CADPS	0.814	10.1067827607688	none	0.491753775674797	3.11582089805753
248	CADPS2	0.9	5.57810401900392	Both	0.675437622971443	2.86802198426585
16891	CAGE1	0.092	3.34111367501608	none	0.0280265630970509	1.42396510998532
480	CALB1	0.88	7.35643244885233	Both	0.377372628507986	3.14070002275333
118	CALB2	0.916	11.2764768735582	none	0.692617862408803	3.29124192531842
11489	CALCA	0.437	7.79514789245739	Both	0.0215295839645015	1.52309421635736
4882	CALCB	0.665	3.43254928591963	none	0.170733057482504	2.94055114261641
14182	CALCOCO1	0.32	6.04751866967828	none	0.354286005740565	2.90554263248246
5036	CALCOCO2	0.66	7.32906385529499	non_brain	0.264579046501281	3.08647260088985
694	CALCR	0.866	4.0518246387904	non_brain	0.0544937101520818	2.1923852950895
5545	CALCRL	0.639	5.61701486019053	non_brain	0.395921285133915	2.71490517530606
4382	CALD1	0.684	8.74537109959711	none	0.370788604952601	2.95789505337397
9033	CALHM1	0.526	2.89998810146163	brain	0.063478429421648	1.49812157812505
6677	CALHM2	0.605	5.48254502765841	none	0.0970923565191523	1.75601642390372
16606	CALHM3	0.128	3.82879740188162	none	0.039394213909736	1.78567081117784
4744	CALM1	0.673	11.2902014712944	Both	0.325793710233374	3.38709484862057
8920	CALM2	0.52	14.336100697667	Both	0.221101908049164	3.60047933644426
2968	CALM3	0.751	11.4811719540468	non_brain	0.339961045396091	2.88767348666414
4978	CALML3	0.666	8.14001726854308	non_brain	0.0473466542278638	2.6686402696729
8922	CALML4	0.521	4.37844235083399	none	0.0863926973313787	2.1212678446293
14619	CALML5	0.302	4.68155466052307	none	0.0181504646909797	1.75011983120553
15808	CALML6	0.212	4.18435355919291	none	0.0394146815263331	0.791875331190015
1046	CALN1	0.843	8.14395302772194	none	0.375772607214357	2.45046793849257
7648	CALR	0.57	10.8867012455703	Both	0.260236799705867	2.80433709371006
6142	CALU	0.618	8.01310026661957	non_brain	0.276679528194679	2.67764496937157
2457	CALY	0.77	10.4891439226049	brain	0.586777003070759	3.09871439773692
1866	CAMK1	0.799	8.9701380726881	none	0.324369683796559	2.84554364775661
307	CAMK1D	0.896	6.89860810528493	none	0.481158082538965	2.66934112031931
138	CAMK1G	0.913	7.36041944103423	brain	0.252970908240714	2.71096293968188
37	CAMK2A	0.936	6.29197948828306	Both	0.485737268027659	2.69974830004519
726	CAMK2B	0.863	9.93791408368343	Both	0.540760179837941	2.90464813278004
894	CAMK2D	0.853	8.55700979059728	non_brain	0.452199781328741	2.91168884568342
2238	CAMK2G	0.784	10.652446347263	none	0.369307219060106	2.92096531902994
607	CAMK2N1	0.872	13.3388086160502	none	0.443372837255601	3.1731110041861
11744	CAMK2N2	0.421	8.0141819425269	none	0.297426658549819	2.75893140697024
106	CAMK4	0.918	6.67593828339665	brain	0.437041307004786	2.56624898719349
2431	CAMKK1	0.776	3.74013575867467	none	0.400236909022279	2.55171510410067
66	CAMKK2	0.926	7.82270087713263	Both	0.474331981511774	2.72465257664824
69	CAMKV	0.925	7.9226115913524	none	0.481806146900497	3.00285823836988
8612	CAMLG	0.531	11.721249521501	none	0.32260206169592	2.88697854551814
6922	CAMSAP1	0.586	6.47790789145321	none	0.241273973279436	2.39077118257175
3242	CAMTA1	0.733	7.98296211397462	none	0.369182064977165	2.75749257325968
9857	CAMTA2	0.485	8.41393718001899	none	0.275327905269661	2.28022143921115
14513	CAND1	0.306	7.66841505865256	none	0.270173465384865	2.70316262991659
9004	CAND2	0.519	8.42005165040012	none	0.241207104500904	2.42827996088293
13819	CANT1	0.347	5.42602508746806	non_brain	0.0432059575102269	2.06236733078312
4353	CANX	0.689	9.56279604211917	non_brain	0.28662342925143	2.94623238318014
6855	CAP1	0.594	7.37566078888536	non_brain	0.263709069387103	2.71711737252715
551	CAP2	0.875	10.4590704997752	none	0.482940426535382	3.05360357458173
6131	CAPG	0.624	10.2053079029963	non_brain	0.0265072922563388	2.26778613914626
10787	CAPN1	0.462	6.05252150152066	non_brain	0.17165348272556	2.37295595635609
8553	CAPN10	0.534	6.32997536330023	none	0.164537927329379	2.23340684810023
3840	CAPN12	0.706	4.77203361289225	none	0.0546470925082393	1.62921180754729
1781	CAPN13	0.805	5.59836913320789	none	0.218579206957084	1.77589421468235
8038	CAPN14	0.553	2.66333531267496	none	0.038680936517629	1.78841682902906
3141	CAPN2	0.74	10.7084323820619	none	0.250546810401163	3.00437647726961
505	CAPN3	0.877	9.29027758412396	non_brain	0.256559520703123	3.19712226290479
16496	CAPN5	0.14	3.26539154109922	none	0.14150319227615	2.21076364067375
7624	CAPN7	0.574	7.42025651284263	none	0.265446737715034	2.6066787392529
13548	CAPNS1	0.355	10.8224776132477	non_brain	0.229687450679266	2.64866581425221
16121	CAPNS2	0.187	4.96086111909546	none	0.0453555945303971	2.55144462667039
12925	CAPRIN1	0.384	8.28342441596178	none	0.19191802338471	2.55155423932725
3980	CAPRIN2	0.703	8.82194637901376	none	0.378346237486899	2.89199284185755
4699	CAPS	0.673	7.37622400751693	none	0.107104287128537	2.15990840366709
6884	CAPS2	0.592	8.44283402750875	none	0.388243385681895	2.63556966913958
4674	CAPSL	0.672	3.48840960868839	none	0.0407055082295552	1.97748291362002
3137	CAPZA1	0.741	10.1449732556262	none	0.226210252946081	2.87802187245672
10739	CAPZA2	0.457	8.34869960190018	none	0.307582247140733	2.83603791883874
3808	CAPZB	0.711	7.89248400388887	non_brain	0.217175855624678	2.89891484143403
4842	CARD10	0.667	6.87937487003005	none	0.0866070902596911	2.33435551009597
2405	CARD14	0.773	4.52386662942876	non_brain	0.0376256381426195	2.03636537375963
11923	CARD16	0.416	4.03992037290955	none	0.0633042363845172	2.01726154810187
10917	CARD17	0.453	4.27246642872825	none	0.0101359973104282	0.515127340587557
3603	CARD6	0.725	5.62104899016926	none	0.0694381047356451	2.4954762052715
6056	CARD8	0.621	6.10091513595398	none	0.0995301472767093	2.66264526955026
4001	CARD9	0.7	5.74014044601144	non_brain	0.0678090796876576	2.41635679563332
3584	CARHSP1	0.718	6.99226461754909	none	0.120749399006345	2.21315069415157
15046	CARKD	0.268	9.39349752439825	none	0.196590473215439	2.56818890577214
6307	CARM1	0.61	10.102527648107	non_brain	0.178855009794579	2.03924993224258
8349	CARS	0.541	5.6367132626497	none	0.21157000981999	2.60606937542694
9876	CARS2	0.485	10.9508544037036	non_brain	0.16426250112185	2.43522177416454
406	CARTPT	0.886	7.77044924961993	Both	0.265417566848105	3.18562128821414
7709	CASC1	0.562	4.63504508452104	non_brain	0.182173128424642	2.29839326040217
3043	CASC2	0.75	6.05732139414828	none	0.0812985808649962	1.85755725568178
6015	CASC3	0.621	12.331752963625	none	0.232736534403849	2.61750485595765
11555	CASC4	0.434	7.71457425284917	none	0.304303190476072	2.73327776114376
11066	CASD1	0.446	6.88438025931091	none	0.309778733935798	2.88298469628099
8962	CASK	0.519	9.40276818318678	Both	0.21086392939014	2.50436720716998
15632	CASKIN1	0.226	14.1432842148729	none	0.139207118152098	1.50343696585275
13388	CASKIN2	0.36	5.9797475032981	none	0.0523205367501974	1.67182501356196
6658	CASP1	0.598	5.18292284393292	Both	0.129117412836319	3.11967963393111
7507	CASP10	0.567	4.69209331474269	non_brain	0.0465385487076112	2.27556120762203
15939	CASP12	0.201	2.57008807200968	non_brain	0.0645241022227195	2.0089522793258
12063	CASP2	0.411	4.95531556770192	none	0.115762218007339	2.20440262066493
11981	CASP3	0.415	4.91644354831869	Both	0.113280179251089	2.6345930358912
12522	CASP4	0.4	8.05517746384644	Both	0.0601484779947587	2.36087864696359
14256	CASP5	0.316	2.51465910231319	none	0.00730592831549698	0.647996206456475
14050	CASP6	0.327	3.91805853158892	none	0.0958735330339022	2.11987196026575
13993	CASP7	0.33	3.27104537845333	non_brain	0.0749634666683323	2.52905965447943
10293	CASP8AP2	0.474	7.62829917656927	none	0.247746265819165	2.67117080467375
9131	CASP9	0.517	8.68122402392874	non_brain	0.106655528166978	2.12834066362248
2625	CASQ1	0.778	4.77953317424135	none	0.125422409275995	2.47004132113851
3739	CASQ2	0.714	3.80732999939432	non_brain	0.0137755449432574	1.58132194328221
3196	CASR	0.737	2.45365107992767	non_brain	0.00873070257264051	0.293935048562774
14569	CASS4	0.304	3.37224298172889	none	0.110610599326172	2.52908907034512
972	CAST	0.849	9.6506215939796	non_brain	0.338331517986195	2.6745284205938
3529	CAT	0.721	8.27181627654676	Both	0.239135531492503	3.00085695612023
6477	CATSPER2	0.603	7.96634673542441	none	0.384920265427979	2.88555090709273
14836	CATSPER3	0.281	3.01790813419546	none	0.0355427461317972	2.2231754526231
17248	CATSPER4	0.018	2.76206141099639	none	0.0131518474732006	1.59302025607926
11425	CATSPERG	0.433	2.95495756587444	none	0.0834006161961862	1.39541741847013
5907	CAV1	0.623	5.81215271545448	Both	0.132244818083766	2.26639844093755
5297	CAV2	0.648	4.20495342061464	non_brain	0.175308875817085	2.66327984121985
11292	CBFA2T2	0.439	7.39679636983235	none	0.328742518510291	2.4831485482004
885	CBFA2T3	0.854	7.45553683398911	none	0.0912407393906688	1.64902504862255
3914	CBFB	0.707	7.37563855036256	non_brain	0.177921346573799	2.70600423794128
13989	CBL	0.332	9.46030846099058	non_brain	0.193797174135182	2.3490282007468
3644	CBLB	0.72	7.28816163648991	brain	0.230441253301472	2.64733714996495
17221	CBLC	0.025	2.95342183813653	none	0.0343323592805655	1.82745883084313
12400	CBLL1	0.402	6.09832685233544	none	0.140688392337552	2.9877426228823
96	CBLN1	0.919	5.28839850625059	none	0.322125027897167	2.8941395754994
1140	CBLN2	0.841	7.50558687887834	none	0.500147273106387	2.86542197726006
1948	CBLN3	0.797	2.82705515637235	none	0.0589412800220857	2.07178574900867
2005	CBLN4	0.794	4.26330941885946	none	0.449368300229412	3.18052599219622
3502	CBR1	0.72	9.34886824657593	non_brain	0.174476396143149	3.13236812127629
9602	CBR3	0.498	5.30778455283826	none	0.0693978189508313	2.18037208116311
3997	CBR4	0.701	6.58124946418962	none	0.226943148598423	2.64000464526491
6734	CBS	0.595	10.8867458044374	Both	0.0443960341053972	0.619223849669928
10660	CBWD2	0.463	9.195877593328	none	0.307958404030151	2.35882474708634
13814	CBWD5	0.34	9.40528568093355	none	0.357835931146415	2.46978144673664
7946	CBWD6	0.553	9.84678567898981	none	0.298579590696415	2.51906918666358
12554	CBX1	0.4	10.5502244160058	non_brain	0.235699709641806	2.64652795479874
7178	CBX3	0.58	10.3259741026756	none	0.237347852075352	2.77236655747623
15375	CBX4	0.247	4.58566306197091	none	0.151111488056404	2.06538156695866
6285	CBX5	0.621	9.61767580981876	non_brain	0.24114053813333	2.38388429679075
8412	CBX7	0.545	11.0868431018881	non_brain	0.19509305273792	2.3900751009309
15992	CBX8	0.195	3.21426755285251	none	0.0382883392167315	1.61853015467379
15003	CBY1	0.271	5.01523852063379	none	0.189536841313391	2.72003583200745
16800	CBY3	0.101	2.77480889143546	none	0.0324606126780275	1.27442094361242
13699	CC2D1A	0.342	8.1753928386006	none	0.330526781073507	2.69874003207546
2926	CC2D1B	0.751	7.5508586885592	none	0.139350803327888	2.30095533975601
10825	CC2D2A	0.456	5.31089524296498	non_brain	0.234154298351061	2.50289889244671
10753	CC2D2B	0.458	7.27315360883183	none	0.0898907257790449	2.63779862438951
5759	CCAR1	0.632	7.9835564617335	none	0.273399702486898	2.85493586222496
2373	CCBE1	0.774	2.58480819156	non_brain	0.323194854980111	2.25883017918008
9960	CCBL1	0.49	6.50026516283157	none	0.195685800033049	2.49031480859624
9174	CCBL2	0.517	8.02102718255039	none	0.181260035323776	2.76479971282648
10231	CCDC101	0.476	5.23733724506299	none	0.144507574980217	2.71593089940446
10916	CCDC102A	0.454	4.18916427531467	none	0.0205414530590314	1.3769754584366
6653	CCDC102B	0.6	5.51779951627862	none	0.21267851009723	2.25058125003243
4903	CCDC103	0.663	4.66274933718562	non_brain	0.03788667464391	1.97913955469562
16857	CCDC105	0.095	2.57925656049248	none	0.0296447304795657	0.923103412787483
12027	CCDC106	0.417	5.99938262415386	none	0.116212675005868	1.70110316096084
11946	CCDC107	0.413	8.18124157786099	none	0.160529999908628	2.32747480255192
4753	CCDC109B	0.672	4.40714673244577	none	0.27548132222516	2.86810773850318
7619	CCDC110	0.565	4.42092423617513	none	0.145563811950013	2.31975624560184
10539	CCDC112	0.475	6.38817537882521	none	0.295121697118941	2.76004450373266
5055	CCDC113	0.662	5.2079170467022	none	0.128662867225518	2.04021207118466
15472	CCDC114	0.238	4.05888125625195	non_brain	0.0289600275075666	1.86282479522495
7359	CCDC115	0.573	10.2171168630926	non_brain	0.158265945378834	2.56567264783843
11608	CCDC117	0.429	6.55508975380686	none	0.113075941178047	2.30458950820046
11476	CCDC12	0.433	10.0767492215842	none	0.228938902342809	2.71596617585467
10512	CCDC120	0.474	7.14044379898137	none	0.101325853530435	2.11152473605943
3812	CCDC121	0.709	6.04817449733319	none	0.0651734894899023	2.14200440498749
7344	CCDC122	0.577	5.23537266024158	none	0.112666003689448	1.99391434878115
11985	CCDC124	0.419	9.16381237995137	none	0.229179063857497	2.67158521145373
6371	CCDC125	0.615	8.52762631786111	none	0.159605270923618	2.12989425885234
12311	CCDC126	0.406	6.1400501682808	non_brain	0.144101179775435	2.59969389750085
7411	CCDC127	0.575	8.54260799556395	none	0.136063541677064	2.74961694325255
7540	CCDC130	0.565	10.8574415886206	none	0.19227800282555	2.67109374080073
15183	CCDC132	0.257	7.00706431913304	none	0.300611496870359	2.65226020896862
13997	CCDC134	0.336	4.50852204950552	non_brain	0.156949352167095	1.99299439036587
3077	CCDC136	0.743	7.01163217759023	none	0.420700946479954	2.76367061712966
11979	CCDC137	0.413	7.84360721468446	brain	0.0963570539109837	2.09579043016916
4149	CCDC14	0.694	8.44714154380685	none	0.336388257825897	2.78575224405341
9211	CCDC142	0.509	6.71000325958967	none	0.153952410551285	2.13706475184187
5692	CCDC144A	0.633	9.96245434819848	none	0.361697148266695	2.86089880437378
5480	CCDC144B	0.639	7.03615724549579	none	0.278221085966237	2.78596662120949
4876	CCDC146	0.664	6.37286052636339	none	0.286098908203446	2.72908994016184
11059	CCDC148	0.447	5.0554633199531	none	0.227203224446125	2.61997599391044
12835	CCDC149	0.381	4.65706915052174	none	0.163432983052294	2.29070427492594
6436	CCDC15	0.613	5.83765905610597	none	0.0605203769977401	2.21999298846368
7226	CCDC150	0.577	3.49595033918945	none	0.0535340256615568	2.10941729995801
5110	CCDC151	0.654	6.14218837852715	non_brain	0.069943297979491	2.21334171787473
954	CCDC152	0.852	6.17319813283327	none	0.257655502911777	2.6335584572072
2462	CCDC153	0.77	5.15752828235908	none	0.0292940363674825	2.38919541986904
11677	CCDC154	0.423	3.8769874424894	none	0.0845931624206247	2.09365628879922
15758	CCDC155	0.217	3.76777970260182	none	0.0112171490850723	0.711952451076807
14511	CCDC157	0.306	5.37951323382724	none	0.0775833398889145	1.63774252932365
6957	CCDC17	0.589	3.09500936991272	none	0.029413074178579	1.3934972223712
15835	CCDC18	0.21	3.72084517512307	none	0.221893577704538	2.44636617412735
11889	CCDC22	0.422	6.3029235744929	none	0.119116776111939	2.47261930100337
9906	CCDC23	0.484	8.14273698874961	none	0.250120874068541	2.95712084273339
4727	CCDC24	0.67	9.84336715481143	none	0.251451058708682	2.57799306347009
4458	CCDC25	0.682	7.95232765938439	none	0.302337409251052	2.74363254354454
9512	CCDC28A	0.5	10.3433400714534	none	0.365984914161325	2.64975468288874
6387	CCDC28B	0.608	6.67610286142291	none	0.0882529811804784	2.35275387693439
319	CCDC3	0.896	9.21739288646979	none	0.348953008149634	2.88765919362335
7217	CCDC30	0.579	6.49599655023467	none	0.27821057197702	2.58744770819349
1967	CCDC34	0.795	10.1475615364229	none	0.324242823267618	2.48123656538398
2368	CCDC37	0.775	2.88804283456484	none	0.135169050016291	2.03500181437882
695	CCDC39	0.865	5.78519027274674	non_brain	0.304074465384796	2.57236139671854
8305	CCDC42B	0.54	4.32272143773575	none	0.0559893301378555	1.30165053130885
7275	CCDC43	0.574	8.01928284824919	none	0.211857505397724	2.54396995643703
10851	CCDC47	0.452	8.7604617588514	none	0.241530727011074	2.68368211587996
3604	CCDC50	0.72	7.90242600765126	none	0.209736048788953	2.92030178286542
12034	CCDC51	0.415	6.79511931911257	none	0.0670083082764863	2.16268054493512
7639	CCDC53	0.563	9.01925209164413	none	0.206076898685327	2.9800347159583
5926	CCDC57	0.625	6.55738583585987	none	0.309140433939899	2.25478822486099
11305	CCDC58	0.438	6.73761795553545	none	0.200648335710024	2.74689280973698
11904	CCDC59	0.416	7.93550929726586	none	0.182877670037509	2.65449952328738
6732	CCDC6	0.595	11.1031611293855	none	0.289643296633935	2.45579866024303
13981	CCDC61	0.338	6.70260544851836	none	0.130978098208183	1.84445041097601
16907	CCDC62	0.087	3.02283192523696	none	0.128449566395196	2.27440282598372
4411	CCDC64	0.685	7.82133979528038	none	0.358290859739307	2.5686681067918
2445	CCDC65	0.771	5.53152967298988	non_brain	0.232478550903903	2.56313603731803
16876	CCDC66	0.094	6.38523887105989	none	0.350101922247359	2.96120173625647
2567	CCDC68	0.769	3.5947327652556	brain	0.374960040212268	2.60479663416855
15185	CCDC69	0.267	5.00848744990521	none	0.115569550619763	2.43654660879316
2243	CCDC7	0.782	7.50740427415065	none	0.238323020719201	2.39524119139193
9879	CCDC70	0.494	10.0604394230665	none	0.0116651179470217	1.11922623033109
2242	CCDC74B	0.781	8.06423449005361	none	0.0709959433789804	2.13938252019309
8931	CCDC77	0.519	6.86240427810119	none	0.19571327084622	2.50812736839494
10526	CCDC78	0.48	7.70073519899993	non_brain	0.0992588890523875	1.59916049231335
8832	CCDC8	0.525	5.4396473827028	none	0.0145452331935994	1.71160187152474
4811	CCDC80	0.671	5.67463626359819	non_brain	0.237769542457651	2.21129610568236
11796	CCDC81	0.421	2.65718298781276	none	0.0593549893776932	2.21004675791908
8611	CCDC82	0.53	7.61942723325061	none	0.314402358995154	2.73010875943029
10929	CCDC84	0.451	9.18590759108854	none	0.312382877186861	2.96979438542061
494	CCDC85A	0.88	7.91570463857353	none	0.403512932372888	2.8910532188381
7183	CCDC85B	0.581	10.6568794819007	none	0.31520441035191	2.78474676435678
10049	CCDC86	0.487	10.6612312138994	brain	0.0892187978193444	2.78224757319814
11406	CCDC87	0.438	4.38182324239551	none	0.0133530087047166	1.01246907035896
2197	CCDC88A	0.785	8.87216195835377	non_brain	0.263511498882955	3.07129436585121
1115	CCDC88B	0.84	9.04524143952345	none	0.128032466795571	2.06274528966177
3552	CCDC88C	0.719	3.22302741788285	Both	0.157152454628272	2.00761433599039
9074	CCDC89	0.515	3.49856684408232	none	0.0284017848334453	1.77901214887768
15067	CCDC9	0.276	8.97789943678238	none	0.0645822256855929	1.78291322225304
4463	CCDC90B	0.681	9.62380168507625	none	0.24089129915844	2.78654340897205
8203	CCDC91	0.548	10.3559333300423	non_brain	0.309115457763207	2.71644507651656
[truncated: 12,833 more rows]
