# Supplementary material for: A comparison of anatomic and cellular transcriptome structures across 40 human brain diseases
Source: PLoS Biol. 2023 Apr 20;21(4):e3002058. doi: 10.1371/journal.pbio.3002058 (PMC10118126; doi:10.1371/journal.pbio.3002058)
Supplement: S1 Data — (ZIP) [file pbio.3002058.s009.zip › Input/EWCE_class_p_mouse.csv]

	astro	endo	exc	inh	micro	oligo	opc
1	0.55821	0.7107	0.06429	0.01547	0.93429	0.75818	0.66929
2	0.66593	0.8514	0.53433	0.03918	0.03881	0.18985	0.9938
3	0.99378	0.5202	0.01312	0.00143	0.99767	0.52473	0.84835
4	0.72611	0.99349	0.00034	0.00689	0.93595	0.78166	0.709
5	0.16544	0.95845	0.23583	0.15698	0.50227	0.16038	0.36651
6	0.01971	0.38291	0.80309	0.94847	0.57124	0.3872	0.21108
7	0.92089	0.5884	0.00931	0.00289	0.99657	0.95257	0.65763
8	0.43558	0.96208	0.00029	0	0.99999	0.86563	0.50071
9	0.00441	1	1e-05	0	0.99635	0.99999	0.30387
10	0.61973	0.99128	9e-05	0	0.99876	0.99867	0.99826
11	0.3171	0.41476	0.95796	0.94289	0.05093	0.11675	0.82039
12	0.05786	1	0	0	0.99444	0.99826	0.9999
13	0.85655	0.18837	0.07242	0.02147	0.96331	0.73298	0.40266
14	0.78125	0.93036	0.00016	3e-05	0.8845	0.99902	0.97433
15	0.43127	0.89235	0.03167	2e-05	0.99307	0.95993	0.95834
16	0.59972	0.59758	0.58591	0.59253	0.24436	0.14928	0.51204
17	0.45641	0.00175	0.98076	0.99952	0.37169	0.67073	0.249
18	0.02241	0.57436	0.98993	0.94315	0.71707	0.17061	0.11285
19	0.00338	0.78085	0.73659	0.91319	0.59352	0.77972	0.19643
20	0.73239	0.68215	0.01076	0.03404	0.62447	0.98414	0.91804
21	0.24175	0.74176	0.56699	0.15573	0.82904	0.67981	0.33258
22	0.9959	0.83974	0.10832	0	0.13418	1	0.99999
23	0.60622	0.94954	0.05315	0.13127	0.86024	0.92203	0.03675
24	0.9378	0.99997	0.00759	0.00074	0.79167	0.51972	0.97628
25	0.85678	0.93749	0.00616	0.00084	0.67242	0.91667	0.6161
26	0.54949	0.59584	0.10069	0.11251	0.86174	0.51505	0.13471
27	0.46396	0.03152	0.55506	0.85885	0.60776	0.69808	0.07156
28	0.99287	0.57269	0.98348	0.97576	0	0.24877	0.99041
29	0.99963	0.85453	0.38454	0.01986	0.36606	0.23873	0.60176
30	0.75583	0.63322	0.1464	2e-05	0.88678	0.98793	0.43897
31	0.6838	0.78396	0.8148	0.83089	0.75967	0.00178	0.05086
32	0.98255	0.99305	0.006	0.30621	0.99986	0.24515	0.00334
33	0.55771	0.51601	0.35714	0.3196	0.51584	0.1743	0.92511
34	0.96656	0.91597	0.64117	0.00034	0.78161	0.51943	0.89646
35	0.02706	1	0	0	1	0.93097	0.1052
36	0.19695	0.94362	0.17391	0.00268	0.89624	0.58219	0.8995
37	0.43791	0.91782	0.48994	0.05884	0.96919	2e-04	0.19153
38	0.95559	0.97969	8e-05	0	0.99996	0.99724	0.75508
39	0.809	0.9152	0.14662	0.00033	0.41487	0.72763	0.9901
40	0.24618	0.05531	0.79299	0.72638	0.66376	0.76929	0.16415
