# Supplementary material for: A comparison of anatomic and cellular transcriptome structures across 40 human brain diseases
Source: PLoS Biol. 2023 Apr 20;21(4):e3002058. doi: 10.1371/journal.pbio.3002058 (PMC10118126; doi:10.1371/journal.pbio.3002058)
Supplement: S1 Data — (ZIP) [file pbio.3002058.s009.zip › Input/DiseaseWHOClass.csv]

Disease	Class
alcoholic intoxication	2
alzheimer disease	4
amnesia	4
amphetamine-related disorders	2
amyotrophic lateral sclerosis	4
astrocytoma	5
ataxia	3
autistic disorder	1
bipolar disorder	1
cocaine-related disorders	2
dementia	4
depressive disorder	1
dystonia	3
epilepsy	3
epilepsy, temporal lobe	3
frontotemporal lobar degeneration	4
glioblastoma	5
glioma	5
gliosarcoma	5
heroin dependence	2
huntington disease	4
hyperalgesia	7
language development disorders	6
learning disorders	6
marijuana abuse	2
mental retardation, x-linked	6
migraine disorders	7
multiple sclerosis	4
narcolepsy	7
neuralgia	7
neurofibromatosis 1	5
obsessive-compulsive disorder	1
parkinson disease	4
parkinsonian disorders	3
schizophrenia	1
seasonal affective disorder	1
spastic paraplegia, hereditary	6
substance withdrawal syndrome	2
tobacco use disorder	2
williams syndrome	6
