# Supplementary material for: A comparison of anatomic and cellular transcriptome structures across 40 human brain diseases
Source: PLoS Biol. 2023 Apr 20;21(4):e3002058. doi: 10.1371/journal.pbio.3002058 (PMC10118126; doi:10.1371/journal.pbio.3002058)
Supplement: S1 Data — (ZIP) [file pbio.3002058.s009.zip › Input/EWCE_subclass_mouse_cortex.csv]

	Lamp5	Sncg	Vip	Sst Chodl	Sst	Pvalb	L2/3 IT	L4 IT	L5 ET	L5 IT	L5/6 NP	L6 CT	L6 IT	L6 IT Car3	L6b	OPC	Astrocyte	Oligo	Endothelial	Micro/PVM
alcoholic intoxication	1.089333592	0.985152274	1.976987805	1.632012572	0.932015732	0.905090759	1.387046871	1.306767074	0.903840011	0.889938861	1.043762926	0.793369044	1.05005104	1.510854501	0.980789209	0.799652581	0.928832841	0.882393788	0.956557747	0.454125946
alzheimer disease	1.238202801	1.049503267	1.243014882	1.276823587	0.963561482	0.80014724	0.918924648	1.052324317	0.924018141	0.97145683	0.892277922	0.852221489	0.929788787	0.931057914	0.923869649	0.610213064	0.953059696	1.064934267	0.837664349	1.551723109
amphetamine-related disorders	0.853828931	1.32508089	1.081768742	1.52077197	1.322622599	0.723574247	1.292910033	1.536862008	1.238754044	1.129728554	0.876013737	1.266515328	1.08950688	1.137726439	1.328020352	0.744848376	0.884189042	0.916287638	0.525681239	0.677891475
amyotrophic lateral sclerosis	1.156415801	1.163454285	1.082035399	1.033222153	1.101840417	1.284209296	1.237145422	1.169389552	1.153111745	1.155783	0.957757498	1.032411294	1.094742767	1.002379987	1.101111735	0.69924373	1.067968755	1.240881322	0.521078716	1.055351955
astrocytoma	0.776898704	0.787226204	0.839009449	0.908891395	0.757492826	0.641151423	0.799633296	0.665005989	1.312082287	0.77014367	1.004566155	0.829189914	0.979124054	0.666429687	0.850187778	1.452006006	1.948939628	1.26931726	1.239997448	0.939983045
ataxia	1.032526043	0.640089738	1.093502626	1.108518195	1.373819389	1.896253159	1.222065129	1.560141923	1.204459525	1.280618759	1.537854668	1.180286509	1.124757668	1.001900408	0.916735703	0.800755683	0.483821793	0.500560257	0.961198113	0.304109327
autistic disorder	1.336204699	1.336222288	1.252132034	1.072866943	0.990181595	0.932784394	1.162690749	1.241770408	0.99979429	1.103720072	1.175701894	1.056637553	1.071379119	0.945144718	1.172185046	0.893981885	0.959393657	0.851933156	0.880301937	0.560182719
bipolar disorder	1.056887898	1.239140812	1.20537318	1.054756373	1.148148004	1.10244076	1.146282452	1.210231949	1.086213033	1.137301908	1.071609181	1.000848187	1.066711849	1.096713159	1.0033578	0.893898384	1.226905409	0.680075378	0.636483241	0.800969659
cocaine-related disorders	1.503440035	1.445422118	1.488856472	1.782306893	1.529556275	1.333058604	1.138394451	1.482274202	1.073550019	1.236191556	0.870712625	1.03436893	1.130341056	1.396901792	1.251284348	0.51775094	0.716188476	0.453617836	0.504837622	0.452887064
depressive disorder	1.185679336	1.376553179	1.370079712	1.463597714	1.26513542	1.090888873	1.121938872	1.159832885	1.01940937	1.230816785	0.990483311	1.020716607	0.968828672	1.050452867	1.184819327	0.597391083	1.194394446	0.709682556	0.56331681	0.732957644
epilepsy	1.081741252	1.15939981	1.09771467	1.893790581	1.186308937	1.310982608	1.363288039	1.37816298	1.233915118	1.130462225	1.093109325	1.170706835	1.232826651	1.092375503	1.077014412	0.498565629	0.979095926	0.470720703	0.576317681	0.687953083
epilepsy, temporal lobe	1.258199839	1.725956136	1.091077708	2.087222321	1.639175939	1.143417168	0.88102524	1.531870489	1.007106804	0.972530483	1.043598104	0.778648706	0.86129035	0.685646618	0.926735122	0.563109596	0.98284549	0.698449116	1.038928156	0.502677103
frontotemporal lobar degeneration	1.241088327	1.126402049	1.040458679	0.973954534	1.146878295	1.049536645	1.060408385	1.061713006	1.164177681	1.233994024	1.129966473	1.26160956	1.17482906	1.383483913	1.340396041	0.726943611	0.594548462	1.055220063	0.610710948	1.047180958
heroin dependence	1.470690263	1.662760957	1.074141276	1.192597175	1.121882298	0.937519866	1.678722082	0.86726547	1.343906095	0.961855548	1.070212749	1.252521707	1.271111225	1.441012632	1.588980915	0.47020936	0.49920111	0.22857365	0.667332183	0.963278365
hyperalgesia	1.108805967	1.697038229	1.477278754	1.644051	1.21570539	1.355460757	1.278627703	1.010456955	0.841706667	0.777208443	0.6363146	0.847196481	0.857604731	0.674194488	0.943890691	0.574862812	0.750796733	0.268542913	0.932396451	1.398151101
language development disorders	1.218119995	0.835016502	1.028359205	0.712080786	0.993634831	0.950853634	1.186556036	1.849869524	1.294275778	1.244664454	1.585119327	2.238152019	1.022659775	0.826031351	1.459903919	1.960565422	0.525992345	0.435082837	0.350066402	0.357016922
learning disorders	1.083907751	1.311372258	1.095083603	1.757332497	1.202236888	1.449363278	1.008011792	1.163459154	0.875186774	1.264589613	1.061318655	0.819701209	0.899699116	1.238187024	1.908727147	0.57690047	0.649366418	1.231721745	0.327028816	0.524276348
mental retardation, x-linked	1.28029563	1.230903019	1.239273309	1.18745874	1.204627572	1.204405232	1.267717015	1.200441995	1.178081371	1.359191771	1.480568122	1.288263683	1.227003658	1.036332875	1.229622466	1.061930446	0.620496441	0.604346873	0.736960057	0.470775091
neurofibromatosis 1	1.286973937	0.949051672	1.003323265	0.897874355	1.025312498	1.036320981	1.123513236	1.156483225	1.107217218	1.201084473	1.2441206	1.165395785	1.127596926	1.079804292	1.054816873	1.28836514	0.680974765	1.978387354	0.578478235	0.502430352
obsessive-compulsive disorder	0.860815656	0.748405754	0.648302599	0.73705457	0.92045085	1.18166137	1.589527223	1.961786737	1.323782064	1.332214599	0.532317398	0.856441602	1.20790515	1.521506149	1.969957649	2.185482647	0.284744726	2.132534798	0.300927497	0.018105638
schizophrenia	1.084430987	1.187687395	1.094862008	1.12781519	1.050918259	1.066766742	1.083342431	1.134847722	1.038852018	1.064569809	1.044180564	1.020626553	1.017159548	1.060457822	1.015574749	0.985182774	1.128031793	1.024629972	0.754921222	0.762287661
seasonal affective disorder	1.517020788	1.772440996	1.708710079	1.633975089	0.842660549	1.007024401	1.487411998	1.631560327	1.016188686	1.361996268	1.037938481	0.838667422	1.038096326	1.483954468	0.874345754	0.532955733	0.84808571	0.800509645	0.317429249	0.495896054
substance withdrawal syndrome	1.742316258	2.381173786	1.736856329	1.459167806	1.099478165	1.113466342	1.484764374	1.072825553	1.05790849	1.102796297	1.023870749	0.978502277	1.185204869	1.672638836	1.149867663	0.561835709	0.4946293	0.296387522	0.524344318	0.261932377
williams syndrome	1.864956607	0.808680915	0.777653507	0.665430129	0.781954991	0.913218759	1.803110849	0.887577079	0.941499546	0.914412565	0.996335208	1.060276003	0.843115839	0.757609279	0.963207286	1.422637244	1.210679418	0.548047787	1.086102289	0.853913237
