# Supplementary material for: A comparison of anatomic and cellular transcriptome structures across 40 human brain diseases
Source: PLoS Biol. 2023 Apr 20;21(4):e3002058. doi: 10.1371/journal.pbio.3002058 (PMC10118126; doi:10.1371/journal.pbio.3002058)
Supplement: S1 Data — (ZIP) [file pbio.3002058.s009.zip › Input/DiffStab.csv]

Gene	Probe	Pearson	MaxDiff	Tau	Euclid	AvgVar
FOXG1	A_23_P205428	0.9704	0.7816	0.6492	9.7191	0.653
HOXB3	A_24_P399220	0.9691	0.4906	0.3753	6.7624	0.371
HOXB2	A_23_P107283	0.9616	0.6431	0.5155	7.2385	0.512
ITPKA	A_23_P65918	0.9595	0.8348	0.678	7.8595	0.681
BAIAP2	A_23_P61810	0.9571	0.8814	0.7926	5.3496	0.795
NRGN	A_23_P116264	0.9561	0.8953	0.7865	7.9789	0.788
ICAM5	A_23_P119143	0.9557	0.8361	0.6516	6.7664	0.658
HOXA2	A_24_P200854	0.9537	0.5275	0.3871	6.4276	0.385
C2orf55	CUST_8309_PI416261804	0.9513	0.7973	0.6334	6.5074	0.637
GDA	A_24_P393571	0.9511	0.8724	0.7887	10.1035	0.791
GABRA6	A_23_P41847	0.9502	0.4114	0.16	5.2988	0.161
NPTX1	A_23_P124905	0.9493	0.8972	0.7995	8.7242	0.801
SHOX2	A_23_P124384	0.9485	0.752	0.6657	10.0557	0.663
PVALB	A_23_P17844	0.9474	0.8959	0.8041	11.8971	0.806
FEZF2	A_24_P405631	0.9474	0.7992	0.6539	8.7214	0.659
MKL2	A_23_P54556	0.947	0.8802	0.7716	4.2684	0.773
PLK2	A_23_P30254	0.9469	0.8869	0.7443	6.2427	0.746
C14orf23	CUST_10655_PI416261804	0.9466	0.8016	0.6324	9.1157	0.637
MMD	A_23_P164047	0.9459	0.8929	0.7546	4.9064	0.759
RPRML	A_32_P3476	0.9446	0.8445	0.7716	10.7512	0.772
CRNDE	A_32_P104063	0.9444	0.8427	0.7067	7.5426	0.71
KANK4	A_32_P51237	0.9443	0.8887	0.7898	7.6609	0.789
PCP2	A_24_P399500	0.9418	0.6273	0.3687	6.4475	0.375
TCF7L2	A_24_P921823	0.9414	0.7792	0.6424	6.5637	0.641
ENC1	A_23_P213424	0.94	0.8778	0.7587	7.3216	0.761
STX1A	A_23_P82420	0.9399	0.876	0.775	6.2476	0.776
CREG2	A_23_P394986	0.9389	0.8566	0.6952	7.1456	0.699
PDE2A	A_23_P401106	0.9387	0.8088	0.682	6.1178	0.685
GPRIN2	CUST_120_PI416379584	0.9376	0.8603	0.7172	7.4702	0.721
NEUROD2	A_32_P25295	0.9372	0.8724	0.7585	12.893	0.76
LMO7	A_23_P205159	0.9371	0.8766	0.7363	5.504	0.738
IRX5	A_24_P48057	0.9371	0.8125	0.7035	8.0735	0.705
PLCB4	CUST_9880_PI416261804	0.9363	0.8923	0.7578	5.2964	0.76
NGEF	A_23_P102364	0.936	0.9014	0.7647	7.1823	0.768
HOXB5	A_23_P363316	0.9351	0.4398	0.3252	9.3724	0.322
IRX2	A_23_P156025	0.9349	0.8663	0.7557	9.9294	0.758
CAMK2A	A_24_P380311	0.9348	0.8796	0.777	8.8609	0.779
CORT	A_24_P246926	0.9341	0.8058	0.6461	6.2356	0.651
LRRC7	A_23_P160273	0.9313	0.8566	0.7538	7.0597	0.757
RCAN3	A_23_P391275	0.9312	0.8633	0.701	5.4015	0.704
DAO	A_23_P139635	0.931	0.8324	0.7363	12.4908	0.735
PCDH8	A_23_P36985	0.9309	0.879	0.7791	9.0809	0.779
AK5	A_23_P200015	0.9306	0.83	0.7038	4.7305	0.706
GABRA5	CUST_1321_PI417557136	0.9305	0.8766	0.7863	8.1366	0.786
RGS4	A_23_P200737	0.9302	0.8754	0.7344	5.9488	0.74
C19orf46	A_23_P350074	0.9301	0.8221	0.7094	6.568	0.711
DLX1	A_32_P142818	0.93	0.8234	0.6857	9.8048	0.688
HS3ST5	A_23_P351295	0.9299	0.8881	0.7495	5.7846	0.75
SLC30A3	A_23_P302568	0.9299	0.8578	0.7384	12.3183	0.741
ANKRD43	A_23_P304110	0.9289	0.8851	0.7619	6.8074	0.764
SUSD2	A_23_P314101	0.9289	0.85	0.7655	7.4818	0.765
LPPR4	A_32_P148538	0.9289	0.8857	0.7682	4.9842	0.768
ZNF831	A_32_P206479	0.9285	0.8312	0.6885	9.6936	0.694
PPP3CA	A_23_P92623	0.9282	0.8796	0.7274	4.3836	0.731
SLC17A7	CUST_318_PI417557136	0.9282	0.761	0.5791	9.9747	0.585
SLC6A11	A_23_P418562	0.9276	0.827	0.681	7.0925	0.685
LZTS1	A_23_P20443	0.9275	0.8627	0.7094	7.5231	0.711
TESC	A_23_P76538	0.9269	0.873	0.7311	5.4197	0.733
KCNV1	A_23_P146125	0.9265	0.8693	0.7223	9.7986	0.725
AGPAT9	A_23_P69810	0.9259	0.8651	0.7568	7.4126	0.759
RHOBTB2	CUST_16615_PI416261804	0.9259	0.8736	0.7642	7.3073	0.766
EPN3	A_23_P130027	0.9257	0.8603	0.7576	10.3222	0.759
HOXD3	A_23_P323180	0.9257	0.7229	0.5672	8.7076	0.564
DIRAS3	A_23_P149121	0.9253	0.876	0.7766	9.1837	0.777
OTP	A_23_P84230	0.925	0.4894	0.4543	9.9034	0.45
CAMKK2	A_23_P408830	0.9246	0.8524	0.7545	6.4739	0.757
LHX2	A_23_P32165	0.9244	0.8899	0.7676	9.2546	0.77
MEF2C	A_23_P320739	0.9244	0.8185	0.6462	5.4324	0.652
CAMKV	A_23_P29680	0.9243	0.8627	0.7782	8.9687	0.777
ANO3	A_23_P35725	0.9241	0.899	0.7598	10.595	0.761
SMPD3	A_23_P163567	0.9239	0.8754	0.7565	5.6076	0.757
MICAL2	A_23_P24843	0.9234	0.8282	0.6503	5.6643	0.656
KCNC2	A_23_P139841	0.9233	0.873	0.7493	7.6094	0.751
TIAM2	A_24_P303454	0.9233	0.8675	0.7556	7.0103	0.759
HOXA6	CUST_14334_PI416261804	0.9231	0.5094	0.3233	8.7961	0.32
LDB2	A_23_P125253	0.9229	0.8808	0.7462	7.1277	0.749
GATA3	CUST_15960_PI416261804	0.9227	0.8094	0.7038	8.5218	0.702
OLFM1	CUST_2109_PI416261804	0.9225	0.8312	0.6606	5.3034	0.665
CDH9	A_23_P92999	0.9222	0.8808	0.7697	7.2833	0.773
ZIC1	A_23_P367618	0.9219	0.8669	0.7392	6.7698	0.738
FLJ43860	CUST_1613_PI416261804	0.9218	0.8863	0.7726	8.3626	0.773
TMEM90A	A_24_P595237	0.9217	0.8457	0.7201	9.7376	0.719
C1orf115	A_23_P160433	0.9217	0.853	0.6965	6.7397	0.7
RNF152	A_32_P4199	0.9213	0.859	0.7162	6.1991	0.718
TTC39A	CUST_9709_PI416261804	0.9212	0.8705	0.7457	5.6712	0.748
NELL2	A_23_P10025	0.9205	0.8978	0.7539	6.0673	0.758
LAMB1	A_23_P94030	0.92	0.8717	0.762	6.4331	0.762
LOC100129291	CUST_4435_PI416261804	0.9199	0.7241	0.5162	8.791	0.525
FHL2	A_23_P108751	0.9199	0.8506	0.6929	7.6978	0.697
EPHA4	A_23_P119899	0.9199	0.8669	0.7561	5.6133	0.757
CPXM2	A_23_P138524	0.9198	0.833	0.6782	8.1683	0.681
CPNE5	A_23_P360804	0.9197	0.8887	0.7495	6.6662	0.752
PCDH20	CUST_502_PI416408490	0.9197	0.853	0.7236	6.4492	0.724
ESRRG	A_23_P74900	0.9194	0.876	0.7625	6.0172	0.763
ANK1	A_23_P216108	0.919	0.876	0.7702	6.755	0.771
CBLN1	A_24_P313431	0.9189	0.8705	0.7433	8.9728	0.742
EGR4	A_23_P380318	0.9187	0.8838	0.7304	9.6672	0.733
SLC17A6	CUST_1991_PI417557136	0.9187	0.8778	0.7663	9.8291	0.767
GRIA2	A_23_P340617	0.9186	0.8717	0.7389	4.8002	0.74
PLCB1	A_23_P6099	0.9186	0.8705	0.7494	5.3067	0.751
RGS16	A_23_P320578	0.9185	0.8596	0.6577	8.7192	0.657
NTNG1	CUST_1259_PI416379584	0.9183	0.8397	0.7113	7.0704	0.71
SPP1	A_23_P7313	0.9181	0.879	0.7554	7.4608	0.754
HPCAL4	A_24_P139665	0.918	0.8887	0.7722	5.8244	0.774
AGAP2	CUST_12827_PI416261804	0.9178	0.8657	0.7345	7.5213	0.738
CHRD	A_23_P502047	0.9174	0.8427	0.6493	6.3974	0.655
CAMK4	A_23_P250347	0.9174	0.8717	0.7605	5.6672	0.761
TMEM155	A_23_P408195	0.917	0.8524	0.6445	11.31	0.652
TMEM159	A_23_P406131	0.9165	0.8826	0.7624	6.699	0.764
NOL4	A_32_P126733	0.9164	0.8796	0.7495	4.4642	0.749
CPNE7	A_23_P26426	0.9163	0.8627	0.7166	6.766	0.716
THEMIS	CUST_1288_PI416379584	0.9161	0.7453	0.4682	8.0726	0.48
FAM19A2	A_24_P297551	0.916	0.8645	0.7245	6.7864	0.727
LRRTM1	A_23_P131330	0.9156	0.902	0.7475	6.1055	0.747
RYR2	A_23_P137797	0.9156	0.8705	0.7422	7.382	0.741
GABRA4	CUST_139_PI417557136	0.9155	0.8149	0.7225	7.343	0.723
ITPR1	A_23_P92042	0.9152	0.8826	0.7349	5.3636	0.739
CALB2	CUST_14719_PI416261804	0.9147	0.8596	0.733	8.2074	0.735
FBXL16	A_23_P406385	0.9147	0.8524	0.7104	5.9605	0.712
HOMER1	A_23_P41917	0.9145	0.8445	0.708	5.7562	0.71
NEFH	CUST_463_PI416408490	0.9145	0.8681	0.7554	8.5035	0.757
DLGAP1	CUST_8980_PI416261804	0.9142	0.8603	0.7308	6.7339	0.732
SIPA1L2	A_23_P137470	0.9142	0.8609	0.7255	5.5016	0.725
AKAP5	CUST_373_PI417507815	0.9141	0.8603	0.6924	8.0421	0.696
NEUROD1	A_23_P209484	0.9138	0.7877	0.5675	10.4642	0.575
LOC286002	CUST_3231_PI416261804	0.9137	0.7332	0.5179	8.5339	0.528
LOC729683	A_32_P145010	0.9137	0.8766	0.7475	5.4235	0.749
LOC644538	A_32_P48842	0.9135	0.8149	0.6964	4.9657	0.698
CDKL5	CUST_9466_PI416261804	0.9134	0.7913	0.6673	4.8479	0.667
RGS14	A_23_P124927	0.9133	0.8221	0.6519	11.5684	0.657
RIMBP2	A_24_P162226	0.9133	0.8645	0.7277	4.7138	0.728
ST8SIA3	A_32_P154021	0.9132	0.876	0.7426	5.5923	0.745
SIX3	CUST_15265_PI416261804	0.9132	0.8155	0.6843	7.6869	0.683
GPR88	CUST_298_PI416408490	0.9129	0.8046	0.6398	8.7741	0.643
BCL11B	A_23_P205738	0.9128	0.8929	0.7683	9.0589	0.771
GALNT14	A_23_P67847	0.9125	0.8748	0.7205	6.825	0.724
KCNA1	A_23_P48229	0.9124	0.8542	0.7394	7.7115	0.739
CAMK1G	A_23_P97402	0.9122	0.8808	0.7361	7.1074	0.736
PTPRR	A_23_P47924	0.9121	0.8887	0.7665	7.5054	0.769
KCTD4	A_23_P48327	0.912	0.8657	0.7161	6.9106	0.715
CHN1	A_23_P79482	0.9119	0.8645	0.7278	5.9896	0.731
PCP4	A_23_P109322	0.9118	0.8699	0.7369	7.9098	0.737
KIF17	A_23_P400515	0.9118	0.8603	0.732	5.3129	0.735
WASF1	A_23_P168306	0.9117	0.83	0.6986	4.1842	0.701
LY6H	A_23_P134914	0.9115	0.876	0.7448	8.7679	0.746
SLC27A6	A_23_P41789	0.9114	0.8615	0.7355	8.5455	0.738
NEFM	CUST_464_PI416408490	0.9113	0.873	0.7446	7.0638	0.744
BTBD11	CUST_116_PI416408490	0.9112	0.8572	0.7249	6.478	0.724
GPR6	CUST_1534_PI416261804	0.9112	0.7296	0.5786	9.314	0.584
A2BP1	A_23_P140858	0.911	0.8657	0.7445	5.9566	0.746
LEF1	A_24_P20630	0.911	0.8566	0.7441	5.1698	0.743
KIAA1024	CUST_942_PI416379584	0.9109	0.8651	0.7386	5.1007	0.741
DIRAS2	A_23_P20660	0.9108	0.8548	0.7337	6.6593	0.735
NPTX2	A_23_P82651	0.9107	0.8409	0.7349	8.4217	0.735
FAM70A	A_23_P125680	0.9107	0.8197	0.7299	8.7861	0.73
KCNK1	A_23_P126075	0.9103	0.8433	0.7377	4.9245	0.739
NETO1	A_24_P5653	0.9101	0.8796	0.7409	8.0165	0.744
FGF13	A_23_P217319	0.9098	0.7998	0.6528	7.832	0.65
CCK	CUST_147_PI416408490	0.9098	0.8869	0.7553	12.309	0.759
HPSE2	A_23_P61707	0.9095	0.8197	0.6665	8.9364	0.671
NR2E1	A_23_P338372	0.9094	0.8004	0.6881	8.8727	0.688
CACNA1G	A_23_P107247	0.9093	0.8929	0.7393	7.0127	0.739
LMO4	A_23_P380181	0.9093	0.784	0.6251	5.7999	0.631
ANKRD34C	CUST_1273_PI416379584	0.9092	0.879	0.7181	6.6302	0.718
SNCG	A_23_P251293	0.9091	0.8246	0.6545	7.0667	0.66
ARX	A_23_P306223	0.909	0.8076	0.6448	6.3469	0.647
ZMAT4	CUST_7529_PI416261804	0.909	0.8548	0.7269	6.5737	0.727
PRKCE	A_23_P250564	0.9088	0.8518	0.7152	5.2482	0.717
KIAA1324	CUST_97_PI416573500	0.9087	0.85	0.7016	5.4706	0.702
KLHL1	A_23_P2825	0.9087	0.853	0.7553	10.2946	0.757
GRIA3	A_24_P143127	0.9085	0.8657	0.731	5.8735	0.733
ANLN	A_23_P356684	0.9083	0.873	0.7362	7.5904	0.736
SYNPR	CUST_628_PI416408490	0.908	0.8742	0.7499	9.4327	0.75
SLIT1	A_23_P161386	0.9078	0.853	0.7007	5.1724	0.704
NECAB2	A_23_P66011	0.9077	0.8445	0.7085	9.5735	0.71
SSTR2	A_23_P38630	0.9075	0.876	0.7549	8.212	0.756
MPPED1	A_23_P146855	0.9074	0.8742	0.7058	6.66	0.711
STAR	A_23_P8981	0.9072	0.8306	0.6667	6.4385	0.668
GABRA2	CUST_9_PI417557136	0.907	0.8536	0.7472	5.7723	0.749
FILIP1	A_23_P436369	0.9069	0.8137	0.6833	8.873	0.686
EOMES	A_24_P97374	0.9068	0.3273	0.0993	5.864	0.1
PIP4K2A	A_23_P104346	0.9068	0.8814	0.7367	4.8597	0.735
VWA5A	A_23_P98455	0.9068	0.8324	0.7049	7.8978	0.709
HTR2C	CUST_1854_PI417557136	0.9067	0.8457	0.7272	9.6185	0.73
F12	A_23_P167674	0.9066	0.873	0.7451	7.665	0.746
hCG_1776018	CUST_733_PI416379584	0.9064	0.8294	0.6698	9.3342	0.675
EGR3	A_23_P216225	0.9063	0.7435	0.5449	11.8213	0.55
EBF3	A_23_P381645	0.9063	0.6649	0.6175	10.4878	0.617
OR14I1	CUST_634_PI416379584	0.9062	0.8348	0.6285	9.6067	0.635
CDT1	A_23_P37704	0.9061	0.873	0.7323	5.5088	0.733
SHD	A_23_P142255	0.9054	0.8766	0.7484	5.6393	0.75
CDH7	A_23_P153146	0.9054	0.8433	0.6855	6.8987	0.685
EXTL1	A_23_P62999	0.9054	0.8336	0.6811	5.6892	0.684
ACTR3B	A_23_P123193	0.9052	0.8409	0.6587	4.6529	0.663
STK33	CUST_10869_PI416261804	0.9052	0.8409	0.6656	6.5514	0.671
VAV3	A_23_P201551	0.9048	0.8796	0.7495	6.6405	0.748
BAI2	A_23_P149019	0.9048	0.7526	0.594	4.759	0.597
C20orf103	A_23_P40295	0.9047	0.8669	0.7433	8.2172	0.744
FLT3	CUST_16950_PI416261804	0.9047	0.873	0.7465	7.1477	0.748
MOXD1	A_23_P31064	0.9045	0.859	0.7024	11.1574	0.704
TBC1D26	A_24_P168994	0.9042	0.8397	0.6412	8.2822	0.647
GABBR2	A_23_P112275	0.9041	0.8463	0.7244	5.9486	0.725
STXBP6	A_24_P10214	0.904	0.8439	0.6856	6.1104	0.685
MEIS1	A_24_P319736	0.904	0.8663	0.7415	6.9445	0.741
SV2C	CUST_853_PI416573500	0.9039	0.8439	0.7336	9.205	0.735
DACH1	CUST_14156_PI416261804	0.9036	0.8596	0.7373	5.7996	0.739
HSPB3	A_23_P92730	0.9035	0.8506	0.7027	11.1661	0.708
CDR2L	A_23_P3963	0.9034	0.8766	0.7371	6.1006	0.738
NEUROD6	CUST_6524_PI416261804	0.9033	0.8173	0.5941	12.2602	0.601
DDN	A_23_P2317	0.9032	0.8294	0.6467	7.7197	0.651
GBE1	A_23_P121082	0.9032	0.8639	0.7316	4.8231	0.735
MBP	CUST_15810_PI416261804	0.9031	0.8657	0.7369	7.3709	0.737
CECR6	A_23_P259344	0.9026	0.85	0.6763	5.423	0.679
PEX5L	A_24_P328657	0.9025	0.7411	0.6358	5.3459	0.633
ERC2	A_24_P374759	0.9025	0.8276	0.7173	5.7324	0.721
ZFHX3	A_23_P118266	0.9024	0.8838	0.7002	6.3608	0.703
PKIB	CUST_14294_PI416261804	0.9023	0.8724	0.711	6.2598	0.714
LOC100192379	A_24_P238118	0.9023	0.6201	0.3334	7.4073	0.348
KCNC1	A_23_P203439	0.9021	0.7955	0.6467	5.7947	0.645
TFAP2B	A_24_P20954	0.9019	0.5312	0.424	8.828	0.421
LHX6	A_23_P32175	0.9018	0.8488	0.6899	11.5581	0.692
TBR1	CUST_4783_PI416261804	0.9017	0.6322	0.4034	7.8712	0.414
UGT8	A_24_P103264	0.9017	0.8699	0.7371	8.1466	0.737
ABTB2	A_23_P356616	0.9015	0.8451	0.7135	6.2544	0.713
PENK	A_23_P417918	0.9015	0.8494	0.7331	12.1324	0.733
KCNF1	A_23_P142765	0.9014	0.8475	0.7223	9.4525	0.723
KHDRBS2	CUST_11302_PI416261804	0.901	0.8548	0.7003	7.3987	0.703
KCNJ16	CUST_13805_PI416261804	0.9008	0.8246	0.684	9.9302	0.687
ENST00000357303	A_23_P364504	0.9006	0.7907	0.5976	8.5215	0.606
CDH15	A_32_P25357	0.9004	0.7278	0.4381	7.3618	0.442
LARGE	CUST_423_PI416408490	0.9003	0.8451	0.6848	4.6683	0.689
PAP2D	CUST_8624_PI416261804	0.9002	0.8772	0.7533	7.1609	0.754
ATP2B1	CUST_15788_PI416261804	0.9002	0.8348	0.6986	5.4241	0.698
ADM	CUST_61_PI416408490	0.8999	0.8663	0.7316	8.583	0.734
MFSD4	A_24_P51115	0.8999	0.8609	0.6997	5.7645	0.704
KRT31	A_23_P107465	0.8999	0.8046	0.5764	9.7587	0.584
LPAR1	A_23_P502879	0.8998	0.8609	0.7027	6.6041	0.701
DRD1	CUST_1375_PI417557136	0.8996	0.7272	0.5411	8.3135	0.547
BACE2	A_23_P154875	0.8996	0.8415	0.7226	5.921	0.722
SLC26A4	A_23_P331560	0.8994	0.7701	0.5385	6.9798	0.548
HPCA	CUST_10_PI416383280	0.8994	0.8802	0.7324	7.3365	0.733
SLC24A3	A_23_P79978	0.8993	0.8754	0.7157	6.5905	0.717
COCH	A_24_P184803	0.8992	0.8796	0.7156	8.8292	0.717
PBX3	A_23_P71821	0.8991	0.8409	0.6947	5.0889	0.698
RAB27B	A_23_P107612	0.8991	0.827	0.6633	6.0003	0.661
CACNG3	CUST_136_PI416408490	0.8989	0.8415	0.7142	8.387	0.717
ZNF521	A_23_P159027	0.8986	0.8403	0.6907	4.9797	0.691
CADPS2	CUST_12165_PI416261804	0.8985	0.8439	0.6929	7.7734	0.697
PHACTR1	A_32_P52018	0.8984	0.8584	0.7032	5.8465	0.704
SEMA7A	A_23_P106389	0.8983	0.8258	0.7337	7.412	0.732
GALNTL5	A_23_P429601	0.8982	0.7417	0.5246	8.8091	0.534
SYT1	A_23_P36795	0.8982	0.81	0.7151	6.1136	0.711
ACTN1	A_23_P105957	0.8978	0.8693	0.709	5.2692	0.71
RGS20	CUST_9140_PI416261804	0.8977	0.8566	0.7208	7.5953	0.724
NUDT4	A_24_P335263	0.8975	0.8584	0.6985	4.1408	0.702
FAM19A1	CUST_7250_PI416261804	0.8974	0.8621	0.7107	9.057	0.712
LOC100290070	CUST_384_PI416408490	0.8973	0.8421	0.6747	7.2151	0.674
MYB	A_23_P31073	0.8973	0.807	0.6054	10.0551	0.61
INA	A_23_P35444	0.8971	0.8482	0.6816	5.6422	0.684
WIF1	A_32_P216520	0.8971	0.853	0.7111	10.0572	0.71
SPHKAP	A_23_P392654	0.897	0.876	0.7333	7.3492	0.734
KCNJ3	A_23_P153986	0.897	0.8596	0.7256	8.2186	0.729
PRL	A_32_P65616	0.8969	0.8185	0.6606	10.2418	0.66
DPF1	CUST_759_PI416379584	0.8969	0.8572	0.723	4.4517	0.724
EIF5A2	A_24_P380022	0.8968	0.8621	0.7371	5.0496	0.738
MGAT5B	A_24_P219474	0.8967	0.8258	0.7057	6.3798	0.707
CLSTN2	A_23_P212608	0.8966	0.8457	0.7157	6.5904	0.714
SLC8A2	A_32_P45844	0.8964	0.8657	0.7306	8.319	0.732
CTNNA3	A_23_P73117	0.8964	0.8536	0.7238	6.2779	0.722
BCL11A	A_24_P402588	0.8963	0.8512	0.7059	6.3497	0.709
FOXA2	A_24_P365515	0.896	0.3793	0.1918	6.4461	0.19
CHRM1	CUST_1749_PI417557136	0.896	0.7338	0.5616	7.0543	0.568
RHOQ	A_32_P49844	0.896	0.8355	0.7016	4.6445	0.706
PADI2	A_24_P205604	0.8959	0.8657	0.7231	6.4493	0.723
BCAS1	A_23_P17420	0.8959	0.8705	0.7259	7.7277	0.725
NCALD	A_23_P215883	0.8959	0.8554	0.7307	6.0965	0.733
GRIA1	CUST_13838_PI416261804	0.8958	0.8984	0.7396	8.7538	0.739
TNFRSF25	A_23_P126844	0.8957	0.8288	0.6436	6.7294	0.646
KCNAB1	A_23_P44494	0.8956	0.8409	0.6969	7.1024	0.696
CA10	A_23_P207461	0.8956	0.8415	0.6954	6.1536	0.694
C6orf105	A_23_P156826	0.8956	0.5287	0.2791	6.7091	0.296
CIT	A_23_P420551	0.8956	0.8548	0.6663	5.6866	0.67
ERMN	A_23_P102017	0.8955	0.8705	0.7266	8.2713	0.726
LRP2	CUST_9083_PI416261804	0.8954	0.856	0.7183	7.0455	0.718
PDP1	A_23_P123336	0.8954	0.856	0.7199	6.4322	0.723
LGALS1	A_23_P166459	0.8953	0.8409	0.713	6.2986	0.714
C4orf44	CUST_685_PI416379584	0.8952	0.83	0.7109	6.3767	0.711
CTXN1	A_32_P155016	0.8949	0.8155	0.6873	5.0054	0.689
PGM2L1	A_23_P396765	0.8949	0.8348	0.6969	5.1646	0.699
VAT1L	CUST_8565_PI416261804	0.8949	0.8451	0.7214	7.2046	0.725
KLHL13	CUST_11290_PI416261804	0.8948	0.7961	0.6273	6.413	0.634
CA11	A_23_P78782	0.8948	0.8373	0.7085	7.6117	0.712
PTPN3	A_23_P403898	0.8948	0.8457	0.6681	11.6259	0.673
MOBKL2B	A_24_P32085	0.8945	0.8639	0.7152	5.6131	0.715
RSPO4	CUST_609_PI416379584	0.8945	0.856	0.677	8.7182	0.681
RIMS3	A_23_P319583	0.8944	0.8609	0.6851	6.7344	0.69
DMRTC2	CUST_1435_PI416261804	0.8944	0.8711	0.7241	6.6156	0.723
PKD2L1	A_23_P12554	0.8942	0.7241	0.4363	7.5206	0.448
RGS9	A_23_P66881	0.8942	0.7792	0.6529	7.5222	0.652
PLP1	CUST_9863_PI416261804	0.894	0.882	0.7249	8.6156	0.725
ENPP2	CUST_14963_PI416261804	0.894	0.8742	0.7208	8.3246	0.721
DDC	CUST_674_PI417557136	0.894	0.7502	0.6076	9.6432	0.613
ADRA1D	CUST_64_PI416408490	0.894	0.8633	0.7225	9.6416	0.723
CAMK1D	CUST_14421_PI416261804	0.8938	0.8554	0.671	6.8578	0.674
CNIH3	A_23_P384044	0.8938	0.8421	0.6659	5.8556	0.67
CFC1B	CUST_643_PI416261804	0.8938	0.8427	0.6582	6.9403	0.66
PLD1	A_23_P155335	0.8938	0.8669	0.7251	5.9917	0.724
DGKB	A_23_P61919	0.8938	0.8427	0.7009	7.1202	0.705
VAMP1	A_23_P105545	0.8937	0.8578	0.7291	9.3521	0.729
CXorf57	A_23_P96369	0.8937	0.7798	0.673	5.9099	0.672
FAM81A	A_23_P3295	0.8936	0.8288	0.6507	6.1799	0.657
ADCY2	A_32_P405973	0.8936	0.752	0.513	7.804	0.522
NECAB1	A_24_P33989	0.8935	0.8167	0.6891	7.6073	0.694
HN1L	A_23_P434900	0.8935	0.8554	0.7085	7.1368	0.707
RCAN2	A_32_P156851	0.8934	0.8324	0.682	5.6092	0.681
S100A10	A_23_P137984	0.8933	0.8445	0.7245	6.7991	0.728
HLF	A_23_P356585	0.8933	0.8524	0.7149	4.8405	0.718
DLX2	A_23_P28598	0.8933	0.7647	0.622	8.2295	0.626
CCDC3	A_24_P369232	0.8932	0.8409	0.6691	7.1605	0.674
BAIAP3	A_23_P163492	0.8932	0.8361	0.7322	9.7974	0.732
SST	CUST_978_PI417557136	0.8931	0.824	0.6783	13.4885	0.677
LOC100289771	CUST_483_PI416261804	0.893	0.8179	0.6439	7.6231	0.649
ST6GALNAC5	A_23_P33093	0.8929	0.8796	0.7346	8.7465	0.737
CNTN6	CUST_10052_PI416261804	0.8928	0.8185	0.6749	5.678	0.673
NPTXR	A_23_P29282	0.8927	0.8016	0.6102	7.1865	0.616
MOBP	A_23_P109614	0.8925	0.856	0.7077	7.6098	0.705
HOXA7	A_23_P70968	0.8924	0.5608	0.4064	9.0793	0.403
TANC1	A_23_P388400	0.8924	0.8518	0.726	5.2784	0.726
GPR98	A_23_P19134	0.8923	0.8252	0.6939	8.9168	0.694
PCDH12	CUST_12750_PI416261804	0.8922	0.8433	0.7219	7.9583	0.723
LOC100127998	A_32_P187704	0.8922	0.8645	0.7182	5.9381	0.721
ATRNL1	A_32_P224047	0.8922	0.8403	0.7284	6.8309	0.732
PDE10A	CUST_505_PI416408490	0.8921	0.7514	0.566	7.8801	0.561
COL25A1	A_24_P257478	0.8918	0.8524	0.7186	8.0472	0.717
GRIN2A	A_23_P100278	0.8917	0.8681	0.7344	6.3722	0.736
WNT3	A_23_P130158	0.8916	0.8494	0.6867	6.1568	0.69
PAK3	A_23_P346813	0.8916	0.758	0.5755	4.9107	0.575
RASL11B	A_23_P69738	0.8916	0.8409	0.6988	7.3267	0.703
PSD	A_23_P115699	0.8915	0.7985	0.6525	6.5931	0.655
ARPP-21	A_23_P143838	0.8915	0.7895	0.6825	6.6417	0.683
SHISA6	CUST_856_PI416379584	0.8914	0.8639	0.7192	8.7763	0.722
PRAGMIN	A_23_P250212	0.891	0.8312	0.6919	5.9249	0.693
TRPC3	A_23_P41455	0.8909	0.8663	0.7056	5.9248	0.705
LOC400043	A_32_P169406	0.8909	0.7374	0.5896	10.2	0.589
CNR1	CUST_1245_PI417557136	0.8908	0.8584	0.726	8.8595	0.726
LHX9	CUST_1720_PI416261804	0.8906	0.8004	0.6377	10.5285	0.637
ARPP21	CUST_8328_PI416261804	0.8906	0.827	0.6914	10.2292	0.691
RBP4	A_23_P75283	0.8902	0.8415	0.6891	8.5885	0.69
KIAA0748	A_23_P105423	0.8901	0.6685	0.4152	8.5392	0.428
CNKSR2	CUST_1007_PI416379584	0.8901	0.8766	0.7284	6.2403	0.731
SYTL5	CUST_1186_PI416261804	0.8901	0.8385	0.6986	7.6798	0.701
OPCML	A_32_P160563	0.89	0.8203	0.7039	6.2153	0.704
CRYM	CUST_11733_PI416261804	0.89	0.804	0.6473	13.1334	0.651
SLC6A3	CUST_946_PI417557136	0.8898	0.5729	0.3954	8.0793	0.395
PRRT2	A_23_P66017	0.8896	0.8639	0.7206	6.6289	0.72
C1QL3	A_23_P1186	0.8896	0.8572	0.7182	11.8475	0.72
RAB37	A_23_P414654	0.8895	0.8324	0.7162	7.7903	0.716
KCNIP2	CUST_381_PI416408490	0.8895	0.8488	0.7019	7.1026	0.702
ZNF385B	A_32_P196438	0.8895	0.8506	0.7059	7.1214	0.707
RGS7BP	CUST_623_PI416261804	0.8894	0.8209	0.7162	5.3095	0.715
GABRA1	CUST_545_PI417557136	0.8894	0.83	0.7072	6.8581	0.708
SLITRK6	A_23_P65307	0.8894	0.8657	0.7244	10.5144	0.726
FAM49A	A_23_P21560	0.8894	0.8016	0.7019	4.7809	0.701
NIPAL4	CUST_1254_PI416379584	0.8893	0.8633	0.7215	9.5143	0.721
C2orf80	A_32_P199462	0.8893	0.8312	0.669	6.8389	0.672
INPP5A	A_24_P26897	0.8893	0.7798	0.6019	5.254	0.6
SIPA1L1	A_23_P76969	0.8891	0.8409	0.6672	4.3596	0.67
PHLDA2	A_23_P47614	0.8891	0.8403	0.7034	9.8858	0.701
C11orf87	A_24_P50228	0.889	0.8675	0.7269	6.9451	0.727
GRM5	A_23_P24361	0.889	0.8397	0.7074	6.0192	0.708
PCSK1	A_24_P174793	0.889	0.8385	0.7225	10.1498	0.725
MAL2	A_23_P60130	0.8888	0.8342	0.7385	9.3758	0.74
RASGRP3	A_24_P54390	0.8887	0.8681	0.7113	7.5839	0.712
UNC13A	A_23_P365494	0.8887	0.8524	0.7036	5.7144	0.705
SFRP1	A_23_P10127	0.8886	0.8463	0.683	7.1353	0.683
LGI2	CUST_427_PI416408490	0.8886	0.8603	0.7052	7.2227	0.705
NEFL	A_24_P18137	0.8885	0.8185	0.7034	8.7328	0.702
YPEL1	A_23_P40548	0.8884	0.8409	0.6955	4.9305	0.699
PAK7	A_24_P344666	0.8883	0.8657	0.7359	6.2969	0.737
PTGER3	CUST_12458_PI416261804	0.8882	0.833	0.6901	9.7553	0.69
RASSF2	A_23_P166087	0.8881	0.8536	0.7099	6.6669	0.708
STXBP5L	A_23_P418785	0.888	0.8736	0.699	5.0611	0.701
APOC1	A_23_P4649	0.888	0.8524	0.7107	8.8988	0.711
EBF1	A_32_P197561	0.888	0.8131	0.7039	6.3046	0.703
GLDN	CUST_5275_PI416261804	0.8879	0.873	0.7179	7.5125	0.717
CPLX1	A_24_P51909	0.8879	0.824	0.7019	6.4194	0.701
HSPB8	A_23_P162579	0.8878	0.8421	0.6806	5.7896	0.682
LMO3	A_24_P381441	0.8878	0.85	0.7248	6.898	0.728
VANGL1	A_24_P199655	0.8878	0.7852	0.5801	5.7691	0.583
IGSF3	A_24_P182461	0.8877	0.7943	0.6062	5.6515	0.603
MAST3	A_23_P426196	0.8877	0.8373	0.6367	5.427	0.64
LOC642597	CUST_1072_PI416379584	0.8876	0.873	0.7147	10.3154	0.716
ODZ2	A_24_P299474	0.8875	0.8143	0.6664	5.4545	0.665
CTSC	A_24_P115762	0.8872	0.7949	0.613	5.1138	0.617
TPPP3	CUST_10201_PI416261804	0.8871	0.8167	0.6639	5.8396	0.667
TMEM196	A_23_P416821	0.8871	0.8536	0.6985	7.8496	0.698
CPNE9	A_23_P57829	0.887	0.8669	0.7005	9.818	0.704
PCSK6	A_23_P390006	0.8869	0.8651	0.7196	8.1328	0.719
SLC18A2	CUST_1351_PI417557136	0.8869	0.6957	0.5681	12.0311	0.565
KCNJ6	A_23_P29057	0.8868	0.8306	0.6828	7.523	0.687
ADAMTS4	A_23_P360754	0.8868	0.8645	0.7085	11.5563	0.708
ECEL1	A_32_P155666	0.8865	0.7937	0.6869	10.6541	0.69
KRT17	A_23_P96158	0.8864	0.7514	0.505	8.8262	0.516
C18orf10	A_23_P141717	0.8863	0.8336	0.6812	5.3009	0.684
SCN1B	A_23_P79015	0.8863	0.8367	0.7162	7.1174	0.717
CARTPT	CUST_142_PI416408490	0.8862	0.833	0.6964	13.8874	0.695
SORBS2	A_23_P121795	0.8862	0.83	0.6657	4.7139	0.67
EMILIN2	A_23_P27315	0.8862	0.8137	0.6726	8.1127	0.671
CHRNA2	CUST_1_PI417511553	0.8861	0.827	0.5937	10.488	0.596
NRP1	A_24_P928052	0.8861	0.7979	0.6462	6.6272	0.646
VSTM2A	CUST_129_PI416573500	0.8859	0.784	0.6064	6.5629	0.608
FAM60A	A_23_P13663	0.8859	0.8403	0.6772	5.6613	0.682
ANKRD34B	A_24_P916073	0.8859	0.8106	0.7115	8.8487	0.712
VAT1	A_23_P26954	0.8858	0.8282	0.6791	5.3962	0.684
LHFPL3	A_32_P158083	0.8857	0.8687	0.7005	5.7618	0.702
PCTK3	CUST_8057_PI416261804	0.8856	0.8711	0.7145	7.4907	0.713
C1orf194	A_32_P15512	0.8856	0.7985	0.6749	9.3742	0.677
SSTR1	A_24_P244706	0.8855	0.8125	0.678	8.168	0.678
KIAA0802	A_23_P360605	0.8852	0.7786	0.5651	5.4398	0.573
EVI2A	A_23_P78092	0.8851	0.8681	0.7109	7.6602	0.711
BSPRY	A_23_P71946	0.885	0.8318	0.6343	8.0803	0.634
COL9A3	A_23_P40108	0.8846	0.8445	0.6905	6.9249	0.689
SCN9A	CUST_557_PI416408490	0.8846	0.7641	0.6685	8.4583	0.668
SLC2A13	A_23_P10211	0.8845	0.7992	0.6595	5.7161	0.656
DLGAP2	A_23_P392317	0.8844	0.8288	0.7153	9.3282	0.717
SLC25A13	A_32_P157402	0.8841	0.8615	0.714	4.5119	0.716
PHYHIP	A_23_P433229	0.884	0.8058	0.6607	6.7531	0.663
CPM	A_23_P162668	0.884	0.856	0.6989	6.4592	0.699
hCG_1776007	A_24_P142343	0.8836	0.8663	0.7001	9.2692	0.705
RNF112	A_23_P107116	0.8835	0.8596	0.6967	5.8323	0.696
HTR2A	CUST_1604_PI417557136	0.8834	0.8572	0.6914	7.0541	0.697
RFTN1	A_23_P315571	0.8833	0.8433	0.6688	6.5825	0.674
KCNH5	A_24_P99145	0.8833	0.8596	0.7122	8.3287	0.716
ELOVL7	A_23_P359277	0.8831	0.8669	0.7064	5.2907	0.706
SSBP4	A_24_P410086	0.8831	0.807	0.6645	4.9618	0.667
RASL10A	A_23_P166400	0.8829	0.8578	0.6995	6.4338	0.703
KCNH3	CUST_1499_PI416261804	0.8829	0.7441	0.5544	7.8093	0.561
NGB	A_23_P140375	0.8826	0.8355	0.7076	9.2364	0.708
CLDN11	A_23_P29800	0.8825	0.8433	0.7146	7.2486	0.714
ACTN2	A_23_P115021	0.8824	0.8227	0.6885	5.9962	0.689
GAD2	CUST_1800_PI417557136	0.8823	0.8028	0.6478	8.0553	0.645
CHRM3	CUST_309_PI417557136	0.8822	0.8554	0.6798	6.9172	0.685
RSPO3	A_24_P106542	0.8821	0.8603	0.6898	8.3351	0.69
GABRQ	CUST_278_PI416408490	0.8821	0.7756	0.6618	10.1402	0.661
HRH1	A_23_P212179	0.882	0.8342	0.7114	6.9646	0.715
TAC3	A_23_P2283	0.882	0.8596	0.7037	12.1278	0.705
FAM19A4	A_32_P71571	0.882	0.8215	0.6274	7.768	0.626
TF	A_23_P212508	0.882	0.8675	0.7057	10.916	0.706
SYNPO	A_23_P213798	0.882	0.827	0.7072	8.4049	0.707
ADAM11	A_23_P207345	0.882	0.8548	0.6932	7.2403	0.695
WIPF1	A_23_P330611	0.8819	0.8687	0.7089	6.9008	0.707
AHNAK2	A_23_P311912	0.8819	0.8355	0.6699	8.2478	0.67
RORA	A_32_P7721	0.8818	0.8373	0.6672	5.9808	0.665
DOC2A	A_23_P152330	0.8818	0.8681	0.7112	9.4939	0.716
KCTD1	A_23_P130352	0.8818	0.8469	0.6594	5.9519	0.663
PLIN3	A_23_P101707	0.8817	0.8482	0.6991	6.4102	0.7
DOK7	A_23_P398854	0.8816	0.8578	0.7246	9.7504	0.724
BHLHE22	A_32_P75581	0.8816	0.8603	0.6928	10.4874	0.695
RBMS1	A_23_P431410	0.8816	0.8324	0.6822	4.7732	0.685
ISOC1	A_23_P250982	0.8816	0.7792	0.6731	5.1589	0.676
QPCT	A_24_P71468	0.8815	0.8064	0.6694	7.3216	0.668
AFF2	CUST_10375_PI416261804	0.8814	0.8149	0.6192	6.5046	0.622
BU540282	A_32_P57013	0.8814	0.853	0.6853	7.6307	0.688
SGK2	A_23_P131801	0.8814	0.8584	0.7139	7.396	0.713
ZNF238	A_23_P200512	0.8814	0.8167	0.66	7.032	0.661
GPM6A	A_23_P121545	0.8813	0.8506	0.7259	5.525	0.727
ASB2	A_23_P205370	0.8811	0.8191	0.6468	8.6244	0.652
ADRA2C	A_23_P256158	0.8811	0.7762	0.5752	6.2837	0.575
ATP4A	A_23_P430728	0.8809	0.5759	0.3151	7.7974	0.329
JPH4	CUST_1204_PI416379584	0.8806	0.8234	0.6762	5.2621	0.679
FRMPD4	A_24_P940275	0.8805	0.8318	0.7081	6.9752	0.708
NKX6-2	A_23_P86587	0.8805	0.8512	0.6952	8.7775	0.694
CPLX2	A_24_P391868	0.8805	0.8518	0.7037	7.4052	0.704
KIAA1239	A_23_P396934	0.8805	0.8615	0.7125	9.8352	0.716
OSBPL1A	A_23_P10442	0.8804	0.8367	0.6953	4.7826	0.697
SLC4A10	A_24_P314786	0.8803	0.8518	0.6902	5.4815	0.693
C12orf34	A_23_P128375	0.8802	0.8367	0.6722	6.1331	0.673
SCGN	A_23_P251412	0.8802	0.7961	0.6204	13.5213	0.621
HOOK1	A_23_P114879	0.8802	0.7393	0.6648	6.0847	0.664
CNDP1	A_23_P9869	0.8801	0.8705	0.6951	10.7262	0.696
NPY	A_23_P256470	0.8801	0.824	0.691	14.7505	0.693
CALB1	CUST_16773_PI416261804	0.8801	0.8336	0.7026	11.9049	0.702
HS3ST1	A_23_P121657	0.88	0.8379	0.676	5.7333	0.677
ENST00000354668	A_24_P257259	0.8799	0.8572	0.6983	7.061	0.697
RDH12	A_23_P37088	0.8798	0.8663	0.6836	8.0934	0.683
SLC35D3	A_24_P392970	0.8797	0.7266	0.5292	8.535	0.532
MME	A_23_P212061	0.8794	0.7707	0.5788	10.4805	0.577
KCNQ5	A_23_P167841	0.8793	0.8361	0.7011	9.0101	0.701
LOC157627	A_32_P81674	0.8791	0.7992	0.6343	7.2275	0.639
AMPD3	A_23_P116286	0.879	0.8699	0.6851	5.9405	0.685
XKR4	A_32_P134007	0.879	0.8711	0.7184	4.6195	0.72
UNC13C	CUST_13746_PI416261804	0.8789	0.8433	0.6712	6.9946	0.669
SATB2	A_32_P174365	0.8788	0.8119	0.5836	8.098	0.592
SERPINF1	A_23_P100660	0.8788	0.8439	0.6948	8.7584	0.699
CCDC85A	A_23_P349566	0.8788	0.833	0.6763	6.6866	0.678
NTS	CUST_2073_PI417557136	0.8787	0.7949	0.6483	13.3706	0.653
ALDH1A1	A_23_P83098	0.8785	0.8203	0.6636	7.7089	0.663
ANXA11	A_23_P35399	0.8785	0.8234	0.6933	5.2544	0.696
CHODL	A_23_P68669	0.8785	0.8131	0.6943	10.3876	0.694
CITED1	CUST_13520_PI416261804	0.8785	0.7762	0.6494	6.7956	0.649
DACT1	A_23_P65518	0.8784	0.8494	0.6728	6.3232	0.676
CHST15	A_23_P383986	0.8784	0.8336	0.6822	5.0394	0.683
GSN	CUST_15062_PI416261804	0.8782	0.8421	0.6802	6.4887	0.678
CPNE4	CUST_12_PI416261804	0.878	0.8778	0.7026	9.976	0.704
CAPN3	A_23_P218190	0.8779	0.8669	0.7064	7.7412	0.706
PDYN	CUST_635_PI417557136	0.8778	0.7985	0.6091	10.4968	0.612
TES	A_24_P55437	0.8778	0.8179	0.6662	7.4527	0.667
CLDND1	A_23_P155556	0.8777	0.8506	0.6985	6.7147	0.698
ELAVL2	A_23_P94571	0.8776	0.8215	0.6301	7.2383	0.63
CNTN2	A_24_P114142	0.8776	0.8566	0.6903	7.6983	0.689
GJC2	A_23_P51729	0.8775	0.8596	0.7022	7.5083	0.702
C8orf68	CUST_3356_PI416261804	0.8774	0.8076	0.5915	6.8515	0.597
SH2D5	A_24_P686965	0.8774	0.8076	0.6668	5.8201	0.668
ZFHX4	A_23_P43095	0.8773	0.8439	0.6792	5.3142	0.681
BDNF	A_23_P127891	0.8772	0.8675	0.7092	9.9972	0.709
MYOZ3	A_32_P88415	0.8771	0.807	0.658	6.0509	0.658
CHRM2	CUST_1944_PI417557136	0.877	0.8615	0.7173	9.325	0.718
KCNC3	A_23_P101516	0.877	0.8052	0.6487	5.5829	0.647
FGF1	A_24_P111106	0.877	0.8409	0.6819	5.4455	0.684
LRFN2	A_32_P82111	0.8768	0.8258	0.6834	5.7288	0.685
EFHD1	A_23_P154338	0.8767	0.8282	0.6672	6.9713	0.665
TMTC1	A_32_P2452	0.8766	0.8221	0.5859	5.9291	0.592
MEIS2	A_23_P88602	0.8766	0.8179	0.681	6.7423	0.68
NPY1R	CUST_492_PI417557136	0.8765	0.8409	0.6864	7.1531	0.686
PPP1R14A	A_24_P296772	0.8763	0.8669	0.6973	8.3921	0.697
KCNJ4	A_24_P6125	0.8763	0.7967	0.5735	11.0691	0.58
SLC5A11	A_23_P37914	0.8763	0.8633	0.7032	10.3236	0.703
SEZ6L	A_23_P80242	0.8762	0.8191	0.661	6.8255	0.659
MCTP1	A_23_P133293	0.8761	0.824	0.6881	6.0887	0.688
FEZF1	CUST_1423_PI416379584	0.876	0.7447	0.5758	9.6217	0.575
SAMD11	A_24_P402510	0.8759	0.8258	0.6983	8.4201	0.7
SEPP1	A_23_P121926	0.8758	0.8524	0.6919	8.161	0.69
CHST8	A_23_P90273	0.8758	0.8391	0.6723	6.8437	0.673
GFRA2	A_24_P96505	0.8758	0.8433	0.6892	6.9435	0.693
KLK6	CUST_14172_PI416261804	0.8757	0.8578	0.7087	8.6143	0.708
TIMP2	A_23_P107401	0.8757	0.8173	0.6188	4.9592	0.624
ADCYAP1	A_23_P38712	0.8756	0.8482	0.6957	10.4029	0.695
VSNL1	A_23_P209978	0.8755	0.8209	0.6625	6.7183	0.669
CD55	A_24_P188377	0.8752	0.8191	0.6645	5.0201	0.667
PRRG1	A_23_P254363	0.8752	0.8312	0.6873	5.7492	0.685
RGS7	A_23_P51587	0.8751	0.8542	0.6962	5.0946	0.698
PPFIBP1	A_24_P811704	0.8751	0.807	0.6608	4.5027	0.66
SYT5	A_24_P373877	0.8749	0.8282	0.6528	5.8994	0.653
FOXP2	A_23_P134542	0.8748	0.8482	0.6872	9.042	0.688
ATOH7	A_32_P78295	0.8748	0.7937	0.5935	8.1837	0.599
NRSN1	A_23_P255616	0.8748	0.7683	0.5503	6.557	0.547
TMEM144	A_23_P133120	0.8747	0.8494	0.6808	8.728	0.68
CAP2	CUST_11192_PI416261804	0.8747	0.8482	0.663	5.3893	0.665
KITLG	A_24_P133253	0.8747	0.8542	0.7008	7.4092	0.704
LOC646627	A_24_P164998	0.8747	0.8088	0.598	10.332	0.607
PERP	A_23_P214950	0.8747	0.7961	0.6584	5.0349	0.662
SORCS1	CUST_8201_PI416261804	0.8745	0.8554	0.6966	7.406	0.697
EPB41	A_23_P160359	0.8745	0.8463	0.6489	6.4305	0.651
EMX2OS	A_24_P892472	0.8745	0.824	0.6922	9.9555	0.692
NKX62	CUST_2127_PI416261804	0.8739	0.8482	0.6809	8.4587	0.681
LNX1	A_23_P213137	0.8738	0.8427	0.6822	5.4268	0.685
SLC32A1	A_23_P307382	0.8737	0.8119	0.6603	8.2571	0.658
CACNB3	A_23_P204016	0.8737	0.824	0.6959	5.65	0.698
GNG13	A_23_P54736	0.8737	0.8221	0.6496	6.6951	0.649
EPHB6	A_23_P145935	0.8737	0.8482	0.6745	7.7095	0.68
AMIGO2	A_23_P14083	0.8735	0.8246	0.6802	8.7691	0.678
RTN4RL1	A_23_P66481	0.8734	0.8488	0.6867	9.9292	0.69
TRIM54	CUST_1601_PI416261804	0.8731	0.7356	0.5095	10.445	0.52
EFHD2	A_23_P23443	0.8731	0.8179	0.6522	6.6272	0.656
SLC45A3	A_24_P208345	0.8731	0.8615	0.699	9.4339	0.699
CA14	A_23_P63379	0.8731	0.8512	0.6906	9.0371	0.69
MCHR2	A_23_P156784	0.873	0.5935	0.3365	6.6197	0.351
ALK	A_23_P324304	0.873	0.7689	0.6488	7.6735	0.648
PRKCG	CUST_524_PI416408490	0.8729	0.8548	0.6739	7.5662	0.676
VWC2L	CUST_57_PI416383280	0.8729	0.8367	0.6291	7.0698	0.629
SLITRK4	A_32_P131640	0.8728	0.8621	0.7069	6.0443	0.71
CHADL	A_24_P340286	0.8728	0.833	0.6819	6.7779	0.681
METTL9	A_23_P206347	0.8727	0.8361	0.6696	3.5686	0.672
ALCAM	A_23_P41227	0.8727	0.7864	0.5791	5.4515	0.583
SHROOM4	A_24_P265064	0.8726	0.8367	0.6888	7.1615	0.687
SYTL1	A_32_P217773	0.8725	0.6636	0.5024	7.71	0.506
PRKCB	CUST_523_PI416408490	0.8725	0.8076	0.6457	5.9215	0.651
NEK10	CUST_1253_PI416573500	0.8723	0.8191	0.6918	6.0491	0.692
SCG2	CUST_13086_PI416261804	0.8723	0.8282	0.6775	6.3228	0.677
CLMN	A_32_P167471	0.8722	0.8276	0.6581	7.5785	0.658
GABRD	A_23_P309720	0.8722	0.8221	0.6795	11.4239	0.683
CDC40	A_23_P33455	0.8721	0.7907	0.5916	4.9746	0.595
SCN3B	A_23_P116259	0.8721	0.8488	0.7064	8.7149	0.707
KCNS1	A_23_P321846	0.872	0.7429	0.5368	8.9375	0.548
KCNAB3	A_23_P125033	0.872	0.8427	0.6762	6.0681	0.679
RNF130	A_23_P41734	0.8719	0.8342	0.6813	5.2081	0.679
TMEM132B	A_32_P153812	0.8719	0.8185	0.6891	6.345	0.692
SCN2A	CUST_16292_PI416261804	0.8718	0.8185	0.6552	6.5203	0.654
WNT4	A_23_P11787	0.8717	0.8433	0.7013	7.6293	0.702
MATN3	CUST_1308_PI416379584	0.8715	0.7701	0.5973	8.2775	0.595
PRICKLE1	A_23_P408285	0.8715	0.853	0.6789	5.2297	0.681
GNG2	A_32_P208403	0.8714	0.8445	0.6842	7.9489	0.683
LOC347475	CUST_745_PI416573500	0.8714	0.8318	0.6634	5.362	0.666
FA2H	A_23_P49448	0.8713	0.8409	0.686	9.2473	0.685
GRASP	A_23_P105442	0.8713	0.8125	0.6398	9.4722	0.644
EXPH5	A_23_P403335	0.8713	0.7344	0.5137	5.9911	0.518
PPP1R1A	A_23_P53417	0.8713	0.8143	0.6278	6.0248	0.631
ADORA2A	A_23_P109436	0.8712	0.6521	0.4065	6.771	0.408
MYLK	A_23_P143817	0.8711	0.8542	0.6813	5.5526	0.68
CDH6	A_23_P214011	0.8711	0.8554	0.6671	6.1735	0.666
GRIA4	CUST_1015_PI416573500	0.8711	0.8058	0.6378	4.876	0.636
VSTM2L	A_23_P79803	0.871	0.8197	0.6443	6.8267	0.647
PTTG1	CUST_7057_PI416261804	0.871	0.7901	0.6433	6.2981	0.647
GABRB2	A_23_P19042	0.871	0.8016	0.6872	6.2246	0.686
PAK6	A_24_P159227	0.8709	0.8264	0.6772	6.7735	0.68
KCNT2	CUST_421_PI416379584	0.8708	0.8445	0.7006	7.2341	0.705
SLC22A18	A_23_P139260	0.8708	0.8179	0.6558	6.0513	0.656
C13orf31	A_23_P374315	0.8708	0.8119	0.6402	7.1333	0.639
KCNJ2	A_23_P329261	0.8708	0.8367	0.678	6.3108	0.679
CAMK2N1	A_23_P11800	0.8708	0.8282	0.6764	4.553	0.678
SSX2IP	A_23_P201376	0.8707	0.8657	0.6862	6.1628	0.691
GAL3ST1	A_23_P120863	0.8707	0.853	0.6721	7.676	0.671
ZDHHC23	A_23_P350689	0.8706	0.8578	0.7004	8.5134	0.704
KCNS3	A_23_P120103	0.8705	0.8482	0.672	6.3248	0.672
SH3TC2	A_23_P7473	0.8705	0.8542	0.6927	8.1043	0.691
RXFP1	A_23_P433050	0.8704	0.6957	0.4335	7.7682	0.446
DCAF6	CUST_9895_PI416261804	0.8704	0.8106	0.6577	5.0107	0.662
RASGEF1B	A_23_P331186	0.8703	0.8451	0.6634	7.2317	0.667
PLEKHG5	A_23_P149626	0.8703	0.8421	0.6844	5.8434	0.685
NDST3	CUST_8301_PI416261804	0.8703	0.8566	0.7163	6.8593	0.718
SLC24A2	CUST_14013_PI416261804	0.8703	0.8191	0.6862	5.5149	0.684
CACNA2D2	CUST_130_PI416408490	0.8703	0.8312	0.6587	6.7455	0.659
AIF1L	A_23_P94380	0.8702	0.8403	0.6887	6.3996	0.687
LOC100131342	A_32_P48329	0.8701	0.7961	0.6239	8.1257	0.626
CLGN	CUST_10920_PI416261804	0.87	0.824	0.6765	5.6036	0.679
NUAK1	A_23_P348257	0.87	0.8155	0.6551	3.7423	0.662
MOG	CUST_11012_PI416261804	0.8699	0.8506	0.6912	9.5043	0.69
HAPLN4	A_23_P430839	0.8699	0.827	0.6819	9.3225	0.683
CHGB	A_23_P382584	0.8699	0.8094	0.6356	7.6663	0.633
RAPGEF4	A_23_P17197	0.8699	0.8113	0.6724	5.9249	0.674
KCNQ3	CUST_401_PI416408490	0.8698	0.8264	0.6735	5.6516	0.673
NPNT	A_23_P253896	0.8696	0.8246	0.684	8.1615	0.684
KCNG3	CUST_374_PI416408490	0.8694	0.8076	0.654	9.5883	0.656
TSPAN18	A_24_P13083	0.8694	0.8046	0.6353	8.3379	0.634
KIT	CUST_419_PI416408490	0.8694	0.8524	0.6988	8.6579	0.697
GLRA3	A_23_P340868	0.8693	0.85	0.683	9.794	0.681
MYH7	A_24_P282383	0.8693	0.7943	0.6968	8.6147	0.697
OVOL2	A_23_P143348	0.8691	0.6158	0.3487	6.6172	0.362
JAKMIP1	CUST_14918_PI416261804	0.8691	0.8149	0.6186	5.5977	0.617
LRRC56	A_23_P368996	0.8691	0.7858	0.6645	6.0832	0.668
POU4F1	A_23_P205164	0.869	0.5632	0.4057	8.8465	0.405
NEGR1	A_23_P396800	0.869	0.8385	0.6791	5.5666	0.679
PCLO	A_23_P70983	0.869	0.7943	0.6582	5.7261	0.657
GLT8D2	A_23_P48198	0.8689	0.8391	0.6902	6.5166	0.691
SORT1	CUST_43_PI416408490	0.8688	0.8064	0.6441	4.9229	0.64
PPM1E	A_23_P49532	0.8687	0.8064	0.5882	6.6546	0.59
SLCO1A2	A_23_P13820	0.8687	0.8379	0.6702	6.0561	0.67
SV2B	A_23_P100022	0.8687	0.8149	0.6958	7.0275	0.697
PMP22	A_23_P100711	0.8686	0.7931	0.6527	7.1283	0.651
CDKN1C	A_23_P428129	0.8686	0.8415	0.6715	7.5829	0.671
FBXW7	A_24_P174613	0.8685	0.83	0.69	5.6596	0.693
GPX3	A_23_P133474	0.8685	0.8391	0.7169	7.6452	0.716
CHD7	A_24_P289383	0.8684	0.83	0.6678	5.5721	0.668
KALRN	CUST_7974_PI416261804	0.8683	0.8385	0.677	7.8566	0.678
SIM1	A_23_P214743	0.8683	0.4634	0.3296	9.3809	0.326
PAQR8	A_23_P214281	0.8682	0.8173	0.6686	4.8213	0.667
SYT17	A_23_P163697	0.8682	0.7877	0.6591	6.8716	0.659
STON1	A_23_P302005	0.868	0.7459	0.6392	8.6801	0.639
MID2	A_23_P159956	0.8679	0.8264	0.6047	4.3356	0.61
ANXA2	A_23_P146644	0.8679	0.8385	0.6991	9.4589	0.699
OPN3	CUST_31_PI416408490	0.8678	0.8385	0.6679	8.4791	0.673
RGS8	A_23_P103424	0.8676	0.8584	0.6868	9.4016	0.69
GPR123	A_23_P327605	0.8676	0.7804	0.5784	5.1111	0.579
C6orf115	A_32_P160972	0.8676	0.8409	0.6715	4.9975	0.675
DNER	A_23_P362148	0.8673	0.8288	0.6807	4.4112	0.682
FOXP1	A_23_P155257	0.8673	0.8433	0.6653	4.1069	0.669
BEAN	A_32_P153195	0.8672	0.8064	0.6206	7.6931	0.622
APOD	A_23_P136777	0.8672	0.8385	0.6801	7.6171	0.678
TPBG	A_23_P59261	0.8671	0.8627	0.6966	10.348	0.701
CLCN5	CUST_1262_PI416379584	0.867	0.7955	0.6393	6.3833	0.644
CRH	CUST_208_PI416408490	0.867	0.8022	0.664	14.1336	0.667
ONECUT1	A_23_P340717	0.867	0.8034	0.6803	9.2561	0.681
FLJ42709	CUST_14870_PI416261804	0.8669	0.8403	0.6804	5.1164	0.683
GABRB3	A_23_P10966	0.8669	0.853	0.6809	5.5477	0.682
CRTAC1	A_23_P431971	0.8668	0.8342	0.6824	7.9716	0.683
TNFRSF21	A_23_P30666	0.8667	0.8119	0.669	4.3917	0.669
C5orf40	A_23_P306489	0.8666	0.7998	0.688	9.8746	0.687
OLFM3	CUST_30_PI416408490	0.8665	0.8052	0.6204	5.8141	0.624
RAPGEFL1	A_23_P152970	0.8664	0.8524	0.6633	5.7123	0.663
REEP3	A_23_P75033	0.8664	0.8391	0.686	5.1278	0.687
GAD1	CUST_1562_PI417557136	0.8664	0.7556	0.6408	6.9145	0.639
DAPL1	A_23_P165598	0.8664	0.8355	0.6735	10.8369	0.674
SLC10A4	A_23_P314811	0.8663	0.8234	0.6721	11.0353	0.673
ANKRD19	A_23_P312565	0.8662	0.8463	0.6826	8.178	0.686
NDE1	A_23_P206901	0.8662	0.8506	0.6884	7.4891	0.688
LRRC8B	A_23_P115167	0.8662	0.8391	0.6664	5.9925	0.672
GDPD5	A_23_P87401	0.8662	0.781	0.6172	6.0791	0.617
SPSB1	A_24_P96961	0.8662	0.8258	0.6894	6.94	0.689
LOXL1	CUST_1411_PI416379584	0.8662	0.8088	0.6811	7.9174	0.682
FBXO32	A_23_P82814	0.866	0.8518	0.6841	5.59	0.683
STAC2	A_32_P152195	0.866	0.8482	0.688	8.1668	0.691
TMEM165	A_23_P133174	0.8659	0.8215	0.6733	5.3352	0.672
GFRA1	A_23_P12686	0.8659	0.8088	0.6883	6.7355	0.69
CALCR	A_23_P134484	0.8658	0.7102	0.5978	9.8121	0.596
ATP2A3	A_23_P207632	0.8657	0.703	0.4458	8.2563	0.442
RASGRP1	A_32_P195478	0.8657	0.8203	0.6822	9.5292	0.682
CCDC39	CUST_1267_PI416261804	0.8657	0.7967	0.6294	7.0364	0.63
DPYSL5	A_23_P210224	0.8656	0.824	0.6562	5.9306	0.658
SLC18A3	CUST_1461_PI417557136	0.8656	0.6733	0.5631	8.4523	0.565
KCNQ1DN	A_23_P150648	0.8655	0.8367	0.6861	8.3094	0.686
PDE1B	A_23_P139585	0.8653	0.7774	0.6146	7.4461	0.616
EDIL3	CUST_4776_PI416261804	0.8653	0.7979	0.6534	5.3114	0.654
B3GAT2	CUST_14906_PI416261804	0.8652	0.8306	0.6381	8.3531	0.642
IL13RA1	A_23_P137196	0.8649	0.8324	0.6525	4.5903	0.657
KIAA2022	A_32_P169505	0.8649	0.81	0.6916	5.3869	0.692
C11orf41	A_24_P727884	0.8648	0.8246	0.6916	6.2	0.694
C1orf173	A_24_P634867	0.8647	0.8566	0.7016	5.5516	0.701
CSMD1	A_23_P255203	0.8646	0.7998	0.639	4.934	0.64
GALNT9	A_23_P252462	0.8645	0.7792	0.6389	7.7218	0.643
TSHZ3	A_23_P361014	0.8642	0.8367	0.6583	5.5614	0.663
TMC6	A_23_P101013	0.8642	0.853	0.6818	7.239	0.682
PLAC2	A_23_P39294	0.8642	0.8209	0.6596	7.7784	0.658
NEURL1B	A_32_P198731	0.8641	0.8076	0.6185	7.4366	0.622
GAL	A_23_P374844	0.8641	0.8596	0.6982	12.8656	0.699
GAP43	CUST_282_PI416408490	0.8641	0.8125	0.6583	6.7768	0.656
SYT10	A_23_P13866	0.8641	0.8191	0.677	9.2929	0.676
SNAP25	A_23_P210756	0.8641	0.7768	0.634	5.9408	0.636
ZNF365	A_24_P226970	0.864	0.824	0.681	5.583	0.686
CNIH2	CUST_856_PI416261804	0.8639	0.8119	0.6614	6.5792	0.659
NOV	A_24_P29885	0.8639	0.8179	0.6424	7.285	0.643
MAB21L1	A_23_P53884	0.8639	0.7326	0.5669	7.4218	0.568
STAT4	A_23_P68031	0.8638	0.7774	0.6063	6.9244	0.611
GALNTL2	A_23_P212119	0.8636	0.8288	0.6817	7.6103	0.681
PCOLCE2	A_23_P57709	0.8635	0.8215	0.6422	7.3465	0.642
AJAP1	A_23_P23155	0.8634	0.8385	0.669	5.8484	0.668
BOK	A_23_P253029	0.8634	0.8173	0.6104	6.5941	0.61
CAMK2B	A_23_P42882	0.8634	0.8276	0.6817	5.7323	0.681
LDLRAP1	A_32_P216548	0.8633	0.8584	0.6892	8.107	0.688
RPS6KA1	A_24_P396650	0.8632	0.8494	0.6867	4.9199	0.689
LOC100291790	CUST_13491_PI416261804	0.8631	0.833	0.6684	5.8368	0.671
NLK	A_23_P15647	0.863	0.8258	0.6457	4.4235	0.65
KCNG1	A_23_P210581	0.8629	0.8609	0.7085	9.8977	0.711
IRF6	A_23_P748	0.8629	0.464	0.2419	6.4227	0.24
GPR158	A_24_P349117	0.8629	0.7973	0.6479	4.7469	0.647
NRG1	A_23_P315815	0.8628	0.8016	0.6708	6.5051	0.67
ARHGEF16	A_23_P114670	0.8627	0.8221	0.6704	8.3392	0.673
TNFRSF12A	A_23_P49338	0.8626	0.8131	0.688	7.9719	0.687
IDH3G	CUST_10382_PI416261804	0.8626	0.8227	0.6694	6.3498	0.67
TRPC4	CUST_15190_PI416261804	0.8625	0.8306	0.6746	8.6515	0.675
MCAM	A_23_P162171	0.8624	0.8161	0.6731	7.0452	0.674
PTPN4	A_23_P165343	0.8624	0.8379	0.6671	5.0153	0.67
LOC100292252	CUST_7097_PI416261804	0.8624	0.81	0.656	6.7263	0.655
HEBP2	A_23_P19691	0.8622	0.8264	0.6583	7.4446	0.665
HIST1H1A	A_23_P70448	0.8621	0.8082	0.6406	7.229	0.639
SYT6	A_23_P398947	0.862	0.781	0.6246	7.5915	0.627
CACNB4	CUST_134_PI416408490	0.862	0.8143	0.6661	4.5847	0.668
RFPL1S	A_32_P118568	0.862	0.7756	0.6035	4.8018	0.605
CHL1	A_23_P212241	0.862	0.8173	0.6487	6.1016	0.648
CNKSR3	A_23_P134085	0.8619	0.8482	0.6798	6.7459	0.678
DUSP6	A_23_P139704	0.8618	0.8022	0.6563	5.8348	0.658
NDFIP2	A_23_P363472	0.8618	0.7992	0.6627	5.1057	0.668
AKT1S1	CUST_6134_PI416261804	0.8617	0.8524	0.6853	8.3912	0.687
FAM71E1	A_24_P246351	0.8617	0.8215	0.6654	7.351	0.664
ESRRA	A_23_P1585	0.8617	0.8034	0.6774	5.2407	0.676
NR2F2	A_23_P88589	0.8616	0.8415	0.683	5.9766	0.685
COL4A5	A_24_P290153	0.8616	0.85	0.6685	7.8135	0.668
ITGB1	A_23_P104193	0.8616	0.8155	0.6846	4.2367	0.688
LOC158696	A_23_P360268	0.8614	0.8687	0.6898	7.958	0.693
DOCK5	A_24_P350245	0.8613	0.8536	0.6844	7.0363	0.685
KLHL2	A_23_P72503	0.8613	0.8215	0.63	5.1293	0.633
TH	CUST_1155_PI417557136	0.8612	0.6945	0.5171	6.0581	0.522
SLITRK3	A_23_P18362	0.8612	0.7532	0.5952	4.6162	0.595
B3GALTL	A_24_P832426	0.8609	0.8179	0.6332	8.0912	0.631
IL13RA2	A_23_P85209	0.8609	0.8125	0.698	10.4217	0.699
CPLX4	CUST_10449_PI416261804	0.8607	0.317	0.1123	6.1034	0.111
ANKRD32	A_23_P144684	0.8605	0.853	0.6721	4.7545	0.674
CRYAB	A_24_P206776	0.8604	0.8639	0.688	6.4781	0.687
RBMS3	A_24_P359942	0.8603	0.8475	0.6758	5.4302	0.679
C1orf133	A_32_P207169	0.8603	0.8312	0.6639	6.6637	0.664
FAM153C	A_32_P84373	0.8602	0.8348	0.6608	9.3502	0.663
MX1	A_23_P17663	0.8602	0.8439	0.6784	6.1579	0.681
ZIC4	A_23_P306859	0.86	0.7913	0.5906	8.9396	0.591
PTK2B	A_23_P168836	0.8599	0.7889	0.6215	7.8296	0.625
SCN4B	A_23_P303833	0.8599	0.7973	0.6884	9.4541	0.688
CFL2	A_23_P65401	0.8598	0.8355	0.6645	5.5125	0.663
QDPR	CUST_528_PI416408490	0.8597	0.8572	0.6691	6.6325	0.667
RFFL	A_23_P164089	0.8597	0.827	0.6668	6.2952	0.665
TAC1	CUST_2035_PI417557136	0.8597	0.8113	0.6806	12.6422	0.68
BRUNOL5	A_23_P60775	0.8597	0.8113	0.6594	6.6973	0.659
FAM46A	A_23_P70660	0.8597	0.784	0.6536	5.7847	0.656
BAIAP2L2	A_23_P379034	0.8596	0.7616	0.5599	5.9064	0.569
GNG7	A_23_P153897	0.8596	0.7713	0.6154	5.5753	0.617
SOHLH1	A_24_P307964	0.8595	0.8336	0.6902	9.9782	0.696
KLK7	CUST_11497_PI416261804	0.8594	0.8306	0.6512	9.4881	0.655
SYDE2	A_24_P915300	0.8594	0.8361	0.6748	6.5691	0.679
THY1	A_23_P36364	0.8593	0.7036	0.5684	4.0561	0.567
GALNTL1	A_23_P76749	0.8593	0.8258	0.6598	4.9171	0.66
SLIT2	A_23_P144348	0.8593	0.7895	0.6231	7.5527	0.622
PHYHIPL	A_23_P97923	0.8592	0.8179	0.6074	4.6315	0.605
ST8SIA5	A_23_P379789	0.8591	0.8294	0.6708	4.9168	0.676
LOC100134123	CUST_4796_PI416261804	0.8591	0.8052	0.664	5.9254	0.669
TMTC2	A_23_P382705	0.859	0.8221	0.6254	6.5256	0.623
SFTPC	A_23_P95213	0.859	0.827	0.6609	5.9387	0.661
NRN1	A_23_P82088	0.859	0.8234	0.6995	6.6708	0.703
GNG4	A_23_P335329	0.8589	0.8131	0.6866	5.8779	0.688
PTPRT	A_32_P36404	0.8588	0.8397	0.6661	6.8926	0.668
NEXN	A_24_P409971	0.8587	0.8131	0.6259	7.0093	0.628
LHPP	A_23_P75299	0.8584	0.8082	0.6634	5.8581	0.661
EGLN3	A_23_P360379	0.8584	0.8161	0.6375	5.4437	0.639
RNF13	A_23_P29378	0.8583	0.8603	0.6666	5.0705	0.666
FLJ35409	A_32_P107644	0.8582	0.8252	0.6726	7.8645	0.673
ONECUT2	A_32_P58606	0.858	0.8185	0.6472	10.3674	0.646
RASD2	A_24_P357100	0.858	0.7786	0.5737	6.9444	0.576
KCNB1	A_24_P31627	0.858	0.8361	0.6704	6.2299	0.673
FLJ41603	A_32_P222695	0.858	0.8131	0.6521	5.3621	0.65
FAM189A1	A_32_P143000	0.858	0.7677	0.6485	6.77	0.649
GNAL	A_24_P339436	0.8578	0.8016	0.5988	6.4606	0.605
ZNF503	A_23_P202484	0.8577	0.7834	0.6257	4.4597	0.627
GRID2	A_32_P229221	0.8577	0.8094	0.6332	5.5437	0.633
CCNG2	A_23_P110122	0.8576	0.8076	0.6275	5.3771	0.632
ENST00000370659	A_32_P36884	0.8576	0.8161	0.6224	6.144	0.624
SHC3	A_23_P61406	0.8576	0.7979	0.6446	7.1322	0.647
GPR26	A_23_P415541	0.8575	0.8215	0.6754	9.9252	0.679
KCND2	A_23_P259251	0.8574	0.8028	0.5965	5.1807	0.595
ANKRD29	CUST_338_PI416261804	0.8573	0.8342	0.666	5.8383	0.667
LMO1	A_23_P87310	0.8573	0.8131	0.6573	7.293	0.657
EYA4	A_32_P219620	0.8573	0.8149	0.6404	8.7066	0.641
ST8SIA6	CUST_1180_PI416379584	0.8572	0.8167	0.6203	8.8139	0.62
RPRM	A_23_P5370	0.8572	0.775	0.6424	9.9317	0.644
MAGEL2	A_23_P99996	0.8572	0.7526	0.6068	6.6128	0.608
C8orf46	A_23_P353614	0.8572	0.8179	0.6623	6.7764	0.667
DOCK4	A_24_P324886	0.8571	0.8149	0.6259	5.4005	0.626
SNX10	A_23_P8513	0.8571	0.7459	0.573	5.1584	0.57
CDS1	A_24_P938614	0.8571	0.7949	0.6123	5.3134	0.61
C10orf90	A_32_P191441	0.8571	0.83	0.6587	8.3984	0.657
FSTL5	A_24_P251734	0.8571	0.7907	0.6365	6.7923	0.636
PCDH11Y	CUST_14965_PI416261804	0.8569	0.8415	0.6791	11.4699	0.678
LOC100127899	CUST_56_PI416408490	0.8569	0.8161	0.6659	6.9126	0.669
CORO2A	A_23_P146444	0.8568	0.8028	0.6204	5.7912	0.619
GJB1	A_23_P250444	0.8568	0.8554	0.6789	11.2883	0.678
TUBB3	A_23_P77493	0.8567	0.8282	0.6487	5.077	0.65
LHX1	A_23_P78061	0.8567	0.7731	0.6302	6.4784	0.633
DEFB1	A_23_P71480	0.8567	0.657	0.4413	10.25	0.438
NDRG1	A_23_P20494	0.8566	0.8361	0.6527	7.0417	0.651
LOC100291037	CUST_12130_PI416261804	0.8566	0.833	0.6809	6.9155	0.68
DACH2	A_32_P464135	0.8565	0.7592	0.5964	8.4534	0.594
SKAP1	A_23_P100730	0.8564	0.8209	0.6678	9.438	0.666
GULP1	A_23_P332399	0.8564	0.8367	0.6826	7.5302	0.682
CUGBP2	A_23_P202071	0.8563	0.8294	0.6392	5.4093	0.639
FOLH1	A_23_P47616	0.8563	0.8022	0.6378	10.52	0.636
DRD2	CUST_1348_PI417557136	0.8562	0.8318	0.6358	6.7476	0.642
LOC100294348	CUST_2625_PI416261804	0.8561	0.7919	0.6151	5.1218	0.613
FAM63A	A_23_P160546	0.856	0.8427	0.6664	5.7654	0.666
TGFBR1	A_23_P123943	0.8559	0.827	0.628	5.5445	0.632
MMP15	A_24_P116535	0.8558	0.8409	0.6674	4.8543	0.668
CYP2J2	A_23_P103486	0.8558	0.8227	0.6392	6.1303	0.639
MAOB	CUST_1189_PI417557136	0.8558	0.7653	0.6242	5.2865	0.628
HS3ST4	A_23_P9711	0.8557	0.8494	0.6818	8.1604	0.683
FAM171B	A_32_P202759	0.8556	0.8167	0.657	6.0697	0.66
TMEM125	A_23_P115022	0.8556	0.8463	0.6745	8.6611	0.673
STYK1	A_23_P13822	0.8556	0.7846	0.6153	7.9135	0.621
SYNJ2	A_23_P344719	0.8554	0.7913	0.653	7.9874	0.651
KCNMB4	A_23_P64792	0.8554	0.8427	0.6956	6.411	0.698
C21orf88	A_32_P34826	0.8553	0.7949	0.6419	6.3603	0.643
EPHA5	A_23_P147839	0.8553	0.8463	0.6706	7.2299	0.673
SLC31A2	A_23_P217109	0.8552	0.8627	0.6769	10.3134	0.676
PLCL1	A_24_P294199	0.8552	0.8457	0.6631	6.5091	0.662
CRABP1	A_23_P117882	0.8552	0.7919	0.6386	8.4492	0.644
YJEFN3	CUST_850_PI416379584	0.855	0.8252	0.6394	6.926	0.644
SEMA3E	A_23_P59582	0.855	0.8536	0.694	8.4281	0.695
ADARB2	A_23_P86751	0.855	0.8403	0.6669	7.9392	0.666
PEG10	A_23_P82503	0.855	0.833	0.6883	8.0825	0.689
SGK3	CUST_8166_PI416261804	0.8548	0.8234	0.6431	5.107	0.643
RTKN	A_23_P120056	0.8548	0.8324	0.6697	7.0302	0.668
ASTN2	A_23_P357936	0.8546	0.8318	0.6035	4.4392	0.605
KIAA1217	A_23_P310022	0.8546	0.8082	0.6563	6.1371	0.658
CACNA2D3	A_24_P402825	0.8545	0.8342	0.6757	6.2884	0.678
TM7SF4	A_23_P43107	0.8542	0.6552	0.4067	9.0695	0.417
C12orf48	CUST_441_PI417507815	0.8542	0.533	0.43	12.457	0.429
INHBB	A_23_P153964	0.8542	0.8379	0.6665	7.5485	0.668
SYN2	A_23_P109812	0.8541	0.8258	0.6377	7.2608	0.635
HS3ST2	A_23_P118158	0.8541	0.8209	0.6291	9.9356	0.637
SFTA3	A_24_P693461	0.854	0.657	0.5135	8.9053	0.514
DIRAS1	A_23_P386942	0.854	0.7526	0.6357	5.5428	0.637
KIAA1522	A_23_P410965	0.8539	0.8088	0.6262	5.4032	0.631
CNP	A_23_P21838	0.8539	0.8131	0.654	7.1413	0.652
PVRL3	A_23_P401547	0.8538	0.8215	0.6119	5.5755	0.617
ICK	A_23_P344988	0.8537	0.8457	0.6605	5.4273	0.658
TOMM34	A_24_P199097	0.8536	0.7852	0.5748	6.3359	0.571
ISM1	A_32_P186731	0.8536	0.8348	0.6839	5.7201	0.687
ACHE	CUST_753_PI417557136	0.8536	0.8227	0.6489	7.4209	0.653
CHRNA3	CUST_14009_PI416261804	0.8535	0.8076	0.6394	10.6001	0.643
C5orf4	A_23_P501831	0.8535	0.8342	0.6699	6.1139	0.669
CBFA2T3	A_23_P500741	0.8535	0.8209	0.6533	5.3788	0.655
CLIC4	CUST_4422_PI416261804	0.8535	0.824	0.6458	5.9746	0.648
GPRIN1	A_24_P160466	0.8534	0.804	0.6607	5.9669	0.663
C9orf16	A_23_P158053	0.8534	0.7992	0.6076	5.2094	0.611
FAM40B	CUST_19_PI416408490	0.8533	0.7731	0.5602	7.9954	0.559
RBP7	A_24_P165423	0.8532	0.827	0.6495	8.7653	0.647
CDH18	A_23_P84118	0.8532	0.7979	0.6031	5.9787	0.601
EFR3A	CUST_470_PI416379584	0.8531	0.7961	0.617	4.8357	0.616
MFNG	A_24_P224926	0.8531	0.8197	0.6594	5.7051	0.662
GABRG2	A_23_P213920	0.8531	0.686	0.456	5.7045	0.456
TSPAN8	A_23_P36531	0.8531	0.8131	0.6586	10.7206	0.658
CAMK2D	A_23_P144458	0.8531	0.8221	0.6664	5.1353	0.666
LYZL4	A_23_P121144	0.853	0.7163	0.4564	6.6761	0.467
UTRN	A_32_P524014	0.853	0.7852	0.5811	5.5241	0.578
DPYSL3	A_24_P149036	0.853	0.8119	0.6387	6.3527	0.642
MCF2	A_23_P45536	0.8529	0.833	0.6529	6.8058	0.653
GNPTAB	A_24_P288979	0.8528	0.7556	0.5663	3.7023	0.57
SLC47A1	A_23_P207221	0.8528	0.7877	0.6405	8.7443	0.641
C7orf16	CUST_10747_PI416261804	0.8527	0.7562	0.5746	10.652	0.573
SDSL	A_23_P53439	0.8524	0.8282	0.6338	6.2872	0.637
ADRA1B	A_23_P33326	0.8524	0.8348	0.6569	9.2322	0.661
DGKH	CUST_14241_PI416261804	0.8524	0.8227	0.6381	6.7099	0.636
SLN	A_23_P150343	0.8523	0.6842	0.4427	10.1125	0.454
DLG3	A_24_P945283	0.8522	0.8052	0.6485	5.128	0.65
HECW1	A_23_P319027	0.8522	0.781	0.6316	6.5722	0.631
PCP4L1	A_32_P214665	0.8522	0.8113	0.6791	9.0306	0.678
FGF14	CUST_5071_PI416261804	0.852	0.7659	0.5881	4.7262	0.586
CPT1A	A_23_P104563	0.8519	0.8336	0.6555	6.4756	0.657
COL13A1	A_23_P1331	0.8518	0.7211	0.4548	8.1977	0.461
MAN2A1	A_23_P18931	0.8518	0.8342	0.6405	6.1559	0.64
XAF1	A_23_P4283	0.8518	0.8088	0.643	5.4608	0.646
KLHDC8A	A_24_P62800	0.8518	0.7937	0.6192	7.2317	0.623
MAST1	A_23_P101480	0.8517	0.6152	0.4147	5.1689	0.41
TRPV2	A_23_P207911	0.8517	0.7937	0.6546	9.0928	0.653
TCERG1L	A_23_P368794	0.8516	0.755	0.5863	7.8775	0.589
CACNA1B	A_32_P153773	0.8516	0.7387	0.5616	5.803	0.562
C12orf75	A_32_P163089	0.8516	0.8094	0.6363	5.604	0.64
PGBD5	A_23_P126649	0.8516	0.7816	0.6283	5.6987	0.633
GPR22	CUST_19_PI416558187	0.8515	0.8457	0.6454	6.9921	0.65
PMCH	A_23_P321223	0.8515	0.5675	0.4585	12.976	0.457
COL4A4	A_23_P254522	0.8514	0.8282	0.6637	7.6542	0.664
THBS2	A_24_P605612	0.8514	0.8433	0.6477	7.0889	0.65
PTCHD1	A_23_P303251	0.8513	0.7211	0.5178	6.5741	0.517
MEIS3	A_24_P207503	0.8512	0.7586	0.6335	7.4611	0.639
PAQR6	A_23_P97283	0.8512	0.8215	0.6449	6.8126	0.644
KRT18	A_23_P99320	0.8512	0.7731	0.633	7.6648	0.631
PDE11A	A_32_P116857	0.8511	0.8348	0.6485	6.478	0.65
RAI14	A_23_P92727	0.8511	0.827	0.6529	5.9837	0.656
LOC440040	A_23_P150198	0.851	0.8361	0.6731	11.8365	0.677
SNX32	CUST_488_PI416379584	0.8509	0.8185	0.6427	5.0305	0.645
KCNJ1	A_23_P501781	0.8509	0.7381	0.4879	9.2313	0.492
OLIG1	A_23_P154849	0.8509	0.781	0.6216	6.3288	0.62
FRMPD2	A_23_P86710	0.8507	0.8131	0.6206	10.4986	0.628
SVOP	A_23_P112982	0.8506	0.7895	0.5871	5.3086	0.592
TCIRG1	A_23_P75369	0.8506	0.7943	0.647	5.407	0.649
DLX5	CUST_10476_PI416261804	0.8506	0.7332	0.5692	7.5928	0.572
SLC5A7	CUST_4912_PI416261804	0.8506	0.6999	0.577	11.8116	0.575
PALM2AKAP2	CUST_8886_PI416261804	0.8505	0.7919	0.5987	7.177	0.597
GLTP	A_23_P25336	0.8505	0.8421	0.6668	6.1479	0.666
ZFYVE19	A_23_P65930	0.8504	0.8409	0.6818	4.7767	0.683
CABP1	CUST_13530_PI416261804	0.8504	0.7931	0.6183	9.2063	0.627
GRB14	A_23_P154526	0.8503	0.8191	0.6335	6.8183	0.635
NTRK1	A_23_P34804	0.8503	0.7689	0.5759	9.9535	0.577
KCNA4	CUST_362_PI416408490	0.8503	0.8367	0.6647	7.5276	0.664
SPARC	A_23_P7642	0.8502	0.8373	0.6588	8.1749	0.664
DHRS13	A_23_P66719	0.8501	0.7925	0.5999	6.0687	0.603
SHANK2	A_23_P334883	0.8501	0.8336	0.6643	6.057	0.666
VWC2	CUST_363_PI416261804	0.8501	0.8475	0.6572	7.0033	0.657
HOXB4	A_24_P416370	0.85	0.5783	0.3487	7.9015	0.347
SCN1A	A_23_P28224	0.85	0.8264	0.6493	5.9852	0.649
CCDC152	CUST_6771_PI416261804	0.8498	0.7907	0.6695	7.2442	0.674
RHOU	A_24_P62530	0.8497	0.8082	0.643	7.8857	0.641
SLC26A11	A_23_P125078	0.8497	0.7858	0.6468	6.7887	0.646
SLITRK1	A_32_P136351	0.8496	0.8312	0.6436	5.1816	0.648
S100B	A_23_P143526	0.8496	0.8022	0.6331	6.6896	0.631
LRRN1	A_24_P240187	0.8496	0.8215	0.6483	6.2621	0.647
SYTL2	CUST_644_PI416408490	0.8494	0.8294	0.6346	4.8251	0.642
SLC35F4	CUST_308_PI416261804	0.8494	0.8143	0.6669	8.2991	0.669
NEURL	A_23_P322562	0.8493	0.7985	0.6274	5.7127	0.629
SAMD4A	CUST_4839_PI416261804	0.8493	0.804	0.6457	5.6788	0.646
BACE1	CUST_3_PI416408490	0.8493	0.8197	0.6601	4.7541	0.659
EPB41L3	A_23_P4536	0.8491	0.8076	0.6743	4.7072	0.674
FAM55C	A_23_P132560	0.8491	0.8088	0.6689	4.2533	0.671
AZGP1	A_23_P71268	0.849	0.859	0.6541	8.3445	0.652
FUT1	A_23_P107963	0.8489	0.8421	0.6425	7.0885	0.647
ELMO1	A_23_P122937	0.8488	0.7489	0.5838	4.8183	0.581
MSC	A_23_P256948	0.8487	0.6364	0.3555	6.7836	0.368
CAST	A_23_P213518	0.8486	0.8149	0.6672	4.5616	0.67
C13orf26	CUST_108_PI416261804	0.8486	0.6945	0.6324	8.4241	0.63
LOC387890	CUST_830_PI416573500	0.8485	0.8488	0.6537	11.479	0.659
LOC401097	A_23_P305245	0.8485	0.7955	0.5386	8.6529	0.548
RSPO2	A_23_P430930	0.8485	0.7901	0.5927	9.7667	0.599
ANGPTL2	A_23_P20864	0.8485	0.8409	0.661	6.2453	0.662
HCN1	A_23_P113019	0.8485	0.8252	0.6765	6.3676	0.678
SERPINI1	CUST_15238_PI416261804	0.8483	0.7072	0.5288	6.5287	0.535
MTMR10	CUST_773_PI416379584	0.8482	0.8282	0.6582	7.311	0.657
FABP3	A_24_P62783	0.8482	0.7889	0.6492	6.3661	0.648
KIF6	A_32_P214274	0.8481	0.7992	0.5917	7.0953	0.591
FKBP9L	A_24_P320796	0.8479	0.8191	0.6208	5.0832	0.624
NPPA	A_23_P74059	0.8477	0.7423	0.4997	10.6027	0.509
FRMD5	A_23_P26037	0.8475	0.8221	0.6438	6.2061	0.642
HTR4	CUST_1481_PI417557136	0.8473	0.8016	0.588	7.2229	0.591
DBNDD2	A_23_P28772	0.8473	0.8348	0.6417	7.6564	0.64
CITED2	A_23_P214969	0.8473	0.8415	0.6511	5.9319	0.655
MAL	CUST_12488_PI416261804	0.8472	0.8113	0.6186	8.32	0.616
PCDH7	CUST_647_PI416261804	0.8472	0.761	0.5373	6.4357	0.535
TMEM91	CUST_543_PI416379584	0.8471	0.7925	0.6638	6.4831	0.665
PHACTR2	A_23_P111240	0.847	0.8451	0.6569	6.8064	0.66
RASAL1	A_23_P139600	0.847	0.8252	0.6513	8.4828	0.654
TTC39C	CUST_7620_PI416261804	0.8469	0.7913	0.5882	5.5561	0.585
SOX2OT	A_24_P756289	0.8469	0.804	0.6306	7.9486	0.627
HSPA2	A_23_P88303	0.8469	0.8234	0.6514	9.2696	0.65
DYSF	A_23_P39925	0.8468	0.8415	0.6655	7.7175	0.665
PTRF	A_23_P394064	0.8467	0.824	0.6683	6.6449	0.668
ATPGD1	A_23_P344884	0.8467	0.8379	0.6631	12.4261	0.662
PROK2	CUST_11516_PI416261804	0.8465	0.7647	0.5343	9.1968	0.532
SPRN	A_24_P576506	0.8464	0.8385	0.645	5.7425	0.65
KCNS2	A_24_P46911	0.8464	0.833	0.6701	9.0237	0.675
hCG_1643808	A_24_P467073	0.8464	0.8415	0.6756	9.3548	0.676
SHC4	A_32_P234145	0.8464	0.7919	0.6114	5.4694	0.61
PAQR9	A_32_P196193	0.8463	0.7889	0.5834	6.6124	0.583
EPDR1	A_24_P166613	0.8463	0.7344	0.5252	6.2461	0.525
PSD3	A_23_P20392	0.8463	0.7919	0.6647	7.5871	0.666
ODZ3	A_23_P121722	0.8463	0.8336	0.6551	6.2759	0.655
ProSAPiP1	A_23_P380298	0.8462	0.8034	0.6273	5.0331	0.63
PRKAG3	A_23_P28258	0.8461	0.5281	0.2503	5.0887	0.261
CDH4	A_23_P17593	0.8458	0.8457	0.666	7.2254	0.667
KIAA1598	CUST_7943_PI416261804	0.8458	0.8088	0.6111	5.3873	0.615
CYB5R2	A_23_P2181	0.8458	0.807	0.6126	9.1972	0.611
KCNH8	A_23_P170636	0.8457	0.8234	0.6064	9.7292	0.604
LINGO2	A_23_P157926	0.8456	0.8076	0.6331	7.3289	0.633
NPC2	A_23_P48717	0.8456	0.8221	0.6266	4.7513	0.63
DCC	CUST_13856_PI416261804	0.8455	0.8306	0.6525	8.9481	0.652
EPHX4	A_23_P43898	0.8455	0.8137	0.6548	7.1308	0.662
MTUS1	A_23_P347169	0.8454	0.8355	0.6551	5.1457	0.654
NRG3	CUST_14420_PI416261804	0.8454	0.8173	0.6152	5.2462	0.619
CDH13	A_32_P85999	0.8453	0.7871	0.6109	7.6966	0.617
GCOM1	A_24_P116378	0.8453	0.83	0.6583	4.9365	0.659
SPINK6	A_23_P92909	0.8453	0.5529	0.2596	8.556	0.262
ASPHD2	A_24_P245815	0.8452	0.8215	0.6581	9.0131	0.663
R3HDM1	A_23_P380998	0.8452	0.8004	0.613	5.367	0.62
MEF2A	A_24_P1731	0.8451	0.8227	0.6684	4.1922	0.668
CA2	A_23_P8913	0.845	0.8119	0.6226	8.5122	0.62
FLJ42875	CUST_8828_PI416261804	0.8449	0.807	0.6238	7.1247	0.621
MYO15A	A_23_P27229	0.8448	0.7846	0.5946	8.224	0.595
PFTK1	A_23_P145889	0.8448	0.8004	0.6359	4.4025	0.637
HIVEP2	A_23_P214766	0.8448	0.784	0.6457	4.8112	0.649
TYRP1	A_23_P94403	0.8445	0.6455	0.4368	9.4003	0.448
PDE8A	CUST_12461_PI416261804	0.8444	0.8155	0.6255	5.5645	0.625
PDE1A	A_24_P208436	0.8443	0.8185	0.6445	8.5189	0.649
CHD5	CUST_9017_PI416261804	0.8442	0.7792	0.6029	6.3034	0.604
PLEKHF1	A_23_P79130	0.8442	0.8094	0.6516	5.8434	0.653
NUDT11	A_23_P62387	0.8442	0.8155	0.6773	5.999	0.679
SEMA5B	CUST_4869_PI416261804	0.8441	0.8082	0.6464	8.4666	0.648
PNMT	A_23_P100642	0.844	0.7205	0.5559	7.1938	0.558
KCTD17	A_23_P402157	0.844	0.8094	0.6322	5.756	0.633
THSD4	A_23_P148249	0.8439	0.8149	0.6177	7.4845	0.618
SNCA	A_32_P109653	0.8439	0.8348	0.675	6.1772	0.679
KRT16	A_24_P392991	0.8439	0.6092	0.3271	7.433	0.341
C4orf31	CUST_120_PI416408490	0.8439	0.7913	0.6458	10.3285	0.647
NCRNA00152	A_24_P273143	0.8438	0.7604	0.5786	6.8977	0.578
SPOCK1	A_24_P354689	0.8437	0.8276	0.6505	5.4812	0.649
CALN1	A_23_P147698	0.8437	0.8191	0.6695	6.1965	0.669
DOK6	A_23_P352484	0.8436	0.7356	0.5699	5.1576	0.569
IGSF21	CUST_13793_PI416261804	0.8436	0.8276	0.6626	6.2212	0.667
ARHGEF3	A_23_P143885	0.8436	0.7889	0.613	5.3474	0.616
CX3CL1	A_23_P37727	0.8435	0.7768	0.6185	5.2641	0.618
EFCAB1	CUST_9358_PI416261804	0.8435	0.7937	0.6368	10.5771	0.637
NRK	CUST_8172_PI416261804	0.8432	0.2789	0.0762	6.4992	0.075
PRKAR2B	A_23_P42975	0.8432	0.8094	0.6372	4.5406	0.641
MUM1L1	A_23_P73571	0.8432	0.8246	0.6764	9.2667	0.68
LOC150568	A_24_P709476	0.8432	0.8149	0.6174	6.621	0.619
RDX	CUST_14722_PI416261804	0.8432	0.8294	0.6639	4.47	0.667
RND2	CUST_539_PI416408490	0.8432	0.7967	0.5994	6.9045	0.604
C6orf142	A_23_P145555	0.8431	0.8234	0.6236	10.7754	0.63
INPP5F	A_23_P35684	0.8431	0.8221	0.6211	4.3651	0.624
DLX6	A_23_P353541	0.8431	0.7157	0.5211	6.8449	0.522
CACNA1I	A_24_P945096	0.843	0.8143	0.6563	9.7324	0.655
LDHD	A_23_P54918	0.8429	0.8197	0.6038	4.9938	0.605
RSAD2	A_24_P28722	0.8429	0.7616	0.5436	4.3521	0.549
FRAS1	A_32_P107876	0.8429	0.8548	0.6727	8.3457	0.674
TMEM189	CUST_87_PI416379584	0.8429	0.8336	0.66	4.7543	0.659
CRHBP	A_23_P30567	0.8428	0.8131	0.6282	9.4413	0.631
JPH1	A_23_P434253	0.8428	0.8227	0.6477	8.7522	0.651
CHRNB3	CUST_170_PI416408490	0.8427	0.6449	0.4462	8.3779	0.452
HAPLN2	A_23_P149232	0.8427	0.8403	0.6589	9.339	0.658
IVNS1ABP	A_23_P137514	0.8426	0.83	0.6461	4.5274	0.645
CDH12	A_32_P10936	0.8425	0.8167	0.6372	7.2282	0.638
TMEM206	A_23_P717	0.8425	0.8082	0.638	6.5021	0.635
DGCR9	CUST_7206_PI416261804	0.8424	0.8046	0.649	8.0632	0.649
SLC26A5	CUST_1253_PI416379584	0.8423	0.3152	0.0766	5.0979	0.076
ACVR1C	A_23_P397455	0.8423	0.8246	0.6427	6.8723	0.644
SYT7	CUST_1631_PI416261804	0.8423	0.804	0.6488	7.2081	0.646
SETBP1	A_23_P4551	0.8422	0.8361	0.6505	5.0295	0.655
COL9A2	A_23_P45786	0.8422	0.8306	0.6453	8.1428	0.645
TMTC4	A_23_P65230	0.8421	0.8324	0.6715	6.1861	0.671
FGF9	A_23_P105803	0.8421	0.801	0.622	6.822	0.624
CGREF1	A_23_P403445	0.8421	0.8149	0.6225	6.3301	0.627
KIAA1549	A_32_P103508	0.842	0.8306	0.6465	5.1663	0.65
LOC100292996	CUST_15174_PI416261804	0.842	0.8209	0.6416	7.9394	0.644
GPR37	A_23_P145995	0.842	0.8488	0.6459	10.002	0.645
SIAE	A_23_P24616	0.8418	0.7858	0.6371	6.0476	0.641
DOCK10	A_23_P16722	0.8418	0.8004	0.6327	6.1421	0.633
CNTN4	CUST_11154_PI416261804	0.8415	0.8179	0.622	6.334	0.622
NEK7	A_23_P201619	0.8415	0.8342	0.6364	5.395	0.64
RELN	A_24_P309095	0.8414	0.8052	0.6224	8.2776	0.621
WDR86	CUST_852_PI416379584	0.8414	0.7967	0.5785	8.749	0.586
STK32C	A_24_P64329	0.8414	0.8191	0.6494	5.8099	0.652
VWA1	A_23_P86089	0.8412	0.8052	0.6393	7.2962	0.639
BDH2	A_23_P92490	0.8411	0.8088	0.6082	5.7381	0.608
WSCD2	A_23_P305914	0.8411	0.8397	0.643	8.5071	0.647
LRRTM2	A_24_P140569	0.8411	0.8252	0.6299	4.6926	0.628
PTPRH	A_23_P101642	0.841	0.8518	0.6648	9.471	0.664
C10orf128	CUST_539_PI416379584	0.841	0.8421	0.6574	7.4592	0.658
STMN2	A_23_P146274	0.841	0.7108	0.52	5.1224	0.518
LOC100127971	CUST_3684_PI416261804	0.841	0.7592	0.6196	6.5179	0.616
NRXN1	A_23_P95453	0.841	0.7616	0.6195	4.3557	0.622
LRMP	A_23_P98910	0.8409	0.8306	0.6005	9.1948	0.606
FKBP9	A_23_P376211	0.8409	0.784	0.6025	4.3755	0.603
EFS	A_23_P48561	0.8408	0.8004	0.6383	6.9489	0.636
BIRC3	A_23_P98350	0.8408	0.8348	0.6572	7.6098	0.657
SYT4	CUST_639_PI416408490	0.8407	0.6679	0.5168	6.505	0.515
KHDRBS3	A_23_P257335	0.8406	0.807	0.6016	5.4647	0.607
PDGFD	CUST_14375_PI416261804	0.8404	0.7762	0.636	7.7975	0.636
EXOC6	A_23_P169576	0.8401	0.7852	0.6123	4.316	0.616
CSRP1	A_24_P225448	0.84	0.8336	0.6518	5.3854	0.651
LRRC39	CUST_7444_PI416261804	0.84	0.804	0.6336	5.6301	0.636
PCSK2	A_23_P79968	0.8399	0.7671	0.5613	6.8368	0.56
IFI44	A_23_P23074	0.8398	0.8088	0.626	5.1556	0.631
APOL2	A_24_P48898	0.8398	0.7756	0.5992	6.4288	0.596
ANXA5	A_23_P69720	0.8398	0.8167	0.6301	5.4682	0.63
CCDC88B	A_23_P24384	0.8397	0.6981	0.4757	5.6569	0.474
CCNO	A_23_P92860	0.8396	0.8324	0.6766	13.0524	0.679
MYO5B	A_23_P101193	0.8396	0.8125	0.6245	9.2862	0.629
GPR68	A_24_P931443	0.8394	0.7804	0.606	7.5288	0.604
ETV1	A_23_P134366	0.8393	0.8282	0.6301	8.5519	0.631
BTG1	A_23_P87560	0.8393	0.7768	0.5753	5.1836	0.579
NKX2-2	A_23_P17522	0.8393	0.8179	0.6456	7.9455	0.645
ADAMTS16	A_23_P41629	0.8392	0.5741	0.2665	6.1016	0.277
PLA2G16	A_23_P116414	0.8391	0.8034	0.6184	6.1606	0.617
LPL	A_23_P146233	0.8391	0.6782	0.4928	8.486	0.489
SMPX	A_23_P253542	0.8391	0.8167	0.6167	11.8946	0.618
SAMD5	A_24_P602871	0.8389	0.824	0.6356	7.3318	0.635
SORCS3	A_24_P13001	0.8389	0.8318	0.6526	7.2037	0.654
SEMA3B	A_23_P132718	0.8388	0.827	0.6545	7.3983	0.653
PREX1	A_23_P413641	0.8388	0.8137	0.642	6.3658	0.641
SHROOM3	A_23_P58117	0.8387	0.8276	0.6277	7.3456	0.633
ZCCHC24	A_23_P335452	0.8387	0.7998	0.6094	6.757	0.607
ARRDC2	A_23_P130965	0.8387	0.8119	0.6344	6.8701	0.633
GP1BB	CUST_78_PI416383280	0.8386	0.804	0.6057	4.6382	0.607
RNF133	CUST_5768_PI416261804	0.8385	0.4011	0.1228	5.1941	0.125
SP5	A_32_P183718	0.8385	0.778	0.5958	8.8201	0.596
RERG	A_24_P321525	0.8385	0.7864	0.6545	6.6445	0.65
DOC2B	CUST_4135_PI416261804	0.8384	0.8215	0.6216	8.1571	0.623
SDR16C5	A_23_P257457	0.8384	0.8264	0.6342	5.6741	0.634
PKIA	CUST_2087_PI416261804	0.8384	0.807	0.6433	5.318	0.644
CBLN2	A_23_P15889	0.8383	0.8258	0.6658	11.2828	0.672
RIMKLA	A_32_P95973	0.8383	0.7731	0.618	5.5313	0.618
OTX2	A_23_P48663	0.8382	0.7217	0.4908	7.2471	0.494
GRID2IP	CUST_998_PI416573500	0.8382	0.6128	0.3888	8.3249	0.388
METRNL	A_23_P10591	0.8381	0.7858	0.5758	5.8572	0.575
MSRA	CUST_14262_PI416261804	0.8381	0.7967	0.6279	5.5707	0.632
SLC16A3	A_23_P158725	0.8381	0.801	0.626	7.0864	0.627
LOC439949	A_32_P232559	0.838	0.8088	0.6165	7.3581	0.617
C13orf16	A_24_P56330	0.8379	0.7508	0.5066	7.7193	0.518
BCAT1	A_24_P52921	0.8379	0.778	0.6174	5.7962	0.618
CTXN3	CUST_8756_PI416261804	0.8378	0.8227	0.6415	9.1109	0.644
POU3F2	CUST_14488_PI416261804	0.8377	0.7211	0.5714	6.9223	0.572
SLC25A22	A_23_P409386	0.8375	0.8028	0.6218	5.9969	0.624
CERKL	CUST_1361_PI416573500	0.8375	0.5433	0.2762	6.8355	0.276
KCNJ10	A_24_P387875	0.8375	0.8137	0.6487	7.1272	0.651
WBSCR17	A_23_P111517	0.8375	0.8076	0.6371	9.0134	0.642
TMEM2	A_23_P94552	0.8374	0.8415	0.65	6.4657	0.65
SYNM	CUST_7005_PI416261804	0.8374	0.859	0.6509	5.8474	0.65
SPOCK3	A_23_P33123	0.8374	0.8046	0.6013	7.1786	0.602
SYT16	CUST_607_PI416261804	0.8372	0.8264	0.658	7.2426	0.659
RGS3	CUST_5520_PI416261804	0.837	0.8367	0.6306	6.6729	0.63
PXK	A_24_P140204	0.837	0.8258	0.6343	5.9975	0.633
DNAJC22	A_23_P253661	0.837	0.7883	0.632	8.1204	0.632
DMBT1	A_23_P86599	0.837	0.8119	0.6496	11.6296	0.65
DCLK1	A_23_P369994	0.8369	0.833	0.632	4.9457	0.636
BEST1	A_23_P104996	0.8369	0.8125	0.643	8.2348	0.641
SLIT3	A_23_P58588	0.8369	0.7937	0.6487	6.6847	0.648
QPRT	A_23_P218225	0.8369	0.8076	0.6334	5.6668	0.633
GABRA3	A_23_P125618	0.8368	0.7683	0.5675	5.4065	0.564
MEI1	A_23_P211561	0.8367	0.8469	0.6331	12.8241	0.635
CDK6	A_24_P166663	0.8367	0.8185	0.6541	4.956	0.653
HTR3B	A_23_P87007	0.8366	0.5414	0.2615	5.932	0.278
PRKCQ	A_23_P1374	0.8366	0.8106	0.6347	6.575	0.634
RIMBP3	A_23_P154962	0.8366	0.729	0.5299	6.0351	0.532
SCN3A	CUST_550_PI416408490	0.8366	0.7877	0.6475	5.8793	0.648
GPIHBP1	A_23_P72697	0.8365	0.8246	0.6436	10.3943	0.642
TMEM178	A_23_P142738	0.8364	0.8276	0.6426	6.857	0.643
DMRT2	CUST_6303_PI416261804	0.8364	0.833	0.6447	8.3266	0.643
CRYBG3	A_23_P303810	0.8364	0.778	0.6275	5.3809	0.626
COL4A3	A_24_P308469	0.8363	0.7985	0.6361	8.1541	0.637
TUBA8	A_24_P160104	0.8363	0.8131	0.6078	5.2883	0.61
FAM159A	CUST_851_PI416379584	0.8363	0.7822	0.6207	5.615	0.624
ATP2B4	A_24_P405205	0.8363	0.827	0.6661	4.8479	0.669
BRUNOL4	A_32_P183367	0.8362	0.6812	0.4974	6.0588	0.495
AMOTL1	A_24_P329815	0.836	0.755	0.5565	6.6786	0.554
CPNE6	A_23_P151595	0.836	0.7973	0.6209	5.2354	0.619
SPA17	A_23_P104876	0.836	0.7048	0.4656	4.5141	0.473
RASGRF2	CUST_9001_PI416261804	0.8359	0.8324	0.6318	6.1988	0.637
PLS3	A_23_P250607	0.8358	0.7992	0.6446	7.6635	0.643
MATK	A_23_P50678	0.8357	0.8131	0.6277	6.094	0.632
GUCY1A3	CUST_1384_PI416379584	0.8354	0.8052	0.6132	5.1582	0.611
LRFN5	A_23_P163195	0.8354	0.7193	0.5367	6.0028	0.533
COL24A1	A_23_P74701	0.8353	0.801	0.5824	7.3868	0.591
ITFG3	A_23_P66117	0.8353	0.7671	0.6071	4.3673	0.606
C8orf79	A_32_P159234	0.8353	0.7689	0.5565	8.8136	0.56
MTHFD2	A_23_P120316	0.8352	0.8336	0.6496	7.9294	0.653
HOXD1	CUST_1264_PI416261804	0.8352	0.7731	0.6022	8.9374	0.6
GRM4	CUST_15954_PI416261804	0.8351	0.7677	0.5526	7.4552	0.551
SUSD4	CUST_334_PI416261804	0.8351	0.7973	0.5607	6.2375	0.56
RAB15	A_24_P193295	0.8351	0.7979	0.6218	5.8539	0.625
PLXNC1	A_23_P414958	0.8351	0.784	0.638	6.894	0.637
FAM65B	A_23_P215009	0.8349	0.8203	0.6669	7.3689	0.666
NRIP3	A_23_P47682	0.8348	0.7387	0.5258	7.2091	0.525
BX458106	A_32_P107097	0.8347	0.8137	0.6447	5.8732	0.647
ARNTL2	A_23_P53345	0.8347	0.7985	0.6386	5.7366	0.64
FXYD6	A_23_P150394	0.8347	0.8252	0.6511	7.727	0.657
RALYL	CUST_1124_PI416261804	0.8346	0.6903	0.5353	6.0858	0.535
TMEM123	A_23_P202964	0.8346	0.7937	0.5932	5.9343	0.595
C20orf26	A_32_P4262	0.8346	0.8227	0.6664	8.1796	0.668
C21orf62	A_23_P132079	0.8346	0.7417	0.6052	8.4462	0.606
AKR1C1	A_24_P220947	0.8345	0.8609	0.6501	8.7828	0.651
NAP1L5	A_23_P144369	0.8345	0.7374	0.5625	4.4962	0.562
C10orf105	CUST_3496_PI416261804	0.8345	0.7707	0.5791	12.3308	0.585
FAR2	CUST_8676_PI416261804	0.8344	0.7659	0.6539	6.1133	0.655
TNS1	A_24_P136453	0.8341	0.8076	0.645	7.0634	0.648
GLRA1	A_23_P156261	0.8339	0.6515	0.5155	7.5618	0.514
TCF4	A_23_P27332	0.8339	0.8324	0.6394	4.8282	0.643
PLCD4	A_23_P385105	0.8338	0.7858	0.633	6.2868	0.634
TPH2	A_24_P129834	0.8337	0.6479	0.4119	10.125	0.41
C6orf141	A_32_P114483	0.8336	0.6667	0.4753	10.0103	0.475
NUDT10	A_23_P73787	0.8336	0.807	0.6245	5.1411	0.625
C1orf198	A_32_P42574	0.8335	0.775	0.6142	6.0849	0.614
KIFC2	A_23_P358542	0.8335	0.8022	0.6429	5.5936	0.645
TYRO3	A_23_P54517	0.8335	0.7992	0.6556	5.0714	0.66
WDR66	A_23_P363275	0.8335	0.7931	0.6305	7.0497	0.632
SYT2	CUST_637_PI416408490	0.8333	0.81	0.6654	8.9311	0.665
ZC3HAV1	A_23_P425224	0.8333	0.7598	0.5992	4.7609	0.606
EPHA6	CUST_8141_PI416261804	0.8332	0.7895	0.6393	7.2381	0.638
CSRNP3	CUST_9563_PI416261804	0.8332	0.7768	0.5916	5.6192	0.587
PPP1R1B	A_23_P129835	0.8332	0.7556	0.5484	8.9214	0.55
NOTCH4	A_23_P365614	0.8331	0.7822	0.6243	4.7132	0.625
ST6GALNAC3	A_23_P416711	0.8331	0.7864	0.6408	5.3441	0.64
SOX8	A_23_P66137	0.833	0.8004	0.6199	7.1157	0.62
SYNGAP1	A_24_P9346	0.8329	0.8197	0.5857	9.0648	0.584
TDRD9	A_32_P208350	0.8329	0.7858	0.5726	14.4525	0.573
TMEM61	A_23_P11629	0.8329	0.7792	0.5872	8.5403	0.585
NPL	CUST_14848_PI416261804	0.8329	0.8149	0.6182	7.1825	0.624
CDH8	A_23_P140797	0.8329	0.7205	0.5715	9.9641	0.57
ACLY	CUST_9014_PI416261804	0.8329	0.7786	0.6137	4.8443	0.615
ACCN1	A_32_P159612	0.8328	0.7901	0.5952	6.2026	0.594
OSTF1	A_23_P60296	0.8328	0.8119	0.6531	4.2128	0.653
SYT15	A_24_P100535	0.8327	0.8379	0.6621	8.2286	0.663
GABRB1	CUST_5_PI416558187	0.8327	0.8179	0.6581	6.5013	0.659
FGFR2	A_24_P206624	0.8326	0.8167	0.6411	6.8077	0.64
FZD5	A_23_P397999	0.8326	0.7604	0.5559	6.5467	0.556
SEMA6A	A_23_P7752	0.8326	0.8246	0.6399	5.5621	0.641
LOC541471	A_24_P6921	0.8325	0.7659	0.5847	7.0341	0.584
DLC1	A_23_P252721	0.8324	0.7768	0.5754	4.3148	0.577
FNTB	A_23_P25835	0.8323	0.8288	0.6265	6.9732	0.626
CSDA	A_23_P25224	0.8323	0.8167	0.6171	5.4442	0.623
PLOD3	A_23_P168788	0.8322	0.824	0.6381	4.7097	0.638
MET	A_23_P145844	0.8322	0.8113	0.6327	11.7091	0.633
BZW2	A_23_P157215	0.8322	0.8088	0.6394	4.0941	0.642
RIMS1	CUST_13778_PI416261804	0.8322	0.7671	0.6064	6.0488	0.605
PCDHGC5	CUST_10491_PI416261804	0.8321	0.7411	0.54	7.4456	0.546
BARHL2	CUST_6660_PI416261804	0.8321	0.6255	0.4093	8.278	0.411
TMEM98	A_23_P27035	0.8321	0.8046	0.614	7.7383	0.611
ODZ4	A_24_P342312	0.8321	0.7804	0.5827	5.9273	0.582
FAM101A	A_32_P200697	0.8321	0.761	0.614	6.7974	0.613
B3GAT1	A_23_P1833	0.832	0.7846	0.6361	5.3069	0.638
SYN1	A_23_P33847	0.8318	0.7108	0.4853	5.4821	0.48
C1orf183	CUST_9948_PI416261804	0.8318	0.7423	0.5246	8.7319	0.532
VASH2	A_23_P115492	0.8317	0.85	0.6662	5.4341	0.668
ENPP6	A_23_P121813	0.8316	0.8264	0.6491	12.2196	0.649
LOC283999	CUST_1107_PI416379584	0.8315	0.7979	0.6049	10.7456	0.603
KIAA1211	A_24_P331882	0.8315	0.8125	0.6204	5.7977	0.625
BASP1	A_23_P213385	0.8314	0.8131	0.6325	4.9649	0.635
RHOBTB1	A_24_P158536	0.8314	0.7671	0.6123	5.3726	0.61
TOX2	CUST_13736_PI416261804	0.8311	0.7798	0.5982	8.2379	0.601
PCDH10	CUST_12221_PI416261804	0.831	0.6927	0.4757	5.4739	0.477
FOXO1	A_23_P151426	0.8309	0.8076	0.6132	5.3506	0.617
C17orf51	A_24_P59607	0.8308	0.7671	0.5655	5.0944	0.569
CACNA1H	A_23_P3483	0.8308	0.8203	0.6356	7.1823	0.633
BSN	CUST_115_PI416408490	0.8308	0.758	0.5996	8.2161	0.598
CHSY3	CUST_7952_PI416261804	0.8306	0.804	0.6462	8.3633	0.648
CDS2	A_24_P271363	0.8306	0.7852	0.608	4.0563	0.613
ERMP1	A_23_P169154	0.8305	0.8264	0.654	4.2221	0.655
PPFIA2	A_23_P402936	0.8305	0.7181	0.5269	4.9108	0.524
DNAH14	A_23_P333951	0.8305	0.7713	0.6299	6.0399	0.632
IGFBP3	A_23_P215634	0.8304	0.8209	0.6548	7.7608	0.655
NT5DC1	A_23_P382043	0.8304	0.8185	0.6272	4.6651	0.628
ECE2	CUST_246_PI416408490	0.8304	0.8004	0.6299	7.6983	0.635
LUZP2	A_24_P649282	0.8304	0.7502	0.5835	6.2596	0.588
PRSS2	A_32_P94444	0.8303	0.8203	0.6404	7.2429	0.643
DGKG	A_23_P40926	0.8303	0.8088	0.6212	6.372	0.62
USP54	A_23_P355536	0.8302	0.8288	0.6533	6.1043	0.652
TNNT2	A_23_P34700	0.8302	0.6818	0.3959	11.6689	0.41
STMN1	CUST_15320_PI416261804	0.8302	0.7798	0.5828	5.4919	0.585
LOC284988	CUST_4637_PI416261804	0.8302	0.8119	0.6218	4.4977	0.626
BTBD16	A_23_P383915	0.8301	0.8197	0.6244	11.086	0.622
LIPE	A_23_P38876	0.83	0.8191	0.6451	8.1242	0.645
FHOD3	A_32_P34444	0.83	0.7725	0.5641	5.3791	0.563
ZIC3	A_23_P327910	0.8299	0.7877	0.6247	10.0064	0.624
OPALIN	A_23_P75239	0.8299	0.7925	0.5943	10.2186	0.59
SLC35F1	A_23_P413888	0.8299	0.8028	0.6132	5.3205	0.619
CPLX3	CUST_205_PI416408490	0.8299	0.8197	0.6248	8.287	0.63
UNC5D	A_23_P216118	0.8299	0.8197	0.6571	8.881	0.657
TRIM71	CUST_595_PI416379584	0.8298	0.8028	0.6034	7.1446	0.605
THRB	CUST_16881_PI416261804	0.8298	0.7719	0.5959	8.9855	0.6
RHBG	A_23_P51690	0.8298	0.4543	0.2085	8.9525	0.208
SLC12A5	A_23_P355377	0.8298	0.5802	0.3988	6.2791	0.398
LRP12	A_23_P8906	0.8297	0.7985	0.6102	6.0691	0.613
CD8B	A_23_P159335	0.8297	0.8167	0.6446	7.1987	0.646
TTYH2	A_23_P66432	0.8297	0.8137	0.6196	9.1784	0.617
PAIP2B	A_23_P301051	0.8296	0.807	0.6208	6.9103	0.62
B3GALT2	A_23_P499	0.8295	0.8046	0.6297	6.4925	0.634
FAT3	A_32_P206415	0.8295	0.7822	0.6152	6.0174	0.613
MRAP2	A_23_P357207	0.8294	0.8022	0.5788	7.3806	0.58
PTTG2	A_23_P18579	0.8294	0.7429	0.5666	4.8069	0.571
SSH3	A_24_P266734	0.8293	0.8197	0.5973	6.0491	0.595
FBXO41	A_23_P349676	0.8293	0.7852	0.631	5.6063	0.634
GPR149	CUST_5197_PI416261804	0.8292	0.8155	0.6476	9.6121	0.651
MYRIP	A_23_P326760	0.8292	0.7992	0.6402	5.0779	0.643
LOC100288638	CUST_15894_PI416261804	0.829	0.7247	0.5557	7.6733	0.553
PELI2	A_23_P65532	0.8288	0.8197	0.6118	5.4676	0.618
C10orf141	CUST_9514_PI416261804	0.8287	0.7937	0.6041	5.8179	0.611
C5orf13	CUST_4_PI416408490	0.8287	0.7768	0.5976	7.0351	0.601
MGST2	A_23_P110167	0.8287	0.7701	0.6152	4.9502	0.619
KCTD8	A_23_P94902	0.8286	0.7798	0.5974	5.9292	0.598
AKAP2	CUST_8511_PI416261804	0.8285	0.8524	0.6373	5.4091	0.635
DBC1	A_23_P94517	0.8284	0.8306	0.6486	5.0544	0.649
LAPTM4B	A_24_P180680	0.8284	0.8094	0.6028	6.1529	0.603
KLF9	A_23_P415401	0.8284	0.7864	0.6409	5.0764	0.643
VIP	A_23_P19650	0.8282	0.758	0.5952	11.8658	0.598
PRKCA	A_24_P916496	0.8282	0.8016	0.5751	6.0942	0.576
PHF11	A_23_P65174	0.8282	0.8094	0.6134	4.4154	0.617
LRTM2	A_23_P318616	0.8281	0.827	0.6332	11.3216	0.637
SLC39A4	A_23_P20502	0.8281	0.7985	0.5842	4.7101	0.592
COL29A1	A_23_P404698	0.828	0.6564	0.3602	6.9483	0.366
LGI3	A_23_P21086	0.828	0.8191	0.6289	6.1322	0.628
LASS2	A_23_P63010	0.8279	0.8058	0.6321	7.1986	0.631
TRAF5	A_23_P201731	0.8279	0.7719	0.6191	6.5611	0.62
OTX1	A_23_P403284	0.8279	0.6776	0.5735	9.3976	0.572
HES5	A_32_P234184	0.8279	0.7901	0.633	10.857	0.631
PITPNM2	A_23_P401361	0.8278	0.8421	0.6289	7.5643	0.634
UNC5A	A_23_P110557	0.8278	0.8064	0.6141	8.9346	0.619
HIP1	A_23_P71033	0.8277	0.801	0.6368	6.2254	0.636
POPDC3	CUST_11095_PI416261804	0.8277	0.7725	0.5961	6.9404	0.597
MEST	A_23_P156970	0.8276	0.7683	0.5997	4.8053	0.599
CABYR	A_23_P314712	0.8274	0.7114	0.5466	5.9631	0.547
ABCA8	CUST_16471_PI416261804	0.8273	0.824	0.6428	9.6442	0.642
COBL	A_23_P313623	0.8273	0.8028	0.6298	5.1133	0.632
TRPC5	A_23_P254989	0.8273	0.8076	0.6154	7.7562	0.615
FGF5	A_23_P212800	0.8273	0.6298	0.3437	6.4258	0.349
SIGIRR	A_23_P84344	0.8272	0.8034	0.6012	5.9415	0.602
C1orf97	CUST_12623_PI416261804	0.8272	0.7913	0.5774	4.7503	0.585
ROCK2	A_23_P209689	0.8272	0.7907	0.6171	4.446	0.618
PRPH	A_23_P13713	0.8272	0.6618	0.5288	14.4988	0.529
OXR1	A_24_P163632	0.8271	0.7925	0.6337	6.284	0.634
NXPH1	A_23_P111604	0.8271	0.7556	0.6132	7.0446	0.612
TMIE	A_24_P234462	0.8271	0.7072	0.5898	7.444	0.586
SEMA4G	A_23_P127068	0.827	0.8022	0.5938	4.4039	0.597
DCBLD2	A_24_P137434	0.827	0.7864	0.5551	5.4404	0.556
C12orf70	A_23_P389250	0.8269	0.7925	0.5219	8.0426	0.528
SOX11	A_24_P302584	0.8269	0.8131	0.6219	7.2811	0.626
GRIK1	CUST_1182_PI417557136	0.8268	0.7973	0.621	6.6432	0.619
ST18	A_23_P31858	0.8268	0.8076	0.6248	8.5302	0.623
NUPR1	A_24_P270728	0.8268	0.81	0.6305	7.2296	0.637
STAC	A_23_P121061	0.8268	0.7653	0.6255	8.504	0.629
ZBED1	A_32_P86623	0.8268	0.7992	0.6323	5.4704	0.636
ANKRD55	A_23_P258483	0.8268	0.7502	0.6415	8.1811	0.639
CA12	A_24_P330518	0.8267	0.7689	0.5191	9.9374	0.527
WASL	CUST_15227_PI416261804	0.8266	0.6872	0.4607	3.4064	0.457
SWAP70	CUST_1959_PI416261804	0.8266	0.8052	0.6277	5.0526	0.627
CMPK2	CUST_1329_PI416379584	0.8265	0.761	0.4983	4.859	0.498
ATP2B3	A_23_P22723	0.8265	0.7211	0.5462	5.6877	0.543
JAM3	A_23_P217998	0.8265	0.7901	0.6097	5.3268	0.609
OXTR	A_23_P132619	0.8265	0.7374	0.614	8.8728	0.617
MAGT1	A_24_P105164	0.8264	0.8004	0.5813	5.2153	0.582
LRRC4C	A_23_P24457	0.8264	0.8082	0.5851	4.6524	0.59
NEUROG2	A_32_P438767	0.8264	0.5523	0.2704	6.5154	0.269
C19orf30	A_23_P353667	0.8263	0.8506	0.658	9.087	0.662
HHATL	A_23_P255298	0.8263	0.7762	0.6114	7.9636	0.61
IQGAP1	A_24_P321919	0.8262	0.8258	0.6367	4.3303	0.638
ACTL6A	A_23_P69249	0.8261	0.7973	0.6303	4.8107	0.633
GMPR	A_24_P277657	0.8261	0.7671	0.5807	7.8814	0.585
UACA	A_23_P360340	0.826	0.8161	0.6321	5.7389	0.634
NCAPG	A_23_P155815	0.826	0.677	0.5654	8.5285	0.564
EYA1	CUST_14700_PI416261804	0.826	0.7623	0.5527	8.0219	0.557
RAMP3	A_23_P111737	0.8259	0.8137	0.6438	8.1633	0.645
SERINC5	A_24_P6381	0.8259	0.7973	0.5943	5.7153	0.594
FLRT2	A_23_P99802	0.8258	0.83	0.6254	6.1448	0.63
TK1	A_23_P107421	0.8258	0.7604	0.5879	6.2993	0.586
MSN	A_23_P73589	0.8258	0.8022	0.6216	5.0628	0.625
TP53INP2	A_24_P357465	0.8257	0.8252	0.6343	8.0492	0.633
MAN2B2	A_23_P250379	0.8256	0.6322	0.3884	3.7547	0.386
RGS6	A_23_P205666	0.8255	0.8064	0.6218	6.3098	0.624
RADIL	A_23_P111860	0.8255	0.8234	0.6076	7.6984	0.607
UNC5B	A_23_P52336	0.8255	0.7943	0.6225	6.7458	0.622
ANXA2P1	A_24_P204244	0.8254	0.7979	0.6411	10.5376	0.639
FAM5B	A_23_P35277	0.8253	0.804	0.6329	7.4828	0.635
NETO2	A_23_P3681	0.8252	0.784	0.6248	5.1543	0.627
HOXA5	A_23_P93772	0.8252	0.7175	0.4834	10.733	0.487
TP53I3	A_23_P5392	0.8252	0.6903	0.5019	8.7353	0.499
DYX1C1	CUST_17045_PI416261804	0.8252	0.7508	0.6111	4.9094	0.611
GREM2	A_23_P329822	0.825	0.7266	0.5354	7.8342	0.533
TPD52L1	A_23_P31143	0.825	0.7798	0.615	9.1038	0.613
RNASE1	A_23_P48596	0.8249	0.8143	0.6277	8.4895	0.626
FAM107B	A_23_P149975	0.8248	0.8094	0.6073	8.522	0.605
LOC100130311	CUST_1109_PI416379584	0.8247	0.7852	0.6202	7.6974	0.619
PKP4	CUST_12199_PI416261804	0.8246	0.7852	0.6405	6.8269	0.644
ARL4C	CUST_5365_PI416261804	0.8244	0.7635	0.5494	5.9677	0.547
EN1	A_23_P56404	0.8244	0.4168	0.3025	10.6658	0.3
STAMBP	A_23_P28559	0.8243	0.8058	0.6349	3.9163	0.634
EML1	A_23_P205746	0.8241	0.7247	0.5282	5.2207	0.526
RHBDL2	A_23_P63432	0.8241	0.8234	0.6324	8.4889	0.631
GRIK2	CUST_1935_PI417557136	0.8241	0.807	0.6127	6.1688	0.611
FAM13C	CUST_9572_PI416261804	0.8241	0.7786	0.5892	4.6613	0.589
LINGO1	A_23_P206092	0.824	0.8046	0.5926	4.3828	0.598
OXT	A_24_P382579	0.824	0.6364	0.4035	11.5923	0.41
MYO1D	A_23_P389102	0.8239	0.8028	0.634	9.9128	0.633
PPP1R3D	A_23_P302494	0.8239	0.8046	0.6223	4.4966	0.627
ZNRF1	A_24_P16610	0.8238	0.7998	0.6281	4.4029	0.627
DAPK1	A_24_P393449	0.8238	0.8052	0.6293	7.2282	0.628
NACC2	A_23_P113825	0.8238	0.8088	0.6356	7.2608	0.638
NAGPA	A_23_P38041	0.8238	0.7931	0.5836	4.9583	0.59
ADAMTS3	A_24_P140405	0.8238	0.7429	0.4757	7.6903	0.485
MYT1L	A_32_P91663	0.8238	0.7762	0.5872	6.1809	0.589
MBOAT1	A_23_P408996	0.8236	0.7864	0.6084	9.861	0.609
KIF13B	A_23_P147388	0.8235	0.7907	0.6247	6.4621	0.623
INF2	A_23_P394836	0.8235	0.7883	0.5939	5.6168	0.595
HMGCS1	A_24_P63522	0.8235	0.7544	0.55	5.3513	0.549
CXCL14	A_23_P213745	0.8234	0.7441	0.5829	8.5195	0.586
DMRT3	A_23_P325100	0.8234	0.556	0.2744	6.733	0.29
RGS12	A_23_P352435	0.8233	0.7381	0.5208	6.2123	0.53
GAS2	CUST_9558_PI416261804	0.8233	0.7798	0.6061	6.3998	0.606
LATS2	A_23_P204958	0.8233	0.7635	0.5874	6.4456	0.59
KRT222	CUST_1695_PI416261804	0.8233	0.6636	0.4221	4.9455	0.423
CKMT2	A_23_P144778	0.8233	0.7889	0.6275	6.2546	0.627
MGLL	CUST_9408_PI416261804	0.8233	0.7919	0.6281	6.0129	0.634
MPP3	A_23_P141346	0.8232	0.7635	0.557	7.4276	0.554
ZIC5	A_32_P219942	0.8232	0.6842	0.4901	7.6349	0.486
NUDT8	A_23_P52569	0.8231	0.8022	0.6247	4.9125	0.628
DCLK3	A_23_P80462	0.8229	0.781	0.5725	8.0594	0.575
DGKZ	A_23_P127627	0.8229	0.7538	0.5385	5.1588	0.544
ARHGAP24	A_23_P110151	0.8229	0.7731	0.6032	7.4869	0.604
SH3RF1	A_24_P100551	0.8229	0.7296	0.5335	4.8085	0.535
SEMA4F	A_23_P165608	0.8228	0.8076	0.6093	5.5265	0.614
LOC646890	A_32_P23795	0.8228	0.8185	0.6313	4.7592	0.631
MYBPHL	CUST_667_PI416379584	0.8228	0.8179	0.6163	9.2269	0.622
NRP2	A_23_P393727	0.8228	0.7901	0.6008	7.7227	0.607
RAB40B	A_23_P129801	0.8228	0.7774	0.6317	6.1559	0.63
GRIN2B	CUST_16238_PI416261804	0.8226	0.7683	0.5862	8.5881	0.588
C3orf57	A_32_P199551	0.8226	0.8076	0.6237	8.9554	0.627
FAM131A	A_23_P41204	0.8225	0.7877	0.5728	6.3732	0.579
MTSS1	A_23_P347632	0.8224	0.7949	0.5669	3.9188	0.569
SEMA4D	A_24_P229055	0.8224	0.7931	0.6283	10.2771	0.627
KCNH1	A_23_P74943	0.8223	0.7834	0.5863	8.6575	0.593
FNDC5	A_23_P420326	0.8223	0.8403	0.6419	7.8555	0.643
CXXC4	A_23_P121676	0.8223	0.7822	0.6223	4.6125	0.622
ANO5	CUST_15860_PI416261804	0.8222	0.6679	0.4197	6.4762	0.419
BHLHE41	A_23_P139500	0.8222	0.781	0.5585	5.2446	0.563
LITAF	A_23_P3532	0.8222	0.8088	0.617	7.4853	0.617
CHML	A_24_P712350	0.8221	0.8294	0.6215	5.3596	0.628
MVP	A_23_P88819	0.8221	0.8203	0.6166	5.7382	0.617
RFPL2	A_23_P254434	0.8221	0.7731	0.5932	8.106	0.592
TLE2	A_23_P153676	0.822	0.7332	0.5394	6.7437	0.537
FLJ22536	A_24_P838448	0.8219	0.6467	0.4783	5.3688	0.479
FLRT3	CUST_6136_PI416261804	0.8219	0.8203	0.6156	7.5799	0.62
FSTL4	A_24_P266131	0.8219	0.8113	0.6161	7.7592	0.614
ANKS1B	A_23_P21842	0.8219	0.7689	0.6242	4.3779	0.625
CMTM5	A_23_P106042	0.8218	0.8064	0.6206	10.1087	0.618
KCNIP3	A_23_P356004	0.8217	0.7967	0.5789	6.3118	0.586
SVIP	CUST_12028_PI416261804	0.8217	0.8246	0.6355	4.5198	0.638
GBP4	A_23_P103496	0.8216	0.8088	0.6422	5.0154	0.644
AASS	CUST_8049_PI416261804	0.8216	0.8119	0.6068	4.895	0.611
TNFRSF8	A_23_P500614	0.8216	0.5505	0.2969	8.5915	0.306
ADRBK2	A_23_P251686	0.8216	0.801	0.5912	6.3103	0.596
CA7	A_23_P106656	0.8216	0.7955	0.6091	8.0908	0.612
MAP6D1	A_23_P80839	0.8215	0.7901	0.6224	6.5299	0.621
CCNE2	CUST_11659_PI416261804	0.8212	0.8227	0.6303	7.859	0.63
DACT3	A_23_P360964	0.8212	0.7108	0.5357	4.0815	0.534
IGSF1	CUST_1134_PI416379584	0.8211	0.7278	0.5846	9.1738	0.584
ENTPD6	A_23_P79999	0.821	0.8125	0.6299	4.5091	0.631
ZFPM2	A_23_P168909	0.8209	0.7689	0.5944	8.7146	0.596
LEMD1	A_24_P696761	0.8208	0.7623	0.5632	10.3643	0.563
ANXA8L2	A_32_P105549	0.8208	0.6987	0.4531	10.5234	0.465
GALNTL4	A_23_P139418	0.8208	0.7864	0.6286	6.7249	0.629
EPHA10	A_23_P385199	0.8208	0.6443	0.4309	6.3793	0.43
RARB	CUST_14629_PI416261804	0.8207	0.7665	0.5372	7.4755	0.546
SAMD3	A_23_P93524	0.8206	0.7877	0.6168	9.0588	0.617
ELOVL5	A_23_P156497	0.8206	0.8125	0.6252	5.9443	0.627
PCDH21	A_23_P149946	0.8206	0.8119	0.6289	6.6092	0.63
FAM167B	CUST_5803_PI416261804	0.8206	0.7126	0.5969	5.9611	0.597
SIRT2	A_23_P142455	0.8205	0.8215	0.6287	6.0314	0.627
LIN7A	A_23_P99253	0.8205	0.8149	0.6469	5.4933	0.647
ZDHHC9	A_23_P148057	0.8205	0.8227	0.6281	6.4426	0.629
ST6GALNAC6	A_23_P315892	0.8205	0.8052	0.6336	5.0004	0.636
CD36	A_23_P111583	0.8205	0.7471	0.5601	10.0761	0.561
NIPA1	A_23_P359131	0.8204	0.8028	0.6129	5.5902	0.614
PLEKHG3	A_23_P76901	0.8204	0.8119	0.6137	7.232	0.611
HDC	A_23_P117662	0.8204	0.7114	0.5593	13.2927	0.561
LGR5	A_23_P98974	0.8203	0.8028	0.6331	8.7351	0.632
FABP6	A_23_P43846	0.8203	0.7544	0.6104	6.7935	0.613
GPR4	A_23_P357284	0.8202	0.8264	0.6348	7.8717	0.635
GRM7	A_23_P22364	0.8201	0.7931	0.6099	7.345	0.61
LRRTM4	A_24_P174294	0.82	0.8125	0.6396	7.2009	0.646
DLGAP4	A_24_P216253	0.82	0.7792	0.6096	4.7883	0.609
FAM69C	CUST_6268_PI416261804	0.82	0.7828	0.5728	8.0416	0.579
SHANK3	A_24_P194881	0.82	0.7762	0.6163	6.8081	0.618
RNF213	A_24_P350124	0.8199	0.827	0.6225	4.387	0.624
GPR177	CUST_1208_PI416261804	0.8199	0.7423	0.5397	5.3657	0.538
ROBO1	A_24_P77432	0.8198	0.7973	0.6179	3.7726	0.622
DRD3	CUST_16177_PI416261804	0.8197	0.5318	0.2801	5.2218	0.289
ANGPTL7	A_23_P114862	0.8197	0.6056	0.3907	8.2554	0.388
EGFL7	A_32_P210642	0.8196	0.7108	0.5034	4.5174	0.501
AMOTL2	A_23_P166686	0.8196	0.7925	0.6006	6.1366	0.598
NNAT	CUST_9099_PI416261804	0.8196	0.7719	0.5885	10.031	0.594
CKMT1A	A_23_P163227	0.8195	0.7296	0.5057	5.4863	0.503
GNB4	A_32_P171313	0.8195	0.7544	0.5277	5.3119	0.534
TMEM200B	A_32_P77098	0.8194	0.5965	0.3724	8.2122	0.382
FAM155A	A_24_P706340	0.8194	0.729	0.5261	4.9596	0.521
TP53TG5	A_23_P120428	0.8194	0.8155	0.6345	7.452	0.634
C18orf1	A_24_P130363	0.8193	0.7616	0.5844	4.474	0.584
KLK10	A_23_P107911	0.8193	0.81	0.6358	12.1284	0.637
IGLON5	A_24_P271149	0.8192	0.8215	0.6221	6.7697	0.623
C21orf91	CUST_5965_PI416261804	0.8192	0.8264	0.6317	7.1431	0.631
RNF122	A_23_P134744	0.8192	0.7556	0.507	5.2139	0.513
TMCC3	A_24_P305933	0.8191	0.8034	0.6253	5.9512	0.626
PLEKHB1	A_23_P53211	0.8188	0.8004	0.6024	6.0901	0.601
AGMAT	A_23_P103720	0.8188	0.6413	0.4304	6.7558	0.43
EHD3	A_23_P79251	0.8187	0.8125	0.6339	5.6675	0.634
NTRK3	A_23_P205900	0.8186	0.8137	0.613	4.5566	0.614
ZBBX	A_23_P61031	0.8186	0.7907	0.5857	8.0549	0.594
NKX3-1	A_23_P157545	0.8184	0.8034	0.6113	5.3378	0.616
PLXDC2	A_23_P161424	0.8183	0.7937	0.573	4.3759	0.581
TMEM63A	A_23_P200489	0.8182	0.8215	0.6355	10.1558	0.635
TMSB10	A_23_P68106	0.8182	0.7792	0.6181	5.3065	0.621
WDR51B	CUST_137_PI416261804	0.8181	0.8076	0.614	4.2019	0.616
C20orf46	A_23_P120504	0.8181	0.7514	0.5423	6.7289	0.539
COL5A2	A_23_P10391	0.8181	0.7272	0.5102	9.0784	0.519
FLJ36031	A_23_P406616	0.8181	0.7816	0.5551	4.911	0.554
IFI27	A_23_P48513	0.8181	0.7864	0.6316	6.2965	0.631
SP110	CUST_7182_PI416261804	0.818	0.8246	0.6261	4.5706	0.631
C21orf131	A_32_P129214	0.818	0.7756	0.5599	6.0518	0.56
PCDH19	A_24_P419039	0.8179	0.8022	0.6224	6.3972	0.625
WFDC2	A_23_P218675	0.8179	0.7967	0.6051	6.57	0.606
DIAPH2	CUST_13614_PI416261804	0.8178	0.7998	0.5877	6.5473	0.589
PCDH9	A_24_P187218	0.8178	0.7719	0.5983	4.9993	0.597
TG	A_23_P32454	0.8177	0.7205	0.4857	8.8344	0.488
CREB3L2	CUST_1388_PI416379584	0.8177	0.7979	0.5858	4.847	0.59
PRSS3	A_23_P135257	0.8177	0.7998	0.6143	8.9826	0.619
EPS8	A_23_P136347	0.8176	0.8016	0.5938	4.6626	0.598
FAM117A	A_23_P78053	0.8176	0.7907	0.5961	5.5609	0.595
RAPGEF5	A_23_P215505	0.8176	0.7768	0.6216	7.0687	0.62
RXRG	A_23_P23292	0.8175	0.7846	0.5979	8.8425	0.597
MAG	CUST_14405_PI416261804	0.8175	0.8373	0.6397	9.9618	0.639
HEG1	A_32_P166693	0.8175	0.804	0.6326	5.1155	0.632
PLXNA4	A_24_P265051	0.8174	0.6884	0.4759	7.9066	0.47
ADRA2A	A_23_P138706	0.8174	0.7532	0.6189	8.5209	0.619
ITGA2	A_23_P70161	0.8173	0.8355	0.6262	10.0503	0.626
RASGRP2	A_23_P64058	0.8173	0.7647	0.5607	6.3258	0.563
MKX	A_23_P75002	0.8173	0.7961	0.6297	9.0781	0.632
ANKRD62	A_24_P843604	0.8172	0.7199	0.47	7.8171	0.478
GAS7	A_24_P82466	0.8172	0.8173	0.6332	8.4379	0.637
PGAM2	CUST_16600_PI416261804	0.8171	0.7604	0.6111	8.2473	0.612
C10orf82	A_23_P1286	0.8169	0.7774	0.6285	8.7115	0.631
VPS13A	A_23_P9472	0.8166	0.8004	0.601	4.5078	0.604
SLC35F3	A_23_P422212	0.8166	0.7429	0.5739	5.4271	0.575
PITX2	A_23_P167367	0.8165	0.6292	0.4225	11.3757	0.422
PPL	A_23_P106906	0.8165	0.8058	0.5754	8.7379	0.584
PNCK	CUST_14588_PI416261804	0.8164	0.7877	0.6226	8.4715	0.624
KCNAB2	CUST_365_PI416408490	0.8163	0.7344	0.5833	4.8347	0.583
C20orf56	A_32_P23125	0.8162	0.395	0.1921	10.8413	0.193
TCTEX1D1	A_32_P160045	0.8162	0.83	0.6539	7.789	0.655
C13orf37	A_32_P9382	0.8162	0.7695	0.606	4.7442	0.605
DMBX1	A_23_P500542	0.8161	0.6685	0.4398	7.916	0.438
FAM110A	A_23_P386241	0.816	0.7949	0.5761	6.2717	0.577
ASCL2	A_32_P171061	0.816	0.7653	0.5375	8.5648	0.537
OLIG2	A_23_P211079	0.816	0.807	0.6021	7.1889	0.6
DNAH6	A_23_P324605	0.816	0.8106	0.6158	8.7825	0.617
DUSP5P	A_32_P157846	0.8159	0.7822	0.5377	10.0848	0.544
CHGA	A_32_P27046	0.8159	0.7453	0.5121	7.3848	0.522
LOC641467	A_32_P23989	0.8158	0.7949	0.6125	5.7732	0.615
THAP10	A_23_P106391	0.8158	0.8185	0.6188	5.0139	0.619
LOC100129366	CUST_2465_PI416261804	0.8157	0.8064	0.6322	6.9041	0.631
C10orf110	A_23_P24275	0.8157	0.7955	0.6505	6.9078	0.651
HCN3	A_23_P34827	0.8155	0.7768	0.587	8.6823	0.587
SLAIN1	A_23_P348146	0.8155	0.8022	0.6057	8.1595	0.604
ABCG2	A_23_P18713	0.8154	0.7828	0.6318	6.093	0.632
MAN1C1	A_23_P103601	0.8154	0.7828	0.5907	4.6461	0.595
MPP7	A_23_P384663	0.8153	0.8167	0.6278	6.6789	0.632
KCNMA1	A_23_P60727	0.8153	0.8106	0.6278	6.7084	0.63
ABHD6	A_23_P211850	0.8152	0.7792	0.6125	4.3954	0.612
OTUD7B	A_23_P138157	0.8151	0.8058	0.6315	6.4544	0.632
VAMP3	CUST_667_PI416408490	0.8151	0.7973	0.6053	5.3397	0.602
SLC44A5	CUST_6034_PI416261804	0.8151	0.7689	0.6172	7.7878	0.617
ASXL3	A_23_P381746	0.8151	0.7858	0.562	5.6174	0.566
KLF5	A_24_P210406	0.8151	0.7556	0.5488	8.5049	0.553
GLCE	CUST_5945_PI416261804	0.8151	0.7338	0.5316	5.9377	0.528
NXPH2	A_23_P316121	0.815	0.781	0.6013	11.1824	0.599
ANXA3	CUST_1074_PI416261804	0.815	0.8094	0.6255	7.4141	0.626
DRD5	CUST_460_PI417557136	0.815	0.8046	0.6261	7.9727	0.627
ONECUT3	CUST_503_PI416379584	0.8149	0.6957	0.5144	8.3541	0.513
SERPINB1	A_23_P214330	0.8149	0.7877	0.6133	5.9117	0.615
YWHAH	A_23_P103070	0.8149	0.7659	0.5833	5.6053	0.584
ST6GAL2	A_23_P429425	0.8148	0.8179	0.634	6.1155	0.637
LOC283481	CUST_3782_PI416261804	0.8148	0.8137	0.6132	6.4545	0.617
C12orf53	A_24_P248185	0.8147	0.7846	0.5901	5.4088	0.59
ACER3	A_24_P244420	0.8147	0.8258	0.6393	6.2958	0.639
FLJ31485	CUST_59_PI417507815	0.8145	0.7762	0.5993	10.2348	0.599
FABP7	A_23_P134139	0.8145	0.7979	0.6079	7.3406	0.607
CADPS	A_23_P69326	0.8145	0.7235	0.5192	6.3524	0.518
PPAP2A	A_23_P70060	0.8144	0.8209	0.61	4.1899	0.609
RICS	A_24_P135344	0.8144	0.7998	0.6085	4.5336	0.615
AKAP12	A_23_P214897	0.8143	0.7689	0.5788	5.9325	0.577
RPH3A	CUST_10554_PI416261804	0.8141	0.8185	0.6453	7.4318	0.648
GDF10	A_23_P52227	0.8141	0.827	0.611	7.737	0.612
LRPAP1	A_24_P277331	0.8141	0.7314	0.5097	5.0882	0.513
C7orf41	A_32_P100439	0.8141	0.7973	0.5997	4.9879	0.597
TBC1D12	A_23_P24215	0.8141	0.7925	0.6118	8.3167	0.61
BTBD3	A_23_P102759	0.8139	0.8131	0.5866	5.2354	0.589
SLC12A8	A_23_P110108	0.8139	0.7804	0.6126	7.8422	0.614
FMN1	CUST_973_PI416379584	0.8138	0.81	0.5985	7.4564	0.605
FLJ46446	CUST_5057_PI416261804	0.8138	0.83	0.6302	7.9312	0.631
ADAMTS19	CUST_1332_PI416261804	0.8138	0.7877	0.5829	8.2773	0.584
KCNC4	A_23_P12079	0.8138	0.7834	0.5826	6.2414	0.581
OSBPL10	A_23_P147245	0.8138	0.7713	0.5879	6.1227	0.59
KLHL3	A_23_P133543	0.8137	0.7211	0.5589	4.1496	0.56
MYT1	A_23_P210835	0.8136	0.7731	0.5576	6.3818	0.561
INSIG1	A_23_P22027	0.8135	0.8125	0.6372	5.5285	0.637
SATB1	A_23_P259741	0.8134	0.7381	0.5665	5.5541	0.574
REST	A_24_P246787	0.8134	0.7659	0.541	4.8034	0.542
LCE3C	A_23_P405295	0.8134	0.6993	0.4571	8.9046	0.466
CDKL1	A_23_P99741	0.8134	0.7544	0.5455	5.7241	0.554
FMNL2	A_32_P193080	0.8133	0.7792	0.6084	5.3464	0.606
SNCAIP	CUST_14748_PI416261804	0.8131	0.7641	0.5797	5.5553	0.581
STBD1	A_23_P254079	0.813	0.807	0.601	6.579	0.601
MAP2	A_23_P153917	0.813	0.703	0.4558	5.6813	0.453
GUCA2B	A_23_P63032	0.813	0.7883	0.6158	12.7124	0.611
LYPD5	A_24_P323148	0.813	0.7828	0.5851	6.0352	0.583
LAMP2	CUST_15020_PI416261804	0.8129	0.7973	0.6053	5.6024	0.606
ASAM	A_23_P35995	0.8129	0.7967	0.5934	9.3386	0.594
AHRR	A_23_P358709	0.8128	0.7157	0.4997	7.6393	0.508
MITF	A_23_P61945	0.8128	0.807	0.6224	7.0692	0.621
AKAP13	A_23_P137276	0.8128	0.6649	0.4311	5.108	0.428
SEC14L5	A_24_P254850	0.8128	0.784	0.5961	12.1752	0.596
ABCC3	A_23_P207507	0.8127	0.605	0.3505	7.8012	0.362
SLC12A2	A_23_P133606	0.8126	0.8324	0.6331	7.9214	0.633
GYG2	A_23_P217704	0.8126	0.7901	0.6114	7.6338	0.616
SH3BGRL2	A_23_P111267	0.8125	0.8046	0.5949	4.8221	0.593
SLC25A23	A_23_P208450	0.8125	0.7756	0.5373	4.973	0.541
SLC27A2	A_23_P140450	0.8124	0.8119	0.6222	8.3451	0.624
TMEM145	A_23_P67127	0.8124	0.7399	0.5461	5.3207	0.544
FRYL	A_24_P187131	0.8123	0.7871	0.5915	4.9013	0.589
GABRE	CUST_9777_PI416261804	0.8123	0.5197	0.4078	8.0322	0.405
CXorf49	CUST_1034_PI416379584	0.8122	0.7756	0.55	5.863	0.557
CNTNAP5	A_23_P56787	0.8122	0.7937	0.6007	6.4185	0.604
NKX6-1	A_24_P68991	0.8122	0.582	0.4544	8.2646	0.453
TOX	A_23_P123413	0.812	0.7967	0.6132	9.0756	0.616
ACTA1	A_23_P1102	0.812	0.755	0.5843	7.8555	0.583
TMEM215	CUST_645_PI416379584	0.812	0.7816	0.6046	10.3731	0.604
EMX1	A_23_P315122	0.8119	0.729	0.4822	6.941	0.491
TTF2	CUST_4748_PI416261804	0.8119	0.7931	0.5621	5.5246	0.567
IPCEF1	CUST_11834_PI416261804	0.8119	0.8076	0.6133	8.3468	0.619
S1PR5	A_23_P107744	0.8119	0.8282	0.6264	10.1167	0.625
MYO1E	A_23_P37503	0.8119	0.824	0.6419	8.5222	0.641
ELOVL1	A_23_P23380	0.8119	0.83	0.6182	9.8292	0.618
PECAM1	A_23_P252471	0.8118	0.804	0.6273	4.8519	0.628
RFTN2	A_23_P363878	0.8118	0.7895	0.5902	6.6239	0.593
MAN1A1	A_23_P156425	0.8117	0.8167	0.613	8.3485	0.614
PPFIBP2	A_23_P150807	0.8116	0.8137	0.5891	6.8851	0.589
LAYN	A_23_P127565	0.8116	0.7562	0.5845	7.3152	0.581
CTNNA2	A_23_P84736	0.8114	0.8064	0.6147	5.7061	0.618
C4orf45	A_23_P386964	0.8113	0.7048	0.4959	7.3789	0.503
TRAK2	A_23_P209426	0.8113	0.804	0.6217	5.2621	0.62
DIP2B	A_24_P68162	0.8112	0.7913	0.6273	5.7483	0.628
PROX1	A_23_P137634	0.8111	0.8076	0.5859	9.45	0.585
SYT12	A_23_P421306	0.8111	0.7568	0.5734	5.6915	0.574
TMEM132D	A_23_P308839	0.811	0.706	0.5078	7.7676	0.518
CYP2S1	A_23_P101374	0.811	0.7731	0.613	9.1783	0.613
LRRC3B	A_23_P143857	0.811	0.7683	0.5449	6.2938	0.548
KCNJ14	A_23_P130764	0.811	0.8064	0.6182	6.182	0.617
SLC17A8	CUST_570_PI416408490	0.811	0.7399	0.5473	8.2686	0.548
ADCY8	A_23_P169993	0.8109	0.8403	0.6258	7.302	0.629
ATG4C	A_23_P502488	0.8109	0.7713	0.5605	4.7861	0.558
HEYL	A_23_P430658	0.8109	0.7998	0.5997	8.329	0.606
LCP1	A_23_P204847	0.8109	0.7731	0.5762	10.2218	0.577
IFIH1	A_23_P68155	0.8108	0.7852	0.5824	4.6074	0.584
LOC727869	A_32_P110016	0.8108	0.8004	0.576	5.4159	0.584
RAB3C	A_23_P44794	0.8108	0.6872	0.5219	6.1868	0.52
ARHGAP26	A_24_P28165	0.8107	0.8252	0.6284	5.4665	0.631
SLC24A4	A_23_P503010	0.8106	0.7931	0.6044	8.821	0.603
OPRM1	A_23_P145480	0.8106	0.7798	0.6095	9.1739	0.612
PGAP1	A_23_P79247	0.8105	0.7877	0.6118	5.4037	0.614
SPATA13	A_23_P390116	0.8103	0.8004	0.6232	5.9207	0.625
RHBDL3	A_23_P308731	0.8103	0.7949	0.6237	6.5404	0.623
NINL	A_23_P143374	0.8103	0.7653	0.5825	6.5177	0.588
NKAIN2	A_23_P316501	0.8102	0.778	0.5945	5.7388	0.594
LOC283174	A_32_P63013	0.8099	0.7556	0.54	6.5569	0.546
AQP1	A_23_P372834	0.8099	0.7834	0.6275	10.8658	0.629
HOPX	A_23_P254507	0.8098	0.7992	0.6021	6.6868	0.609
PDPN	A_24_P299685	0.8098	0.8088	0.5972	6.5919	0.603
HSPB1	A_23_P257704	0.8097	0.7689	0.589	4.8926	0.592
LPHN2	A_23_P74042	0.8096	0.7925	0.5897	4.7713	0.59
TMEFF2	A_23_P125383	0.8096	0.778	0.5717	5.9639	0.571
P4HA2	A_23_P30363	0.8095	0.7477	0.5893	5.1547	0.59
PRR18	CUST_10098_PI416261804	0.8094	0.7846	0.57	9.5628	0.566
HR	A_23_P256131	0.8094	0.7441	0.5973	6.1134	0.595
SLC16A6	A_23_P152791	0.8094	0.7792	0.6043	6.1664	0.604
MAP4	A_23_P211814	0.8093	0.807	0.6263	6.4335	0.626
C14orf72	A_32_P176911	0.8093	0.7344	0.4885	8.1919	0.494
FBN1	A_23_P65678	0.8092	0.7816	0.5399	4.7108	0.537
IGFBP2	A_23_P119943	0.8092	0.7864	0.5867	6.5534	0.593
KIAA0746	CUST_4763_PI416261804	0.8091	0.6866	0.4766	7.4445	0.484
LOC389857	A_32_P195719	0.8091	0.7241	0.6192	11.4208	0.619
C14orf83	CUST_485_PI416379584	0.8089	0.784	0.6186	5.4399	0.618
MAP3K9	CUST_804_PI416379584	0.8088	0.6915	0.5039	6.1267	0.5
ENOSF1	A_23_P15906	0.8088	0.7822	0.5824	6.4046	0.587
KIAA1257	A_32_P163739	0.8088	0.7979	0.597	7.7063	0.596
FAM177A1	A_23_P322704	0.8087	0.804	0.6251	4.409	0.627
MDGA1	A_23_P310460	0.8086	0.6564	0.4765	7.9043	0.473
CREB3L3	A_23_P108082	0.8086	0.8088	0.6178	8.167	0.618
hCG_1651889	CUST_623_PI416379584	0.8086	0.8106	0.6293	5.4802	0.63
MYBPC1	A_23_P128362	0.8086	0.7308	0.5285	8.401	0.531
VRK2	A_23_P119992	0.8085	0.8149	0.5912	7.2688	0.589
PRKCD	A_23_P144054	0.8085	0.7998	0.6163	7.169	0.619
ZCWPW1	A_23_P70897	0.8084	0.8179	0.6228	5.3536	0.62
ADAM23	A_23_P351667	0.8084	0.7683	0.582	5.6237	0.58
GPR61	A_23_P326303	0.8084	0.729	0.5681	5.2725	0.571
HPN	A_23_P101806	0.8084	0.8149	0.6315	8.7676	0.632
OCA2	A_23_P129133	0.8083	0.7816	0.6195	10.3052	0.623
CACNA2D1	CUST_13925_PI416261804	0.8083	0.7786	0.6119	6.1758	0.611
SULF2	CUST_13261_PI416261804	0.8082	0.7973	0.5965	6.3277	0.595
KLHL32	CUST_974_PI416261804	0.8082	0.7913	0.5385	6.2124	0.539
PDCL3	A_24_P80138	0.8081	0.8137	0.6438	4.1251	0.645
TIAM1	A_23_P17624	0.808	0.7743	0.5653	4.0016	0.569
KCNIP4	A_23_P155733	0.808	0.7247	0.5349	6.794	0.533
S100A6	A_23_P201711	0.808	0.7701	0.6215	5.8089	0.623
KCNJ12	A_23_P129821	0.8078	0.7786	0.5639	9.2129	0.57
NCDN	A_23_P97736	0.8078	0.7828	0.5846	6.8662	0.587
UST	A_23_P314145	0.8077	0.775	0.573	8.1175	0.575
PFKFB3	A_24_P206604	0.8077	0.8064	0.6168	7.1502	0.623
EMX2	A_23_P44264	0.8077	0.7828	0.6196	9.8153	0.619
LOC100132813	CUST_4861_PI416261804	0.8075	0.8143	0.5982	6.1001	0.602
ZAK	A_23_P318300	0.8075	0.8052	0.6016	5.6635	0.604
FJX1	A_23_P150693	0.8075	0.778	0.5828	5.2299	0.581
CLCA4	A_23_P45751	0.8074	0.8306	0.6235	8.3192	0.626
GBP3	A_24_P370702	0.8074	0.8022	0.6064	5.6725	0.612
TRIM59	A_32_P72341	0.8074	0.7992	0.5977	11.7771	0.596
CREB5	A_24_P532232	0.8074	0.7901	0.5776	9.1554	0.576
BTNL9	A_32_P187951	0.8073	0.8173	0.6214	9.0914	0.622
SALL1	A_23_P328074	0.8073	0.7544	0.5762	7.2229	0.574
ABI1	A_23_P126992	0.8072	0.7743	0.5147	3.9928	0.516
RGMB	A_23_P58796	0.8072	0.7762	0.5769	6.4131	0.576
ST3GAL2	A_24_P48177	0.8071	0.8052	0.598	5.2719	0.601
CERK	A_24_P62237	0.8071	0.7895	0.6147	6.7972	0.615
RELL1	CUST_5422_PI416261804	0.807	0.7465	0.6015	5.9703	0.602
HSD11B1	A_23_P63209	0.807	0.7834	0.5979	13.2033	0.597
LIMK1	A_23_P215461	0.8069	0.7368	0.5636	6.0257	0.561
PTP4A2	A_23_P23114	0.8068	0.7798	0.574	4.4414	0.571
ENDOD1	A_23_P104624	0.8068	0.8143	0.5934	5.6222	0.592
PTGFR	A_24_P302172	0.8068	0.7235	0.5027	8.9127	0.503
SNCB	CUST_595_PI416408490	0.8068	0.7477	0.5557	7.5731	0.562
SYNJ1	A_23_P324718	0.8068	0.7284	0.5405	3.6938	0.537
ZEB2	CUST_675_PI416408490	0.8067	0.7901	0.5774	5.9377	0.575
DHCR24	A_23_P379475	0.8067	0.807	0.6349	6.0731	0.635
CHST3	CUST_15682_PI416261804	0.8066	0.7925	0.6107	7.3444	0.612
CHRDL1	A_24_P168925	0.8065	0.8034	0.6209	9.3237	0.624
UTS2	A_23_P63343	0.8065	0.4743	0.3376	10.6555	0.336
RIMS2	A_24_P332816	0.8063	0.7284	0.5746	5.7187	0.573
SEMA3C	CUST_563_PI416408490	0.8062	0.7943	0.5883	7.9611	0.59
EPB41L2	A_23_P134109	0.8061	0.778	0.5665	5.6899	0.563
LRRC49	A_23_P129174	0.8061	0.8125	0.601	5.0256	0.605
SYPL1	A_23_P93881	0.8061	0.7985	0.5785	6.2511	0.575
MYO5C	A_23_P140434	0.8061	0.7665	0.5431	6.2754	0.544
DYDC2	A_23_P75063	0.8061	0.7417	0.5779	10.6552	0.582
NANOS1	A_24_P383609	0.8061	0.7441	0.6331	6.7987	0.633
HHIP	A_23_P167129	0.806	0.8064	0.6079	8.5546	0.608
KLHDC8B	A_23_P125117	0.806	0.7871	0.6227	5.5373	0.624
EFNA5	A_24_P645914	0.8059	0.7792	0.586	6.5918	0.591
DOCK1	A_23_P45059	0.8059	0.7665	0.581	5.9454	0.58
CD164	A_24_P380536	0.8059	0.778	0.6197	5.6108	0.619
RASGRF1	A_23_P3371	0.8059	0.7725	0.6052	6.9724	0.604
TSHZ2	A_23_P143247	0.8058	0.7949	0.5852	7.8554	0.585
PEBP4	A_23_P157636	0.8057	0.7973	0.6074	7.8698	0.61
OSBPL5	A_23_P53081	0.8056	0.804	0.5809	5.5462	0.578
ZDHHC22	A_23_P355447	0.8055	0.8143	0.5902	6.9402	0.592
CPNE8	A_24_P56240	0.8055	0.8058	0.6045	8.3137	0.609
GPR62	A_23_P434289	0.8055	0.8119	0.6085	8.2386	0.608
XPR1	A_24_P702813	0.8055	0.801	0.6005	4.0569	0.602
CAPN13	A_23_P101972	0.8054	0.8046	0.6136	8.4363	0.612
GAB1	A_23_P18505	0.8053	0.8082	0.6094	7.4808	0.609
ARHGAP22	A_23_P75310	0.8053	0.7883	0.6028	5.5293	0.602
LDB3	A_24_P201367	0.8051	0.8143	0.6226	9.4341	0.621
MYO1B	A_23_P361049	0.805	0.7344	0.5452	6.133	0.547
PDE7B	A_23_P59338	0.8049	0.6491	0.4447	6.6978	0.443
GPRC5C	A_23_P38167	0.8049	0.6576	0.4362	4.7564	0.443
GALR1	A_23_P153155	0.8049	0.7532	0.6221	9.2158	0.622
SMOC2	A_23_P70307	0.8047	0.7381	0.5907	6.0874	0.589
SUSD1	A_23_P216610	0.8047	0.7562	0.5811	6.1719	0.579
MEGF10	A_23_P213893	0.8045	0.7992	0.5905	6.4731	0.59
SRGAP1	A_23_P162449	0.8045	0.7858	0.5459	6.4032	0.552
CYB561	A_24_P39843	0.8045	0.7211	0.5384	5.7245	0.538
C2orf77	A_24_P349145	0.8045	0.7163	0.5582	5.8811	0.557
HRH3	A_23_P412990	0.8042	0.7955	0.5825	9.4055	0.586
RGS5	A_23_P46045	0.8042	0.7737	0.6126	5.7188	0.612
IFIT2	A_23_P24004	0.8041	0.7683	0.5759	5.5114	0.573
ADA	A_23_P210482	0.8041	0.784	0.5738	7.0542	0.572
PIP5K1B	A_32_P465742	0.804	0.7556	0.5805	7.3711	0.579
MOBKL1A	A_23_P347059	0.804	0.7266	0.5053	4.3804	0.511
EPHX2	A_23_P8834	0.804	0.7985	0.5705	5.7289	0.577
PDZK1	A_23_P52121	0.8039	0.6987	0.4438	7.935	0.442
N4BP2	A_23_P309779	0.8039	0.7241	0.5879	4.0756	0.591
C11orf75	A_23_P75430	0.8037	0.7925	0.6177	6.8444	0.62
SLC8A1	A_24_P136866	0.8037	0.6848	0.5455	5.6703	0.543
HECTD2	A_32_P201979	0.8036	0.7701	0.6269	5.1822	0.628
TMOD1	A_23_P112289	0.8036	0.807	0.6186	6.9339	0.622
NRXN3	A_23_P251841	0.8036	0.755	0.5817	5.5764	0.578
FGFR1	A_23_P219105	0.8035	0.8094	0.6097	5.8362	0.61
TRIM36	CUST_1279_PI416573500	0.8035	0.7223	0.5415	8.8967	0.539
PRB2	A_23_P139434	0.8034	0.7199	0.46	8.8976	0.468
PLXNB3	CUST_8449_PI416261804	0.8034	0.8306	0.6304	5.8903	0.632
ANP32B	A_23_P20615	0.8033	0.7852	0.5791	5.8111	0.579
PPP4R4	CUST_9342_PI416261804	0.8033	0.7985	0.5866	6.1458	0.585
VEZF1	A_23_P404064	0.8033	0.775	0.5529	4.9014	0.554
BEX5	CUST_15283_PI416261804	0.8033	0.7308	0.5355	4.4275	0.535
WIPF3	CUST_847_PI416573500	0.8032	0.7695	0.5522	5.8019	0.551
ADCY9	A_24_P935103	0.8031	0.7798	0.6135	4.4081	0.612
FKBP1B	A_23_P142631	0.8031	0.7731	0.5916	7.0294	0.595
ITIH5	A_23_P104252	0.8029	0.7762	0.6149	5.5614	0.613
NMU	A_23_P69537	0.8028	0.7998	0.6051	11.7117	0.609
KL	A_23_P503064	0.8028	0.7223	0.5104	8.7269	0.509
FLJ37543	CUST_5999_PI416261804	0.8028	0.8119	0.6153	8.7749	0.615
C13orf27	A_23_P362046	0.8027	0.8119	0.5921	4.5026	0.595
E2F3	A_23_P385034	0.8026	0.7574	0.5271	5.4947	0.53
ARNTL	A_23_P162037	0.8026	0.8143	0.6131	5.3304	0.619
DUSP19	A_32_P367241	0.8025	0.8028	0.5982	5.6698	0.603
SLITRK5	A_24_P102293	0.8025	0.8167	0.6372	6.5394	0.642
ISG15	A_23_P819	0.8025	0.7356	0.5239	5.5771	0.527
GALNT13	A_23_P165372	0.8025	0.6999	0.5056	5.5177	0.506
MAS1	A_23_P168339	0.8025	0.631	0.3405	6.5278	0.351
SNTB2	CUST_599_PI416408490	0.8024	0.7931	0.5698	4.4061	0.578
C14orf53	A_32_P58513	0.8024	0.6116	0.3523	7.5649	0.357
LPCAT2	A_23_P141021	0.8023	0.804	0.6061	7.7263	0.606
PPTC7	A_23_P306933	0.8021	0.8064	0.6148	5.8867	0.615
STK39	A_23_P90762	0.8021	0.7913	0.6203	5.5772	0.621
LGALS8	A_23_P63017	0.802	0.7108	0.522	5.0482	0.52
PALMD	A_24_P188231	0.8019	0.7556	0.5595	5.2698	0.563
SIDT1	A_23_P132515	0.8019	0.7798	0.5845	6.9858	0.585
FAM38B	A_23_P130376	0.8019	0.7937	0.6155	6.484	0.614
CD52	A_23_P85800	0.8018	0.7877	0.5483	6.9633	0.554
DGKI	A_23_P169909	0.8018	0.7943	0.5955	5.7197	0.596
FANCB	CUST_13534_PI416261804	0.8018	0.7683	0.578	5.1686	0.577
C22orf42	CUST_1089_PI416573500	0.8018	0.6667	0.5325	8.2795	0.535
CTSZ	CUST_8503_PI416261804	0.8017	0.8173	0.5959	7.4712	0.597
PRUNE2	A_23_P406025	0.8017	0.7453	0.5685	5.2419	0.567
P2RX7	A_23_P25354	0.8016	0.7804	0.5817	5.4913	0.578
PIF1	A_23_P416468	0.8016	0.7556	0.631	7.6488	0.634
ISLR	A_23_P3312	0.8015	0.6957	0.5056	5.7825	0.516
PRKG2	CUST_11310_PI416261804	0.8014	0.7846	0.5786	8.1712	0.576
EFNB2	A_24_P355944	0.8014	0.7913	0.6007	5.5825	0.606
ZNF385D	CUST_1182_PI416261804	0.8014	0.784	0.5937	6.9138	0.592
MADCAM1	A_23_P153616	0.8014	0.7925	0.6191	9.0211	0.62
TRIM58	CUST_221_PI417507815	0.8014	0.7623	0.6166	9.9223	0.616
ZNF536	A_23_P130811	0.8013	0.8052	0.6084	6.5623	0.608
HSPH1	A_23_P88119	0.8013	0.7919	0.5745	4.328	0.574
C9orf89	A_23_P146367	0.8013	0.8004	0.5987	4.9659	0.597
PPP2R2B	A_23_P213620	0.8013	0.5917	0.416	3.6659	0.414
CPAMD8	A_23_P67198	0.8013	0.7604	0.6289	8.6687	0.63
GPD2	A_23_P119812	0.8012	0.8119	0.5807	5.6661	0.581
NRCAM	A_24_P252364	0.8012	0.7641	0.5818	4.5245	0.585
THSD7A	A_24_P400324	0.8011	0.7695	0.5604	4.8118	0.564
ARAP2	CUST_10848_PI416261804	0.8011	0.7326	0.538	6.0922	0.534
ERBB2IP	A_23_P30175	0.8009	0.7592	0.5208	5.6316	0.523
CAMK1	CUST_9918_PI416261804	0.8009	0.7931	0.5636	6.2174	0.563
FNTA	A_23_P24926	0.8009	0.8149	0.5948	5.0809	0.593
CDH10	A_23_P144656	0.8007	0.7955	0.6204	5.7891	0.626
ANUBL1	A_23_P1170	0.8007	0.7568	0.539	5.9275	0.547
RNF128	A_23_P148345	0.8007	0.7641	0.575	6.2768	0.577
KCNK3	A_23_P91104	0.8007	0.8161	0.6205	6.2017	0.62
C11orf9	A_23_P75790	0.8007	0.8058	0.614	7.9166	0.614
MEGF11	A_23_P54340	0.8007	0.7502	0.5468	6.3048	0.549
SEMA6B	A_23_P208900	0.8007	0.7508	0.5949	4.716	0.596
LRRC38	A_23_P103877	0.8006	0.6903	0.4339	9.1982	0.445
NR3C2	A_23_P392470	0.8005	0.6509	0.4539	5.8223	0.455
LRRC1	A_23_P215024	0.8004	0.7925	0.5876	5.6511	0.591
PALM2	A_23_P401265	0.8004	0.6437	0.4722	6.72	0.47
PHLDA3	A_23_P62959	0.8004	0.8076	0.6036	5.5766	0.604
DNALI1	A_23_P160377	0.8004	0.7477	0.5611	6.4622	0.562
LOC645722	A_24_P896205	0.8003	0.7925	0.6076	6.1201	0.607
CRYZ	A_23_P114662	0.8003	0.7659	0.567	6.2474	0.565
SAG	A_23_P5853	0.8002	0.6927	0.435	11.2232	0.437
KIF21A	A_24_P366315	0.8002	0.8022	0.6165	4.1929	0.62
RNF125	A_23_P101141	0.8002	0.7943	0.5967	7.6528	0.595
SACS	A_23_P128663	0.8002	0.7308	0.5843	3.9996	0.585
ANKRD40	CUST_9506_PI416261804	0.8001	0.807	0.6125	5.8109	0.612
SPTB	A_32_P134968	0.8001	0.7804	0.5678	7.341	0.566
HMBOX1	A_23_P134684	0.8001	0.7556	0.5969	6.0401	0.598
RPS6KA5	A_24_P304636	0.8	0.7701	0.5677	4.5824	0.569
IGF1	A_23_P13907	0.8	0.7429	0.589	5.8072	0.587
IMPACT	A_23_P208070	0.8	0.7925	0.6004	5.3764	0.604
OR7E156P	A_32_P32391	0.7999	0.7901	0.5969	5.177	0.599
ASAP1	A_23_P216278	0.7999	0.7568	0.5512	4.9976	0.55
GRM3	CUST_321_PI416408490	0.7999	0.8064	0.6096	6.5811	0.61
ENOX1	A_23_P128574	0.7999	0.6891	0.5092	5.246	0.51
TMEM132E	CUST_692_PI416379584	0.7997	0.7374	0.5611	6.9183	0.561
LOC100271715	CUST_1104_PI416379584	0.7997	0.7502	0.55	4.6712	0.55
USP25	A_23_P256676	0.7997	0.7526	0.6082	4.6624	0.608
NTN1	A_32_P53524	0.7995	0.7157	0.5577	8.8122	0.559
CTNNA1	A_23_P58647	0.7993	0.7931	0.5733	6.6219	0.572
TUBB2C	A_32_P187327	0.7993	0.7302	0.5233	4.0674	0.525
TMEM130	A_23_P349966	0.7992	0.6854	0.4629	6.1203	0.464
RPE65	CUST_16137_PI416261804	0.7992	0.7659	0.6115	10.5814	0.612
PPFIA4	A_23_P420692	0.7992	0.7877	0.5817	8.2095	0.586
PARD3	A_24_P35478	0.7991	0.7616	0.5586	6.8312	0.566
UROS	A_23_P35609	0.7991	0.7381	0.605	5.0917	0.605
C2orf82	CUST_9_PI416379584	0.7989	0.7913	0.607	8.3788	0.608
CA9	A_23_P157793	0.7989	0.3442	0.0933	6.2042	0.098
PLEKHH1	A_24_P134850	0.7989	0.8125	0.6057	11.2893	0.604
C11orf67	A_24_P49383	0.7988	0.778	0.5647	5.2021	0.564
RTN2	A_23_P89902	0.7988	0.7132	0.5622	5.9636	0.565
TMEM90B	A_23_P251043	0.7988	0.7471	0.607	5.1022	0.607
CDH19	A_23_P38735	0.7987	0.8113	0.6113	9.8612	0.611
FUCA2	A_23_P145408	0.7986	0.781	0.6045	4.3231	0.607
C6orf126	CUST_85_PI416573500	0.7985	0.7338	0.4559	8.6928	0.466
DPY19L1	A_23_P358628	0.7985	0.7858	0.5948	6.9668	0.596
GPRC5B	A_23_P324327	0.7984	0.7889	0.5654	7.4752	0.563
PPM1M	A_23_P258393	0.7984	0.7895	0.6277	5.3913	0.63
PRDM5	CUST_10864_PI416261804	0.7984	0.7489	0.589	5.41	0.59
KIRREL3	A_23_P104741	0.7982	0.7762	0.612	6.4174	0.612
THRSP	A_23_P105212	0.7982	0.6993	0.5167	7.5894	0.518
USH1C	A_23_P116430	0.7981	0.7792	0.5944	9.2864	0.59
CTTNBP2	A_23_P215744	0.7981	0.7399	0.5611	4.9872	0.558
ADSSL1	A_23_P76823	0.798	0.8252	0.5891	7.2836	0.59
RET	CUST_16248_PI416261804	0.7978	0.8052	0.5982	9.5965	0.597
CHRNA6	A_23_P157593	0.7978	0.7641	0.5541	9.4438	0.555
ZNF697	A_32_P19716	0.7977	0.7931	0.5858	6.4724	0.592
CLDN5	A_23_P6321	0.7976	0.7725	0.6221	6.0257	0.623
C4orf49	A_23_P255331	0.7975	0.7828	0.5647	5.3157	0.566
C21orf99	CUST_11629_PI416261804	0.7975	0.7374	0.4982	8.9193	0.499
MAP9	A_32_P172803	0.7975	0.7901	0.5956	5.6843	0.597
KIAA1324L	A_24_P320727	0.7974	0.7907	0.6168	4.804	0.62
FER1L4	A_23_P80048	0.7974	0.8149	0.5963	7.902	0.598
SH3RF2	A_24_P120537	0.7974	0.7447	0.4981	7.991	0.501
GSTT1	A_23_P254944	0.7974	0.7913	0.6109	8.9178	0.612
CITED4	A_32_P209230	0.7973	0.7211	0.5099	5.0195	0.51
ST8SIA1	A_23_P354705	0.7973	0.7895	0.581	5.0741	0.581
SH3PXD2A	A_23_P35456	0.7972	0.7895	0.6174	6.2579	0.618
FUT9	A_24_P463891	0.7971	0.807	0.6143	7.3103	0.62
DYNLT3	A_23_P73577	0.7971	0.8052	0.6004	4.7906	0.602
HIPK2	A_24_P500621	0.7971	0.7798	0.5719	7.814	0.57
TTC39B	A_23_P390097	0.7971	0.7937	0.5761	6.0373	0.577
NAPEPLD	A_32_P117170	0.7971	0.7967	0.595	5.4274	0.6
C9orf4	A_23_P135031	0.797	0.8203	0.6024	5.3438	0.603
ACCN4	A_24_P405375	0.797	0.7798	0.5792	7.2185	0.578
SPON2	A_23_P121533	0.797	0.7132	0.5104	10.9492	0.52
LMCD1	A_23_P6771	0.797	0.7701	0.5871	5.7171	0.588
CBLN3	A_23_P3159	0.7969	0.3091	0.0895	9.5627	0.089
DENND5A	A_23_P321201	0.7969	0.8088	0.6117	4.4489	0.612
HRH2	CUST_14781_PI416261804	0.7969	0.8046	0.5936	7.5389	0.601
VSTM2B	CUST_14131_PI416261804	0.7969	0.7883	0.6197	8.919	0.622
AGRN	A_23_P343411	0.7968	0.7229	0.5442	4.9461	0.543
HSD17B4	A_23_P92954	0.7968	0.8113	0.6061	4.1822	0.604
NCRNA00158	A_23_P132057	0.7967	0.712	0.5122	7.0317	0.508
GD136470	A_32_P184937	0.7965	0.7411	0.5417	6.3553	0.542
GADD45A	A_23_P23221	0.7965	0.7344	0.5247	4.7539	0.523
RASL11A	A_23_P14124	0.7964	0.7689	0.5915	6.7212	0.594
MCM7	A_23_P93690	0.7963	0.8143	0.5995	5.7068	0.599
MYBL1	A_24_P367227	0.7963	0.8131	0.6115	5.8117	0.613
NINJ1	A_23_P169137	0.7963	0.7278	0.505	5.1055	0.51
CLK4	A_23_P61674	0.7963	0.7084	0.4773	5.1928	0.484
NKX61	CUST_14623_PI416261804	0.7961	0.81	0.5869	11.6525	0.586
CLEC4G	A_23_P153390	0.7961	0.7992	0.5817	11.9471	0.582
NCK2	CUST_7502_PI416261804	0.7961	0.7048	0.4623	4.6185	0.47
GNAS	A_24_P273666	0.7961	0.703	0.4991	3.8788	0.499
PIM1	A_23_P345118	0.7961	0.7725	0.5738	5.932	0.573
CCDC34	CUST_6996_PI416261804	0.796	0.7725	0.5954	4.4274	0.592
GCA	A_23_P28485	0.7959	0.7998	0.5565	5.0833	0.554
ANKRD45	A_24_P307498	0.7959	0.7907	0.5853	7.6772	0.584
SPTLC2	A_23_P3146	0.7957	0.7671	0.5701	4.483	0.568
GAB2	A_23_P203743	0.7957	0.7877	0.555	6.2109	0.552
PLCH1	A_23_P339240	0.7957	0.7598	0.5985	7.1573	0.601
CSMD3	A_23_P326020	0.7957	0.7356	0.5206	4.9013	0.518
HCN2	CUST_907_PI416573500	0.7957	0.7816	0.6344	6.9934	0.634
COL19A1	A_23_P375922	0.7955	0.7871	0.573	7.6417	0.58
UHMK1	A_23_P342067	0.7955	0.7205	0.5174	3.8877	0.522
SNTG1	CUST_1044_PI416379584	0.7954	0.807	0.6127	6.9035	0.613
ECM1	A_23_P160559	0.7954	0.7864	0.5707	6.8279	0.576
SHROOM1	A_23_P156185	0.7952	0.7786	0.5836	5.5999	0.583
LIPA	A_23_P97860	0.7951	0.7447	0.5444	5.8827	0.542
HTR1E	A_23_P70648	0.7951	0.7604	0.5664	8.1148	0.567
STK32A	A_23_P355394	0.7951	0.7786	0.596	8.7168	0.599
ZDHHC20	A_23_P99397	0.795	0.7901	0.6075	5.5795	0.608
C18orf56	A_24_P238499	0.7948	0.7852	0.541	11.4455	0.537
TCP11L2	A_23_P419107	0.7948	0.7961	0.5899	6.3265	0.589
DNAH2	A_32_P206899	0.7947	0.7792	0.5953	12.1572	0.599
LRRIQ1	A_24_P410399	0.7947	0.7459	0.5887	7.6224	0.587
FAM89A	A_24_P418408	0.7944	0.781	0.5753	6.9328	0.582
CRMP1	A_23_P132889	0.7943	0.7774	0.6097	5.3593	0.61
PDE1C	A_24_P206328	0.7942	0.7683	0.5527	7.3761	0.551
C1QL1	A_23_P77993	0.7941	0.6854	0.475	7.3559	0.472
FOXA1	A_23_P37127	0.794	0.3854	0.2076	8.713	0.207
PLXND1	A_24_P376391	0.794	0.7713	0.5775	6.4037	0.577
RBM24	A_23_P167812	0.794	0.7719	0.5926	8.6085	0.593
HTR5A	CUST_1713_PI417557136	0.794	0.7374	0.5642	7.9224	0.569
MAP4K4	A_23_P108604	0.7939	0.7731	0.5919	6.6961	0.59
PTPDC1	A_23_P20876	0.7938	0.8046	0.6101	4.7799	0.613
PLK5P	A_32_P50223	0.7938	0.7822	0.5472	9.5648	0.547
JPH3	CUST_14207_PI416261804	0.7937	0.7489	0.5304	6.6582	0.528
[truncated: 15,349 more rows]
