# Supplementary material for: A comparison of anatomic and cellular transcriptome structures across 40 human brain diseases
Source: PLoS Biol. 2023 Apr 20;21(4):e3002058. doi: 10.1371/journal.pbio.3002058 (PMC10118126; doi:10.1371/journal.pbio.3002058)
Supplement: S1 Data — (ZIP) [file pbio.3002058.s009.zip › Input/Disease_HBA_stability_Cell_tau.csv]

disease_name	HBA_DS	HBA_DS_rank	Cell_Dtau	Cell_Dtau_rank
alcoholic intoxication	0.6185	26	0.237406997951359	20
alzheimer disease	0.583	33	0.220124889675558	29
amnesia	0.71	10	0.193222820828479	35
amphetamine-related disorders	0.7025	14	0.239427817665086	19
amyotrophic lateral sclerosis	0.6505	23	0.273633502218671	8
astrocytoma	0.644	24	0.224224405964672	27
ataxia	0.785	6	0.329973581339854	4
autistic disorder	0.7045	13	0.254534616416456	13
bipolar disorder	0.6845	18	0.27460141783606	7
cocaine-related disorders	0.71	10	0.256115051609278	12
dementia	0.559	35	0.26981015430589	9
depressive disorder	0.691	17	0.24092680993696	18
dystonia	0.617	27	0.207215957874558	32
epilepsy	0.693	16	0.289722332227966	6
epilepsy, temporal lobe	0.7855	5	0.346759135832251	2
frontotemporal lobar degeneration	0.504	39	0.244327225658109	17
glioblastoma	0.595	31	0.247752148334999	16
glioma	0.611	28	0.206066817059778	33
gliosarcoma	0.5355	37	0.212131261532956	30
heroin dependence	0.603	30	0.207364047087027	31
huntington disease	0.683	20	0.232321203379759	23
hyperalgesia	0.696	15	0.183227730321876	37
language development disorders	0.819	1	0.493897756470763	1
learning disorders	0.71	10	0.249439445587489	15
marijuana abuse	0.641	25	0.225267339413926	26
mental retardation, x-linked	0.519	38	0.227536034976382	25
migraine disorders	0.709	12	0.234750958833349	22
multiple sclerosis	0.56	34	0.146597781569412	38
narcolepsy	0.6625	21	0.259714978434253	11
neuralgia	0.794	3	0.183553377172014	36
neurofibromatosis 1	0.6095	29	0.229512780240818	24
obsessive-compulsive disorder	0.805	2	0.34220388278053	3
parkinson disease	0.5835	32	0.222225602287936	28
parkinsonian disorders	0.6835	19	0.204371840036362	34
schizophrenia	0.659	22	0.250355297655324	14
seasonal affective disorder	0.751	7	0.23611288729571	21
spastic paraplegia, hereditary	0.541	36	0.260178654003763	10
substance withdrawal syndrome	0.726	8	0.295432313769907	5
tobacco use disorder	0.791	4	0.134001219299324	40
williams syndrome	0.482	40	0.146042485189814	39
