# Supplementary material for: A comparison of anatomic and cellular transcriptome structures across 40 human brain diseases
Source: PLoS Biol. 2023 Apr 20;21(4):e3002058. doi: 10.1371/journal.pbio.3002058 (PMC10118126; doi:10.1371/journal.pbio.3002058)
Supplement: S1 Data — (ZIP) [file pbio.3002058.s009.zip › Input/CTX_genes.csv]

	x
1	a1bg
2	a2m
3	aanat
4	abat
5	abca1
6	abca7
7	abcb1
8	abcb7
9	abi3
10	acads
11	acadsb
12	ache
13	acp1
14	acsl4
15	acsl6
16	acsm1
17	actb
18	actr2
19	acvr1
20	ada
21	adam12
22	adamts3
23	adamtsl3
24	adarb1
25	adcy1
26	adcy2
27	adcy3
28	adcy5
29	adcy7
30	adcy8
31	adcyap1
32	adcyap1r1
33	adh1c
34	adk
35	adm
36	adnp2
37	adora1
38	adora2a
39	adra1a
40	adra2a
41	adra2c
42	adrb1
43	adrb2
44	adsl
45	adss
46	aga
47	agap1
48	ager
49	agt
50	ahi1
51	aif1
52	ak5
53	akap10
54	akr1a1
55	akt1
56	akt2
57	alb
58	aldh1a1
59	aldh1a2
60	aldh2
61	aldh3b1
62	alg8
63	alk
64	alox5
65	als2cl
66	amacr
67	ambra1
68	amfr
69	ang
70	ank3
71	ankk1
72	anxa11
73	aoah
74	apba2
75	apbb2
76	apc
77	apoa4
78	apod
79	apoe
80	apol2
81	apol4
82	app
83	aprt
84	aqp4
85	arc
86	arcn1
87	arhgap1
88	arhgap18
89	arhgef11
90	arhgef9
91	arl6ip5
92	arntl
93	arntl2
94	arrb2
95	artn
96	arvcf
97	asah1
98	astn2
99	atf3
100	atf4
101	atf5
102	atm
103	atp10a
104	atp1a1
105	atp1a2
106	atp1a3
107	atp2a2
108	atp7a
109	atp9b
110	atrx
111	atxn2
112	atxn3
113	auts2
114	avp
115	avpr1a
116	b3gat1
117	b3gat2
118	b3gnt2
119	bace1
120	bag1
121	bax
122	baz1b
123	bche
124	bcl11a
125	bcl2
126	bcl7b
127	bcl9
128	bcr
129	bdkrb1
130	bdkrb2
131	bdnf
132	becn1
133	bhlhe40
134	bhlhe41
135	bicc1
136	bid
137	bin1
138	blmh
139	bloc1s1
140	bloc1s3
141	braf
142	brap
143	brca1
144	brd1
145	btbd9
146	btc
147	btd
148	btg1
149	c14orf28
150	c1qb
151	c21orf2
152	c3orf58
153	c4b
154	c9orf72
155	cacna1a
156	cacna1b
157	cacna1c
158	cacna1d
159	cacna1f
160	cacna1g
161	cacna1h
162	cacna2d1
163	cacna2d2
164	cacnb2
165	cacnb4
166	cacng2
167	cadm1
168	cadps2
169	calb1
170	calca
171	calhm1
172	calm1
173	calm2
174	calr
175	caly
176	camk1g
177	camk2a
178	camk2b
179	camk4
180	camkk2
181	cartpt
182	cask
183	casp3
184	casp4
185	cat
186	cav1
187	cbs
188	ccdc137
189	ccdc68
190	ccdc86
191	ccdc88c
192	cchcr1
193	cck
194	cckbr
195	ccl2
196	ccna2
197	ccnd1
198	ccnd2
199	ccnf
200	cd163
201	cd19
202	cd2ap
203	cd33
204	cd55
205	cdc42
206	cdc42se2
207	cdh10
208	cdh13
209	cdh7
210	cdh9
211	cdk5
212	cdk5r1
213	cdkn1c
214	cdkn2a
215	ceacam21
216	cebpb
217	cebpg
218	ces1
219	ces2
220	cgnl1
221	chat
222	chchd10
223	chd2
224	chd4
225	chd8
226	chek1
227	chga
228	chgb
229	chi3l1
230	chl1
231	chmp1b
232	chmp2b
233	chrm1
234	chrm2
235	chrm4
236	chrm5
237	chrna2
238	chrna3
239	chrna4
240	chrna5
241	chrna6
242	chrna7
243	chrnb2
244	chrnb3
245	ckb
246	cldn3
247	cldn4
248	cldn5
249	clip2
250	clock
251	clu
252	cmklr1
253	cmya5
254	cnih3
255	cnnm2
256	cnp
257	cnr1
258	cnr2
259	cntn3
260	cntn4
261	cntn6
262	cntnap2
263	col21a1
264	col28a1
265	comt
266	cox8a
267	cp
268	cplx1
269	cplx2
270	creb1
271	crh
272	crhbp
273	crhr1
274	crhr2
275	crmp1
276	cry1
277	cry2
278	csf2ra
279	csf2rb
280	csk
281	csmd1
282	csmd2
283	csmd3
284	csnk1e
285	cspg5
286	csrp1
287	cst3
288	ctcf
289	ctnna2
290	ctnnb1
291	ctnnd2
292	ctrl
293	ctsk
294	ctxn3
295	cubn
296	cul7
297	cux2
298	cxorf36
299	cyfip1
300	cyp19a1
301	cyp1a2
302	cyp2d6
303	cyp2e1
304	cyp3a4
305	cyp46a1
306	daam2
307	dab1
308	dao
309	dazap1
310	dbn1
311	dbnl
312	dbr1
313	dcc
314	dcdc2
315	dclk1
316	dctn1
317	dctn5
318	ddc
319	ddo
320	ddr1
321	deaf1
322	dgcr2
323	dgcr6
324	dgcr8
325	dgkb
326	dgkh
327	dhcr24
328	dhcr7
329	dhfr
330	dicer1
331	dio2
332	disc1
333	dixdc1
334	dkk3
335	dkk4
336	dlg1
337	dlg2
338	dlg3
339	dlg4
340	dlgap1
341	dlgap2
342	dll3
343	dlx1
344	dlx2
345	dnajb1
346	dnm1
347	dnmt1
348	dnmt3b
349	dock4
350	dock9
351	dok5
352	dpp4
353	dpp6
354	dpyd
355	dpysl2
356	drd1
357	drd2
358	drd3
359	drd4
360	drd5
361	dscam
362	dtnbp1
363	dusp1
364	dusp4
365	dusp6
366	dym
367	edem2
368	edn1
369	efnb2
370	egf
371	egr1
372	egr3
373	egr4
374	ehhadh
375	ehmt2
376	eif2s1
377	eif4a2
378	eif4e
379	eif5
380	elavl2
381	eln
382	eml5
383	emx2
384	en1
385	en2
386	eno1
387	eno2
388	epha1
389	epha4
390	ephx1
391	erbb2
392	erbb3
393	erbb4
394	ercc4
395	erf
396	esam
397	f2
398	faah
399	fabp5
400	fabp7
401	fads2
402	fam3d
403	fanca
404	fancb
405	fancc
406	fance
407	fancf
408	fancg
409	fanci
410	fancl
411	fancm
412	farp2
413	fas
414	fastkd5
415	fat2
416	fbp1
417	fbxl21
418	fbxl3
419	fbxo40
420	fbxo45
421	fdft1
422	fev
423	fez1
424	fgd1
425	fgf17
426	fgf2
427	fgf20
428	fgfr1
429	fgfr2
430	fhit
431	fig4
432	fkbp15
433	fkbp5
434	fkbp6
435	flna
436	fmr1
437	folh1
438	folr1
439	fos
440	fosb
441	foxp2
442	frmpd4
443	fstl1
444	fth1
445	ftl
446	fto
447	fus
448	fut8
449	fxyd1
450	fxyd6
451	fyn
452	fzd4
453	fzd9
454	g6pd
455	gabarap
456	gabbr1
457	gabbr2
458	gabpa
459	gabra1
460	gabra2
461	gabra3
462	gabra4
463	gabra5
464	gabra6
465	gabrb1
466	gabrb2
467	gabrb3
468	gabrd
469	gabrg1
470	gabrg2
471	gad1
472	gad2
473	gal
474	gap43
475	gapdhs
476	gcc1
477	gch1
478	gclc
479	gdi1
480	gdnf
481	gfap
482	gfra1
483	gfra3
484	gh1
485	ghr
486	ghrl
487	gja1
488	gja8
489	gle1
490	glo1
491	glul
492	gnai1
493	gnal
494	gnao1
495	gnas
496	gnb1
497	gnb1l
498	gnb3
499	gnpat
500	gphn
501	gpm6a
502	gpr153
503	gpr155
504	gpr78
505	gps1
506	gpsm1
507	gpx1
508	grb10
509	grb2
510	gria1
511	gria2
512	gria3
513	gria4
514	grid1
515	grik1
516	grik2
517	grik3
518	grik4
519	grik5
520	grin1
521	grin2a
522	grin2b
523	grin2d
524	grin3a
525	grk6
526	grm1
527	grm2
528	grm3
529	grm4
530	grm5
531	grm7
532	grm8
533	grn
534	grpr
535	gsk3a
536	gsk3b
537	gsn
538	gsr
539	gstm1
540	gstm2
541	gstp1
542	gstt1
543	gstt2
544	gstz1
545	gtf2i
546	gtf2ird1
547	gype
548	gzmb
549	h2afx
550	h3f3a
551	hagh
552	hat1
553	hcg9
554	hcn1
555	hcrt
556	hcrtr1
557	hdac1
558	hdac2
559	hdac3
560	hdac4
561	hdac5
562	hdac6
563	hdac9
564	hdlbp
565	hey1
566	hey2
567	hgf
568	hhat
569	hif1a
570	hint1
571	hip1r
572	hist1h1e
573	hist1h3a
574	hk1
575	hla-a
576	hla-b
577	hla-c
578	hla-drb1
579	hla-drb4
580	hla-drb5
581	hla-e
582	hla-g
583	hla-j
584	hmga1
585	hmgb1
586	hmgxb4
587	hmox1
588	hnrnpa1
589	hnrnpa3
590	homer1
591	homer2
592	hoxd1
593	hoxd11
594	hp
595	hpgds
596	hps4
597	hras
598	hrh1
599	hrh2
600	hs3st4
601	hsd11b1
602	hsp90b1
603	hspa12a
604	hspa1a
605	hspa1l
606	hspa4
607	hspa5
608	hspa9
609	hspb3
610	htr1a
611	htr1b
612	htr1d
613	htr1f
614	htr2a
615	htr2c
616	htr3a
617	htr3b
618	htr3c
619	htr3d
620	htr4
621	htr5a
622	htr6
623	htr7
624	htt
625	icam1
626	ide
627	idh2
628	ido1
629	ifna1
630	igf1
631	igf1r
632	igf2
633	igf2bp2
634	igf2r
635	igfbp2
636	igfbp3
637	il15
638	il17c
639	il18
640	il18r1
641	il1b
642	il2rb
643	il3ra
644	il6r
645	ilk
646	immp2l
647	impa1
648	impa2
649	impact
650	inpp1
651	inpp5a
652	ins
653	insr
654	ipo5
655	iqsec2
656	itga2
657	itga4
658	itga8
659	itga9
660	itgam
661	itgb3
662	itih3
663	itih4
664	itm2b
665	itpr1
666	jag1
667	jag2
668	jakmip1
669	jarid2
670	jmjd1c
671	jun
672	jund
673	kcna2
674	kcnab2
675	kcnb1
676	kcnc4
677	kcnh1
678	kcnh2
679	kcnh5
680	kcnh6
681	kcnj3
682	kcnj6
683	kcnk10
684	kcnk2
685	kcnma1
686	kcnn3
687	kcnq2
688	kcnq3
689	kcns3
690	kctd12
691	kdm2b
692	kdm5c
693	kdr
694	kiaa1549
695	kif17
696	kif2a
697	kitlg
698	kl
699	klf12
700	klf5
701	klhl5
702	klk8
703	kmo
704	kpna1
705	kpna3
706	kras
707	kremen1
708	l2hgdh
709	lama1
710	lama2
711	lamb1
712	lars2
713	lasp1
714	lats1
715	lats2
716	lbx1
717	ldha
718	lgi1
719	lhx6
720	lif
721	lifr
722	limk1
723	lingo2
724	lman2l
725	lmod2
726	lpar1
727	lpl
728	lrp1
729	lrp2
730	lrp8
731	lrrc7
732	lrrtm1
733	lsamp
734	lta
735	lta4h
736	lyrm4
737	lztr1
738	m6pr
739	macrod2
740	mad1l1
741	mag
742	magec1
743	magel2
744	magi1
745	magi2
746	manea
747	maoa
748	maob
749	map2
750	map2k1
751	map2k5
752	map2k7
753	map6
754	mapk1
755	mapk14
756	mapk3
757	mapk7
758	mapk8
759	mapk9
760	mapt
761	mark1
762	mark2
763	matr3
764	mbd2
765	mbd3
766	mbd4
767	mbd5
768	mbnl1
769	mbp
770	mc1r
771	mcat
772	mcc
773	mchr1
774	mchr2
775	mdga1
776	mdh1
777	mdk
778	me2
779	mecp2
780	med12
781	med15
782	mef2c
783	megf10
784	met
785	mfge8
786	micb
787	mif
788	mlc1
789	mlh1
790	mllt3
791	mlxipl
792	mmab
793	mme
794	mmp9
795	mobp
796	mog
797	mpo
798	mppe1
799	mpz
800	mpzl1
801	ms4a4a
802	msh2
803	msh6
804	msra
805	mtf1
806	mthfd1
807	mthfr
808	mtnr1a
809	mtor
810	mtr
811	myo16
812	myo1d
813	myo5b
814	myo9b
815	myt1l
816	napg
817	nav1
818	nbea
819	ncam1
820	ncan
821	ncoa3
822	ncstn
823	nde1
824	ndel1
825	ndp
826	ndrg1
827	ndst3
828	ndufs1
829	ndufv1
830	ndufv2
831	ndufv3
832	nedd4
833	nefh
834	nefl
835	nefm
836	nek1
837	nek4
838	neurog1
839	nf1
840	nfasc
841	nfix
842	ngf
843	ngfr
844	nkapl
845	nlgn1
846	nlgn2
847	nlgn3
848	nlgn4x
849	nnmt
850	nod2
851	nos1
852	nos1ap
853	nos2
854	nos3
855	notch1
856	notch2
857	notch4
858	npas1
859	npas2
860	npas3
861	npc1
862	nptn
863	nptx2
864	npy
865	npy1r
866	npy2r
867	nqo2
868	nr1d1
869	nr2e1
870	nr3c1
871	nr3c2
872	nr4a2
873	nrcam
874	nrg1
875	nrg3
876	nrgn
877	nrip1
878	nrn1
879	nrp2
880	nrxn1
881	nrxn2
882	nrxn3
883	nsd1
884	ntf3
885	ntf4
886	ntng1
887	ntng2
888	ntrk1
889	ntrk2
890	ntrk3
891	nts
892	nufip2
893	numbl
894	oas2
895	olig2
896	opa1
897	opcml
898	ophn1
899	opn4
900	oprd1
901	oprk1
902	oprl1
903	oprm1
904	optn
905	otx2
906	oxsr1
907	oxt
908	oxtr
909	p2rx2
910	p2rx3
911	p2rx4
912	p2rx7
913	pafah1b1
914	pag1
915	pah
916	pak2
917	palb2
918	pank2
919	pask
920	pawr
921	pax6
922	paxip1
923	pbrm1
924	pcdh10
925	pcdh11x
926	pcdh17
927	pcdh19
928	pcdh8
929	pck1
930	pclo
931	pcm1
932	pcnt
933	pcolce2
934	pde10a
935	pde1b
936	pde4a
937	pde4b
938	pde4d
939	pde6c
940	pde7b
941	pde9a
942	pdgfrb
943	pdik1l
944	pdk1
945	pdlim5
946	pdyn
947	pdzk1
948	pecam1
949	pecr
950	pemt
951	penk
952	per1
953	per2
954	per3
955	pex5l
956	pfkfb3
957	pfkl
958	pfn1
959	pgam1
960	pgbd1
961	pgp
962	phb
963	pi4k2b
964	pi4ka
965	picalm
966	pick1
967	pik3c3
968	pik3ca
969	pik3cb
970	pink1
971	pip4k2a
972	pip4k2c
973	pitpnm1
974	pitx3
975	pknox2
976	pla2g4a
977	pla2g4b
978	pla2g4c
979	pla2g6
980	plaa
981	plat
982	plaur
983	plcb1
984	plcg1
985	plcg2
986	plcl2
987	plcxd3
988	pld3
989	pld5
990	plekha6
991	pllp
992	plp1
993	plscr4
994	plxna2
995	pmch
996	pml
997	pmp2
998	pms2
999	pnoc
1000	pnpo
1001	pola1
1002	polg
1003	pom121
1004	pomc
1005	pon2
1006	pon3
1007	por
1008	pou3f2
1009	pou5f1
1010	pou6f2
1011	ppara
1012	ppard
1013	pparg
1014	ppargc1a
1015	ppia
1016	ppid
1017	ppp1r1b
1018	ppp1r9b
1019	ppp2r2c
1020	ppp3cc
1021	ppp3r1
1022	pqbp1
1023	prdm2
1024	prdx6
1025	prf1
1026	prkca
1027	prkcb
1028	prkce
1029	prkcg
1030	prkci
1031	prkcz
1032	prkg1
1033	prl
1034	prlr
1035	prmt6
1036	prnp
1037	prodh
1038	prok2
1039	prokr1
1040	prph
1041	prss16
1042	psat1
1043	psd
1044	psd3
1045	psen1
1046	psen2
1047	ptchd1
1048	pten
1049	ptgds
1050	ptger1
1051	ptger3
1052	ptgs1
1053	ptgs2
1054	ptpn1
1055	ptpn11
1056	ptpn21
1057	ptpn5
1058	ptpn6
1059	ptpra
1060	ptprz1
1061	pum1
1062	pvalb
1063	pyy
1064	qki
1065	r3hdml
1066	rab11fip5
1067	rab39b
1068	rab40al
1069	rac1
1070	raf1
1071	rai1
1072	raly
1073	ranbp9
1074	rapgef5
1075	rapgef6
1076	rara
1077	rasd2
1078	rasgrf1
1079	rasgrp1
1080	rb1cc1
1081	rbp1
1082	rcbtb1
1083	reep3
1084	rela
1085	reln
1086	rest
1087	retn
1088	rfc2
1089	rfx4
1090	rgs1
1091	rgs12
1092	rgs17
1093	rgs2
1094	rgs4
1095	rgs5
1096	rgs9
1097	rims1
1098	rims2
1099	rims3
1100	rnf123
1101	rnf135
1102	rnf41
1103	rnf8
1104	robo1
1105	robo2
1106	robo3
1107	robo4
1108	ror1
1109	rora
1110	rpl10
1111	rps6ka5
1112	rtkn2
1113	rtn4
1114	rtn4r
1115	s100a10
1116	s100b
1117	s1pr1
1118	sap30bp
1119	sat1
1120	sbno1
1121	sbno2
1122	scamp5
1123	scarb1
1124	scfd1
1125	scn1a
1126	scn1b
1127	scn2a
1128	scn8a
1129	sct
1130	sdccag8
1131	sdf4
1132	sdha
1133	sec24c
1134	selenbp1
1135	sema3a
1136	sema3d
1137	sema5a
1138	serpina1
1139	serpina5
1140	serpina6
1141	serpini1
1142	setbp1
1143	setd1a
1144	setdb1
1145	sez6l
1146	sez6l2
1147	sfrp1
1148	sgce
1149	sgcz
1150	sh3pxd2a
1151	sh3rf3
1152	shank1
1153	shank2
1154	shank3
1155	shmt1
1156	sigmar1
1157	sirpb1
1158	sirt1
1159	slc12a2
1160	slc12a5
1161	slc12a6
1162	slc17a6
1163	slc17a7
1164	slc18a1
1165	slc18a2
1166	slc19a1
1167	slc1a1
1168	slc1a2
1169	slc1a3
1170	slc1a6
1171	slc25a12
1172	slc25a27
1173	slc25a4
1174	slc26a8
1175	slc2a1
1176	slc2a4
1177	slc30a3
1178	slc30a4
1179	slc30a6
1180	slc38a2
1181	slc39a3
1182	slc40a1
1183	slc4a10
1184	slc5a3
1185	slc6a1
1186	slc6a11
1187	slc6a12
1188	slc6a13
1189	slc6a3
1190	slc6a5
1191	slc6a8
1192	slc6a9
1193	slc7a10
1194	slc9a9
1195	slco1c1
1196	slit2
1197	slit3
1198	slitrk5
1199	smad3
1200	smad5
1201	smarca2
1202	smarca4
1203	sms
1204	smyd3
1205	snap25
1206	snap29
1207	snca
1208	sncb
1209	snd1
1210	sntg2
1211	snx31
1212	socs2
1213	sod1
1214	sod2
1215	sorcs2
1216	sorl1
1217	sox10
1218	sox5
1219	sp1
1220	sp4
1221	sp8
1222	sparc
1223	sparcl1
1224	spata5
1225	spr
1226	spred1
1227	sptbn2
1228	sqstm1
1229	srd5a1
1230	srebf1
1231	srebf2
1232	srgap3
1233	srr
1234	sst
1235	sstr5
1236	st3gal1
1237	st6gal1
1238	st6galnac1
1239	st8sia2
1240	stab1
1241	stambp
1242	stat3
1243	sth
1244	stip1
1245	stk39
1246	stmn1
1247	ston2
1248	stx1a
1249	stx1b
1250	stxbp1
1251	stxbp6
1252	sult4a1
1253	sv2a
1254	syn1
1255	syn2
1256	syn3
1257	syne1
1258	syngap1
1259	syngr1
1260	syp
1261	syt11
1262	syt13
1263	tac1
1264	tacr3
1265	taf15
1266	taf1c
1267	tap1
1268	tap2
1269	tapbp
1270	tardbp
1271	tbk1
1272	tbl2
1273	tbp
1274	tbx19
1275	tcf4
1276	tcf7l2
1277	tcn2
1278	tdo2
1279	tek
1280	tekt5
1281	tet1
1282	tf
1283	tfam
1284	tgfb1
1285	tgm2
1286	th
1287	thbd
1288	thbs1
1289	timeless
1290	tle1
1291	tll2
1292	tlr2
1293	tlr3
1294	tlr4
1295	tmem106b
1296	tmlhe
1297	tmsb10
1298	tnf
1299	tnfrsf11b
1300	tnfrsf1a
1301	tnfrsf21
1302	tnfsf13
1303	tnik
1304	tnxb
1305	tom1
1306	top3b
1307	tph2
1308	tpp1
1309	tpt1
1310	trak1
1311	trem2
1312	trh
1313	trmt2a
1314	trpc3
1315	trpm2
1316	trpm3
1317	trpv1
1318	trrap
1319	tsc1
1320	tsc2
1321	tshb
1322	tsnare1
1323	tsnax
1324	tspan18
1325	tspan8
1326	tspo
1327	ttr
1328	tuba8
1329	txndc5
1330	txnrd1
1331	tyk2
1332	ube2h
1333	ube2t
1334	ube3a
1335	ubqln2
1336	ucn
1337	ucp2
1338	uhmk1
1339	ulk4
1340	unc13a
1341	unc5c
1342	upb1
1343	upf3b
1344	usp46
1345	usp48
1346	vapa
1347	vapb
1348	vcp
1349	vdac1
1350	vdac2
1351	vdr
1352	vegfa
1353	vgf
1354	vip
1355	vipr2
1356	vldlr
1357	vps35
1358	vps39
1359	vrk2
1360	vsnl1
1361	wbscr22
1362	wbscr27
1363	wfs1
1364	wnt2
1365	wwc1
1366	xbp1
1367	xpc
1368	xrcc1
1369	xrcc4
1370	ywhae
1371	ywhah
1372	ywhaz
1373	zdhhc8
1374	zic2
1375	zkscan4
1376	zmynd11
1377	znf385d
1378	znf41
1379	znf423
1380	znf480
1381	znf530
1382	znf565
1383	znf674
1384	znf711
1385	znf74
1386	znf804a
