# Supplementary material for: A comparison of anatomic and cellular transcriptome structures across 40 human brain diseases
Source: PLoS Biol. 2023 Apr 20;21(4):e3002058. doi: 10.1371/journal.pbio.3002058 (PMC10118126; doi:10.1371/journal.pbio.3002058)
Supplement: S1 Data — (ZIP) [file pbio.3002058.s009.zip › Input/EWCE_subclass_p_human.csv]

	Astrocyte	Endothelial	L2/3 IT	L4 IT	L5 ET	L5 IT	L5/6 NP	L6 CT	L6 IT	L6 IT Car3	L6b	Lamp5	Micro/PVM	Oligo	OPC	Pvalb	Sncg	Sst	Sst Chodl	Vip
1	0.7935	0.84526	0.15822	0.15315	0.89075	0.13224	0.17226	0.33033	0.42575	0.30099	0.24933	0.67577	0.18406	0.96407	0.19523	0.27227	0.50556	0.05059	0.30569	0.498
2	0.73662	0.54939	0.98996	0.82531	0.94453	0.97949	0.59944	0.94538	0.98868	0.89881	0.94975	0.28122	0.00107	0.74302	0.32139	0.92946	0.01466	0.97275	0.32894	0.5831
3	0.99411	0.66942	0.32216	0.79304	0.63789	0.05151	0.02341	0.4819	0.71098	0.95143	0.12842	0.05268	0.98842	0.74349	0.91776	0.01269	0.21537	0.06675	0.22113	0.00452
4	0.63522	0.9712	0.22962	0.80404	0.22718	0.03726	0.08778	0.01209	0.05112	0.14077	0.0164	0.57058	0.93785	0.6997	0.24818	0.58379	0.59449	0.01051	0.08715	0.69386
5	0.13233	0.97326	0.54534	0.16779	0.49921	0.28874	0.66364	0.55203	0.26595	0.14567	0.64197	0.11194	0.66501	0.5935	0.5884	0.06513	0.18811	0.2038	0.76496	0.21662
6	0.0643	0.30359	0.44184	0.06623	0.71579	0.87923	0.46592	0.94178	0.74438	0.78112	0.97099	0.93265	0.69558	0.22003	0.08227	0.12976	0.98691	0.62829	0.72783	0.87831
7	0.98365	0.153	0.09087	0.10593	0.03784	0.28732	0.34919	0.45781	0.09344	0.57555	0.42661	0.26486	0.83383	0.95484	0.68968	0.07514	0.77218	0.04618	0.56701	0.59221
8	0.87618	0.57442	0.10577	0.15434	0.15566	0.04508	0.07302	0.03293	0.08161	0.025	0.14124	0.00569	0.9998	0.99906	0.81913	0.58191	0.00041	0.05039	0.17089	0.0209
9	0.17005	0.99774	0.01738	0.09212	0.01488	0.32235	0.01198	0.52527	0.21227	0.00438	0.17015	0.03216	0.97147	0.99995	0.81203	0.15203	0.00025	0.7732	0.06387	0.01734
10	0.98646	0.99975	0.00173	0.22437	0.05476	0.00088	0.1675	0.15002	0.00769	0.01709	0.01541	0.0154	0.99926	0.99878	0.7496	0.4746	0.005	0.0642	6e-05	0.23151
11	0.34025	0.53264	0.95104	0.81548	0.48006	0.91299	0.04959	0.83472	0.91175	0.90576	0.61621	0.75626	0.02923	0.564	0.64843	0.83897	0.70588	0.79998	0.13518	0.80982
12	0.73668	0.98963	0.00129	0.85531	0.00156	0.37096	0.57336	0.7793	0.17033	0.08449	0.12064	0.01955	0.87574	0.96507	0.99989	0.46021	0.00454	0.04529	0.00122	0.00198
13	0.95384	0.17671	0.34999	0.53856	0.61326	0.3331	0.23462	0.01851	0.16269	0.04772	0.39397	0.12564	0.9182	0.9785	0.88803	0.01914	0.24561	0.64719	0.16446	0.19484
14	0.30886	0.97219	0.02202	0.08357	0.21275	0.01209	0.31598	0.21254	0.00024	0.21958	0.06683	0.62383	0.97961	1	0.99815	0.03988	0.83104	0.01428	0.00028	0.51837
15	0.85444	0.72522	0.08924	0.13505	0.29251	0.00372	0.06438	0.53221	0.22413	0.98519	0.22069	0.12111	0.97268	0.49294	0.53653	0.29141	0.28484	0.85031	0.00027	0.90645
16	0.84749	0.87709	0.4083	0.16401	0.60056	0.23667	0.20228	0.40418	0.31703	0.58384	0.29555	0.15511	0.2779	0.41269	0.49402	0.29227	0.20878	0.324	0.2504	0.21774
17	0.26379	0.00266	0.9512	0.50194	0.57326	0.97237	0.84431	0.92264	0.89406	0.97144	0.9861	0.77382	0.32216	0.53815	0.00346	0.99929	0.98336	0.99465	0.69121	0.99938
18	0.16864	0.21965	0.39202	0.36935	0.9817	0.87207	0.88962	0.99229	0.83222	0.86815	0.23143	0.10153	0.50699	0.21984	0.03607	0.59019	0.72402	0.80168	0.86794	0.89396
19	0.02262	0.34999	0.93227	0.96427	0.82929	0.90691	0.13495	0.96269	0.96972	0.94783	0.4599	0.37048	0.51671	0.66897	0.06812	0.27427	0.76792	0.77803	0.65132	0.64856
20	0.64708	0.95836	0.04447	0.0513	0.132	0.05394	0.52564	0.06037	0.01233	0.04274	0.22719	0.32316	0.58286	0.99679	0.81476	0.16727	0.27443	0.07367	0.22738	0.48938
21	0.73756	0.1184	0.43369	0.82231	0.38175	0.62763	0.06004	0.34029	0.31969	0.84791	0.34146	0.37682	0.9759	0.68494	0.18572	0.649	0.0055	0.72621	0.4598	0.45955
22	0.80259	0.99862	0.00517	0.91946	0.4203	0.27739	0.21267	0.98106	0.29757	0.89625	0.76184	0.06923	0.14282	0.52364	0.95345	0.88695	0.01658	0.01752	0.01966	0.15255
23	0.95703	0.45677	0.1575	0.05249	0.26089	0.03842	0.09705	0.02135	0.09135	0.36902	0.02693	0.55012	0.701	0.668	0.83825	0.41663	0.88023	0.3574	0.24056	0.76554
24	0.9578	0.87736	0.08459	0.17138	0.8482	0.39473	0.86834	0.00471	0.33312	0.11155	0.3345	0.55983	0.30555	0.76373	0.33928	0.02526	0.35746	0.34398	0.74373	0.05853
25	0.84298	0.20065	0.12742	0.82616	0.23005	0.08838	0.98701	0.66939	0.1896	0.09437	0.10658	0.24956	0.7855	0.66681	0.98015	0.98068	0.03002	0.14824	0.12621	0.07206
26	0.76351	0.44521	0.17814	0.28548	0.06457	0.15903	0.25385	0.13901	0.10921	0.34365	0.35017	0.23642	0.98414	0.76918	0.23975	0.18648	0.31029	0.19917	0.22123	0.35574
27	0.00095	0.08208	0.99302	0.80188	0.96167	0.99603	0.99864	0.9136	0.99985	0.99984	0.66307	0.9295	0.51085	0.97414	0.16506	0.17207	0.47854	0.29121	0.47226	0.17278
28	0.76497	0.94269	0.9993	0.95485	0.94789	0.99995	0.39804	1	0.99996	0.53965	1	0.99994	0	0.01138	0.27907	0.96222	0.91511	0.99047	0.99881	0.99894
29	0.69417	0.8528	0.86068	0.97237	0.95674	0.98263	0.9866	0.07843	0.9763	0.27647	0.14408	0.96746	0.28466	0.16015	0.99291	0.30255	0.19502	0.01437	0.04883	0.01828
30	0.36352	0.99573	0.03135	0.27575	0.6354	0.29445	0.03329	0.56037	0.50547	0.1305	0.34224	0.73244	0.53834	0.33365	0.57278	0.15818	0.09979	0.1732	0.21551	0.93564
31	0.92857	0.9137	0.09887	0.20667	0.25738	0.07417	0.21724	0.08839	0.04051	0.06138	0.11358	0.1197	0.85727	0.66063	0.61029	0.34773	0.1456	0.38901	0.32035	0.15653
32	0.99562	0.93425	0.06628	0.02161	0.41074	0.01564	0.73835	0.00671	0.11434	0.11259	0.02765	0.7146	0.99999	0.09121	0.05101	0.96881	0.79068	0.6623	0.04492	0.98405
33	0.82044	0.6744	0.78773	0.61576	0.48104	0.57178	0.2268	0.27402	0.35642	0.0862	0.29632	0.55908	0.21117	0.6499	0.75773	0.46488	0.65982	0.85214	0.00512	0.87631
34	0.98497	0.35857	0.81581	0.46841	0.36022	0.01199	0.09896	0.47244	0.31431	0.05356	0.05731	0.20585	0.87219	0.98332	0.394	0.02067	0.50597	0.70733	0.02509	0.53706
35	0.20922	0.9878	0.04907	0.05604	0.36197	0.01745	0.36971	0.05782	0.04279	0.13166	0.07256	0.03579	0.99538	0.564	0.83327	0.48604	0.02202	0.24896	0.04874	0.24658
36	0.42515	0.75513	0.22734	0.09561	0.30904	0.12336	0.00063	0.88464	0.76916	0.05099	0.61469	0.68776	0.84088	0.93441	0.93948	0.67738	0.65631	0.23851	0.0238	0.39477
37	0.99144	0.99629	0.43886	0.25613	0.39609	0.22644	0.30809	0.24786	0.17691	0.45761	0.34807	0.15955	0.89793	0.00188	0.81134	0.08137	0.06538	0.31426	0.17283	0.19841
38	0.98543	0.9783	0.26525	0.29534	0.22975	0.12194	0.04772	0.72658	0.03346	0.15417	0.10984	0.02823	0.99972	0.98393	0.99998	0.37129	0	0.11948	0.00032	0.0592
39	0.75461	0.44096	0.20279	0.13495	0.49285	0.09198	0.75942	0.2982	0.0768	0.09535	0.31831	0.75703	0.46955	0.77209	0.97419	0.9748	0.04764	0.02446	0.08492	0.75933
40	0.71052	0.59064	0.62903	0.589	0.42181	0.32194	0.34885	0.73959	0.7758	0.89011	0.87301	0.65615	0.16858	0.6315	0.03431	0.55135	0.4121	0.39905	0.34356	0.23636
