# Supplementary material for: A comparison of anatomic and cellular transcriptome structures across 40 human brain diseases
Source: PLoS Biol. 2023 Apr 20;21(4):e3002058. doi: 10.1371/journal.pbio.3002058 (PMC10118126; doi:10.1371/journal.pbio.3002058)
Supplement: S1 Data — (ZIP) [file pbio.3002058.s009.zip › Input/PLOS_Brain_Span.csv]

	60 D.	90 D.	4 Mo.	4.5 Mo.	6 Mo.	14 Mo.	2 Yrs.	3.8 Yrs.	8.8 Yrs.	18.3 Yrs.	23 Yrs.	31.1 Yrs.	39.1 Yrs.
alcoholic intoxication	-0.606901361726585	-0.283138666815727	-0.188436974362397	-0.197935622801686	0.00189389739965165	0.466610253951573	0.180321849660432	0.325025010682399	0.145689430948052	0.0920685963919111	0.178951944781102	0.0373984199914068	-0.151546778100128
alzheimer disease	-0.481884935920328	-0.17359830417089	-0.326157268363305	-0.346126488242926	0.0710409935717776	0.327059425120125	0.263194733771801	0.117551700038163	0.19302356618246	0.15044748049939	0.219350020339694	0.0750195468840397	-0.0889204697100026
amnesia	-0.394559781271227	-0.032763773057159	-0.261891123928838	0.0175456260309721	-0.102085751155092	0.259996289304398	0.28022650471333	-0.0294586113418872	0.323026124580545	0.12260529309464	0.183987926626519	-0.179324301646996	-0.187304421949206
amphetamine-related disorders	-0.799465411851384	-0.27189261419021	-0.166294558435402	-0.121234680139607	0.0149824689780848	0.224443807421315	0.323937907414217	0.107605516243675	0.0409850491988025	0.246171652217238	0.0732524931911982	0.266938717483548	0.0605696524685233
amyotrophic lateral sclerosis	-0.260367030680262	-0.167518535115775	-0.250903237665479	-0.273600539327434	0.0276170093351298	0.0901761177250239	0.0570044460987003	-0.10050826475378	0.323846621150794	0.093092497215606	0.136809987079106	0.207507067761889	0.116843861176482
astrocytoma	0.69236244369926	0.0726070406903485	-0.195428835992949	-0.301655602845059	0.171005643090516	-0.0842993946879224	0.0565722719311467	0.119375726515256	-0.243948886915265	0.0319102559790635	0.231802969621087	-0.308697006787774	-0.241606624297707
ataxia	-0.814997777013943	-0.466837256248892	-0.446572905027619	-0.103889937266506	-0.0353067293721407	0.157607815828221	0.582148610444313	-0.0516821674693307	-0.130171723228545	0.282606829469888	0.406131241898899	0.368044615330151	0.252919382655503
autistic disorder	-0.674301720264109	-0.350175614855623	-0.275228011682436	-0.0881767386124538	-0.0376191741993444	0.401852357466845	0.368466587257853	0.193317097859005	0.107058776494067	0.162458530756943	0.142607021364921	0.018991707062868	0.030749181351464
bipolar disorder	-0.667258015816616	-0.373821768008391	-0.336319850824853	-0.186942454844114	-0.124707251858338	0.394894091630263	0.339147766417667	0.1935024174013	0.135673841986319	0.229988202442064	0.189792773264136	0.152449098176246	0.0536011500343189
cocaine-related disorders	-0.868230298973706	-0.447793186919937	-0.313555510643029	-0.197527433875092	0.0193135901565249	0.379267213963855	0.433321442032823	0.0414638445795999	0.149431987709316	0.286094860385435	0.189326734405011	0.227718002777003	0.101168754402198
dementia	-0.768959237650746	-0.446688403426547	-0.551788955679015	-0.361641993360641	-0.291952692028826	0.36009940571014	0.20798876637873	0.355482843461095	0.350040674946994	0.300354408819114	0.340172412864735	0.345406070896031	0.16148669906893
depressive disorder	-0.792441599729354	-0.452808017962548	-0.380193873985143	-0.243728430242917	-0.123738008615584	0.457008377352024	0.361995798884944	0.182967187742279	0.204020363135176	0.269612959918543	0.237706922361345	0.202604717334946	0.0769936038062892
dystonia	-0.580003418923996	0.251389728075341	0.224630397505047	-0.00496379026292361	0.353578339095017	-0.0160169675871671	0.164078678498331	-0.255652827510178	-0.355502796815562	-0.0733437817026217	0.0173244811228356	0.416854128812828	-0.14237217030695
epilepsy	-0.913552507338974	-0.403299409441266	-0.280129602229143	-0.117288803694416	-0.0307279283347628	0.287072497474728	0.341771206569841	0.101873584051904	0.171110263225578	0.243471864202894	0.179511720169087	0.261144195379265	0.159042919965266
epilepsy, temporal lobe	-1.06021087884479	-0.562794884792474	-0.502391934456508	-0.289719551176609	-0.10895613491604	0.330432405676062	0.414427368287238	0.321874056332256	-0.172108938995466	0.371357382611101	0.481469983761901	0.542526535725025	0.234094590788308
frontotemporal lobar degeneration	0.375625715831098	0.656483952336433	0.0402615832921912	-0.138367356695415	0.705908014987928	-0.520452811569599	0.062298032017552	-0.806917108988865	-0.0600495481363311	-0.245424725968249	0.169123922295855	-0.0435283582292679	-0.194961311173334
glioblastoma	0.253899933830939	-0.274563984603783	-0.220233385981756	-0.241793147013447	0.0497548109931657	0.18742917149544	0.130966034990555	0.267787856938153	-0.000753779803376939	0.150937973072928	0.00657848613581679	-0.155568199437783	-0.154441770616851
glioma	0.45523370886603	0.040225847065982	-0.118021475315339	-0.207883316797562	-0.00209498227146665	0.140095934476319	-0.0421679154156466	0.0845336399211635	0.0503390561426123	-0.0839427791105101	0.060453484272071	-0.249544273567114	-0.127226928266539
gliosarcoma	0.296264838038637	-0.46120037880402	-0.383074520857659	-0.341160136622638	-0.169572654339588	0.189676362116098	0.127248021996695	0.357639417169734	0.387816953729924	0.218911954490074	-0.10256055369371	0.0501382144940654	-0.170127517717614
heroin dependence	-0.617362999652763	-0.371667677435944	-0.534175962087642	-0.490275010219164	-0.304113659159206	0.714370770053791	0.389540320005815	0.391250329818612	0.366059193805063	0.290166449114494	0.396041971748015	-0.122009417488364	-0.107824308502704
huntington disease	-0.303321656451301	0.0492188186548686	-0.11748492075773	-0.192273134689355	-0.0370207708682319	0.0405123014759217	0.2589562929689	-0.215649194557271	0.246313768986529	0.131911969963256	-0.125779692488378	0.222466147688055	0.0421500700747347
hyperalgesia	-0.865750003438363	-0.512130452458344	-0.451306496502388	-0.273516393111399	-0.20321657563101	0.637459098008878	0.288513193100411	0.301989437863028	0.333824490485199	0.295965661639542	0.256748146438401	0.127089010887869	0.0643308827181767
language development disorders	0.200630569180861	0.148789956165458	-0.155645576555911	0.142870249063953	0.401383664386953	0.0437722572900275	0.617674201231035	-0.521796073820488	-0.63952502218045	-0.0605508917602418	-0.0176374764066468	-0.126450803486619	-0.0335150531079298
learning disorders	-0.444330479969412	-0.159902384708274	-0.180664133667913	0.00980726814001642	0.355964802972622	-0.0293624442411363	0.477174510592444	-0.328913386953142	-0.0315750810756124	0.133550401822394	0.283281228870799	-0.0684097989817798	-0.0166205028010104
marijuana abuse	-0.418358643546876	-0.0730310116832702	-0.0629833985514477	-0.282925226144248	0.186105807567346	0.356377869990733	0.288846247999679	0.0689348838221742	0.127133389589932	0.0777228691079019	0.0584387894203398	-0.0599468930750692	-0.266314684497189
mental retardation, x-linked	-0.293131835316942	0.445136300000765	0.176037092491469	0.141981685539922	0.412651930272992	-0.169483498892611	0.15986801515951	-0.183234842254354	-0.0539066769190212	-0.156295283131005	-0.211202975563858	-0.140627977172177	-0.127791934214693
migraine disorders	-0.094182424706152	-0.414537645432269	-0.355294400389978	-0.267230535844351	-0.278998735642642	0.36210078546686	0.254309079347302	0.547495104143825	-0.0688460530895292	0.277932089065429	0.154893009856144	-0.103414515985413	-0.0142257567892241
multiple sclerosis	-0.401209089989874	-0.586725576438227	-0.572150738400434	-0.269638756097271	-0.53633381337257	0.668706755111101	0.0418180174737238	0.656776865925978	0.477500610275519	0.256121481125798	0.242990974616675	-0.0260489332735249	0.0481922030431061
narcolepsy	-0.772336215370617	-0.173778150606569	-0.0112207963404801	-0.00452089170192979	-0.00273854157789554	0.380189101704087	0.379627966549675	-0.0687967954815352	-0.0665812051150688	0.0996031286364063	0.0268296075337868	0.274442824937821	-0.0607200331676833
neuralgia	-0.699882417409498	-0.355662840593198	-0.208313027116067	0.192168587377832	-0.231834573171215	0.710500782518092	0.160161000474318	0.26870971269651	-0.23959227324738	0.24757305145719	0.230030050345462	-0.0312696020094365	-0.0425884513226079
neurofibromatosis 1	1.3914362003347	0.539122294810226	0.426100194069255	0.202345468261431	0.192649423318027	-0.516418067323768	-0.253948218931499	-0.537339766981165	-0.337701234561061	-0.346342733214549	-0.266346188367803	-0.300582069587216	-0.192975301826577
obsessive-compulsive disorder	-1.20761074254492	-0.571526749169057	-0.404170202506654	-0.323229100292967	0.066948977561006	0.552181762716817	0.365762658927484	0.293849565989923	-0.074851586357719	0.324224447455059	0.455747449031604	0.399401137304343	0.123272381885079
parkinson disease	-0.569794349098639	-0.203869763342746	-0.237545000276157	-0.371798074617707	-0.0428357917881763	0.0508257307735397	0.34096994975686	0.0140688995098277	0.312563156697226	0.197250965341152	0.185384640994537	0.243246009395177	0.0815336266551058
parkinsonian disorders	-0.615609717235872	-0.472655800890783	-0.42915213512744	-0.339865192394498	-0.425349621169804	0.595751989195995	0.491942433515373	0.23322714849224	0.177215703047328	0.278107099056529	0.17875035386079	0.340772673809286	-0.0131349341591448
schizophrenia	-0.441532824067963	-0.201041737820474	-0.188758928267996	-0.111622354839812	-0.00405968521382578	0.257359822799955	0.219200178427431	0.0934840426820513	0.0287185640692549	0.151149703737012	0.108985324390801	0.106524448233457	-0.018406554129891
seasonal affective disorder	-0.612450178491282	-0.740329953225173	-0.50867388065963	-0.440398386805408	-0.123821317027319	0.338298074364562	0.365178491945256	0.115110263885291	0.0589891570078607	0.435976490490124	0.403588940211186	0.407564410916947	0.300967887387587
spastic paraplegia, hereditary	-0.322691068347762	0.225130498770724	0.05154606472927	-0.10164716104927	0.203812038224627	-0.360181904744512	0.136686300511732	-0.321599409012276	0.138004961881974	0.0429007949184963	0.0932571428413036	0.122089357755678	0.0926923835200162
substance withdrawal syndrome	-1.00496617497155	-0.369931482525924	-0.293595465329973	-0.179453826566131	0.0673606641113942	0.454480926514085	0.516064180690681	-0.0445488218439685	-0.0205501385045443	0.232082904572772	0.287873130675563	0.250963435168251	0.104220668009344
tobacco use disorder	-0.352000006216089	-0.0821876499842532	-0.521004477909561	-0.308773690984506	-0.223855322057634	0.193733184787281	0.566238520683672	0.0197726076723164	0.199426150720595	0.103500442485529	0.452630027523061	0.0053507379941412	-0.0528305247145525
williams syndrome	0.0930524341587691	-0.0119170683716286	-0.148702601741407	-0.218378944148861	-0.455797577722232	0.420526366416174	-0.00709013415417993	0.354828747910334	-0.098789212765189	0.0175967785032415	-0.0398852795768608	0.188835360373671	-0.0942788688818244
