# Supplementary material for: A comparison of anatomic and cellular transcriptome structures across 40 human brain diseases
Source: PLoS Biol. 2023 Apr 20;21(4):e3002058. doi: 10.1371/journal.pbio.3002058 (PMC10118126; doi:10.1371/journal.pbio.3002058)
Supplement: S1 Data — (ZIP) [file pbio.3002058.s009.zip › Input/HBA_Disease_low_stability_genes.csv]

	FL	PL	TL	OL	SIG	LIG	CgGp	CgGr	DG	CA1	CA2	CA3	CA4	S	PHG	ATZ	BLA	BMA	CeA	COMA	LA	SptN	SI	BST	DB	OlfT	GP	BCd	HCd	TCd	Acb	Pu	Cl	Hl	Hm	Pa	Sb	DTA	ILc	LGd	DTLd	DTLv	DTM	DTP	MG	ILr	R	ZI	AHA
aanat	-0.373188360144483	-0.0964620689801686	-0.273227407876585	-0.293362764460947	-0.0916749019341074	-0.0652596302953802	0.554496839672089	-2.342380841948	2.57850118148904	-0.803619454279418	0.355656356157428	0.199701780420519	-0.538865044499336	-0.433638783181511	-0.313538987002072	-0.756907338341978	0.092016902441192	0.26156699154681	0.0160537532423577	-0.338919662956812	-0.15987730186896	-0.104743636162959	1.21626339167354	-1.66739553282905	-1.37664639143371	-1.86700463569217	0.308566483383056	-0.368967095570116	-0.839528168105322	-0.683856303512837	-0.000100713618132221	-1.24375812114525	0.120234122745803	-1.92838668595973	-0.981624855436011	1.37832588958223	0.590494718859508	-0.519901693232243	0.427464209899507	-0.904024653433642	0.0312436214636223	-0.260331202586015	-0.638314905388738	-0.301870057490508	-1.34965529776967	-0.321279940888331	1.06632903060105	1.34379760648589	1.99498476582209
apoa4	-1.01738076281519	-0.67610364859698	-0.98721580829977	-0.499321696250166	-1.24302286096394	-1.00217968206034	-0.275130242756714	-2.23466086334966	1.1468622890318	0.446356468989505	0.251101148436426	0.590600320167054	0.518665921721659	0.272804667006321	-0.8909450616404	-0.616826153008108	0.884619287488888	0.744778155480705	0.867406387204784	0.565991077974158	0.948917814911849	-0.600730376507466	-0.043461898734736	-0.821157458096094	-1.65486578681533	0.181228094514316	-0.0793760511483864	-0.550267792780327	-0.54427864724932	0.830594048722097	0.377092091759598	-0.63727803417526	-0.768471463714801	-0.0905363878849994	-2.41330980281106	1.58979662520185	0.574855369677455	0.522127487347592	-0.389984794292168	-0.507559649458055	-0.421074758954831	-0.239214079987153	0.251489891737258	0.0612055118357801	-0.4017934700094	0.468515942553508	0.821765547532403	1.12970089490761	0.981614495359516
arms2	0.358752574691483	0.0168707999074986	0.118132707907386	0.497740160276821	0.422351500005808	0.538282902343787	0.462603453415473	-2.08565943860097	1.94620036088069	-0.221590616292648	-0.134617805762328	-0.112392085596952	0.572903183743777	-0.858662375794295	0.456418821947517	1.46508443875331	0.771827364984182	0.873669546720775	-1.49625772727389	0.7624671961501	1.15547051213013	0.0188927257371649	0.359410126770275	-1.24981641554016	-0.349258018935513	-0.772933846046338	0.125305229140649	-0.864185879273216	0.0447069762263268	0.144862135684029	-0.238236290947889	0.325868619780337	0.24383463753555	0.865444101431025	-1.91013249747174	-0.0360464851044709	1.61639285030658	-0.19643356766386	0.546025970743094	-0.0377259613352286	-0.858365037410251	-0.395144166003499	0.0173781386747602	-0.30750813844275	-0.357784099659353	-1.36891190852645	0.663910057975775	1.7575377097983	-0.0121884833308534
c12orf65	0.0422218416657845	0.28315407921333	0.23637235440806	0.678737372325545	0.286092168394036	0.344852867934191	0.392351701613659	1.168872690508	1.66721768671624	0.0944998947190961	0.343488318894297	0.564759181641894	0.94559618169458	0.34565881205014	0.354753423115715	-0.116034144331793	0.86688770821191	0.468857466566917	-0.482286975379365	0.363716102620501	0.782494563019086	0.183183225770513	0.121191113098999	1.34361853455757	-1.01364992201608	-0.298901352627566	-0.5350058574238	-1.06868436161443	-0.863503604803724	-0.830380168714385	-0.346819376318536	-0.779794402627783	1.73443498651853	-1.42810169976272	-0.308484539464449	0.349132765895095	0.159004269783667	-0.821010923637829	0.365978838125815	0.344188881282963	-0.802042762761256	-0.258648085480432	-0.478807584955247	-0.540490667765989	-0.491368258561842	-0.649474566777825	-0.0212936357298334	1.3876821200182	-0.80047235686856
c14orf28	0.0377093579843875	0.0329504558454666	0.0352773550019353	0.00124696960381859	0.239407849819047	-0.165620984476919	-0.270462755056207	1.49472645887995	0.917136439797947	-0.810742568220661	-1.92740192444554	-1.59377421395746	-0.354975877708508	-0.332386780028199	-0.30166687719585	-0.914903405512105	-0.564115899202825	-0.889473663775349	0.101985618944864	-1.05179875657319	0.555636387097831	-0.0580202401270913	-0.116453033665169	0.910060402962806	0.0134575802703645	-0.249458616296493	1.61286278270118	-0.558640442198529	-0.309138202485557	-1.14798629218306	-0.0592859870213791	-0.0922565718801531	0.569215430398751	-2.3577300082966	0.326544716387668	-2.11943500782127	1.41173700637624	-0.283795508275131	1.1995138508712	-0.148883160547249	0.464485500077594	0.619924804892363	-0.301671628725238	0.398578676518017	-0.498796539861249	-0.4422295075594	2.02498612261377	2.04548837605856	-0.486029218993654
c19orf12	0.0857085165664635	-0.0223926560202137	0.214137958840016	-0.351718896704758	0.694361987179689	0.132363557203462	0.153878327687277	1.21814996112856	0.529930347331502	-1.34162579385081	-1.00346486991337	1.33304868092098	2.12883512689299	-0.464369750505439	0.242655557652964	-0.930433584525415	1.35503968748915	0.492786561469291	-0.765716168173712	-0.55576311680758	2.13204570087265	0.292858242530101	0.930309988567809	0.118847011257556	-0.0238613733261303	-0.876153709408423	-0.793718246357901	-0.663102005440888	-0.783562016634887	-0.840181522537296	-0.614393655398566	-0.545038114113108	3.89002112679103	-1.15547706144331	-1.09915226850068	-3.03338097022415	0.760669236008119	-1.17619954739648	0.907797893516543	0.198976031188388	-0.775864245484711	-0.434305366383147	-0.550560691888665	-0.306720441837387	-0.0849118761961632	-0.803024783655181	-1.05074173835649	0.571422182873188	-1.08462548042424
c21orf2	0.725181572912069	0.766435608603926	0.679799428813534	0.831741832486197	0.807312707459245	0.638012614199241	0.539564254801266	1.22232282241133	1.23499858446752	-1.10509624515909	-0.325094037771351	-0.723254742893825	-0.885955106028247	-0.109909800941071	0.361597051093819	-1.72829768434249	-1.56628899165387	-1.89913638642998	-0.728778191586576	-0.688698999355664	0.0317293113058446	-0.55413358300064	-0.248477401117249	0.47924903750157	0.117678482961019	0.955775582644942	1.38592697631387	0.265121657250165	0.366932553781483	-0.67419460345525	0.42667582554794	0.285042031037513	-0.396464533749108	-0.816107140231353	-0.53433924000548	-0.57936834327276	1.40036483997284	-0.167453403986957	0.342798008496354	0.469265917372768	0.399292369895943	0.534977627023209	-0.426039199938613	-0.722427823912527	0.142954883283901	-0.209810024805925	1.24443994316358	0.918073307994205	-1.83430235108843
c3orf58	0.144110878994882	0.368717658483677	0.234017513566457	0.662107843992145	0.0521414210747488	0.0272610016617476	0.144830289655502	1.08104214546327	-1.52208402651422	-2.21173025396856	-3.36594491589377	-2.93909248027999	-1.21570876049889	-1.08338613257078	-0.33218228807619	-0.754264482079884	-0.619110466736361	-0.123256567080804	0.154763373013338	-0.302086259335862	0.932942299345959	1.14521817819586	0.119367135462687	0.168558041873699	0.699623528434982	-1.4576550332191	1.34143015249627	-1.05988459787743	-0.731725572153024	-1.66345178450795	-1.07872757224554	-0.508040019773416	1.0427430090961	-0.135521076126808	0.902238799696969	1.00176926755581	1.21207085556561	-1.18855374486448	-0.096609586354624	-1.85367695609079	-0.352438411258811	-0.241048352036086	-1.29697173096356	-1.31852032582483	-0.99047109731635	-1.29154213921313	1.40974269697005	1.06284279487119	0.00123215797260874
c9orf72	-0.80513103950276	-0.477034130228732	-0.94748585351648	-0.233806525537877	-1.01226423403165	-1.11671047940243	-0.637365329641715	-0.746754820772237	-1.04795615370993	-1.80925434926016	-1.87816214145826	-1.24026368383757	-0.945927976977221	-0.702969069049188	-1.02794814879985	-1.07154980888656	-1.41116265951742	-1.0229058720358	-0.620627265881888	-1.13302213185813	-1.17496597384458	-0.0179130168814577	-0.149812425743787	-0.626450236756564	0.00748222198753631	-0.825697979446065	0.331055243305468	-1.86335576301142	-1.69383000170637	-1.85840914207647	-1.51953653693013	-1.46931701914967	-1.02137664395419	-0.430417444264972	0.238032222540424	2.93922248108648	1.65051379091192	-0.413546181918192	0.254747689843223	0.83472645888635	-0.20201283863501	0.296326823081503	-0.166698734470995	-0.0339555439838474	0.450169357833199	-0.62740922059193	0.744194565561894	0.992835630096401	0.290883978225824
cacna1a	0.766526392444905	1.00963222625706	0.761707174835705	1.34889003217696	0.755865315460538	0.576753245917576	0.760380150181347	0.433351482049318	0.928341275919999	-0.404701882551077	0.529888627689697	0.945130012313985	0.881461502418343	0.19415605847883	0.400720732096612	-0.331677191242468	-0.240817587939944	-0.282739237779114	-0.479095142771894	-0.30028452884702	0.753022388814317	0.164569863744567	0.438289881332887	-0.608827030932467	-1.0016750834035	-1.05793676548701	-0.891054086208656	-0.0214626554607793	0.596089165714626	0.272000658061541	-0.176957199263129	0.187664116849967	-0.938584041134263	-0.363032230871434	-1.31002844291735	-0.22642240952445	-0.354498005125358	0.375152031164021	1.08238708735951	1.21183565466015	1.26877314261556	1.14184035574157	0.173194891995488	0.70237566592637	0.044174860830194	0.60697413668586	1.00621391108343	0.212331159971059	0.579953894924526
cnr2	-0.760913470074705	-1.10793039256067	-0.972438409465922	-1.14869560347033	-0.940915029249237	-0.576593741387025	-0.670439086312162	-2.19610024225115	0.229139379838181	0.601341971018072	-0.0855025150178066	0.895261488248183	1.30087818667557	-0.366085610162781	-0.775717033979679	1.08997206104103	-1.15349117537031	0.402827635630541	-0.227927471671666	0.258218319610689	-1.08823583266199	0.0746949263855334	0.45722906688048	-2.17247298629435	0.051568416246988	-0.593244942062526	-0.134740348113747	-0.4564708265908	-1.08744091796831	0.217051612035971	-0.285006468968386	-0.630721901177596	-0.323388739868431	-1.37951796728764	-2.36507188184278	-0.108976448312549	1.77065327637515	-0.327549609680945	0.673437276165777	0.74517567830894	0.392859073144297	0.433805888780027	-0.587929346896997	-0.317324703260885	-0.333500402743676	0.232524705271549	0.616488338937803	0.907122741140822	0.296620838856004
cxorf36	-0.187553037442043	-0.229351892346189	-0.289815327023052	-0.190197981188058	-0.31551455528181	-0.505090661482092	-0.355878620420493	0.719777628021697	-0.76629900890371	-0.490924601274867	-0.690936024064953	-0.167184412791045	0.0739286787163264	-0.568463242339285	-0.564105868066272	-1.3012768813822	-0.566522239020415	0.378173166881338	-0.65823962711273	0.0918303695482745	-0.966018340905551	-0.912131368143413	1.29450981350874	-1.18961204097303	-0.449037524425794	-1.52580103444613	1.69405694635058	-0.561368086169785	0.105300443684809	-0.0522140860640307	-0.506075867060278	0.210962699358602	-0.345890156404917	0.245207716814617	0.08216198287997	-0.0594449354981746	1.48899570980745	-0.58123269351006	0.317979860144891	0.766843862821732	0.121480099394699	0.325534477805579	-0.673336126858203	-0.141674754627117	-0.534568601173866	0.130221515118051	1.56218320860933	1.3732427480051	-0.939405142683445
cyp17a1	-1.07891184147893	-1.19337551977681	-1.45586161781068	-1.081893288531	-1.66691269469532	-1.47664012505822	-0.474204752487468	-1.91731114536239	-1.82136553734252	0.020306813199724	-0.434487641950086	0.166883187440611	0.241443477140644	-0.206025653880339	-0.926186143436176	-0.758919932693459	-0.637212543536634	0.365381078632828	-0.0692984461917759	-0.103427842814474	-0.307177764578828	-0.283603437572686	0.501763133663444	-1.38461942777924	0.423918473324545	-0.295300569229081	-0.583002546856815	-0.0501619748471737	-0.651467725082279	0.189965798869276	-0.779569016659331	-0.291940657842847	-0.610674108299939	-0.431839170819409	1.72534662548553	0.459812206286064	0.352693956348888	0.661568545435064	0.110600033473068	0.565854288061829	-0.0222563061301976	0.24866303521193	0.227954203714049	-0.245584365875208	0.364422359348086	0.354204966040339	-0.718507920468211	0.107500153312846	0.705042608009574
cyp2b6	-1.62034757506753	-1.42616311155931	-1.57992173405499	-1.45499278159119	-1.85895714126005	-1.94061148818381	-0.732536536453203	-1.76465548685461	-1.05753279502011	-0.186581793709189	-0.186232290871471	0.288812609978973	0.299737247810933	-0.821684683952319	-1.36194399195327	0.206863819505768	0.540902711522046	1.05634517744819	0.00350200876540711	0.0790300163962542	-0.235983231301108	0.205972761826574	-0.357904984212195	-1.11557567097542	-0.355065256348553	-0.748828022075721	-0.197614585315929	-0.549774890866238	-1.05111477939172	0.279117596401968	-0.426902850242448	-0.859216240433197	-0.507826012988422	0.591200190140751	-0.436835738285718	1.61969662798059	-0.0192556214360262	0.171146820787092	-0.554595823249446	-0.318145458723857	-0.795775869106821	-0.458984409250109	-0.393005877061485	-0.652553435099141	-0.0773132047327811	-0.0336613145262226	0.476503219941061	0.768068240358219	1.89440888614363
fkbp6	-0.838757317406945	-1.04509110469347	-0.992309887097383	-1.0760639667135	-0.274685907185232	-0.747056326439972	-0.916902402153317	-1.05648107469823	-0.509018962409095	-0.505192658759969	-0.601202447056271	0.00852679256946722	0.52536433981947	-0.74585126454012	-0.708995385365215	0.488081816823128	0.0803985016946899	0.211479541005182	-0.0418155394609502	-0.840093162015558	-0.72491302052973	-1.30031848552905	0.276323909799312	-0.238211965941714	-0.370050844210626	-0.848237172759615	0.0786995840754193	-0.354480942016548	-0.476061383089493	-0.1928453067446	-0.587795361629826	-0.5127998176924	-0.309996232019746	0.25454806001096	-1.88239661182908	0.718886300630156	1.1597462846067	0.136306262750637	0.258347813292354	0.240030828799281	0.03157794455823	0.737553280088444	-0.215990962788838	0.154303080507496	-0.115654458751885	0.861492230784957	1.72636977046491	1.6131499780628	0.137095889423006
flna	0.602449838701739	0.580606799847249	0.735505548543464	0.264491777869708	0.913584846818153	1.25412921525911	0.37318066201942	2.3830147084415	-1.58189595659861	-0.109555652512983	-1.92411847338384	-2.00399433592003	-1.44371925269034	-0.784186484985107	0.639560213393329	-1.02152856035909	-0.589282165969233	0.130310159256223	-1.10013301166576	-0.0436134338972285	-0.585793993236248	-1.00160047147247	-0.366714084048144	0.366284334907848	-1.25343908485215	-0.0447753510581742	1.07072477305876	1.1575344277768	0.942667448236641	-0.260517126695111	0.321699667183548	0.519149619848889	-0.721120725375626	0.30058978210102	-1.8986491010031	1.02775125016873	0.298550797797448	-0.151655330650661	-0.298264874163666	-0.262528232014575	-0.0828909078098187	0.0435190443579976	0.10521809074163	0.0729657717323243	-0.839215434518327	0.118285529090303	0.0116304660083627	0.527647695791064	-2.07223381380425
grm2	1.01451843412676	0.188999367138751	0.493355867788783	-0.12578751005098	1.22796920495908	0.668703342602122	0.643348823765123	-2.58161309985899	2.76463489337861	-1.16735025204213	-1.50579620449667	-0.470894510842136	0.545840171671092	0.69538891953094	0.62408168476612	0.0698963913901804	0.289175174620992	-0.371402841452302	-1.11427078623676	0.0538284291322359	-0.07646896111041	-1.16430174296528	0.276307578302885	-1.33163208723	-0.394189581028827	-0.734370707962137	-0.33376866250568	-1.00455877250571	-1.51255309415299	-0.00985478259632974	-1.07494506886877	-0.862500406053057	-0.343962513110182	-0.425397002923674	0.107504230894342	-0.680346666098518	0.903372596071154	0.663163939715494	2.24989442320177	-0.479966697147868	0.776850063165461	0.800538549701386	0.481003518404516	0.637578903935355	0.61059317826549	0.459325874103666	0.612292917425909	1.11073205744269	-0.220429774082741
hist1h3j	-0.0328825750968576	0.222293749815564	0.0125313113019005	0.126203939019423	-0.219548579526219	-0.47399278692041	0.783800262983883	-1.76631663517642	-0.134177369664803	-1.07348500755605	-0.659559063959294	-0.385098330978628	-0.905339701486094	-0.935311916891545	-0.302177916191502	-0.396354071393041	-0.796515232301296	0.628144254382645	0.646494784969895	-0.372291635949446	-0.589831554238353	0.639542955561679	-0.698211290324725	-0.764890865800896	-0.541427219191772	-1.3384215763105	1.39463023059303	0.409806077021091	0.504341958699117	-0.0625596984455205	0.228845790837694	-0.240200674248454	-0.886088972353712	-0.477470315356755	-0.135737968676347	3.56717799153014	-0.399066940298298	-0.0582848339654239	-0.0982232470175615	-1.03397186156117	-0.186987514182527	-0.716560817657476	0.174533913551894	-0.076591816715821	-0.801085054841908	0.462883879282513	0.56503868568709	0.520055619793286	3.13625696420971
lysmd3	-0.751326754101297	-0.657514592286482	-0.667815360769996	-0.520365466615833	-0.280072259462303	-0.684688409261254	-0.847287095794706	1.58442600907225	0.32576715010547	-0.0847836845141792	0.7844188179372	0.516938854737776	0.601382128257255	-0.375336107693567	-0.490088791430994	0.00229676160473199	-0.728474508341784	-0.258201228906896	0.574806051451121	-0.721790534568432	-0.161769242908366	0.969446514264763	0.731976729264702	1.19331099134963	-0.3556663053401	0.0211379838899199	-0.0186514583224376	-0.444045425459426	-0.368091494005172	-1.04149841569922	-0.0947424911359466	-0.357459852349258	1.11763960834452	-2.94821189843061	0.180020328488465	-0.944141889416193	0.456258970376414	-1.39055462718521	0.108244586502237	-1.12083128064432	-0.377022299236398	-0.262184214922073	-0.792817787187479	-0.579622619043653	-0.655197373862338	-1.04499464326885	0.555062639146513	0.658588317221499	0.297813669466093
mthfr	-0.0683088922617018	0.176868190759223	0.082253816506713	0.316794211724152	0.344126047810824	0.511935930986964	0.411832596265438	0.791798131219573	2.33096012876471	-0.268427146813083	0.929403201519141	2.10389082449442	2.08414606451924	-0.642070409993527	-0.0592383510505062	-0.390414205371322	1.01226519925094	0.180138655399965	-1.1469831324846	-0.175624132245005	0.1229318190831	-0.37122787952698	-0.142267172419602	0.0524973160649368	-0.424430154951156	-0.57576581962907	0.0192549154127237	0.0145211316438288	0.248610745352728	-0.522863664263801	-0.647285102996266	0.559805682782221	2.3113094608823	-1.06752498368762	-1.4320419134891	-3.48605187367713	0.0271687893712272	-0.339866366839403	-0.0996840551391719	1.44284505391711	-0.195583229392454	0.329490550031401	-0.296372848512563	-0.547261549408276	-0.00296632098895243	-0.118919616732097	-0.099124067229712	0.647571768391989	-2.890264066006
nf1	-0.492497084015875	-0.20461244016262	-0.340370056743296	-0.254510148954993	-0.481557117412368	-0.482098887474043	-0.0972760451067867	0.0613852640651237	-0.786632431761402	0.210629810217791	-0.460412298613697	0.15932907765455	0.929870404750448	-0.128250276967586	0.0372158925480386	-0.326944668267918	-0.148357052652163	-0.157481152879851	-0.0722269645073216	-0.277233934334731	0.402542726871915	0.779553048206071	0.877992032469251	-0.180943556608153	-0.923265160056566	-1.09398990845821	1.47297916621645	-0.670764209235801	-0.235896151090228	-0.797403851279282	-0.136004246839909	0.416593812501902	0.670790581436068	-0.496948285446197	-0.7124941440647	-1.60550572132095	0.832879076937785	0.0286239059120683	1.30550582367448	0.0993164722418157	0.354981531137463	0.45652131329433	0.257283782435538	0.0873034573906615	1.0775127332263	-0.703947722246676	0.887392551551557	1.01667638454033	-0.976746452587979
ngf	-1.34872136685712	-1.36833716448629	-1.35581680678379	-1.19060284784257	-1.7338823764641	-1.36283567850785	-1.23119840660139	-1.19349930734229	-0.0630816488842612	-0.0856940071104098	0.899616879435304	0.209503067603399	0.699121091038725	-0.390657773246277	-0.985156964176012	0.750694037156579	-0.560509296386109	0.974565642746117	-1.3999988327952	0.0386130244974542	0.59579058769082	0.231645977037265	-0.799807437942398	0.432597850050381	0.466243752349727	-0.18145079361562	-0.503944840095724	-0.322954350148046	-1.46116901613153	0.303470702821455	-0.78842061815183	-0.920977996394419	-0.135739067907573	0.826501450339009	0.888718345794589	0.165844024781214	-0.512003200824813	0.835389291968787	0.99742794859668	0.425225698174487	-0.631071894071836	-0.0670920505282969	-0.23394704618143	1.24672251540454	1.01326408540357	0.955903666549797	0.0758626525594044	0.388369931887228	1.47398300473411
notch3	-0.817469789838785	-0.903266593340702	-1.01086831831892	-1.03078957742959	-0.88717784344873	-1.44796038335898	-1.01892503062131	-1.39199957295283	0.0649859064616426	0.0290197063208893	0.146773201399692	-0.484807891128027	-0.172039991989372	-0.271034549406258	-0.974622652764137	-0.916292070424573	-0.474513793538512	0.874700588640622	-0.796307996528896	-0.218449690095667	-0.637880375415915	-1.02998186425384	-0.275840493306548	-1.38001765333787	-0.894486200422156	-1.52721763545853	-0.0997927348139492	-0.995043880517588	-0.764041045323143	-0.538125568868029	-0.569909428428981	-0.705528636606157	-0.0418187401256126	0.355880374524782	-0.536082475748931	-0.486057810748073	0.79505951073247	0.400984956906918	1.56762032654441	0.149103713995325	-0.463709702885082	-0.00210357198923727	0.0668848216531171	0.589342033268549	0.148745606840848	0.324716108729273	1.4863942870809	1.16618574200731	-1.09656821157824
ogg1	1.50362495591039	1.50335985774876	1.74661387670889	1.2469220429031	1.71079043484149	1.53827086240981	1.14639320437676	1.53701797535852	2.10300772576482	0.437721496247732	-0.819102534482106	-0.125362611931319	0.319910258738287	0.376464300099628	1.67198184288671	-0.679155730966985	-0.679008740089086	-0.297435611884461	-0.528848566758152	-0.101119041026142	0.898709596924457	0.113520243103494	0.744764859789862	-0.322273327215141	-1.22785836788461	-0.905233970824794	0.458335186250177	1.57238660012729	1.24041919530743	0.294300139297092	0.252121606774307	1.1336344503638	0.408880164992311	-1.06799633084477	-2.76190139282241	-1.24681220265675	0.459792578320044	-0.720102602410775	0.0811826139552034	-0.166370906801735	-0.0717321354089852	-0.00870993612136229	-0.151390260658083	0.228211907373932	-0.562298329826158	0.186212978087777	0.355512247738767	0.61772919747303	-2.32864869929831
opn4	-1.15582880077372	-0.874546798164265	-1.09720504957592	-1.0134345041575	-1.37524281854983	-1.32513164751516	-0.369795104301427	-1.33581820121507	-0.027111528735864	-0.866613480616278	-0.965995465129839	-0.0854955606963807	-0.545376025981963	-0.963729955337796	-1.10596654580236	-0.465410276368467	0.33002574347884	-0.338234535363628	-0.858188544871953	-0.370895571510577	-0.0441618073057826	-0.371841891499065	0.314631252892551	-1.3992788036018	-0.257795873375366	-0.781094071713855	1.50948521471656	-0.129704019667741	-0.54040571054593	-0.055346192840324	-0.399622470630752	-0.152579117442503	0.109315545656207	0.864051734647929	-1.48428378195394	-0.245111818389958	0.717097357256267	0.208241993316318	0.0338313365650566	-0.621876232674276	-0.216744243646365	0.198817975925397	-0.256521994051354	-0.726208626335344	-0.718367076061342	-0.265621891074787	1.51255010224849	1.87263760559563	0.956927226588835
oprd1	1.60450619437069	2.00857738840264	1.78352508454187	2.39950223392685	1.70020218772555	1.72591258452336	2.11928991981103	1.2762034631409	4.9073839439409	-0.241568775037503	0.199671744624763	-1.07618327825093	-0.28855993062377	0.073992930554635	1.24147488978082	-0.328044048117235	-0.0488869085029391	0.604469373104234	-0.525418039818373	-0.354943325252931	0.762931499564464	-0.91519661638901	-0.043728255209996	0.270016209700702	-0.383178948293529	0.773632137159308	0.227932496112001	0.550485706218479	0.714016165957317	0.758133247856502	0.161425166691711	0.897013877135826	0.159614734178601	-0.838198267139851	-0.625612798978663	-0.563032556625736	0.421363411581585	-0.00855189351732072	-0.252245065381244	-0.203137317906821	-0.396921347438448	-0.326087030701368	-1.11887512346162	0.204048230479308	-0.397802588562981	-0.803883858879942	0.143303021695222	0.502751929307381	-0.103963792221965
pde6c	0.976140396299511	0.84401305208063	1.07897696690886	0.983750059788901	0.60347486666155	0.168543311072797	0.934752175343951	2.26930308261236	2.55752706575584	0.246488311093139	-0.486962307128389	0.515623684157144	0.366999159675016	-0.36446441397033	0.0261104097537911	1.30404385917442	0.834177107282189	1.04603910651769	-1.17700089757365	-0.317421266372017	1.66155866531237	-0.318216637212281	-0.393485241741157	2.3933666210569	-0.101608971428615	-0.0732270823877579	-0.244515068325383	-0.30641181751647	1.39464623715958	0.0250107408133125	1.10576409263557	0.48497052435733	-0.337218684204824	-1.10903128923916	1.55036580311594	-1.10181173546361	0.131160374104977	0.96189062560333	0.336302496816606	0.813740984147815	-0.543809613419077	-0.910434633789159	-0.526291331121629	-0.237641491747792	-0.322227185884212	0.332635310763849	0.604146058001713	0.845717258830638	-0.500581154724775
pms2	-0.290959218291738	0.123853622281712	0.0311185838634376	0.282147926057933	-0.166543414188535	0.0680564459602877	-0.282459372076913	0.932539492354005	1.28727517221384	0.133214382427076	-1.09977159627883	-0.646038810314085	-0.0957174099225172	-0.767509966980471	0.281386510475443	-0.150082044630715	-0.113663391839341	-0.393293781651844	-0.309779430383419	-0.176023313373747	-0.0491163936011031	0.596083660811531	1.54474329749415	0.31708516636616	-1.03347316824878	-0.474302929302907	1.59870011186592	-0.522486815799242	-0.0310874905965316	-0.799373782546065	0.399948395357326	0.460876458444029	0.726284074392283	-0.330650803887467	-1.13532452563213	-2.06379467001953	0.417030005356129	-0.628448125924039	0.123787962697432	-0.330348946200514	-0.0228971117911487	0.141989218371128	-0.556068557109561	-0.467783692481154	0.99413074871739	-1.30207863488635	0.670498987257124	1.46068258703284	-1.60625999451641
pten	-0.405566311157519	-0.064828309523609	-0.30575828944047	0.410914462096777	-0.343699557348273	-0.271462121715528	-0.0209832114206112	1.29284397653308	0.0359014956324563	-0.239717317532001	-0.0800196695318372	1.04456106876679	1.29717203687721	0.409175637836025	0.0916139833485426	1.13834109630855	0.775068507169302	0.941380121151747	-0.235897097922123	0.235791917846606	0.803702736641803	0.254118594327791	0.908182669051557	0.294462107097208	-0.640288353165769	-0.820046612755441	-0.73130655582024	-0.911209586945637	-1.53610956961151	-1.11848098531796	-0.891785657211856	-1.25155644930005	0.325183393265404	-1.59796992265612	-0.999680476403265	0.728127198539328	-0.237055113527163	0.674590898552835	0.900494430070296	1.51317413226805	0.457464117917192	0.427695838162985	1.01394922327871	1.1659767236744	1.75008274614707	-0.0889599590564376	-0.915608790754482	-1.26467610124443	1.00188158582579
retn	-0.593057710186003	-0.708783850043131	-0.698236803031018	-0.722138478757213	-0.764403079315592	-0.347238177098866	0.381052392287677	-1.7442562988706	1.63850679112072	0.610536822207979	0.164435556361503	0.66432136240486	1.03522390097084	0.178547737366001	-0.518793064743674	0.946765645013658	0.215432473528843	1.31558198785143	-0.315389196269337	0.152095022663693	0.767606600278648	0.367176224319319	0.882696245354377	-0.342623531360906	1.04604539920235	-0.033909483463	-0.195820130429882	-0.347236040275572	-0.485720108118876	0.102366985399136	1.22518079057577	-0.608837151412917	-0.339577573308502	-0.82376693952777	-2.44244854977425	-0.300249754737251	1.10719882583312	-0.678170249002211	0.404615507545029	-1.20485023462152	-1.29505740323315	-0.308396852683669	-1.54463215423044	-0.828994920784756	-0.923443465620649	0.102629260223635	-0.219738047941202	0.970747799848223	2.57249540233918
sele	-0.215613915318365	-0.342199189355376	-0.130416468261244	-0.285824049277651	-0.260506266078364	0.255772388791784	-0.433474167886062	0.353273641071092	-0.809709764487963	0.535111218994213	0.834142657457588	0.573080226846263	0.736928742746967	0.974126790153213	-0.382020213061941	0.463914464227433	0.183288489824384	0.393120209095606	-0.425947098623168	0.27362769010619	2.03930387567668	-0.171887904651353	1.62250923077875	-0.717422956001116	-0.0955935637930562	0.186831846011341	-0.542779835407566	0.642829348570669	0.607369238625912	0.655881294698221	0.0111114126217213	0.224230077511077	0.519646477452743	0.582479482892554	2.14017322988186	-0.608381514184347	0.248401412435144	0.795563462803507	-0.370642859122326	0.362892346593275	-0.565925227682514	-0.6532044280265	-0.57960773515698	-0.789851934266012	-0.38534896523715	-0.369075774562005	0.131495432228746	0.342215080123858	-0.734519541507022
slc1a1	0.789419845836337	0.768931135521238	0.790051963018198	0.580250700674597	0.877029601224595	0.673708491363895	0.693658409779491	1.29030330889036	1.21229611363237	0.853282876570846	0.882118039218015	0.813956975949959	0.740993286471634	0.814646873713989	0.715192470532992	-0.0724781660067769	-0.561485203295724	-0.532594475355319	-0.105229878802707	-0.0315436990357899	-0.0680103924604478	0.374600836747069	0.482757458382533	0.235370988085238	0.880913165580804	0.219598977178132	-0.71000897528447	0.56789424861811	0.463321639134596	0.341183324749394	0.310831889738928	0.202820619626688	0.313058148665254	-0.332054772654664	-0.941724056747447	-3.28295686366894	2.07156134144605	0.935005388691903	0.0804985363012655	0.264792620660283	1.86433734323273	0.757852454944694	1.63743770826053	0.6223026780768	2.23022552301268	-1.07919547832858	-1.11264360200167	-0.0148438094145707	0.402767379646543
slc30a6	-1.40058654624309	-0.971931253848841	-1.15106363659388	-0.856880891622986	-1.06304159122078	-1.41598196376571	-1.18482701144587	-1.12595993726205	0.255062946721725	-0.854568507562281	1.31950429320347	1.22611612865354	0.697085003490964	-0.524743099285728	-0.91983141652626	-0.0627367000461827	-0.931365556626878	-0.0705669921857493	0.989500541103261	-0.172962880747821	-0.475056890949816	0.602667023054862	0.514029849202717	-0.487078013161885	1.08101134808763	-0.598835258453454	0.626862117660721	-0.983653533040235	-1.04218785823979	-0.106587608543737	-0.79015486712852	-0.34827211460392	-0.699036615406155	1.03126560895649	-0.590663974465511	-0.0669134214006931	0.622144427836897	-0.3034096354616	-1.28707330838334	-0.00872201676779571	0.289328788169447	0.487503667444711	0.0358251677140779	0.417855006856213	0.0583355443028508	-0.37499875291862	0.831242461741265	-0.556011208274113	1.43946205659964
slc9a8	0.774117320206567	1.03406572386277	0.910316249604015	0.918969323182497	0.976259870860281	0.678559493226184	0.705529316459321	2.2503816945062	0.250055664241059	-1.31732790944674	-0.0889906285002923	0.00912752998387697	-0.135365285208119	-0.774345794071704	0.682984691749841	-1.37712706146057	-0.389285447128946	-0.916020557033847	-0.151708583375308	-0.919139454579682	-0.182139048208244	-0.659032264868072	0.203946988794498	1.2784397928229	0.097039158347514	0.0689070188602112	1.85100383663675	0.824351013428986	1.11822990605313	-0.360152527154379	0.507910756160731	0.916783853919962	-0.627516282109711	-1.50981176698661	-1.52691706139647	-1.75995622090068	0.47461338665114	-0.609890271126196	0.114556158846666	1.29453301355235	0.377829271961181	0.709159583050052	0.016573366394611	-0.601096452507751	0.00660492424428774	-0.0718163147085042	0.513530847109316	0.703894827121452	-1.36133546998322
thap1	-1.1251122126339	-0.802433178772626	-0.991009992467186	-0.2301626841447	-1.11799750556823	-1.08908556719505	-0.661094456862705	-0.714751501191134	1.83756973346366	0.700751811940132	-0.562863726026729	0.110709450656566	-0.570221645167709	-0.134706484196109	-1.22437467162702	0.41813970592695	-0.758068787378953	-0.726538281039963	1.13290935669721	-0.955748256974541	0.431630503672585	1.17904729247584	0.296217359294297	-0.743751965990298	-0.138919266147888	-0.559893814697493	0.1380813689241	-1.06889225901027	-0.450532823638448	-0.394594112091738	0.252947362806732	-0.646830649253933	0.0579254116369964	0.0749109588213994	2.07366850182096	0.435493816237259	0.655740414034976	0.0111179937696915	0.765383510333385	0.352087408663481	0.113111075975898	0.344602289366397	-0.394754549539817	0.105098412188566	1.38443211780235	-0.19505448522023	1.02426396847315	1.21550294116652	0.518688586487586
tnfsf4	-0.259931321672814	-0.116414214268439	-0.448998017032561	-0.146589695579645	-0.146025663795413	-0.753110044933474	-0.448946186352848	2.12491738841029	3.72825535738698	-2.28047370432749	-1.41566707319597	-0.843360401415927	-0.382998808235329	-0.660014998503909	-0.57685839932455	0.425096265210339	-0.679120966420084	-0.0705501395540426	0.595191391095361	-0.777669511038728	-1.01883383894632	-1.24225222098515	-1.14993965750474	0.347707796453784	-0.369421138425257	-0.512954418986681	0.896497799385488	-0.94597663242924	-1.37664707806347	-1.63962073010743	-0.611516367419053	-1.07219814602668	0.00287586128246652	-0.820720793966312	-1.30075464394228	0.09905469699562	0.481820632606694	0.119756671207523	0.331669513726637	0.280363156781172	1.30990997740588	1.25966150834914	0.713143750063622	0.612065248993665	0.678484439351203	0.271214557543962	1.41952034283969	1.14619402337608	0.355068074687976
[truncated: 55 more columns]
