# Supplementary material for: A comparison of anatomic and cellular transcriptome structures across 40 human brain diseases
Source: PLoS Biol. 2023 Apr 20;21(4):e3002058. doi: 10.1371/journal.pbio.3002058 (PMC10118126; doi:10.1371/journal.pbio.3002058)
Supplement: S1 Data — (ZIP) [file pbio.3002058.s009.zip › Input/EWCE_class_mouse.csv]

	astro	endo	exc	inh	micro	oligo	opc
alcoholic intoxication	0.944733191475108	0.852550393795167	1.36032851644566	1.5387158028422	0.584647304474007	0.786787029518442	0.887027888694144
alzheimer disease	0.929212254345763	0.839322602976458	0.981110529604254	1.26153545591815	1.35338393787053	1.15581993778975	0.673914175974138
amnesia	0.357695934813792	0.933382311105676	1.87343971816204	2.27519629179197	0.183952852436335	0.898378427962087	0.658677135171133
amphetamine-related disorders	0.898990169673511	0.649726775925687	1.55657495677208	1.40295554453703	0.713042695477463	0.847810982804722	0.911880800873565
amyotrophic lateral sclerosis	1.17835109988624	0.700349199419009	1.11882614425563	1.1717087379442	0.98307764474779	1.21838737707475	1.05064256027213
astrocytoma	1.60955769664382	1.05595996737981	0.786627532701025	0.648707981232312	0.911348152663195	1.05214634205136	1.19181894112647
ataxia	0.647247218257866	0.912806149338143	1.68899978217762	1.84136691825478	0.314095230568288	0.540625781583579	0.876987648000051
autistic disorder	1.01185387069632	0.843713430004715	1.31199032621178	1.44063976714157	0.604784109759377	0.882947939629439	0.997878352542977
bipolar disorder	1.17618434325284	0.694418532111646	1.33205593336542	1.4415318727189	0.794994349502154	0.684255076582535	1.03072064445505
cocaine-related disorders	0.949300636919832	0.69292434888171	1.55775520959403	2.14595448126133	0.539654694002134	0.575709514432799	0.653543344509778
dementia	1.1251352218572	1.03482857771418	0.539719864691097	0.580471939680469	1.75057593419009	1.48773212987814	0.709662584512305
depressive disorder	1.12870572057876	0.646821441964033	1.37044011085765	1.74754826448389	0.76069302878974	0.744162301909544	0.736786445918738
dystonia	0.685413639663366	1.26419880705705	1.43665091431748	1.65073003946703	0.426856072555304	0.748830124660546	1.04415176181776
epilepsy	0.862140130145359	0.75443478502698	1.67536849417482	1.84719870877982	0.747833299956254	0.501473551521039	0.703754103101306
epilepsy, temporal lobe	1.02138446788907	0.718048887744764	1.44275729030918	2.24205166166586	0.416816431720634	0.58013373873404	0.649303252423178
frontotemporal lobar degeneration	0.837983275354296	0.835868992602223	0.868429292760623	0.859308166826496	1.31336376937298	1.50008374436974	0.936862684868595
glioblastoma	1.00820708457769	1.57741570802116	0.70022273056569	0.571167054820299	1.05874149944506	0.897135649045071	1.10501643142056
glioma	1.30618349640197	0.96604451028662	0.719320213226997	0.800369208125252	0.891189718864244	1.16063355710466	1.16611994318727
gliosarcoma	2.29553731091171	0.689274121221597	0.757219723947305	0.585191600137178	0.82531994437021	0.650175464884757	1.28829180688178
heroin dependence	0.763029270467443	0.801895163880096	1.86274652793275	1.66096630412442	0.813938416755557	0.35745073814336	0.585846123686178
huntington disease	1.22232897358236	0.738498121906341	0.906992313870394	1.33125348286497	0.57134979049101	0.756304415189825	1.11298964899754
hyperalgesia	0.64929900902121	0.844752338631286	1.18066409139224	1.96681249592411	1.21383978853718	0.346363090392911	0.509504004551501
language development disorders	0.841411258233464	0.468524495158458	1.64735637815423	1.41346796104402	0.494417862067849	0.462105408632227	1.752150804804
learning disorders	0.643267885025523	0.306282300648401	1.66744768235205	1.91168855032454	0.729707216118112	0.948545358006577	0.574462333864411
marijuana abuse	0.731791169871706	0.635120628324758	1.68983847378096	1.90280253283761	0.832387314770244	0.620053363641245	0.909965808917422
mental retardation, x-linked	0.921407084185004	0.88504821062916	1.39870109459595	1.36967893814389	0.572720232552534	0.922627955414998	1.34087219637807
migraine disorders	1.00132585542662	1.45678835997521	0.957521745858469	0.780430643186282	0.903205433351356	0.843095728671019	1.32703415391772
multiple sclerosis	0.526717298879137	0.936459068057431	0.591972967074194	0.622050470837153	2.74280827796171	1.17242855260974	0.543858419579857
narcolepsy	0.192452269545725	0.599577274219392	1.06498066580649	1.88399289377456	1.10806540894905	1.26868765213664	0.864036159761572
neuralgia	0.780672485567905	0.870657956224822	1.28883366526705	2.41411219041968	0.573027378262425	0.407247759492091	1.01873989337432
neurofibromatosis 1	0.852158856292298	0.777736185352901	0.772441416079863	0.763633733315812	0.746894896089536	2.20183549843645	1.44936972969281
obsessive-compulsive disorder	0.405290916323257	0.339071199442999	2.05957886331466	1.13944202502202	0.0679457057594087	1.25355837308382	2.20001113305788
parkinson disease	0.975304813459656	0.989210354217719	1.04003964222081	1.05287305193889	0.986243077515464	1.14517774711178	0.826394238490995
parkinsonian disorders	0.597288795067181	0.674043444640979	0.899159682154432	2.01396788947297	0.741985458093208	0.94904491364664	0.711703708377787
schizophrenia	1.08789228107686	0.785428180774691	1.20761959212748	1.30208329110569	0.776780389499195	0.921311029440194	1.05443793424377
seasonal affective disorder	1.25297775327971	0.560384676859449	1.26911396601144	1.99942165335782	0.538637460595537	0.869625564089815	0.643700051348626
spastic paraplegia, hereditary	1.01595240226201	0.785559547480657	0.997011702084437	1.24044945344504	0.659020169442349	1.80558841211317	1.13011054940218
substance withdrawal syndrome	0.709391969312881	0.652888477411676	1.762226373693	2.44879218949423	0.308959586226872	0.50835255217677	0.873007821223652
tobacco use disorder	0.672621218667551	0.540364188346021	1.36625513956887	2.57699079987949	1.0439300302376	0.700815424887567	0.357222878747708
williams syndrome	1.18830264027478	1.53819147717577	0.762769287705274	0.813150645846359	0.806401204574683	0.719429662842715	1.27719017208011
