# Supplementary material for: A comparison of anatomic and cellular transcriptome structures across 40 human brain diseases
Source: PLoS Biol. 2023 Apr 20;21(4):e3002058. doi: 10.1371/journal.pbio.3002058 (PMC10118126; doi:10.1371/journal.pbio.3002058)
Supplement: S1 Data — (ZIP) [file pbio.3002058.s009.zip › Input/HumanOntology.csv]

acronym	name	global structure	Color
FL	frontal lobe	Ctx	E8CD59
PL	parietal lobe	Ctx	FF6C62
TL	temporal lobe	Ctx	FF937F
OL	occipital lobe	Ctx	E88551
SIG	short insular gyri	Ctx	EFFF61
LIG	long insular gyri	Ctx	EFFF61
CgGp	cingulate gyrus, parietal part	Ctx	7F6233
CgGr	cingulate gyrus, retrosplenial part	Ctx	7F6233
DG	dentate gyrus	Hip	FFC466
CA1	CA1 field	Hip	FFC466
CA2	CA2 field	Hip	FFC466
CA3	CA3 field	Hip	FFC466
CA4	CA4 field	Hip	FFC466
S	subiculum	Hip	FFC466
PHG	parahippocampal gyrus	Hip	FFC466
ATZ	amygdalohippocampal transition zone	Amg	FF60DE
BLA	basolateral nucleus	Amg	FF60DE
BMA	basomedial nucleus	Amg	FF60DE
CeA	central nucleus	Amg	FF60DE
COMA	cortico-medial group	Amg	FF60DE
LA	lateral nucleus	Amg	FF60DE
SptN	septal nuclei	BF	D168FF
SI	substantia innominata	BF	D168FF
BST	bed nucleus of stria terminalis	BF	D168FF
DB	nucleus of the diagonal band	BF	D168FF
OlfT	olfactory tubercle	BF	D168FF
GP	globus pallidus	BG	D168FF
BCd	body of the caudate nucleus	BG	D168FF
HCd	head of the caudate nucleus	BG	D168FF
TCd	tail of the caudate nucleus	BG	D168FF
Acb	nucleus accumbens	BG	D168FF
Pu	putamen	BG	D168FF
Cl	claustrum	BG	D168FF
Hl	lateral habenular nucleus	ET	7AE872
Hm	medial habenular nucleus	ET	7AE872
Pa	paraventricular nuclei of thalamus	ET	7AE872
Sb	subthalamic nucleus	TH	C6F359
DTA	anterior group of nuclei	TH	C6F359
ILc	caudal group of intralaminar nuclei	TH	C6F359
LGd	dorsal lateral geneiculate nucleus	TH	C6F359
DTLd	lateral group of nuclei, dorsal division	TH	C6F359
DTLv	lateral group of nuclei, ventral division	TH	C6F359
DTM	medial group of nuclei	TH	C6F359
DTP	posterior group of nuclei	TH	C6F359
MG	medial geniculate complex	TH	C6F359
ILr	rostral group of intralaminar nuclei	TH	C6F359
Dt	dorsal thalamus	DT	A9E855
R	reticular nucleus of thalamus, left	ET	7AE872
ZI	zona incerta, left	ET	7AE872
AHA	anterior hypothalamic area	Hy	7FFF90
LHA	lateral hypothalamic area, anterior region	Hy	7FFF90
PVH	paraventricular nucleus of the hypothalamus	Hy	7FFF90
SO	supraoptic nucleus	Hy	7FFF90
MB	mammillary body	Hy	7FFF90
LM	lateral mammillary nucleus	Hy	7FFF90
LHM	lateral hypothalamic area, mammillary region	Hy	7FFF90
MM	medial mammillary nucleus	Hy	7FFF90
PHA	posterior hypothalamic area	Hy	7FFF90
SuM	supramammillary nucleus	Hy	7FFF90
TM	tuberomammillary nucleus	Hy	7FFF90
PrOR	preoptic region	Hy	7FFF90
ARH	arcuate nucleus of the hypothalamus	Hy	7FFF90
LHT	lateral hypothalamic area, tuberal region	Hy	7FFF90
DMH	dorsomedial hypothalamic nucleus	Hy	7FFF90
VMH	ventromedial hypothalamic nucleus	Hy	7FFF90
SC	superior colliculus	MES	0E7911
CGMB	central gray substance of midbrain	MES	0E7911
MBRa	midbrain raphe nuclei	MES	0E7911
SubCn	subcuneiform nucleus	MES	0E7911
3	red nucleus	MES	0E7911
RN	red nucleus	MES	0E7911
SNC	substantia nigra, pars compacta	MES	0E7911
SNR	substantia nigra, pars reticulata	MES	0E7911
VTA	ventral tegmental area	MES	0E7911
4	trochlear nucleus	MES	0E7911
PTec	pretectal region	MES	0E7911
Cb	cerebellum	CB	03CFF3
Emb	emboliform nucleus	CN	03CFF3
Fas	fastigial nucleus	CN	03CFF3
Glo	globose nucleus	CN	03CFF3
SubC	nucleus subceruleus	P	00F3B2
PRF	pontine reticular formation	P	00F3B2
SOC	superior olivary complex	P	00F3B2
LPB	lateral parabrachial nucleus	P	00F3B2
MPB	medial parabrachial nucleus	P	00F3B2
Mo5	motor nucleus of trigeminal nerve	P	00F3B2
LC	locus ceruleus	P	00F3B2
Pr5	principal sensory nucleus of trigeminal nerve	P	00F3B2
RPn	pontine raphe nucleus	PN	00E8BB
Pn	pontine nuclei	PN	00E8BB
8Co	cochlear nuclei	MY	1F67CC
Cu	cuneate nucleus	MY	1F67CC
Gr	gracile nucleus	MY	1F67CC
Arc	arcuate nucleus of medulla	MY	1F67CC
CGS	central glial substance	MY	1F67CC
Sp5	spinal trigeminal nucleus	MY	1F67CC
8Ve	vestibular nuclei	MY	1F67CC
IO	inferior olivary complex	MY	1F67CC
CMRt	central medullary reticular group, right	MY	1F67CC
GiRt	gigantocellular group	MY	1F67CC
LMRt	lateral medullary reticular group	MY	1F67CC
RaM	raphe nuclei of medulla	MY	1F67CC
CPLV	choroid plexus of the lateral ventricle	V	231F20
cc	corpus callosum	WM	F2F1F0
cgb	cingulum bundle	WM	F2F1F0
