# Supplementary material for: A comparison of anatomic and cellular transcriptome structures across 40 human brain diseases
Source: PLoS Biol. 2023 Apr 20;21(4):e3002058. doi: 10.1371/journal.pbio.3002058 (PMC10118126; doi:10.1371/journal.pbio.3002058)
Supplement: S1 Data — (ZIP) [file pbio.3002058.s009.zip › Input/Cell_mouse_subclass_expression.csv]

Astrocyte	Endothelial	L2/3 IT	L4 IT	L5 ET	L5 IT	L5/6 NP	L6 CT	L6 IT	L6 IT Car3	L6b	Lamp5	Micro/PVM	Oligo	OPC	Pvalb	Sncg	Sst	Sst Chodl	Vip
-0.0377715146452236	-0.23396011537578	0.264816084321396	0.213183990067762	0.0620226754026334	0.0451537011584862	0.072736833881408	-0.0245782336322128	0.184481134721109	0.168120468167802	-0.0617262878562417	0.0752082501179921	-0.441292273299073	-0.520003746492725	-0.147646347590401	0.00407609764115534	0.0230837028858292	-0.0196433925290001	-0.0363042385495147	0.410043211604596
0.0119167970681424	-0.0778575932413897	0.0420817684460946	0.0346303063685336	-0.0224966751121596	0.00966656936828629	0.0437498469191179	-0.0336974647216426	0.0780692151618511	0.0596841031966443	-0.0805647668769489	0.187226678413282	-0.153204096985276	-0.167519894965448	-0.192667400004052	0.0624097780186685	-0.00143167271826141	0.0942930299761581	-0.0484679959726001	0.154179467661
-0.654399287449914	0.0422988146532602	0.302391047626266	-0.282423914967846	0.204851399764029	-0.0861343366866017	0.0901761143401356	0.0363042982510741	0.146402784106414	0.29432133230544	0.393290245915412	0.0866249615212459	-0.95144857306723	-0.388794305578206	-0.144239505468311	0.252377202647387	0.180759875181943	0.504485657600854	-0.0607956803425432	0.0339518696471916
-0.0830971017010606	-0.465040792870804	0.26220565044415	0.305215933677475	0.116440012286753	0.201667592451139	-0.0438888054338938	0.125607986059256	0.237482163957553	0.178278911283787	0.140244745492217	-0.000535596934956198	-0.368307033651474	-0.473793871282011	-0.0374800730527406	-0.146562699120457	-0.0555667791022832	0.0342576745120786	-0.0129171461099424	0.0857892290952162
-0.16490509699239	-0.450989836310393	0.189718977386544	0.125578072657838	0.0924634841560412	0.218091627332234	0.116868321491685	0.164308821094235	0.248387996768704	0.154959822594335	0.0370776495263793	0.16752979325259	-0.717416047305607	-0.599885168631327	-0.197786503993863	0.0802883400299109	0.163141462913506	0.197225938088415	-0.0643998812262948	0.239742227167459
0.682322278778402	0.546764499052163	-0.0244835186922639	-0.202861856592068	0.0636634572695793	-0.207441859052151	0.0292036890989575	-0.0523416537768341	-0.153724539939086	-0.333257057694288	-0.184670812710567	-0.0838968467209532	0.255433297621766	-0.117502743227035	0.550855674972675	-0.2549743625883	-0.157749091012494	-0.183709891817839	-0.28465292289494	0.113024259925273
-0.510988557782366	-0.374725863276192	0.213682158508009	0.433897679845881	0.184107946770825	0.327049074265158	0.211972079299447	0.242526229427286	0.221904505678496	-0.0168997682665653	0.105441551474539	0.103902735202578	-0.937417376454632	-0.811237503629674	0.0202619425692781	0.225931724606323	-0.132118890971447	0.227140524600869	0.00306197592646041	0.262507832205726
-0.111275908920284	-0.358127993684551	0.20314915852945	0.263171313483223	0.0404201591081935	0.159451462190953	0.0917039336731089	0.103560250929006	0.17434338760012	-0.015060180940325	0.00897201128953333	0.241433563430034	-0.646372214617082	-0.481950570561771	0.0105802353480923	0.0127326865815859	0.148742765725849	0.0399933506539693	-0.131668807960999	0.246201398141894
-0.0718794735877182	-0.440760416097406	0.212826245220497	0.159580734363439	0.104888919243051	0.170532618131484	0.130281113688296	0.0897661487619928	0.169300366865564	0.0889632538806323	0.0259476832721232	0.139868588229909	-0.576395041683204	-0.641931123380363	0.0223370746509232	0.0815489550582924	0.0965175929291236	0.148712432606838	-0.101953215747149	0.191847543593674
-0.182366770808155	-0.477244190780685	0.232984645193619	0.359168775008767	0.122401165312618	0.214134210674691	-0.0660027976553465	0.0549532606866725	0.2454368145019	0.152492546451939	0.0926443593151549	0.186797140366806	-0.644363552292642	-0.76294054710251	-0.274165185691339	0.132176139959806	0.104444692871553	0.289894097395887	-0.109594622075741	0.329149818667004
-0.100240423071814	0.310291901400378	-0.288835270166489	-0.0206182488849884	-0.250106202141361	-0.135143520291483	-0.0306381148762934	-0.141549461135449	0.000924360512108078	-0.107321726065713	-0.0271821206875738	-0.0371695523902955	0.6161299770285	0.217646495191516	0.363127854909274	-0.0328184594769886	0.00552757026360646	-0.162579114626977	-0.243828619390403	0.0643826739004431
-0.015396216706978	-0.46854017493768	0.190194923897429	0.153532201773268	0.0301746304900836	0.190116994433004	0.0343704503230863	0.0689211841064681	0.120578641294458	0.0591220903036491	0.0721961760220846	0.176790723967187	-0.482647159919946	-0.554971529320345	-0.192897071660464	0.0657827880770696	0.175180368984391	0.195132533734073	-0.0629710103499148	0.245329455489075
-0.331899633253322	-0.00216767770920319	0.197087197269009	0.0080186650963518	0.154528420361529	0.0584556498563709	0.0827326936565356	0.197309067434955	0.234292777534793	0.185924996283968	0.154729234669651	0.21441886783776	-0.848534769426553	-0.564651180782831	-0.0546286677629758	0.145913959764427	-0.0289839834236039	0.252565466241542	-0.166539359777925	0.111428276129523
-0.368960895572892	-0.541851851720072	0.307134454536551	0.318893400291991	0.203760722248047	0.193508571017211	0.106433668868938	0.231511778506823	0.294482723655588	0.081260234084429	0.01721634296752	0.0991456706138423	-0.526727711073903	-1.00738351796597	-0.303614650411869	0.239607830624256	0.166738090631998	0.207161103828748	0.0787847190721305	0.202899315796636
-0.116437754286907	-0.580995327386123	0.172559813475824	0.464606473665338	0.198090373947603	0.156432036051267	0.0409732116765818	0.0143037127273354	0.180097546029183	-0.0329630196682357	0.0387525035094391	0.203479111135647	-0.917867775345964	-0.474249061657417	-0.204906559109596	0.137554881544723	0.0888587923560413	0.298512244975797	0.152503377063917	0.180695419295546
-0.187442317992047	-0.044259756127288	0.0863667732252233	0.0430099684999049	0.0461316585239667	0.083354510317961	0.105370027503541	0.295111251724442	0.18080168006014	0.260253071287953	0.0862939405953528	0.341549809194564	0.13844995562345	-0.244807395866563	-0.256438600998952	-0.116783081431284	-0.0624514844513744	0.0308693388652543	-0.770066553477126	-0.0153127950771182
0.298399225613215	0.753783007329715	0.102936092253049	0.0665396643911159	-0.0911824191585899	-0.0139353269891917	-0.0132680853726658	-0.121555381385512	-0.0340327324767424	-0.232604671239296	-0.172145982504213	0.0476521626060715	0.196773258017557	-0.307033512757244	0.503503960733635	-0.251127152506536	-0.215653345952208	-0.108076220389212	-0.429723588171238	0.020751047958289
0.413017261969977	0.263636876517683	0.00512697759012994	0.0637936767485779	-0.203683891280955	-0.12826436960756	0.0173580999158346	-0.028128453416956	0.0109105380227928	-0.164972547819554	-0.237558540930507	0.0333211693596193	0.0719862254176907	-0.108479947451508	0.512135187074775	-0.0999059008583096	-0.068772389043078	-0.115947660886536	-0.422054897050657	0.18648258572854
1.17539973624881	0.0736842362784847	0.0459058362178223	-0.168494321448204	-0.354131024870227	-0.0142264370346874	-0.109550418957219	-0.319189601457228	0.152537690580456	0.0340589512996399	-0.232616401163417	-0.120334511038857	-0.0595308496375511	-0.274291491074571	0.654359711949992	-0.281592281268714	-0.14256633576388	-0.194398959582295	0.00690076341838877	0.128075707303254
-0.421185311535581	-0.464947950751205	0.382330873592679	-0.0738661848449797	0.324391756660916	0.0893082070495856	0.230880300750952	0.225671438425334	0.30423409490594	0.282188191113917	0.26020476319993	0.163990670915016	-0.346093805000164	-1.01925480515087	-0.23658428891935	0.115084053513431	0.184702473306476	0.144359393404981	-0.273451738680016	0.128037868043008
0.251169527499901	-0.346133827717718	-0.115178530652028	-0.248089944618469	0.0774477306422307	-0.0159244080536221	0.0516633235402066	0.18166634241953	0.20389135084859	-0.230529914358803	0.251770010385825	0.236740060189014	-0.788940904862601	-0.762958085856732	0.263425466638538	0.150964339758553	0.325109317864195	0.192754806390662	0.0354938357038849	0.285659504238844
-0.199471616077358	-0.159026496297933	0.213956599622777	0.0255430642822022	0.00722942054554521	0.00981648399715027	-0.200898877079312	-0.0218930181949268	0.0871978138060445	-0.069778440078031	0.0269082389655942	0.196986617713318	0.108718927862674	-0.661513135574357	-0.18512766911471	0.185287459354794	0.17020183675517	0.18192085334424	-0.0376114081345147	0.321553344301634
-0.288355530677815	-1.07109444211449	0.347625507227665	0.776138373945603	0.408155295061569	0.324165198979974	0.416420680831446	0.50515283265927	0.273937653646616	-0.0237573246240197	0.363372556003716	0.064372768293832	-0.832829575268381	-0.932976123144827	0.385064754044567	-0.163285855259118	-0.154916299517077	-0.104463235778265	-0.384223128930869	0.0914958946206071
-0.178716154200921	-0.48551862037958	0.233801477793079	0.176544261369233	-0.159044591571888	0.153608515270471	0.175516191603352	-0.106414751156515	0.0332344634561944	0.13071496192092	0.0635811805124386	0.123112918254125	-0.332096575781905	-0.161418616688033	-0.178189264343177	0.103424390628967	0.0830260444378522	0.279719325339482	-0.0767778398645269	0.121892683400433
-0.521447920325116	-0.824812943553675	0.521687231833167	0.281394567441686	0.193659071974071	0.219477940036524	-0.0388844523555765	0.273591593733522	0.355509996209971	0.368000220460159	-0.0288011970888861	0.107325909748441	-0.515703884217944	-0.848786811221995	-0.191440447551153	-0.0828666697536936	0.21174223067602	0.295239341023877	-0.027093750983587	0.252209973914186
-0.120530973171465	-0.604087837664742	0.295114063527907	0.183696184382829	0.0744342413147705	0.253142432832447	0.409075332960894	0.208630301255354	0.20091098860357	0.041801825480962	0.100183736653467	0.310147881634657	-1.63131979058702	-0.943077216658862	0.292309987864305	0.110659133558805	0.281932926634755	0.177318903225525	-0.0530840063944446	0.41274188454629
0.407896633035747	0.131631358996689	0.00152236761971892	0.157942560661181	-0.106315276895401	0.0573381557951523	0.170787180391531	0.131948014051868	0.0215782767034998	-0.180441550992069	-0.0768626204536984	-0.033477712022835	-0.0864825692831024	-0.698955232187835	0.580004356717182	0.0471246624765601	-0.345066569777545	-0.00483175402861796	-0.139478939381529	-0.0358613414264964
0.219040908111237	0.387328229259721	0.00486423463910099	0.286236572949859	-0.0573564392660353	0.019442925817305	-0.303960110171374	-0.136462742968713	-0.114393420976318	-0.351119781979371	-0.107064097871937	-0.192008435728696	1.20712044736066	0.192944993205685	0.230287011993986	-0.231066623591454	-0.193682817135653	-0.251541019791198	-0.575686278073968	-0.0329235557828331
-0.124228730956595	-0.0803970670556827	-0.162169649046529	0.080503916969672	-0.075978389365456	-0.321213460513827	-0.0507468037320698	-0.114166626434099	-0.0107808511740694	0.0587035592026865	0.0376691033211813	0.0552338338796148	0.286953679954241	0.0102668139190051	0.234920689321521	0.0701196942302852	-0.108397869030441	0.214446562703388	-0.292441438721263	0.291703032528436
0.0211331159233956	-0.506536160638015	-0.00969136819899318	0.169658284566986	-0.149594566358511	-0.0481282074482567	-0.103204060963957	0.00626780622057874	0.0899843271317868	0.0283301493653557	-0.0803845212575388	-0.0410110938414295	-0.369535339500852	-0.491055580882064	0.0300776360328182	0.505817457716037	0.0732760076702953	0.44735683545749	-0.113778277631928	0.541017556636802
-0.101668194944655	-0.373614331753655	0.103291583592605	0.274226644590576	-0.00733156725886316	0.0540396447684947	0.261584743840333	0.0256615737477634	0.0501599622168334	-0.132657928276348	-0.284512356872803	0.326990020152093	-0.478999517360828	0.678458531532835	0.68479114177407	-0.0787210538556899	-0.319608022501964	-0.132822974561083	-0.579036095624482	0.0297681967947665
-0.440588734075814	-0.931171354717024	0.510052791347186	0.563041465021398	0.317875081286554	0.416177040906354	-0.136670201207135	0.0345345803789492	0.282483176624876	0.304745894950386	0.437481807424576	-0.0498825102715002	-1.41738257212787	-0.484432978816515	0.352893633009298	0.309925426937155	-0.202509503909906	0.259623776318301	-0.0301244989858496	-0.0960723200934228
-0.240636715193324	-0.0485098716594711	0.0740427788423021	-0.0999977364172485	0.0329303674653814	0.0247792523064108	0.0302499658411837	0.0940449487619162	0.174215177457795	0.113150200492777	0.0751195554754059	0.173842247875828	-0.0955075087073375	-0.381435340252886	-0.142346066803479	0.00434021898170521	0.0923447417536047	0.0612638526445605	-0.0700957956549234	0.128205726789796
-0.386814162708645	-0.350431941609903	0.0224650810523126	-0.192745914030868	0.0978452362295524	0.0267917218133618	0.076784365042148	-0.067841242600169	0.0678842515850893	0.110204075844447	-0.00603563599971231	0.356767961811789	-0.288836022656355	-0.599799068935952	-0.225659236051157	0.28549594474511	0.315298665645006	0.267116317630302	0.199469049573194	0.292040553620449
-0.0257700022166218	-0.360417971357934	0.190665452338689	0.18821188936394	0.0528470044270415	0.119003668772805	0.0787251757286426	0.0713737486557711	0.168536484818073	0.0749411080273564	-0.00895599648136997	0.122346850406234	-0.456619568638226	-0.479516798907918	0.0458280292379282	0.054663927057127	0.088028906020286	0.0865186914462033	-0.165806673593263	0.155396074895235
0.110391078420891	-0.490268406225862	0.428529244723654	0.614794601745781	-0.0305114541350334	0.297556580608078	0.0729906391051375	-0.064741797904968	0.189134922877248	0.253823613509409	-0.0896007546166776	0.333435497397277	-0.876379459861306	-0.861586792263223	-0.432026968533511	0.124394999759328	0.385310129078943	-0.0357351822170547	-0.46670127555154	0.537190784083426
-0.0903917552508157	-0.638100346396471	0.11848355147704	0.0916250307234123	0.0557018579084325	0.0458588680957242	0.264632424950469	0.101962617729937	0.130941502200952	-0.114518555785744	-0.102682299669645	0.261103024720244	-0.963024921915906	-0.25211024268	0.301533759731854	0.268562347819436	0.114926876426106	0.261806164302096	-0.0905618149125022	0.234251910525383
-0.360354513661693	-0.654664850057772	0.325664485677852	0.171415965392714	-0.0129768265339419	0.16265156207791	0.0970106743442492	0.0832726363207323	0.279416141455827	0.338170027704496	0.185044517137562	0.357311950105594	-0.938847632159699	-0.803862686540467	-0.284611098093556	0.137107658526908	0.375548751522085	0.289459814843308	-0.0923046289433227	0.345548050881215
-0.250833223932189	-0.000239520599346202	-0.180255126098351	0.0633359811631351	-0.0968924585131791	-0.105138771744962	0.106077476788506	-0.0921866870700057	-0.119946951083755	0.295817376190126	0.115006064059408	0.544894827334672	-0.134282688735836	-0.440456095986228	-0.676701272161087	-0.0270992395904811	0.613700916444503	0.124651664005891	-0.297447248288223	0.557994977817405
0.50879727118129	0.486231316030563	0.156147198661159	-0.0170538622022376	0.0910605955994617	0.0583013404136019	0.20763423737897	0.237165546852566	-0.0237386203523357	-0.242403042273067	-0.0766003242068387	0.347534813415339	-0.770647133397609	-0.490053374718783	0.520199100840927	0.022607942563245	-0.152462857823675	-0.19161061022542	-0.614093288693183	-0.0570162490439722
