# Supplementary material for: A comparison of anatomic and cellular transcriptome structures across 40 human brain diseases
Source: PLoS Biol. 2023 Apr 20;21(4):e3002058. doi: 10.1371/journal.pbio.3002058 (PMC10118126; doi:10.1371/journal.pbio.3002058)
Supplement: S1 Data — (ZIP) [file pbio.3002058.s009.zip › Input/EWCE_subclass_human_cortex.csv]

	Lamp5	Sncg	Vip	Sst Chodl	Sst	Pvalb	L2/3 IT	L4 IT	L5 ET	L5 IT	L5/6 NP	L6 CT	L6 IT	L6 IT Car3	L6b	OPC	Astrocyte	Oligo	Endothelial	Micro/PVM
alcoholic intoxication	0.908820776	0.97076688	0.96698981	1.08086515	1.265943388	1.069329866	1.138746987	1.150567247	0.784792478	1.143991534	1.152431405	1.052034711	1.014245565	1.059731551	1.08774756	1.21266651	0.741607081	0.560343971	0.627752458	1.310587855
alzheimer disease	1.051638124	1.318344261	0.962126338	1.05599313	0.837412294	0.865045159	0.804118936	0.904357972	0.82100141	0.842849379	0.959945247	0.84908176	0.81418946	0.852530998	0.846458421	1.063324819	0.869420482	0.864188422	0.956744045	1.804983348
amphetamine-related disorders	0.964652872	0.95636739	0.927797224	1.265808206	1.30741744	0.968269288	1.068516288	0.906052324	1.088415517	1.16811972	1.176831469	1.288080887	1.161722234	1.143634905	1.298121278	1.111235022	0.914337641	0.87792905	0.577838607	0.659013783
amyotrophic lateral sclerosis	1.170077752	1.126826951	1.096555181	0.842072192	1.085754215	1.197871185	0.971749284	1.113497305	0.983114828	1.05080999	0.929263872	0.974165536	1.059756336	1.156071373	0.945081611	0.927173389	1.263640497	0.919081605	0.516665797	0.863955632
astrocytoma	0.768477825	0.625533513	0.801186114	0.808561802	0.933346314	1.173973507	0.995231741	1.290123591	0.86846427	0.840552614	0.983486235	0.757997734	0.898663504	0.838667125	0.721699387	1.45781419	1.556188771	1.236049699	1.172900194	0.764993341
ataxia	1.078632861	0.830095181	0.921281915	0.894329684	1.320567469	1.26151325	1.242029753	1.227716668	1.470978356	1.070882201	1.039384327	0.998383917	1.21237748	0.925046887	1.005993666	0.810424036	0.456097147	0.529601505	1.437354293	0.594507406
autistic disorder	1.200916409	1.291055243	1.1589243	1.096917819	1.102239626	0.98309885	1.078405841	1.063653	1.0753541	1.086888883	1.106954184	1.119616445	1.075829626	1.167728262	1.068154842	0.90425595	0.869046336	0.691746528	0.968791039	0.599672524
bipolar disorder	1.096491671	1.208639653	1.115823671	1.11928223	0.968083258	1.045661877	1.101248144	1.061818416	1.126475655	1.015904444	1.122515828	0.995635117	1.029845024	1.163882879	1.043403992	0.933409232	1.078650589	0.711642119	0.73127696	0.821628823
cocaine-related disorders	1.275692645	1.36088755	1.072441538	1.911982699	1.145734269	0.995597428	1.371626995	1.067185336	1.204657401	1.28521635	1.102586327	1.09713218	1.230458133	1.310338458	1.262777739	0.883609913	0.660441791	0.573650949	0.386047838	0.458199827
depressive disorder	1.139687406	1.196910012	1.214445579	1.336546885	1.095595046	1.001699833	1.196377123	0.940274369	1.234041502	1.013701689	0.984584567	0.95649548	1.045450187	1.100361208	1.068792341	0.720469285	0.931523818	0.819883294	0.727944518	0.860439423
epilepsy	0.946846721	0.866347818	0.974752855	1.980879198	1.307396422	1.235948572	1.28903725	1.173739962	1.101758786	1.237955028	1.047337549	1.085592385	1.456014003	1.095863725	1.191014051	0.590757614	1.093335835	0.38181601	0.544942188	0.546708569
epilepsy, temporal lobe	1.196349559	1.083454079	0.798184662	2.515629935	0.854369939	1.059414568	1.217803788	1.168479485	1.077363235	1.434898875	1.305573011	0.972414876	1.094382709	0.677214661	1.103423016	0.927759447	0.691878962	0.961048173	0.755904245	0.44044861
frontotemporal lobar degeneration	1.208875375	1.189564079	1.137778309	1.156183813	1.063272063	1.085456076	1.007082087	1.203395963	0.882617525	1.127161306	1.175085697	1.023104064	1.08069179	0.893139012	1.085886812	0.889394293	0.542096894	0.966309092	0.360457182	1.293252549
heroin dependence	1.049526972	1.111288388	0.94969797	1.183456381	1.331647352	1.184192618	1.460866595	1.440148265	1.295994667	1.340901809	0.937767219	1.40022591	1.615259817	1.618651995	1.138460182	0.667833319	0.747723651	0.295325952	0.253352139	0.774541061
hyperalgesia	1.189627329	1.323620092	1.122236834	1.446425399	1.260084901	0.882127937	1.351607655	0.862107847	1.011976337	1.046871408	1.088031711	0.805818681	1.043243815	0.848865024	0.921116924	0.739806899	0.827427084	0.969651509	0.417843675	1.250002279
language development disorders	0.92350282	0.680574018	0.799539911	1.17106653	1.040801391	1.009322473	1.195931842	1.465955442	1.132217393	1.428682146	1.36753176	1.663991184	1.295228	1.024819828	1.616204707	0.628005764	0.40732627	0.703931709	0.95076379	0.596462802
learning disorders	0.944026381	1.041288712	1.369843373	0.799985969	1.040617987	1.416403708	1.245377153	1.145726813	0.797489169	1.024460275	0.800075039	1.652399161	1.050760972	1.250527244	1.047090241	1.062475444	0.540998137	0.736625017	0.551069007	1.16313263
mental retardation, x-linked	1.09944186	1.073391932	1.025852294	1.175927047	1.125336577	1.134880898	1.139460618	1.072871173	1.377240267	1.147542827	1.103365471	1.194802797	1.198973342	1.038486621	1.041900899	1.173354148	0.716421084	0.708464942	1.008650759	0.333185089
neurofibromatosis 1	1.215053417	1.220431177	1.178435815	1.06853841	1.021748311	1.039423399	1.221625307	1.119687197	1.107668737	1.218332915	1.124718859	1.242518862	1.294765858	1.393006956	1.207646153	0.867859464	0.575293974	0.813358759	0.48881767	0.581595801
obsessive-compulsive disorder	0.84441299	0.764435602	0.584225923	1.914056301	0.889256718	0.635371561	1.372943058	1.708309966	1.008490097	1.551855265	0.818164301	1.904355058	1.250848063	1.310658759	1.577834132	1.87349082	0.289263895	1.725880174	0.285077618	0.034098689
schizophrenia	1.063419887	1.07871818	1.023457005	1.088763083	1.019280927	0.999845844	1.052941148	1.052074349	1.012322661	1.053391719	1.010879399	1.049315658	1.046511623	1.043795257	1.047699723	0.949471846	1.045875856	0.989330932	0.847925785	0.831304642
seasonal affective disorder	0.877432473	0.874668995	1.004295408	1.996250607	1.108268404	0.895385555	1.109273511	1.270157203	1.079599074	1.195736841	2.34297299	0.771373532	0.865291489	1.50497888	0.917279514	0.583713872	0.998891215	0.522051612	0.626073081	0.53364054
substance withdrawal syndrome	1.337975406	2.186311598	1.264083435	2.118816886	1.138097479	1.023000142	1.061778707	1.053025711	1.100379579	1.123506656	1.279993431	0.918122625	1.225974526	1.153117979	1.158950365	0.452131167	0.570287354	0.576914704	0.482872127	0.32353005
williams syndrome	0.891250912	1.008544038	1.108003733	1.045442949	1.018981742	0.949884343	0.913578011	0.92880435	1.005397691	1.061682937	1.041225147	0.860230154	0.86176922	0.734678997	0.779871422	1.851567098	0.730769963	0.790652898	0.822683943	1.448159941
