# Supplementary material for: A comparison of anatomic and cellular transcriptome structures across 40 human brain diseases
Source: PLoS Biol. 2023 Apr 20;21(4):e3002058. doi: 10.1371/journal.pbio.3002058 (PMC10118126; doi:10.1371/journal.pbio.3002058)
Supplement: S1 Data — (ZIP) [file pbio.3002058.s009.zip › Input/ToppGeneUniqueGBDAnnotation.csv]

Psychiatric	Disease	Autistic Disorder	1.24E-132	5.68E-129
Psychiatric	Disease	Anxiety neurosis (finding)	1.33E-65	1.73E-62
Movement	Disease	Seizures, Focal	5.21E-141	3.69E-138
Movement	Disease	Epileptic drop attack	6.26E-141	3.69E-138
Neurodegenerative	Disease	Familial Alzheimer Disease (FAD)	8.69E-101	8.92E-97
Neurodegenerative	Disease	Acute Confusional Senile Dementia	6.37E-99	9.35E-96
Substance abuse	Disease	Cocaine Dependence	3.49E-135	3.04E-131
Substance abuse	Disease	Amphetamine Abuse	1.36E-120	1.97E-117
Brain Tumors	Disease	Glioma	6.25E-143	6.62E-139
Brain Tumors	Disease	Giant Cell Glioblastoma	5.74E-97	1.52E-93
Developmental	Disease	Congenital anomaly of brain	9.22E-55	7.40E-51
Developmental	Disease	Intellectual Disability	5.60E-47	1.32E-43
Brain Related	Disease	Allodynia	1.40E-125	1.97E-122
Brain Related	Disease	Hyperalgesia	1.40E-125	1.97E-122
Psychiatric	Gene Family	Gamma-aminobutyric acid type A receptor subunits	9.04E-11	1.05E-08
Psychiatric	Gene Family	5-hydroxytryptamine receptors, G protein-coupled	3.93E-08	1.52E-06
Movement	Gene Family	Parkinson disease associated genes|Ubiquitin C-terminal hydrolase	7.79E-08	6.78E-06
Movement	Gene Family	Glutamate metabotropic receptors	3.36E-06	1.95E-04
Neurodegenerative	Gene Family	Endogenous ligands	5.10E-17	5.61E-01
Neurodegenerative	Gene Family	5-hydroxytryptamine receptors, G protein-coupled	3.16E-06	1.16E-04
Substance abuse	Gene Family	Opioid receptors	9.56E-10	1.24E-07
Substance abuse	Gene Family	Dopamine receptors	1.38E-08	8.94E-07
Brain Tumors	Gene Family	Fanconi anemia complementation groups	3.53E-20	4.16E-18
Brain Tumors	Gene Family	Receptor Tyrosine Kinases|Protein phosphatase 1 regulatory subunits	9.36E-11	5.52E-09
Developmental	Gene Family	X-linked mental retardation|Pleckstrin homolog	9.25E-16	3.89E-14
Developmental	Gene Family	Tubulins	1.83E-08	5.12E-07
Brain Related	Gene Family	Mitogen-activated protein kinases	4.96E-08	2.93E-06
Brain Related	Gene Family	Endogenous ligands	1.20E-14	1.42E-12
Psychiatric	GO: Biological Process	Regulation of neurotransmitter levels	2.69E-25	1.25E-22
Psychiatric	GO: Biological Process	Anterograde trans-synaptic signaling	2.43E-52	9.56E-50
Movement	GO: Biological Process	Regulation of membrane potential	1.47E-30	9.69E-28
Movement	GO: Biological Process	Modulation chemical synaptic transmission	9.17E-30	4.78E-27
Neurodegenerative	GO: Biological Process	Regulation of cell death	2.70E-24	1.16E-21
Neurodegenerative	GO: Biological Process	Neuron death	1.94E-23	6.11E-21
Substance abuse	GO: Biological Process	Modulation of chemical synaptic transmission	5.54E-56	5.03E-53
Substance abuse	GO: Biological Process	Trans-synaptic signaling	2.41E-68	6.67E-65
Brain Tumors	GO: Biological Process	Regulation of cell population proliferation	5.85E-48	3.55E-44
Brain Tumors	GO: Biological Process	Regulation of programmed cell death	2.20E-39	6.68E-36
Developmental	GO: Biological Process	Central nervous system development	5.00E-30	7.68E-26
Developmental	GO: Biological Process	Neurogenesis	5.93E-29	1.52E-25
Brain Related	GO: Biological Process	Sensory perception of pain	8.32E-35	5.10E-03
Brain Related	GO: Biological Process	Response to oxygen-containing compound	5.57E-32	1.71E-28
Psychiatric	GO: Cellular Component	Neuron projection	1.10E-49	5.65E-47
Psychiatric	GO: Cellular Component	Somatodendritic compartment	3.84E-43	6.59E-41
Movement	GO: Cellular Component	Neuron projection	4.82E-69	1.68E-66
Movement	GO: Cellular Component	Somatodendritic compartment	4.65E-55	8.13E-53
Neurodegenerative	GO: Cellular Component	Neuron projection	9.14E-30	4.03E-27
Neurodegenerative	GO: Cellular Component	Axon	1.44E-27	2.18E-25
Substance abuse	GO: Cellular Component	Postsynapse	5.61E-43	7.31E-41
Substance abuse	GO: Cellular Component	Synaptic membrane	8.49E-43	8.84E-41
Brain Tumors	GO: Cellular Component	Fanconi anaemia nuclear complex	1.01E-14	5.12E-12
Brain Tumors	GO: Cellular Component	Perinuclear region of cytoplasm	8.29E-12	2.10E-09
Developmental	GO: Cellular Component	Axon	5.42E-22	2.61E-19
Developmental	GO: Cellular Component	Neuron projection	3.93E-18	9.45E-16
Brain Related	GO: Cellular Component	Neuron projection	2.20E-23	5.81E-02
Brain Related	GO: Cellular Component	Dendrite	2.01E-17	1.44E-15
Psychiatric	GO: Molecular Function	Neurotransmitter binding	3.18E-37	2.66E-34
Psychiatric	GO: Molecular Function	Transmitter-gated ion channel activity	3.80E-26	7.94E-24
Movement	GO: Molecular Function	Inorganic cation transmembrane transporter	1.52E-26	1.49E-23
Movement	GO: Molecular Function	Transporter activity	2.98E-26	1.49E-23
Neurodegenerative	GO: Molecular Function	Oxidoreductase activity	4.26E-15	1.79E-12
Neurodegenerative	GO: Molecular Function	Kinase activity	4.99E-14	1.34E-11
Substance abuse	GO: Molecular Function	Neurotransmitter binding	1.81E-36	1.88E-33
Substance abuse	GO: Molecular Function	Cyclase activity	8.01E-22	2.08E-19
Brain Tumors	GO: Molecular Function	Transferase activity, transferring phosphorus-containing groups	6.36E-27	5.36E-24
Brain Tumors	GO: Molecular Function	Kinase activity	7.50E-25	2.11E-22
Developmental	GO: Molecular Function	NMDA glutamate receptor activity	6.16E-09	2.13E-06
Developmental	GO: Molecular Function	Glutamate binding	8.57E-09	2.13E-06
Brain Related	GO: Molecular Function	Phosphotransferase activity, alcohol group as acceptor	7.72E-17	7.44E-14
Brain Related	GO: Molecular Function	Protein kinase activity	6.63E-16	2.13E-13
Psychiatric	Pathway	Neuroactive ligand-receptor interaction	1.60E-25	2.89E-22
Psychiatric	Pathway	Serotonergic synapse	1.37E-14	4.94E-12
Movement	Pathway	Heterotrimeric G-protein signaling pathway-Gq alpha	2.12E-12	1.15E-09
Movement	Pathway	Transmission across Chemical Synapses	9.84E-17	5.50E-14
Neurodegenerative	Pathway	HIF-1 signaling pathway	1.47E-09	1.43E-06
Neurodegenerative	Pathway	Insulin/IGF pathway-protein kinase B signaling	7.41E-08	2.07E-05
Substance abuse	Pathway	cAMP signaling pathway	6.55E-28	4.39E-25
Substance abuse	Pathway	GPCR ligand binding	7.08E-22	1.58E-19
Brain Tumors	Pathway	Endocrine resistance	2.83E-26	1.37E-23
Brain Tumors	Pathway	Diseases of signal transduction	1.69E-24	6.55E-22
Developmental	Pathway	Peroxisome	5.95E-12	9.61E-09
Developmental	Pathway	Hedgehog signaling pathway	3.30E-09	1.78E-06
Brain Related	Pathway	AGE-RAGE signaling pathway	1.22E-18	2.40E-15
Brain Related	Pathway	Gastrin-CREB signalling pathway via PKC and MAPK	4.50E-15	2.22E-12
