# Supplementary material for: A comparison of anatomic and cellular transcriptome structures across 40 human brain diseases
Source: PLoS Biol. 2023 Apr 20;21(4):e3002058. doi: 10.1371/journal.pbio.3002058 (PMC10118126; doi:10.1371/journal.pbio.3002058)
Supplement: S1 Data — (ZIP) [file pbio.3002058.s009.zip › Input/disease_order_cell_type.csv]

	alphabetical_order	alphabetical_disease	disease_type	color	cluster_order	cluster_order_disease
1	1	alcoholic intoxication	Substance	#D17D21	19	gliosarcoma
2	2	alzheimer disease	Neurodegenerative	#FEE00A	27	migraine disorders
3	3	amnesia	Neurodegenerative	#FEE00A	6	astrocytoma
4	4	amphetamine-related disorders	Substance	#D17D21	18	glioma
5	5	amyotrophic lateral sclerosis	Neurodegenerative	#FEE00A	17	glioblastoma
6	7	astrocytoma	Tumors	#757906	11	dementia
7	8	ataxia	Movement	#FECFA0	28	multiple sclerosis
8	9	autistic disorder	Psychiatric	#CA2C24	29	narcolepsy
9	11	bipolar disorder	Psychiatric	#CA2C24	39	tobacco use disorder
10	20	cocaine-related disorders	Substance	#D17D21	24	learning disorders
11	23	dementia	Neurodegenerative	#FEE00A	23	language development disorders
12	26	depressive disorder	Psychiatric	#CA2C24	32	obsessive-compulsive disorder
13	27	dystonia	Movement	#FECFA0	20	heroin dependence
14	29	epilepsy	Movement	#FECFA0	7	ataxia
15	30	epilepsy, temporal lobe	Movement	#FECFA0	15	epilepsy, temporal lobe
16	31	frontotemporal lobar degeneration	Neurodegenerative	#FEE00A	30	neuralgia
17	32	glioblastoma	Tumors	#757906	36	seasonal affective disorder
18	33	glioma	Tumors	#757906	16	frontotemporal lobar degeneration
19	34	gliosarcoma	Tumors	#757906	2	alzheimer disease
20	35	heroin dependence	Substance	#D17D21	40	williams syndrome
21	37	huntington disease	Neurodegenerative	#FEE00A	3	amnesia
22	39	hyperalgesia	Other	#7BCBBE	1	alcoholic intoxication
23	40	language development disorders	Developmental	#ABD9E9	12	depressive disorder
24	41	learning disorders	Developmental	#ABD9E9	22	hyperalgesia
25	43	marijuana abuse	Substance	#D17D21	5	amyotrophic lateral sclerosis
26	48	mental retardation, x-linked	Developmental	#ABD9E9	37	spastic paraplegia, hereditary
27	49	migraine disorders	Other	#7BCBBE	21	huntington disease
28	54	multiple sclerosis	Neurodegenerative	#FEE00A	25	marijuana abuse
29	55	narcolepsy	Other	#7BCBBE	34	parkinsonian disorders
30	57	neuralgia	Other	#7BCBBE	13	dystonia
31	60	neurofibromatosis 1	Tumors	#757906	38	substance withdrawal syndrome
32	62	obsessive-compulsive disorder	Psychiatric	#CA2C24	4	amphetamine-related disorders
33	67	parkinson disease	Neurodegenerative	#FEE00A	10	cocaine-related disorders
34	68	parkinsonian disorders	Neurodegenerative	#FEE00A	14	epilepsy
35	71	schizophrenia	Psychiatric	#CA2C24	31	neurofibromatosis 1
36	72	seasonal affective disorder	Psychiatric	#CA2C24	33	parkinson disease
37	75	spastic paraplegia, hereditary	Movement	#FECFA0	26	mental retardation, x-linked
38	76	substance withdrawal syndrome	Substance	#D17D21	35	schizophrenia
39	78	tobacco use disorder	Substance	#D17D21	8	autistic disorder
40	82	williams syndrome	Developmental	#ABD9E9	9	bipolar disorder
