# Supplementary material for: A comparison of anatomic and cellular transcriptome structures across 40 human brain diseases
Source: PLoS Biol. 2023 Apr 20;21(4):e3002058. doi: 10.1371/journal.pbio.3002058 (PMC10118126; doi:10.1371/journal.pbio.3002058)
Supplement: S1 Data — (ZIP) [file pbio.3002058.s009.zip › Input/cvm_test_results.csv]

	Lamp5	Sncg	Vip	Sst Chodl	Sst	Pvalb	L2/3 IT	L4 IT	L5 IT	L6 IT	L6 IT Car3	L5 ET	L5/6 NP	L6 CT	L6b	OPC	Astrocyte	Oligo	Endothelial	Micro/PVM
alcoholic intoxication	0.951737226081415	0.245798839738902	0.632646644595511	0.580282718519372	0.345153982828483	0.51499999902131	0.512176072187075	0.454290932292896	0.541402643789444	0.582021085257838	0.220032638151519	0.33310784797784	0.26519841432626	0.639477335414216	0.672621621228498	0.341761806704787	0.985685462013651	0.840806111934918	0.39136451492361	0.410553863756684
alzheimer disease	0.232792233946066	0.651484142141458	0.115131667970523	0.0797955474634634	0.0368440822037065	0.123435813016213	0.0377142629413637	0.108222437981607	0.154286590668991	0.0203647393425807	0.0146687370107745	0.242455928702632	0.493570523379114	0.30403778921363	0.128420447875719	0.796341722634514	0.475173300703328	0.233847223194523	0.55738705217461	0.145344693749408
amnesia	0.238752593896252	0.0225814620652105	0.69721182764183	0.302689600753074	0.0951407018961219	0.0368370032437308	0.0165089536562341	0.365910760036363	0.808750226758279	0.0944753240847439	0.160069108625682	0.0212112194698004	0.41001379449126	0.137014015800567	0.170120671014543	0.876362237300471	0.351399954111111	0.0497794964068268	0.931406451367164	0.496555680582113
amphetamine-related disorders	0.0498239225449528	0.0771307483597156	0.00379815037454867	0.0920039493526306	0.0168388457751026	0.0120699343996685	0.0853189599748663	0.522431088177399	0.042377621156249	0.0179225231908758	0.298108022063566	0.0352841974245077	0.0299935863634813	0.00342590308500124	0.0173626693747158	0.0252464698985375	0.00875931666938967	0.00029176636621564	0.217391378016437	0.0665258855316221
amyotrophic lateral sclerosis	0.585360483009342	0.6746289177339	0.481780470058301	0.362921321388043	0.50177693665589	0.220131563513147	0.127035735515405	0.801469801117483	0.132774169905268	0.102726256876679	0.467369737092617	0.136465239150704	0.454263679815023	0.130578355443522	0.262069022867696	0.379639312569724	0.809147275087739	0.89933573981354	0.151910150649053	0.23464335868282
astrocytoma	0.213937466432869	0.738243561950546	0.971403097013958	0.978983630860453	0.649679275334414	0.221689708791478	0.440273366116189	0.262845843096263	0.347766406473322	0.743580367078309	0.872144764722829	0.257106483680355	0.561336023281434	0.669950104122372	0.504048941321512	0.207586626339073	0.314066645267871	0.400479807326822	0.709541847162937	0.454605827755861
ataxia	0.577019625744324	0.0347196305214459	0.740199963184291	0.198179318484432	0.152184277576937	0.244881285465462	0.311635790117666	0.888484801374022	0.747418082307874	0.244722766817258	0.313839783995318	0.371452241396739	0.537016968504306	0.536942596203306	0.18514357067817	0.36263464654456	0.10763161667778	0.106735742393968	0.403512000316872	0.0159322215422493
autistic disorder	0.000266620387401884	3.52901487710167e-06	8.54921926336516e-05	1.85417233966589e-06	2.54578385172621e-06	1.74207127289217e-05	6.51583592071736e-05	0.0211407293137251	8.9585252529556e-05	6.1665224683094e-05	3.77995757969707e-05	1.49991876485789e-06	3.71835204439064e-05	7.91614559811915e-05	8.4722023165118e-05	0.000826718633875623	0.000905222560443786	0.000185772327153444	0.000669919964151666	0.000782647908352696
bipolar disorder	0.000307264482485858	0.000156614997478322	0.00119091210485212	0.000351272850057427	0.0243782249613969	0.0310182567422203	0.0281022704546856	0.164968053970551	0.132556988509633	0.12899125576799	0.0678394216711523	0.00794364354977417	0.188223576621031	0.0840174632601464	0.0090968314802703	0.0384123178569646	0.164548470316165	0.000119183794659472	0.0458522222605817	0.00297743884331525
cocaine-related disorders	0.102327466418315	0.122381217726509	0.00519230570382745	0.0787416336519655	0.018948184814219	0.0416877339744919	0.153750200727696	0.00615777703479825	0.109288108027745	0.142966627736043	0.0636450152905544	0.0783265520462118	0.769535561679577	0.665447732090432	0.143641990522219	0.0853816350847073	0.208538474492022	0.220558650129401	0.56978290503146	0.433677690641232
dementia	0.841402083282629	0.458789343260488	0.385565479721415	0.954080483391278	0.932928621485619	0.792326623140289	0.884469334359052	0.798485294284568	0.731105457680423	0.824503999122682	0.767855211576209	0.887832221453719	0.909920226500458	0.803300754088665	0.819172342295727	0.207690076185609	0.501241907796484	0.065774684167036	0.890973497775652	0.603986959714892
depressive disorder	0.0377201211785575	0.0574114199791802	0.0192073611812296	0.0287280541115231	0.0955848415666186	0.175175203113175	0.134542405581342	0.506284057725842	0.276541752469051	0.206671946092081	0.0415622485701747	0.0112015431485548	0.318735185043925	0.17977759221527	0.0424707757810404	0.000526400527676274	0.0209319536736899	6.36952107965216e-05	4.17152632148365e-05	0.0040015131032638
dystonia	0.122048101189178	0.1957157557858	0.285653348410405	0.548037620886001	0.0105961723511261	0.113279980284232	0.366011924842999	0.0482577019782718	0.392187840713355	0.338440760000996	0.212430273398775	0.299453207765252	0.181714434362519	0.306016963942993	0.0995089132601026	0.468685613725489	0.673377789594525	0.969404263289664	0.886264778068604	0.0778851276622857
epilepsy	0.226371632445966	0.291484186150432	0.135318032214259	0.0644141231120446	0.102092563601627	0.760116276919333	0.255412923051557	0.605599467616446	0.196183863066897	0.310029289569017	0.322921985478745	0.548213061227152	0.632791578622515	0.592299940725082	0.356423939497136	0.154661038958283	0.00720727078277628	0.201239755729084	0.717405653579067	0.989863217459385
epilepsy, temporal lobe	0.121939899930546	0.127552838872167	0.471710720544849	0.0950208887141251	0.991584196322198	0.603572191980654	0.149590285071179	0.92677246432886	0.295600050864187	0.593887707981498	0.837406293661925	0.443374458213373	0.0645387234652127	0.0393259961232486	0.0635464364852771	0.111719197916534	0.981787292356865	0.149712900649917	0.249521696457708	0.406376361802463
frontotemporal lobar degeneration	0.0347478115819889	0.150519832991872	0.080163944936423	0.372146265719963	0.0250447324846631	0.03632145872174	0.0350965778071052	0.0956569926938643	0.0432763381562785	0.0287037177539757	0.0262254237300167	0.00800575217595778	0.0927031447345557	0.0091385480785775	0.0327587828276742	0.349742944316208	0.0727182354411694	0.0637106056009265	0.0891227587486908	0.698497706420506
glioblastoma	0.243179618737476	0.254872878473908	0.53428589485068	0.0504101605709617	0.16871655419665	0.215044227903227	0.482434879047821	0.622309221317349	0.235963697521022	0.432874363004549	0.584694229595796	0.793978002060707	0.613608310522527	0.759918072324132	0.466456327987003	0.497613078455115	0.665439187990616	0.811684258351789	0.175576089733889	0.503746015623213
glioma	0.736996129656987	0.737219241381861	0.900624658345277	0.548547871693342	0.236707251806729	0.283044839428869	0.427706258777823	0.583513810501964	0.653882321180093	0.878313997797767	0.834665362209201	0.479629448744429	0.949896460554458	0.845339755303232	0.773156806332539	0.691007438738384	0.605461871244701	0.91239247775349	0.251395694157085	0.694916927689152
gliosarcoma	0.379716598185881	0.461138789403811	0.547005090854033	0.208981691081955	0.91898944359996	0.370907934994476	0.590371455013388	0.986128491204128	0.958074577691281	0.231100125358329	0.26779016948799	0.456841579946486	0.270450438788528	0.692304365309054	0.851368843146448	0.344688566069835	0.883816618572809	0.387303464149303	0.158223489842908	0.42708722214686
heroin dependence	0.0478149354422753	0.20148784091755	0.240575783631128	0.68153001567447	0.198006279182191	0.0357744203016734	0.122525186245496	0.688862134025659	0.254973609529046	0.270163717874363	0.0854576796369159	0.0165416392127836	0.0127274199192259	0.211915509372944	0.0109425892095764	0.563716881843371	0.839877497558502	0.676806144449848	0.56786325454501	0.373572517467441
huntington disease	0.743294530356989	0.674729297823607	0.746066464633462	0.684639596365682	0.252315582798019	0.613571511042997	0.825557926033187	0.429096142973538	0.689137769546166	0.695286459488143	0.528368751913713	0.94663873403483	0.664453606347981	0.823501009039897	0.324604200270648	0.315517451898835	0.804035728937862	0.396429541246625	0.221600195296721	0.425146360105563
hyperalgesia	0.988355521492822	0.235687522159973	0.18889622549499	0.402551346413587	0.892051097387434	0.436348881957443	0.73061324084454	0.388127839642851	0.65567250497434	0.685945565735444	0.420081423821087	0.746972095694776	0.150636327090446	0.672563202472453	0.687799793502535	0.0308349752942239	0.0366718265231409	0.0184368238643264	0.162434987568647	0.698277018602599
language development disorders	0.0753754515746066	0.31199467551822	0.0957276767933546	0.0187607456223885	0.0106871887049376	0.0226155964637934	0.0434675363869212	0.240929513641766	0.0298638275015276	0.0148160011191787	0.0173225936783423	0.0947147723038048	0.0296382946285757	0.0216423874546493	0.00854924572054816	0.62205667491596	0.654953875955227	0.0331128241111268	0.0342318521492908	0.00899347643068504
learning disorders	0.0807337588132144	0.0168913166811181	0.0974493425615277	0.321341630858506	0.221386555368203	0.0908161578106123	0.0628111271947325	0.0568765177134392	0.0879369253155513	0.264563582725248	0.130821999546976	0.084382987096502	0.128667147433545	0.708116825020012	0.245351162342762	0.518957209231634	0.584464836547215	0.183794486233204	0.0917965435635204	0.709619970481054
marijuana abuse	0.508186588497558	0.123971840251999	0.484543295995984	0.520132045739768	0.0810395815915617	0.191763248780473	0.0229217241303399	0.0436437060565683	0.207348125867927	0.131603412583257	0.0962750812621358	0.172569107866896	0.159503664971977	0.187682626258746	0.635167076259178	0.162956313324057	0.904303079904073	0.340254201458815	0.173703422381124	0.352402581946222
mental retardation, x-linked	0.217450353223276	0.0284752548166798	0.158707958429436	0.547045632910676	0.571860283385094	0.230982015275855	0.356762725267737	0.248798052716501	0.37564786340583	0.442707441682664	0.411912748138091	0.79231427280244	0.181025563211916	0.4365047143271	0.30495993213772	0.60710664532204	0.403330708102255	0.74560099626516	0.0920342629772302	0.711842820571712
migraine disorders	0.301503643394777	0.0258382079334337	0.148033675545724	0.221163057600592	0.138503398597485	0.312322854515996	0.0625823466709491	0.238837648363318	0.22324494865296	0.450417719130695	0.432301937409938	0.0845793373434242	0.770823983545393	0.441947661298864	0.387692988630438	0.245800484918713	0.00797082178480291	0.00159495029077616	0.16556438029987	0.30391095823437
multiple sclerosis	0.0248594779309316	0.115847714974198	0.0477208107414134	0.00190957489416099	0.0254045188454891	0.0194951534506119	0.194210676749221	0.606364242545499	0.24483856727372	0.287243164658346	0.270281931750935	0.0198211403547229	0.00815832856590226	0.0798834875598111	0.533035248379054	0.147448464379394	0.445370482660765	0.507770200176257	0.719937454965037	0.242198642864315
narcolepsy	0.700985259690495	0.485676494107259	0.487077390037395	0.0114021675009505	0.178052901491018	0.888622840043205	0.49127304636939	0.504965014872479	0.42159256944364	0.876806864341041	0.120963886509768	0.913410838365013	0.344208680655189	0.264319593709382	0.143088316543809	0.835470314979266	0.13004131037322	0.741566814152871	0.296410064339738	0.884713502826523
neuralgia	0.0677743588140791	0.860891114983868	0.669660028430407	0.307970456994106	0.135870911166894	0.989899504817627	0.000741477426830062	0.0501227522916966	0.012274125985131	0.00670201905316847	0.040160494462826	0.0691336965440961	0.0328821403956712	0.0760346028069014	0.0366057388731894	0.0886964248902516	0.00931350440639733	0.0295116909955401	0.0760593531426135	0.00458213312022926
neurofibromatosis 1	0.0436281485077125	0.0723015148804541	0.00882397727229611	0.0307435630466435	0.0485422488597339	0.0427343676890685	0.0148042532904124	0.0353838838779547	0.0187726375966771	0.00413399863863706	0.00221434531528086	0.0371467763313181	0.0202647598550377	0.0160296425151135	0.0026654298622073	0.53868938799939	0.341945849988577	0.895077775077439	0.252437783165651	0.0100857023529396
obsessive-compulsive disorder	0.514603212445238	0.131676118343221	0.185134473402652	0.102832270926463	0.668806429567899	0.274875021327693	0.992133558261446	0.844427538751187	0.879844342487463	0.986508033887335	0.937531287854825	0.821667897069784	0.601951181809618	0.405668565137179	0.889273505420481	0.982014895613866	0.886508015111285	0.456558698560477	0.161945674467085	0.284276935901366
parkinson disease	0.0113040727557043	0.00470766022008651	0.00416034923430975	0.200898591937371	0.0140927156229295	0.0180284385691568	0.0143494061030331	0.0455472754424932	0.0281719380786738	0.0185949946506506	0.0283381877387738	0.136983756373068	0.0404756034436095	0.0438196466114732	0.00655559888561719	0.135593575614375	0.334907426347115	0.17725166932972	0.0579937681528219	0.017705653787625
parkinsonian disorders	0.0867578550120043	0.00513223555476627	0.0818472402622434	0.20571343890716	0.139171654737627	0.100727115155443	0.066126080532956	0.619865552610671	0.523257409399818	0.564300341894465	0.364748996447508	0.166699249212084	0.976240876879633	0.894920364885109	0.376058319170197	0.373316774646816	0.157192486266381	0.799782071246292	0.472990140260084	0.434304347187991
schizophrenia	0.000101639943180798	0.00590942139881745	0.000885438600546462	8.11126135028539e-05	0.000317077262705356	0.00175908975941652	0.00815356374171328	0.065316086458335	0.0172429204581341	0.0251387769309781	0.062463476980364	0.00172551480617833	0.0713392495085416	0.00695944879131938	0.000496361976832338	0.00278780046589255	0.00040335970792027	1.83014260413117e-08	1.1979819887098e-05	1.39156750333935e-06
seasonal affective disorder	0.923301231947531	0.501424882509027	0.722320278997038	0.684124560495837	0.241711929557275	0.988193296548992	0.792005332593948	0.463171601032062	0.868664669639839	0.814463767973932	0.0363446387538686	0.650438559470299	0.123866742170265	0.512107701969138	0.0713001688871012	0.409342686785617	0.263491661185371	0.063404810209907	0.134580614209372	0.108668290605921
spastic paraplegia, hereditary	0.374420810579231	0.598018424531363	0.888919907788505	0.743801278998581	0.30169156382786	0.541837757724272	0.319438703992257	0.506097558059687	0.592910108715687	0.749152111993365	0.563341131348874	0.560396544937607	0.182600418896487	0.298718124260794	0.723800406536353	0.385866809293301	0.641184874020363	0.494065028565074	0.113532911392382	0.0967427764921677
substance withdrawal syndrome	0.810369748837425	0.572874735465964	0.772061119750305	0.115399469088017	0.615135931714647	0.461956474523995	0.483762526898638	0.517287825470459	0.316500451569663	0.21119733227885	0.183839343315484	0.477158716960784	0.951872580641147	0.349972479854238	0.642310592726309	0.325909021877094	0.29921802885208	0.0367514321917235	0.0186271210043839	0.0989086377579546
tobacco use disorder	0.237615570520189	0.751806803478622	0.880765341579542	0.0124909687658361	0.574565876304633	0.300570311237521	0.00115427435477489	0.209043846395662	0.0521549056486306	0.00325564959799274	0.625985015791886	0.171599573213873	0.447640136747247	0.109424518876339	0.209962602351331	0.0083608084248421	0.104863477803206	0.0786855173335308	0.408022949911792	0.427698870967526
williams syndrome	0.431355141773755	0.849551836711716	0.824558256905765	0.952655590975047	0.717797033977684	0.449428275203676	0.649654596990188	0.82461016846392	0.718895042870345	0.625784347995592	0.813787611787084	0.838981536011663	0.365465458293193	0.18716985428668	0.285867274669023	0.496103914894567	0.0822935607114864	0.915741642477979	0.800877328824019	0.11472059732925
