# Supplementary material for: A comparison of anatomic and cellular transcriptome structures across 40 human brain diseases
Source: PLoS Biol. 2023 Apr 20;21(4):e3002058. doi: 10.1371/journal.pbio.3002058 (PMC10118126; doi:10.1371/journal.pbio.3002058)
Supplement: S1 Data — (ZIP) [file pbio.3002058.s009.zip › Input/all_orders_3000_10_40_new.csv]

	alphabetical_order	alphabetical_disease	disease_type	color	HBA_cluster_order_disease	HBA_cluster_order	HBA_modules	Cell_type
1	1	alcoholic intoxication	Substance	#D17D21	migraine disorders	27	4	2
2	2	alzheimer disease	Neurodegenerative	#FEE00A	dementia	11	2	6
3	3	amnesia	Neurodegenerative	#FEE00A	gliosarcoma	19	4	1
4	4	amphetamine-related disorders	Substance	#D17D21	multiple sclerosis	28	4	7
5	5	amyotrophic lateral sclerosis	Neurodegenerative	#FEE00A	glioblastoma	17	2	5
6	7	astrocytoma	Brain Tumors	#757906	glioma	18	2	4
7	8	ataxia	Movement	#FECFA0	frontotemporal lobar degeneration	16	3	18
8	9	autistic disorder	Psychiatric	#CA2C24	neurofibromatosis 1	31	3	35
9	11	bipolar disorder	Psychiatric	#CA2C24	spastic paraplegia, hereditary	37	3	26
10	20	cocaine-related disorders	Substance	#D17D21	alzheimer disease	2	3	19
11	23	dementia	Neurodegenerative	#FEE00A	amyotrophic lateral sclerosis	5	1	25
12	26	depressive disorder	Psychiatric	#CA2C24	williams syndrome	40	3	20
13	27	dystonia	Movement	#FECFA0	astrocytoma	6	4	3
14	29	epilepsy	Movement	#FECFA0	parkinson disease	33	3	36
15	30	epilepsy, temporal lobe	Movement	#FECFA0	ataxia	7	3	14
16	31	frontotemporal lobar degeneration	Neurodegenerative	#FEE00A	language development disorders	23	2	11
17	32	glioblastoma	Brain Tumors	#757906	epilepsy, temporal lobe	15	1	15
18	33	glioma	Brain Tumors	#757906	obsessive-compulsive disorder	32	1	12
19	34	gliosarcoma	Brain Tumors	#757906	depressive disorder	12	1	23
20	35	heroin dependence	Substance	#D17D21	bipolar disorder	9	3	40
21	37	huntington disease	Neurodegenerative	#FEE00A	autistic disorder	8	4	39
22	39	hyperalgesia	Brain Related	#7BCBBE	schizophrenia	35	3	38
23	40	language development disorders	Developmental	#ABD9E9	cocaine-related disorders	10	3	33
24	41	learning disorders	Developmental	#ABD9E9	substance withdrawal syndrome	38	4	31
25	43	marijuana abuse	Substance	#D17D21	hyperalgesia	22	4	24
26	48	mental retardation, x-linked	Developmental	#ABD9E9	heroin dependence	20	3	13
27	49	migraine disorders	Brain Related	#7BCBBE	epilepsy	14	1	34
28	54	multiple sclerosis	Neurodegenerative	#FEE00A	mental retardation, x-linked	26	1	37
29	55	narcolepsy	Brain Related	#7BCBBE	alcoholic intoxication	1	4	22
30	57	neuralgia	Brain Related	#7BCBBE	tobacco use disorder	39	4	9
31	60	neurofibromatosis 1	Brain Tumors	#757906	huntington disease	21	2	27
32	62	obsessive-compulsive disorder	Psychiatric	#CA2C24	parkinsonian disorders	34	3	28
33	67	parkinson disease	Neurodegenerative	#FEE00A	narcolepsy	29	2	8
34	68	parkinsonian disorders	Neurodegenerative	#FEE00A	neuralgia	30	4	16
35	71	schizophrenia	Psychiatric	#CA2C24	seasonal affective disorder	36	3	17
36	72	seasonal affective disorder	Psychiatric	#CA2C24	amnesia	3	4	21
37	75	spastic paraplegia, hereditary	Movement	#FECFA0	amphetamine-related disorders	4	2	32
38	76	substance withdrawal syndrome	Substance	#D17D21	learning disorders	24	3	10
39	78	tobacco use disorder	Substance	#D17D21	dystonia	13	4	30
40	82	williams syndrome	Developmental	#ABD9E9	marijuana abuse	25	2	29
