# Supplementary material for: A comparison of anatomic and cellular transcriptome structures across 40 human brain diseases
Source: PLoS Biol. 2023 Apr 20;21(4):e3002058. doi: 10.1371/journal.pbio.3002058 (PMC10118126; doi:10.1371/journal.pbio.3002058)
Supplement: S1 Data — (ZIP) [file pbio.3002058.s009.zip › Input/all_orders_3000_10_40.csv]

	alphabetical_order	alphabetical_disease	disease_type	color	HBA_cluster_order_disease	HBA_cluster_order	HBA_cluster_order_disease_overlap	HBA_cluster_order_overlap	HBA_modules	HBA_modules_overlap
1	1	alcoholic intoxication	Substance	#D17D21	migraine disorders	27	migraine disorders	27	4	5
2	2	alzheimer disease	Neurodegenerative	#FEE00A	dementia	11	astrocytoma	6	2	2
3	3	amnesia	Neurodegenerative	#FEE00A	gliosarcoma	19	glioblastoma	17	5	4
4	4	amphetamine-related disorders	Substance	#D17D21	multiple sclerosis	28	glioma	18	5	3
5	5	amyotrophic lateral sclerosis	Neurodegenerative	#FEE00A	glioblastoma	17	gliosarcoma	19	2	2
6	7	astrocytoma	Brain Tumors	#757906	glioma	18	multiple sclerosis	28	2	1
7	8	ataxia	Movement	#FECFA0	frontotemporal lobar degeneration	16	frontotemporal lobar degeneration	16	3	3
8	9	autistic disorder	Psychiatric	#CA2C24	neurofibromatosis 1	31	neurofibromatosis 1	31	3	3
9	11	bipolar disorder	Psychiatric	#CA2C24	spastic paraplegia, hereditary	37	spastic paraplegia, hereditary	37	3	3
10	20	cocaine-related disorders	Substance	#D17D21	alzheimer disease	2	alzheimer disease	2	3	3
11	23	dementia	Neurodegenerative	#FEE00A	amyotrophic lateral sclerosis	5	amyotrophic lateral sclerosis	5	1	2
12	26	depressive disorder	Psychiatric	#CA2C24	williams syndrome	40	williams syndrome	40	3	3
13	27	dystonia	Movement	#FECFA0	astrocytoma	6	dementia	11	5	3
14	29	epilepsy	Movement	#FECFA0	parkinson disease	33	parkinson disease	33	3	3
15	30	epilepsy, temporal lobe	Movement	#FECFA0	ataxia	7	dystonia	13	3	3
16	31	frontotemporal lobar degeneration	Neurodegenerative	#FEE00A	language development disorders	23	learning disorders	24	2	2
17	32	glioblastoma	Brain Tumors	#757906	epilepsy, temporal lobe	15	amphetamine-related disorders	4	1	1
18	33	glioma	Brain Tumors	#757906	obsessive-compulsive disorder	32	autistic disorder	8	1	1
19	34	gliosarcoma	Brain Tumors	#757906	depressive disorder	12	depressive disorder	12	1	1
20	35	heroin dependence	Substance	#D17D21	bipolar disorder	9	bipolar disorder	9	3	3
21	37	huntington disease	Neurodegenerative	#FEE00A	autistic disorder	8	schizophrenia	35	4	5
22	39	hyperalgesia	Brain Related	#7BCBBE	schizophrenia	35	ataxia	7	3	3
23	40	language development disorders	Developmental	#ABD9E9	cocaine-related disorders	10	language development disorders	23	3	3
24	41	learning disorders	Developmental	#ABD9E9	substance withdrawal syndrome	38	obsessive-compulsive disorder	32	5	3
25	43	marijuana abuse	Substance	#D17D21	hyperalgesia	22	epilepsy, temporal lobe	15	5	4
26	48	mental retardation, x-linked	Developmental	#ABD9E9	heroin dependence	20	epilepsy	14	3	3
27	49	migraine disorders	Brain Related	#7BCBBE	epilepsy	14	mental retardation, x-linked	26	1	1
28	54	multiple sclerosis	Neurodegenerative	#FEE00A	mental retardation, x-linked	26	seasonal affective disorder	36	1	1
29	55	narcolepsy	Brain Related	#7BCBBE	alcoholic intoxication	1	heroin dependence	20	5	4
30	57	neuralgia	Brain Related	#7BCBBE	tobacco use disorder	39	hyperalgesia	22	5	4
31	60	neurofibromatosis 1	Brain Tumors	#757906	huntington disease	21	cocaine-related disorders	10	2	2
32	62	obsessive-compulsive disorder	Psychiatric	#CA2C24	parkinsonian disorders	34	substance withdrawal syndrome	38	3	3
33	67	parkinson disease	Neurodegenerative	#FEE00A	narcolepsy	29	amnesia	3	2	2
34	68	parkinsonian disorders	Neurodegenerative	#FEE00A	neuralgia	30	neuralgia	30	4	5
35	71	schizophrenia	Psychiatric	#CA2C24	seasonal affective disorder	36	marijuana abuse	25	3	3
36	72	seasonal affective disorder	Psychiatric	#CA2C24	amnesia	3	narcolepsy	29	5	3
37	75	spastic paraplegia, hereditary	Movement	#FECFA0	amphetamine-related disorders	4	alcoholic intoxication	1	2	2
38	76	substance withdrawal syndrome	Substance	#D17D21	learning disorders	24	tobacco use disorder	39	3	3
39	78	tobacco use disorder	Substance	#D17D21	dystonia	13	huntington disease	21	4	5
40	82	williams syndrome	Developmental	#ABD9E9	marijuana abuse	25	parkinsonian disorders	34	2	2
