# Supplementary material for: A comparison of anatomic and cellular transcriptome structures across 40 human brain diseases
Source: PLoS Biol. 2023 Apr 20;21(4):e3002058. doi: 10.1371/journal.pbio.3002058 (PMC10118126; doi:10.1371/journal.pbio.3002058)
Supplement: S1 Data — (ZIP) [file pbio.3002058.s009.zip › Input/ temp.csv]

X	astro.l1.2.fgfr3.gfap	astro.l1.6.fgfr3.slc14a1	endo.l2.6.nostrin	exc.l2.lamp5.ltk	exc.l2.3.linc00507.frem3	exc.l2.4.linc00507.glp2r	exc.l3.4.rorb.carm1p1	exc.l3.5.rorb.col22a1	exc.l3.5.rorb.esr1	exc.l3.5.rorb.filip1l	exc.l3.5.rorb.twist2	exc.l4.5.fezf2.scn4b	exc.l4.5.rorb.dapk2	exc.l4.5.rorb.folh1b	exc.l4.6.fezf2.il26	exc.l4.6.rorb.c1r	exc.l4.6.rorb.sema3e	exc.l5.6.fezf2.abo	exc.l5.6.fezf2.eftud1p1	exc.l5.6.fezf2.il15	exc.l5.6.rorb.ttc12	exc.l5.6.themis.c1ql3	exc.l5.6.themis.crabp1	exc.l5.6.themis.dcstamp	exc.l5.6.themis.fgf10	exc.l6.fezf2.or2t8	exc.l6.fezf2.scube1	inh.l1.lamp5.nmbr	inh.l1.sst.chrna4	inh.l1.2.adarb2.mc4r	inh.l1.2.lamp5.dbp	inh.l1.2.pax6.cdh12	inh.l1.2.pax6.tnfaip8l3	inh.l1.2.sst.bage2	inh.l1.2.vip.lbh	inh.l1.2.vip.pcdh20	inh.l1.2.vip.tspan12	inh.l1.3.sst.calb1	inh.l1.3.vip.adamtsl1	inh.l1.3.vip.ccdc184	inh.l1.3.vip.chrm2	inh.l1.3.vip.ggh	inh.l1.3.vip.syt6	inh.l1.4.lamp5.lcp2	inh.l1.4.vip.chrna6	inh.l1.4.vip.oprm1	inh.l1.4.vip.penk	inh.l2.3.vip.casc6	inh.l2.4.pvalb.wfdc2
	Astro	Astro	Endo	L2/3 IT	L2/3 IT	L2/3 IT	L2/3 IT	L2/3 IT	L4 IT	L4 IT	L4 IT	L5 ET	L5 IT	L5 IT	L5/6 NP	L5 IT	L5 IT	L6 CT	L6b	L6b	L5 IT	L6 IT	L6 IT Car3	L6 IT Car3	L6 IT Car3	L6b	L6b	LAMP5	VIP	VIP	LAMP5	LAMP5	LAMP5	VIP	VIP	VIP	SNCG	SST	VIP	VIP	VIP	VIP	SNCG	LAMP5	VIP	VIP	VIP	VIP	PVALB
alcoholic intoxication	-0.385436458	-0.036456395	-1.140123577	0.01402004	0.090065083	-0.055696254	-0.007465718	0.081500263	0.1490647	0.128946317	0.113623953	-0.210025334	0.008287427	-0.004862382	0.023964865	0.127917692	0.080077904	-0.1655903	-0.174179333	-0.074056171	0.084634831	-0.131224975	-0.053636596	-0.211967847	-0.046222924	-0.198307643	0.168037354	-0.149967843	-0.010070936	0.071138595	-0.165826459	0.044673261	-0.291764882	-0.103312869	0.130388863	-0.002816398	0.180423015	0.093708695	-0.02435553	0.3101103	0.15117344	0.280357502	-0.187843076	0.01417224	0.015830595	0.098917509	-0.470385616	0.119985057	0.019223277
alzheimer disease	-0.200191659	-0.004649727	-0.035962304	-0.083689526	-0.154663556	-0.195878339	-0.244039995	-0.030318418	0.017882602	-0.130881822	-0.11969736	-0.208011173	-0.009843395	-0.198460801	0.16702587	0.036309264	-0.048521821	-0.1775672	-0.165316864	0.111878357	-0.088977312	-0.180143072	-0.139451495	-0.233836367	-0.195723179	-0.19421531	0.075097986	0.154691982	0.18187211	0.070259531	0.00678062	0.115815527	-0.026031571	-0.039886869	0.153777816	0.152244398	0.098665119	-0.017768237	0.015597719	0.118616275	0.085110066	0.109221625	0.278734639	0.164145037	0.030899715	0.144307217	0.043172029	0.091315904	-0.050199922
amnesia	-0.614709988	-1.204801654	-0.424755649	-0.212656299	-0.108034497	-0.279634676	0.042955577	0.230305321	-0.165073649	-0.167249651	-0.112466923	-0.208743262	0.010943421	-0.095015749	0.481493074	-0.123987331	-0.119030954	-0.3801711	-0.140355131	-0.150157313	-0.045483305	-0.263748062	-0.167671783	-0.447007164	-0.264172712	0.000105352	-0.108282458	0.103907631	0.080223122	0.398216938	-0.050478581	0.038748846	-0.127939959	-0.082223903	0.207112997	0.458889335	0.267418914	0.3031187	-0.207042898	-0.037384337	0.065390285	0.24198556	0.17972609	0.411279407	0.486951376	0.166463101	-0.056031186	0.038183486	0.376068155
amphetamine-related disorders	-0.327147415	0.003095356	-1.12659695	0.162329263	0.082419547	0.144811311	-0.063728304	0.014484826	-0.016994917	0.003002346	-0.044038044	0.052139607	0.036032535	0.044279808	0.285016715	0.136146002	0.109675916	0.12866515	0.123513816	0.195231556	0.07590673	0.098066387	0.090245482	-0.059685859	-0.040820759	0.107642806	0.191330047	-0.151551674	-0.123228334	0.055416704	-0.203344436	-0.15613796	-0.27938725	0.005475786	0.000779653	0.004595872	-0.24787188	0.329857198	-0.06083997	-0.014158586	0.058982167	-0.029708	-0.044848396	0.024216992	-0.256073387	0.067291368	-0.154096095	-0.136693019	-0.071405689
amyotrophic lateral sclerosis	0.054714664	-0.227745941	-1.577398787	-0.039338669	-0.195897933	-0.043642142	-0.289502302	0.043655675	0.162587808	-0.215339179	0.027137067	-0.324545875	-0.040247291	-0.236385514	0.039303798	0.014875191	0.048263332	-0.2929313	-0.279413652	-0.137958792	-0.100245403	-0.166818096	0.042747175	-0.295994628	-0.073206914	-0.123326971	-0.0497733	0.118573359	0.054686717	0.282851362	-0.095655666	0.244924065	0.299311744	0.128507832	0.099895068	0.269925177	0.196766113	0.045430567	-0.008007514	0.165303434	0.255455267	0.277418261	-0.009918091	0.19557092	0.04524051	0.161026721	0.177070127	-0.005872185	0.043986263
astrocytoma	0.664842305	0.765966314	0.090202545	-0.02401085	0.014687137	0.090466099	0.047669116	0.100795333	0.087356572	0.091587934	-0.039817381	-0.427897995	0.17456648	-0.330967236	0.097541777	0.056839899	0.023413801	-0.1737942	-0.182704593	-0.13083131	-0.16734157	-0.2112827	-0.093446916	-0.340452436	-0.268734215	-0.159304855	-0.084045368	0.19171334	0.086434541	-0.302807122	-0.325962633	-0.036904603	-0.342139466	0.471943846	-0.052110181	0.037767706	-0.251432044	0.115521776	0.058606685	-0.071690532	-0.045030699	0.145666126	-0.239445251	0.063396102	0.349937612	0.118202964	-0.197704851	-0.270291198	0.145632155
ataxia	-0.869286286	-0.544611568	-0.758583972	0.050522609	0.021612165	0.035930236	-0.118218148	0.324768086	0.250099923	0.106086794	0.154804516	0.068759	0.254794372	-0.094857065	0.215101033	0.160694335	0.13667376	-0.0653259	0.03926264	0.044201107	-0.00967231	-0.074889391	-0.272847275	-0.495787724	-0.288238226	-0.145893334	-0.075490361	0.147012428	0.031053975	0.051441935	-0.194702904	0.011805443	-0.052946724	0.07132112	-0.041589806	0.111328043	-0.085243918	0.127066436	-0.09636983	0.100229976	0.15053771	0.002223061	0.048141907	0.130126247	0.001301046	0.223471723	0.047083666	-0.078221296	0.096547617
autistic disorder	-0.239958965	-0.15067442	-0.73841268	0.030630929	0.02147028	-0.005513732	-0.05786433	0.039363817	0.038031796	0.037338886	0.080863725	-0.081495449	0.080711354	-0.053762	0.155445667	0.083768544	0.032640212	-0.0285108	-0.046145788	-0.009962263	0.027462196	-0.034402629	0.090419679	-0.06931648	-0.044999745	-0.076724991	-0.031871013	0.164448701	0.126445403	0.189324856	-0.075248881	0.056525117	-0.073961357	0.22372333	0.152198162	0.144615815	0.165796311	0.178738085	0.078430443	0.080965658	0.159735045	0.094137217	0.041605869	0.081911176	0.045648387	0.131748992	-0.012280904	0.081636177	-0.064732312
bipolar disorder	-0.20975985	-0.011652306	-0.896097213	0.086887159	0.080150382	0.031687459	-0.063972798	0.101561851	0.09075775	0.03270271	-0.005092399	-0.011267621	0.056806441	-0.051786387	0.14273699	0.024629878	0.035548024	-0.102634	-0.00854812	0.009011815	-0.037255764	-0.046619374	0.105577848	0.009837164	-0.038035447	-0.107213204	0.057589108	0.083342443	0.124808981	0.124600729	-0.135217146	0.060231816	-0.030382106	0.034619899	0.147324853	0.181090351	0.067909556	0.073587664	0.02788508	0.042548725	0.114204729	0.17309088	0.063189718	0.145790644	0.039816388	0.175424834	-0.075934185	0.083129342	-0.039039256
cocaine-related disorders	-0.25033449	-0.235926298	-1.186371117	0.188622499	0.111626174	0.154362131	-0.082383533	0.154098493	0.028838786	-0.007860146	-0.052746064	-0.180865541	0.126330216	-0.021536983	0.034834746	0.065153711	0.093045378	-0.0328686	0.027312289	0.054669817	-0.028680715	0.012799167	0.116679623	0.074621905	0.035523892	0.05788499	0.243829327	0.134318052	0.09756481	0.18556142	-0.156662182	-0.010610249	-0.201212222	0.028825026	0.137667716	0.219224225	-0.028925373	0.190685217	-0.088170127	-0.104186189	-0.053889713	0.049623667	0.086320362	0.213742703	0.047767495	0.362664909	-0.06248729	0.017965716	-0.246624324
dementia	0.439328581	-0.033423278	-0.161728678	-0.289150078	-0.253509707	-0.414791133	-0.27406598	-0.080424712	-0.008227257	-0.134775401	-0.049582038	-0.176135939	0.003774279	-0.201445354	0.538246002	-0.003890727	-0.165588997	-0.1845422	0.049414761	0.302195589	-0.168480864	-0.212857617	-0.16260967	-0.281691939	-0.273682237	-0.259423151	0.36486894	0.167049706	0.121821331	0.248316163	0.238950016	-0.265883749	-0.325710865	-0.130802735	-0.188675473	0.318611431	-0.041640084	-0.047423756	0.099254631	0.116383069	-0.064244761	0.18980075	0.262997676	0.2901969	-0.319404646	-0.098274299	-0.094069644	-0.120972637	-0.0403293
depressive disorder	-0.224190743	-0.135933477	-0.704721392	0.094447067	0.063566122	0.072968003	-0.133988928	0.06006535	0.010606954	-0.019871024	-0.099131517	0.013150133	0.02221469	-0.065617738	0.030717374	-0.0158008	0.023209616	-0.1472874	-0.044130222	0.000329134	-0.087588896	-0.037374368	0.083734015	0.016059625	-0.059893885	-0.126586645	0.03624467	0.088279474	0.133399391	0.11591263	-0.114509881	-0.041338446	-0.10145838	0.12111729	0.164804957	0.115356226	0.067597351	0.118897024	0.033825288	0.042809209	0.114588078	0.139696665	0.094837972	0.129377888	0.083116582	0.221908452	-0.063942514	0.059569547	-0.090102504
dystonia	-0.711437734	-0.291111219	-0.771615175	0.094777831	-0.216499335	-0.144555718	-0.465859609	0.007152252	-0.201341679	-0.155799368	-0.361990454	-0.213952817	-0.184417642	-0.318874173	0.197548854	-0.025087849	-0.05576382	0.01056144	-0.169312106	-0.016107247	-0.184908431	-0.108529992	0.087811127	-0.154132155	0.071913108	-0.110713466	0.211740795	0.351091675	0.349639718	0.257252791	-0.007287776	0.366425239	0.05159571	0.346583964	0.218156195	0.492553308	0.206529451	-0.155608919	0.261816226	0.145021375	0.25243584	0.232445298	-0.244011308	0.344902161	-0.04786912	0.144660798	0.081016182	-0.140172842	-0.215386186
epilepsy	-0.826475943	-0.523496945	-1.396802414	0.233097908	0.17972499	0.179512731	-0.018859557	0.193316153	0.165159133	0.063406098	0.083754044	-0.005991338	0.173805828	0.083321073	0.069842792	0.266558306	0.166157034	0.03546601	0.060005253	0.148622941	0.081301095	0.147723989	0.088849177	-0.058600845	0.002352087	-0.021640704	0.101523534	0.02846084	0.079251244	0.03239177	-0.151507988	-0.071764094	-0.37925833	-0.06529464	0.178350023	0.034524115	0.053569413	0.186342368	-0.005191356	-0.071214556	0.121726357	0.157321384	-0.157076166	0.058836451	-0.109679068	0.157280115	-0.253124936	0.015880802	0.047572619
epilepsy, temporal lobe	-0.649800262	-0.406424526	-0.716467872	0.111895342	0.261952164	0.072143794	0.242976093	0.492496127	0.258565382	0.261432312	0.262731842	0.069925437	0.479902316	0.185502115	0.145763587	0.207053056	0.249354988	0.05692358	-0.00136908	0.012624455	-0.036869676	0.073122884	-0.279436855	-0.329958758	-0.38537594	-0.047604294	-0.106415701	0.377739734	0.070693686	-0.069930161	0.173196944	-0.042217162	-0.008917728	0.078838037	0.017805041	0.050243752	-0.076734159	0.109557406	0.091682048	-0.278922203	-0.076726531	0.122906571	-0.158786853	0.329726075	-0.200089188	0.051348339	-0.266036358	-0.139357273	-0.217482481
frontotemporal lobar degeneration	0.567674058	-0.881449251	-2.520912025	-0.066488341	-0.582244686	-0.091971365	-0.658258157	0.372413386	0.202423065	-0.272892786	0.139675612	-0.837682803	0.069211562	-0.370390928	0.155129464	0.122082896	-0.000907023	-0.5741617	-0.270694089	0.028335308	-0.204890302	-0.411950914	-0.489386432	-0.791492381	-0.69071805	-0.29634715	-0.002004458	0.398944029	0.497300335	0.391144055	0.131216022	0.254920154	0.590510933	0.394761444	0.471168038	0.80692909	0.432977865	-0.252629349	0.156851418	0.199228479	0.440465974	0.605561697	0.152930265	0.577228688	0.13986154	-0.082567412	-0.079611959	0.094570742	0.035288215
glioblastoma	0.453615732	0.802524325	0.935375399	0.021353734	-0.018411421	-0.015708423	-0.100605501	0.049235466	0.126242825	0.032137495	0.018775727	-0.16421229	0.021525669	-0.193180291	0.067717852	0.113560095	0.018291918	-0.0751811	-0.094470267	-0.060406934	-0.009438265	-0.009009327	-0.013843893	-0.104373961	-0.114316493	-0.161275004	0.081909568	0.079707124	-0.105159642	-0.16097649	-0.131360279	0.100055866	0.026378632	-0.039695665	-0.055978703	-0.009927018	-0.082524908	0.156315515	-0.067951091	-0.151914288	-0.048427766	-0.020246655	-0.010999155	0.113601637	-0.043842377	-0.089110946	-0.002513026	-0.124355658	-0.031222117
glioma	0.334099212	0.505508238	-0.239059909	0.031591107	-0.108560406	-0.05512643	-0.224978042	-0.017020944	0.007352112	-0.036456057	-0.082018898	-0.280147642	0.020673795	-0.107416176	-0.054211336	-0.105098936	0.005806459	-0.2935428	-0.1031876	-0.116313915	-0.213952738	-0.186880938	-0.13074894	-0.215886491	-0.15357706	-0.247994915	-0.022042073	0.092809348	0.183511087	0.086159737	-0.204292906	0.267639554	0.127633186	0.025096771	-0.05456668	-0.022539657	-0.002107589	0.193631537	0.039488546	-0.061637173	0.113454608	0.087414723	-0.083741823	0.203654055	-0.151468808	0.078983267	-0.156728092	-0.057471535	0.055227308
gliosarcoma	1.019237081	1.397811272	0.353532543	-0.401904657	-0.201430818	-0.442359596	-0.259186849	0.075760689	-0.177883469	-0.100285134	-0.008307854	-0.337092716	-0.147429428	-0.093928663	0.192884111	-0.28336534	0.012031923	-0.3791891	-0.20028222	-0.01465234	-0.195373185	-0.32079218	-0.257273163	-0.354074524	-0.384798699	-0.130873244	0.282617701	-0.013316043	0.4725936	-0.2629155	-0.259651789	-0.271457765	-0.229326134	-0.233129535	0.060902711	-0.091346669	-0.042631984	0.194384131	-0.184396146	-0.060321595	0.492661521	0.41480598	-0.219029545	0.041314179	-0.012871824	0.453465606	-0.272010993	0.010443685	0.256472903
heroin dependence	-0.606339984	-0.316996028	-1.873028917	0.469010162	0.322127583	0.247867141	-0.043927077	0.280355155	0.282615151	0.275901798	0.442170224	0.035529934	0.164866584	0.201226735	-0.11556817	0.392405303	0.179793581	0.2129249	0.036337554	-0.195950138	0.216587319	0.380958083	0.18014614	0.249445759	0.38659441	0.267988114	0.09845097	-0.054584715	-0.104185788	0.016524549	-0.436782652	-0.213744168	-0.808679907	-0.076396977	-0.015017538	0.043417467	-0.04516602	0.421361307	-0.252687199	-0.222842061	-0.203213089	0.292733162	-0.012262155	0.63082566	-0.135640348	0.1673941	-0.557371876	0.157746898	-0.089869676
huntington disease	-0.504346826	-0.303412945	0.015988609	0.415971717	0.0632629	0.223853109	-0.296386007	0.261727037	-0.1188341	0.022148728	0.203827747	-0.232550354	-0.167424053	-0.053185404	0.372114438	0.001099998	-0.072892181	-0.0787168	0.021568879	-0.163123314	-0.319605936	0.091569659	-0.362374869	-0.293047814	-0.172243169	0.083452396	0.086617778	0.206553183	-0.165779798	0.172689569	-0.385988893	0.248756156	0.125686095	0.134241849	0.090822703	0.335834361	0.357406782	0.092865883	0.173816325	0.20382108	0.031826633	0.054192383	0.60399235	0.400818686	-0.119500543	0.291340136	0.162398682	-0.067835065	-0.283523549
hyperalgesia	-0.238151657	-0.189373288	-0.723026389	0.014137632	0.138138519	-0.103375079	0.071050349	0.127986114	-0.038744984	-0.017376694	-0.204900812	-0.043077725	0.036512937	-0.01898992	0.095232654	-0.032383139	-0.028886481	-0.1325395	-0.065439126	-0.022134918	-0.160711587	-0.046718085	-0.050995237	-0.048644979	-0.161783155	-0.087847483	0.001263551	0.146429171	0.151482022	0.166887905	0.08552175	-0.029891359	-0.165944748	0.036865686	-0.048458281	0.129881576	-0.023827239	0.333946156	0.018058036	-0.137037823	-0.043270357	0.182592566	-0.014504669	0.158503453	-0.148669493	0.103991042	0.096281121	-0.093014753	-0.09331277
language development disorders	-1.28832914	-0.915495749	-0.643319432	0.21371098	0.321469245	0.347828293	0.401582568	0.29735623	0.549982407	0.413634675	0.359114088	0.213969965	0.751599052	0.279459294	0.527596157	0.550546246	0.398009532	0.37451911	0.477704126	0.455532697	0.483568518	0.288806336	0.488912371	0.046923283	0.076144806	0.426469181	0.42901181	-0.00210032	-0.395626953	-0.339389743	-0.054433017	-0.319412531	-0.128105643	-0.187640825	-0.236710113	-0.261912028	-0.530100318	0.041540309	-0.127104855	-0.2412289	-0.27369924	-0.004190222	-0.593339721	0.057360905	-0.311288856	-0.188386259	-0.251861544	-0.256015261	-0.124182804
learning disorders	-0.334576113	-0.31488164	-0.462582227	0.221128587	0.025504711	0.089466272	-0.255713114	0.105985705	0.053203809	-0.055612141	-0.062069781	-0.288014534	-0.001781891	-0.109775089	0.006429058	0.063258032	0.099989416	0.00043071	-0.060328115	-0.089233702	-0.014051912	-0.072533791	-0.127131872	-0.130190177	-0.183744105	-0.114103783	-0.09051687	0.101818423	0.386801101	0.180695862	-0.05766026	-0.039093623	-0.20388884	0.208482356	-0.113933067	0.093591004	0.016639207	0.156084201	-0.130842915	0.148976456	-0.142705503	-0.081853506	0.053266262	-0.019982163	0.098107048	0.338949497	0.25019289	-0.147823889	-0.018676115
marijuana abuse	-0.554799183	0.004536795	0.083946123	0.18782865	0.073318579	0.233513589	-0.175819275	0.230213221	0.02340479	-0.029791606	-0.126057811	0.126165932	0.058146519	-0.003278954	-0.146579008	0.006941943	0.091070452	-0.063322	0.041445352	0.2409141	-0.170412033	0.105268699	0.052159916	0.241720284	0.057798852	0.182859633	0.260841931	-0.059547362	-0.032780384	0.029766717	-0.266528281	-0.178659419	-0.278354525	0.208577002	0.222886695	0.060570913	0.00101306	0.156919478	0.196428147	0.19095371	0.120370183	0.241003608	0.261017586	0.13706117	-0.115527412	0.433591214	0.103679081	0.016973862	-0.425108171
mental retardation, x-linked	-0.4680677	-0.284360498	-2.431102621	0.228559122	-0.041216353	0.034288317	-0.269161506	0.136772667	0.153904867	-0.070815585	0.087544269	-0.006841566	0.043477038	-0.140009815	0.150897159	0.165748554	0.095902875	-0.1216853	-0.123051747	-0.102206445	-0.154960608	-0.074120626	0.042331509	-0.152731839	-0.090247866	-0.103500886	0.008577014	0.305853557	0.389210812	0.294798152	0.015030762	0.330847729	-0.538796081	-0.032337689	0.285870827	0.221846275	0.401061538	0.230508669	0.198921641	0.345105122	0.315484886	0.118452005	-0.326575843	0.365886355	0.253172715	0.162691077	0.406917076	-0.060210764	0.012094465
migraine disorders	0.725568604	0.977801504	0.232008827	0.001129132	0.078664768	-0.154078113	-0.217377501	-0.13209768	-0.014433914	-0.029144133	-0.230436385	-0.100902765	-0.182459326	-0.195454365	-0.083241364	-0.016936216	-0.051261448	-0.0981342	0.107954835	-0.073183256	-0.228013327	-0.156854568	-0.282358845	-0.213868521	-0.23178356	-0.087389208	0.03945927	0.001988567	0.194865173	-0.021326636	-0.184008546	-0.065642264	-0.366840157	0.018956867	-0.149908728	0.227527876	0.067247169	0.155150498	-0.018371542	-0.063481845	-0.014790482	-0.002662969	-0.201720819	-0.054053611	0.145845498	0.142098607	-0.338812595	-0.201215215	-0.140364428
multiple sclerosis	0.534697787	0.307389857	-0.457236218	0.145925963	0.051333158	-0.001048987	-0.129296166	0.186268854	0.192478315	0.321923043	0.153999292	0.064392172	-0.103466836	-0.074564578	0.180742506	-0.007170656	-0.019032935	-0.1963675	-0.258194323	-0.284891325	-0.032137766	-0.130252628	-0.044792772	-0.165968374	-0.271787262	-0.16708232	0.03332669	0.071673956	0.088351285	0.116927989	-0.15059727	-0.052637902	-0.301600728	0.064022296	0.036873218	-0.180026329	-0.346725165	0.184635449	0.047556334	-0.339398714	-0.001469229	-0.039592386	-0.270157704	-0.179476414	-0.159318423	-0.052036341	0.084588636	-0.146806855	-0.015634529
narcolepsy	-0.07606386	0.125116036	-0.18028901	0.071477028	-0.070131003	0.24006442	-0.163596324	0.045835543	0.070038603	0.01085125	0.017243979	-0.127679782	-0.138224161	-0.134989637	0.082848816	-0.128718821	0.036473038	0.14588367	-0.021109882	0.002071484	-0.002988947	-0.133704179	0.415629761	0.172622044	0.075806605	-0.002449674	0.115522271	-0.213259821	-0.57257613	-0.164350944	-0.242695535	-0.245000635	-0.12461373	-0.157960456	0.399925563	-0.256334275	0.076873433	0.748453989	-0.077085385	-0.414074727	-0.401859511	-0.600708115	0.299658809	-0.143426899	0.281828297	0.182492904	0.168347061	0.205361186	0.043340322
neuralgia	0.313938647	0.491227058	-1.154169335	0.027527563	0.245504201	-0.042072732	0.150484446	0.582096977	0.140382276	0.275049177	0.143717989	0.063550158	0.088021012	0.089319494	0.077609805	-0.045562021	0.039254799	0.00428515	0.178192764	0.105455016	0.041773886	0.064716414	0.249632847	0.489057836	0.120904584	0.055398491	-0.057337408	-0.036825251	-0.019344106	-0.601434033	-0.44982989	-0.262814277	-0.137566648	0.045066991	0.122092505	-0.157779613	-0.065266982	0.156615799	-0.09000257	-0.313850453	-0.10762122	-0.15318468	-0.149191201	-0.143529873	-0.426476956	-0.241688653	0.026350511	-0.167426776	-0.022978583
neurofibromatosis 1	-0.715443545	-0.45652804	-1.856289215	0.46539431	0.028458556	0.277973021	-0.313299322	0.022838576	0.104099821	-0.111174131	0.045941128	-0.307893366	0.104069363	-0.084512684	0.229562165	0.164849772	0.174828809	0.0188873	0.176608379	-0.024722407	0.086292925	0.106299279	0.430163427	0.007323035	0.201235858	0.068938212	0.119411045	0.369240669	0.193655137	0.051236158	-0.020150406	0.121257289	0.14087922	0.250092491	-0.201711921	0.230915274	-0.078700941	0.080795901	0.082623706	0.026516276	0.350876358	0.04437978	-0.299452176	0.304617785	-0.207299393	0.228990243	-0.024068819	-0.044658908	-0.180442144
obsessive-compulsive disorder	-1.265687495	-0.590061486	-1.052666728	0.269964593	0.379538843	0.301858932	0.150855336	0.517428826	0.465829679	0.48046554	0.293872704	-0.021673325	0.279432393	0.24783757	0.013342225	0.531096969	0.308904817	0.44259421	0.279853523	0.568157898	0.39410274	0.192779062	0.185717572	0.070109618	0.150940373	0.213240851	0.199562487	0.062838979	-0.320409167	-0.228150685	-0.158241182	-0.058321015	0.016997803	-0.268674948	-0.198492804	-0.004859885	-0.069219447	0.08248158	-0.154058724	-0.376659567	-0.213062491	0.226718755	0.055341857	0.147774312	-0.120705384	0.075174083	-0.099707988	-0.209836688	-0.1691162
parkinson disease	-0.205811609	-0.031549939	-1.033546936	0.057967416	-0.170709107	0.002465385	-0.338068257	0.177712107	0.026795199	-0.157218874	-0.061726572	-0.147604979	-0.100690576	-0.13633971	0.144865135	-0.036591596	0.039256227	-0.1565009	-0.091612394	0.090902857	-0.160132774	-0.073919173	0.142213592	-0.049360381	-0.037155526	-0.064766261	0.152727669	0.193049194	0.157782066	0.148576489	-0.064954238	0.13222346	-0.080180267	-0.063616098	0.117518418	0.24951182	0.119217697	-0.00066963	-0.056899616	0.11388596	0.079030391	0.014775285	-0.002776796	0.263206434	-0.24589094	0.193902927	0.091331235	0.031989286	-0.01596712
parkinsonian disorders	-0.473201765	-0.491900969	-1.072856506	0.039979446	-0.147451674	-0.175872741	-0.258841924	0.054822962	0.088319562	-0.007538841	-0.147106668	-0.108473837	0.186952739	-0.050714862	0.416243738	-0.034826576	0.120962376	-0.1048369	0.072407868	-0.019078061	-0.18548903	-0.014659093	0.288305453	0.120838067	0.181761225	0.014827766	0.249549814	0.085257881	-0.060270233	-0.060197269	-0.240233195	-0.101708754	-0.032158734	0.164782974	0.253609241	0.316168084	-0.046012374	0.002992165	0.13219741	0.143528464	-0.07265534	-0.001172272	-0.012423469	0.296248294	-0.076528799	0.355441747	0.129197364	0.181375604	-0.093216521
schizophrenia	-0.139734485	0.088188257	-0.775022632	0.073835607	0.032338405	0.039615148	-0.115071974	0.0816611	0.103775047	0.017405868	0.011247585	-0.102645183	0.047454656	-0.036483116	0.088040589	0.097550873	0.079979824	-0.0631646	-0.011641334	0.01320151	0.003538787	-0.030604532	0.071352511	-0.114946873	-0.096300742	-0.117398594	0.052862589	0.141795489	0.106871923	0.105633083	-0.083130774	0.023186128	-0.063980559	0.056633567	0.097212252	0.084297583	0.036349213	0.123913485	0.010874911	0.021187091	0.090920156	0.106352391	0.020553054	0.127448512	-0.088643868	0.1114664	-0.031049225	-0.001026316	-0.023040507
seasonal affective disorder	0.226401086	0.354770997	-0.972440583	0.05065503	-0.127736762	-0.020236037	-0.064504379	0.111109968	0.303606602	0.133149694	0.103464098	-0.278171056	0.0636111	-0.180282022	0.400670769	0.398419654	0.0275957	-0.2954758	-0.25958947	0.078789759	0.095853065	-0.321083388	0.328175403	0.421765132	0.302300231	-0.520725646	-0.113047369	0.137424834	-0.071012716	0.136738733	-0.109557664	-0.193066692	-0.265198015	0.111563095	-0.050315086	-0.052809788	0.062836525	0.36699472	0.199659521	0.014529985	0.358467621	0.465828701	-0.169676304	0.150226799	-0.124099147	0.247040759	-0.354983116	-0.203437195	-0.166051279
spastic paraplegia, hereditary	-0.638995494	-0.241735843	-2.310741865	0.009408918	-0.193839919	-0.082480482	-0.30345003	0.069882686	0.084832989	-0.117607836	0.080487296	-0.293958238	-0.017165031	-0.230110686	0.109641	0.082074471	0.016681858	-0.2467688	-0.195772038	-0.121722645	-0.058213871	-0.173971331	-0.092506046	-0.182921358	-0.147894737	-0.144842843	-0.036953287	0.15440449	0.101517866	0.388080582	-0.038638557	0.189687197	-0.086753707	0.136936389	0.230340782	0.200195287	0.440312188	0.091455659	0.132446707	0.353328557	0.263738378	0.050399106	0.058129375	0.257534964	0.043194812	0.28342994	0.113385397	0.158666876	0.14972105
substance withdrawal syndrome	-0.276795719	-0.364497847	-0.755165201	0.124364494	0.089474772	0.155665179	-0.230260587	0.050335911	0.064988606	-0.10657816	-0.076477206	-0.032241367	0.044492817	-0.089661198	0.079672836	0.14042745	0.064622346	-0.1160619	0.106827799	-0.05058021	-0.063201288	0.088148452	0.162682982	0.012616336	0.043066895	-0.246607115	-0.011995716	0.150295161	-0.002781422	0.099353679	-0.045148049	0.108306446	-0.08644381	0.008676971	0.22521933	0.196978654	0.199865115	0.209059289	0.126923221	0.085061236	0.021168416	0.038093459	0.149644651	0.26287706	0.446860698	0.137811348	-0.137674038	0.169850652	-0.108311934
tobacco use disorder	-0.238510593	0.034708472	-0.427807386	0.327146397	0.38374535	0.163532657	0.015440336	-0.027950936	0.187243675	0.108164692	-0.089024041	0.010728511	-0.032845885	0.149043169	0.192072935	0.226770946	0.075043135	0.22535894	0.186430711	0.278746734	0.255209473	0.409476053	0.22722825	0.132431923	0.444957788	0.211383413	-0.038442467	-0.112211471	-0.006936786	-0.093309171	-0.348720901	-0.144987494	-0.233777343	-0.112661163	0.013378998	-0.195186779	-0.107953468	0.283921747	-0.170423133	-0.101635451	-0.060588628	-0.402645048	-0.03055597	0.088797989	-0.154264944	-0.169340311	-0.342282768	0.275431967	-0.273405065
williams syndrome	0.100515603	0.17215842	-1.22724164	-0.019680139	-0.164018	-0.056593394	-0.166573339	0.274550278	-0.037540898	0.042300812	-0.068896339	-0.29102058	0.143864255	-0.258816054	0.193323661	-0.085334834	0.241410526	-0.2789177	-0.389158636	-0.413659329	-0.14302248	-0.328829004	-0.218590754	-0.307706613	-0.491675196	-0.499383372	0.25349576	0.075122905	0.231360837	0.158311968	-0.305079952	0.519725885	-0.090793547	0.170795255	0.140626959	0.705357199	0.329470924	0.390909528	0.215783282	0.278824768	0.474758729	0.389572238	-0.144869741	0.029263838	0.012378905	0.32782402	0.137251138	0.11956323	-0.002175303
[truncated: 26 more columns]
