# Supplementary material for: A comparison of anatomic and cellular transcriptome structures across 40 human brain diseases
Source: PLoS Biol. 2023 Apr 20;21(4):e3002058. doi: 10.1371/journal.pbio.3002058 (PMC10118126; doi:10.1371/journal.pbio.3002058)
Supplement: S1 Data — (ZIP) [file pbio.3002058.s009.zip › Input/Dis_cluster_mean.csv]

	astro l1-2 fgfr3 gfap	astro l1-6 fgfr3 slc14a1	endo l2-6 nostrin	exc l2 lamp5 ltk	exc l2-3 linc00507 frem3	exc l2-4 linc00507 glp2r	exc l3-4 rorb carm1p1	exc l3-5 rorb col22a1	exc l3-5 rorb esr1	exc l3-5 rorb filip1l	exc l3-5 rorb twist2	exc l4-5 fezf2 scn4b	exc l4-5 rorb dapk2	exc l4-5 rorb folh1b	exc l4-6 fezf2 il26	exc l4-6 rorb c1r	exc l4-6 rorb sema3e	exc l5-6 fezf2 abo	exc l5-6 fezf2 eftud1p1	exc l5-6 fezf2 il15	exc l5-6 rorb ttc12	exc l5-6 themis c1ql3	exc l5-6 themis crabp1	exc l5-6 themis dcstamp	exc l5-6 themis fgf10	exc l6 fezf2 or2t8	exc l6 fezf2 scube1	inh l1 lamp5 nmbr	inh l1 sst chrna4	inh l1-2 adarb2 mc4r	inh l1-2 lamp5 dbp	inh l1-2 pax6 cdh12	inh l1-2 pax6 tnfaip8l3	inh l1-2 sst bage2	inh l1-2 vip lbh	inh l1-2 vip pcdh20	inh l1-2 vip tspan12	inh l1-3 sst calb1	inh l1-3 vip adamtsl1	inh l1-3 vip ccdc184	inh l1-3 vip chrm2	inh l1-3 vip ggh	inh l1-3 vip syt6	inh l1-4 lamp5 lcp2	inh l1-4 vip chrna6	inh l1-4 vip oprm1	inh l1-4 vip penk	inh l2-3 vip casc6	inh l2-4 pvalb wfdc2
	Astro	Astro	Endo	L2/3 IT	L2/3 IT	L2/3 IT	L2/3 IT	L2/3 IT	L4 IT	L4 IT	L4 IT	L5 ET	L5 IT	L5 IT	L5/6 NP	L5 IT	L5 IT	L6 CT	L6b	L6b	L5 IT	L6 IT	L6 IT Car3	L6 IT Car3	L6 IT Car3	L6b	L6b	LAMP5	VIP	VIP	LAMP5	LAMP5	LAMP5	VIP	VIP	VIP	SNCG	SST	VIP	VIP	VIP	VIP	SNCG	LAMP5	VIP	VIP	VIP	VIP	PVALB
alcoholic intoxication	3.66535944296356	3.94748116943235	2.70407380733399	4.10826562378052	4.22231858354666	4.08043740783477	4.26836886437829	4.28220671227051	4.3000687588884	4.43559803012351	4.37889106637831	3.96821491319329	4.222788901384	4.14683568821945	4.11925411430844	4.34751069068041	4.20884868974932	3.98099988927897	3.97228444770206	4.09183315015627	4.31306257942237	4.03584290616105	4.0815840991842	3.86169126683262	4.14030378082421	4.02148175794554	4.14482493580091	4.02310997711318	4.28116181536861	4.33036614106382	3.97213106086535	4.39508132139706	3.9979185049403	4.03829220238385	4.46536689716444	3.94750160541169	4.34338369882788	4.44125258467778	4.05412985463249	4.58242210055892	4.38913878341445	4.41108121659154	4.15693214635262	4.21982243383713	4.06970390687126	4.52947842735375	3.76053293562502	4.53767649430333	4.18619303442538
alzheimer disease	3.57327611983142	3.76586564659972	3.45657775232522	3.75719093199187	3.7042017441498	3.64111617136546	3.58580688811519	3.78744883109629	3.79518160065292	3.69005192136501	3.6873320269342	3.7452875202078	3.83075143386205	3.61012353770154	3.89401510674251	3.82716022498547	3.75030257047812	3.67147044722802	3.70928228414559	3.93589270933383	3.71989136367404	3.61152307152016	3.61272241377207	3.50982483438679	3.55882345520203	3.64145464566626	3.93038183715957	4.18889010973286	4.15694611948091	3.97992508937405	3.95820360457741	4.18823242648356	4.030863346732	3.90277240504025	4.05469818261559	4.17986631648268	4.13091026606236	3.93980074539397	3.99249082196273	4.01121445346852	4.03654130319462	4.0849268042751	4.2779924564962	4.0987988790142	4.00569125221094	4.21207250010698	4.04817962218564	4.02321727869111	3.7914484301379
amnesia	1.87070546967559	1.72052705454186	2.39856586657456	2.50319309448575	2.61341854692887	2.45293418141099	2.75493635650216	3.01659063857578	2.54254485435981	2.71470565249954	2.56478333283029	2.65005285151724	2.86654467544841	2.67666110105607	2.99360944171416	2.56289042039824	2.69270674311497	2.52848299722535	2.6991158457309	2.78602544312818	2.63108727835601	2.47826471046015	2.60261825616488	2.40460896820082	2.60708798031293	2.829951123069	2.86164870027608	3.02527078304533	2.72521475508011	3.24455853926298	3.0630374507517	2.84245261633839	2.73112464091569	2.811977278284	3.27666824571056	3.4106686510566	3.06015344616667	3.44202333960608	2.82107919600792	2.89766138926423	3.10251457499186	3.55555420280066	3.08740897893449	3.2744944257189	3.40178307089677	2.98504810269435	3.03099530054217	3.42881376275561	3.75660731013343
amphetamine-related disorders	3.54211193595499	3.95955745299708	2.75070169767372	4.43214529568713	4.46845942322003	4.45402424064466	4.31313678342931	4.3957411555393	4.28520265114059	4.36000118975952	4.21736811046999	4.40967580130359	4.4253510193259	4.54334333188831	4.66592365784908	4.51221506799731	4.57374183748296	4.69045201696343	4.71455428260097	4.80090318164337	4.47897478209821	4.57161222764068	4.40901501820751	4.23847937511281	4.33282987567699	4.78689855176553	4.83828238204036	4.11898094866602	4.06746468577426	4.24400454453596	4.0201518130727	4.1413321685949	3.86426084909713	4.25128455931568	4.32313541785222	4.33439584343269	3.9205015255845	4.61664638577676	4.07986141257635	4.36886439464372	4.40078132798009	4.33468670880005	4.29732245263723	4.26098483527724	3.92357627766341	4.53318519742687	4.0054916762667	4.17470119718585	4.10723295939136
amyotrophic lateral sclerosis	4.76629849742823	4.74118788231586	3.40560018014852	4.5295483304932	4.53301218506732	4.50237983350639	4.3833337672454	4.49937996716327	4.77250079131349	4.45217738851472	4.60512804882044	4.46267688181136	4.53408253866612	4.35542077247401	4.50030062016732	4.51305624386431	4.55145052567552	4.41421096782904	4.42608784859908	4.39428967172087	4.36514544975592	4.45502427944625	4.56793208531468	4.34571279676593	4.4841994168904	4.4927278614438	4.44870602769929	4.74318583897403	4.77744724717065	4.9467852197845	4.58056134312355	4.76874083274542	4.76478554625207	4.8362968805341	4.66400039878023	4.81501592278581	4.80128567874947	4.72746442969104	4.66302297946832	4.82073476490912	4.77357394586382	4.82377063694939	4.59859319505014	4.80483764784764	4.73235568642982	4.83127312752298	4.90842264402187	4.71139795545083	4.84282259951348
astrocytoma	4.7995158184056	4.87927688854584	4.12291236658725	3.58084771809317	3.84355863531177	3.71605762627152	3.9581895335686	3.85190984962358	3.92338580368717	3.95493978524911	3.91585768540389	3.23172589690749	3.91894081291113	3.42754418995435	3.80009225675244	3.67645053927958	3.75393393530001	3.59772871070843	3.48424907519947	3.69071434789975	3.47711972418308	3.5551254489119	3.72630854878875	3.5163507662595	3.48079925012845	3.58544319610603	3.81672052717896	3.83884182809432	3.85516478627902	3.47121772844849	3.23952243058196	3.4531152330748	3.38078399849541	4.21418983128516	3.77485092693715	3.79688777703824	3.43772678838353	3.86071332295148	3.73820598605567	3.62077947271287	3.76420428846423	3.90280932121681	3.53539538508143	3.77807097691827	4.0587534225634	3.70175132269138	3.71967915924801	3.53717086370425	3.89452968341121
ataxia	3.31304834890725	4.00721390073497	3.42056198256761	5.1004126389407	5.18843526904552	5.03710912886482	4.99553151794997	5.55219654079376	5.34820096211058	5.32212019761554	5.2655619314517	5.24056775161939	5.36668510089891	4.9865907572322	5.19899000134011	5.27265089527008	5.23385256818666	5.0227458457439	5.10457716863298	4.86414582615127	5.06084133182256	5.02469919543015	4.72535808197254	4.40909594034447	4.72272032790409	4.80552031314921	4.61041331182887	5.15436862141773	4.94549537935531	4.88147257279781	4.80325737767933	4.8966514417211	4.92567259180625	5.06467507881033	4.88110164768541	5.0068744570311	4.70084033524143	5.21759926695298	4.77350689102088	4.93301764858019	5.00989247931702	4.97562309057372	4.96260950962808	5.09571605910475	4.88809450288618	5.29763297984658	4.84608861409775	4.94453029419949	5.07831498751754
autistic disorder	4.06212334207557	4.23418043040646	3.43958280707496	4.60095635728661	4.72743795194252	4.60823776387837	4.60396187011372	4.60518455671747	4.61570917237196	4.676603464809	4.65291423859157	4.6405254208754	4.67299037001859	4.62117529681174	4.73230589950739	4.67733932384946	4.64577296880965	4.62536500340642	4.64816080575033	4.64532657707369	4.64159786252608	4.6501044549232	4.65411353354186	4.5318021357126	4.56082619856504	4.59896891118691	4.61742547574744	4.90357609353153	4.83272418025633	4.89071856038777	4.47348949351153	4.71990854255248	4.5884594107304	4.90742273836748	4.87092427303212	4.85033830121614	4.86696491774144	4.75554009162498	4.8310414897487	4.72998531656877	4.84551653728237	4.8061548416809	4.80202357200697	4.6040400950674	4.84171381031649	4.85157858455966	4.69737921386887	4.80116280708906	4.52307236614086
bipolar disorder	3.85080595073378	4.08321083481539	2.92236170931618	4.24359104714537	4.29964358135069	4.20077227093025	4.14411448013169	4.20692156906242	4.23349203836591	4.2230771951233	4.13775788032648	4.272566170055	4.24054656736913	4.13979926312076	4.28620006114414	4.1595840651617	4.18483124643425	4.07293854316775	4.22426009690967	4.18502064310635	4.09845537370683	4.11294733488787	4.22710403387923	4.15439580495635	4.11878657586615	4.0973444618413	4.21355178635055	4.3578051392811	4.38098746009027	4.33575095873717	4.06185823271852	4.31114448042946	4.20115994251626	4.31214969907679	4.41805875404466	4.44854559304418	4.31702020075178	4.31225507726031	4.28144516905079	4.31477108743403	4.38642227527529	4.42913548632724	4.3904190892459	4.34240355252514	4.32435516409744	4.50325655945487	4.22537556028194	4.39360470648795	4.16316449765218
cocaine-related disorders	3.43394381350128	3.53544436778722	2.22329978295847	4.1048119943511	4.12085528533581	4.11754696510713	3.91315919606449	4.20628963904371	4.01906119695087	3.97934750178885	3.94459467623086	3.90031548213398	4.15262955275677	4.12397290452162	3.97721235791233	4.15746475267591	4.12188669226419	4.09384218213138	4.11734437199127	4.19013628792037	3.99770179388149	4.07480929651765	3.99996828947213	4.01421017814867	4.02637824698232	4.04325274559955	4.29114582574153	4.27673609640241	4.20384882215655	4.30440465722406	3.91493863820397	4.19878483030109	3.89342479648636	4.12636259403891	4.24439816262617	4.32077079275224	4.15526469715065	4.32683266400171	3.98963673098373	3.94488468283985	3.98245111049505	4.12835751212796	4.312640038025	4.31579346760732	4.13071411681675	4.54666940231249	3.85585318972399	4.16060600305016	3.8621243052088
dementia	4.83724112237995	4.42471286049984	3.91383077017957	3.93697188725993	3.95601909049519	3.84225743376601	3.91132562862264	4.07287404374972	4.1815922858344	4.05298200805833	4.165328303115	4.02658688461125	4.18871056116239	3.96925086693422	4.53565634739396	4.16050260077701	4.03778985703292	4.02064008754656	4.19959949472192	4.49676535841589	4.02013314539971	3.99497554013426	3.97558770558882	3.87142246296303	3.91801082843248	3.98144714558889	4.46951554256846	4.38547020390602	4.29995408321338	4.43680381072259	4.42692012761221	4.02077936934683	4.09314532600501	4.10828977147562	4.04078060331715	4.31440204604755	4.17965038668562	4.14053224531603	4.27928803610901	4.31639908953708	4.18512130541882	4.40005638886203	4.35677916459699	4.39305703456741	3.96243795257207	4.03767832171302	4.05805247148041	4.11540839717748	4.14604329355675
depressive disorder	3.4013009736761	3.53258151126817	2.79320390468533	3.83989178742771	3.85649520268199	3.85440187374422	3.61445486134485	3.78794306433032	3.7099250657904	3.73652953066772	3.62562152902464	3.83420879428136	3.76600525839493	3.72087209548805	3.71575830904724	3.70855664628802	3.78470707794714	3.68099428506591	3.76832579192446	3.81039238126529	3.626523102027	3.74929252768332	3.76037130426424	3.7241102914442	3.69445223753925	3.7092170268562	3.81534727345583	3.9459649497504	3.89871669286762	3.91255244943352	3.67060323330937	3.78330390187678	3.69922683311269	3.94234148926113	4.06330389631322	4.03915704686905	3.95848458984402	4.00301002521149	3.85201538708936	3.89707797188163	3.97044355364266	3.99393524488676	3.98439401967859	3.91844069544428	3.99149300903808	4.13937200668406	3.7447570300489	3.94967641163501	3.6867570418922
dystonia	3.24567211176399	3.87241334818855	3.07625191712994	4.42489944281796	4.30035390163383	4.20248559645843	3.99104248685299	4.39746711589074	4.14687506376567	4.22715304921367	3.97705975426815	4.18042311899051	4.15630151157374	4.15523574863976	4.53586880889494	4.33759047087438	4.2694554090553	4.60273624609575	4.23844645896804	4.34152535815208	4.22163143991425	4.37338887942378	4.29639331974471	4.14949071001728	4.46299213118068	4.3795313254258	4.46793649498478	4.69710634842853	4.72924316754251	4.49316103910991	4.4557812413337	4.61522757292832	4.47670172305846	4.64016220842062	4.36023726415048	4.72434006817887	4.51043236817391	4.01991122367407	4.59019741049938	4.31626583519345	4.49984648243435	4.5787609664529	4.31999893617661	4.59288830487819	4.16290134935721	4.55609565905415	4.2967552889318	4.14592528443419	4.05632542145055
epilepsy	3.74056978742586	4.07497907675516	3.13360739167338	5.24728515898655	5.26760124410077	5.29862999196726	5.075065730203	5.22820948933076	5.24046348800236	5.15669599885893	5.11252700668991	5.07203617003895	5.31599972907462	5.23400458225362	5.11359246236227	5.38544433174698	5.31036520315049	5.20476083292246	5.15657465066825	5.26656255606429	5.19662460584419	5.2106173828781	5.08654285018698	4.87880719912935	5.06775950376759	5.05460722829696	5.15174971863878	4.96433238232076	4.95639088440406	4.85981895281065	4.50908430095817	4.79502604082306	4.3967895200814	4.82617213118457	5.0973317438064	4.9170474200684	4.87863889371816	5.31563469654864	4.95312543178375	4.78313189415421	5.04312599712233	5.07567021006195	4.75054552121704	4.92713461767789	4.79424834110033	5.12934038163594	4.63332355018466	5.00075521805064	4.98007602710976
epilepsy, temporal lobe	2.84207172617834	3.13539378677085	2.72769289484388	4.2675007855203	4.46223623334314	4.23773845014281	4.26291546946444	4.56793887186235	4.37733229306262	4.37805424365114	4.42073898030503	4.34529218209394	4.53757432256206	4.36936152165545	4.09920731953208	4.38484315643231	4.32616984203366	4.22283004216161	4.01133086298583	4.00021428545388	3.97731098212487	4.23414403660275	3.59442615225031	3.52424492529242	3.56848137190251	3.74312797191859	3.64814997098348	4.50892879228243	4.2474849638555	4.09139026158783	3.98406293896633	3.93355490424744	3.95719519301561	4.20291311715222	3.90484713993733	4.24221148921012	3.9620571823457	4.3128308773082	4.1920632736445	3.4821722802314	3.74955791157711	4.1075569746149	3.92715289099657	4.44637386985526	3.68913861175268	4.19091900352887	3.72019256405167	3.70126792282982	3.81451169235098
frontotemporal lobar degeneration	6.05397558954767	5.24457926947254	4.16021311595527	5.67682855275534	5.4365203930616	5.72414722186867	5.42958609434165	6.02960617272739	5.92828504481801	5.66596886235921	5.93098870674575	5.34761424614734	5.86025691998065	5.59073210722868	5.90420427219996	5.9057092087653	5.7893256926372	5.46880704040936	5.63618802555067	5.79747055924472	5.70942559714075	5.55182910787909	5.45888790459122	5.3508863781881	5.35180659387476	5.64655273960515	5.83670889283331	6.08098059080215	6.09924305026685	6.04800413482367	5.85912369789564	5.97488921346626	6.14991444884541	6.04036736984911	6.10394531537788	6.27275856576414	6.07440841480803	5.61938313672409	5.89595823196529	5.94431769250471	5.99823388127349	6.17512090686142	5.86405437270608	6.12065535549641	6.00182241982089	5.73375299255215	5.77431062983921	5.8684571210687	5.82435812242745
glioblastoma	3.97532238287679	4.24825796806049	4.49223015830715	3.38185560475445	3.46785728694512	3.31783731926359	3.40225376795706	3.35558687078014	3.51340788219133	3.46085718239154	3.38947394828659	3.24136761715225	3.46504384812234	3.26303534904464	3.3116503282143	3.42885285782541	3.42340504143517	3.28226337757534	3.28230361071103	3.32311045552147	3.33473793152564	3.41028205729084	3.2848946514544	3.25601019702464	3.2284548322327	3.17612089656464	3.4579815977295	3.49374856871989	3.29984772708987	3.16804256234273	3.20630240452557	3.45084134970223	3.27392478718163	3.39657937846706	3.29013635994858	3.28762703105795	3.27903623976929	3.49010092479694	3.35725904760612	3.28767370982968	3.37405315248697	3.38743562847782	3.34611589329147	3.4991853710442	3.35670587323151	3.30826273082846	3.42717054364601	3.32161539921046	3.32484431183553
glioma	4.29774992886153	4.4319920354871	3.87305756778943	3.68587679154095	3.61750159336832	3.61526326140599	3.50567000807015	3.58950691406366	3.61597944597786	3.67319594977851	3.58329337150574	3.38792646915042	3.74791201180274	3.57677849391326	3.51950699329158	3.5725236906638	3.69402638797483	3.39441275326107	3.66918159912073	3.69569123429775	3.4249116625546	3.49751765485121	3.53522909642493	3.47884899259626	3.39764822575368	3.54881722472493	3.76650140272975	3.86527713679386	3.8643370489001	3.85277276620307	3.59602535294002	3.85419855338584	3.84067728681192	3.81235245928472	3.70972662686504	3.83920908337392	3.71412150176304	3.79484064640083	3.86952426849989	3.71295998785642	3.80747591663164	3.81558305673941	3.58589504292052	3.90200358881484	3.65981440324188	3.85032733696388	3.71778453726439	3.71870417996098	3.67743407814668
gliosarcoma	4.83599717329346	5.18237677688061	3.96677318077759	3.09960281812902	3.241303856033	3.03911682064943	3.12460408695786	3.38697963413166	3.21069330717127	3.24529463361761	3.36217389435663	2.97387776009205	3.46906067015416	3.30242227373657	3.59245747150335	3.04204475524322	3.43743092002063	3.04714510163875	3.24520614492327	3.45393603003176	3.09226852709029	3.01495025966131	3.05944834950433	2.97223529996533	2.87160653692498	3.33411052463387	3.77716300886951	3.80841560000069	4.10860393943725	3.52439188203738	3.60569680344548	3.48854810426862	3.41417277708235	3.55824064898173	3.65893985753102	3.6862766683708	3.69186078373582	3.51977743105324	3.61943202612607	3.77130125391116	4.20003390109205	4.23654439746945	3.4784671245585	3.87050502139275	3.73370737501609	4.15910234577801	3.51507024947976	3.76665833255975	3.83940921345752
heroin dependence	2.93252810487508	3.1978981870262	1.24233330401057	4.00440576485928	4.07958740223664	3.90239727106267	3.66549888291628	4.12457797473516	4.0042010281337	4.15382028381383	4.26670661860222	3.67532221496932	3.87461577800527	3.95609595863646	3.26085626590558	4.24382001979357	3.8405080553736	4.05252442864848	3.71107316766916	3.59749268181714	4.01379334984998	4.12930358447012	3.88950780588811	3.96196793894157	4.065876968076	3.87562194462005	3.94667663249241	3.46446329827643	3.26905194784866	3.59243909824604	3.09443874019336	3.2339709404165	2.44857750639313	3.39176482087463	3.54630540348853	3.6820095318086	3.50105478229774	3.93121240529585	3.24901061772738	3.4423836635868	3.38200807379985	3.99305728829999	3.60552777070006	3.68186056044291	3.25434187236213	3.96356780337709	2.88633304668399	3.84081180386083	3.40472842435357
huntington disease	3.46831829623752	3.78915070147294	4.2921262774391	4.64103087126285	4.36355530986143	4.45972905590389	3.85375839901681	4.71574492362222	4.11784056788536	4.37104143091342	4.45790831876611	4.40530117090678	4.02160491344385	4.40524843987922	4.41200465501964	4.23442042980701	4.19903127117856	4.33545367726173	4.37503028546157	4.02892864547199	3.68363555276155	4.48280422604249	3.62740011242534	3.78200885844274	3.97135356559785	4.17196846869349	4.07277248466809	4.70873422714242	4.64252608854793	4.82958960254284	4.08479650275761	4.73092246751936	4.56467124052174	4.73802526155899	4.64911250940427	4.9638579969727	5.05310524429387	4.22980888535479	4.63245413231027	4.65769683162365	4.4238727166773	4.53280292256428	5.23922470236004	4.73208920184863	4.63261950523638	4.86528941095441	4.51760420007317	4.49612112014149	3.83883521666201
hyperalgesia	2.12444081028933	2.05460105611984	1.42464082081439	2.52035906723475	2.66627263625858	2.37868704599448	2.56144244352533	2.62440451887212	2.48710275856331	2.54818507480514	2.34634764024247	2.62234796553421	2.59764486939117	2.53685254926546	2.5150536087762	2.46811590555615	2.48660220370383	2.48518512057949	2.586340586936	2.5729691762724	2.34217386878739	2.48344677172684	2.40147512449227	2.42187396446888	2.37990877826572	2.47910991964948	2.59526983723598	2.80085778225461	2.65771158141309	2.80904296151059	2.73492756735788	2.57581668839937	2.500823205769	2.60682434883016	2.76880554385769	2.82970707932506	2.65922509105986	2.97439822619314	2.73105916802577	2.56945544008858	2.59934613608134	2.93014876545906	2.67792526798451	2.75191196659148	2.58859131681861	2.82119949137443	2.64076348912416	2.75142724484845	2.5912812133237
language development disorders	4.48031374049144	4.87687314635566	4.72390292983297	6.97530638934155	7.37459959488504	7.36763231656697	7.65950828427798	7.48177642338965	7.90862845531445	7.66573213830674	7.70311888807848	7.14891077980479	8.00805497219022	7.65384371167167	7.85551528986	7.90776886469243	7.74611526859925	7.74991593868262	7.87533093956634	7.7549651108047	7.84605013003456	7.52426766968646	7.355613139796	6.63743103109545	6.91306982154049	7.83702287156688	7.49079461187146	6.89495265808216	5.92547862650127	5.98492272426544	6.62934132344659	6.10469297130286	6.46399195493306	6.43390438093493	6.30620695629849	6.34917811195855	5.83501579934177	6.87109688598634	6.60550241455112	6.03961895001959	6.11395217071034	6.29734428636104	5.92847356900898	6.78436545902304	6.26395852791499	6.23285182845331	6.45067030493396	6.21324329836011	6.34761393005312
learning disorders	3.0742387188325	3.13933175899465	3.22279065852027	4.00462521545621	3.81530539038425	3.90562342862546	3.49948811123172	4.05989951547364	3.91202746968306	3.8223437628206	3.81336735747717	3.43300076604995	3.90903577718657	3.78175781308148	3.67585398505057	3.89372211857802	3.97610982819946	3.7265591094454	3.72752807047294	3.70901513886457	3.834876308332	3.78238015774973	3.7258311623922	3.67269040395391	3.64733908950269	3.73428147760957	3.72476027038137	3.75676869089646	4.03541403485717	3.7526605756013	3.60267655400859	3.70028850102838	3.65465132690131	3.91674619047156	3.57005475139522	3.66106320868079	3.6522542342658	3.76017210567529	3.51529127131236	3.76588995288735	3.50468451705021	3.37759994888888	3.58925044316199	3.60051265363502	3.68713388566899	3.74344119308295	3.99574130038512	3.53720195952135	3.67359476553968
marijuana abuse	2.99704328448945	3.56733116513476	3.60605408956322	3.94744869445455	3.82098266932665	4.08397294681967	3.48461915796629	3.76429825735296	3.74389760849771	3.6963328389849	3.61911077646694	3.85832635732824	3.81152119627478	3.78899508786588	3.36208460065685	3.69183456830194	3.81873505431436	3.79449403051291	3.77548181608987	3.99178483365594	3.40454409495991	3.86179009752428	3.68058292098777	3.85939662582716	3.80167416007812	3.94021595854711	3.94382244407676	3.93142024911611	4.02623400611898	3.9246213936949	3.66695845188126	3.67941080614701	3.39509447218103	4.27337790191404	4.09593699599189	3.96332345253577	3.8540731881991	3.91394082414144	4.26727733133841	4.0313394201333	4.02055742400684	4.00323357308487	4.06177627915958	4.10371039956926	3.77199953345028	4.27296875659768	4.26147960691095	3.88200055489294	3.15691077641236
mental retardation, x-linked	4.41630409893214	4.63268392300916	2.70227841730603	4.96344972701409	4.82420233152257	4.79178879120446	4.62040329781059	4.8091515769552	4.83666685636318	4.68828570543101	4.76915799569094	4.9095998257655	4.79137052367253	4.78567247459305	4.83727978000078	4.89029351026311	4.85436244139976	4.70766817653223	4.61765618075223	4.63125354909376	4.64868350280823	4.76446852189862	4.66488128493048	4.55132309584504	4.55742631535522	4.71667111725281	4.64440225796696	5.01465291455508	5.02563254571296	4.95620600977933	4.68131448261769	4.86395027124687	4.16779748676409	4.73004027183514	4.86175294394414	4.96170580671659	4.83666018637843	4.95502522602771	4.9109521282181	4.90589899889976	4.93963264751685	4.73237738254344	4.30642162094122	4.94462552514558	4.77355750539961	4.78510064918428	5.13581117208327	4.5190593747793	4.66675247815288
migraine disorders	4.20440848883146	4.54376970826925	3.35735387516117	3.13875628604828	3.32030102520803	2.9487644053635	2.94332670072227	3.07164683467376	2.9767149946793	3.14510065148115	2.85306441107835	3.15207237905975	2.90874717122166	2.98731023767552	3.15734427258202	2.91355499544661	3.13140072502655	3.00834844708296	3.43138902662932	3.0959983390802	2.64329826307301	2.90294457601722	2.5937368679446	2.94164972378842	2.80559862489727	3.15065838443449	3.16112958214882	3.12735334210912	3.27799382860477	3.07785034627812	2.82172168451188	2.93950743096909	2.60108197933856	3.20580635306247	3.12108344878039	3.57303535254627	3.04506416985457	3.39666999441107	3.19953002596862	3.23673541053731	3.34877900759881	3.35638480324788	2.97379130774777	3.04063314186263	3.3860915323095	3.65336727529532	2.67170197757779	3.16531168908134	3.26391649046337
multiple sclerosis	2.51397537499806	2.28597857359547	1.74388812674928	2.33881406014405	2.16873534642105	2.13438433108285	1.96715492905667	2.25964573217846	2.25760259020845	2.2628414696918	2.15578514726001	2.19057453654778	2.07172447464545	2.01613926030371	2.1780222846504	2.0472824479543	2.05691457947903	1.9153544762701	1.82926792052343	1.78981918991166	1.885503171944	1.9557115799193	1.84684715207427	1.75828124982483	1.75320523403113	1.65170687814936	1.82540117976834	2.24213787653615	2.39592980983449	2.33882320478015	2.01773777124243	2.25474275277093	1.91884536334829	2.26986902941275	2.25903183846506	2.03153737299835	1.88485929697044	2.19951614704016	2.14874502703932	1.89839579773639	2.11862115530773	2.09502758839385	1.98844117512375	1.88218865663372	1.98447993390683	2.24160746225412	2.37729669700958	2.12722184189744	2.04351551073857
narcolepsy	1.88655102168157	1.84174840193194	1.98759707540473	1.96149519030261	1.85766218252665	2.35608442483276	1.61729970330395	1.78954188558109	1.98276520028007	1.95896391087502	1.91746016415767	1.640412485098	1.68070302841984	1.8042675097219	2.08369860351016	1.60687736460287	1.87816499251115	2.17989937098016	2.10432403452572	2.32942097061893	1.76298872028887	1.81842965833721	2.44502283603083	2.04627752364954	2.16081649043904	2.28192388660764	2.52552580696327	1.63725735484127	1.39717160023589	1.83222222069034	1.73610573004805	1.76561507232652	1.81550106048758	1.93966756312151	2.88440030273093	1.60137521853257	2.15205706379447	2.90133929180381	2.08909465761962	1.5612503850999	1.29695872591351	1.2945849013487	2.12025584918352	1.76091837199399	2.44517313786466	1.85610009640062	2.46340175326247	2.50181737560096	2.25361295162974
neuralgia	2.68521944900595	2.74516857959866	1.13959777014919	2.62336213618344	3.18042007128681	2.49137090256218	3.11803635764184	3.34238892980666	2.89416130349398	3.26155195356216	3.15496523158662	3.36087469018118	3.03097276412978	3.11464047451312	3.22429349886206	2.88785289210415	2.85726679459793	2.85619904419359	3.16478068353857	3.22372693995684	2.88331127813398	2.86157129153396	3.24969467263437	3.5578935221845	3.11434174562702	3.04022322155585	2.87985145142235	2.74418064974417	2.38312467204392	1.99839688408491	2.32120711950436	2.22581123544085	2.57886440103591	2.73578170257154	3.2685769266981	2.75376333349755	2.19412064268771	3.4366809580368	2.8848593274192	2.49197350551483	2.67778981757382	2.84987629114341	2.69451895064272	2.494439476763	2.05902880166622	2.53632540266031	3.14826410209205	2.78732443385402	2.94495278594274
neurofibromatosis 1	4.42342021958585	4.5563359700828	3.42480888337982	5.37169530428087	5.06847011137214	5.21334294686289	4.81716821945057	4.97699155168584	5.07643791701391	4.94182557794485	5.06207873274656	4.85049163510719	5.11798233300318	5.05256371169057	5.00545772487598	5.08919622315819	5.18410164015751	5.01344450054046	5.1364894901464	5.00305758466108	5.06581183327411	5.11867377460753	5.23469367568665	4.96717666333556	5.12355815263537	5.06633401231024	5.08608142430205	5.31802952146074	5.23468595678318	5.07514264375522	4.98781904459249	5.12914694296508	5.16252862373537	5.17474653745585	4.89895222672449	5.34717871962872	5.05886127636409	4.98544851784881	5.15597891401344	5.09527493938945	5.34672375447026	5.10060792902456	4.89541187320844	5.30938370480316	4.89699245465061	5.21378850369693	5.06053536722203	5.06847261645309	4.81608940370141
obsessive-compulsive disorder	1.81083859136904	2.85123513645653	2.31403507826677	4.47506671401326	4.76076890688296	4.53241886372433	4.54534863879711	5.06382874448563	4.97703710585932	5.02989710650857	4.75773365861904	4.18216612828139	4.66045228205967	4.65869056658763	4.09649727295891	5.09160341928868	4.7474260940891	4.8602488182858	4.53138452857401	4.60852527338621	4.90005152094094	4.42187443334108	4.46184815352421	4.36079645047394	4.441422975943	4.19597443243315	4.16249568127489	3.99130532882322	3.40443209666663	3.54318961905706	3.77122702046112	3.7986864575599	3.96761312372244	3.49278357539445	3.52896742304695	3.8306095695596	3.85017224121311	4.10259294066045	3.69258158648135	3.25482778100698	3.60483651088147	4.19177102729097	3.9517069049189	4.24763436150528	3.71223666465044	4.04630294499953	3.4984457954386	3.55453127205757	3.76942505509633
parkinson disease	3.59636346563992	3.8421275065317	2.79279276123101	3.9394536212775	3.77731559781488	3.89968214319289	3.59689170896677	4.03130987324193	3.81890518466675	3.77664435960147	3.76220988448996	3.78380707063521	3.78703478381257	3.78302693333445	3.98920355250512	3.83634054379577	3.88520530823064	3.85441240235758	3.83066367125089	3.90302112866934	3.7258959102367	3.8411360905666	3.99317378475191	3.86472860714067	3.87738682895756	3.85141867655823	3.99021013209395	4.01576922103215	3.95434014095963	3.9525793221313	3.78883034865531	3.93608413003694	3.75440960553387	3.76571213948175	3.89555707265415	4.0221174354017	3.92266697092352	3.81543262982547	3.81430912063284	3.85890312507938	3.91153572710246	3.92118817649485	3.87312268316856	4.0866149523592	3.64782766976673	3.95153145186414	3.79993193012122	3.83531729497293	3.81704795343194
parkinsonian disorders	2.60947555532974	2.77457742121141	2.46505992052837	3.35771259803949	3.19454907186314	3.10485863784706	3.0511563403143	3.40945705762513	3.39997478615111	3.37041360391966	3.21187273612532	3.2756676506555	3.35444901074496	3.2801269286698	3.67396622649428	3.37031379099374	3.34319283306412	3.35155484112821	3.40152364381386	3.40857221445164	3.14588963364788	3.33030922629634	3.69374737893765	3.54714331060989	3.64084836963147	3.41095836526716	3.60264579859609	3.41963622152151	3.22771134994858	3.29320202433259	3.17692317350811	3.1866153999531	3.34785354556131	3.44579847878729	3.49653089103355	3.64472197474157	3.20585508341349	3.37606199396397	3.36996685241115	3.32443032837293	3.19584497976712	3.29715368594553	3.40252593280177	3.54835431545614	3.2387116847611	3.59455309305756	3.37919104379661	3.41094146142005	3.12230338110314
schizophrenia	3.86131689258759	4.0973910660503	3.15296519796523	4.15811440787628	4.19071395061679	4.13854698678241	4.02878245620083	4.1459832960802	4.18300357420232	4.15799329610422	4.09729627380778	4.06559105435432	4.15535564007159	4.09564247052983	4.12695043173917	4.18490262551171	4.1751835051654	4.07068015851258	4.1211438026971	4.11598001074705	4.10863718219628	4.08578351803605	4.11356476299917	3.95922465377953	3.99399040012975	3.99720507286301	4.11609328840793	4.2962993969268	4.25444677838433	4.20410072516435	4.01682351073816	4.13382866093453	4.06900828375263	4.20393922368044	4.25752997153001	4.25148877017058	4.16059809209735	4.26028097181721	4.13534644552793	4.14224175609128	4.20194939539529	4.21838801358938	4.19297367635802	4.2243645853464	4.06043534919318	4.27565619379927	4.12515756886991	4.1503125464988	4.05349568091411
seasonal affective disorder	4.13151683691554	4.32292672538108	3.50287451077412	4.14301981811784	4.04891345474442	4.09152060334501	4.06006309800985	4.13884723034764	4.38600905342064	4.2054512055517	4.13897926707803	4.04217043564389	4.10629614558503	3.95093638644731	4.90769693846339	4.474584913629	4.08165478817655	3.90343496477896	3.88073200961635	4.44501792079884	4.10756590146429	3.82223902557913	4.62132981534428	4.91831910938991	4.64854144480966	3.73501679577738	4.27075544199335	4.43508449420211	3.93546648691414	4.04150119157244	3.8184277255501	3.75662640785197	4.07450685590227	4.2217563955022	4.02140456225458	4.14548452683981	4.19892619244767	4.69059184412497	4.32190135320021	4.18562747142558	4.52095705574524	4.43446635280157	4.03662155310675	4.04934070133299	4.11933325854887	4.36256696847144	3.74410889476672	3.9526582868324	3.7887124730035
spastic paraplegia, hereditary	4.34335030783523	4.5665889446526	3.00143687146054	4.76312003488377	4.65295293894579	4.70302974561968	4.56434019457921	4.84105509293538	4.83269961661363	4.72401803994812	4.83804096621656	4.57394897059018	4.75321134138298	4.63550121146801	4.87801057661596	4.8431295019411	4.79275894866204	4.66529283296511	4.66746099853599	4.72800090880684	4.74636068789129	4.67241709871352	4.72710822742799	4.64807211086918	4.66149812904733	4.71371500005612	4.78468522394702	5.06152097339444	4.99730603517461	5.15026413603632	4.84626968858398	5.02529113007736	4.80405715398371	4.97092289388573	5.04119289240449	5.08626759094464	5.17468572264055	4.95924877347369	5.0601510018259	5.13779627895381	5.06429762048573	5.00517758205585	4.96921858732028	5.05847033250369	4.95484350152273	5.13280988847809	5.09197960081743	5.04158255800031	4.95785312095332
substance withdrawal syndrome	2.82455552281736	2.86271897120279	2.13454110939462	3.60321494121774	3.59721395939055	3.64941185542735	3.08801683592301	3.5740513171596	3.58085320058394	3.2895766356175	3.35825840056139	3.64710395575693	3.39874244745525	3.40391012792714	3.4967835894306	3.64907494440706	3.54250833081417	3.44770789357045	3.68688338891905	3.58272777914574	3.29389893488898	3.66195142189553	3.56932735284895	3.56076420422571	3.58663779033744	3.1979385378616	3.49498491766543	4.0865473380041	3.74734051247811	3.92147018089391	3.64475283724699	4.03099706498732	3.74080798857585	3.80133322718975	4.0276903207399	4.13211703810179	4.15267563557957	4.02118774065242	3.96381176103993	3.9421670924905	3.71098220320514	3.67037641625854	4.12199919654923	3.94219829915464	4.36227544116234	4.07673570512558	3.69170150332373	4.08496776037911	3.40557492476098
tobacco use disorder	2.5122391399963	2.73803979434523	2.28173159500444	3.33241527913005	3.68392465778347	3.24248806033472	3.26548920212627	3.18674229089815	3.44794355746203	3.50006423708803	3.2784517462242	2.98644767946341	3.22325558924099	3.49795197775316	3.26102055788791	3.64738719432498	3.30161190589228	3.25653262476235	3.34748753021512	3.50123754036735	3.55456750273335	3.72662439158517	3.0496466181092	3.02303887943335	3.46744644987518	3.37491587520737	3.32480149753909	2.92602361137575	3.1426240085503	2.95472647591669	2.48783199235196	2.69998644215316	2.6148860988905	2.88231535908316	3.0298043968863	2.89021632219171	2.9199739240965	3.23174551098782	2.74867551160164	2.81604497222408	2.7733336719727	2.4382534807346	3.01856699655189	2.97012468800733	2.80351164865205	3.08666455310647	2.1648280324507	3.40318422701926	2.42071883381704
williams syndrome	3.05926168625834	3.04168557814326	2.21174179588688	2.90740071981915	2.79503163360175	2.95618305326919	2.7703141369735	3.06549794336677	2.89526591404666	2.94115907699958	2.84087200711164	2.71438838670876	3.03053398254455	2.70528490932021	3.03769903799166	2.87499689690269	3.09601229898694	2.69042301293978	2.55824670158375	2.58892495436383	2.85965626239676	2.68237811786984	2.79533372875747	2.71634322722733	2.51491773527289	2.52125826613086	3.02562141062182	2.9777955003247	3.21321749410335	3.18398157638567	2.69247879866454	3.31921878891354	2.93234214674956	3.16990773226692	3.11486536866167	3.3562411567065	3.25859172898918	3.09421945919897	3.22703190502034	3.19688347642508	3.2472229163434	3.2429428970437	2.94972116712949	2.89892372750608	3.08315243496001	3.34753684880904	3.099464981146	3.02463164253901	2.91949422978758
[truncated: 26 more columns]
