# Supplementary material for: A comparison of anatomic and cellular transcriptome structures across 40 human brain diseases
Source: PLoS Biol. 2023 Apr 20;21(4):e3002058. doi: 10.1371/journal.pbio.3002058 (PMC10118126; doi:10.1371/journal.pbio.3002058)
Supplement: S1 Data — (ZIP) [file pbio.3002058.s009.zip › Input/cts.csv]

inh.l1.2.pax6.cdh12	LAMP5	#EE4363
inh.l1.2.pax6.tnfaip8l3	LAMP5	#EE4363
inh.l1.lamp5.nmbr	LAMP5	#EE4363
inh.l1.4.lamp5.lcp2	LAMP5	#EE4363
inh.l1.2.lamp5.dbp	LAMP5	#EE4363
inh.l2.6.lamp5.ca1	LAMP5	#EE4363
inh.l1.3.vip.syt6	SNCG	#B489BE
inh.l1.2.vip.tspan12	SNCG	#B489BE
inh.l1.sst.chrna4	VIP	#D0A9CF
inh.l1.2.adarb2.mc4r	VIP	#D0A9CF
inh.l1.2.sst.bage2	VIP	#D0A9CF
inh.l1.4.vip.chrna6	VIP	#D0A9CF
inh.l1.3.vip.adamtsl1	VIP	#D0A9CF
inh.l1.4.vip.penk	VIP	#D0A9CF
inh.l2.6.vip.qpct	VIP	#D0A9CF
inh.l3.6.vip.hs3st3a1	VIP	#D0A9CF
inh.l1.2.vip.pcdh20	VIP	#D0A9CF
inh.l2.5.vip.serpinf1	VIP	#D0A9CF
inh.l2.5.vip.tyr	VIP	#D0A9CF
inh.l1.3.vip.chrm2	VIP	#D0A9CF
inh.l2.4.vip.cbln1	VIP	#D0A9CF
inh.l1.3.vip.ccdc184	VIP	#D0A9CF
inh.l1.3.vip.ggh	VIP	#D0A9CF
inh.l1.2.vip.lbh	VIP	#D0A9CF
inh.l2.3.vip.casc6	VIP	#D0A9CF
inh.l2.4.vip.spag17	VIP	#D0A9CF
inh.l1.4.vip.oprm1	VIP	#D0A9CF
inh.l3.6.sst.npy	SST Chodl	#FAF39C
inh.l3.6.sst.hpgd	SST	#E0B88A
inh.l4.6.sst.b3gat2	SST	#E0B88A
inh.l5.6.sst.klhdc8a	SST	#E0B88A
inh.l5.6.sst.npm1p10	SST	#E0B88A
inh.l4.6.sst.gxylt2	SST	#E0B88A
inh.l4.5.sst.stk32a	SST	#E0B88A
inh.l1.3.sst.calb1	SST	#E0B88A
inh.l3.5.sst.adgrg6	SST	#E0B88A
inh.l2.4.sst.frzb	SST	#E0B88A
inh.l5.6.sst.th	SST	#E0B88A
inh.l5.6.lhx6.glp1r	PVALB	#EE98A5
inh.l5.6.pvalb.lgr5	PVALB	#EE98A5
inh.l4.5.pvalb.mepe	PVALB	#EE98A5
inh.l2.4.pvalb.wfdc2	PVALB	#EE98A5
inh.l4.6.pvalb.sulf1	PVALB	#EE98A5
inh.l5.6.sst.mir548f2	PVALB	#EE98A5
inh.l2.5.pvalb.scube3	PVALB	#EE98A5
exc.l2.lamp5.ltk	IT	#A1D5BA
exc.l2.4.linc00507.glp2r	IT	#A1D5BA
exc.l2.3.linc00507.frem3	IT	#A1D5BA
exc.l3.4.rorb.carm1p1	IT	#A1D5BA
exc.l3.5.rorb.col22a1	IT	#A1D5BA
exc.l3.5.rorb.filip1l	IT	#A1D5BA
exc.l3.5.rorb.twist2	IT	#A1D5BA
exc.l3.5.rorb.esr1	IT	#A1D5BA
exc.l4.5.rorb.folh1b	IT	#A1D5BA
exc.l4.6.rorb.sema3e	IT	#A1D5BA
exc.l4.5.rorb.dapk2	IT	#A1D5BA
exc.l5.6.rorb.ttc12	IT	#A1D5BA
exc.l4.6.rorb.c1r	IT	#A1D5BA
exc.l5.6.themis.c1ql3	IT	#A1D5BA
exc.l5.6.themis.crabp1	IT	#A1D5BA
exc.l5.6.themis.dcstamp	IT	#A1D5BA
exc.l5.6.themis.fgf10	IT	#A1D5BA
exc.l4.5.fezf2.scn4b	ET	#7CB8AC
exc.l4.6.fezf2.il26	NP	#BFDECB
exc.l5.6.fezf2.abo	CT	#9ECAE7
exc.l6.fezf2.scube1	L6b	#91ACBA
exc.l5.6.fezf2.il15	L6b	#91ACBA
exc.l6.fezf2.or2t8	L6b	#91ACBA
exc.l5.6.fezf2.eftud1p1	L6b	#91ACBA
opc.l1.6.pdgfra	OPC	#D15627
astro.l1.6.fgfr3.slc14a1	Astro	#7E3E98
astro.l1.2.fgfr3.gfap	Astro	#7E3E98
oligo.l1.6.opalin	Oligo	#137A66
endo.l2.6.nostrin	Endo	#808233
micro.l1.6.tyrobp	Micro	#F0C419
