# Supplementary material for: A comparison of anatomic and cellular transcriptome structures across 40 human brain diseases
Source: PLoS Biol. 2023 Apr 20;21(4):e3002058. doi: 10.1371/journal.pbio.3002058 (PMC10118126; doi:10.1371/journal.pbio.3002058)
Supplement: S1 Data — (ZIP) [file pbio.3002058.s009.zip › Input/individual_gda/gliosarcoma.csv]

	x
1	CYP2B6
2	CYP2C18
3	EGFR
4	FGFR1
5	FGFR3
6	IDH1
7	LZTR1
8	MGMT
9	NFKBIA
10	POR
11	PPARG
12	TACC1
13	TACC3
14	VEGFA
