# Supplementary material for: A comparison of anatomic and cellular transcriptome structures across 40 human brain diseases
Source: PLoS Biol. 2023 Apr 20;21(4):e3002058. doi: 10.1371/journal.pbio.3002058 (PMC10118126; doi:10.1371/journal.pbio.3002058)
Supplement: S1 Data — (ZIP) [file pbio.3002058.s009.zip › Input/individual_gda/epilepsy.csv]

	x
1	ABCB1
2	ADRA2A
3	AKT1
4	ALB
5	AUTS2
6	BDNF
7	CHD2
8	CHRM1
9	CHRM2
10	CNTNAP2
11	FLNA
12	FOLR1
13	FOS
14	FOSB
15	GABRB3
16	GFAP
17	GPX1
18	GRIN2A
19	GRIN2B
20	GRM1
21	HCN1
22	ILK
23	KCNAB2
24	KCNH1
25	KCNQ2
26	L2HGDH
27	MEF2C
28	NPY
29	NPY2R
30	OPRD1
31	OPRM1
32	P2RX2
33	P2RX4
34	PCDH19
35	POLG
36	POMC
37	RAB39B
38	SCN1A
39	SCN2A
40	SCN8A
41	SLC12A2
42	SLC12A5
43	SLC1A1
44	SLC1A2
45	SLC1A3
46	SLC4A10
47	SPARCL1
48	STAMBP
49	STX1B
50	SYNGAP1
51	TGFB1
52	TSC1
53	TSC2
54	TXNRD1
55	UBE3A
56	VDAC1
57	VDAC2
