# Supplementary material for: A comparison of anatomic and cellular transcriptome structures across 40 human brain diseases
Source: PLoS Biol. 2023 Apr 20;21(4):e3002058. doi: 10.1371/journal.pbio.3002058 (PMC10118126; doi:10.1371/journal.pbio.3002058)
Supplement: S1 Data — (ZIP) [file pbio.3002058.s009.zip › Input/individual_gda/language_development disorders.csv]

	x
1	BCL11A
2	CNTNAP2
3	DPYD
4	ERF
5	FOXP2
6	GRIN2A
7	KCNA2
8	NRXN1
9	PTEN
10	SETBP1
11	SHANK3
