# Supplementary material for: A comparison of anatomic and cellular transcriptome structures across 40 human brain diseases
Source: PLoS Biol. 2023 Apr 20;21(4):e3002058. doi: 10.1371/journal.pbio.3002058 (PMC10118126; doi:10.1371/journal.pbio.3002058)
Supplement: S1 Data — (ZIP) [file pbio.3002058.s009.zip › Input/individual_gda/migraine_disorders.csv]

	x
1	ARMS2
2	ASTN2
3	ATP1A2
4	CACNA1A
5	CALCA
6	CDCA2
7	DOCK4
8	EDNRA
9	FGF6
10	FHL5
11	GJA1
12	GPR149
13	HEY2
14	HPSE2
15	HTR2A
16	ITPK1
17	JAG1
18	LRP1
19	MEF2D
20	MPPED2
21	NOTCH4
22	NRP1
23	PHACTR1
24	PLCE1
25	PRDM16
26	PRRT2
27	SCN1A
28	SPINK2
29	TGFBR2
30	TNF
31	TSPAN2
32	WSCD1
33	YAP1
34	ZCCHC14
