# Supplementary material for: A comparison of anatomic and cellular transcriptome structures across 40 human brain diseases
Source: PLoS Biol. 2023 Apr 20;21(4):e3002058. doi: 10.1371/journal.pbio.3002058 (PMC10118126; doi:10.1371/journal.pbio.3002058)
Supplement: S1 Data — (ZIP) [file pbio.3002058.s009.zip › Input/individual_gda/heroin_dependence.csv]

	x
1	BDNF
2	CEBPB
3	CEBPG
4	DRD2
5	ENO2
6	GABRA2
7	HAT1
8	JUN
9	NGF
10	OPRM1
11	PDK1
12	POMC
13	PRKCB
14	RETN
