# Supplementary material for: A comparison of anatomic and cellular transcriptome structures across 40 human brain diseases
Source: PLoS Biol. 2023 Apr 20;21(4):e3002058. doi: 10.1371/journal.pbio.3002058 (PMC10118126; doi:10.1371/journal.pbio.3002058)
Supplement: S1 Data — (ZIP) [file pbio.3002058.s009.zip › Input/individual_gda/dystonia.csv]

	x
1	ACTB
2	ANO3
3	ATP1A3
4	CACNA1B
5	CHRNA4
6	CIZ1
7	CYP2D6
8	GCH1
9	GNAL
10	PRKRA
11	PRRT2
12	SCP2
13	SERAC1
14	SLC2A1
15	SLC30A10
16	TAF1
17	TH
18	THAP1
19	TOR1A
