# Supplementary material for: A comparison of anatomic and cellular transcriptome structures across 40 human brain diseases
Source: PLoS Biol. 2023 Apr 20;21(4):e3002058. doi: 10.1371/journal.pbio.3002058 (PMC10118126; doi:10.1371/journal.pbio.3002058)
Supplement: S1 Data — (ZIP) [file pbio.3002058.s009.zip › Input/individual_gda/alcoholic_intoxication.csv]

	x
1	ADH1C
2	AKR1A1
3	ALDH1A1
4	ALDH2
5	AUTS2
6	BCHE
7	BDNF
8	CD19
9	CHAT
10	CHRM2
11	COX8A
12	DRD4
13	EIF4A2
14	FYN
15	GABRA1
16	GABRA2
17	GRIK1
18	HSPA4
19	IL18
20	KCNJ6
21	MPO
22	MTHFR
23	MTR
24	NR3C1
25	OPRM1
26	PECR
27	PER2
28	RELA
29	SOD2
30	ST6GAL1
