# Supplementary material for: A comparison of anatomic and cellular transcriptome structures across 40 human brain diseases
Source: PLoS Biol. 2023 Apr 20;21(4):e3002058. doi: 10.1371/journal.pbio.3002058 (PMC10118126; doi:10.1371/journal.pbio.3002058)
Supplement: S1 Data — (ZIP) [file pbio.3002058.s009.zip › Input/individual_gda/amyotrophic_lateral sclerosis.csv]

	x
1	ANG
2	ANXA11
3	ATXN2
4	C21ORF2
5	C9ORF72
6	CAMK1G
7	CCNF
8	CHCHD10
9	CHMP2B
10	DAO
11	DBR1
12	DCTN1
13	DPP6
14	EPHA4
15	ERBB4
16	FIG4
17	FUS
18	GFAP
19	GLE1
20	GSR
21	GSTP1
22	HNRNPA1
23	MATR3
24	MOBP
25	NEFH
26	NEK1
27	OPTN
28	PFN1
29	PLA2G4A
30	PON2
31	PON3
32	PPARGC1A
33	PRPH
34	PTGS2
35	SCFD1
36	SIGMAR1
37	SLC1A2
38	SLC6A1
39	SOD1
40	SOD2
41	SQSTM1
42	TAF15
43	TARDBP
44	TBK1
45	TNFRSF21
46	TREM2
47	UBQLN2
48	UNC13A
49	VAPB
50	VCP
