# Supplementary material for: A comparison of anatomic and cellular transcriptome structures across 40 human brain diseases
Source: PLoS Biol. 2023 Apr 20;21(4):e3002058. doi: 10.1371/journal.pbio.3002058 (PMC10118126; doi:10.1371/journal.pbio.3002058)
Supplement: S1 Data — (ZIP) [file pbio.3002058.s009.zip › Input/individual_gda/dementia.csv]

	x
1	ABCA7
2	APOE
3	APP
4	BIN1
5	CD2AP
6	CLU
7	CP
8	DNMT1
9	EPHA1
10	GRN
11	MAPT
12	PICALM
13	SLC6A3
14	SLC9A8
15	TREM2
