# Supplementary material for: A comparison of anatomic and cellular transcriptome structures across 40 human brain diseases
Source: PLoS Biol. 2023 Apr 20;21(4):e3002058. doi: 10.1371/journal.pbio.3002058 (PMC10118126; doi:10.1371/journal.pbio.3002058)
Supplement: S1 Data — (ZIP) [file pbio.3002058.s009.zip › Input/individual_gda/amphetamine-related_disorders.csv]

	x
1	ACHE
2	ACSL6
3	ADORA2A
4	AK5
5	AKT1
6	AOAH
7	ARRB2
8	ASTN2
9	BDNF
10	CCHCR1
11	CD55
12	CDH13
13	COL28A1
14	COMT
15	CSMD1
16	CUBN
17	CYP2D6
18	DRD1
19	DRD2
20	DRD3
21	DRD4
22	EPHX1
23	FHIT
24	FKBP15
25	FOS
26	GABRG2
27	GDNF
28	GRM2
29	GSTM1
30	GSTP1
31	GSTT1
32	HS3ST4
33	HTR1B
34	HTR3A
35	HTR6
36	LINGO2
37	MAP2K5
38	MYO5B
39	NOS1
40	NPY1R
41	NRG1
42	OPRM1
43	PCOLCE2
44	PDE4B
45	PDE4D
46	PDE6C
47	PDYN
48	PICK1
49	PLAT
50	POU5F1
51	PRDM2
52	PRKG1
53	PSD3
54	RALY
55	RAPGEF5
56	RELA
57	RGS17
58	SERPINA5
59	SGCZ
60	SH3RF3
61	SLC6A3
62	SLC6A9
63	SMYD3
64	SNCA
65	TRPM3
66	USP48
67	ZNF385D
68	ZNF423
