# Supplementary material for: A comparison of anatomic and cellular transcriptome structures across 40 human brain diseases
Source: PLoS Biol. 2023 Apr 20;21(4):e3002058. doi: 10.1371/journal.pbio.3002058 (PMC10118126; doi:10.1371/journal.pbio.3002058)
Supplement: S1 Data — (ZIP) [file pbio.3002058.s009.zip › Input/individual_gda/bipolar_disorder.csv]

	x
1	ACADS
2	ACTB
3	ADARB1
4	ADCY2
5	ADCY3
6	ADCY8
7	ADCYAP1
8	ADM
9	ADRA1A
10	ADRA2C
11	ADRB2
12	AGT
13	AKAP10
14	AKT1
15	AKT2
16	ALDH2
17	ANK3
18	ANKK1
19	APOD
20	APOE
21	APP
22	ARNTL
23	ARNTL2
24	ARRB2
25	ASTN2
26	ATF4
27	ATF5
28	ATP1A1
29	ATP1A2
30	ATP1A3
31	AVP
32	BAG1
33	BCHE
34	BCL2
35	BCL9
36	BCR
37	BDKRB2
38	BDNF
39	BHLHE40
40	BHLHE41
41	BID
42	BRD1
43	C14ORF28
44	CACNA1A
45	CACNA1B
46	CACNA1C
47	CACNA1D
48	CACNB2
49	CALM2
50	CALR
51	CAMK2A
52	CBS
53	CDH7
54	CHMP1B
55	CHRM2
56	CHRNA2
57	CHRNA6
58	CHRNA7
59	CHRNB3
60	CLOCK
61	CNR1
62	CNR2
63	CNTN4
64	CNTN6
65	CNTNAP2
66	COMT
67	CPLX1
68	CPLX2
69	CREB1
70	CRH
71	CRHR1
72	CRHR2
73	CRY1
74	CRY2
75	CSMD1
76	CSNK1E
77	CSRP1
78	CUX2
79	DAO
80	DAZAP1
81	DBN1
82	DBNL
83	DCLK1
84	DCTN5
85	DDC
86	DGKB
87	DGKH
88	DIO2
89	DISC1
90	DIXDC1
91	DKK4
92	DLG2
93	DLG3
94	DLG4
95	DLX1
96	DNAJB1
97	DNMT1
98	DOCK9
99	DOK5
100	DPYSL2
101	DRD1
102	DRD2
103	DRD3
104	DRD4
105	DRD5
106	DSCAM
107	DTNBP1
108	DUSP6
109	EGR3
110	EHHADH
111	ERBB3
112	ERBB4
113	FABP7
114	FADS2
115	FBXL3
116	FGF17
117	FGF20
118	FGFR1
119	FGFR2
120	FKBP5
121	FYN
122	FZD4
123	G6PD
124	GABRA1
125	GABRA3
126	GABRA5
127	GABRB1
128	GABRB2
129	GABRB3
130	GABRG1
131	GAD1
132	GAD2
133	GAL
134	GAP43
135	GDNF
136	GFAP
137	GLO1
138	GNAL
139	GNB1L
140	GNB3
141	GPR78
142	GRIA1
143	GRIA2
144	GRIA3
145	GRID1
146	GRIK1
147	GRIK2
148	GRIK4
149	GRIK5
150	GRIN1
151	GRIN2A
152	GRIN2B
153	GRIN3A
154	GRM3
155	GRM4
156	GRM5
157	GRM7
158	GRN
159	GSK3A
160	GSK3B
161	GSTM1
162	GSTT1
163	GSTZ1
164	HCG9
165	HIF1A
166	HINT1
167	HIP1R
168	HLA-DRB1
169	HLA-DRB4
170	HLA-E
171	HLA-G
172	HMGXB4
173	HPGDS
174	HSP90B1
175	HSPA4
176	HSPA5
177	HTR1A
178	HTR1B
179	HTR2A
180	HTR2C
181	HTR3A
182	HTR3B
183	HTR4
184	HTR5A
185	IFNA1
186	IGF1
187	IGFBP2
188	IL1B
189	IL2RB
190	IMPA1
191	IMPA2
192	IMPACT
193	INPP1
194	INS
195	ITGA9
196	ITGAM
197	ITIH3
198	ITIH4
199	ITPR1
200	KCNN3
201	KCNQ2
202	KCNQ3
203	KCTD12
204	KLK8
205	LARS2
206	LBX1
207	LDHA
208	LMAN2L
209	MAGI1
210	MAGI2
211	MAOA
212	MAOB
213	MAP2
214	MAPK1
215	MBD5
216	MCHR1
217	MCHR2
218	MDGA1
219	ME2
220	MFGE8
221	MLC1
222	MLLT3
223	MMP9
224	MPPE1
225	MTHFD1
226	MTHFR
227	MTR
228	NAPG
229	NCAM1
230	NCAN
231	NDST3
232	NDUFV1
233	NDUFV2
234	NDUFV3
235	NEDD4
236	NEFL
237	NEFM
238	NEK4
239	NFIX
240	NLGN1
241	NNMT
242	NOD2
243	NOS3
244	NOTCH4
245	NPAS2
246	NPAS3
247	NR1D1
248	NR2E1
249	NR3C1
250	NR4A2
251	NRG1
252	NRG3
253	NRGN
254	NRXN1
255	NTNG1
256	NTNG2
257	NTRK1
258	NTRK2
259	OTX2
260	P2RX7
261	PALB2
262	PBRM1
263	PCLO
264	PCNT
265	PDE10A
266	PDE4A
267	PDE4B
268	PDE9A
269	PDLIM5
270	PDYN
271	PER2
272	PER3
273	PFKFB3
274	PFKL
275	PGAM1
276	PGP
277	PIK3C3
278	PIP4K2A
279	PIP4K2C
280	PLA2G4A
281	PLA2G6
282	PLCB1
283	PLCG1
284	PLCXD3
285	PMCH
286	POLG
287	POMC
288	POU3F2
289	PPARD
290	PPID
291	PPP1R1B
292	PPP2R2C
293	PPP3CC
294	PRKCI
295	PRKCZ
296	PRODH
297	PSEN2
298	PTGDS
299	PVALB
300	RAPGEF5
301	RASGRF1
302	RASGRP1
303	RELN
304	RFX4
305	RGS4
306	RNF41
307	ROR1
308	RORA
309	S100A10
310	S100B
311	S1PR1
312	SAT1
313	SCN8A
314	SEC24C
315	SERPINA1
316	SEZ6L
317	SFRP1
318	SIRT1
319	SLC12A6
320	SLC17A6
321	SLC17A7
322	SLC18A1
323	SLC18A2
324	SLC1A1
325	SLC1A2
326	SLC1A3
327	SLC1A6
328	SLC25A4
329	SLC39A3
330	SLC5A3
331	SLC6A13
332	SLC6A3
333	SMS
334	SNAP25
335	SOD2
336	SORCS2
337	SP4
338	SP8
339	SPR
340	SST
341	SSTR5
342	ST3GAL1
343	ST8SIA2
344	STAB1
345	SYN3
346	SYNE1
347	SYNGR1
348	TAC1
349	TCF4
350	TCF7L2
351	TDO2
352	TGFB1
353	TGM2
354	TH
355	TIMELESS
356	TLL2
357	TLR2
358	TLR4
359	TMSB10
360	TNF
361	TOM1
362	TPH2
363	TRPC3
364	TRPM2
365	TSHB
366	TSNAX
367	TSPAN8
368	TSPO
369	TUBA8
370	UCP2
371	ULK4
372	USP46
373	VAPA
374	VDR
375	VEGFA
376	VGF
377	VIP
378	VIPR2
379	WFS1
380	XBP1
381	YWHAE
382	YWHAH
383	YWHAZ
384	ZNF804A
