# Supplementary material for: A comparison of anatomic and cellular transcriptome structures across 40 human brain diseases
Source: PLoS Biol. 2023 Apr 20;21(4):e3002058. doi: 10.1371/journal.pbio.3002058 (PMC10118126; doi:10.1371/journal.pbio.3002058)
Supplement: S1 Data — (ZIP) [file pbio.3002058.s009.zip › Input/individual_gda/glioma.csv]

	x
1	ACVR1
2	ALK
3	APC
4	APOD
5	ATM
6	ATP1B2
7	ATR
8	ATRX
9	BMI1
10	BRAF
11	CAT
12	CDKN2A
13	CDKN2B
14	CDKN2C
15	CHI3L1
16	CIC
17	CLCN2
18	CLCN3
19	CLCN5
20	DMBT1
21	DMXL1
22	EGFR
23	ERBB2
24	FAM107A
25	FBXW7
26	FGF2
27	FGFR1
28	FTH1
29	FUBP1
30	GDNF
31	GSTP1
32	H3F3A
33	H3F3B
34	HIST1H3A
35	HIST1H3B
36	HIST1H3C
37	HIST1H3D
38	HIST1H3E
39	HIST1H3F
40	HIST1H3G
41	HIST1H3H
42	HIST1H3I
43	HIST1H3J
44	HLA-A
45	HLA-B
46	HLA-C
47	IDH1
48	KLF6
49	MDK
50	MDM2
51	MGMT
52	MSH2
53	MYB
54	MYBL1
55	MYLK
56	NBN
57	NF1
58	NTRK1
59	NTRK2
60	NTRK3
61	PHLDB1
62	PIK3CA
63	PIK3R1
64	PLK1
65	PMS2
66	POT1
67	PPM1D
68	PSD3
69	PTEN
70	PTGS2
71	QKI
72	RAF1
73	ROS1
74	RTEL1
75	SLC5A5
76	SOD1
77	SPP1
78	STAG2
79	STMN1
80	SUZ12
81	TERT
82	TFRC
83	TNF
84	TNFSF10
85	XAF1
86	XBP1
87	XRCC1
