# Supplementary material for: A comparison of anatomic and cellular transcriptome structures across 40 human brain diseases
Source: PLoS Biol. 2023 Apr 20;21(4):e3002058. doi: 10.1371/journal.pbio.3002058 (PMC10118126; doi:10.1371/journal.pbio.3002058)
Supplement: S1 Data — (ZIP) [file pbio.3002058.s009.zip › Input/individual_gda/depressive_disorder.csv]

	x
1	A2M
2	AANAT
3	ABCB1
4	ACSL4
5	ADCY5
6	ADCY7
7	ADCY8
8	ADCYAP1
9	ADORA2A
10	ADRA2A
11	ADRB1
12	AGT
13	AKT1
14	ALB
15	ALG8
16	ALK
17	ANKK1
18	APP
19	APRT
20	AQP4
21	ARNTL
22	ARRB2
23	ARTN
24	ATF3
25	ATF4
26	ATP1A3
27	ATP2A2
28	ATXN3
29	BAG1
30	BCL2
31	BDNF
32	BICC1
33	BRCA1
34	CACNA1C
35	CADM1
36	CALM2
37	CAMK2A
38	CARTPT
39	CDH13
40	CDKN2A
41	CHAT
42	CHRM2
43	CHRNA2
44	CHRNA4
45	CHRNA6
46	CHRNB3
47	CLOCK
48	CMKLR1
49	CNR1
50	CNR2
51	COMT
52	CPLX1
53	CPLX2
54	CREB1
55	CRH
56	CRHBP
57	CRHR1
58	CRHR2
59	CRY1
60	CRY2
61	CSMD2
62	CYP2D6
63	DEAF1
64	DGKB
65	DISC1
66	DIXDC1
67	DKK4
68	DLG4
69	DPP4
70	DPYSL2
71	DRD1
72	DRD2
73	DRD3
74	DRD4
75	DRD5
76	DTNBP1
77	DUSP1
78	DUSP4
79	DUSP6
80	EGR3
81	FEV
82	FGF17
83	FGF2
84	FGF20
85	FGFR1
86	FGFR2
87	FKBP5
88	FOLH1
89	FTH1
90	FTL
91	FTO
92	GABPA
93	GABRA3
94	GABRA6
95	GABRB3
96	GAD1
97	GAL
98	GAP43
99	GFAP
100	GH1
101	GHRL
102	GLO1
103	GLUL
104	GNB1
105	GNB3
106	GPX1
107	GRIA1
108	GRIA3
109	GRID1
110	GRIK3
111	GRIN2A
112	GRIN2B
113	GRM1
114	GRM7
115	GRN
116	GRPR
117	GSK3A
118	GSK3B
119	GSTM1
120	GSTT1
121	GYPE
122	HCN1
123	HCRT
124	HCRTR1
125	HDAC5
126	HDAC6
127	HDAC9
128	HOMER1
129	HP
130	HSD11B1
131	HSPB3
132	HTR1A
133	HTR1B
134	HTR1D
135	HTR2A
136	HTR2C
137	HTR3A
138	HTR3B
139	HTR4
140	HTR7
141	HTT
142	IDO1
143	IGF1
144	IL18
145	IL1B
146	IL6R
147	IMPA2
148	KCNJ6
149	KCNK2
150	LGI1
151	LIF
152	LTA4H
153	M6PR
154	MAOA
155	MAOB
156	MAP2K5
157	MAPK3
158	MAPK8
159	MC1R
160	MCHR1
161	MED12
162	MIF
163	MMAB
164	MTHFR
165	MTR
166	NCAM1
167	NEFM
168	NGF
169	NGFR
170	NOS1
171	NOS2
172	NOS3
173	NPAS2
174	NPY
175	NPY1R
176	NR1D1
177	NR3C1
178	NR3C2
179	NRG1
180	NRXN1
181	NTRK2
182	NTS
183	OAS2
184	OPRK1
185	OPRM1
186	OXT
187	OXTR
188	P2RX7
189	PCLO
190	PDE1B
191	PDE4A
192	PDE4B
193	PDE4D
194	PDYN
195	PENK
196	PER2
197	PER3
198	PEX5L
199	PITX3
200	PMCH
201	PNOC
202	POMC
203	PPP1R1B
204	PPP3CC
205	PRKCI
206	PRNP
207	PSEN1
208	PTGS2
209	PYY
210	RAC1
211	RELN
212	RGS1
213	RNF123
214	RORA
215	S100A10
216	S100B
217	SAT1
218	SERPINA6
219	SFRP1
220	SGCE
221	SLC18A1
222	SLC18A2
223	SLC1A1
224	SLC1A2
225	SLC6A1
226	SLC6A3
227	SLCO1C1
228	SNAP25
229	SOD1
230	SOD2
231	SRD5A1
232	STAT3
233	STIP1
234	STMN1
235	SYN1
236	TAC1
237	TBX19
238	TGFB1
239	TH
240	TIMELESS
241	TLE1
242	TNF
243	TNFRSF1A
244	TPH2
245	TRH
246	TTR
247	UCN
248	VEGFA
249	VGF
250	WFS1
251	WWC1
