# Supplementary material for: A comparison of anatomic and cellular transcriptome structures across 40 human brain diseases
Source: PLoS Biol. 2023 Apr 20;21(4):e3002058. doi: 10.1371/journal.pbio.3002058 (PMC10118126; doi:10.1371/journal.pbio.3002058)
Supplement: S1 Data — (ZIP) [file pbio.3002058.s009.zip › Input/individual_gda/alzheimer_disease.csv]

	x
1	A2M
2	ABCA7
3	ABI3
4	ACHE
5	AMFR
6	APBB2
7	APOE
8	APP
9	ARC
10	BACE1
11	BAX
12	BCHE
13	BCL2
14	BDNF
15	BIN1
16	BLMH
17	CALM1
18	CASP3
19	CD2AP
20	CD33
21	CHRNA7
22	CHRNB2
23	CLU
24	CRH
25	CST3
26	CYP2D6
27	CYP46A1
28	DHCR24
29	DPYSL2
30	EIF2S1
31	ENO1
32	EPHA1
33	F2
34	GAPDHS
35	GSK3B
36	HLA-DRB5
37	HMOX1
38	IDE
39	IGF1
40	IGF1R
41	IGF2
42	IGF2R
43	IL1B
44	INS
45	INSR
46	MAOB
47	MAPT
48	MPO
49	MS4A4A
50	MTHFR
51	NCSTN
52	NOS3
53	NPY
54	PAXIP1
55	PCDH11X
56	PICALM
57	PLCG2
58	PPARG
59	PRNP
60	PSEN1
61	PSEN2
62	PYY
63	RELN
64	SLC2A4
65	SLC30A4
66	SLC30A6
67	SOD2
68	SORL1
69	TF
70	TFAM
71	TNF
72	TPP1
73	TREM2
74	VEGFA
75	VSNL1
