# Supplementary material for: A comparison of anatomic and cellular transcriptome structures across 40 human brain diseases
Source: PLoS Biol. 2023 Apr 20;21(4):e3002058. doi: 10.1371/journal.pbio.3002058 (PMC10118126; doi:10.1371/journal.pbio.3002058)
Supplement: S1 Data — (ZIP) [file pbio.3002058.s009.zip › Input/individual_gda/glioblastoma.csv]

	x
1	APC
2	BCHE
3	BHLHE40
4	BMI1
5	BRD2
6	BRD4
7	CD9
8	CDK6
9	CHI3L1
10	CSTB
11	CTNND2
12	CTSB
13	CTSK
14	DAXX
15	DUSP6
16	EGF
17	EGFR
18	FAT1
19	FN1
20	GDNF
21	GSTT1
22	H2AFX
23	H3F3A
24	HES1
25	HEY1
26	HIF1A
27	HIST1H3B
28	IL1B
29	JAG1
30	JAG2
31	LTBP4
32	LZTR1
33	MDM4
34	MET
35	MGMT
36	MMP9
37	MYC
38	NCOR1
39	NDRG1
40	NF1
41	NOTCH1
42	NOTCH2
43	NOTCH3
44	PDGFRA
45	PIM1
46	PML
47	POLK
48	PTEN
49	PTK2
50	RECK
51	RUNX1
52	SUZ12
53	TES
54	TGM2
55	TNFSF10
56	VEGFA
57	ZBTB7A
