# Supplementary material for: A comparison of anatomic and cellular transcriptome structures across 40 human brain diseases
Source: PLoS Biol. 2023 Apr 20;21(4):e3002058. doi: 10.1371/journal.pbio.3002058 (PMC10118126; doi:10.1371/journal.pbio.3002058)
Supplement: S1 Data — (ZIP) [file pbio.3002058.s009.zip › Input/individual_gda/frontotemporal_lobar degeneration.csv]

	x
1	C9ORF72
2	CHMP2B
3	FUS
4	GRN
5	ITM2B
6	MAPT
7	SIGMAR1
8	TARDBP
9	TBK1
10	TBP
11	TMEM106B
