# Supplementary material for: A comparison of anatomic and cellular transcriptome structures across 40 human brain diseases
Source: PLoS Biol. 2023 Apr 20;21(4):e3002058. doi: 10.1371/journal.pbio.3002058 (PMC10118126; doi:10.1371/journal.pbio.3002058)
Supplement: S1 Data — (ZIP) [file pbio.3002058.s009.zip › Input/individual_gda/marijuana_abuse.csv]

	x
1	ABCB1
2	AKT1
3	APOL2
4	CALM1
5	CALM2
6	CAMK2B
7	CHRM5
8	CNR1
9	CNR2
10	COMT
11	DRD2
12	DRD4
13	EGFR
14	FAAH
15	FDFT1
16	GAL
17	GCC1
18	HCRT
19	IL1B
20	MAPK14
21	NCAM1
22	NRG1
23	PDYN
24	PENK
25	PTGS2
26	RGS17
27	SCARB1
