# Supplementary material for: A comparison of anatomic and cellular transcriptome structures across 40 human brain diseases
Source: PLoS Biol. 2023 Apr 20;21(4):e3002058. doi: 10.1371/journal.pbio.3002058 (PMC10118126; doi:10.1371/journal.pbio.3002058)
Supplement: S1 Data — (ZIP) [file pbio.3002058.s009.zip › Input/individual_gda/mental_retardation, x-linked.csv]

	x
1	ARHGEF9
2	ATRX
3	CASK
4	CXORF36
5	DLG3
6	FGD1
7	GDI1
8	IQSEC2
9	MAOA
10	OPHN1
11	PCDH19
12	PQBP1
13	PTCHD1
14	RAB39B
15	RAB40AL
16	SLC6A8
17	SYP
18	UPF3B
19	ZNF41
20	ZNF674
21	ZNF711
