# Supplementary material for: A comparison of anatomic and cellular transcriptome structures across 40 human brain diseases
Source: PLoS Biol. 2023 Apr 20;21(4):e3002058. doi: 10.1371/journal.pbio.3002058 (PMC10118126; doi:10.1371/journal.pbio.3002058)
Supplement: S1 Data — (ZIP) [file pbio.3002058.s009.zip › Input/individual_gda/autistic_disorder.csv]

	x
1	ABAT
2	ACADSB
3	ADA
4	ADM
5	ADRB2
6	ADSL
7	AGAP1
8	AHI1
9	APC
10	AQP4
11	ASTN2
12	ATP10A
13	AVP
14	AVPR1A
15	BCL2
16	BDNF
17	BTD
18	C3ORF58
19	C4B
20	CACNA1C
21	CACNA1H
22	CADM1
23	CADPS2
24	CALCA
25	CAT
26	CDH10
27	CDH9
28	CHD8
29	CHRNA4
30	CHRNA7
31	CHRNB2
32	CNTN3
33	CNTN4
34	CNTNAP2
35	COMT
36	CP
37	CSMD3
38	CUL7
39	CYP19A1
40	DAB1
41	DAO
42	DHCR7
43	DHFR
44	DISC1
45	DIXDC1
46	DLGAP2
47	DLX1
48	DLX2
49	DOCK4
50	DPYD
51	DRD1
52	DRD3
53	EGF
54	EIF4E
55	EN2
56	FARP2
57	FBXO40
58	FMR1
59	FOXP2
60	FRMPD4
61	GABBR1
62	GABBR2
63	GABRA1
64	GABRA2
65	GABRA3
66	GABRA4
67	GABRA5
68	GABRB1
69	GABRB3
70	GAD1
71	GHR
72	GJA1
73	GLO1
74	GPR155
75	GPX1
76	GRIA1
77	GRIK2
78	GRIN2A
79	GRM8
80	GSTM1
81	GSTP1
82	GZMB
83	HDLBP
84	HLA-A
85	HLA-DRB1
86	HOXD11
87	HRAS
88	HTR1B
89	HTR1D
90	HTR2A
91	HTR3A
92	HTR3C
93	HTR5A
94	IGF1
95	IGF2
96	IGFBP3
97	IL15
98	IMMP2L
99	INPP1
100	ITGA4
101	ITGB3
102	JAKMIP1
103	JMJD1C
104	KCNMA1
105	KDM5C
106	LAMB1
107	LASP1
108	LZTR1
109	MACROD2
110	MAGEL2
111	MAOA
112	MAOB
113	MARK1
114	MBD3
115	MBD4
116	MCC
117	MECP2
118	MEF2C
119	MET
120	MIF
121	MTF1
122	MTHFR
123	MYO1D
124	NBEA
125	NF1
126	NLGN1
127	NLGN3
128	NLGN4X
129	NOS2
130	NPAS2
131	NRCAM
132	NRP2
133	NRXN1
134	NSD1
135	NTF3
136	NTF4
137	NTRK2
138	OXT
139	OXTR
140	PASK
141	PAX6
142	PCDH10
143	PDE4A
144	PDE4B
145	PECAM1
146	PER1
147	PLA2G4A
148	PLAUR
149	PLD5
150	POMC
151	POU6F2
152	PRF1
153	PRKCB
154	PRL
155	PRLR
156	PTCHD1
157	PTEN
158	PTGS2
159	RAB11FIP5
160	RAB39B
161	REEP3
162	RELN
163	RIMS1
164	RNF8
165	ROBO1
166	ROBO2
167	ROBO3
168	ROBO4
169	RORA
170	RPL10
171	SCAMP5
172	SCT
173	SEMA5A
174	SEZ6L2
175	SHANK1
176	SHANK2
177	SHANK3
178	SLC19A1
179	SLC1A3
180	SLC25A12
181	SLC40A1
182	SLC6A8
183	SLC9A9
184	SND1
185	SNTG2
186	ST8SIA2
187	STK39
188	STX1A
189	STXBP6
190	SYNGAP1
191	TAF1C
192	TCN2
193	TDO2
194	TF
195	TMLHE
196	TPH2
197	TSC1
198	TSC2
199	UBE2H
200	UBE3A
201	UPB1
202	VIP
203	VLDLR
204	WNT2
205	XPC
206	ZMYND11
