# Supplementary material for: A comparison of anatomic and cellular transcriptome structures across 40 human brain diseases
Source: PLoS Biol. 2023 Apr 20;21(4):e3002058. doi: 10.1371/journal.pbio.3002058 (PMC10118126; doi:10.1371/journal.pbio.3002058)
Supplement: S1 Data — (ZIP) [file pbio.3002058.s009.zip › Input/individual_gda/hyperalgesia.csv]

	x
1	ADM
2	AGER
3	AGT
4	AIF1
5	ALOX5
6	AVP
7	BDKRB1
8	BDKRB2
9	CACNA1H
10	CACNA2D1
11	CALCA
12	CAMK2A
13	CARTPT
14	CCKBR
15	CCL2
16	CNR1
17	CNR2
18	COMT
19	CRHR1
20	CSK
21	DRD3
22	EDN1
23	FOS
24	GAL
25	GDNF
26	GFAP
27	GRIN1
28	GRIN2B
29	HMGB1
30	HOXD1
31	HTR2A
32	IGF1
33	IL1B
34	INSR
35	ITGA2
36	MAPK1
37	MAPK3
38	MAPK7
39	MAPK8
40	MAPK9
41	MC1R
42	MPZ
43	NGF
44	NOS1
45	NOS2
46	NTF3
47	OPRM1
48	P2RX2
49	P2RX3
50	PDYN
51	PNOC
52	PRKCE
53	PRKCG
54	PRKCZ
55	PROK2
56	PROKR1
57	PTGER1
58	PTGS1
59	PTGS2
60	RAF1
61	SLC12A5
62	SPARC
63	SYN2
64	TAC1
65	THBD
66	TNF
67	TNFRSF11B
68	TRPV1
69	VIP
