# Supplementary material for: A comparison of anatomic and cellular transcriptome structures across 40 human brain diseases
Source: PLoS Biol. 2023 Apr 20;21(4):e3002058. doi: 10.1371/journal.pbio.3002058 (PMC10118126; doi:10.1371/journal.pbio.3002058)
Supplement: S1 Data — (ZIP) [file pbio.3002058.s009.zip › Input/individual_gda/cocaine-related_disorders.csv]

	x
1	APOL2
2	ARC
3	ATP9B
4	BCHE
5	BDNF
6	CALM1
7	CALM2
8	CAMK2A
9	CAMK2B
10	CAMK4
11	CARTPT
12	CCKBR
13	CES1
14	CES2
15	CHRM5
16	CNR1
17	COL21A1
18	COMT
19	CREB1
20	CRH
21	CRHBP
22	CRHR1
23	CRHR2
24	DRD1
25	DRD2
26	DRD3
27	EGR1
28	EHMT2
29	FDFT1
30	FGF2
31	FOS
32	FOSB
33	GABBR1
34	GABRA2
35	GABRG2
36	GAD1
37	GAD2
38	GCC1
39	GDNF
40	GHRL
41	GPHN
42	GPSM1
43	GRIA1
44	GRIA2
45	GRIN1
46	GRM5
47	HCRT
48	HCRTR1
49	HDAC4
50	HDAC5
51	HOMER1
52	HOMER2
53	HTR1A
54	HTR1B
55	HTR2A
56	ILK
57	JUND
58	KLHL5
59	LRRC7
60	MANEA
61	MAPK1
62	MAPK3
63	MECP2
64	NGF
65	NPY
66	NPY2R
67	NR3C1
68	NTRK2
69	OPRK1
70	OPRM1
71	PDYN
72	POMC
73	PRL
74	PRMT6
75	RPS6KA5
76	SCARB1
77	SIGMAR1
78	SLC1A2
79	SLC6A3
80	SMAD3
81	SMARCA4
82	SNCA
83	SYT13
84	TACR3
85	TYK2
