# Supplementary material for: A comparison of anatomic and cellular transcriptome structures across 40 human brain diseases
Source: PLoS Biol. 2023 Apr 20;21(4):e3002058. doi: 10.1371/journal.pbio.3002058 (PMC10118126; doi:10.1371/journal.pbio.3002058)
Supplement: S1 Data — (ZIP) [file pbio.3002058.s009.zip › Input/individual_gda/huntington_disease.csv]

	x
1	AIFM1
2	CNR1
3	DIABLO
4	FAAH
5	GDNF
6	HTT
7	IP6K2
8	MAOA
9	MAOB
10	OGG1
11	RCAN1
12	SLC29A1
13	SLC2A3
