# Supplementary material for: A comparison of anatomic and cellular transcriptome structures across 40 human brain diseases
Source: PLoS Biol. 2023 Apr 20;21(4):e3002058. doi: 10.1371/journal.pbio.3002058 (PMC10118126; doi:10.1371/journal.pbio.3002058)
Supplement: S1 Data — (ZIP) [file pbio.3002058.s009.zip › Input/individual_gda/amnesia.csv]

	x
1	APP
2	AVP
3	GNAI1
4	GNAI3
5	GRP
6	HRH3
7	NGF
8	PDYN
9	POMC
10	PREP
11	SIGMAR1
12	TAC1
13	TRH
