# Supplementary material for: A comparison of anatomic and cellular transcriptome structures across 40 human brain diseases
Source: PLoS Biol. 2023 Apr 20;21(4):e3002058. doi: 10.1371/journal.pbio.3002058 (PMC10118126; doi:10.1371/journal.pbio.3002058)
Supplement: S1 Data — (ZIP) [file pbio.3002058.s009.zip › Input/individual_gda/learning_disorders.csv]

	x
1	ACHE
2	APOD
3	APP
4	BCL2
5	GRIA1
6	HMOX1
7	HTR1A
8	HTR7
9	IL1B
10	KL
11	MAPT
12	MECP2
13	NF1
14	PDE1B
15	PNOC
16	POR
17	PSEN1
18	RNF135
19	SIGMAR1
20	SLC17A6
21	SLC17A7
22	SYP
23	TH
24	TRH
25	VEGFA
