# Supplementary material for: A comparison of anatomic and cellular transcriptome structures across 40 human brain diseases
Source: PLoS Biol. 2023 Apr 20;21(4):e3002058. doi: 10.1371/journal.pbio.3002058 (PMC10118126; doi:10.1371/journal.pbio.3002058)
Supplement: S1 Data — (ZIP) [file pbio.3002058.s009.zip › Input/individual_gda/astrocytoma.csv]

	x
1	ACVR1
2	BRAF
3	DLL3
4	ERBB2
5	FGFR1
6	H3F3A
7	HEY1
8	HEY2
9	HGF
10	HIF1A
11	HIST1H3A
12	IDH2
13	KIAA1549
14	KRAS
15	LATS1
16	LATS2
17	MET
18	MMP9
19	NCOA3
20	NDRG1
21	NF1
22	NOTCH1
23	NOTCH2
24	NTRK2
25	PTPN11
