# Supplementary material for: A comparison of anatomic and cellular transcriptome structures across 40 human brain diseases
Source: PLoS Biol. 2023 Apr 20;21(4):e3002058. doi: 10.1371/journal.pbio.3002058 (PMC10118126; doi:10.1371/journal.pbio.3002058)
Supplement: S1 Data — (ZIP) [file pbio.3002058.s009.zip › Input/individual_gda/epilepsy,_temporal lobe.csv]

	x
1	APOE
2	BDKRB1
3	BDKRB2
4	CALHM1
5	CNR1
6	GABBR1
7	GABBR2
8	GRM1
9	GRM2
10	GRM3
11	GRM4
12	GRM5
13	KCNC4
14	KDR
15	NPY
16	NPY2R
17	P2RX4
18	P2RX7
19	PDYN
20	PRNP
21	SCN1A
22	SCN1B
23	SLC12A2
24	SLC12A5
25	SLC1A1
26	SLIT2
27	TEK
28	TRPV1
29	VDR
30	VEGFA
