# Supplementary material for: A comparison of anatomic and cellular transcriptome structures across 40 human brain diseases
Source: PLoS Biol. 2023 Apr 20;21(4):e3002058. doi: 10.1371/journal.pbio.3002058 (PMC10118126; doi:10.1371/journal.pbio.3002058)
Supplement: S1 Data — (ZIP) [file pbio.3002058.s009.zip › Input/individual_gda/ataxia.csv]

	x
1	ABCB7
2	ARCN1
3	ATP7A
4	CACNA1A
5	CACNA1G
6	CACNA2D2
7	CACNB4
8	CCDC88C
9	CP
10	EGR3
11	FAT2
12	GABRA1
13	GABRA4
14	GRM1
15	HCN1
16	MME
17	NPC1
18	PLD3
19	PUM1
20	SCN8A
21	SLC2A1
22	TRPC3
