# Supplementary material for: A comparison of anatomic and cellular transcriptome structures across 40 human brain diseases
Source: PLoS Biol. 2023 Apr 20;21(4):e3002058. doi: 10.1371/journal.pbio.3002058 (PMC10118126; doi:10.1371/journal.pbio.3002058)
Supplement: S1 Data — (ZIP) [file pbio.3002058.s009.zip › Input/individual_gda/narcolepsy.csv]

	x
1	CHKB
2	CPT1B
3	CTSH
4	HCRT
5	HCRTR2
6	HLA-DRB1
7	MOG
8	P2RY11
9	PENK
10	SOCS2
11	TAC1
12	TNFSF4
13	TRH
14	ZNF365
