# Supplementary material for: A comparison of anatomic and cellular transcriptome structures across 40 human brain diseases
Source: PLoS Biol. 2023 Apr 20;21(4):e3002058. doi: 10.1371/journal.pbio.3002058 (PMC10118126; doi:10.1371/journal.pbio.3002058)
Supplement: S1 Data — (ZIP) [file pbio.3002058.s009.zip › Input/individual_gda/neurofibromatosis_1.csv]

	x
1	BRAF
2	ERCC4
3	FANCA
4	FANCB
5	FANCC
6	FANCE
7	FANCF
8	FANCG
9	FANCI
10	FANCL
11	FANCM
12	GNAS
13	KITLG
14	MAP2K1
15	MLH1
16	MSH2
17	MSH6
18	NF1
19	PMS2
20	POLA1
21	PTPN11
22	RAF1
23	SPRED1
24	UBE2T
