# Supplementary material for: A comparison of anatomic and cellular transcriptome structures across 40 human brain diseases
Source: PLoS Biol. 2023 Apr 20;21(4):e3002058. doi: 10.1371/journal.pbio.3002058 (PMC10118126; doi:10.1371/journal.pbio.3002058)
Supplement: S1 Data — (ZIP) [file pbio.3002058.s009.zip › Input/individual_gda/parkinson_disease.csv]

	x
1	ABCB1
2	AIF1
3	ANO3
4	ATP13A2
5	ATP1A3
6	ATP6AP2
7	ATXN2
8	ATXN3
9	BAG5
10	BDNF
11	BST1
12	C19ORF12
13	C9ORF72
14	CHCHD2
15	CP
16	CSF1R
17	CYP2D6
18	CYP2E1
19	DCTN1
20	DDC
21	DDIT4
22	DNAJC6
23	DRD1
24	DRD2
25	EDN1
26	EIF4G1
27	EPHB4
28	FBP1
29	FBXO7
30	FTL
31	GAK
32	GBA
33	GCH1
34	GDNF
35	GFAP
36	GNAL
37	GPX1
38	GRN
39	GSTA4
40	GSTM1
41	GSTP1
42	HGF
43	HLA-DRA
44	HLA-DRB5
45	HMOX1
46	HSPA1A
47	HSPA9
48	HTRA2
49	HTT
50	IGF1R
51	IGF2
52	IGF2R
53	INS
54	INSR
55	IPPK
56	JPH3
57	KCNJ4
58	LRRK2
59	LYST
60	MAG
61	MAOA
62	MAOB
63	MAP3K5
64	MAPT
65	MTA1
66	NGF
67	NOS1
68	NQO1
69	NR4A2
70	OPA3
71	PANK2
72	PARK7
73	PINK1
74	PLA2G6
75	PRKRA
76	RAB39B
77	RPL14
78	RPL23A
79	RPL6
80	RPS8
81	SGCE
82	SLC18A2
83	SLC30A10
84	SLC39A14
85	SLC41A1
86	SLC6A3
87	SNCA
88	SNCAIP
89	SOD1
90	SOD2
91	SPG11
92	SYNJ1
93	TAF1
94	TALDO1
95	TBP
96	THAP1
97	TNF
98	TOR1A
99	UCHL1
100	VPS13A
101	VPS35
102	WDR45
