# Supplementary material for: A comparison of anatomic and cellular transcriptome structures across 40 human brain diseases
Source: PLoS Biol. 2023 Apr 20;21(4):e3002058. doi: 10.1371/journal.pbio.3002058 (PMC10118126; doi:10.1371/journal.pbio.3002058)
Supplement: S1 Data — (ZIP) [file pbio.3002058.s009.zip › Input/individual_gda/substance_withdrawal syndrome.csv]

	x
1	ADCY1
2	ADCY8
3	ADORA1
4	ADORA2A
5	ARL6IP5
6	AVP
7	BDNF
8	CCKBR
9	CHRM5
10	CHRNA5
11	CHRNA6
12	CHRNA7
13	CHRNB2
14	CNR1
15	CREB1
16	CRH
17	DRD2
18	FAAH
19	FOS
20	GNAI1
21	GNAO1
22	GNAS
23	GRIA1
24	GRIA2
25	GRIN2A
26	HCRT
27	HCRTR1
28	HRH1
29	HRH2
30	HTR2C
31	MAPK1
32	MAPK3
33	MMP9
34	NOS2
35	NPTX2
36	NPY
37	NPY2R
38	OPRD1
39	OPRK1
40	OPRL1
41	PER1
42	PER2
43	PER3
44	PNOC
45	POMC
46	PRL
47	SLC6A1
