# Supplementary material for: A comparison of anatomic and cellular transcriptome structures across 40 human brain diseases
Source: PLoS Biol. 2023 Apr 20;21(4):e3002058. doi: 10.1371/journal.pbio.3002058 (PMC10118126; doi:10.1371/journal.pbio.3002058)
Supplement: S1 Data — (ZIP) [file pbio.3002058.s009.zip › Input/individual_gda/obsessive-compulsive_disorder.csv]

	x
1	BDNF
2	CCKBR
3	GABBR1
4	HTR1D
5	HTR2A
6	KCNH5
7	KCNK10
8	MOG
9	NRXN3
10	OLIG2
11	SLC1A1
12	SLITRK5
