# Supplementary material for: A comparison of anatomic and cellular transcriptome structures across 40 human brain diseases
Source: PLoS Biol. 2023 Apr 20;21(4):e3002058. doi: 10.1371/journal.pbio.3002058 (PMC10118126; doi:10.1371/journal.pbio.3002058)
Supplement: S1 Data — (ZIP) [file pbio.3002058.s009.zip › Input/individual_gda/schizophrenia.csv]

	x
1	A1BG
2	ABCA1
3	ABCB1
4	ACHE
5	ACP1
6	ACSL6
7	ACSM1
8	ACTB
9	ACTR2
10	ADAM12
11	ADAMTS3
12	ADAMTSL3
13	ADARB1
14	ADCY7
15	ADCYAP1
16	ADCYAP1R1
17	ADK
18	ADM
19	ADNP2
20	ADORA1
21	ADORA2A
22	ADRA1A
23	ADRA2A
24	ADSS
25	AGA
26	AGER
27	AHI1
28	AKR1A1
29	AKT1
30	ALDH1A1
31	ALDH1A2
32	ALDH3B1
33	ALK
34	ALS2CL
35	AMACR
36	AMBRA1
37	ANK3
38	ANKK1
39	APBA2
40	APC
41	APOA4
42	APOD
43	APOE
44	APOL2
45	APOL4
46	AQP4
47	ARC
48	ARHGAP1
49	ARHGAP18
50	ARHGEF11
51	ARVCF
52	ASAH1
53	ASTN2
54	ATF4
55	ATM
56	ATP2A2
57	ATXN2
58	AUTS2
59	AVP
60	AVPR1A
61	B3GAT1
62	B3GAT2
63	B3GNT2
64	BACE1
65	BAG1
66	BCL11A
67	BCL2
68	BCL9
69	BDNF
70	BECN1
71	BHLHE40
72	BID
73	BLOC1S1
74	BLOC1S3
75	BRAP
76	BRCA1
77	BRD1
78	BTBD9
79	BTC
80	BTG1
81	C1QB
82	C9ORF72
83	CACNA1B
84	CACNA1C
85	CACNA1F
86	CACNB2
87	CACNG2
88	CADPS2
89	CALB1
90	CALY
91	CAMK2B
92	CAMKK2
93	CASP3
94	CASP4
95	CAV1
96	CBS
97	CCDC137
98	CCDC68
99	CCDC86
100	CCK
101	CCL2
102	CCNA2
103	CCND1
104	CCND2
105	CD163
106	CDC42
107	CDC42SE2
108	CDK5
109	CDK5R1
110	CDKN1C
111	CEACAM21
112	CGNL1
113	CHAT
114	CHD4
115	CHEK1
116	CHGA
117	CHGB
118	CHI3L1
119	CHL1
120	CHRM1
121	CHRM2
122	CHRM4
123	CHRM5
124	CHRNA3
125	CHRNA4
126	CHRNA5
127	CHRNA7
128	CHRNB2
129	CKB
130	CLDN5
131	CLOCK
132	CLU
133	CMYA5
134	CNIH3
135	CNNM2
136	CNP
137	CNR1
138	CNR2
139	CNTNAP2
140	COMT
141	CP
142	CPLX1
143	CPLX2
144	CREB1
145	CRH
146	CRMP1
147	CSF2RA
148	CSF2RB
149	CSMD1
150	CSMD2
151	CSNK1E
152	CSPG5
153	CTCF
154	CTNNA2
155	CTNNB1
156	CTNND2
157	CTRL
158	CTSK
159	CTXN3
160	CYFIP1
161	CYP1A2
162	CYP2D6
163	CYP2E1
164	CYP3A4
165	DAAM2
166	DAO
167	DAZAP1
168	DBN1
169	DCC
170	DCDC2
171	DCLK1
172	DDO
173	DDR1
174	DGCR2
175	DGCR6
176	DGCR8
177	DICER1
178	DISC1
179	DIXDC1
180	DKK3
181	DKK4
182	DLG1
183	DLG2
184	DLG3
185	DLG4
186	DLGAP1
187	DLGAP2
188	DLX1
189	DNM1
190	DNMT1
191	DNMT3B
192	DOCK4
193	DPYD
194	DRD1
195	DRD2
196	DRD3
197	DRD4
198	DTNBP1
199	DYM
200	EDEM2
201	EFNB2
202	EGR3
203	EGR4
204	EIF2S1
205	EIF5
206	ELAVL2
207	EML5
208	EMX2
209	EN1
210	EN2
211	ENO2
212	ERBB3
213	ERBB4
214	ESAM
215	F2
216	FABP5
217	FABP7
218	FADS2
219	FAM3D
220	FAS
221	FASTKD5
222	FBP1
223	FBXL21
224	FBXO45
225	FEZ1
226	FGF2
227	FGFR1
228	FGFR2
229	FMR1
230	FOLH1
231	FOXP2
232	FSTL1
233	FUT8
234	FXYD1
235	FXYD6
236	FYN
237	GABARAP
238	GABBR1
239	GABRA1
240	GABRA4
241	GABRA5
242	GABRA6
243	GABRB1
244	GABRB2
245	GABRB3
246	GABRD
247	GABRG2
248	GAD1
249	GAD2
250	GAP43
251	GCH1
252	GCLC
253	GDNF
254	GFAP
255	GFRA1
256	GFRA3
257	GJA8
258	GLO1
259	GLUL
260	GNAL
261	GNAO1
262	GNAS
263	GNB1L
264	GNB3
265	GNPAT
266	GPM6A
267	GPR153
268	GPR78
269	GPS1
270	GRB10
271	GRB2
272	GRIA1
273	GRIA2
274	GRIA3
275	GRIA4
276	GRID1
277	GRIK1
278	GRIK2
279	GRIK3
280	GRIK4
281	GRIK5
282	GRIN2A
283	GRIN2B
284	GRIN2D
285	GRIN3A
286	GRK6
287	GRM1
288	GRM2
289	GRM3
290	GRM4
291	GRM5
292	GRM7
293	GRM8
294	GRN
295	GSK3A
296	GSK3B
297	GSN
298	GSTM1
299	GSTM2
300	GSTP1
301	GSTT1
302	GSTT2
303	H2AFX
304	HAGH
305	HCRTR1
306	HDAC1
307	HDAC2
308	HDAC3
309	HDAC4
310	HDAC9
311	HHAT
312	HINT1
313	HIST1H1E
314	HK1
315	HLA-A
316	HLA-B
317	HLA-C
318	HLA-DRB1
319	HLA-E
320	HLA-J
321	HMGA1
322	HMOX1
323	HNRNPA3
324	HOMER1
325	HOMER2
326	HP
327	HPGDS
328	HPS4
329	HRH1
330	HSPA12A
331	HSPA1A
332	HSPA1L
333	HSPA9
334	HTR1A
335	HTR1F
336	HTR2A
337	HTR2C
338	HTR3A
339	HTR3B
340	HTR3D
341	HTR4
342	HTR5A
343	HTR6
344	HTR7
345	ICAM1
346	IDE
347	IGF2
348	IGF2BP2
349	IL17C
350	IL18
351	IL18R1
352	IL1B
353	IL3RA
354	IL6R
355	IMPA2
356	INPP5A
357	IPO5
358	ITGA8
359	ITGAM
360	ITGB3
361	ITIH3
362	JAG1
363	JAG2
364	JARID2
365	JUN
366	KCNB1
367	KCNH2
368	KCNH6
369	KCNJ3
370	KCNN3
371	KCNQ2
372	KCNQ3
373	KCNS3
374	KCTD12
375	KDM2B
376	KDR
377	KIF17
378	KIF2A
379	KLF12
380	KLF5
381	KMO
382	KPNA1
383	KPNA3
384	KREMEN1
385	LAMA1
386	LAMA2
387	LARS2
388	LASP1
389	LHX6
390	LIFR
391	LMAN2L
392	LMOD2
393	LPAR1
394	LPL
395	LRP1
396	LRP2
397	LRP8
398	LRRTM1
399	LSAMP
400	LTA
401	LYRM4
402	MAD1L1
403	MAG
404	MAGEC1
405	MAGI1
406	MAGI2
407	MAOA
408	MAOB
409	MAP2K7
410	MAP6
411	MAPK1
412	MAPK14
413	MAPK3
414	MAPK8
415	MARK2
416	MBD2
417	MBNL1
418	MBP
419	MCAT
420	MCHR1
421	MCHR2
422	MDGA1
423	MDH1
424	MDK
425	ME2
426	MED12
427	MED15
428	MEGF10
429	MET
430	MICB
431	MLC1
432	MMP9
433	MOG
434	MPZL1
435	MSRA
436	MTHFD1
437	MTHFR
438	MTNR1A
439	MTOR
440	MTR
441	MYO16
442	MYO5B
443	MYO9B
444	MYT1L
445	NAV1
446	NCAM1
447	NCAN
448	NDE1
449	NDEL1
450	NDP
451	NDST3
452	NDUFS1
453	NDUFV1
454	NDUFV2
455	NEFL
456	NEUROG1
457	NFASC
458	NGFR
459	NKAPL
460	NLGN1
461	NLGN2
462	NNMT
463	NOS1
464	NOS1AP
465	NOTCH4
466	NPAS1
467	NPAS2
468	NPAS3
469	NPTN
470	NPY
471	NPY1R
472	NQO2
473	NR2E1
474	NR3C1
475	NR4A2
476	NRG1
477	NRG3
478	NRGN
479	NRIP1
480	NRN1
481	NRXN1
482	NRXN2
483	NRXN3
484	NTF3
485	NTNG1
486	NTNG2
487	NTRK1
488	NTRK2
489	NTRK3
490	NTS
491	NUFIP2
492	NUMBL
493	OLIG2
494	OPA1
495	OPCML
496	OPRM1
497	OXSR1
498	OXT
499	OXTR
500	PAFAH1B1
501	PAG1
502	PAH
503	PAK2
504	PANK2
505	PAWR
506	PAX6
507	PBRM1
508	PCDH17
509	PCDH8
510	PCK1
511	PCM1
512	PCNT
513	PDE4A
514	PDE4B
515	PDE4D
516	PDE7B
517	PDGFRB
518	PDIK1L
519	PDLIM5
520	PDYN
521	PDZK1
522	PEMT
523	PGBD1
524	PHB
525	PI4K2B
526	PI4KA
527	PICK1
528	PIK3C3
529	PIK3CA
530	PIK3CB
531	PINK1
532	PIP4K2A
533	PIP4K2C
534	PITPNM1
535	PITX3
536	PKNOX2
537	PLA2G4A
538	PLA2G4B
539	PLA2G4C
540	PLA2G6
541	PLAA
542	PLAT
543	PLCB1
544	PLCL2
545	PLEKHA6
546	PLLP
547	PLP1
548	PLSCR4
549	PLXNA2
550	PML
551	PMP2
552	PNPO
553	PPARA
554	PPARGC1A
555	PPIA
556	PPP1R1B
557	PPP1R9B
558	PPP3CC
559	PPP3R1
560	PRDX6
561	PRKCA
562	PRL
563	PRODH
564	PRSS16
565	PSAT1
566	PSD
567	PSD3
568	PSEN2
569	PTGER3
570	PTGS1
571	PTGS2
572	PTPN1
573	PTPN21
574	PTPN5
575	PTPN6
576	PTPRA
577	PTPRZ1
578	PVALB
579	QKI
580	R3HDML
581	RAI1
582	RANBP9
583	RAPGEF6
584	RARA
585	RASD2
586	RB1CC1
587	RBP1
588	RCBTB1
589	RELA
590	RELN
591	REST
592	RGS12
593	RGS2
594	RGS5
595	RGS9
596	RIMS2
597	RIMS3
598	RTKN2
599	RTN4
600	RTN4R
601	S100B
602	SAP30BP
603	SBNO1
604	SBNO2
605	SDCCAG8
606	SDF4
607	SDHA
608	SELENBP1
609	SEMA3A
610	SEMA3D
611	SERPINI1
612	SETD1A
613	SETDB1
614	SH3PXD2A
615	SHANK1
616	SHANK3
617	SHMT1
618	SIGMAR1
619	SIRPB1
620	SIRT1
621	SLC12A2
622	SLC12A5
623	SLC17A6
624	SLC17A7
625	SLC18A1
626	SLC18A2
627	SLC1A1
628	SLC1A2
629	SLC1A3
630	SLC1A6
631	SLC25A27
632	SLC26A8
633	SLC30A3
634	SLC38A2
635	SLC6A1
636	SLC6A11
637	SLC6A12
638	SLC6A3
639	SLC6A5
640	SLC6A9
641	SLC7A10
642	SLIT3
643	SMAD5
644	SMARCA2
645	SNAP29
646	SNCB
647	SNX31
648	SOCS2
649	SOD2
650	SOX10
651	SOX5
652	SP1
653	SP4
654	SPATA5
655	SPTBN2
656	SREBF1
657	SREBF2
658	SRGAP3
659	SRR
660	SST
661	ST3GAL1
662	ST6GALNAC1
663	ST8SIA2
664	STH
665	STON2
666	STX1A
667	STXBP1
668	SULT4A1
669	SV2A
670	SYN1
671	SYN2
672	SYN3
673	SYNGAP1
674	SYNGR1
675	SYP
676	SYT11
677	TAC1
678	TACR3
679	TAP1
680	TAP2
681	TAPBP
682	TBP
683	TCF4
684	TCF7L2
685	TDO2
686	TEKT5
687	TET1
688	TF
689	TGFB1
690	TGM2
691	THBS1
692	TLR2
693	TLR3
694	TLR4
695	TMSB10
696	TNF
697	TNFRSF1A
698	TNFSF13
699	TNIK
700	TNXB
701	TOP3B
702	TPH2
703	TPT1
704	TRAK1
705	TRMT2A
706	TRRAP
707	TSNARE1
708	TSPAN18
709	TSPAN8
710	TXNDC5
711	UCP2
712	UHMK1
713	ULK4
714	UNC5C
715	VIP
716	VIPR2
717	VLDLR
718	VPS35
719	VPS39
720	VRK2
721	VSNL1
722	XBP1
723	XRCC1
724	XRCC4
725	YWHAE
726	ZDHHC8
727	ZIC2
728	ZKSCAN4
729	ZNF480
730	ZNF530
731	ZNF565
732	ZNF74
733	ZNF804A
