# Supplementary material for: A comparison of anatomic and cellular transcriptome structures across 40 human brain diseases
Source: PLoS Biol. 2023 Apr 20;21(4):e3002058. doi: 10.1371/journal.pbio.3002058 (PMC10118126; doi:10.1371/journal.pbio.3002058)
Supplement: S1 Data — (ZIP) [file pbio.3002058.s009.zip › Input/individual_gda/tobacco_use disorder.csv]

	x
1	AHR
2	BDNF
3	CHRNA3
4	CHRNA5
5	CHRNA7
6	CYP2D6
7	DRD2
8	HTR2A
9	LCP1
10	LYSMD3
11	OPRM1
12	PLEKHG1
13	RPTOR
