# Supplementary material for: A comparison of anatomic and cellular transcriptome structures across 40 human brain diseases
Source: PLoS Biol. 2023 Apr 20;21(4):e3002058. doi: 10.1371/journal.pbio.3002058 (PMC10118126; doi:10.1371/journal.pbio.3002058)
Supplement: S1 Data — (ZIP) [file pbio.3002058.s009.zip › Input/individual_gda/spastic_paraplegia, hereditary.csv]

	x
1	ADAR
2	AFG3L2
3	ALDH18A1
4	ALS2
5	AMPD2
6	AP4B1
7	AP4E1
8	AP4M1
9	AP4S1
10	ARL6IP1
11	ARSI
12	ATL1
13	B4GALNT1
14	BSCL2
15	C12ORF65
16	C19ORF12
17	CCT5
18	CYP2U1
19	CYP7B1
20	DDHD1
21	DDHD2
22	DSTYK
23	ENTPD1
24	ERLIN2
25	FA2H
26	GAD1
27	GBA2
28	GJC2
29	KIDINS220
30	KIF1A
31	KIF5A
32	L1CAM
33	MARS
34	MARS2
35	MFN2
36	MTPAP
37	NIPA1
38	NKX6-2
39	NT5C2
40	OPA3
41	PCDH12
42	PGAP1
43	PLP1
44	PNPLA6
45	POLR3A
46	PQBP1
47	PSEN1
48	REEP1
49	REEP2
50	RTN2
51	SACS
52	SERAC1
53	SLC16A2
54	SLC25A46
55	SLC33A1
56	SPAST
57	SPG11
58	SPG21
59	SPG7
60	TFG
61	USP8
62	VAMP1
63	VPS37A
64	WDR48
65	ZEB2
66	ZFYVE26
67	ZFYVE27
