# Supplementary material for: A comparison of anatomic and cellular transcriptome structures across 40 human brain diseases
Source: PLoS Biol. 2023 Apr 20;21(4):e3002058. doi: 10.1371/journal.pbio.3002058 (PMC10118126; doi:10.1371/journal.pbio.3002058)
Supplement: S1 Data — (ZIP) [file pbio.3002058.s009.zip › Input/individual_gda/neuralgia.csv]

	x
1	AGER
2	ANTXR2
3	CACNA2D1
4	CALCA
5	CRLF1
6	CXCR4
7	CYP17A1
8	GAL
9	GFRA1
10	GRM5
11	HMGB1
12	HTR2C
13	MBD1
14	NTRK1
15	OPRM1
16	SCN9A
17	TAC1
18	TNF
19	TRPV1
