# Supplementary material for: A comparison of anatomic and cellular transcriptome structures across 40 human brain diseases
Source: PLoS Biol. 2023 Apr 20;21(4):e3002058. doi: 10.1371/journal.pbio.3002058 (PMC10118126; doi:10.1371/journal.pbio.3002058)
Supplement: S1 Data — (ZIP) [file pbio.3002058.s009.zip › Input/individual_gda/multiple_sclerosis.csv]

	x
1	APOE
2	BCHE
3	CASP1
4	CBLB
5	CD40
6	CD58
7	CD6
8	CLDN11
9	CLEC16A
10	CNR1
11	HLA-DPB1
12	HLA-DRA
13	HLA-DRB1
14	ICAM1
15	IL17A
16	IL1B
17	IL7R
18	IRF8
19	KCNJ10
20	KIF1B
21	MCAM
22	NLRP3
23	P2RX7
24	POMC
25	RBPJ
26	SELE
27	SLC11A1
28	STAT4
29	TNFAIP3
30	TNFRSF1A
31	TNFSF14
32	TYK2
33	VCAM1
34	VDR
