# Supplementary material for: A comparison of anatomic and cellular transcriptome structures across 40 human brain diseases
Source: PLoS Biol. 2023 Apr 20;21(4):e3002058. doi: 10.1371/journal.pbio.3002058 (PMC10118126; doi:10.1371/journal.pbio.3002058)
Supplement: S1 Data — (ZIP) [file pbio.3002058.s009.zip › Input/individual_gda/parkinsonian_disorders.csv]

	x
1	ALDH1A1
2	ALDH1A2
3	ATP13A2
4	ATP1A3
5	DCTN1
6	DDC
7	DRD2
8	GBA
9	GDNF
10	GSR
11	HTRA2
12	LRRK2
13	MAPT
14	NGF
15	PARK7
16	PARP1
17	PDYN
18	PINK1
19	POLG
20	PRKCD
21	PRKRA
22	PRL
23	SLC18A2
24	SLC30A10
25	SNCA
26	TH
