# Supplementary material for: A comparison of anatomic and cellular transcriptome structures across 40 human brain diseases
Source: PLoS Biol. 2023 Apr 20;21(4):e3002058. doi: 10.1371/journal.pbio.3002058 (PMC10118126; doi:10.1371/journal.pbio.3002058)
Supplement: S1 Data — (ZIP) [file pbio.3002058.s009.zip › Input/individual_gda/williams_syndrome.csv]

	x
1	BAZ1B
2	BCL7B
3	CLDN3
4	CLDN4
5	CLIP2
6	DLG4
7	ELN
8	FKBP6
9	FZD9
10	GTF2I
11	GTF2IRD1
12	LIMK1
13	MLXIPL
14	POM121
15	RFC2
16	TBL2
17	WBSCR22
18	WBSCR27
