# Supplementary material for: A comparison of anatomic and cellular transcriptome structures across 40 human brain diseases
Source: PLoS Biol. 2023 Apr 20;21(4):e3002058. doi: 10.1371/journal.pbio.3002058 (PMC10118126; doi:10.1371/journal.pbio.3002058)
Supplement: S1 Data — (ZIP) [file pbio.3002058.s009.zip › Input/individual_gda/seasonal_affective disorder.csv]

	x
1	ARNTL
2	CLOCK
3	CRY1
4	CRY2
5	DRD4
6	FKBP5
7	HTR2A
8	HTR2C
9	MTHFR
10	NPAS2
11	NPY
12	NR1D1
13	OPN4
14	PDE4A
15	PER3
16	RORA
17	TPH2
