# Supplementary material for: A comparison of anatomic and cellular transcriptome structures across 40 human brain diseases
Source: PLoS Biol. 2023 Apr 20;21(4):e3002058. doi: 10.1371/journal.pbio.3002058 (PMC10118126; doi:10.1371/journal.pbio.3002058)
Supplement: S1 Data — (ZIP) [file pbio.3002058.s009.zip › Input/Subject_Disease/HBA_Dis_Region_subject_6.csv]

	3	8Co	8Ve	Acb	Arc	ARH	ATZ	BCd	BLA	BMA	BST	CA1	CA2	CA3	CA4	Cb	cc	CeA	CgGp	CGMB	Cl	COMA	CPLV	Cu	DB	DG	DMH	Dt	DTA	DTLd	DTLv	DTM	DTP	Emb	FL	GiRt	Glo	GP	HCd	Hl	ILc	ILr	IO	LA	LC	LGd	LHA	LHM	LHT
alcoholic intoxication	8.23848811285706	7.32445418016853	7.56954061536787	7.07890092266688	7.43498919595693	7.18112915221203	7.20678927896571	7.05310838591612	7.37297308868574	7.2560154440782	7.31291705569919	7.35154225061142	7.16145306491159	7.29188790866172	7.42170703541477	7.49994648864605	6.92005196354295	7.23749328884206	7.54256179917152	7.68322905383998	7.90861958053122	7.36037142344672	6.66359809936672	7.44250611644348	7.52477440675097	7.3616701041657	7.34696672492559	7.61891330161456	7.85189535587488	7.8396928307534	7.96691000081445	7.75077244239145	7.53013475991184	7.21440316772996	7.54677054988012	7.84499227329875	7.30567021725694	7.70387109889037	7.06418052399037	7.67634919365208	8.20873508019847	7.67761947818313	7.73036608771941	7.5426781293742	7.46774090385229	7.39201565806362	7.50250077859042	7.58655150999246	7.80587654172196
alzheimer disease	8.16071444598165	7.45241172275521	7.64557598082408	7.30658047129141	7.28604014859909	7.11542528714034	7.32355751229178	7.340116477683	7.37026171056572	7.23942549132024	7.57095069313084	7.15636945486924	7.04216255426087	7.01677464856442	7.25559885901977	7.05441384276802	7.56618507695126	7.28097402295347	7.42005930398864	7.39545605855956	7.90523876370714	7.36253621302376	7.14241857446337	7.59955182266599	7.4141278178348	6.89384860388346	7.15140281447704	7.72775180731851	7.48267406900324	7.49561488323077	7.83398587106501	7.5047521531568	7.24804511305489	7.42414542978228	7.47042172183941	7.74299938032192	7.38679552866815	8.0104274950594	7.41480859831115	7.52850441769089	7.92726189676849	7.46702420343475	7.78211039314913	7.4740619362042	7.55719870164473	7.20103412548113	7.3163817490492	7.3468924809064	7.74827517709382
amnesia	7.09324239135781	6.76046471300268	6.5111606151583	7.06187055396043	6.63669069991016	7.53843398416046	7.14061655186511	7.04528331021377	6.61009502509785	6.57913086824614	7.14210863085402	6.73970893732348	6.68160620636349	6.51037810466538	6.9664723014383	5.89303825513625	5.92285643376293	6.54340741255259	6.59466283320162	6.78930894434448	6.7810115606058	7.29826807796861	5.76334261077453	6.59795672379981	6.84359890369584	6.79470448123719	6.91034968315182	6.65425040119915	6.44177767443632	6.30613029254189	6.94930858442673	6.37531480369568	6.37503444530971	6.48922638604828	6.54545378490151	6.84510764883517	6.75454674910774	6.46266915682649	6.90270361170872	6.13775277482576	7.11772968352791	6.03387454484432	6.54879624355963	6.7903903349251	6.5494872349584	6.2769727440536	7.25408048162506	7.65428156897402	7.62427866061019
amphetamine-related disorders	6.97079368229544	6.44793055973275	6.45679420746771	6.52395006091198	6.3674367203822	6.49657537939876	6.50617477924933	6.49640364792349	6.49753881653224	6.4722161117763	6.66421445295072	6.31487334448024	6.36003621158611	6.36205912752818	6.4916128978188	6.12189533671289	5.91715164082392	6.43034190527172	6.50310353729338	6.62896219076139	6.74461076182186	6.56875310243069	5.71754909586741	6.52885544399793	6.421048380872	6.40601517662174	6.26073471762823	6.51662447074034	6.42592461922581	6.45162186474955	6.64085229688432	6.40668316024734	6.27599324847884	6.18285518485556	6.48024644851944	6.67741792601248	6.21550021988632	6.56700107997314	6.40825598136877	6.32631264483574	6.90930967019032	6.46787475005691	6.67755430743701	6.54293017102067	6.31694406573803	6.27611837465352	6.48786294889195	6.59326108634196	6.65800453797137
amyotrophic lateral sclerosis	9.44199891727875	8.60067182554429	8.72174782994633	8.20667045802736	8.32963228514709	8.26196277440963	8.24858115840414	8.32426056523672	8.25720762274223	8.18514873786872	8.40636756003373	8.18305221886103	8.20353542348707	8.18346081058897	8.36596627371345	8.44282506274025	8.26488572645004	8.17143563711048	8.50604365529584	8.51814812074175	9.07788074916989	8.14532251188065	7.95907200912294	8.76728040270659	8.47769890268883	7.92357301729951	8.30398656045907	8.96815008378855	8.52872091110069	8.49000480856478	8.94919716837106	8.41887664367055	8.38061088384329	8.55967759158373	8.55453202216358	8.91012217826305	8.59445768338016	9.03776071542155	8.40939608879703	8.70817456653677	9.1954843716096	8.50984582465441	8.91754669546845	8.54218515521863	8.63847440823925	8.59240169726729	8.31325488567401	8.50135607056132	8.81311731395266
astrocytoma	8.12433640668663	7.27934571670116	7.51816849820676	7.1587013055842	6.83132842143871	6.6794798515899	7.07284596383084	7.17743254766371	7.0226190067243	6.98535016799969	7.36731831377861	7.19597108064065	7.2942404663047	7.12227376523175	7.35748686993196	7.01776051095456	7.52342048071049	7.03954219925398	7.3102817742779	7.49892313782287	7.62061076821326	7.01058256237761	7.31766455414669	7.49031470028368	7.15535569563806	7.02634605279734	7.06113149821787	7.88779687427733	7.15840776515757	7.19211503223081	7.5139178904207	7.06722354576754	6.90252954457721	7.32433396603109	7.24643402713536	7.68682349631029	7.41116388641807	7.91909046202258	7.21435881143467	7.43237784949362	7.90316192132103	7.09392909361782	7.80748862792791	7.35309107951401	7.43434226658421	6.95461297788153	7.15867355029364	7.0235650609759	7.56429306380901
ataxia	6.8015795316954	6.63654173007471	6.56205228977326	6.94765551257656	6.53930624984099	6.41147270783889	6.45121104163014	7.28989916710077	6.40047930136573	6.35012503352444	6.91186083395127	6.45914746954327	6.41189088733966	6.3268316650389	6.40485831414323	6.84056408626814	5.10862958681071	6.60491600642911	6.81830805424929	6.52913099770368	7.08210256078462	6.452002806848	5.49937742875914	6.37259698249364	6.56834078294648	6.26214800254372	6.51961072800159	6.88012729177975	7.20770805974004	7.22003112461408	7.471741915874	7.05851463497006	6.9310604665403	6.32186167166482	6.82952353229629	6.61404857726812	6.57894084409566	6.53940180698235	7.11092398934116	6.01410908723579	7.29813981769177	6.83955314767698	6.64502670420084	6.71761773585671	6.18326755073273	7.00573335315852	6.24221553010251	6.36278932225423	6.65428322077925
autistic disorder	7.36943874688224	6.6489441145425	6.8888735135305	6.86304349529506	6.5566731518541	6.76443735047431	6.88642809598733	6.80872425239971	6.89315875725665	6.91535693890745	7.0917260586351	6.90463771879812	6.83170317304713	6.75872484256749	6.96119905210864	6.47518841300363	6.1410814797011	6.87897893089872	6.98147876915805	7.05599219199917	7.3457808490367	6.94703091908698	6.19380771992464	6.86351793747813	6.8973654412244	6.73565922558226	6.8346104465871	7.03469433807812	6.95830947895852	6.86056978546628	7.20367376087531	6.92632548999862	6.93462438304291	6.63747910053945	6.99671636765168	7.08133113949445	6.72584879762271	6.97761405932241	6.78877898641603	6.74740677130307	7.45512793794883	6.90195514145331	7.10796249022238	7.08433305485836	6.83941858987056	6.71907742124068	6.98985155581076	6.94862601858439	7.25540471715998
bipolar disorder	7.92855191332374	7.16237419642946	7.35877215774109	7.25846615149808	7.03780622853851	7.14942426377894	7.29901354207486	7.35523156325343	7.33313207664548	7.23462356037253	7.44058503351527	7.31889738906928	7.18899523456012	7.18405077581997	7.37057586239041	6.92888733287726	6.62463282728891	7.21762363793106	7.42566402491163	7.41477665770573	7.84220872858833	7.31989949389925	6.36875871890354	7.39348949393848	7.25215611544747	7.1110339978401	7.1917611344344	7.57379943610057	7.44320508432337	7.38175323041756	7.72074388208954	7.3869582586203	7.30488272978728	7.08698960916695	7.4485915441834	7.56357673004331	7.21285494147816	7.49261205412485	7.30928111444556	7.29564456874472	7.90391703539951	7.33700747956524	7.52009175675107	7.49082895116525	7.33029750492225	7.24783115513462	7.27183109492718	7.41035556013046	7.61203537075675
cocaine-related disorders	7.61210084528934	6.36608206252737	6.83621740696181	7.33893791204779	6.53876462868809	7.10203513202248	7.35958600234759	7.25398893585563	7.44899319180075	7.41165664671857	7.46751866707271	7.25532248959082	7.2581787337851	7.22996103553997	7.41578138891573	6.48142748066578	6.16072845588258	7.36004467944354	7.29362124761873	7.2122145369822	7.66016359875963	7.42781518362832	5.87569831351534	6.72262562064435	6.92265276336933	7.37931692087079	6.98725894147864	6.78302238875385	7.13905514277334	7.09153991279562	7.29857821792098	7.21170658582298	7.00608645099042	6.56477499157654	7.25391843489091	7.18763821054632	6.66197312549762	6.86640532434675	7.1613666977632	6.68475257176324	7.48788125133088	7.11320947519987	7.00548529799896	7.62867655201202	6.95470807891657	6.70826999527547	7.15439326356727	7.36628631385406	7.34140169952203
dementia	8.99667200504122	8.06605466469397	8.21754951653541	8.03052534055526	8.03679377849125	8.09353802137832	7.92943503125145	8.06983364827476	7.910957055067	7.74164859646627	8.24737113431411	7.5096193510954	7.52137926954833	7.64109130759516	7.68995444792365	8.15805557358802	8.58280092770306	7.92286867525396	7.85871825732504	8.35025678612762	8.3654054886854	7.89173888776585	8.36850819633108	7.84584176601007	8.05767222649878	7.40155771801725	8.00193271756928	8.39950626752126	8.00203166823571	8.05830317717877	8.46092667367826	8.12586033772518	7.93228973315576	8.29941103937239	7.94584187860973	8.23670129711932	8.00656255421281	8.98890224038998	8.09448295920523	8.25381373938513	8.52426454821276	8.12456258686354	8.1723105395111	7.97186895882669	8.3804775386499	8.03061425792368	7.95330075191349	7.96792078700982	8.39188733078541
depressive disorder	7.68908608923901	6.8706987408715	7.07541920814714	7.01959955872325	6.82298930514493	6.93699425037596	7.06653983291099	7.0864083474887	7.07623736746362	6.98140027768255	7.218490397866	6.94119352623458	6.8485714140356	6.89606724948584	7.10942107065571	6.45881803968635	6.35126517525755	6.97459135225446	7.09665774713694	7.11083576055337	7.50236312981132	7.09709666586915	6.09928975747677	7.03128281033047	7.01554228498138	6.74179786805083	6.90930362962407	7.09911670757312	7.09266180900161	7.03223862248384	7.30674769577554	7.05155282377595	6.96216826882035	6.7216062651581	7.08340451904551	7.31181954709793	6.86591558763028	7.09636789674043	7.01025740144153	6.97220181277228	7.47646030868702	6.99447666264623	7.12392938567743	7.17748692848145	7.04975879188581	6.8083246798941	7.08134490990688	7.21161174933405	7.36617864262468
dystonia	8.06110949581271	7.61273231443265	7.67049237391179	7.80947855556451	7.60164889103527	7.58409170253761	7.49473159228573	8.08317862587848	7.72129863673765	7.65997610821334	7.85602557480541	7.76727273739684	7.57298353209401	7.61211771849043	7.68494004192396	7.0692023966386	6.7957757208693	7.92680276312576	7.53358765623262	7.87281948788451	8.06793077027132	7.61210035594527	7.21551691798368	7.80394071430133	7.41263199254116	8.28669754562642	7.67490098118395	7.90972873076232	7.34649919054519	7.2392982592733	7.69706550509306	7.37081554159988	7.43427441759025	7.37406410561136	7.61181762914239	7.98111210246224	7.38018888138494	7.57126684387535	8.03576818239799	7.32791358181899	8.11659877349005	7.49952488862506	8.03357925771117	7.96933404602964	7.99539319728015	7.42316561294904	7.635493264527	7.47187610775129	7.88442749311968
epilepsy	7.70576329485244	7.22310408804113	7.21619748378144	7.33423667472937	7.12876285896683	7.0833105522551	7.51563243586873	7.38645066747595	7.53031563961379	7.53589615170995	7.42256065556701	7.59404457940527	7.44860187210799	7.58794463854851	7.71359578147776	6.9298778962791	6.15406241808762	7.45456170187712	7.64828092747952	7.46850636577876	7.93300933025981	7.60699373637542	6.08350826541059	7.28714880704762	7.17688470011567	7.83622245816752	7.03673811160794	7.37850513455698	7.32244354362479	7.289985520534	7.53572025763127	7.27659049410598	7.16350549121426	6.9417291895682	7.67477756745645	7.54761636425977	7.0379512756171	7.3100619446775	7.25806262619018	7.15121738906752	7.80705507780776	7.15451923225032	7.43389406503432	7.80060061422241	7.12239221141079	7.18374235862742	7.25385364267232	7.21245037668728	7.51371371932269
epilepsy, temporal lobe	7.37152946881295	6.84674354939187	7.05588496314914	7.08575131725783	6.79202557177601	6.71677194251155	7.2010182322853	7.25526182062146	7.22094132616548	7.18537257292497	7.26803260883074	6.85672956608801	6.90717399794318	6.82263613449819	7.03163455966254	6.83257402954801	5.79384653702774	6.85320349286752	7.17663728668916	7.00604016438485	7.55611350341506	7.27305330900971	4.98260680185824	7.18444101003887	7.06704214071021	7.17521426086135	6.71238627861266	7.56712991850131	7.13676061750061	7.00934431105335	7.38904143352563	6.92643470729093	6.38259181264638	6.85229497336895	7.24754800562345	7.26855538059374	7.04429831240004	7.26145193009668	7.15646858321237	6.80158734689761	7.26673320504759	6.6536628302716	7.0908169156748	7.47409832374822	6.60860576869058	6.43969029546082	7.05437320930131	7.1232626361473	7.35259095260266
frontotemporal lobar degeneration	9.25458524685819	8.58489995473224	8.87243477551488	8.49416307322003	8.29140461956395	8.58811549725818	8.23597226282259	8.47928661924516	8.50838657363595	8.16209081889392	8.6515366459832	8.27027074393754	8.44855189811108	8.54099264084054	8.63396165827668	9.1061912423621	9.45869168599871	8.36278417001715	8.80543799761077	8.73891644949975	9.32390460612962	8.11832753032399	8.34726952941249	8.83458704416574	8.54935175235596	8.60029658336059	8.66242456701829	9.02736096746822	8.89009068583441	8.94238487499328	9.35129986670431	9.008034845455	8.70298181051823	8.89578120019063	8.8061125874006	8.96272476787973	8.64735921287054	9.47746104086661	8.60925877352542	8.68528603936702	9.37320641817139	8.8318797504383	8.83482901206648	8.68268066620161	8.80669062906863	8.6413409373899	8.57537615000847	8.76516540900619	9.00173932878074
glioblastoma	8.02543188350616	7.34623798496305	7.58190268654576	6.98354589526754	6.97738155573317	6.78112664628478	6.97188468708507	7.10620011681921	7.07999848514398	6.97006696318026	7.26897203515942	6.98324153576211	6.7130818414114	6.6346704780718	6.87745788277869	6.80210624593076	7.53046556027107	6.95756973451109	7.12740243869342	7.22733874806739	7.56386047211202	6.99348720212164	7.78871790350145	7.66975023215381	7.12332569072038	6.48142508368181	6.88058573984668	7.91667672338122	7.29859112106296	7.31006193879328	7.67540664036963	7.22398234570529	6.94416484196999	7.46905675776083	7.15293347950189	7.60686684685107	7.43864867888268	7.91535525474439	7.15727961615026	7.32758046963359	7.83140473247865	7.20853902478531	7.83115962769673	7.18020365846241	7.20754548783697	7.16445326100065	7.03787451148391	6.93014302057982	7.49470748743583
glioma	8.42234888289946	7.80670745787191	7.94210413011606	7.66428760438427	7.45108953762671	7.36928747287184	7.51147299097341	7.71262260931049	7.57603359791201	7.38760672622812	7.85687335736576	7.20709167195248	7.07178160622232	7.08894209529201	7.31980888068434	7.8594816211283	8.23996079400666	7.61461787215702	7.7154712714051	7.75407120343463	8.10325232881676	7.44692880702915	8.0484476737536	7.91117817915517	7.63372120356469	7.10686591991915	7.467799363381	8.18491512774961	7.64093437769662	7.68897084257914	8.05592000377889	7.65971813928348	7.46901915660789	7.9372527418934	7.73386786031505	8.04911867001364	7.81931232835755	8.40561653993787	7.75110908138592	7.91042768136146	8.24705858865421	7.65663971407041	8.14329769795342	7.66732559856843	7.54668178391524	7.53734511844889	7.55247550385411	7.54713327284759	7.99942871666031
gliosarcoma	7.67185244691011	7.04979289107255	7.20167008772111	6.50387044292738	6.51202935579416	6.61911489983135	6.76099043366135	6.53867101385445	6.60776155460901	6.73505079489638	6.82060632316845	6.54038300772525	6.59131552325581	6.63525753292532	6.87110522719922	6.66484188718006	6.68618579068334	6.95603833937371	6.5196166455204	7.17186412177031	6.77864324843002	6.70441242812646	7.31686484763389	7.20340851982579	6.81178047100532	6.23300273486345	6.72148779989016	7.55519250506802	6.84544873811328	6.69487905013506	7.09341959966689	6.82325708862858	6.84851639755929	7.05657216454568	6.52168876006504	7.30819345939651	7.09650116373663	7.20675266965517	6.48601493672591	7.0786872028176	7.34125611829315	6.7517957845628	7.51352767245647	6.65820387371537	6.98659356567748	6.90451342350592	6.8148597495206	6.70964188953057	7.14469044757654
heroin dependence	7.52353996552202	6.98642482333954	6.90810215333417	7.19938367907926	7.01636611844818	7.22557652766092	7.54405024820742	7.19546020576866	7.68920717831037	7.26323859403731	7.41119032208756	7.44106313654405	7.19019126115367	7.54478065713697	7.55091077110057	7.31953375673085	6.391598222123	7.2409176482956	7.37401241213211	7.25043448122785	7.84226025399205	7.37627042330903	6.23671816564	6.97158887899423	7.04128302810711	7.62523376230509	7.22254545342947	6.88902690021026	7.49035368614276	7.52101544885876	7.67044563362459	7.65808931379795	7.56484122413653	6.67512009832525	7.36274356311711	7.34580373212944	6.73932767174603	7.01881672171471	7.18666825962996	6.91286470129232	7.96568057888822	7.78229184915515	7.47353543972409	7.66092928426682	7.08506768880406	7.17763181855311	7.34907060089609	7.38595788723529	7.50366112301772
huntington disease	7.49453963376585	6.8213212023361	6.86150060237856	6.70856952438606	6.71345374878395	7.08318260070371	6.70623898105029	6.94030100868526	6.65142826497518	6.75495484409844	6.99747419312685	6.7687466141057	6.91595054824612	6.73716086648693	6.84472077890291	6.88050217358242	6.2018365066433	6.98447249620072	6.73944504877917	6.98854501842581	6.92310761772455	6.88421355928312	6.29858570173886	6.61297251827004	6.96080180825075	6.89573696218203	6.81521886540752	7.21195998550616	6.93039459821118	6.86216400629294	7.20646678270476	6.7943738010881	6.69230475899856	6.62828452286023	6.77009103475447	7.27895059661815	6.72327112125214	7.18858618202906	6.94717799829684	6.909559645951	7.2651807233196	6.7948752600662	7.26648918538434	6.82363551673809	7.3103569631445	6.63839304625683	6.98542833335985	7.06437305716861	7.1756081986029
hyperalgesia	6.83192268913666	6.12863117375813	6.26250262977103	6.39589405316248	6.20799584306416	6.20030068026919	6.54548400469744	6.38995179273655	6.48146900861644	6.44615772215427	6.56608829269241	6.31040605491752	6.29231224224684	6.35502491690116	6.60174052303045	5.98080241200887	5.6408862356248	6.21439040476496	6.45385783387184	6.26665128732146	6.76471672970389	6.68664752432618	5.28919773108212	6.17990891536345	6.35503081159763	6.14851189896943	6.11759707870686	6.19822996607152	6.29691431040648	6.21991872745366	6.46787542254686	6.2836331841425	6.19523894514376	6.0235486260829	6.40312001211581	6.42698526233547	6.05148948811971	6.30043907424772	6.25958392305633	5.9454238827193	6.654697841539	6.17430645572246	6.40168954712974	6.58909553807607	6.13014960264126	5.94189978683939	6.23051479525975	6.52480174631464	6.56567693749678
language development disorders	7.5583214581745	7.0103151478695	7.13775526422173	7.37378811661713	6.60489313879785	6.33371106196796	6.67934404365932	7.5763587603004	6.99127031210213	7.13817772192416	7.48622081023915	7.5487991199841	7.23497334583492	7.4670090416214	7.57000735396385	6.792880172245	6.39309263021131	7.07621036746783	7.97808543865422	7.5176828663761	7.84363534924947	7.11682546053426	5.34936822702316	7.22403922915316	6.84281238411823	7.5500732323145	6.59278799010702	7.18461545610862	7.51763475543193	7.81632137166713	7.84681691848819	7.44277174089261	7.80136933482232	7.02025624021054	7.97241822640307	7.22816640708236	6.76129784275387	7.6103711607069	7.4158479828434	6.87248125749197	8.14134835762983	7.60157765035702	7.65459852985276	7.45811700961385	6.7648385324619	7.29857841079506	7.0335033267895	6.8868220069946	7.34735465133203
learning disorders	8.16645563697145	7.4146691977502	7.62507820745704	7.39145579405634	7.50722332043157	7.53629302436403	7.6115322836614	7.31005019698375	7.73173900956438	7.47051628499526	7.67937789165738	7.54575510059161	7.42624218892358	7.35674846428714	7.55818051683356	6.75961191040599	6.88221572115456	7.43866080493814	7.37625301586292	7.5094966653126	8.16517746193583	7.5442279853133	6.97068172474803	7.69239316841414	7.33027894545377	7.31325541457553	7.49486584520265	7.92402687815788	7.45380952407431	7.48211392655834	7.96668563188091	7.42535566426475	7.49800851069544	7.5938640194398	7.45366212173407	7.88255003614762	7.71654900184081	7.63800794826451	7.3353073947633	7.60070267405375	8.20800613335224	7.4427136711768	7.80323451562529	7.85674691266037	7.62994352263371	7.24076093413996	7.66855865951038	7.74109853419521	8.22776240469233
marijuana abuse	7.59288044490132	7.08187428613109	7.11766574578033	7.09793139572405	6.70092003676778	7.27513595507726	7.04128420613019	7.46785372579715	6.86464335051102	6.86993898243846	7.19292587168532	6.8098169173289	6.9132662443482	6.819797153505	7.01554291956753	6.71961495171277	6.4541611901032	6.97939027497406	6.95091375535441	7.01513786251559	7.49882545858184	7.08793439929575	6.20495239029658	7.15386836628959	7.06675407851542	6.82419581526408	6.76930804614608	7.11375736515146	6.58166946057266	6.64831222157135	7.03271907774464	6.60691634092752	6.69583683933418	6.72512436985832	6.98266536748919	7.5064956504695	6.98163996237488	7.08909182721302	7.43483829373191	6.54902682698177	7.48814903380157	6.69403802210994	7.51525454424306	7.02693661427518	7.16632236948185	6.68144563426085	7.27519356351356	7.55816240145892	7.47586274069404
mental retardation, x-linked	8.20530277560015	7.45468861916017	7.69054327966558	7.74567380676872	7.35230416788162	7.65604024775809	7.88022701195222	7.73971482842523	7.83934344138038	7.75684143832405	7.98665052837627	7.76799846919092	7.7372354583773	7.80848456275038	7.77562532546862	7.57162129747895	7.21104268933852	7.84710993801463	7.83590344448054	7.85394892684232	8.06974175354872	7.75099920017816	6.57786085363847	7.69985114473524	7.62608712586844	8.2676710037218	7.8075099134274	7.82659164066635	7.68635023099312	7.68050546720214	7.83007809534343	7.70651100658127	7.76005106029708	7.54675130957841	7.78474265705215	7.79442089245519	7.52299930201812	7.8587793221436	7.60750847074103	7.72596798797594	8.23232013971092	7.6478302481533	7.68729436526546	8.00170734336645	7.93763613485718	7.54337721506226	7.73113790563931	7.78867056230992	7.96944487817645
migraine disorders	7.54725044857993	6.49368230799091	6.91524900005179	6.5017182694798	6.50946843857129	6.39879284994373	6.38026761255879	6.80586652723344	6.46659228924916	6.34625887835616	6.70696649580043	6.33900528160601	6.03135178404406	6.15319708297226	6.36071226213746	5.82059226479542	6.04040102926239	6.15185208520932	6.4853389230173	6.93981263913799	6.56770468898893	6.36682440671431	6.28291535689401	6.91389744504296	6.4454678509129	5.78347826839834	6.65364823995604	7.0717265536926	6.68417510569939	6.54515571626744	6.77486185054997	6.63371437732076	6.68400108820299	6.66490628566042	6.44877375130206	7.01143656954376	6.87752970560445	6.91456977699127	6.66130878102895	6.84955728915602	7.28752935411404	6.49278874508358	7.22706546186045	6.60808684660243	6.46679558767555	6.33587057281527	6.59113410406598	6.5192459205815	6.94833535006749
multiple sclerosis	6.90652790991914	6.55596783987894	6.39141503364702	5.93321335760444	6.42418741932626	5.81548524584027	6.16201608015346	5.88325247687338	6.01341162632783	5.86196732250762	6.1666239945969	5.66362145257638	5.39791649997756	5.42506937837861	5.60550024332192	5.69161834909401	6.35556524179844	5.87794497035709	5.755286959304	6.10346256344815	6.45708661434473	6.13839804980517	6.09389135357479	6.35784087266097	6.19335980413631	4.9896769290688	5.99028493812521	6.74191315353836	6.09890871370306	5.82891217407012	6.2569418530275	5.75133448961532	5.56307184184335	6.27830592316249	5.88247327102622	6.37930359975007	6.34691161012806	6.74759742835086	5.96629703132312	6.54543821083233	6.33869780602393	5.87263990673529	6.7057517882222	5.91058538504527	6.34935721131226	5.79610226626539	6.16224714850091	6.105629558568	6.39336101025431
narcolepsy	7.65004514334161	7.62228083739845	7.23741090347081	7.50625084146238	7.21313150566747	7.43354302797876	7.133720982348	7.71032490438842	6.77257396895689	6.81288209407462	7.57438633469863	6.5460664971128	6.4205561147997	6.48340945691618	6.92195949501902	6.65713893314099	6.62692563553414	6.99219127808297	7.13713655216542	7.50328471258108	7.87134042493489	6.98075803013243	5.97060690718554	7.0715744003301	7.25361168673414	6.17547369824402	7.21941549334658	7.12687694245177	6.78379328440475	6.4352928004945	7.29404064884995	6.59854330209996	6.30242956308882	6.89440095330146	7.13229755004981	7.6233338941323	7.31144104623834	7.49525910802682	7.69284119921247	6.92976207112904	7.50695822728075	6.31730480674658	7.17886118117542	7.03548101258351	7.00253502979135	6.41515101095085	7.71194922378565	7.86016647474134	8.06447066706652
neuralgia	7.42280184057881	6.55262914033531	6.76429472956033	7.22468475244553	6.64296540526197	7.08312224663229	6.66771470268753	7.18455220069821	6.53481096283048	6.52560369688214	7.39456355723171	6.1754414695867	6.1750091520585	6.31572791508742	6.7605702445681	5.55232169716974	5.46718735075093	6.46017339789771	6.34621017491696	7.21855711504854	6.84989090281201	6.70720302476904	5.4586095718543	6.31404169453365	6.9427386900034	5.78116035819681	6.67910186236454	6.64245584000205	6.1072248084489	6.04774054085805	6.09334615101608	6.37904127345204	6.56019393708359	6.17577370999178	6.32258039538449	7.05224069038602	6.28499441584392	6.40388890828756	7.03721394793321	6.16953590016687	7.00702060862505	6.28649665413173	6.44844485880656	6.65742108005945	6.70541647725123	5.56108382353669	7.44296290651474	7.33748958329475	7.45375757473521
neurofibromatosis 1	8.1547002871431	7.49080917063812	7.71535928802584	7.48051991519108	7.22038187125809	7.38849917041399	7.23752788060734	7.55544060964889	7.52908821704925	7.29412442180522	7.66446770064531	7.29108126536445	7.27042628954501	7.22493748685052	7.3044790229587	7.91745565050491	7.83947803146616	7.292738859265	7.76822649045006	7.55534934511792	8.33223447086669	7.2791741093396	7.29914556042777	7.70396425876297	7.48808051337268	7.35524947190742	7.58613769207376	7.96402755008759	7.62066923411655	7.74417515984417	8.15237961212696	7.64236487731359	7.50831576730916	7.59014586212254	7.84692756384883	7.71418803024162	7.42535738453754	8.10281772127904	7.70102825989652	7.69683043549111	8.30522281499469	7.78926293677238	7.7044366019497	7.65184887997519	7.56534511839669	7.48238489852397	7.62068186209414	7.63376877882253	8.02373444791741
obsessive-compulsive disorder	5.3510490053007	5.30968597298317	5.35965710604498	5.49191213019334	5.9121401640873	5.90902238793033	5.67626792479206	5.18874845817618	5.84580070632062	6.28356617532463	5.73656082854722	5.86830441098536	5.73888748340456	5.96257466440129	5.96502293998457	5.31563289108232	4.59970190007421	5.90916339420072	6.65453950486041	5.75465694358506	6.31768207745189	6.22861082065816	3.49206070661148	5.18612067785662	5.54507024860773	5.68325053272129	5.26979098600866	5.44045185024587	5.99175882975517	5.9598411816578	5.76499619972688	6.0225781505643	5.60072075174509	5.08482340322562	6.64961636877038	5.75981828703838	4.86714213133494	5.33796776355786	5.5147469899807	5.09367467499619	5.96183865105581	5.65066262877157	5.62850561266358	6.47304683440499	5.48060801896613	5.01183969230243	5.86922638140492	5.64357376311339	5.90124228000966
parkinson disease	8.71206951728392	7.93790325511757	8.03294337825373	7.99850657939772	8.06842914197615	7.95113286419845	7.86245578876326	8.12842940184679	7.93363883377826	7.77421792791517	8.10227993351879	7.8209070598025	7.80693918894753	7.83100195872909	7.91897480262215	7.68386511818904	7.92541478123301	7.85586751896708	8.01567636443415	8.03670970235633	8.50599493620352	7.88766685251782	8.08993000023859	8.07726490410963	7.9140979726754	7.88327831385707	7.94463410314928	8.27081559899881	7.99681756903834	7.88322142553312	8.28569440125427	7.90429787514766	7.74806385151677	7.87952236531634	8.03538772097725	8.30610488916168	7.88507532760639	8.40906305904395	8.16079615638217	8.00028570135062	8.48789232709805	7.9467727249148	8.19040174399383	8.10174777773188	8.33575269091247	7.80454988008417	7.89769768290681	8.0289890822651	8.27242478946735
parkinsonian disorders	8.11954723449927	7.12130519960936	7.34824684160546	7.39364521232305	7.46806340571929	7.3350799406637	7.09355853873783	7.64201019735106	7.23149225795195	7.05517559499237	7.4813099848108	7.11749547108439	7.3092350923603	7.28362438688133	7.46466608708466	7.03760785554397	6.92317604879459	7.25989087649335	7.22268018333215	7.39896440427829	7.62561646862131	7.17742647414704	6.82011843018594	7.29100554805926	7.22377857244125	7.7228399485153	7.25513814383563	7.50020770803725	7.57704127137258	7.54364091720209	7.78489315892778	7.69873582525907	7.57723426210896	7.39579306598435	7.17152429873199	7.72545237039707	7.27493139247979	7.40194760248521	7.5623248966053	7.13695254151446	7.88762117910533	7.67561085250258	7.5554366442529	7.53091376300728	8.33759936176643	7.27819810108978	7.20286532190273	7.77695426511397	7.52034681795506
schizophrenia	7.78538342919913	7.04895777188333	7.23870561568616	7.13015920293886	6.86945973671036	6.91369868299665	7.09529501165129	7.18589075483346	7.16743609817144	7.07150318354517	7.28623417394204	7.08102978058286	6.98938724679005	6.99313668731618	7.16750560490993	6.77790765155406	6.68405856082908	7.07533383654913	7.26634822420375	7.29253695113577	7.66210996072845	7.13054453000279	6.43280149481726	7.23525034845672	7.12806685646595	6.9167253353824	7.04725860504448	7.38052851649473	7.22335077315542	7.18528935607125	7.52808246903059	7.18044682318414	7.08406911612752	6.98572722181011	7.29007290839959	7.42877840131264	7.07918572617501	7.42847123211961	7.1573343653168	7.12287605491222	7.7408871200887	7.15645982600043	7.33480944163579	7.3269299378073	7.13557168103679	7.00900378921784	7.14496253941974	7.17998937916176	7.47223035552765
seasonal affective disorder	7.42985736549786	6.04191845134121	6.63467803244407	7.14644681925121	6.36013320220272	6.60352229970225	7.09577406231854	7.14199462802731	6.90556755538274	6.96930876285157	7.25863159859607	6.97225524467468	6.82305618762641	6.80846944728071	7.11710733484303	6.20581846274491	5.92943481306495	6.90872303802223	7.02376848763988	7.25634475660752	7.70688098056434	6.97455274341062	7.07325221490128	6.52750330072374	6.73525319192866	6.57251351600619	6.67243745930562	6.52063530707713	6.60375394350093	6.46347745724863	6.83676163122461	6.76465137389899	6.67301125304784	6.32310730352421	7.05894741285794	7.29069246381218	6.3855900135402	6.58034470033718	7.13534151910696	6.54888462818585	7.37045940174148	6.71914420666119	6.59884455004088	7.27787387279652	6.72198056749543	6.3702387113157	6.74752094981023	6.63863270248849	7.19850668792803
spastic paraplegia, hereditary	8.67148902414966	8.25422993897575	8.3803732242249	7.73510989617961	7.95463972912549	7.7553055815088	7.68100236611574	7.84100761145733	7.84176737617759	7.70472752744623	7.9330586832838	7.79439759131307	7.98570682712555	7.91697429063384	7.96472954317986	7.76798045394947	8.0666148051362	7.83215369464918	7.98596295020711	8.0460928446007	8.65363907811099	7.61272292645318	7.50645955660952	8.34795987628421	8.09952915914462	7.88884758161553	7.85459932591074	8.7117065675813	8.22945196486447	8.32865366356076	8.81169780434438	8.14857185838271	7.99077082749778	8.16011422036589	8.07379529244645	8.56339205655989	8.16799860534138	8.62838535414164	7.89535939926299	8.13476129934808	8.87425661326926	8.14812079137225	8.15808495646397	8.07616703030413	8.18821343973924	8.2438254360603	8.03712502196215	8.12316716471089	8.39933675392893
substance withdrawal syndrome	6.94325090639127	5.66396860367461	6.26308106516199	6.4354549871961	5.99482769387368	6.66464173597853	6.49258761060732	6.47810888928869	6.77205190253287	6.68584392496694	6.64948649160077	6.52411819021255	6.46669649974394	6.54363701897467	6.70870473878205	5.7120245856072	5.67141911468446	6.48854222365929	6.6486507601701	6.49905480837693	7.12581685816233	6.74212368815206	5.2225750660828	6.2016711712808	6.42146449437642	6.51212948637635	6.21058765019346	6.13841889366961	6.48650024303106	6.48791651501647	6.73122656703765	6.52859979541036	6.42699571307013	5.94541809243637	6.66980318350758	6.54249346581271	6.09130019297991	6.21065570613877	6.45082256719659	6.36728389114644	6.92486815307961	6.55314723259744	6.64025814242988	6.99117586194169	6.34915978429055	6.21716653889357	6.60332747957766	6.67467709691528	6.85204551745038
tobacco use disorder	6.5115563136805	5.50536128214421	5.63300218033199	5.55170505750896	5.27504624547913	5.86704326234256	5.48565227360133	5.42920033644378	6.16420773561649	5.97232950231425	5.88562095706667	5.5573047412265	5.29681554862829	5.55340468688684	5.46833970485693	5.71602679412703	5.30143259058941	5.28251045896105	5.74180115632635	5.93093171537389	6.41570025120564	5.84488154679561	5.18285445067622	5.58731164696428	6.02442334059767	5.58916897516922	5.65839581384938	5.71450653287759	6.67649606766413	6.70931788334854	6.70638680242239	6.85923038046588	6.32060243704026	5.56132406237308	5.86170037906841	6.03564238798071	5.33641142441934	5.61883769417264	5.5946269805049	5.48120718195498	6.59704059610208	6.97525663214037	6.28867294248104	6.2342609563539	6.57476751392695	6.24933725040957	5.99568025040859	6.08101579498508	6.27146603525067
williams syndrome	7.40141542166107	6.69425146882867	6.90207736571821	6.48068986775867	6.46632665153496	6.61173257602281	6.31605560214988	6.43986459531556	6.62945139692918	6.44765459060794	6.85916712840916	6.13862105253015	6.37177008819896	6.42522744105858	6.5451055676552	6.91556651880145	6.68420228898295	6.45155944036171	6.77219783051348	6.87710375435246	7.27052328223887	6.40022138837254	7.93313228969798	6.96012038029728	6.74208438455292	6.47739037989736	6.85800874724294	7.06797206440515	6.83995386344222	6.82362808183343	7.29986493212182	6.78314833022031	6.69675499035047	6.61579143585643	6.78952342288815	6.88838930489752	6.59908701651307	7.04654414481379	6.45247953745438	6.67812731638979	7.14713632580234	6.94326475624203	6.68198852175694	6.70959798027589	6.57705305965231	6.78593718616514	6.80416393535113	6.85746397792761	7.18336201224897
[truncated: 42 more columns]
