# Supplementary material for: A comparison of anatomic and cellular transcriptome structures across 40 human brain diseases
Source: PLoS Biol. 2023 Apr 20;21(4):e3002058. doi: 10.1371/journal.pbio.3002058 (PMC10118126; doi:10.1371/journal.pbio.3002058)
Supplement: S1 Data — (ZIP) [file pbio.3002058.s009.zip › Input/Subject_Disease/HBA_Dis_Region_subject_1.csv]

	3	4	8Co	8Ve	Acb	Arc	ATZ	BLA	BMA	CA1	CA2	CA3	CA4	Cb	cc	CeA	cgb	CgGp	CGMB	CGS	Cl	CMRt	COMA	Cu	DG	Dt	DTA	DTLd	DTLv	DTM	DTP	Emb	Fas	FL	GiRt	Glo	GP	Gr	HCd	Hl	Hm	ILc	ILr	IO	LA	LC	LGd	LHA	LIG
alcoholic intoxication	7.02878164237245	7.11913264363534	7.29119219719125	7.44214201843845	7.19190291140022	7.27514917997907	7.12501106915229	7.59848047028472	7.70830535201268	7.20443463935743	6.89191918199044	7.27552439784472	7.64589777161194	7.22801233850716	6.84481288158304	7.35323659633805	7.69764596486851	7.31991092857373	7.62331799941551	7.0353700521004	7.7632505095903	7.11853481633619	7.31832356706463	7.39650858290922	7.44151702921414	7.40103986171439	7.48398941601048	7.8416102247724	7.70247801225543	7.51478432811678	7.53791016134406	7.63666447253976	7.31668162808497	7.37513753727744	7.69614218605999	7.53042212774475	7.39622614274609	7.23822195120133	7.11035711884605	7.58355112990925	7.17648513298939	7.46073091039691	7.44130435322663	7.64151721540227	7.56674702191754	7.1715564611388	7.55989974406541	6.98872121194846	7.38251742511342
alzheimer disease	6.64578267368671	6.90564505647408	7.14582663298346	7.44612891815532	7.17572936840969	7.04072157390828	7.01342747448568	7.46425817373807	7.58548879592837	6.97412815907817	6.66285253612446	7.05589279063128	7.45345468597098	6.81244175132677	7.29845748938202	7.14579759006105	8.08744282904846	7.12395678173923	7.37500242165529	6.94907041240946	7.46916030111743	7.12982946973898	7.25264850867614	7.65319292290768	7.04203883916118	7.48539729336073	7.21034043189534	7.41655104464651	7.48572645510145	7.1469071932663	7.12030607212993	7.82723388823651	7.34707673650003	7.16462979592062	7.59975987544311	7.52254334872043	7.54302064064803	7.52073267927038	7.19229099207702	7.34485016461488	7.04045343550434	7.31139070198302	7.11577450137772	7.74058926857977	7.51571654372782	7.08366565467374	7.33110569891671	6.5638949229064	7.15414464189365
amnesia	6.00295139084004	6.31437373494198	5.94245778233279	6.41703133104	6.90143469308032	5.98296183468065	6.2407343823411	6.15719115613803	6.29322794828223	6.24300532495383	6.23156566883663	6.27265116563088	6.37772817789443	5.69389691549707	6.07339359570407	6.00987088666421	6.73263666821817	6.36948045345459	6.38462881823758	5.49261155375027	6.45402565761372	6.28716672193235	6.67701108837289	6.52526642191769	6.4571972792666	6.33898710097563	5.79106272667624	5.76685271514264	6.14127670287017	5.85174716823012	5.9030153060205	6.22283210017597	6.06626916331023	6.27513159078688	6.78709474830584	6.26379993477967	6.23715465645083	6.21453628301006	6.71044705022049	5.8474313127553	5.64514218214171	6.0479357708334	5.79454579724711	6.31565079470756	6.22831069059218	6.48932144174317	6.30976584620319	6.48130503191406	6.35888178008095
amphetamine-related disorders	5.94394460204125	6.05461132049323	6.29499607921877	6.29656309993913	6.63513055113937	6.23219045547432	6.39253624889024	6.68956600053704	6.76738519238458	6.22555116144009	6.14622508322889	6.43584853500511	6.71417866715805	6.02782008767223	6.00320385666426	6.47507926793282	6.645599205865	6.4128401424217	6.51526120708296	6.01066408282621	6.65597904636055	6.1550339035909	6.47597879724343	6.54698638500801	6.57853990667317	6.45404804038979	6.26448792910384	6.53377112697929	6.53120096512961	6.30505304259902	6.2970081735693	6.58285599336266	6.26508978644476	6.39469073274256	6.47564402742996	6.45629135898283	6.38656065448799	6.29851110049611	6.50121199225191	6.37004062476402	6.10437299591205	6.32604864896313	6.22259218394272	6.60170005788183	6.71636495751273	6.11198100645325	6.47017157252636	5.93516725841021	6.42941299098649
amyotrophic lateral sclerosis	7.99077761636262	8.34667012135752	8.59170579556573	8.71378292258766	8.16706240357992	8.29904317605516	8.04602552980418	8.54811142877909	8.79775029360802	8.00816774049645	7.81785396152434	8.11949679638838	8.57384151745232	8.04317011507801	8.17422053798412	8.23225945151786	9.05051025761534	8.27600022687748	8.57667176856602	8.39856052053394	8.81484915853901	8.23557830078935	8.29164136384046	8.81002735866174	8.02524065596283	8.58167126240961	8.08787115222662	8.37730178523452	8.57744565169564	8.12963188340342	8.2277122933415	8.93627455336803	8.49748210613297	8.33728670359726	8.87975952303823	8.81622001822456	8.67026184289488	8.60056981891107	8.22181027757044	8.27492707949549	8.24809357780885	8.4721043176987	8.14030820029479	8.91043125256522	8.52431948351491	8.2183104678828	8.63416292075801	7.80746762479798	8.27830369889106
astrocytoma	6.77695815660474	6.98501847624415	6.91358137318924	7.63647813437954	7.19491026579312	6.60510445547469	7.06076832712437	7.51179918165345	7.71938090536957	7.18765446004838	7.12719901522668	7.31997300348334	7.77885051346183	6.85534437335485	7.42527441065289	7.51125776032685	8.21796272534423	7.15380852323641	7.51228814286067	7.65879049828641	7.38358210278782	7.11938263717184	7.43874362988086	7.44510068170029	7.20660397198817	7.32729347999909	7.28614634880002	7.44571553213516	7.48886465971897	7.18980168343297	7.35452266146425	7.6538510090661	7.23250281598801	7.15664105781917	7.62133495311581	7.65055730376713	7.75539059412	7.57043142749652	7.22729246197012	7.4287351549426	7.32319004318061	7.43767691491149	7.08308310953321	7.77085977278965	7.55325360428244	7.18293214071493	7.42309405409291	6.70215759571968	7.24171571205773
ataxia	6.09620471937032	6.08680539720365	6.47628503574476	6.27022387720921	6.88313049828009	6.21471499727531	6.35697141611623	6.69868752350996	6.72547289558542	6.27647020435066	6.07532459829596	6.38255852867005	6.63592592837973	6.75398522483778	5.53797091503074	6.45595239168119	6.35266216454073	6.80344617280912	6.37734734649378	5.51396828567785	6.98275660826282	5.84544913364725	6.31309846586427	6.31556921555197	6.58578418054821	6.9102012858394	6.42875050138623	6.89538159149321	6.83504816453485	6.50382674087254	6.66962919029693	6.7663414432808	6.40641119033937	6.78359795340514	6.47060450644492	6.76316080528741	6.49786644909704	5.95384038093388	7.13476864916939	5.8223919663032	5.91878103973704	6.58229033051186	6.45716122280473	6.58542105420083	6.67957187298409	6.05704510943211	6.81097177270267	5.84879474561726	6.79387385010622
autistic disorder	6.21177344124392	6.41034496171464	6.48785916319874	6.79491318335655	6.87126367967206	6.34215860836832	6.86572689565066	7.17179753376358	7.30747922522753	6.7872636976064	6.57478223304499	6.83254258750242	7.19416825530506	6.33629834732937	6.26849768702416	6.92709126265852	7.00343004948835	6.9868050701641	6.91963044327992	6.52120887513727	7.27429407468716	6.46594484882296	6.9911991627416	6.8380298840685	6.96541756413678	6.79659489849842	6.74642447620576	6.9648311718997	7.0177209744564	6.83086810208676	6.87219249904139	6.95611450409064	6.61140025427891	6.96315172841871	6.97473636382538	6.82384026673352	6.79126268558974	6.690969615809	6.83016636948804	6.70183995031522	6.48427045772311	6.8986869290191	6.72297711125239	7.10054303718223	7.24489407993289	6.61968873150631	6.92051223838759	6.30505765623754	6.99178279742389
bipolar disorder	6.68870460760305	6.91829225155143	6.96547065407249	7.17575020168964	7.28524846130833	6.81302843924082	7.1959946252013	7.59458338054874	7.72486926788507	7.20019157310827	6.93862236415301	7.21950951061895	7.59660775993103	6.79952553061238	6.63674134616057	7.28601379851803	7.43109260790779	7.33225709883644	7.33105368004529	6.69111620731955	7.74155960460322	6.89374359147369	7.25769384437528	7.29062826707728	7.28257397362712	7.27384635897981	7.16487835407704	7.44790669870024	7.46644421085841	7.1949581350905	7.26236535966608	7.45378534689241	7.08143035751324	7.34997599932584	7.3983511558569	7.33412343449083	7.24807372308109	7.1129784109005	7.30469530207598	7.11420425573353	6.76632383397056	7.28184821988318	7.12335908654592	7.47570976450565	7.58269256420335	6.95601557010776	7.42737665384083	6.65176186268411	7.36458856555938
cocaine-related disorders	6.49481835632381	6.12753181310651	6.27344578922369	6.76490109397366	7.38976812007029	6.19142720034731	7.26620163702058	7.55845034325184	7.60647355084813	7.14914657777108	7.0046750768019	7.19675706844568	7.47597037629563	6.37428941952567	6.4064831871926	7.21291792096069	7.09276604367671	7.30296432825231	7.0302769863952	6.27023186586471	7.6189364632789	6.53293200488967	7.30977639884061	6.75234235119734	7.41936797439906	6.66354480153215	6.81048300673312	7.08667276869717	7.09566859382106	6.93743552752359	6.95188104836708	6.84510550712891	6.53014436284083	7.25490906698035	7.03638211442171	6.80961859307873	6.78938658973148	6.5515559081553	7.24469207432096	6.68857014377524	6.34285337146856	6.87553277518582	6.85965145883285	7.03846146912555	7.61980853739579	6.71302081202227	6.88121236267545	6.41512171717531	7.3081469918295
dementia	7.47214782340603	7.41107069441633	7.70289440351546	7.89090669637262	7.6763726167259	7.57648844724388	7.39726859435953	7.9164325322132	8.08147366159108	7.28894765197284	7.03035355288452	7.39939741071677	7.75289332852259	7.73354252796216	7.9317065714756	7.61326995234607	8.49507736320442	7.51012902825403	8.04969732465568	7.81488107007424	7.80486841829249	7.6354539090854	7.70227560052643	8.00284905265352	7.39275072568419	7.98270618022783	7.79837362972467	8.09136431180615	8.07641444156033	7.79301233664806	7.69671340320589	8.23873413745297	7.73617474838106	7.49038414459315	8.01998856672236	7.96431353605633	8.35933335029082	7.88915274392749	7.81807925853704	8.08279002646156	7.89576561053409	7.88089578278236	7.726329009733	8.17710238189355	7.90034091297501	7.54955035563766	7.91492395312817	7.42338507913539	7.45480070447665
depressive disorder	6.42836564798069	6.54229673529085	6.58761052574043	6.8800901652579	6.99220303372063	6.4490944475623	6.84228277273353	7.20060880655546	7.2974842666693	6.76645624710242	6.5595068390262	6.82288949907625	7.16746626106353	6.29958993087425	6.38067961671736	6.95580631808052	7.11223700024454	7.00133925373565	7.05889157155308	6.35095038061787	7.34491953872171	6.64668810480622	6.9357251139143	6.98138287910517	6.8476498763491	6.8598772386916	6.76094191955542	7.00062538325579	7.04161610572052	6.79466228868936	6.83461728696703	7.01842235303127	6.68871312384494	6.98201541850962	7.13293020964773	6.91907608062846	6.87510950331666	6.84416163946668	7.00781038517733	6.8148285799335	6.50733862431231	6.84580681847629	6.72863015185713	7.07806808549256	7.25425758479106	6.74124790473778	6.94792253982507	6.41014809365046	7.01733561964528
dystonia	7.18835390378877	7.29945183587166	7.41374630798994	7.59636172682492	7.80693165872027	7.50105956475888	7.66661541263697	8.2025706542752	8.31678801061766	7.71771245528994	7.46990701567625	7.66397899067352	8.03615841132406	6.91095292054504	6.9740158396366	7.87879570379072	7.77884556961159	7.6241580518755	7.77474112695189	7.23766098803353	7.97715616043013	7.42629127911319	7.80326464951769	7.7694887674917	8.35983724355872	7.75371891866965	7.18915585223887	7.54608859855168	7.61144047208312	7.43530557077094	7.52510621431666	7.84514877118571	7.4799981541403	7.60599556170421	7.9422449383617	7.77118189483927	7.49298937175988	7.51518665832505	8.01235262764541	7.46675929714207	7.05843899411566	7.5319044387642	7.23598804425349	7.86359564580206	8.17037448603584	7.59889933395923	7.67409608033215	6.9718617669586	7.63431756154288
epilepsy	6.36656176083877	6.75980561525098	7.06080216383078	7.12879078381766	7.40835265539109	6.83282282675454	7.43937780175592	7.80199108478142	7.82313382871337	7.37510452100627	7.23404307418147	7.39713195172129	7.70884533908227	6.73040687364616	6.39193954274859	7.45904016093993	7.30381260076901	7.66296172542832	7.2404644391661	6.34880979291509	7.92042300385461	6.71040741072218	7.34145480375424	7.10663725754574	7.85418646917621	7.14278705971633	6.92539679175832	7.32565476185533	7.28275339698525	6.97431066976706	7.14950429800666	7.34570687778505	6.93613583170121	7.63296070531295	7.38046470734662	7.23093596443063	7.062004595168	6.84727673062591	7.3307772594447	6.78306953780352	6.69437569794236	7.10274480632388	6.95229105641895	7.36794544244305	7.86255100216016	6.87457515706667	7.29280712769194	6.4726901745897	7.68449160407907
epilepsy, temporal lobe	6.36757778328997	6.47921095247555	6.61733726856178	6.92736777055787	6.8772742761065	6.55485068064191	6.92326157965816	7.26731687185086	7.4171490687186	6.64191231660256	6.56249518943808	6.87118866347721	7.24219310340684	6.68514846519687	6.18592176897965	6.91367088693748	7.02370627158801	7.15574435172643	6.88524271054555	5.69352452209817	7.13197022575399	6.61247627545516	7.04289197967289	7.18125958081592	7.28829696028268	7.16409359583588	6.7011266052151	6.78036909454308	6.97437575723236	6.61620649863444	6.44395019891959	7.174880690203	6.78340394150412	7.13647941777227	7.07018544417984	7.09203447743622	6.80145722054507	6.85562387842363	7.05621038717854	6.40430000641369	6.03958075021991	6.6739037277611	6.45226672481055	7.00398785405004	7.40262878927252	6.48269127180355	6.7998584256141	6.16308382479959	7.16082775434803
frontotemporal lobar degeneration	8.13304083695483	8.34019783696938	8.34437127885026	8.32151648641602	8.41087644555448	8.12664025080351	8.04521620011642	8.39742782646204	8.48991847392882	8.10302763057341	7.92381413293252	8.25738575490394	8.42880144591503	8.71183198605974	8.74228641344961	8.10107260951796	9.7520454801497	8.27994114547934	8.43576672996758	8.26449031410972	8.72817459999374	8.12020293917085	7.74849109463468	8.51979352403463	8.49840624880581	8.69874013092496	8.31113110951836	8.50541911954271	8.58403809878249	8.37487216711332	8.29025780024601	8.55488849691626	8.57797774354706	8.34675855607123	8.71242658084726	8.91934101165677	8.85907790553155	8.36935786787534	8.3007009890318	8.08372721274291	8.00206012512291	8.4294734567476	8.28545217690105	8.56945056354601	8.3242341408736	8.32392466630328	8.2579561983663	8.08955767605513	8.35531555293308
glioblastoma	6.65107889536575	7.13760946395476	7.20744483714073	7.63113781092945	6.96230832684535	6.88060149544158	6.91485481889051	7.37303474407118	7.65253702040027	6.93688995649719	6.59879028372841	7.09332571854776	7.61885036886865	6.62798733560901	7.40860622919848	7.17512299713651	8.07345688801018	6.9539814937045	7.37424263103289	7.43265822841391	7.24168963759643	7.13798006331059	7.14041665073546	7.7265973443852	6.90826179406073	7.57191516069111	7.31958283116414	7.4939228953959	7.59521992824959	7.23743590315469	7.29046269026066	7.8710939947953	7.43808553084622	6.99799259073331	7.59490188883264	7.71391569332988	7.67497363179737	7.72563487570681	7.18419328427899	7.50242821855356	7.28540451618013	7.51336957386848	7.20559066636278	7.88041289796294	7.37840997562769	6.91081960919607	7.58009401867911	6.50603926829329	7.03471101796773
glioma	7.14980303447252	7.50464104644205	7.61510450588767	7.94137940120408	7.54460379856705	7.25799721291986	7.50342173659329	7.76344901276689	7.92138642485774	7.13116465506157	6.92896967680594	7.28989585755826	7.74208160966053	7.56821341941481	7.99917082682691	7.48653707440096	8.63101145876017	7.42713748848765	7.84569542280383	7.86621587511964	7.85861679886518	7.56404124062023	7.60710460054361	7.98867138290582	7.24837819057271	7.80210074735547	7.64009674463171	7.76272749187095	7.88614344896646	7.57544350526894	7.58395995593992	8.17922539051703	7.8507244195537	7.47110586529583	8.00670444375867	8.12081242736152	8.16304490271886	8.02386363509206	7.65389715612976	7.79026346542297	7.68043097849943	7.78057437413642	7.51369924232113	8.07539353864574	7.79493142029774	7.5001349366366	7.75999750961744	7.05747190458027	7.46923656379448
gliosarcoma	6.32271082836184	6.65055525495769	6.88368741703829	7.31300168620193	6.50196576469294	6.48441170845933	6.77203061562947	7.15397299644173	7.29239204630196	6.43269115734193	6.52946912614816	6.7087352314068	7.18392296906137	6.52539444209765	6.7437230143066	7.03011038537755	7.15315164295403	6.65451792555914	7.15281613417741	6.87966055656824	6.86433331626306	6.74450159444713	7.01604410997028	7.20701771570327	6.2897591285659	6.90998014268784	6.97654647648773	7.10402395195132	7.1709524285143	6.88313020813122	7.01784902996326	7.14539302874118	6.80302403424073	6.69559320713711	7.35434818275296	7.05107801097149	7.18385507186641	7.21365472780207	6.6264396838441	7.03736977987537	6.69466039330035	7.0465236059578	6.86426305227478	7.34556829636186	7.01145595150764	6.81748561936614	7.25124158437857	6.39334938455348	6.76353633559393
heroin dependence	6.11584203136307	6.20749388966762	6.78258375859745	6.72111633649227	7.41266758073405	6.78484255389135	7.0961442950426	7.45810398361366	7.2975422208404	7.07402521315196	6.76315299905094	7.08722785822761	7.22538325400602	6.92631144193531	6.38619615188245	6.8446419626339	7.00541291055838	7.23602121727995	6.99959459306594	6.27134166802112	7.80696575611319	6.26522874234637	6.97640716770742	6.73714136043926	7.59016191846087	6.76150882932704	6.66971135072498	7.09971073045543	7.13857962850873	6.93386566174193	6.99264830260706	6.95582292404864	6.52481593489013	7.20705730609513	6.98991085684825	6.81397291516983	6.72609060768544	6.42793253855492	7.25135149988729	6.73856562982384	6.74434572934816	6.77600616828473	7.01843295708352	7.32134613616512	7.37643432603175	6.67055686652807	7.08979290109762	6.68757164459048	7.21928964188235
huntington disease	6.31645375427271	6.53409534178788	6.5412306430128	6.59453752366274	6.67047236580667	6.28096888900658	6.73517788582751	7.09781877893724	7.41830580346986	6.72021298585997	6.73924446712466	6.78771241250017	7.10350373218226	6.53861484891649	6.18485861712576	7.15535584561302	7.24045841196349	6.58627097822682	7.01764877950699	6.45078944301349	6.77451416060073	6.6173571091082	6.94001657685069	6.78154144340108	6.93272230057274	6.93319485580956	6.54357594330722	6.78407959742683	6.96004292685546	6.68473326048302	6.76118901024831	7.21862485438353	6.79725494114628	6.6013168889825	7.03940918278075	7.04351451653396	6.72113983595103	6.6148470922937	6.76156010555561	6.79886746594581	6.52958599637248	6.7823489681577	6.50861853973025	7.25906514151716	7.11208518414618	6.90375925897816	6.8045899152919	6.62105111601449	6.65868908838928
hyperalgesia	5.85700604903101	5.70438477070121	5.83014414565548	6.0516716453317	6.33709472469582	5.800094432587	6.24359370373779	6.46305523213721	6.63773427771903	6.11619667077963	5.92371412830362	6.33089252165239	6.64878793874746	5.87825097304456	5.74915931440355	6.25188319392288	6.38646875251861	6.21608790855025	6.18218519808169	5.85763946467521	6.5588591794516	5.93575132355548	6.32100427277576	6.15488059490363	6.25911084995332	6.13366599811097	6.04622430561938	6.22480598484633	6.26200824263425	6.0708933461753	5.99891592983544	6.22848865484541	5.98400987733748	6.20644741867183	6.25581618346398	6.11495236460113	6.11322385638248	5.94740788338225	6.28451937466844	5.80513487209639	5.81994208436235	6.02725126409146	5.93402714007785	6.33191453917144	6.57094185941709	5.87092259585067	6.09670343534086	5.92438123662005	6.2763410419334
language development disorders	6.29039368491797	6.18022655639762	6.85844176882295	6.71905397198444	7.71745298605203	6.61775252226797	7.43253322755167	7.78608454384814	7.94014064891957	7.62989759920727	7.27183574224247	7.69745532903738	8.04948685572003	6.93937061489455	6.60139551478525	7.44111161243873	7.61863197967646	8.01240002747157	7.06780539681009	6.90836202350869	8.01533015103163	6.52535968085562	7.49532482588268	7.08778999523194	7.9838441578975	7.05668486426642	7.23865845326474	7.53670942542218	7.62787462773916	7.42780191241133	7.55129380708922	7.18271832434048	6.86217194513442	8.02921440934674	6.9521638146666	7.05917439944623	7.26521564622555	6.77170939426346	7.63957185503785	6.90949980436971	6.59607031241956	7.68115522637938	7.46057510397837	7.52249639001689	7.86898180940001	6.51340894679863	7.51377278786641	6.6999825477428	8.06949075386605
learning disorders	6.45686357187023	6.9506891930493	7.27974100448554	7.47622703576988	7.24827073980209	7.18248070073319	6.93972971790836	7.57151620687605	7.54605567026176	7.24102468213142	7.01292012801108	7.30826053103847	7.62536741965036	6.59250326392011	6.67430895519117	7.18568926980505	7.63852091187386	7.18154962941155	7.38743927323995	6.61266633478014	7.63874359270972	7.17657141205547	7.39862226637668	7.52238141575993	7.30088302749332	7.51501894887511	6.99556459525145	7.25453837110179	7.3548899271325	7.08033612653445	7.15230389778032	7.61201312628068	7.11679141444028	7.18135617333763	7.75459652719252	7.38830970327234	7.2054413327645	7.18748695841195	7.13614577423646	7.18947876843479	6.626824117336	7.21361297122893	6.99177546216839	7.70415618538567	7.5591900976335	6.97732008898792	7.3023129675219	6.61294413928171	7.28278880765906
marijuana abuse	6.47507585680939	6.53750053604241	6.69907679257592	7.08616776172034	7.07209119025875	6.4521674085491	6.72290222864565	7.06503662335109	7.34615025724533	6.62841274028205	6.52697875590454	6.81720097877331	7.23854047102416	6.41668094214795	6.39629506044945	7.03005825234444	7.23052860276446	6.753489790606	6.99778552898244	6.31991396662812	7.26186327356814	6.97310055875017	6.89099035898966	7.2250521179089	6.91998887665426	6.84573908265346	6.52543830049995	6.61647416611461	6.82561822582125	6.54185281496772	6.51455785251937	7.14063216059642	6.80107152028952	6.73992612659881	7.43097992164231	7.01061807573955	6.84159909525452	6.89231439188411	7.28953965796789	6.65900345434596	6.39884532840427	6.79393159797378	6.37760613701026	7.47754621143104	7.14515316225286	6.82519672160259	6.92678100583641	6.47599106761742	6.79928667421075
mental retardation, x-linked	7.02464785287319	7.40515996971841	7.10364267951642	7.28301729111584	7.71843561821506	7.13536610735417	7.63513498207957	8.02152687797417	8.08541483309149	7.61732684878294	7.40233895041418	7.57133977261056	7.81174856091483	7.34625492906376	7.03641064213302	7.70517103027441	7.80035228205288	7.62261257399443	7.63273626713872	6.95740031271922	8.00633093897849	6.97817875601055	7.60971855227606	7.31783407016002	8.22490872528995	7.58992959728656	7.30566700371886	7.73793269264231	7.62026505459333	7.36578518367134	7.66959507954478	7.57409900756176	7.1958754615183	7.66540676693344	7.60000786396374	7.49758814063548	7.55975750421322	7.12633894216866	7.57674125192909	7.51370030960074	7.21160755119806	7.54380884277152	7.32170840521227	7.64899314943563	8.01074163338631	7.58266787537072	7.60552854120747	6.98473025281786	7.73346308889439
migraine disorders	6.45401158538905	6.75890543451131	6.47485694742286	6.97585308446754	6.64802379552819	6.3368141866886	6.29190285408992	6.75877050323191	6.85986457234118	6.31263395729893	5.96103804892981	6.57358640758305	7.06904865315807	5.82918228671544	6.02489641096755	6.54018325043966	6.63074702527625	6.51863135227844	7.00917619798921	7.10958619270072	6.70808745918783	6.54749411187347	6.6638350216819	7.0846894159885	6.29786149527727	6.8232615130819	6.81477134647283	6.88539022273407	6.98409882025803	6.74476322248528	6.78497557130733	6.94656232353936	6.69812091673799	6.53317184554771	7.01877993472914	7.05190334170089	7.04885010318727	6.97018866342143	6.93221563044114	6.8441953441552	6.52018923295447	6.92611977171837	6.6342428799596	7.31619018853227	6.89709943075833	6.45021463376779	6.90724181324001	6.08675525978582	6.48263748765641
multiple sclerosis	5.33670877673691	5.58450479701925	5.89275580906609	6.13275967254172	5.39795111167588	5.89480359001872	5.5444228228917	5.9205882353471	6.15920000381684	5.27685560888212	4.87680379632859	5.37592086000471	5.88601920371281	5.40843196321572	5.87180013148045	5.56037879014569	6.62895712653236	5.43510586802649	5.99189874140534	5.95258869699464	5.88512623987626	5.90208758118806	5.74439690821984	6.42444565483849	5.25939477885363	6.5631200467456	5.7072362047611	5.77509285293439	5.9736400651658	5.64763430068643	5.40855503792034	6.66098898783684	6.21223652540331	5.48770970922428	6.11931422622847	6.24796952536223	6.25851810292041	6.2621070275919	5.74437769781065	6.24415413592124	6.11936571347707	5.66479209974445	5.55988419973095	6.52685867439524	5.99939708422842	5.55494702351008	5.83441656273495	5.30050669270038	5.54494555489722
narcolepsy	5.60458028535207	6.0579190090869	6.51084765957555	7.13542448555965	7.18103047461243	6.35865765541376	5.9732607052217	6.32778898738912	6.55702893976207	6.1031824171021	5.83871196105312	6.2880185268371	7.06973584976199	6.14611336264497	6.37519282429862	6.5926427401669	7.18925000361251	6.51506601988347	7.1103268713148	6.13282281383199	6.91491235815728	6.87505790626473	6.51656446693705	6.90092507433627	6.22292737426786	6.7061604511171	6.31305063779245	6.22189211716108	6.53044819345102	6.10093061362292	6.12530732882479	6.96311087317947	6.65139325426516	6.59715994891855	7.61728279142781	6.80578018894373	6.97851533537321	6.84013945124681	7.35298065379141	6.94200506221567	6.56728474003295	6.23959595957766	5.96994640689634	6.92065420499779	6.41997755499804	6.43616363233358	6.48812142053498	6.23185228394919	6.54671012304858
neuralgia	6.92381186635581	6.74682225056349	6.15783094629315	6.73729319150131	7.06156049591714	6.00908334625665	6.53186812554781	6.69990613808981	6.62761917613331	6.18350334962188	6.15693478797273	6.45046755499359	6.91524811694946	5.63169004437675	5.91159903655435	6.43155016052726	6.23001519103946	6.30731579522598	7.04390923225543	6.514839330845	6.97903290798297	6.52136123064132	6.72696357161156	6.29121179829894	5.98548184181094	6.63294470313691	6.09824519695066	6.16501575637908	6.36329002750478	6.22498629625142	6.24967937666557	6.45188162759939	6.26311578272965	6.29018833776816	6.94659473019758	6.4193253671091	6.63935284936683	6.20840168938221	7.10055326039335	6.56632118999015	6.96349891582138	6.26478130411877	6.26068164290149	6.34545390059042	6.6028389002569	6.8868323033509	6.17521810573558	7.02256844723507	6.38155575538379
neurofibromatosis 1	6.73998781926736	7.09644401791643	7.3756297726225	7.54136130379732	7.49314987350121	7.28739050058398	7.18274724575242	7.56481989596408	7.53099828250642	7.16789646265358	6.92486400918491	7.13779122016828	7.43118262518621	7.63271431688552	7.65798502305248	7.32887914644959	8.49734021506088	7.37583563604393	7.4491680850642	7.66359508610919	7.85910337229784	7.07708701824605	7.25443040516492	7.85072995558929	7.42511002885431	7.72766725557383	7.1125464967625	7.52008491345535	7.63074770861676	7.25138344858796	7.44448320394454	7.92669182064202	7.39033758546929	7.46109018988412	7.84629683955825	7.78207801083603	7.63770620117317	7.5262825659954	7.40574360702356	7.52238028220796	7.08523021866885	7.35668978650272	7.21039545751161	7.82943780752272	7.58122103854041	7.1671912310004	7.3620739792079	6.7869773922806	7.5070468170385
obsessive-compulsive disorder	4.67669321142214	5.17964087423161	5.38530299671707	5.26023214910471	5.54077147406474	5.57002441524241	5.18834766987813	5.53172909491011	5.47174720723325	5.35651460852747	5.35024101170321	5.56852202966926	5.74983820693008	5.2153775568439	5.01415979882647	5.83875993584481	5.70785896138646	6.32522828897557	5.58815145866832	4.11057066840777	6.06634270581446	5.25836983885926	5.6484640119414	5.33295338241234	5.44496499815994	5.36892247243116	5.76708815915581	6.03522160135644	5.89169181865687	5.83824418928713	5.73604661082621	5.40198343473317	5.26726776551525	6.39029653397757	5.7394416143772	5.49058489546835	5.15112129199662	5.21400903053496	5.34905584717023	5.36258590799222	4.89498770851318	5.77821194642539	5.67832166765427	5.64736982549071	5.67236205230061	5.47335796314406	5.38850379781646	5.1603687595907	6.33892428379677
parkinson disease	7.20927378311316	7.65703123048744	7.8531964926337	7.89051206873426	7.86364478564547	7.82062474383054	7.61259906631038	8.04282146805212	8.14966803412934	7.60605773337407	7.38048003275564	7.63827524800943	7.94068613628961	7.33878982089309	7.63733609829397	7.76676374994209	8.44538641004526	7.6684923784145	7.99032016528677	7.72613156775115	8.13173629933955	7.50569920925284	7.72198267766646	7.96293713213007	7.83047355234954	8.05363649409513	7.54693337155629	7.82670583237638	7.9164385129491	7.54534698862981	7.66639896266961	8.24428404404436	7.76714303167849	7.72298488856547	8.19401900190414	8.12094579235353	8.0457910505675	7.76591047470838	7.90456170423211	7.78724161087481	7.6418100350786	7.70543846802613	7.49807895505879	8.07601863207866	8.04493202579749	7.79694886090951	7.83246975191464	7.41350158899097	7.76597363805485
parkinsonian disorders	6.80915609176602	7.1075867235344	7.01856257564464	7.20247521775756	7.35941815568747	7.12848549384873	6.87820342969597	7.26359072438251	7.43707286786746	6.9865001658421	6.93013121131095	6.99808917010606	7.12892872664556	6.82875164951923	6.69416186087512	7.11092791240391	7.49253247084157	7.10577578946596	7.34503566928297	6.68507414282915	7.52572497184848	6.96306594288077	7.16496629981408	7.21866450382761	7.60016338319201	7.37679811391469	7.12239646073897	7.55249364932526	7.47323371243557	7.23501060423427	7.36502745154734	7.47714971105402	7.09700266286139	7.0610142315277	7.57440827707463	7.51387465211037	7.11913109033623	7.02078774879067	7.34731463663011	6.83210155968664	6.65482000939578	7.19617194711092	7.1622060742738	7.47073287914327	7.28690518391382	7.68648277231723	7.15543682665262	6.97575343673678	7.16734523229146
schizophrenia	6.47950419488479	6.68230021668229	6.81315669405891	7.05831773878729	7.05321919086451	6.63947286078575	6.94656820043522	7.32726601556865	7.47042188015838	6.9233249311022	6.69899513239768	7.01398979249053	7.41196551253494	6.58650531796737	6.62492322248111	7.11324601059331	7.40210598407216	7.09037301835729	7.17072531075969	6.67929283898303	7.41422070850345	6.74313876208554	7.07053555154645	7.14342410758958	7.08245337473895	7.07638435393078	6.94740464472981	7.18724787150953	7.23333110914298	6.95405718060393	7.03066055903887	7.2776800893769	6.90522966518773	7.12300021022053	7.28740015971348	7.15256243337394	7.11998870869234	6.98071466570532	7.06603346290337	6.98179301956704	6.6786601344628	7.08621814077555	6.89021692637419	7.28878968502865	7.37299450245622	6.80007399393012	7.1613224717454	6.47615504371259	7.1281703743093
seasonal affective disorder	5.5735471693188	6.05849360130583	5.63771450561848	6.3998226132938	6.98418314599587	5.4377097885776	6.74997372704546	7.09412129124478	7.07300641531782	6.65090076490339	6.51487333856844	6.76372492126178	7.04427298102747	5.91406790192944	6.01898343027467	6.93778682058531	6.83116950681399	6.88389700685726	6.84728648684067	6.41417807742236	7.60033636076774	6.47590422182845	6.82178644879901	6.42851819803498	6.58989230359844	6.11834551883655	6.2194919411859	6.56003469070813	6.58170881120635	6.43708258005635	6.44733855255853	6.64972314630319	6.07518040841271	6.81635544378334	6.91223748960861	6.36770165843616	6.42557928808419	6.45440942349253	6.94100534461525	6.2270430786128	5.87056734097297	6.41157462249797	6.27475362209371	6.25569630091324	7.18166825600608	6.51324450039238	6.5202689661095	5.31786035053408	6.89649992909719
spastic paraplegia, hereditary	7.35579962560473	8.03546392387862	8.02284659476596	7.99858333976892	7.62349711791609	7.81592257766614	7.50614991365737	7.94745536251952	8.04954789098037	7.59892298426866	7.60750934411053	7.76665507259853	8.12142433252101	7.54848098763372	7.89572547219695	7.89873119595767	8.9126572572262	7.74123194365278	7.97151553820313	7.4348275093129	8.2092022975801	7.70541722591121	7.68007402113864	8.31153805417485	7.8650634786117	8.23618463999272	7.6424180132872	8.00585628317162	8.1248982625563	7.70583251844835	7.87066563357141	8.60484718285241	8.04156205467542	7.82117524092287	8.42800156307018	8.36144318978707	8.06708096996155	7.95710755832767	7.63166292581222	7.89972612004343	7.45048009830351	7.96137069123926	7.73683033932415	8.15416754096849	7.99964698391801	7.7880632695458	8.04198488356526	7.2547306846048	7.75217787123836
substance withdrawal syndrome	5.80498226567766	5.42121044716713	5.41827148681192	6.14418821428216	6.35430014236726	5.43280299253684	6.31041463968677	6.75549513430693	6.82491457911786	6.25223649727616	6.15132625352085	6.4306799645403	6.59272104508382	5.52050862941653	5.60341798771917	6.35495836181257	6.30999650554584	6.53826993200891	6.26294270780014	5.5652803230121	6.80022427121991	5.89117696466225	6.51739445547332	6.12372562015933	6.51139905001426	5.89910828119643	5.94793456560732	6.22469155996004	6.30547105912389	6.09559946395246	6.13538990282173	6.07565339742463	5.8670659289232	6.52820133010561	6.42871791614028	5.85849211329243	5.81564743157879	5.80565451629693	6.28458205360835	6.07025311581613	5.71656837077858	6.11078456511778	6.05454691961659	6.59123156244442	6.77787138167851	6.08689417875726	6.15859334310956	5.54416548376615	6.5220682087405
tobacco use disorder	5.00419656651664	5.49554612684516	5.21638731269124	5.34865843676433	5.60244654145507	4.94585227996878	5.32806855730488	5.98821663135109	5.7223637299676	5.13825822445036	4.84046172164117	5.2153931645657	5.54810600679113	5.27742062590021	4.83803944430895	5.38132093377912	5.74644283417519	5.45092373860949	5.66810502848973	5.29354557808092	5.77521909280394	5.14054699210952	5.32976047177687	5.64885218375884	5.60018558761839	5.53321796611378	5.63231527067787	6.27877743275577	6.03637963833444	5.89975704843719	6.13819612242134	5.9054740681239	5.33199839889351	5.47565421447032	5.82145991623985	5.30318002212288	4.96162458386882	5.42211755489573	5.34316292675797	5.95833818347851	5.491475239483	5.60091451153977	5.89745295605917	6.1060427563513	5.87475711280864	5.97784363409187	6.05806839006729	5.06832823475396	5.50502842650791
williams syndrome	5.8335197699551	6.47492852164486	6.53839831508568	6.75042700317206	6.43807301531038	6.50376454216306	6.27861260198702	6.5984589786421	6.64693210488935	6.12919963494327	5.92779278598571	6.45310499345053	6.87701248447177	6.71324919100716	6.2511016344354	6.3714144814868	7.07525650953035	6.50144834289295	6.66105101046075	6.91899600876267	6.72292623172848	6.29262851003546	6.49733025864233	6.69736359552989	6.67733040068191	6.72894542751602	6.39399998998279	6.74982258646005	6.72594667998448	6.39935627562277	6.55137368384631	6.76513245471366	6.38415257251762	6.58351854441268	6.99407760480777	6.65723741429703	6.52890465705885	6.48383310196614	6.3329575952402	6.56298498009686	6.2889859968446	6.56860684704942	6.35807308615168	6.85878264002939	6.69135014282882	6.25758080686616	6.83819137693269	5.7903609216157	6.60092186953143
[truncated: 38 more columns]
