# Supplementary material for: A comparison of anatomic and cellular transcriptome structures across 40 human brain diseases
Source: PLoS Biol. 2023 Apr 20;21(4):e3002058. doi: 10.1371/journal.pbio.3002058 (PMC10118126; doi:10.1371/journal.pbio.3002058)
Supplement: S1 Data — (ZIP) [file pbio.3002058.s009.zip › Input/Subject_Disease/HBA_Dis_Region_subject_2.csv]

	3	4	8Co	8Ve	Acb	AHA	Arc	ARH	ATZ	BCd	BLA	BMA	CA1	CA2	CA3	CA4	Cb	cc	CeA	CgGp	CGMB	CGS	Cl	CMRt	COMA	Cu	DG	Dt	DTA	DTLd	DTLv	DTM	DTP	Emb	Fas	FL	GiRt	Glo	GP	Gr	HCd	ILc	ILr	IO	LA	LC	LGd	LHA	LIG
alcoholic intoxication	7.09918926543199	7.09643128545781	7.17909758952921	7.3183399788734	7.37752147813675	7.38247361195381	7.38928575674193	7.00407480978715	7.25058986370674	7.00796917545668	7.36418807652667	7.29970670634446	7.24955624143913	7.09984339962287	7.1652621967691	7.32124127463165	7.23233533685573	7.1723455311062	7.15508195131379	7.41575464722776	7.32798559190486	7.17988975404519	7.42834423036426	7.44066777338371	7.3104134588659	7.20789696914125	7.2488134049767	7.01982612766927	7.60728114880972	7.59034835196828	7.769157937131	7.56550806036015	7.45321270486553	6.8193083829956	7.20414529051397	7.43281022370154	7.36935083701911	6.89932892312916	7.39599933539222	7.19610792656771	6.98595734396535	7.6748040685922	7.59447620173911	7.35920287545294	7.50335247911867	7.29666610404446	7.46268529575037	7.66066216604591	7.39943181002877
alzheimer disease	7.23294908006425	7.2017923567445	7.36915269972184	7.58054741977851	7.63092611010215	7.3038955644354	7.35691493015314	7.13025011353698	7.34212792209273	7.36241637958668	7.46410942628642	7.41116659176737	7.30513471722051	7.12124878937188	7.1437586703999	7.25672959888756	6.91339304371231	7.79127998473201	7.41560810717155	7.32530945646811	7.28073252931654	7.37102623964518	7.37085057074789	7.69343573724649	7.43416591050618	7.64012241401192	6.9954276036609	7.39003622997641	7.48398702341901	7.57031155015376	7.78447663030622	7.49643649749868	7.53223812586901	7.42151723947612	7.59194680145898	7.43276081938157	7.50569919525928	7.44791965079694	7.82100908303488	7.77055424418595	7.45386750527606	7.6386840868099	7.56333209386895	7.6433623952587	7.51458896815027	7.37401298586022	7.49602663079074	7.66038066893199	7.3618733660876
amnesia	6.68929867035341	6.46658056424646	6.39028732205128	6.86841493899288	7.18912813703147	7.80588477599603	6.35098275507159	6.72193981329417	6.76932712020522	7.16860545491246	6.84244205793441	6.8844535696991	6.86772399049799	6.93039895837745	6.7727484747344	6.90726168829983	5.48623039659583	6.07643468440973	7.04996453225911	6.64621492886855	6.77071455375928	5.95529301879384	6.64300950028621	7.05099408054571	7.00534568901836	6.73552328310666	6.91050849165771	6.78513124057306	6.51629331704176	6.26916016680654	6.56844731666168	6.73569811652695	6.55283575974799	6.28524642149509	6.4514051060818	6.57096946998109	6.89178340355604	6.60643230592679	6.58297438007861	6.75229379961429	6.99267448773078	6.98035302098944	6.52573506011304	6.345919727083	6.8596511676157	6.83762451092034	6.72882189643517	7.75125953057328	6.59824062860537
amphetamine-related disorders	6.13041999522874	6.05510635500767	6.31680805606937	6.3512860182589	6.65567668938255	6.31403637333411	6.40925070583466	6.09432901760203	6.41493884133584	6.38962251060183	6.53335270099563	6.45785592254235	6.31243721331778	6.29464248583321	6.30300342925521	6.41955967975547	6.04822190902314	6.15422736305734	6.40347615037788	6.34269524958802	6.31295588134832	6.19979337094451	6.3444043508888	6.42775348653984	6.50308456331196	6.42630082360583	6.31291374787862	6.25886417768635	6.3305205907072	6.34655806167374	6.49753921192736	6.4207836334278	6.40376915864091	6.22518574948995	6.36510913767288	6.4315685977983	6.34855713069517	6.175128879574	6.36483864962756	6.41048988266955	6.44855024643974	6.45867419620692	6.42827552893291	6.48368135051891	6.50474517362573	6.30345676891945	6.43018049360774	6.68277706878072	6.44131389015068
amyotrophic lateral sclerosis	8.36601233066561	8.43420737297009	8.46496137561473	8.57084104920873	8.52306334145957	8.16506819476951	8.49712311674285	8.26090667585953	8.3033948724571	8.34683114776864	8.29103359728595	8.20344698977782	8.17614998898644	8.19996214901971	8.23781286381687	8.31686209424164	8.25968384631323	8.7828695113558	8.1966806262348	8.41210353235101	8.25182631304343	8.65891667770096	8.51601970718651	8.68032422429897	8.25870985098402	8.66618656198	7.9592666418494	8.50120463632517	8.2543773402496	8.47233198194458	8.71355189924332	8.31165768442033	8.50809997388294	8.4668446631233	8.55968255002123	8.52805404491476	8.45165634113501	8.4844857237845	8.80012739614248	8.73501158904604	8.42320393649677	8.46865201839866	8.34243995604369	8.67843573258996	8.37753528880127	8.36094088958028	8.48578437074035	8.63694767645427	8.53374273093574
astrocytoma	6.78540890503615	6.85168092579301	6.95023055698062	7.0605642107933	7.39670923448532	6.96327018316496	6.99102052765856	7.18538409734077	7.07795700165829	7.06516651792437	7.15665215379911	7.02373986283416	7.18310505427242	7.16226419976879	6.97221797632737	7.14082078416125	6.72173483439004	7.78385860341968	7.04045822986581	7.09335136081514	6.92018348578269	7.60971323253117	7.1860100149689	7.19911477978598	7.12285182479358	7.11932399414223	6.82559641717793	7.08460643474097	7.09038463203254	7.14117056671616	7.26244752987702	7.01809614221226	7.13293354353123	7.11315267649292	7.26937554747298	7.13408751662712	7.01930995027409	7.00933734883822	7.57959461748306	7.33217340613518	7.20302256551147	7.08415953726098	6.99110428598116	7.035121851971	7.23076924748292	7.06557134252264	7.04710808828922	7.26233940318119	7.01667726618934
ataxia	6.26222311136636	5.98843656758112	6.27837412429669	6.42406120230261	7.07918264233964	6.24870955316437	6.2174880833154	5.51141075357742	6.3732142593812	6.98296629982875	6.48842236881458	6.36641703212999	6.38601408806553	6.14568874885848	6.19044042132658	6.27291302080406	6.83137515154984	5.54049860976383	6.63183314817552	6.60221086193361	6.18308462743116	5.57745320241525	6.56961766980613	6.22037389208226	6.36570162146118	6.27372730357018	6.18253401276164	6.56892345520485	6.87128804065717	6.89749518851577	7.03607037530906	6.70425405262047	6.64032112707999	6.20905387319318	6.44411132943795	6.64983325413816	6.18789775686972	6.30257644974091	6.41633228823286	6.29888843982627	6.89780470921124	6.53956981290003	6.68146940194967	6.51508086278929	6.55460632325558	6.11101109400383	6.87216373945031	6.45324553881296	6.60850140651632
autistic disorder	6.38331857674634	6.3854973956395	6.45099032810791	6.61734385500924	6.98738945145441	6.78258757413547	6.5440486727119	6.53675595992332	6.8301035890438	6.70721426787194	6.91793035508682	6.89728506077551	6.85706632082276	6.73264299492952	6.73457493798151	6.84843881470306	6.37386329979361	6.5440033338447	6.87577532655678	6.85188108336613	6.68384902314427	6.55387056856485	6.9710551713553	6.69375585574781	6.95539190762534	6.55527162762132	6.68073258820036	6.55140262287526	6.76866596916436	6.78996436934566	6.9284781776088	6.8695727255932	6.88687929701928	6.38180194022023	6.55800186913378	6.93554815217814	6.61664422073212	6.46002881537189	6.71820756231956	6.64336612519676	6.72489885375307	6.81477417058649	6.81614120713757	6.73948471780244	7.02155429022315	6.69420961008705	6.87139066478814	6.97655392817213	6.92524004903897
bipolar disorder	6.9409068151093	6.93988009834937	6.92654611263547	7.13774102753202	7.42898383727313	7.08879189848567	7.04006479694607	6.79991298154549	7.19122027937659	7.23878831285456	7.2939427513926	7.20465451637014	7.26901047578342	7.10054063721081	7.10909395387793	7.21960587042033	6.82992611930011	6.93476573086792	7.18618333995044	7.30377074714652	7.03753366289161	6.92464860363253	7.35971433803037	7.180832275464	7.24903004830182	7.173854838603	7.01145193205052	7.04764994131334	7.23404414691813	7.29461676848508	7.46958125770447	7.28045667651875	7.3070723044344	6.840181464623	7.07071375080635	7.38965035061887	7.0754038197349	6.97167305336479	7.22344285795407	7.21977092048469	7.27756174535419	7.2952305501233	7.29905055342521	7.17040613970183	7.34781433486412	7.09049461881583	7.30268001608025	7.37619824568393	7.36572121879528
cocaine-related disorders	6.4865218276244	6.24323179173587	6.27101507212597	6.75515296769039	7.39832769235425	6.94343215617322	6.43456366011364	6.93318530916799	7.19804381124978	7.13662184895619	7.33897415409085	7.3019930940115	7.10983571706529	7.09375919033549	7.12262234125912	7.22632212035459	6.41223280843749	6.60110328010167	7.25098299066931	7.20093973890111	6.86214390621971	6.48643323529032	7.28914667161275	6.87357089127821	7.34521450574812	6.6166465029845	7.18688444860609	6.55684666054895	6.98562443091957	6.96446462813177	7.12468661545156	7.08006049807616	7.05363600695858	6.41842608729148	6.64942788599933	7.25501835558755	6.79470185161792	6.53762229515194	6.69030063452525	6.73612885397796	7.1385609462073	7.00653533627248	7.08310226316369	6.90771951148454	7.48361928879397	6.90173555051724	6.95426075490886	7.20650574534847	7.24801618782018
dementia	7.68669403871439	7.70754868782283	7.92403458535988	7.8251028278144	8.01435679914465	8.10627454756618	7.91858675613597	8.04338859426933	7.7407137040441	7.93148112772505	7.96473065395249	7.9258305670974	7.65944273383208	7.49563112606963	7.55450866479742	7.62677536273701	8.09690464295724	8.9185398125271	7.98567114878553	7.84100692084757	7.8091839844824	8.23461089176954	7.59592702519362	8.11885635102152	7.99636656791506	7.92033166081172	7.43755738534643	7.87528245161199	8.14199281940477	8.40824570496402	8.43475579094198	8.05590996827775	8.08095962548903	8.08612838320737	7.90255593665651	7.90606930642867	7.85973881943079	7.94081856619646	8.62573507992452	8.16860887799298	8.10411287316601	8.18269179373405	8.11088572517314	7.96245417282949	7.95639254184307	7.81626463298282	8.05467863783579	8.36682883023839	7.75188022816582
depressive disorder	6.71885508014739	6.6168089609209	6.68098002976523	6.94037054624361	7.15561812143508	6.87614316071086	6.79179915229075	6.67483361426989	6.92079318046593	6.98970305145087	7.05262135562406	6.98179404301279	6.90682874136691	6.77495595889135	6.81653849323868	6.9577648183562	6.36456910223932	6.65819922078205	6.95728302225502	6.99923875336615	6.87986292982081	6.66550594567155	7.02437764134166	6.9795087537379	7.05357122564203	6.90300801207973	6.70409542818954	6.65717294862533	6.91175091935381	6.92642281174725	7.08314585345472	6.99083955929945	7.00191145896232	6.53138577193603	6.76212690416629	7.04815408407794	6.90130074433122	6.60587733418069	6.88668296644138	6.96415915734111	7.00442129853275	7.01023690594731	6.9963266111239	6.85076143218856	7.05331638270313	6.97342134799721	6.97030386851441	7.21533641847619	7.0266859861446
dystonia	7.24201569305222	7.18925373064018	7.50336338458867	7.47265651314076	8.10709928890258	7.4357172279697	7.60067239687931	7.26993284048169	7.54476609415695	7.95368673788616	7.77446309817203	7.6571344005334	7.64943870317852	7.45199872926523	7.58454310756026	7.6491272170291	7.08319317381937	7.07639999086077	7.78109969825735	7.44770762004616	7.47095121764178	7.14693274955415	7.6075619383922	7.6526149053663	7.66502638338776	7.49404092247178	7.87603645933993	7.31651314476314	7.20511479288131	7.15829983120844	7.40361257551819	7.38610494963565	7.58199494192118	7.18282523110084	7.50496902106363	7.57019647722004	7.50371733552451	7.28354399519255	7.34225032616059	7.50758902034651	7.96972081085737	7.41406478829758	7.33686244154374	7.55882419201285	7.8756660726246	7.87499474882941	7.53394129168777	7.63934540978092	7.54102012543566
epilepsy	6.88007821002974	6.80889953968098	7.02746688337773	7.07633887914239	7.51908081370629	7.05189548750422	7.03526720734994	6.97842049138152	7.36657949734801	7.25367385633934	7.54114262529628	7.41513944312959	7.41197293173702	7.32787906268078	7.43911289542297	7.54598782469994	6.71077208159549	6.68928731486578	7.30191619722816	7.53772987688536	7.03065753071628	6.86366326685319	7.51144439133887	7.22556257487033	7.4430940498623	7.21201964398529	7.57354686101829	6.99418473776932	7.10720924518621	7.11074847283671	7.24199010218524	7.12509023037077	7.2636013550719	6.76825296710685	7.0112831795366	7.62756623316646	7.07645453988174	6.86054256593482	7.05820540521587	7.25474458768524	7.24816195345272	7.24385339844316	7.07018304316453	7.3324910232116	7.68454526438678	7.03943053385099	7.33774093523312	7.35092386249857	7.62318018227445
epilepsy, temporal lobe	6.618106540236	6.52924539523499	6.56696748577963	6.89665993931304	7.12848705090117	6.70918216743689	6.59899589530282	6.11156158090066	6.86259244827572	7.09497333678209	7.02278304800808	6.99682917386172	6.80104594672077	6.73011759907145	6.66277859578287	6.84775082865073	6.71062765754702	6.23133618728286	7.06847055958773	7.11101902330698	6.72934925361615	6.01253435557299	6.79912451072028	6.99484568728455	6.96060954732689	6.90489701260044	6.95000811268572	6.80310277954695	6.77991622412689	6.91396522137341	7.05558750822813	6.75720128465205	6.74919187438487	6.59394111409272	6.6876152852344	7.13827416218004	6.83230354191762	6.67161950661672	6.94333471668428	6.88029703679534	7.14141154936546	6.76236164546136	6.59114028551698	6.46515777577178	7.19874910491392	6.53946768172547	6.91098608042763	6.92333359197221	7.11136787663949
frontotemporal lobar degeneration	8.3699603522709	8.42834438206363	8.47681467334915	8.60338848464792	8.62809530592305	8.50475809413744	8.24460927125892	8.38579103253885	8.4586159784036	8.41800999762679	8.34093204701307	8.28484100328945	8.29311683602431	8.47795979156746	8.45136380022724	8.5142784425903	8.58998184238969	9.35486356769446	8.27120409832544	8.54850777217835	8.26538594361414	8.45692179890445	8.47052198028785	8.74009991039109	8.39744636304027	8.58429057852109	8.37197804487586	8.27739463066375	8.60645707267541	8.70732812860557	9.06647648864546	8.64226419272953	8.77373103416195	8.16273320975308	8.35379274661801	8.54591888352283	8.53838943940226	8.19758478232016	9.03781432199382	8.66331126344493	8.49794705587288	8.76654028973361	8.67226992190558	8.60816541390755	8.41860849348681	8.51093326397547	8.63963318228867	8.92355849717444	8.46353570033576
glioblastoma	7.06230690490965	7.08041811592032	7.13774885480166	7.24141883298296	7.32357463015132	6.89638493597138	7.15271847473612	7.11808870150607	6.97290698355414	7.01637844432584	7.05310730165805	6.94168516513644	7.00912920166147	6.70172278893169	6.64353746596268	6.80080672035735	6.58207063947772	7.84863796070625	7.00788329473609	6.99534029736772	6.91380590106832	7.4712742991492	7.08818520927251	7.28455106396766	6.98415571981903	7.38701732704193	6.49553839203002	7.28554565169049	7.12481055311446	7.20869268266179	7.41024142463342	7.08018984427204	7.13737844898959	7.23080207520045	7.36473116315094	7.06305005069427	7.12233776096007	7.25619763652748	7.65442097786596	7.56091137648875	7.16217820524353	7.22989381708922	7.0787845627647	7.24159722045602	7.07058055056561	6.91849124182896	7.08677688679611	7.29045114730915	6.95233635340612
glioma	7.56801097775238	7.62722111365247	7.66962960504728	7.74485856719264	7.92480489037319	7.57790954859865	7.63154298942286	7.65692343160087	7.60910498742091	7.62836777819121	7.7043805107764	7.63177766781617	7.35918734852051	7.22363302153319	7.22277870592275	7.33136902809199	7.52375619983358	8.43910348745686	7.73778733722481	7.53044276440998	7.49115097194401	7.99295091525018	7.74481152874571	7.89668732095605	7.66199853468443	7.82964695654849	7.1524080308293	7.66768416969305	7.66352541186096	7.71594481576533	7.89877374026634	7.6488705893968	7.74459226452892	7.76777614940635	7.94761246217332	7.56956688423254	7.75085076449112	7.74789969691958	8.16993879482038	7.97519128041692	7.72073825433085	7.72843475200028	7.62138502986445	7.72263729818453	7.70926368657918	7.52197003329483	7.56726695674284	7.94300337941311	7.41071853181979
gliosarcoma	6.63678638589404	6.66289196534435	6.52972847577931	6.69423598360567	6.78795938295964	6.74458626959637	6.74507559687562	6.51046815550122	6.57008652558605	6.53751986260152	6.65520768438724	6.67170387971428	6.50485352166621	6.6167730262936	6.65015304444042	6.71102377993139	6.65124516803969	7.0674479774774	6.6961757038792	6.56533760663472	6.72300226401721	7.00962124046939	6.51400879278683	6.79199918069826	6.69001162830876	6.94099206931397	6.20475389640414	6.88470386214092	6.76225341775754	6.69269097826199	6.95389166944358	6.78866125260486	6.77440375011727	6.81587077085114	7.04191273281407	6.66956131660221	6.83183025979729	6.66395468261461	7.02347647533565	7.02130872204479	6.54900517418177	6.82633965272749	6.70699541433083	6.80686046976202	6.62870944310447	6.76472456243231	6.79592544176015	6.8515208935934	6.54459929537342
heroin dependence	6.7978545806437	6.43487947293665	6.9597369504828	6.98507894721133	7.40960353553374	7.1934716731159	7.1319971466686	6.8792893146135	7.22573642972514	7.23798509399386	7.31896633973702	7.26195328896027	7.1340975717268	7.05132769124642	7.22249101280042	7.33376955371375	6.93765749391327	6.44404863511763	7.03529861301733	7.3484711878802	7.03709469658141	6.74830610263928	7.49816723577862	7.08502287326319	7.26146111486573	7.01452308059442	7.38774532432905	6.789893045749	7.24489275531346	7.05275497837241	7.32699295237205	7.38484269409258	7.25149379972312	6.58235217472306	6.95795305795384	7.26850936161981	7.00131770564257	6.63939347423555	6.81743298406565	6.9881131162229	7.26158623855962	7.28511980037055	7.46072862993183	7.75261251046235	7.45587806464516	7.15608410609673	7.29841702329302	7.50637312050778	7.22804317669722
huntington disease	6.52974133455683	6.55738779566272	6.50518302078368	6.60742580536407	7.09336223029308	6.75698541647004	6.43706690143406	6.42225661431045	6.58968881972843	6.84737468519253	6.63947455146102	6.65488773172095	6.68680897934354	6.68315145918994	6.47347378888218	6.63608892172862	6.68111720016586	6.55548527057503	6.64219626240578	6.62771428422009	6.67256802190785	6.24677691830969	6.40905677538485	6.76394655468388	6.6908697713198	6.41155110395733	6.60692764843036	6.52019353200682	6.65258813061048	6.66510367682984	6.9502905360433	6.7102617963478	6.82816247331108	6.37982562295073	6.82150968572159	6.74736935691238	6.6956484150076	6.69943956984076	6.70218082137342	6.53110652775914	6.822979992287	6.56149182494421	6.74170533997255	7.0557304496356	6.78672121155016	7.14562403607836	6.58886027613496	7.23488380648485	6.70158402406626
hyperalgesia	6.26945341698827	5.96013019537414	6.13439139024798	6.32928595349738	6.36695757295816	6.33953376606049	6.21787732169457	6.03113921832629	6.3051950150107	6.33477966162909	6.45564466448881	6.53985744259709	6.3842439420364	6.32251959994412	6.45128006659427	6.63327001842523	5.85470321305431	5.94829296933725	6.41689160708151	6.34766272181354	6.22334109611292	6.13711451892431	6.41471623903142	6.37160509015665	6.63418764732728	6.18151795356903	6.30327690780861	6.07556685122177	6.23097060444125	6.26913470336548	6.27565232249765	6.30664793441046	6.32516406904353	5.94946913113766	6.16048795747812	6.37858115303022	6.2859975669433	6.08853747950226	6.14278091117251	6.15644798815824	6.33721956086395	6.2814954659456	6.25928942037158	6.24666364907379	6.52363206291187	6.20924298099224	6.28490098323864	6.61265916910189	6.30228894345312
language development disorders	6.3417918501896	6.40274089653224	6.89592796519228	6.77758630355031	7.47488501134083	6.43799432478902	6.67644895091107	6.19136508759257	7.3028908628407	7.3574525039986	7.20642392824777	7.09237591047247	7.55177787007783	7.22940860610461	7.46841631759565	7.48484847999837	6.70221748383225	6.36288713486625	7.21503028036179	7.79450795023668	6.6841502178513	6.81457882782362	7.32520234112091	6.86285237655958	7.35670184136532	6.82111551535051	7.36854387822835	6.63264067649486	7.18980418772117	7.33967580927365	7.54194655230291	7.2654288896341	7.24913529561646	6.16427012448862	6.41262306624589	7.87444604880926	6.69764053598352	6.2033184550455	7.19195704384555	6.93030032041659	7.28565739441725	7.33493856358321	7.41992487271803	7.28636873177749	7.30432003643642	6.58438034960415	7.39001464746269	6.89242048769017	7.88734589613972
learning disorders	7.21550852849848	7.08844429982104	7.42702243104141	7.6344411222618	7.49025483361859	7.54598608464569	7.51763176537365	7.1994838981718	7.42042324861659	7.35131282965519	7.53173247434758	7.43408817481281	7.44994258511415	7.3803125224738	7.31190274659946	7.4627976500525	6.73430359880601	7.15316642238922	7.47249565426808	7.51644299401861	7.42277869653581	7.37929582416077	7.4593336400948	7.81506308755409	7.51938948565967	7.55316667034695	7.03027034458848	7.47934977612827	7.33003110270265	7.50147962263515	7.61332201982948	7.51645417348963	7.53454841919675	7.24675938603152	7.68613957537971	7.55476816307466	7.56321318319059	7.46919471589799	7.45442208603755	7.69448169373831	7.43682169267303	7.5836335985085	7.50463787391517	7.61174790785922	7.59070318652376	7.41852589230641	7.52438078497963	7.85156737666934	7.55711726284717
marijuana abuse	6.78501063132064	6.60206185498473	6.71831835242409	7.03734213597285	7.40302955873341	7.11642190645354	6.74148504920114	6.84736952084008	6.84271282528538	7.40486437577086	7.01138045343747	6.94494268208015	6.70668297985155	6.79767954996117	6.75809184074336	6.93726607687861	6.647030945847	6.66889367698576	6.96740918350064	6.85995905161176	6.82739977029684	6.50303264485357	7.02000844030118	7.25867966092638	6.9655333659687	7.05819149127151	6.67411852612874	6.7392400275671	6.60804039729254	6.64673558084283	6.84533280868666	6.75401366782986	6.88786201436215	6.7039368399643	6.94428942753267	6.95463862454056	7.11407989089798	6.83097466544644	6.90756986655848	7.09325973988346	7.41989409230194	7.11296753747882	6.71857727357402	7.1948989813923	6.89964333133923	7.13472615332828	6.78140528379539	7.50987502895124	6.97351826276607
mental retardation, x-linked	7.47634942936158	7.40731083222743	7.4465151452607	7.51759957637679	7.79730743309894	7.72067544665017	7.40964380280202	7.34402676400428	7.67884717089626	7.53991176870206	7.7353918362385	7.73870298319143	7.72735222852865	7.64433253776903	7.62291374002546	7.72049141359237	7.24720812195882	7.19535235920873	7.77391817449039	7.61341042233362	7.46565988293609	7.29158823001236	7.48947290229817	7.62310926422545	7.77928911625885	7.61112081800398	7.9863651419859	7.38247322664007	7.54053346242049	7.57215387006628	7.65773243402868	7.61586900567763	7.57442600194549	7.10689931105577	7.37904092241473	7.63117966160404	7.52823548731331	7.20810403366488	7.49801874290273	7.63631260211419	7.46728065587966	7.64550841898924	7.61595592797262	7.55302899319752	7.89429354854375	7.85845151759438	7.69408681426726	7.92083603832712	7.57482547045168
migraine disorders	6.32607309321028	6.37226509266643	6.33037800972628	6.50602837487094	6.68615953158315	6.59472768708961	6.59274938999434	6.59797703998626	6.1822463340103	6.50470883140382	6.23622149012183	6.27297520885703	6.36768761741136	6.04412113455197	6.07326377630322	6.21376214750469	5.55849983455089	6.50419228243199	6.38546966406924	6.1875188531351	6.36772150339722	6.67054913641818	6.14286938183213	6.43287565824027	6.41477426958903	6.55024232514683	5.93214231481747	6.27386175511606	6.44247876535856	6.26369653205946	6.50101658424862	6.45203090199371	6.43143557161397	6.44723125200135	6.47475456761038	6.27525793393549	6.35737513981257	6.43744068817845	6.60861015096188	6.54618134591232	6.43054404769986	6.51437704181767	6.39190948270691	6.4946156796647	6.38543985712327	6.11920392146761	6.40855384356064	6.62270707451577	6.21792682479229
multiple sclerosis	6.03278078897812	5.95402659414348	6.3128326697812	6.43327198202422	6.12173718657581	6.18990919152204	6.40848952999707	6.11007315289008	5.94021561365221	5.98144319689146	5.9916459816702	5.98158640749033	5.88847776343929	5.54227256810685	5.45839650396869	5.66811011324834	5.64520144948928	6.77441040090021	6.10128185576093	5.8267948532012	6.16444777118357	6.50304863145725	5.94892414918766	6.41909937851027	6.13250035045298	6.2918678905532	5.30341208272974	6.32117651537513	6.05846491198675	6.15723520573068	6.14416449494968	5.96587480223015	6.08240488519784	6.29079093547042	6.35740971627186	5.85407160740665	6.32924071264233	6.35066367430034	6.67350542445308	6.51336574104234	6.08684760451728	6.10871736036994	6.00044992863953	6.46948657296604	5.95018815993883	6.16062397970079	6.10878075152756	6.48568972546036	5.75068383576907
narcolepsy	6.45478474456653	6.29838877332512	6.79403674650875	7.33018486848131	7.85596501781018	7.50238966640053	6.7353216341912	7.05604216733322	7.00849237539426	7.84053292393777	7.05930086245452	6.97511453609416	6.75226405775458	6.62100973801546	6.69583020049793	6.92750296213562	6.48854002112639	7.2746610224219	7.42175367502276	7.24285196582765	7.27364986288616	6.96729070440382	7.06314077024066	7.72822566454656	7.22321111718185	7.16639891203797	6.38968473696531	7.03928408609279	6.66269452725393	6.53531798455244	6.85768020892805	6.96743145086555	6.98346903054014	6.70478667089635	6.88233453227217	7.19734990324185	7.41327098751554	6.97674987376381	7.32657757321111	7.28207696923044	7.82654223332121	7.14890765732868	6.58802860211893	6.93479153038353	6.78321728138661	6.9647334575164	6.78472565104693	7.79793977879652	7.13170085300583
neuralgia	6.74432472440825	6.56220648873616	6.36203353457907	6.81964891984338	7.31897962705636	7.17595323744195	6.5219386544339	7.45710447152341	6.81407555971821	7.11275051446864	6.85869476526917	6.98118525164014	6.54774162918603	6.39270169922356	6.51887897062112	6.75745273148722	5.27167788044115	6.42016806046485	7.13431310633857	6.33606923651216	6.94856206067487	6.92666816029696	6.87486606410099	7.12783152614664	7.1210559525712	6.51739548058369	6.09368288599579	6.71465426640735	6.15625832510079	6.14511709083382	6.22036573044259	6.71987581714247	6.52415963850631	6.46504787047625	6.38968845765449	6.2968717490078	7.04786573711514	6.55380928697184	6.2894681286321	6.45543863707747	6.97210602622155	6.76175258625352	6.44415022678776	6.08607721929385	6.83831582366155	6.87441703776491	6.28642649717805	7.39987037485518	6.22046509493245
neurofibromatosis 1	7.16955997714665	7.03879179065284	7.396543265355	7.54179011983637	7.85513577210869	7.45337118100995	7.24259960466615	7.30787888051757	7.54376147988677	7.47169436923696	7.43551492764231	7.37832988114756	7.20096281303343	7.22585835078923	7.18480038937135	7.28017969670586	7.59964198421793	8.04092184064298	7.39249618602493	7.50720647562848	7.15501187243384	7.49929962178558	7.78121397808154	7.61203952610806	7.30821021342807	7.59369966231728	7.16752555699282	7.09076943263121	7.36776746774567	7.60656008407423	7.82829579691885	7.40274668182402	7.51831048812032	6.98147905281707	7.20291215077005	7.64379071696337	7.36397236178652	7.16409988546659	7.76923667747455	7.5834294863225	7.47285697815057	7.60520001217711	7.57647272995695	7.57536655104809	7.55304235977962	7.23448879973434	7.26299711974492	7.71124111929601	7.58316900010843
obsessive-compulsive disorder	5.24124818058289	5.23306277977307	5.53892759622445	5.48760726455963	5.52510003344171	5.55786463849609	5.50761024455119	4.66894910643019	5.59440694368041	5.25153387409041	5.91243996760014	6.05936395782163	5.30984283523024	5.50333061965524	5.55666265856708	5.56508933493083	5.31416887872742	4.96219440123635	5.63234525879215	6.42399422115223	5.68252106474618	4.62028185939427	6.05105686640936	5.61297482015577	5.78253982814886	5.3215664499784	5.35810302993243	5.19404280987892	5.82524676761896	5.99318828177654	6.07274194537005	5.92879135728442	5.69606829746025	4.92443517880002	5.15772665791516	6.61958106046564	5.78190435244105	5.0654088090248	5.18244284800172	5.29935657832001	5.33214135247364	5.82450264262916	5.76892276816107	5.6028779983366	6.3926814006674	5.69238923735313	5.4382262866105	5.61454927850805	6.65290378056287
parkinson disease	7.74326587572672	7.7299419572982	7.95818374798898	7.98696283941118	8.29694636048227	7.85265640939461	8.02437167035182	7.76246953156861	7.92674434737476	8.07557893116098	7.93868434910964	7.84436869846691	7.84243426786543	7.76129450841547	7.80425455779529	7.87931825169011	7.51898105937679	8.30459548531584	7.85661285726514	7.86187544744326	7.83234136155634	8.02223492886013	8.01925797800143	8.11621543769124	7.87938257531777	8.00639652976677	7.77403031496482	7.8283878654859	7.77719859645411	7.88823889103312	8.09144063038986	7.85542231056351	7.94419303442279	7.7459738767538	7.94336999985695	7.96128394684517	7.93922893387403	7.85050751251263	8.19114287416815	8.10174526423642	8.13216116975784	7.95015989391624	7.90013185087549	8.01523536935528	8.02382476928838	8.11278323984452	7.91058688901216	8.21919076401573	7.94979897932249
parkinsonian disorders	7.11896339375751	7.11376948227073	7.00529721683638	7.2314617042777	7.56421388101731	7.24104668388218	7.1466391420729	6.80941727398533	7.04175305643169	7.45803591633419	7.16930528311557	7.08242496655788	7.09699995476312	7.25750601773984	7.17016046617086	7.26887844700889	7.03374131323012	6.93103969514146	7.11151116908679	7.16056207430046	7.31938846951174	6.98896745862731	7.23091299461983	7.33531319539185	7.13913168751164	7.1778432093967	7.44194316143954	7.26141375294143	7.38858609484066	7.52887025395311	7.6997560354344	7.55769020757027	7.4578834406642	6.96375182177566	7.27889001081421	7.14206852293904	7.21521375680194	7.28701167981437	7.16555423962286	7.16462829870141	7.45747741557274	7.47680202182887	7.6385614124285	7.43774607134042	7.30247051747357	8.03830369672787	7.30396240755321	7.57528983631083	7.14561326799969
schizophrenia	6.74198927406269	6.72429434382746	6.81751800421021	6.99361992442591	7.28849551562889	6.95780565327969	6.85064794500337	6.70577787659658	7.0479567467966	7.04927948223161	7.13371665852698	7.07741933222328	7.04953152173831	6.91630270107352	6.93067437043209	7.05103085996382	6.64495598213546	7.00792670248296	7.0632940677834	7.13741114201106	6.91544644989051	6.86293345298676	7.12763381420602	7.08305409172267	7.11446890489968	7.01451545495454	6.83042491816134	6.83504106168717	7.03085538417629	7.09225847996607	7.27845496939746	7.08510127860996	7.12587623908206	6.71302288175492	6.92651775575426	7.21254691922601	6.98379876150083	6.79619943421884	7.15134264969852	7.09110487875016	7.11240792979458	7.14610348577052	7.09612103308408	6.97113804790319	7.19700817337286	6.94002076946258	7.11644305280037	7.25101854301285	7.16557087039269
seasonal affective disorder	5.84572128430029	5.87388592015683	5.75417442902722	6.3722107237447	7.2851648196953	6.48759950107319	6.09646062692569	6.86803897591486	6.84677916170135	6.96259133448325	7.00758878345276	6.86045816869816	6.80368954421393	6.54127969399552	6.65608916025241	6.75716731507426	6.08189098273466	6.54307365904937	7.04988103412801	6.88343667722834	6.73762638222741	6.52748492752434	7.15073281374858	6.65946000003826	6.95201594234877	6.34567203622976	6.4785580485701	5.83465494368813	6.31970716427214	6.42880197060831	6.54917584993627	6.56068401764862	6.56200204671479	6.03132398784863	6.1893548088979	6.89450859096975	6.53605147785798	5.83342379604704	6.30614710325595	6.436193133891	6.92970690516739	6.7502683251516	6.64408892883721	5.81391430220076	6.93607470741045	6.43910390145443	6.62628509013958	6.61378558437143	6.99041750433359
spastic paraplegia, hereditary	7.93510638369786	8.01243173941333	7.92956856584168	8.08587260338927	8.05611538613201	7.66029074306515	7.81415729247366	7.52774020211344	7.72907057077731	7.73323699788897	7.76953026666466	7.68583461785509	7.63465452426455	7.77518804939713	7.70466732263422	7.7533056698449	7.66591378813062	8.11142978411021	7.69455990785118	7.88771411164167	7.74744912541687	7.46982560395575	7.9675417986744	8.23388384282276	7.65723996202847	8.17115394514899	7.54347139793417	7.98756606055521	7.88540298281927	8.0477669592684	8.39261598671578	7.9098210676886	8.02058908697011	7.7671692223827	8.09158529292797	8.00605186171779	8.12740706719144	7.92589972851581	8.24697525841301	8.19917451034378	7.84196946899613	8.06848595492345	7.99553660937648	8.04398720244304	7.93555832216733	7.98233014932558	7.97825353918089	8.13026555590422	7.92337984914358
substance withdrawal syndrome	5.76918441720136	5.70412937204207	5.6764214514137	6.29506873727277	6.52550280541532	6.51305620109277	5.75830515858288	6.23192266088407	6.39068914621222	6.40717779210667	6.58759449401736	6.57826648178916	6.33804738887672	6.30363265359671	6.45000547777072	6.52508094607566	5.69658134478258	5.81182749026823	6.43873779942822	6.58659871198507	6.35121238757786	5.84281974613218	6.56796771680804	6.40575958812982	6.58648555993805	6.20117761745323	6.34909322145677	5.85320512761495	6.33824135150778	6.30641728287394	6.5242468318072	6.41539661698321	6.46090198672247	5.74050645072136	6.00867024773311	6.62831883817951	6.33302228810231	5.8853681931672	5.94196844683565	6.23089079290804	6.43210212202185	6.53626169108867	6.51197528611325	6.61098725891144	6.70044903794472	6.40786578177623	6.39400553644776	6.65269810469746	6.63763326789404
tobacco use disorder	5.56872545302495	5.20651425499276	5.2337127589954	5.6212839784196	5.77580213746817	5.70862011479486	5.20553316556052	5.22147386542167	5.68310955870373	5.14438840159624	5.84498106465367	5.81403414708539	5.32901548197387	5.22038533907625	5.24869660268114	5.36369558314936	5.32356668464761	5.09725079645508	5.36510231478554	5.52991335432634	5.65364854829466	5.36582538363348	5.69346354039226	5.92408753118604	5.61809773304984	5.50216746298196	5.41528830507728	5.15634469298091	6.25024190065267	6.21679868878503	6.42260728418989	6.23580731853006	6.0836338845968	5.15017630413076	5.40952400583622	5.70345666924592	5.79221658488804	5.11562473275491	5.46456058775242	5.45381188346489	5.27755905001492	6.1554101835003	6.54234183287593	6.54840392952039	6.08944649444733	6.29582559593637	5.85527929791894	6.00317566923369	5.69634480405422
williams syndrome	6.28738229573889	6.38352125872665	6.64784292791232	6.64479089798594	6.56998321315285	6.39382399466937	6.58336849344427	6.26560360805768	6.30602293410866	6.30469096224765	6.41957844827677	6.34667861915237	6.23805370911992	6.19200174264022	6.3235570783919	6.4538788073626	6.81349519262677	6.92205583510003	6.32358855246589	6.81167593048107	6.35042798669055	6.88053592209097	6.48844034865726	6.66073774202328	6.44954432106278	6.62702579832409	6.3297446343646	6.5621924548364	6.64392924719426	6.72066242156705	6.9177730833202	6.61311343899275	6.78935413435221	6.32168916862366	6.50572654941686	6.75190784583031	6.53227658162769	6.50003555571146	6.79213332621227	6.73132827946424	6.42029494650747	6.69403411235877	6.80701169404798	6.5447180068787	6.41139742090589	6.37482278121781	6.68773718149265	6.73486271040532	6.70396743586191
[truncated: 41 more columns]
