# Supplementary material for: A comparison of anatomic and cellular transcriptome structures across 40 human brain diseases
Source: PLoS Biol. 2023 Apr 20;21(4):e3002058. doi: 10.1371/journal.pbio.3002058 (PMC10118126; doi:10.1371/journal.pbio.3002058)
Supplement: S1 Data — (ZIP) [file pbio.3002058.s009.zip › Input/Subject_Disease_gz/HBA_Dis_Region_subject_4_gz.csv]

	3	8Co	8Ve	Acb	AHA	Arc	ATZ	BCd	BLA	BMA	BST	CA1	CA2	CA3	CA4	Cb	cc	CeA	CgGp	CgGr	CGMB	CGS	Cl	CMRt	COMA	CPLV	Cu	DB	DG	DMH	DTA	DTLd	DTLv	DTM	DTP	Fas	FL	GiRt	Glo	GP	Gr	HCd	ILc	ILr	IO	LA	LGd	LHA	LHM
alcoholic intoxication	7.92530442689704	7.70139114145165	7.8064664809787	6.9898397379886	7.2588826230573	7.63145513804046	7.11953936193851	7.30182790313448	7.21740009299611	7.33463711605423	7.33212151000047	7.29307221919561	7.1995572301675	7.26843140575856	7.598154240777	7.46037493291445	7.08123782321575	7.17648152252509	7.63127802754405	7.79299452858265	7.6374404722895	7.80836263874137	7.54125840920121	8.02642881884251	7.36211641716914	6.81870933476903	7.7125859032341	7.58496303927611	7.39985574493026	7.47817549225658	7.79874421492554	7.80709869626255	7.65833821608412	7.68906824041703	7.7259153896241	7.47580234388665	7.56116559146235	7.80283952460666	7.4480423644855	7.88319290361294	7.94571918755401	7.28976741228625	7.81703653990723	7.65855577611658	7.69077740297318	7.29246776571327	7.64157958141563	7.61974488321546	7.46952918332186
alzheimer disease	7.77735276887822	7.21251340135054	7.79134917323865	6.91461528627687	6.99502631612124	7.27249488379778	6.92952597919976	7.48986782027655	7.0457152792182	7.07726976666439	7.2973955441831	7.00432874876336	7.0516511991526	7.13387497725294	7.40304355717735	6.96998680351247	7.56074591239225	6.94095873824541	7.46338687166786	7.68772416274239	7.39056664909441	7.65249264241334	7.30623952044433	7.95915319962813	7.20060853575198	7.18759438816427	7.8188304321924	7.16262650177872	7.03798093447884	7.0563000575239	7.38961703077987	7.44250451333442	7.48702632619402	7.34975514835893	7.42710328047883	7.49437737941989	7.41476580065839	7.70328606625752	7.4731412949528	7.89215850269538	8.03776818319846	7.37149220466853	7.42807179049317	7.46914269693044	7.53670016988972	7.04681250792705	7.5011817714925	7.40637559223695	7.2224745012894
amnesia	6.53782455487259	6.00578387988806	6.65296957985813	6.5850824057895	7.00296375492681	6.22900452308219	7.02346288487166	6.9023519574878	6.02167661517808	7.01322555487375	6.64933613452499	6.67849260415896	6.77834224651581	6.70783820797331	6.94279059345921	5.60287574311567	6.03822770221604	6.24466398497534	6.48517488077962	6.467867202168	6.44613311441202	6.05246966740852	6.38248596774508	7.18529113306303	7.12353119618305	5.96603921623132	6.55356624119367	6.17749534969955	6.88096991181844	7.68602481014207	6.21370947851152	6.22879146520068	6.40084481535405	6.18862903634227	6.18451809360072	6.18587492662099	6.41253746636906	6.77026913571794	6.37633541018461	6.64219299683257	6.77651911849432	6.86944827991108	6.35114153409629	6.36014942399473	6.07284174528848	6.53997033110236	6.62937362185655	7.07748592273012	7.44713647407089
amphetamine-related disorders	6.70604229523883	6.56391115946914	6.64198401088891	6.56417073664724	6.25310009231451	6.56534240929504	6.50647933458663	6.59145448938315	6.50852065351187	6.59972172498339	6.63071379636235	6.15754730363038	6.40165461237965	6.45299343072544	6.68886280353705	6.10537640549086	5.98289962078177	6.35119759089682	6.49221617791453	6.61678880640956	6.54829504222484	6.71643804065979	6.48253812167891	6.89988349678389	6.67652754761723	5.78526374090409	6.75153330906276	6.41901804675266	6.54472148609808	6.48337275148398	6.45389139558375	6.41299763638843	6.34611715709371	6.40304638398783	6.43652072420797	6.29529128852753	6.4511673417102	6.63277533411688	6.31469353668883	6.68508153145056	7.00273531972957	6.5441110981385	6.53437421259593	6.51779002141556	6.5116957798113	6.50294874239674	6.41422007142825	6.59015858574854	6.5540839062077
amyotrophic lateral sclerosis	8.9947213527184	8.40455253510439	8.92544799496686	7.88763171458731	8.20881830204947	8.52817423695766	7.86341091336703	8.4920463521703	8.06603740868387	8.01968969866413	8.26254143348577	8.04832680684195	8.18200608949525	8.20889403484814	8.54217087080538	8.33564856300936	8.41460299785682	7.98814030690717	8.58238370017306	8.76367056738528	8.4641239659448	9.25836968080473	8.50849982955284	9.0911183230121	8.0444003933478	8.05189388792393	9.05645381492275	8.08324546224765	8.03231414326689	8.12237331385166	8.44590858012796	8.38576051315727	8.5766999351616	8.33804538846752	8.48073044195233	8.65705370421954	8.57000860963711	8.86417623796244	8.63733794908376	9.08175789101543	9.24064453959901	8.35748199700843	8.50646873093137	8.47366405037669	8.73669619975263	8.10189753049911	8.76561663710524	8.46461546379076	8.23005373598894
astrocytoma	7.70216580164919	7.1601660350243	7.65741719905539	7.16773495006211	7.24048218375834	7.14721554592221	7.08693093429943	7.3946772891816	7.18221227365562	7.15337629940516	7.39282541652482	7.08458081473126	7.20118482547911	7.21151855368129	7.60702724545587	6.97403726722486	7.49310897707043	7.27641510807136	7.38574807353697	7.74996381322623	7.39231335193082	8.52350243295319	7.43520703965607	7.85210943578842	7.17736696170624	7.62176720197445	7.84478183158594	7.14694657116941	7.05298032765856	7.17598352325074	7.40201578091602	7.36342200346945	7.37955966208952	7.28706442186765	7.20775785939693	7.64695604639541	7.26881276374379	7.4926249065091	7.5630859503984	8.2756023925015	8.00430806063037	7.2841669849392	7.45816536911642	7.29081717616756	7.42904141335049	7.19388319022536	7.26513597754248	7.47106696560835	7.068500535769
ataxia	6.55079962539439	6.7126957775183	6.78431654001391	6.86205232233816	6.32176387130122	6.52162890786134	6.23347696813331	7.17916669266734	6.27831543364028	6.45473684285005	6.82278979203046	6.34091608397986	6.23714236774705	6.33459958089936	6.56148636087448	6.81672907142351	5.22450053156189	6.74628580721866	6.83129045368984	7.03283107916341	6.47218177942379	6.23569753586864	6.71346662987715	6.71994439902009	6.51498057653973	5.65881051480407	6.69352206189729	6.61541062131888	6.33292232374378	6.36832250502704	7.0058736338591	7.07364472389027	7.09546151566889	7.00073199078806	7.0456800636128	6.50284151087667	6.81050645873458	6.66716536755843	6.69767413636284	6.64188891662832	6.96564314018117	7.08357131677876	6.77893166823572	6.90905994594839	6.74885445990897	6.66818637151633	7.29328159769266	6.46766105642064	6.44879044097326
autistic disorder	6.98586519217505	6.64754026453337	6.98585913674714	6.7795224185259	6.80528783517662	6.70671971163529	6.77090220577657	6.91918892978562	6.96749314529075	6.99482412133238	7.01006963178629	6.85445106790654	6.85318413166512	6.91111706709444	7.1817677901528	6.45947131312787	6.16644011260976	6.80448586962201	7.08356377523357	7.29152926712813	6.90528260151028	7.16383291022478	7.07272371343018	7.24081667669226	7.02503375582545	6.29008084237548	7.00988061129524	6.83127122058731	6.83982472903111	6.89886487526271	6.94839407535876	6.91081079464201	6.89106584058637	6.96504556287029	7.05049903126296	6.68667120787922	7.02711929977069	7.00007970638296	6.78094923821767	7.12310010649164	7.34400087632441	6.82447887043285	6.97860842103984	7.00673482576455	6.9299976932486	6.96154924148143	6.91114971266945	7.00898820228165	6.94730250315385
bipolar disorder	7.57739234858848	7.04920730948948	7.48236791927052	7.09155895417222	7.00148144526686	7.13389539045101	7.11514660437868	7.38607362771586	7.24880279379537	7.1911210506356	7.22533490009884	7.16401278739609	7.13043484997072	7.22825590113564	7.50749432830556	6.90579467221424	6.5965124537294	7.02305630302819	7.46260468451318	7.66858450946754	7.3143583362421	7.42592242238214	7.44407186253127	7.71570012713316	7.2745940968104	6.38500506667085	7.59249532751008	7.07905287113028	7.16859024427346	7.12624911557975	7.37123974051777	7.35837639515447	7.37661709410203	7.35408307547944	7.43168789073655	7.06178899218584	7.42518899136588	7.44892204577193	7.13111691941168	7.53850351102337	7.90415699117576	7.29606078469989	7.36786874889803	7.431277050696	7.30561909938109	7.20231592404109	7.46537742857752	7.28415790954101	7.20215056601733
cocaine-related disorders	7.13237435388088	6.53149382189422	6.98540862018282	7.21735520861825	6.9098366552257	6.55581261134218	7.30134091213509	7.18629009324465	7.36663088451155	7.39467864270935	7.33702527684207	7.13198932468698	7.16038076287547	7.29908843853515	7.52514970040901	6.41587051864327	6.12043848315969	7.10254869458351	7.26761061753329	7.39816518293519	7.05786152674876	6.91836329342224	7.25457247286837	7.36822752771479	7.42335372602164	5.86863830365106	6.9592095504839	6.88980300248001	7.42975018540487	7.15004705037135	7.05821761798244	7.04547889196808	6.91711571815157	7.12691421036823	7.10328817635944	6.40253993338877	7.21109438022726	7.10802376103781	6.63697088737085	6.94759021207547	7.30651789057596	7.13637586228796	7.06259056685249	7.2151467936222	6.8871575683236	7.36403040626402	6.83352050184811	7.10087387465452	7.27166189227642
dementia	8.73667298716054	7.78773251576623	8.21763926660563	7.27922062667616	7.62882376191773	8.08392814850667	7.21158624324048	8.24373969538347	7.18774009011566	7.38605674317513	7.88253556488676	7.32111070292761	7.41615387042277	7.54474539376454	7.80555459953161	7.89284558393074	8.47026686743062	7.48595292006891	7.93750893299904	8.0451361879809	8.26085518045015	8.20051365705432	7.60138615132393	8.43762936914001	7.40287535062799	8.36830716735262	8.27094578220441	7.48996008752894	7.47555138798619	7.71717402383881	7.97225418995151	8.09111594358444	8.1703978752315	7.89777512884864	8.14614123528895	8.11491060072289	7.80118964506045	8.2669418290924	7.82884476003258	8.752192538302	8.19498490630065	7.79952287361484	8.10164786373063	8.07174632532836	8.07437600434795	7.35923534897175	8.29168618256376	7.90466056488884	7.92788592669216
depressive disorder	7.31258349206097	6.7876881919309	7.16745729442455	6.80200158885026	6.76651111657977	6.83551474193011	6.83499786074721	7.09035463052599	6.8773126726846	6.90426763877795	6.99499540286915	6.77848552851907	6.80216084504138	6.92350052056841	7.1910668448772	6.37424225756546	6.28328012371255	6.73103381129429	7.10072603879684	7.22979579879536	7.02918495179233	7.0115824392246	7.06482937346082	7.44803803749289	7.01054215698703	6.12968182566206	7.20766433116594	6.88261105844399	6.77776022033655	7.00225520865071	7.02261574957819	6.98356908423198	6.91564120201402	6.96407482398153	7.07353031563134	6.74855786274263	7.03338521150882	7.21150446792287	6.75019966731507	7.07878733721573	7.53953518812952	7.00197578306101	6.9481686873528	7.09552844701662	6.91078656552316	6.8668583688132	6.98762764171535	7.06582468099892	7.07004820675048
dystonia	7.92301483386229	7.82999715025854	7.8502225874726	7.92766177819627	7.35833766022685	7.89378823567123	7.49475039544154	8.12588329103822	7.88977706150915	7.76771319151443	7.88155013191421	7.67164120011027	7.61541683257833	7.74826628761013	7.9819144318944	7.08949686277745	6.84558598556358	7.8352245187396	7.65525021419857	7.92888329348094	7.66540781509699	7.97244948714482	7.59805781807013	8.19437496962699	7.78893868909913	7.19678575454002	8.09351360980779	7.41331476482692	8.28773941806392	7.63305049466327	7.47200804455243	7.43298534075242	7.38407222601724	7.60957630094021	7.66437319606206	7.49793251215754	7.64139921780117	7.91759472093633	7.75929874479352	7.68080105610103	8.288297331887	8.08017084426499	7.59510042472071	7.66440710474665	7.88327216027042	7.81188304142318	7.61038569057481	7.69504793004486	7.66422777843093
epilepsy	7.43828379587845	7.00768348860784	7.38447978801283	7.22635277381183	7.114852476802	7.10403753214121	7.41384108591594	7.40846366349208	7.46190696701698	7.57598859550506	7.45099954078272	7.41404860473179	7.51235789049038	7.64063746908582	7.8303702257091	6.91584561497925	6.11868316722547	7.18494615167592	7.70316806376304	7.87586402100852	7.34834340649321	7.27662418876055	7.59353903002745	7.7495301949064	7.66447115265986	6.11377869674176	7.59651257689785	7.1986576212937	7.95682729642831	7.19943462337429	7.31530373958722	7.32929654587164	7.24437645936059	7.2961031980238	7.33302927137822	6.91717215648035	7.65440329694115	7.47462981462889	6.95342522824308	7.30527716451558	7.83836409228527	7.28485979598319	7.38964633784135	7.33454128278585	7.42430038095201	7.64147985199166	7.41313826405372	7.40772461836977	7.16272611548573
epilepsy, temporal lobe	7.00007526224386	6.77894525250942	7.22605678458094	6.78935954479828	6.7644843500946	6.74723042462165	7.01291960702486	7.12587828438683	6.95976753865118	7.14013363980559	6.95145581762782	6.57792651224406	6.83708039047036	6.96068833128558	7.25357442373355	6.88603001131412	5.80625783576648	6.70034779612064	7.15468919185159	7.28516424534546	6.87991225952749	6.41308015543052	6.93538393492586	7.51236455257795	6.97269489668201	4.86042564513534	7.35249249764518	6.96444884470938	7.13243779318168	6.74856032616755	7.02924656877247	6.88470098289285	6.98884376371993	6.80537558476945	6.83693453450444	6.78075469246384	7.18200110195743	7.19029297269446	6.95464926772516	7.05656273342238	7.54895329311173	7.11819496493577	6.73796000875936	6.80952462172668	6.67785020710576	7.18669642334016	6.63229848904845	6.99735076359676	6.97012088614456
frontotemporal lobar degeneration	9.04963882856021	8.56966659496943	9.06539680073321	8.02198098593333	8.35793949579668	8.51544611111153	8.12916206189513	8.63140425536116	8.12610201541761	8.05782622072873	8.40186821544699	8.34670698623696	8.48283494044319	8.70059362355881	8.82949371123365	9.03888720019083	9.50834667664945	8.55863756449641	8.93071369385901	9.10627888806476	8.69678136491422	9.33905000484589	8.71481482797775	9.21559010834736	8.30453684634067	8.37747418671785	9.08567008188904	8.33907718329398	8.77703911398527	8.456285729503	8.72969055855115	8.74069264763154	8.92464375488975	8.66669755583606	8.79932681210234	8.79671260921971	8.82003020284251	8.97998735480963	8.8980333483567	9.42784975358782	9.3247653495528	8.64734425861554	8.71981492598387	8.88680373667615	8.78338099415365	8.06952856141166	9.06091810219438	8.82215905394568	8.51730710917431
glioblastoma	7.75490863395154	7.23632682033289	7.75770065770386	6.88436482361853	7.01409920438188	7.27140447485277	6.85780977893634	7.43109291433805	7.05700186890601	6.94462678590885	7.20839615214439	6.98797134496171	6.82502854956719	6.86763162623318	7.3561610145411	6.84677098391857	7.71693436614136	6.94362368990474	7.31425463028323	7.63356656229833	7.2843799823788	8.20861191046466	7.18571345788943	7.84215185570752	7.03356371666364	8.18543247194908	7.97206339048865	7.06018094737426	6.71261654186843	6.98809554941374	7.45703469113832	7.41218697361866	7.60537695920181	7.3012051131787	7.24387788321155	7.72361030623822	7.21493185785546	7.57381165357893	7.65530780741044	8.22372170109604	8.22552869798637	7.34204902216249	7.52409512470949	7.3352759377995	7.48779744934124	6.94060364918756	7.51886848434358	7.32362615999268	7.01958052753101
glioma	8.12327593520267	7.66708493841242	8.11014462438078	7.52808127649509	7.55104062787486	7.68467130621245	7.40413306876785	7.93086198706281	7.46569178556201	7.48125506741492	7.78522100518584	7.22281175543229	7.14815427896679	7.30916865301165	7.65121734148513	7.84807517333739	8.35263723352699	7.67453205019256	7.87523149743793	8.12820365569038	7.80853410201619	8.50965263850287	7.80181369972766	8.32038027744749	7.56619332327473	8.29436194320439	8.17110966095292	7.65966239595593	7.32014935297968	7.58987136519697	7.78091859078478	7.75159297751994	7.92969722790411	7.65116770903748	7.63933070099129	8.0923459699059	7.74380905469195	8.05170951319078	7.9395975759124	8.57290865098657	8.43343333410282	7.89555591392502	7.79860075753267	7.73924602224861	7.8909257494296	7.49926564444544	7.82886506479733	7.96938922942616	7.60326865023867
gliosarcoma	7.42958168975328	6.61810029303505	7.30627341267314	6.63554595261897	6.74957824005349	6.81761919585148	6.58312110864701	6.88087060228	6.87301331807001	6.70349776121302	6.69835395037614	6.51034363036434	6.74894116994623	6.76665531587163	7.11721611638161	6.80905275103839	6.73190716081798	6.84552648607055	6.79942677605618	7.03734843621227	7.16737959486511	7.51430051364976	6.6822965992199	7.39305567039044	6.75590590007285	7.63094214049056	7.53092403355193	6.78484795859912	6.30892410876574	6.71577228246773	7.05767395765363	6.99702090481356	7.09281056193294	6.98916192639539	6.89760465953114	7.12810828704009	6.69886387511364	7.27571484828611	7.13330479466994	7.70498493754354	7.89031492911095	6.64927619664223	7.08084885625543	6.98389491599313	7.27327825419448	6.58856302285255	7.20137910856445	7.03062184421097	6.74756587658245
heroin dependence	6.95330240896287	7.13101674552508	7.03208457341246	7.05360570572038	7.10827281400204	7.13819546438437	7.39827487865177	7.25900542976623	7.3859140718579	7.39255880771624	7.13197900969994	7.2230684902102	7.04778013932315	7.29478065966863	7.36459135866377	7.15031937675725	6.25278539464963	7.03906647459759	7.17038422080228	7.2009581310146	7.20394716156093	6.96934629828943	7.42098359926426	7.53144052446779	7.26816439810388	6.10776525272666	7.20748361231297	7.05510467398005	7.56773876457437	7.27918540459798	7.36528340710691	7.29604442006993	6.98080574640104	7.41453763501594	7.44011270433681	6.59456650001624	7.18429353035222	7.22531883541235	6.52938316939085	7.16032765496369	7.4649737986292	7.2416356207384	7.35223576802813	7.59397767354193	7.5384744676521	7.06645824935053	7.20311095359712	7.26571854813381	7.13522242672262
huntington disease	6.99140621978274	6.28913828388933	7.03176267570155	6.85169071130244	6.79117184735144	6.52170117364862	6.68622561110381	6.95207786042238	6.59077838135434	6.66453799824616	6.66045391117687	6.64446602840887	6.81348914282616	6.78005316025236	6.92451681932985	6.82993140757665	6.3897326817327	6.54932558144817	6.77743590873616	6.97519029173686	6.93527685722147	7.10647382598913	6.41645052931965	7.35646086213386	6.74329975308925	6.59344118202631	6.86861831762685	6.7903354888936	6.86687881310389	6.85673736721965	6.88336931572816	6.73568187707161	6.86114039559535	6.76369843744573	6.81360725154544	6.87446746197688	6.78055747546946	7.07611297507428	6.8798949963811	7.1768752567247	7.06530434580619	6.95094592621122	6.55788218259685	6.89024744688088	7.16879868535728	6.56571342738153	6.67028243511563	7.0357961196533	6.97804249530221
hyperalgesia	6.37063167788563	5.94364989391446	6.29686364450071	6.00286666659802	5.8553459841673	6.06301305672385	6.17732701556822	6.25655402339941	6.1508790879794	6.31757080309028	6.24774936269105	6.21511713980143	6.2299288770201	6.37800166948073	6.62728420541422	5.79697448448068	5.53913814445423	5.91197321952507	6.30709532894709	6.35302832076555	6.16131138961212	6.36651686492814	6.2433492483052	6.63014632859458	6.42512494561089	5.34218376834038	6.25789266807476	6.08770498753733	6.13768883421689	6.25824585540644	6.19492781160509	6.13535341434422	6.06223875232739	6.09649711551486	6.23840941805924	5.77052710894208	6.25149140346296	6.3276045339032	5.85403126233218	6.18749140392421	6.50650679348402	6.13588603099297	6.08151839225793	6.20021446489036	6.05529915949311	6.24023109477379	5.93145557560693	6.19184522619434	6.29609176355185
language development disorders	7.11751018653059	7.00869904101908	7.37583265886027	7.50127428763387	6.72093221511292	6.92071722061382	7.11347831673388	7.62577465568767	7.21829569622688	7.40813163606447	7.58668560208883	7.60384583680392	7.24744742444153	7.5569090410891	7.80964344096715	6.76501701198939	6.0128444255848	7.07775674749535	8.0197853090075	8.21544471983997	7.2567230554922	8.01004536261997	7.61448503947372	7.7165960992119	7.52233657027314	5.47836719993385	7.49398206362133	6.92825902029833	7.5969115813747	6.86810746684166	7.67988943752742	7.66346504917928	7.66148455492991	7.65849647725298	7.91273761673862	6.8372824639673	7.93396360288116	7.2695387528226	6.6448072045842	7.68877657232279	7.95267189156503	7.48548388943907	7.884765718919	7.78230025817965	7.77408079041746	7.55532634023617	7.57530527162981	7.31616492956922	6.90379261659188
learning disorders	7.66466966825059	7.29714627489771	7.83417860586539	6.80825447891863	7.31122917782875	7.44418812180414	7.30795006514837	7.36079556817432	7.26869632596593	7.24094314007303	7.25280752987285	7.28307784128202	7.30684914303142	7.40031984629747	7.76357315634286	6.56701941263891	6.67563523574587	7.05651246818226	7.41758937980681	7.53289984560669	7.5261330417975	7.46140256776749	7.4018796759822	8.26995378448004	7.31070269798459	6.78918475820906	7.83667199580409	6.99211870582863	7.27527671654007	7.39102647202216	7.25212729257471	7.25392598230191	7.34494600523209	7.35227995806204	7.60522873833762	7.16472148865787	7.42755382995503	7.95022253541448	7.33779151739383	7.5488336053551	8.0757331305467	7.23193242928959	7.42531361242583	7.61746664311744	7.31487765260134	7.17251315755535	7.44919299047847	7.54649920540883	7.30487196833821
marijuana abuse	7.13694128330482	6.46119026450464	7.02518801376155	6.91957797175118	6.88027069377683	6.58152330938109	6.85980319440324	7.3680112162588	6.53000898809836	6.86318281208818	6.93409307641947	6.62184331863581	6.80717056153838	6.73575308969548	7.01697794133944	6.53723708670857	6.20103084777151	6.56532784416207	6.80288458314461	6.93550828938	6.92426870572481	6.96919526832709	6.80558240837253	7.56956789054772	6.9179685730544	6.35962558126812	7.18374743044034	6.77709075991166	6.64200764436994	7.32583727419991	6.6670467436364	6.39491185113699	6.47675984414926	6.47987128330798	6.74254815365321	6.63640666205083	6.7988226642737	7.27647736978782	6.55030022761811	6.76921464388264	7.42080485933042	7.25338159010859	6.85229077751473	6.77815436649318	7.00343532851201	6.61461383767464	6.63738830589316	7.28883956689791	7.58496238793519
mental retardation, x-linked	7.75729651539781	7.67671563552939	7.74220271960021	7.61647767026597	7.53408358494367	7.54991465987207	7.79460703598533	7.5568851125226	7.6525711344462	7.84839021116528	7.77602505858392	7.65414987726579	7.64412821737379	7.7901137463919	7.91600514472195	7.43509615014205	7.05139336396434	7.89944716332043	7.83396152207403	8.00776558501361	7.77407432263232	7.71214139649135	7.68590010500237	8.15772082437826	7.83884257146364	6.67665953995578	7.9456418771003	7.52874714766387	8.24253480742197	7.6807514597568	7.63332465217552	7.76661480856853	7.59148052141848	7.75373436777138	7.74653629975176	7.27863697061522	7.76195315345033	7.75062812440101	7.43428000402947	7.99532170285828	8.13392208769715	7.6323560064234	7.8389935160489	7.73139692953318	7.74713344716571	7.81496420619062	7.77447735246727	7.81500203150097	7.73306437584456
migraine disorders	7.11851646888009	6.56542457410122	6.83470350489745	6.5221636413429	6.51186577320088	6.5473346623548	6.2401269552058	6.9214493182616	6.42322793685088	6.38169523349497	6.56216006149391	6.1593233630988	5.99963412987697	6.15628080707934	6.65633634887338	5.87089736638575	6.01243217630385	6.22314667728207	6.67354073569993	6.9437258671995	6.76706554021421	7.3792762649455	6.24015685350542	7.05871419005165	6.37841847000666	6.34437284379741	6.96008132550784	6.53356812233171	5.9295937309979	6.57730014419279	6.73973325930735	6.53806563989799	6.68524775238902	6.65088439933145	6.59688114432969	6.5903639402844	6.570984080888	6.72337994757925	6.70183432769897	7.14765979745392	7.25478776702349	6.87303689178331	6.66578929548912	6.64231601400959	6.71192378661308	6.33149007046913	6.51195442525927	6.80302736435961	6.56439288281875
multiple sclerosis	6.43321030994237	6.18302884869786	6.56059864963444	5.55902769251584	5.79604730512002	6.17696721117027	5.81765876462182	6.31987341196419	5.56196513756723	5.75705781216314	6.00080432919237	5.48261897138978	5.57508402352961	5.40491718505807	5.84807847642255	5.60629454195497	6.43166593538304	5.64907309499998	5.80917231052611	5.96847634885962	6.13276783533388	6.76617845453683	5.89455329254881	6.6373045701534	5.73580234008987	6.50246850938419	6.50606770693834	5.9685337325608	5.09039459323102	6.02628046255262	6.20491627465064	6.10889016617417	6.0673863351575	5.83911162388971	6.11374145306822	6.31000461166007	5.80489534729058	6.38342328926142	6.39041349270573	6.73049411519191	6.65840514485823	6.10759184042094	5.80955554102801	5.97133713082077	6.12669007463985	5.52243050485624	5.86080810329785	6.13135709131954	5.91106890807191
narcolepsy	7.03675686106037	6.44452522886749	7.49301377991873	7.03023450113544	6.98271480412957	6.71864869400123	6.32434727618998	7.63660944511596	6.10916772837993	6.15362257219684	7.21671135310748	6.30257739050547	6.38852876303066	6.60111066428739	7.10862144407266	6.34738315557757	6.78042956729586	6.68667069037331	6.97302415172268	7.12167519891488	7.37992079177471	7.18012475255784	6.96568799032969	8.0412790631607	6.50513867008021	5.90146922192356	7.21835640993045	6.67925565273994	6.3383282450743	7.36263156159082	6.50987840073726	6.37668590180963	6.44556735877037	6.33696010950639	6.45172288459779	6.72167782916234	6.94216232427826	7.59068575180262	6.68050667703665	7.43906309335877	7.43694343293399	7.51391896939464	6.50256450159916	6.67838642062583	6.67890571365728	6.23377058801173	6.66698776527766	7.24584227033183	7.69424932543476
neuralgia	7.19243765565618	6.18632705847167	6.8429340904202	7.29635537255805	6.97041291883499	6.45825910172677	6.91523915501151	7.00294890683869	6.46229988581106	6.87304756178702	7.24885631229141	6.31558623454229	6.2449362003094	6.49703034235623	6.92559895266622	5.48941602764674	5.75359397146175	6.92535649762954	6.44899656438327	6.29614270841799	7.11803106935439	7.0411635886613	6.8648079326613	7.46412903479823	7.01829279115396	5.55275338547171	6.57159578388874	7.200785998936	5.84227700970354	7.60066887728888	6.21802992648089	6.2240650828018	6.07111820286938	6.2418119528685	6.42938350520588	6.28578887674532	6.3276716107389	7.1603918815654	6.46138089988673	6.63325423725761	6.95681909175283	7.19606313912319	6.29783191903526	6.52107274932308	6.17121034260533	6.51949236990357	5.88992096403574	7.84651566174848	7.5973159596682
neurofibromatosis 1	7.8231783315047	7.65043860689762	8.00782056625255	7.15003004516783	7.21355572995811	7.59266916551883	7.0192221111486	7.70892274390186	7.0231372042635	6.92814960029166	7.60758626402185	7.30627004204146	7.29766688949069	7.37930656880939	7.56458208367309	7.97286040118238	7.9531641154906	7.24151610289529	7.89540109059276	8.15307089252718	7.5873188048807	8.31842877145247	7.74278458609485	8.0742295633946	7.09667462283487	7.47626658032955	8.0784068866661	7.29783445575211	7.61012667851411	7.3343332338034	7.4896967440484	7.69381431380237	7.79927522811894	7.60367261113798	7.75552607345113	7.41886876488849	7.86831802590908	7.8463496154049	7.6530244993169	8.28845996242075	8.19718983179223	7.65913355280412	7.65701247108982	7.74588494509437	7.68956790229782	7.16238550300211	7.96232074429042	7.63709177855325	7.47854173708624
obsessive-compulsive disorder	5.43532772037176	5.52514397013789	5.70385783850003	5.31865933695994	5.48456543631714	5.76286856269845	5.3954628581968	5.32418172112656	5.74541318085257	5.91442127476056	5.85003048104689	5.5848234960607	5.62562774289555	5.94763267187372	5.84063131205356	5.51959682306146	4.5845816762068	5.11596269926308	6.61227819929977	6.63445131475084	5.82434948709807	4.27690498598685	6.22590985837535	5.82135896047308	5.79915407947747	3.7161643490234	5.34386158284385	5.52197801455044	5.56899142606487	5.50439218897976	6.02313506825012	6.02054804391442	5.67830493593126	5.99792201490771	5.80168665200224	5.07569114394083	6.71684511913524	6.15258425918256	5.24468461431679	5.30166727816283	5.3289659339002	5.33259901488584	5.97243154223278	5.93823881447586	5.63854906376929	6.4496379243719	5.106238231143	5.73431826420886	5.80831620780089
parkinson disease	8.36776768771455	7.95108773380133	8.2141593085136	7.70415193740436	7.72290908850226	8.08783314539649	7.51796360752642	8.23472235902139	7.67505944049418	7.58313868678217	7.94962741202765	7.65054653022241	7.72035005533116	7.83196334259515	7.99884282513011	7.5855263632996	8.04992072452426	7.63889502502914	8.05797370293184	8.24664743031406	8.00584791010163	8.54303661324375	7.95491379078993	8.45661265894849	7.73322821072558	8.20449964266758	8.31553040165583	7.66231360111308	7.98935089600229	7.8192712860208	7.86367747696183	7.80007465314885	7.82749639064395	7.82003794031242	7.97385221962892	7.98848704302399	8.00579642391181	8.21813638900568	8.01799798482875	8.44441602839922	8.50840823700543	8.0826432331539	7.91087975505364	7.92591830521622	7.92548712171569	7.69656461326471	7.9876089124857	7.95346901010297	7.8978927076228
parkinsonian disorders	7.83787136204379	7.11893979877979	7.39074254072912	7.08401132027155	6.92702693793297	7.42127391262901	6.75184001328006	7.47604015856464	6.87969375482584	6.94593836160003	7.00465883706998	6.93012603931957	7.12271959963886	7.20505182874606	7.39186179602548	6.9431530185995	6.91882958597721	6.91055237226564	7.16080231549988	7.30935081110168	7.33065339202199	7.30475110466563	7.13973106412844	7.7958338896013	6.97595553290834	6.69440991899941	7.45867171391392	6.84987527398642	7.73745247131746	7.11579146929898	7.45228265470848	7.46668534011122	7.38554475984803	7.59702527071707	7.66627940278879	7.06551161340817	7.1232624558619	7.53547380263276	7.22874448757219	7.5050322535182	7.61922704258689	7.36552831789486	7.3494946355048	7.659678031414	7.3039649088632	7.14939485484239	7.37575658329048	7.06400829674133	7.465729393136
schizophrenia	7.41606252630696	6.8954258108699	7.35838532455466	6.90607622306855	6.89879192476171	6.97780327536222	6.92517872031692	7.23780790350352	7.03471205716581	7.05903616360628	7.1297205838908	6.95979262025091	6.96853805961013	7.07495290118628	7.34569584286631	6.75417647116941	6.68686166400702	6.93090752650506	7.31363827006659	7.51784747671572	7.20798170604337	7.38685930119655	7.21116497966551	7.62770114354941	7.10160527948581	6.48335567622252	7.43813616509093	6.98400346416948	7.00413041831991	6.96142240630087	7.1650391755993	7.17972773994685	7.23122676401819	7.15190119233317	7.21749283489666	6.99328458942334	7.26464605484409	7.34578347961327	7.05132595773851	7.50547642951273	7.7138296743698	7.14568691054644	7.21585484673626	7.21849871789358	7.10313479569648	7.05456851245584	7.24995477421415	7.19822235590884	7.05895818110651
seasonal affective disorder	6.64361377305443	5.95914870052246	6.83087850717525	7.1518734659426	6.78923589808295	6.264166153226	6.78924715560728	7.22615147839312	6.92426325729143	6.90977541885173	7.19998405995951	6.83812189085689	6.78483333893652	6.94160203629541	7.1722485469084	6.18115710139122	5.84993977296597	6.62942671632547	7.07386459882768	7.25345146238545	6.82945579972301	7.16991070486724	7.4404104107443	7.3990097523222	7.14801864972274	6.87685341631605	6.84378045004907	6.83016737282248	6.63187702772711	6.67279926478424	6.54350096929325	6.66286817235593	6.51077309188672	6.74563225219885	6.70678486660987	6.42812336293984	7.01641559306838	7.04592925590505	6.26478928744698	6.6049293832638	7.47317416033655	7.1808083736354	6.73758220261937	6.82984440154857	6.237032831227	7.19681769316522	6.5253978638646	6.7826558731965	6.68886370485037
spastic paraplegia, hereditary	8.4884992153959	8.09810162496761	8.51704137055186	7.52306226675198	7.66908617315244	8.08670143861023	7.46378565446433	7.8587239576273	7.64026395470387	7.54355106296119	7.74895414964263	7.65183073995311	7.90394295081535	7.92330802573521	8.06903029992277	7.7460978439343	8.04905548085382	7.67188906105824	8.04404024917254	8.31418017355619	8.00464703293175	8.33393018280817	8.14288592800137	8.66048513993335	7.55790820820772	7.47211720265361	8.59670196467326	7.87317639170223	7.88194369839889	7.7129135236023	8.06316570323359	8.15084082937022	8.34285718771823	8.0763368120708	8.18428850384124	8.28022251191567	8.02773013779095	8.50409040770607	8.33630043328661	8.59543523355641	8.79483135915797	7.85815508619043	8.17892160858843	8.17251886445439	8.16338322992624	7.72745360157712	8.54604793570942	8.08176599911546	7.92077579386637
substance withdrawal syndrome	6.45265458117399	5.54914704380386	6.42920539653009	6.14342448354312	6.21793558384952	5.7367352453567	6.24977059044304	6.34088004719551	6.4278603706343	6.51466765304594	6.38432030575292	6.28993744756083	6.44144891778759	6.61812775230872	6.68084626353048	5.56817464046589	5.2912457532438	6.02300593244872	6.56277621563674	6.65007849004677	6.4312401789956	6.13705127903172	6.56555084662612	6.76461833964083	6.56251406748596	4.99268553970062	6.34893847784372	6.16600073116865	6.55756570472606	6.40393745107916	6.23184569329632	6.26286709514922	6.16123958561199	6.2874221614533	6.45464184649696	5.64370454025896	6.57111801848683	6.56030436689468	5.73585036767296	5.98819021473499	6.61231059940789	6.32769552064434	6.39879687245617	6.49653432528631	6.49790091451209	6.57520586164715	6.31601187037126	6.4144345858779	6.53215465300146
tobacco use disorder	6.14091409453347	5.23894315925136	5.96480462086363	5.28138941379322	5.5805616056507	5.33498778591071	5.57023950031669	5.76128520905806	5.56467852424644	5.80030615651905	5.67423999155492	5.42946340829286	5.35640042778943	5.63500587109292	5.61677450632206	5.68843704531807	5.48886981852325	5.00738264703159	5.87312359631914	5.97114435894551	6.02694305432349	5.5104489108297	5.82648398471966	6.39872847322421	5.72975620010694	5.23605967349597	5.69927085288315	6.0732519704436	5.66444822391454	5.73032142064017	6.40311407299099	6.5107861057389	6.29538181433149	6.62845214630953	6.74429145307868	5.34149127773234	5.94237485476531	6.29171575931565	5.51153480437071	5.89283003085712	5.73514297477729	5.75854837577277	6.31145841383311	6.6696747086457	6.45582184216238	5.90153275350847	6.56974454726486	5.73735438510401	6.17986542673202
williams syndrome	6.97166626997953	6.61646394771847	6.97346361835902	5.87512084561057	6.11394425960877	6.55185160068747	5.92336498172496	6.64990801765269	6.0364533884211	6.22167830272995	6.26384034422311	5.9153983264835	6.2051279903861	6.49401485590751	6.80076403113913	6.80842544915705	6.83140823801747	6.01253215782791	6.80255361141746	7.11263776767964	6.72263977202771	7.49938434119016	6.44326526905089	7.20576375481397	6.16337565933663	7.7371043316033	7.1467335964747	6.33328885669152	6.54414580946986	6.19297267693611	6.52657737908353	6.70597892115511	6.71534940580133	6.53092806156908	6.75699106351604	6.43843908743718	6.73006962375772	6.85434410013637	6.59130266726932	7.23135737508587	7.229566172385	6.26504707161488	6.77864911694717	6.77116577727921	6.48968922994921	6.01170256806945	6.97806441416429	6.43416685878272	6.22763174931845
[truncated: 44 more columns]
