# Supplementary material for: A comparison of anatomic and cellular transcriptome structures across 40 human brain diseases
Source: PLoS Biol. 2023 Apr 20;21(4):e3002058. doi: 10.1371/journal.pbio.3002058 (PMC10118126; doi:10.1371/journal.pbio.3002058)
Supplement: S1 Data — (ZIP) [file pbio.3002058.s009.zip › Input/Subject_Disease_gz/HBA_Dis_Region_subject_5_gz.csv]

	8Co	8Ve	Acb	Arc	ARH	ATZ	BCd	BLA	BMA	BST	CA1	CA2	CA3	CA4	Cb	cc	CeA	CgGp	CGMB	CGS	Cl	CMRt	COMA	Cu	DB	DG	DMH	DTA	DTLd	DTLv	DTM	DTP	FL	GiRt	GP	HCd	ILc	ILr	IO	LA	LC	LGd	LHM	LHT	LIG	LM	LMRt	MBRa	MG
alcoholic intoxication	7.70000525380401	7.91407307354419	7.21992221064811	7.70362349357378	8.22957736843119	7.33555315615526	7.18715432967779	7.66340704431833	7.70708815417705	7.24431159463964	7.52009077021267	7.21809232090495	7.1868562160246	7.45046645620664	7.49758112385855	7.0995771966937	7.18480872870307	7.55756331856071	7.56525469376196	7.73685386628682	7.57925916341002	7.97895444165418	7.36496146235891	7.87445385502516	7.77662508959409	7.46138070347728	7.61473978911389	7.97108132157015	7.90120576962	7.72235411139161	7.90348022975076	7.58705462644283	7.67697867412896	8.0822682295739	7.25651790655441	7.24390251349643	7.83714171939272	7.6756694480271	7.69529309246397	7.64147842003291	7.52099911669398	7.5027578471287	7.6396580487047	7.91942572930687	7.59927045992791	7.95051690343331	7.97199207553567	7.56660181947505	7.67212266712709
alzheimer disease	7.78853777786554	7.89290771711052	7.29788315427156	7.38650054340105	7.88178198227887	7.23973125188555	7.37715975031803	7.60002520422665	7.66893023062837	7.41404844562418	7.29823420703252	7.00034872120385	7.09122381318357	7.25574713584468	6.97166310045802	7.7373173954997	7.22281354132161	7.29160612119651	7.30199313088319	7.71895077122836	7.39427839226544	7.95944447398896	7.36979243848642	7.91239092465365	7.47953723373707	7.15584905734739	7.47505155033815	7.61655586131738	7.64832221804764	7.60746140749231	7.76287561760912	7.27714105376163	7.42695954932642	8.00424958298834	7.5390344556946	7.45940382578251	7.65769811388187	7.43741403315592	7.61480434270648	7.56544435844034	7.51802624931519	7.27184462447451	7.43130490221625	7.65762008359618	7.39362346810961	7.82252657151795	7.87701602595338	7.41969607890321	7.29699433248279
amnesia	6.28529994112928	6.80431757478199	7.09047855270834	6.19131787997649	8.08729203272476	6.78403422624164	7.05270540283901	6.32731715724164	7.12426208505626	7.03394407996888	6.81515974170076	6.69243994871253	6.55899860210218	6.55083875293517	5.70220472592517	5.91375832368536	6.31064320780696	6.49329171090685	6.62344327923172	6.10930882459635	6.49741527102325	6.93617201395957	7.45511344791183	6.68631960891523	6.27843865442245	6.96523101852932	8.28028696478692	6.3909312006877	6.58676890702225	6.6896500374345	6.33691554289644	6.08623980871298	6.57081587777855	7.26117768804019	6.1450050050039	7.07508642729315	6.54090122915978	6.42802302986773	6.09254862704348	6.69661799296727	6.54263635652138	6.49878463876962	7.43871603019378	8.06722268905103	6.69326860215105	7.42534134304977	6.92636500660416	6.93234513890201	6.33195481991826
amphetamine-related disorders	6.65761939977662	6.66918332963112	6.64073211637036	6.56004412060074	7.03151336988111	6.49756644429443	6.40914685749602	6.59700556818353	6.75712761881852	6.72647929714144	6.28208460502751	6.45123869387465	6.34730668595294	6.42185435350751	6.08242217377112	5.97582644837979	6.30195193475866	6.44796140108963	6.46782566907538	6.48898890629013	6.46799256446956	6.81818686487093	6.66049276544184	6.58583909031501	6.62442021336398	6.49370913516654	6.63296029675478	6.50180083150348	6.43735639744479	6.3929378525071	6.69128874649593	6.37686108238954	6.53856971187919	6.84494107681141	6.19790321628923	6.57183192686899	6.61233539975435	6.48394167976628	6.56173569753413	6.49229234777225	6.35214873448131	6.32623747227924	6.66027512271752	6.82226029800523	6.536754626238	6.97843821732045	6.74434265506821	6.45964526923732	6.31054007262515
amyotrophic lateral sclerosis	9.137871148946	9.04987560520762	8.32496206938598	8.70448485056195	8.99864864195072	8.23647163622256	8.45114264504723	8.45892597977752	8.45033079222661	8.4150253690723	8.27990327983598	8.1486620243856	8.28968958066078	8.35682640910218	8.36217307159572	8.46024996019828	8.31591443648317	8.43589443559884	8.45980636730266	9.20302482141052	8.54902858182335	9.22349485812824	8.24442252079999	9.2999508228673	8.49679899109449	8.16120151832206	8.4017403542495	8.47007581484252	8.53294809706378	8.44608417069024	8.66868938317582	8.32744598494035	8.52655960513178	9.15431148759479	8.54477325036583	8.42574182246503	8.53054603335259	8.35200489930864	8.73840608466765	8.45642819726902	8.50178302529016	8.58547086140818	8.27471962076799	8.65454688667676	8.51695630032197	8.87619594812123	9.07235771859735	8.51400948870334	8.21912307016734
astrocytoma	7.54839849172716	7.78656457217894	7.13826301466549	6.86533087352521	7.66566460326015	7.18927617396938	7.09255595444473	7.27577050782392	7.27083986632438	7.43784235239475	7.29147559746615	7.33565793805032	7.13975462063946	7.34684786725097	6.96958613702277	7.67488416890843	7.13648487149161	7.15505330762837	7.38832455741952	8.3073816373193	7.15754117539453	7.77997121164759	7.11704465277072	7.90807441703359	7.24775414581699	7.0911831761847	7.35431565068864	7.24220948289007	7.20234087303053	7.18834448515072	7.49893459514466	6.94411475291758	7.2195874414133	7.6950541961714	7.41708791393407	7.29641728905558	7.30624102761268	7.04632533558347	7.21165720756515	7.46741381113556	7.2456701633958	6.9805157327181	7.10476751398153	7.5031958186168	7.28314689004463	7.47098280982016	7.63559034438157	7.22737228589764	7.04163856843379
ataxia	6.64885510711417	6.75886558345917	7.0217881089187	6.60118966968198	6.5863452922799	6.02802676295972	7.24934321390522	6.44101452166742	6.71024787187047	6.87084102967341	6.32364326089399	6.19538483675732	6.23758879705159	6.29103665987148	6.89521042384124	5.13378158130425	6.64075043107034	6.80278869523748	6.36724022037225	5.94883012822445	6.59716872371836	6.93621352963716	6.49787641531355	6.4038160799383	6.69635446691472	6.50325989631976	6.29075367968439	7.25095841391647	7.1928323064837	7.0199933656173	6.97182691663874	6.89475966207752	6.84993599514854	6.87509892341648	6.3589784571047	7.18715375295135	6.69618012021212	6.62094324626709	6.71111664236797	6.36291624893243	6.20571531937467	7.11404408416929	6.28021718350474	6.70741846769564	6.77907964122475	6.6738525873127	6.72805811294336	6.21104555899776	7.08962449938551
autistic disorder	6.80949806587579	7.05518657562358	6.8938220727696	6.56402988064973	7.34076061644723	6.84776862297694	6.82385454116722	7.00758061853067	7.16941328839206	7.04903898732501	6.91653807378753	6.77549242789088	6.76084809440125	6.87583131914556	6.38830052425569	6.27645004859646	6.80565008011253	6.94113620746515	6.85720774404734	6.98179419329102	6.99243504138756	7.16663110372774	7.00084716215075	7.0186784566738	6.95589553322537	6.83880134805516	7.03223121034306	6.94728937006734	6.9192540047724	6.8709121769658	7.11805466162762	6.88287392609099	7.03276580795438	7.20710034810497	6.58766583464962	6.87344704933119	6.97294449397843	6.84898885234394	6.90697393072636	6.9730760620476	6.80399457844796	6.75031467893159	6.90509769061982	7.21212493249999	7.05109766806946	7.18663475312736	6.98554466634089	6.90268908613416	6.79644600206245
bipolar disorder	7.42472750303367	7.56626218328037	7.32784390332824	7.09289304437441	7.70568309133658	7.2954715115503	7.33797829568615	7.500841988512	7.55365918913478	7.35306951166463	7.31164753062194	7.13100483661631	7.14814546567728	7.2820114792712	6.87376413555454	6.72473894515477	7.15150202866894	7.39946343964386	7.24023401591137	7.34056893721446	7.44798162214734	7.68029769338265	7.35228583960564	7.61863784617656	7.34112515865871	7.23698585808986	7.33461597382328	7.45752933086189	7.42936462160827	7.37196807779682	7.61397093801923	7.32406117056348	7.49303832807961	7.72802290996862	7.04668240415919	7.42413038112998	7.43950379665531	7.28615977374816	7.30321374100703	7.43618623145918	7.25400254473765	7.26573862877758	7.32974172912404	7.60385460691392	7.49583741015902	7.66252169103193	7.55562389206953	7.22705601509782	7.24879097190136
cocaine-related disorders	6.4039227148526	6.96214738548255	7.48360894274782	6.41036620818141	7.64175396876606	7.37786776497823	7.18094618272431	7.48124857763208	7.63015647093617	7.48740922332312	7.25327424572809	7.18031475047282	7.15416918839665	7.25330304973311	6.43555425899479	6.19039561203398	7.13099327345639	7.28189460802999	6.968462321584	6.71662564053926	7.2880088121748	7.24835398164539	7.51211152700513	6.69632680122353	7.0112831239416	7.3610168417062	7.16260488611111	7.07208872212978	6.97523836141484	6.90780441097442	7.15933500708158	6.98166157699294	7.37000065270747	7.26762804327578	6.34387931003079	7.27635811152309	6.97173334890285	7.08404418580583	6.88944669667696	7.32183761903392	6.9339416293896	6.63975993587277	7.28468721450415	7.45157768753918	7.38489046638675	7.18694617869806	6.97299087123781	6.93322814926347	6.92215433879241
dementia	8.40285404019298	8.30726883346427	7.77689176593699	7.93756104869973	8.6534928032738	7.77746945383057	8.00856899356335	8.12875060354531	8.18342577977653	8.12674335176064	7.48892649813137	7.44590096558307	7.59840514033643	7.72709729131436	8.01662600360869	8.7580408870266	7.91154339417518	7.62702844452276	8.18815675364808	8.52821895053191	7.65359011890727	8.58458747286212	8.02668986295796	8.56638121830136	7.94475595259251	7.72320592000152	8.14796523449753	8.0011828710768	8.04439602933759	7.99743329722416	8.28737469846424	7.6466323357374	7.78460959236358	8.33900665916046	8.39993385359955	8.14907450440421	7.97605908774623	7.85165889060378	8.18718313934039	8.13918745546323	7.9944894146278	8.01032107980612	7.99777321380059	8.25649836826961	7.76325948741772	8.491256142883	8.40492129404629	8.2751641430499	7.62517411108659
depressive disorder	6.95141315343302	7.2629334780171	7.03914820712002	6.75061241567158	7.4815265160918	6.9558758653601	7.05267375415436	7.15607880176965	7.26484832514121	7.08307241251775	6.94012609902237	6.81695570680183	6.82568461585976	6.9795897238452	6.40761337550963	6.46219516121351	6.87570174889253	7.05283474174825	6.9002339837811	6.9256491025944	7.11926632473114	7.35502620402554	7.14002622046691	7.17635140547059	7.09921321286351	6.81162489587742	7.07043828118877	7.10364803893829	7.02479637063085	6.99576012663883	7.20833391255994	6.93813043008039	7.13554002765871	7.47215127900979	6.63526264893109	7.10675608624885	6.99870448338322	6.9824802216119	6.92432913406283	7.13496351908174	7.02493442618144	6.75500292754935	7.11728848890916	7.38218703561681	7.11957672493696	7.38033185159221	7.24076787808099	6.97705959788944	6.85177021673078
dystonia	7.76195696136924	7.98490432313555	8.22447674950841	7.80319133212109	8.19758566069219	7.61020237150424	8.16487884894116	7.80616399595428	7.70336460726736	8.10215782780557	7.80761335847601	7.59265445669319	7.74204890502317	7.70334027693221	7.09187452091619	6.92357832199137	7.8837984385561	7.62502160162887	7.60896304551869	7.90984433376063	7.67843389104422	8.24239194260118	7.77873631611695	7.97696523507867	7.63221198674043	8.32833127370102	7.97377495771992	7.44746734058882	7.3675486227279	7.45772393957201	7.72308911048683	7.5460880939079	7.73524438332895	8.2684069304331	7.21426972624102	8.19296325948457	7.69716002969531	7.50957392241149	7.84691804388975	7.70298134911325	8.10650954341165	7.40636220335964	7.68278416750007	7.97470960048792	7.70345628517887	8.01035438619404	8.0519168699295	7.75515519326066	7.32108467997986
epilepsy	7.54179832171126	7.36647461147562	7.45221806523703	7.15695130206361	7.87486752003814	7.53150451224699	7.27618427185744	7.65149791605356	7.75705439554281	7.57536790949181	7.56890501824524	7.51039537534241	7.60189193462766	7.69880475665418	6.93538592986103	6.33817599355172	7.31227378024238	7.6563766845691	7.27550932867733	7.06433253441386	7.52200598401842	7.64842069037461	7.62843409321861	7.34150139061127	7.38746912004595	7.86934852613469	7.30354393632525	7.25009471474919	7.19039244839012	7.13706806832033	7.29339120111671	7.16117479703832	7.76314025391482	7.72037278111704	6.85620421317591	7.38755445145806	7.2628318565322	7.09726884489956	7.44692380825854	7.53056381100014	7.10558117743281	7.32626215206975	7.21369180418103	7.60082949964979	7.74416191927618	7.47296656186754	7.44674242121003	7.08255111818358	7.07913560358568
epilepsy, temporal lobe	7.02008814620054	7.3539086466109	7.02431859162782	6.95362269364346	7.21343996970926	7.17330539760647	7.1514028190828	7.22401630864471	7.27359175202571	7.16303149129632	6.68860161098601	6.85376871512855	6.91458786778574	6.94597954467921	6.84436149295731	6.06854371237466	6.79502504733528	7.17296269322881	6.75151498482946	6.32177235446031	7.02762631947513	7.51949718437365	7.21828333044701	7.43512981977284	7.16996694908587	7.23933700525458	7.06259523448644	7.04192761611854	6.97986192962563	6.98737865791249	7.18413434514547	6.50162971789976	7.25526751228041	7.64137775783234	6.93245750214501	7.30571421366481	6.81128182513209	6.4991249074926	6.64045010147368	7.20775176043369	6.81008964848924	6.46085966407036	7.08932150823754	7.51593237967131	7.25954708816596	7.08639817871594	7.40176685643503	6.52857288915869	6.67267848381143
frontotemporal lobar degeneration	8.97895171537413	9.03460216865004	8.56020507453031	8.51775932115408	9.40665182774806	8.38945388515961	8.64776192988957	8.52858434559513	8.458463432091	8.52191530484697	8.54906379900143	8.58264625902147	8.59777143131629	8.51128368200431	9.06360654010279	9.44613949904734	8.45887124111594	8.80643480720794	8.49398539293515	9.11129888328898	8.62636932082407	9.1649051103669	8.3526130797954	9.02127655878824	8.64757891299052	8.88257405960377	8.61460540351006	8.92014233359294	8.99273080014393	9.01171116923072	9.10501950067659	8.70035649643881	8.85104031978004	9.26329543862807	9.07542446783961	8.79249936804571	8.93448500069822	8.82177186527022	8.70582235544442	8.66082312561206	8.71810240237299	8.97638622698954	8.73499803545696	8.95575720401281	8.83458825296146	9.17948181026107	8.92299923501178	8.50834487497113	8.760693791721
glioblastoma	7.84254333804303	7.84369342368902	7.01045442354181	7.10119311830687	7.55830695864682	6.96418645644805	7.19863608554231	7.35411094107892	7.31815362108101	7.16786655307432	7.07010387352038	6.64255212343441	6.68923249474054	6.83701169162449	6.7341875050498	7.68905660971706	6.95292940154547	7.00950420124348	7.14081470111383	8.09514330180741	7.06265904562389	7.70551480790948	7.04643320730079	8.16503765280639	7.17406404055567	6.60780866776011	7.24820295620663	7.3621095833379	7.34646864286555	7.3436737804261	7.57347549102349	7.03406830307342	7.09293581379204	7.69963608131754	7.44309464753974	7.21632933024691	7.41551391060073	7.12345208604869	7.32596324510366	7.2634336070924	7.08385728503289	7.19903339582074	7.07575922568125	7.34325749779902	7.09617192097407	7.54592282916897	7.7365135763618	7.09563832366528	7.11623927153921
glioma	8.10497704199581	8.21212606003813	7.55657588375004	7.60543381425669	8.01192168838225	7.43281479912262	7.69372053081829	7.80073970323228	7.84266995340956	7.74536027033856	7.27768383765802	7.02961624160615	7.13682689402353	7.31121529629978	7.70737974856522	8.2782792709058	7.65174385338568	7.49124982549617	7.70484433754817	8.49556587038026	7.64313843541583	8.26369723153627	7.45911529947974	8.33475382879239	7.6689879572858	7.22216081931541	7.49318381558415	7.69657325461258	7.81385827304456	7.82651925025869	7.98210544537712	7.43101559346946	7.57886320702592	8.23522328130861	8.03931969178043	7.86396022830107	7.77626988003556	7.63616718200337	7.78429143828442	7.9107223632585	7.47857150164843	7.59507301664246	7.56049876346487	7.89585537477899	7.54401625656551	7.9819397570892	8.1135169935745	7.49381357262716	7.51710769924958
gliosarcoma	7.2965269914067	7.32747438815885	6.73069508773294	6.65857957183852	6.98439513439041	6.93114354539552	6.46030417902526	6.85366783992088	6.81367187009094	6.88820310449415	6.47511225613629	6.59031823863492	6.64599482275581	6.76161182203237	6.65082880021635	6.71200766702033	6.96829342926707	6.39960731706968	7.04369984960522	7.50232735336294	6.45295422935916	7.40507317966928	6.66580711959388	7.60787265968065	6.82173075331318	6.37226942436932	6.95997049463008	6.70731204763684	6.5536671722578	6.65489579301696	6.87423429734606	6.73968592141684	6.45407336715505	7.36948435915888	6.88309112242717	6.67082460663883	6.8210695305379	6.52091561461219	7.18720530676204	6.87200092975917	6.81148154214329	7.01534566237014	6.77551837316081	7.03878199574653	6.55566171808766	7.27002063237875	7.10436781574607	6.97792068689157	6.58002036666248
heroin dependence	7.06238354360399	7.12877408954354	7.1962295715773	7.02216028215311	7.60435877713814	7.28412108982344	7.27104134034754	7.70461714154715	7.45521919305332	7.14613746765821	7.41332777797065	7.19004692776766	7.44704023282258	7.40396963747502	7.24084334744875	6.34196517537358	6.71408673673894	7.327141811348	7.08986969289215	6.91696744327582	7.54835006629947	7.31897758565325	7.35164357570621	6.88230174705362	7.19406614569445	7.71980096921079	7.26815737830422	7.57476172146543	7.39436745790044	7.30815984716209	7.51859987032238	7.4576531574007	7.43270259419519	7.62883172233667	6.59407106340024	7.21914472038435	7.4938542990668	7.73771227698795	7.60111925520448	7.44872301625206	6.9331315732252	7.2529439605594	7.30724904855855	7.46683418617716	7.40350615728426	7.44674105547078	7.22096168215602	7.03690087753342	7.32086347997467
huntington disease	7.25142878530553	7.13782186010926	7.07918118970185	6.7170210032657	7.95781678482117	6.9264078634014	7.02740183488264	6.84859764972597	6.99269573998687	7.2368515742724	6.87085910126945	6.97102861786717	6.87761410982593	6.85334860937096	6.87788123396236	6.47177527699575	6.92951656561852	6.84760225784747	6.84792318840977	6.88185808256916	6.58009252694452	7.35967384079415	6.94347664204525	7.02396078151612	7.25859469053901	7.07971396857128	7.11250448533613	7.27964168765543	7.06489017939856	7.01406346804282	7.22191040781627	6.92174192937113	6.85726655981618	7.47365664751209	6.75090263669767	7.09622921817319	6.81958814864776	7.08110721672444	7.29626450825656	6.90977154495678	7.42250827734894	6.72362706337577	7.34920679926183	7.39274865386186	6.89204291739575	7.91685098528664	7.13980125181258	7.04848751879026	7.01179405195056
hyperalgesia	6.07621804737352	6.41929404655839	6.14419022530569	5.9464842280255	6.58270411002248	6.17826054160218	6.32966034543896	6.45283382268837	6.75983657019332	6.33173895099057	6.25258312038582	6.26445376497427	6.31681546291603	6.49582748202465	5.82427931062457	5.7070986111678	5.98411716833686	6.32312479978885	6.0628710114329	6.1866657145848	6.42534676018324	6.46470406639386	6.62127773552679	6.21499256253725	6.27214991512104	6.09389321367095	6.42791232855993	6.20474207209919	6.18554217503489	6.17527441362272	6.42920985393436	6.06661127937902	6.41537529582545	6.5721705284585	5.82769450197007	6.31135092030321	6.23869900436037	6.09274771444684	6.19934408489676	6.4501626378395	5.96710344725011	5.77691618622439	6.26052548072862	6.58417358117891	6.37441110677115	6.43339079316527	6.38924470427425	5.95208415478666	5.99873281859094
language development disorders	7.30693372780867	7.23199996345889	7.57008466896482	6.70215783610343	7.40180520936049	6.97267625027235	7.59293019312194	7.3022320949553	7.43429810656822	7.61648176191082	7.56640298664651	7.32572952646605	7.54304696556582	7.52627170447254	6.84525824111816	6.51330874341541	6.96313290700757	8.08810876236337	7.2406188710639	7.50447230422088	7.34369903980539	7.3451781951481	7.37450170930118	7.30323900071464	6.91276631752662	7.67157500215202	7.17248662562579	7.65507996208607	7.56235131350635	7.48052101954942	7.54889980081617	7.56376687775155	8.12411546131431	7.36496687547052	7.37095457605702	7.52502309076005	7.62972767227778	7.59586895492125	7.5593622813572	7.10687057871469	6.83395437607559	7.24881369376102	7.13437299948098	7.31539585262681	8.02170029993989	7.42001223165802	7.23077005485632	6.80966063844461	7.63078875994348
learning disorders	7.74640977291042	7.96724950505433	7.39443548451542	7.37440425481886	8.05131222825973	7.66881107372737	7.3498333964013	7.77314999892836	7.76187006208383	7.29108499065835	7.66826476503962	7.38491209659304	7.33147277212955	7.46132844649387	6.72259151555188	6.95632202137218	7.27786229814996	7.43584102381316	7.34983954855854	7.50422515895043	7.59170114073268	8.23563432374652	7.72343770834413	7.7134121458051	7.37827974737655	7.350721483737	7.76213858770287	7.31975907889473	7.42797892555651	7.43423608633804	7.69090998475038	7.38743447783285	7.58095033509862	8.15098454593318	7.18018734682045	7.45973053521731	7.56638838191683	7.39233424203468	7.3625671516605	7.65360580835932	7.56192044533677	7.139913789664	7.54057301259883	7.94077513670979	7.6549439607389	7.81020038235208	8.06094771938289	7.40665431956264	7.20479582148201
marijuana abuse	6.98512924634481	7.24099388172128	7.22599471912664	6.56720656161356	8.06878588126613	7.07830583754972	7.27487021333369	6.9261614928919	7.27273971009992	7.15153385532539	6.75252771939235	6.93750828753438	6.77519343083907	6.90322939029521	6.63872672474966	6.32042875922784	7.05139512877028	6.88682598280538	6.83732126866244	6.8602698800873	6.97090505730308	7.54257405318214	7.15724338118703	7.28079516682241	7.10898431448133	6.79167501832349	7.56785421460358	6.68052985855646	6.47761882549193	6.49338987462952	6.93426131513563	6.51212178457597	6.94411269668479	7.56910147627798	6.44961159287962	7.35011684221569	7.10135540848876	6.71553046656259	7.29429583566832	6.82775790102468	6.98540244529021	6.55216523681185	7.62628428111122	7.60093786681018	6.97890923472936	7.31334243508204	7.21649808928007	6.75151442508702	6.31696276257276
mental retardation, x-linked	7.80107501750003	7.87141076087465	7.74419083814254	7.5326629204445	8.10878141055585	7.91633924621981	7.6634662904928	7.82579095591683	8.06372590774987	7.79105216962083	7.84646647031568	7.7512304604847	7.76289318492956	7.69807650561492	7.53604217765656	7.22283744177515	7.77072939204449	7.82761551929349	7.59545457973305	7.60876321885776	7.71735369784382	8.14716645671408	7.88803064918574	7.94341217558938	7.64662282221436	8.32985502456985	7.71955839037756	7.73055109141206	7.54339032550003	7.56375706824741	7.80815141434266	7.69065402319476	7.93152139830009	8.1137951948709	7.47659197066215	7.88987500332393	7.64318663771275	7.64213584849233	7.72028187017391	7.94623553660477	7.89278724669901	7.61963133823108	7.71691466184369	7.81905814352769	7.9317448523489	7.98948415708235	7.82970123042633	7.53970071852017	7.55939172038029
migraine disorders	6.85578270456061	7.05682319289799	6.39650017375232	6.4711579029994	6.68145329151025	6.08446631704458	6.68539582543706	6.55610563875467	6.7851343843523	6.43182885090336	6.16887959875811	5.89198063754823	6.03261113630869	6.22614229217453	5.71795889925666	5.92935079938545	6.13457672429947	6.23673275828491	6.74970422847498	7.2517858844511	6.16176657729468	7.07056833858451	6.34370379394192	7.31520656031095	6.38808819705312	5.87514582404733	6.73946557000014	6.64173046894391	6.54449645692075	6.45004169653282	6.77897880250158	6.45053594159637	6.28240053023088	7.01892629859473	6.42685420628471	6.61557344359098	6.6641726590474	6.43346217487031	6.80347022659322	6.70795210575502	6.25964649134391	6.1965353583975	6.26455506147473	6.59170035907093	6.3233858464239	6.81989708895127	7.01037652556353	6.52667010303124	6.24213839317714
multiple sclerosis	6.6332962365508	6.71339446172906	5.79295774236311	6.26415588230904	6.59879770516336	5.76157333417208	6.10775298092326	6.07169359835305	6.34079412771677	6.14730196789553	5.67142354849306	5.24207230102971	5.31885690361035	5.68597749803507	5.67416549408048	6.83063628472846	5.80207402159143	5.68007110931164	6.14100077075623	6.55861672017682	5.99237171097711	6.54131554508285	5.88127800769835	6.6488994942426	6.26085891419314	5.17569075844293	6.46764003604089	6.08891768085145	5.97764253611024	5.99796929865884	6.23041541823677	5.4700060124393	5.79667704609867	6.64735976712142	6.43054616310708	5.9919917526323	5.86700803761157	5.83908970192994	6.34594648829356	6.08252757371057	6.15657559587206	5.42978966893845	6.07800318141775	6.28298425145591	5.88688562404399	6.62301624386173	6.50479595545804	5.97899054161948	5.46735679788972
narcolepsy	7.33426451608384	7.5292175205899	7.61905858608044	6.61503531403019	8.06639537587835	6.84409493548405	7.79802228605088	6.90270916923655	6.97007781018363	7.37237943176713	6.78226418569797	6.36994690976924	6.33150290063704	6.72629433695451	6.58756345784415	6.81844312579481	7.1287009239438	7.0891478908905	7.25882849544988	7.14274008316101	7.22468159411802	7.84840388837296	6.8837700541267	7.36090496335087	6.9749341565505	6.34347956945223	7.61101061962964	6.55222588242368	6.56882186870293	6.78535274343558	6.80209122666772	6.01362220589003	7.05231035543088	7.84725506565843	6.93057567570229	7.84634814064315	6.86098121990487	6.55526622518911	6.78996276804945	6.79952521207036	6.89964830334962	6.27804476025257	7.8210167216964	8.09948461823019	7.01264938233533	7.48115542001703	7.63489066437319	7.43335080634535	6.03566162897109
neuralgia	6.39418897739389	6.8757453427682	7.08499904057478	6.22212270339022	7.62045784439687	6.31528391237134	7.11288327979915	6.6697797798142	6.81961827014242	7.02545563547718	6.33089729625828	6.20435698874018	6.21880084859352	6.65155431140183	5.5224375816407	5.77096444311333	6.56364646914489	6.31160297508429	7.16828821037211	7.12392017559131	6.75897523456386	7.25311353428623	6.80197012421644	6.69027092605008	6.95865272578403	5.71731514262952	7.20994963346346	6.09099198219265	6.28728935842249	6.27283415819296	6.50395962929136	6.30156975300862	6.44265573219189	7.48911117043991	6.02909063921139	7.19100190305683	6.58874216597197	6.4996022252622	6.119173617475	6.67069218807766	6.72400792261924	5.79112302430332	7.31848832734695	7.41688106211684	6.48010753057731	7.02607540768703	7.24731905009167	6.90331194351899	6.21288164787035
neurofibromatosis 1	8.16437138121304	8.11174559979288	7.75334630837433	7.78921908290833	8.24602607359471	7.4819587406352	7.78008805848901	7.82545197514853	7.79264447979843	7.84760946207443	7.527268309994	7.48001351828318	7.46801992021311	7.47091977997937	7.93324068622637	8.01003182476003	7.60711166010503	7.81031579101573	7.47903722316544	8.41221070320065	7.90206296550145	8.25723454603172	7.50083881210752	8.16425967336388	7.72939721582102	7.72105474745138	7.62772321452425	7.82215581111861	8.03084405477705	7.93782138450841	8.10883148805699	7.83646858008331	7.85843065311133	8.21465628513097	7.76484714227588	7.77174646634284	7.93059676770224	7.91072707482073	7.78746435824923	7.73713275952205	7.72962305865022	7.89526192444479	7.77634135124277	8.04148330917302	7.83989920679584	8.06331795166778	8.01394844905	7.56329546655119	7.71447273453543
obsessive-compulsive disorder	5.84791685614975	5.7213642139393	5.84707605417127	5.98969577011268	5.71715266702066	5.18725254103954	5.25794427770557	5.72147669641588	6.01005150412709	6.01658000549475	5.84261319887314	5.79028497424032	5.95036944058041	5.89762053557929	5.23866804690834	4.66733969910344	5.39489919014439	6.64775543063712	5.329220848351	4.5192990706633	6.27205814773609	5.79588404287059	6.21402359926966	5.38609570325612	5.64287434000574	5.83599668811732	5.41149669875524	6.11795038456306	6.24889770711393	5.81462597195287	6.21630520177212	5.78127739140882	6.74036200609254	6.11711810387035	5.01339854086486	5.60868780220279	6.05685667486091	5.62683392453112	5.71902402682089	5.85352464035294	5.715159889584	5.23007571223622	5.87516508659941	5.98754962385887	6.57633017249832	5.5016525357369	5.5901939224223	5.91901282668595	5.87625712243867
parkinson disease	8.34806452654726	8.36078972854027	8.124664285244	8.20739898048587	8.67276681133168	7.83617937430774	8.20034434410484	8.11954756930577	8.10789773973421	8.10288975716982	7.95824335103249	7.87051996076139	7.93843578667055	7.95203155790545	7.60892921069574	8.16875869685418	7.843988056556	7.9763036520176	7.95012414131669	8.61620628376431	8.08569382041319	8.57148228387067	7.93228055480337	8.47118352836288	8.06879629350123	8.17525502486445	8.16964677875524	8.04498332320287	8.06522517136909	7.99048523927682	8.2865735168382	7.87329087528226	8.05348065813811	8.60302594800666	8.01104517667244	8.23513605264946	8.10053986232738	7.94456294776947	8.02333692402656	8.12275021796775	8.30536701871492	7.92551262551613	8.12517194148662	8.3493895342496	8.03729231912869	8.68308260685271	8.4829531732378	8.18248101430756	7.76598443485523
parkinsonian disorders	7.24161405254226	7.49304212559969	7.6174525854633	7.38767892063899	7.89852341691323	7.04895961291966	7.58872634140284	7.12693534999042	7.39288294916863	7.15288128707021	7.0311289263041	7.25058196570019	7.18548157898597	7.18669495978027	7.02351583111718	7.06393497941309	7.08482554899762	7.16947625158895	7.22797066323207	7.32020855689133	7.27965656605322	7.84576719141615	7.34867503653802	7.53934265334091	7.43731536728475	7.8350330455974	7.59266320089821	7.61934648266143	7.5575921049622	7.45659705838973	7.70322363915907	7.56107959148722	7.25378352970785	7.95190875846223	7.07523453578323	7.7738722933335	7.4770511319015	7.63684647976589	7.45646153134664	7.31440690345666	8.23754085772548	7.26303685398354	7.75043849025786	7.9026443272159	7.27577359447126	8.07720779688617	7.85898149177325	7.99746085724157	7.51182336952588
schizophrenia	7.31075641812732	7.43286175727686	7.13360321889629	6.93828257655484	7.57006642456973	7.13969446108743	7.15338604112854	7.30101056573131	7.39328003183158	7.22190761463289	7.1206023532897	6.9645541206457	6.97864219701357	7.09681856918513	6.69409232573829	6.76313322644173	7.02967193697384	7.20689621870812	7.08741315560148	7.30616687824544	7.21476851279034	7.55812620140933	7.19304696943204	7.44735748807987	7.20290174886036	7.06214963110487	7.14178375352343	7.21676328444589	7.21806551349161	7.19115108203531	7.41539863477215	7.04258474638682	7.30378122382673	7.61036278430917	6.97367322736074	7.2599993996158	7.24261839292116	7.09095252674567	7.10078474125506	7.25947319557052	7.08984963603301	7.03200498467422	7.15974642789836	7.43911457552874	7.28054138994919	7.51484502057753	7.38001597446111	7.07789231134448	7.01012204859763
seasonal affective disorder	6.2800375339673	6.78357701468253	7.33088966335233	6.23683532294986	7.49335484169982	6.97988612495732	7.15906994606876	7.01544848721912	7.05913695405839	7.28030468094455	6.92464964352566	6.77541227749723	6.72473770557908	6.83486579547823	6.17711164972085	6.03810775531288	6.98991267928228	7.05834497619388	6.91362420048254	7.21418148590148	7.30847279603111	7.19561993515472	6.98425429523619	6.85064908223207	6.79743541894037	6.60502023378152	6.75149224788018	6.92804212800437	6.5766797507493	6.519611288683	6.77532367477167	6.77113447769746	7.06144812710333	7.38279999110272	6.03587703515213	7.21150171500098	6.83606018358533	6.77826558734274	6.14693275656936	7.03856426025202	6.75943450363666	6.2196259575436	6.59561269077525	6.94535486957041	7.11657731897702	6.57591226466677	7.15329310455545	7.05436410042805	6.57579334126224
spastic paraplegia, hereditary	8.64600257215548	8.62641358040457	7.95905388812492	8.21916525831263	8.62445899028433	7.74819173874194	7.87452184415597	8.08456730067516	7.93815527038168	7.87440911811432	7.94358485451666	8.03238684386668	7.97768631812295	7.94033480474941	7.80982839567888	8.22136619856429	7.78443568867925	8.05017657725722	7.80243827367478	8.20554312460657	8.10510165988551	8.75156520267753	7.76827052599993	8.61700622233202	8.26340475577642	8.08336134282499	8.00501203259707	8.34731821826643	8.39959007687204	8.38838333906478	8.49166952808511	8.04111474566561	8.1409523866485	8.82782131824661	8.23749582722515	8.0863109543836	8.32251714504814	8.09410990175677	8.21058757369555	7.86033803986664	8.21954880855726	8.53876599417372	8.23416090135321	8.4110076430868	8.03976143156811	8.72973943222399	8.53276094013093	7.92634040680552	8.15718813704039
substance withdrawal syndrome	5.55883007265393	6.33081828303883	6.58642608525946	5.71535239553183	7.05613089761903	6.37399340920451	6.37368240278088	6.66996995136588	6.86620638215432	6.52860949378558	6.42749103959024	6.47072959278638	6.46254921765073	6.44511814703373	5.66671789181459	5.55975431043106	6.22591570568958	6.74269802813426	6.21171294611483	5.87498735083134	6.65482915105427	6.56747258833259	6.73878350567771	6.00913987567417	6.32250730023834	6.39493785210626	6.53268523040989	6.53378894347389	6.52199265359467	6.41895530443178	6.51990781063814	6.36429178472019	6.77424040993281	6.74665035443807	5.60377585714087	6.46363758927698	6.50374397472868	6.56168780770121	6.62933911323818	6.59530471555469	6.34096155846424	6.25823537957281	6.52697776641407	6.99802208332572	6.77278533862433	6.42963938859103	6.43335160799638	6.33731392076883	6.2683145149112
tobacco use disorder	5.72472025002795	5.89425937192483	5.38763154213244	5.15806759440462	6.34141118930416	5.8763913620212	5.43063801307968	6.38793745740759	6.07961592991767	5.7077733733072	5.44261619457179	5.31213124491936	5.51651277113613	5.56153468969645	5.57509495967488	5.17737563246305	5.26533437064861	5.69950127956445	5.6993799489265	5.7353822792158	5.92008816536323	6.27399684361109	5.82619996938612	5.56927948836172	6.11651934177685	5.72173045835052	6.20378160095309	6.93363100072489	6.78569924839179	6.48088667944272	6.7984715944596	6.5078765637432	5.7441321405802	6.36674412662115	5.04373306931405	5.31491811257117	6.22568470677264	6.80335495396397	6.74848021512692	5.99137289451688	6.58424249783804	6.49851459999127	6.11234339464126	6.23993869118723	5.66584162134289	6.29543077108938	6.16792437079355	5.94301881237934	6.42885599287307
williams syndrome	6.9673593937753	6.98532724611829	6.37707114658423	6.5162156580255	7.27809341856009	6.65179927877461	6.51934189793584	6.99831099248651	6.80910469755655	6.66308466016435	6.23478385998965	6.33878832782262	6.48278529540304	6.48017647025029	6.89659853230163	6.66907328205256	6.02946350949176	6.75474336034901	6.54289575034537	7.7371770099738	6.57096788208503	7.27169948709472	6.48836722625131	7.08207297992956	6.60764591709309	6.65769040723393	6.56695733639976	6.88885371562885	7.0305634493016	6.79631642061204	6.93517536743481	6.73151558924969	6.8094611566693	6.9548791206771	6.56883308148841	6.53799124753542	6.74322977448539	6.94405513020501	6.52702254722651	6.59930289138737	6.68657513087189	6.81777323800016	6.5996249221768	6.86195306704316	6.80276958943302	6.81192134835575	6.88261102050562	6.50634376104127	6.56376554844903
[truncated: 35 more columns]
