# Supplementary material for: A comparison of anatomic and cellular transcriptome structures across 40 human brain diseases
Source: PLoS Biol. 2023 Apr 20;21(4):e3002058. doi: 10.1371/journal.pbio.3002058 (PMC10118126; doi:10.1371/journal.pbio.3002058)
Supplement: S1 Data — (ZIP) [file pbio.3002058.s009.zip › Input/Subject_Disease_gz/HBA_Dis_Region_subject_3_gz.csv]

	8Ve	Acb	Arc	ATZ	BCd	BLA	BMA	BST	CA1	CA2	CA3	CA4	Cb	cc	CeA	CgGp	Cl	COMA	CPLV	Cu	DB	DG	DMH	DTA	DTLd	DTLv	DTM	DTP	FL	GiRt	GP	HCd	Hl	Hm	ILc	ILr	IO	LA	LGd	LHA	LHM	LHT	LIG	LM	LMRt	LPB	MG	MM	OL
alcoholic intoxication	7.57992777321488	6.76624239534911	7.39675333175635	7.27579594205932	6.94136716851655	7.10132107559234	7.08213133417631	7.65624135976889	7.25000022828421	7.09046805144586	7.31287020145399	7.73011036087738	7.29814946065958	7.0547869147472	7.14262345515793	7.46379742559719	7.43186326666539	7.30676306528465	7.11029566802103	6.96931559195592	7.31112561313339	7.4535114975715	7.37424086582707	7.55750693842833	8.08265257124837	7.58704271146847	7.6069329951345	7.74304290945022	7.38492100678796	7.44532633060626	7.57914524403432	7.1453480068589	6.85826155585445	7.18381343600301	8.25473427001215	7.4196054012792	7.76203152950901	7.61904213462331	7.76937556706208	7.72599890993796	7.26677644359643	7.30505247330352	7.43257433543221	6.59008929500054	7.18891590771899	7.81125165905106	7.80416240521952	7.13518856052315	7.3785707734357
alzheimer disease	7.39850537076302	6.95614841025209	7.15517187609881	7.27859876738775	7.17029432611467	6.94750834685159	6.87280691983453	7.65763716114579	7.08662901231664	6.93528375613673	7.21693261603726	7.45951437896338	6.93087845751125	7.54085993922026	7.18476192788214	7.36921730854074	7.25783896106439	7.26711757219862	7.41911726404878	7.12134738454034	7.0236343732019	7.04587858208851	7.10479445889536	7.22642806811232	7.77596716201195	7.47573391215155	7.36171559443825	7.54629756628756	7.29428677076256	7.2781524854588	7.75531988039845	7.37151427829327	6.58096252749361	6.93944473341695	8.14164694449225	7.12642602528391	7.78931983041851	7.70052445752622	7.67301510898209	7.28334846013981	7.30320874946515	7.06961301618808	7.30413319431063	6.65813061006087	7.1741180562552	7.51840315948383	7.55046046352152	6.94504934777199	7.30677653060984
amnesia	6.32463663813809	6.40183424048848	6.37980857596445	6.80393359939173	6.45975178185264	5.87653598708228	6.43200561069024	7.23063007318416	6.05612624796071	6.60630814522263	6.57760848175339	6.32197990654134	5.45907391495046	5.68508529830742	6.23333513150964	6.21170992908119	6.14460077958529	6.83426969533992	5.66836113821454	6.26277179933511	5.9614694210211	6.73467041168806	6.66004864515441	5.83060700523121	6.18404498989348	6.33470553338519	5.90480412587984	5.99639469009083	6.2299949955172	6.35919051263401	6.14237087029043	6.53791428077809	5.28552404345553	6.13206379155193	6.76315100444584	6.03003546066161	6.37569680549487	6.73658127823233	6.68872016419106	6.99167417601465	6.79471140766902	6.87981737057306	6.28096602886113	6.50252114177467	6.5481946838767	6.66348682097296	6.32472887862733	6.76834600829331	6.1715112959352
amphetamine-related disorders	6.46158699123287	6.42577624046226	6.35253818007821	6.63215046669375	6.41391170588861	6.35811398196816	6.28477659135538	6.95869926617869	6.30857971028173	6.41933509395427	6.59488325374759	6.81547897692571	6.06099172779801	6.00119714332611	6.416079559201	6.48785562641301	6.47861165953776	6.64264556771757	6.1564475153298	6.21536759362104	6.2875428824769	6.70883943769825	6.3706850936994	6.30489245465647	6.65892183341118	6.42060852475726	6.51171752945713	6.38167128933972	6.39951004451649	6.40919129967704	6.50950308423205	6.53718599099172	5.90255262662852	6.24565924110896	7.12612048938385	6.21725684707493	6.79576267224365	6.89593064601247	6.6939860382225	6.55155694273677	6.39169884859297	6.31059396813911	6.44529010347581	5.94097585722912	6.38641392307134	6.65937065761706	6.57705216300958	6.270249034213	6.43383436857085
amyotrophic lateral sclerosis	8.623746814798	8.08048127533225	8.39070471531876	8.18130499660819	8.36811357380909	8.117398246426	7.99634817887193	8.84534200881132	8.20027719423485	8.14620530743499	8.41583197555942	8.73641982555516	8.38334480526913	8.54361013728533	8.41060938140921	8.61166196308121	8.58616297649298	8.31366229004255	8.32922539359576	8.19890671185618	8.03783276139712	8.04097653112822	8.21956364429436	8.32382404432413	8.85087707318636	8.69959756798242	8.45239131638447	8.78674939100214	8.5080689449062	8.46796290242708	8.97488740300071	8.45881739462587	7.87182494197937	8.02100925715767	9.54641322166096	8.20916039606275	9.02793762693571	8.80204024354813	8.971190458329	8.38215632919137	8.34900441925182	8.21689177732375	8.4920830448696	8.00656856435844	8.25099687899417	8.55286172933385	8.73280550864573	8.17654774658089	8.53575497313994
astrocytoma	7.67587077805228	6.92222671566491	6.88290971079422	7.02967274042796	7.11467361756271	6.96595026615758	6.86403214843754	7.7306598678467	7.20800582876503	7.30329940209936	7.44156102210127	7.70852666646832	6.86956227979016	7.49956482065734	7.19203582978805	7.35323925158813	7.10377976441757	7.37502551448797	7.86195180012948	7.33334546228699	6.99400823441817	7.12222584211583	7.10358558690778	7.15102050626169	7.57864827297091	7.34738999368687	7.38434966884541	7.52317465817938	7.12708733735653	7.2548934361915	7.82860149375493	7.24781058622841	6.60459077496241	6.88365813739135	8.18811582525656	6.93089176850633	7.68566003848833	7.55531069625243	7.58633044348553	7.28148854074269	7.25043114434194	7.16717735603979	7.24364417598364	6.26617451149732	7.13727940298347	7.5365752365938	7.5074833062989	6.99084785711728	7.26683886756345
ataxia	6.61967525242561	6.77482972262287	6.25606320346583	6.29385066701541	7.10431643764697	6.36445300586029	6.50984076645807	7.18113768014819	6.58319787987452	6.44626776261477	6.73537060109736	6.91724791821232	6.84105389270024	5.24317131666498	6.84154513564906	6.97232337681043	6.93282019761979	6.61588044915593	6.22138605598708	6.25055912531915	6.41360189080273	6.76076780097404	6.42352961538597	6.80957182066876	7.29691073123178	7.06724469806968	6.73524000818453	6.91886714665335	6.7095114160912	6.32195889814438	6.58278121696908	7.16267063351213	5.70887264135649	5.83417527601645	7.37181376728119	6.54391916410831	7.0906111785345	7.25121025450585	7.38941595979869	6.44601468184002	6.33004933209261	6.19204648213424	6.76657408265705	5.808493506868	6.20550466699656	6.65190857248724	7.00675098197774	6.45159836184484	6.96418544854561
autistic disorder	6.8199438565701	6.6349256126001	6.49289857911637	6.87150562278313	6.74071684706922	6.73083657758442	6.72751445919462	7.42398122821664	6.84940571281307	6.75729945811212	6.94913936645131	7.23910055728939	6.41269369408895	6.27283906237848	6.90604684093006	7.04946908953335	7.03851943250565	6.97172656197182	6.48782204942097	6.42905530871043	6.62323168066742	6.9246195614164	6.70973570385241	6.80584988856157	7.13491357982171	6.94775687637321	6.96752727578067	7.02378960418368	6.91282117680374	6.67839858221157	6.96803597808134	6.84213175815987	6.11471344424865	6.5366171667394	7.64758328418765	6.70007355964382	7.20753283588507	7.34752515090458	7.2022526654839	7.00484720420693	6.71743944892994	6.79871315775471	6.93837178238619	6.26116107922358	6.5356929163889	7.01313382126113	7.03909195371583	6.50389910761344	6.98433242699849
bipolar disorder	7.29969713241133	7.00879829964539	6.99548617218052	7.22184131595952	7.21136998190036	7.12883896496164	7.02524580668966	7.71905818187714	7.24006370482188	7.10711449135915	7.32260338575079	7.56844128540579	6.85196351720124	6.7167841024595	7.20510350179882	7.45386250337606	7.46585684737977	7.29504949419952	6.64680694882007	6.87917724268978	6.99210816660752	7.19164748187438	7.09961383116281	7.22125473098887	7.63711426776705	7.42696726646407	7.40598684605574	7.44718928106476	7.33828343725588	7.14521024283068	7.40657874629196	7.33584390128626	6.5500561014088	6.77068260534208	8.03895990468059	7.11773208476968	7.56496269093852	7.70074301249257	7.66677660023675	7.27187718036723	7.17442543545278	7.12264401089776	7.35340837090111	6.56813623952929	7.05075118670679	7.40646517085499	7.50489958345021	6.92625927391622	7.36729270387828
cocaine-related disorders	6.84031839342111	7.1853235784412	6.37660876921332	7.5082673252829	7.09076990620853	7.23724817088299	7.23046840102211	7.72236518654055	7.21073023161505	7.19363868068472	7.33884921868536	7.52453141397117	6.40470604435548	6.24037464216433	7.27323312997582	7.30858333468128	7.35382943554363	7.43665134986139	6.29512496722519	6.53491638837779	6.81085965099495	7.42211111775142	7.13730554567295	6.99300311473328	7.32653285223686	7.01845582705625	7.21090991872846	7.11412831376253	7.16754422902826	6.93462376385981	6.8394571310756	7.20411133438324	6.12197606505019	6.52391096839398	7.5893004968233	6.94617409180815	7.10017572894071	7.79466533314847	7.06914608527449	7.19167887412776	7.1750663642201	7.11685357482683	7.27392389317588	6.1985517856993	6.61678093038133	7.26064177171089	7.11660594668917	6.48093397847958	7.2003167850396
dementia	7.86265161064477	7.6284929376713	7.86074769600542	7.83153397311437	7.86029686679481	7.45092343908198	7.35474001793167	8.42279476726706	7.59718732213492	7.40485101412514	7.88475415714958	7.94259161439516	8.01251685333958	8.68665505750301	7.7874203175402	7.90608248082817	7.70909568789763	8.04084433125054	8.65424482937362	7.62001024647118	7.51512208951686	7.58524645826019	7.86114076500276	8.06440684855347	8.66695927296953	8.41318277982648	8.22896912252039	8.3348778760432	7.79572096088852	7.69839096716105	8.63379657346129	8.08669244597361	7.22034982510935	7.38840621984449	8.97133971569602	7.96163695310453	8.21563189067456	8.02482625896157	8.47313108638047	8.04747347564173	8.25189417159462	7.87618549740992	7.71438703926823	7.57178592228018	7.45976527391835	8.33376596777277	8.21655098262956	7.58039227594729	7.84350964643609
depressive disorder	6.94999401294389	6.73506435070528	6.66070405960899	6.92700058843011	6.88891627055811	6.7703095514613	6.70837858845058	7.40864666857618	6.79208718076046	6.70032625773825	6.9394753056792	7.18693638348999	6.35496236582734	6.41610784165703	6.91103438220373	7.07929459527541	7.08391715474464	6.96780154328001	6.37295360949119	6.57661676794097	6.74706899646851	6.82236708023959	6.86700467766988	6.83314739702119	7.26988435312744	6.9892689481639	6.99525721707975	7.06744944857209	6.97364574239955	6.90909324159243	7.00474871251079	7.01091188148182	6.30683825455699	6.53018307975323	7.58027892847528	6.74223309201137	7.19013608713321	7.34838801776539	7.21629770358542	7.04290429402783	7.01357193004117	6.93464468448368	6.99604289982891	6.2639572173517	6.74984896821489	7.15800200939066	7.15773310479018	6.48697331783835	6.99228409436744
dystonia	7.85791500996461	7.89637134773286	7.56143385396439	7.53314220342012	8.11245391385431	7.67643222206944	7.4996316638802	8.46149783308371	7.80194583370095	7.67870766120785	8.03132194777297	8.15263386060173	7.1147489142603	6.97906521567726	8.09280548129836	7.74579705228852	7.77739373429709	7.84603645531071	7.49748687200146	7.33475154248119	7.2748044630055	8.40430034990904	7.51444367326092	7.36537533752059	7.75372747371942	7.59373252988425	7.63779193711699	7.76423471358705	7.56071809994513	7.7499507837921	7.63351047488416	8.156970490941	6.96001749671353	7.3045094302878	8.63226164119992	7.20173115188616	8.16221239127099	8.28396258692442	8.17878305256878	7.67498191887172	7.51033102136994	7.40894255163177	7.60113927681156	7.28525032782054	7.9166767612612	7.89966666095271	7.77326124137274	7.37319036877482	7.66410944196606
epilepsy	7.11407492812669	7.12334101874002	6.92514960413782	7.49009063875802	7.22757497661145	7.28718944640997	7.34094418714287	7.77229173697536	7.48878343595363	7.35762273573791	7.64733230389472	7.90526417559317	6.82859551727598	6.20464450525307	7.32202038321123	7.705579864603	7.57853297807292	7.63140424597769	6.46579739072077	6.77629930113854	7.06609818206969	7.90031648324629	7.06666565944224	7.08339941434006	7.53252401328652	7.1861147576156	7.3727003201493	7.30428849685494	7.5506496261743	7.11924514653658	7.2090484294165	7.3057475635129	6.40735403339712	6.54924283849264	8.09121950279878	6.89482641591386	7.58709203869744	8.07149001580579	7.59042653521372	7.36834487422896	6.92672631959779	7.09963076171069	7.62654065216235	6.38718482094948	6.85441346973804	7.28262498612846	7.43624832484532	6.89343643897776	7.62624054730427
epilepsy, temporal lobe	6.98803843377897	6.62635232685576	6.66948547562881	7.01408015941395	7.0903284008964	6.70287216976497	6.78311512480237	7.24801756896891	6.74341309158609	6.69081443308249	6.94942320268533	7.27241603358504	6.71061314910514	5.83600904501933	6.75718863521672	7.11730312008441	6.89285816961607	6.99553409702154	5.21801780687555	6.62886265240855	6.7322008109489	7.12697694777202	6.54615020393139	6.63642019746279	7.13309501578927	7.02735331510711	6.72332620881456	6.80334168665058	7.05459841611912	6.88822022794743	7.11306643706382	7.23247562542143	6.08572712054519	6.30505762086326	7.57614923127164	6.24128090046794	6.94031947246067	7.710256833101	7.00346112358524	6.94076718394771	6.55867748752697	6.73389835016911	7.1113424515525	5.87380866089696	6.61553753341403	6.91887579298462	6.99344153476096	6.54059331969122	7.15443757050475
frontotemporal lobar degeneration	8.5779273977806	8.12869500452654	8.42066109690133	8.32647243082639	8.37170202381043	8.25815597379504	8.15802408739474	8.81487859330245	8.35170884098259	8.55005754065405	8.72967641366932	8.50819770289737	8.89438442592492	9.25978502815096	8.64786751270936	8.74445476604546	8.5521158405322	8.36344029078631	8.42467063069454	8.22379515962735	8.09367425158955	8.70755661785422	8.46485404418932	8.44088584142322	8.99344337083012	8.89365340245336	8.69155474211313	9.00961533078457	8.53808101621142	8.31508948492177	9.08374205886174	8.53523406928888	7.85233732324645	8.20208794613568	9.20129338973756	8.34968773336408	8.63161411887015	8.72673107793268	8.95570189724283	8.60113660595118	8.4712810649594	8.1906548048933	8.43879684193173	8.21808134970744	8.25994179098472	8.54662958118578	8.80933314407568	8.24912726158613	8.66310606110997
glioblastoma	7.71149563284838	6.8296253682588	7.12379912622813	7.07063082860539	7.16482336870409	7.03611184225105	6.90664500032357	7.70580894723385	7.12476432024168	6.92099757424869	7.06793415167491	7.4719769211429	6.76969834214419	7.68433179230817	7.11772032841519	7.25912353323746	7.07727091109825	7.22941027290176	8.31640902578742	7.53750273359881	6.91026852008152	6.78124605864588	7.09020493910287	7.35501342660283	7.7372508718793	7.59152034812744	7.43695963137381	7.6223357589292	7.10052898249061	7.32254395998665	7.94409952020458	7.27292983303708	6.61124970564008	7.03703778805416	8.35025908183457	7.13420410051291	7.81717652755388	7.63444545078218	7.8154033664207	7.26567722327793	7.27863438300378	7.16782489326464	7.11206433663494	6.49919545356018	7.20865596538071	7.49837498449411	7.56353146230891	7.08580928426242	7.23018821531612
glioma	7.83865693399858	7.39233038553013	7.60596410465355	7.5848341238599	7.69778401063255	7.39678157964092	7.3921482566822	8.04803853887932	7.30836894203834	7.11806036255344	7.38846422839357	7.62418199939947	7.69678712913783	8.28657553952563	7.75134085858085	7.67334471850395	7.65351119213252	7.70554164093778	8.32455333663793	7.62717824796959	7.35256993692099	7.22677210734586	7.48675647021062	7.61628048668524	8.05240906595773	7.9036545875468	7.69087305176593	7.91098971234724	7.60310428097917	7.62308775160533	8.34449548865388	7.84601313254627	7.28735844385082	7.48938681544118	8.37337074666213	7.50332933356271	7.98333208318084	7.86780087694039	8.01981672692563	7.69912040032334	7.71384282902206	7.52142763574284	7.55711495574187	7.04907305412529	7.54952489651621	7.92342088521696	7.87368341756562	7.40695727424183	7.65763042806281
gliosarcoma	7.12874663926315	6.45017170530751	6.6330177419866	6.73009800062268	6.61098251135612	6.67291900404036	6.48801255251834	7.23728225843923	6.58987047962288	6.59972040384001	6.76152897349945	7.1783863015479	6.70438494867073	7.01995517976071	6.93544868858743	6.77741750420207	6.6753838387727	6.82098242306432	7.51948763676142	6.94955778972173	6.64350313927393	6.30864319360857	6.73934488678586	7.08514543102561	7.20519006737939	7.07249537081065	7.08684896714664	7.15306878854401	6.70049782375639	7.16518873345993	7.40227695959604	6.6754542782228	6.40791237290491	6.42699416404332	7.75583544765953	6.9326218717368	7.38043892867585	6.86170116590204	7.40238130954443	6.81169198302644	6.96231684413022	6.82992970322647	6.62969928507463	6.48652028895472	6.55326212026863	7.30842590152842	7.18380658975554	7.01451176451357	6.65676473852529
heroin dependence	6.95580230658479	7.19636507142176	6.84505414133252	7.34824693951318	7.16629141537636	7.21621060938408	7.13341773500286	7.57816051011755	7.03664875150311	6.93457144450418	7.32393175322651	7.29236896080646	7.04823717750523	6.32319122574859	7.11905389271064	7.26353055017896	7.46721571495499	6.95537993044215	6.42403023505329	6.48704648412297	6.69654429120722	7.67615031280623	7.01917370206333	7.06708456739643	7.4738323026858	7.19344605973821	7.26899009885174	7.24430707190032	7.1839998083171	6.87068575663536	6.90292166824173	7.22820744362486	6.13050121724698	6.7665083151546	8.1890444663947	7.28073216578172	7.75005567108555	7.78544620144156	7.34993572137037	7.13768337084238	6.82242465281767	6.86356693856138	7.24464917166242	6.49309307388754	6.65324808818542	7.41793031438992	7.26080395074036	6.69555734490204	7.16236050622733
huntington disease	6.91921493480701	6.71585417486999	6.4891780084313	7.0308889510383	6.92485195821278	6.59324092828343	6.4640922892809	7.29784863070052	6.93386795830646	6.83140114474929	6.80350174557018	7.13736241149145	6.82034221775597	6.61222513977156	6.91695541401706	6.79415069340135	6.61621606836784	6.80235918439945	6.94558037342671	6.49513900518267	6.78891688263343	7.02041534529758	6.77280613150604	6.70346222951289	7.01757604097724	6.97142599042253	6.97207909176652	6.87935218023992	6.73989533460351	6.78566272161449	7.18706904635984	7.04517557074685	6.16397817375693	6.76381681931428	7.38111394241557	6.61432147102056	7.5288394295921	7.30262468707101	7.05846556667357	6.91773576648764	7.08421364942762	6.68093910189435	6.80256453444896	7.18039256159104	6.59512225896105	7.09217345767765	7.09012209653987	6.31784548305014	6.7493518027692
hyperalgesia	6.28146084444592	5.96987890436285	6.10382375544053	6.35808178669107	6.09175068107893	6.14764302864709	6.16185414544514	6.64256179394113	6.18869280887598	6.26449590475431	6.52611201101526	6.70412433612454	5.84054157583807	5.70463245686047	6.08264343090494	6.26336911165167	6.32569814143911	6.3313801812393	5.50883552237532	5.85238227036033	6.00148957558655	6.24148586400549	6.0387584127458	6.12635523504656	6.51236072364305	6.16402270705185	6.26735516248143	6.21599422673287	6.24069644850654	6.12956506449938	6.19145547556141	6.18354114323002	5.40416991079306	5.74098654396658	6.76041442280139	5.95479001178286	6.55143272712968	6.65987568748181	6.31514524290993	6.28424195421229	6.26642384960905	6.28109025655713	6.28207401939783	5.21665471111678	6.19017351396861	6.49749339456941	6.30708923466188	5.70552739136039	6.23329944777379
language development disorders	7.13992140968465	7.22624005502686	6.87566241942226	7.13630600515643	7.71544013557342	7.27211257736718	7.30225223812488	8.15666677227399	7.73956298494122	7.57097115776656	8.16505146019409	8.36173858858803	6.86961167887894	6.29422257298611	7.40100343396737	8.16061135282908	7.66625311105946	7.28168332636104	5.7418509050141	7.17434433850857	6.88289828073311	8.02606988611832	6.83628401750236	7.56744720205579	7.92889587154106	7.69386420729979	7.65470491605865	7.7960501355463	7.82494587038171	6.98141518022199	7.57108722709136	7.56660315653298	6.17124299938503	7.15331549884418	8.55111441410969	7.44242580370901	7.85667381267363	8.05208890733969	7.8998634655608	7.11024594067515	6.6938595872916	6.93084916567719	7.92302507761556	5.98006223016118	6.7626064088021	7.45248663867735	7.72813037229354	7.07884803066818	8.07626033014457
learning disorders	7.43867584826342	6.88467131727104	7.36243283290513	7.65948045000432	7.13203507978506	7.41184504590504	7.23315966340149	7.93553928048845	7.46878108418004	7.54984951882976	7.72735580469232	7.81254937183371	6.62079854203721	6.83671985232658	7.34503713917215	7.50029659480618	7.45152334693033	7.50694049971726	7.00952656041628	7.03460444952374	7.05113372940322	7.49647707845156	7.38121607465939	7.10122668199517	7.63232229514889	7.39512641672161	7.44247489812887	7.5013963955625	7.37414394605221	7.43550419439919	7.52932233342152	7.34233562579912	6.8419564532129	6.9233568873065	8.05232558679718	7.11227113363184	7.6854962408232	7.94123385380759	7.66016744237754	7.6554361404915	7.24909343384998	7.14908045212581	7.514220766112	6.73832443495815	7.32762763301379	7.46692684854281	7.54800765742561	7.04312434405898	7.44228656605159
marijuana abuse	6.9862927601031	6.87456173369896	6.51304011790353	6.94248053546902	7.13978484375716	6.7473816711862	6.69413844949726	7.5727296905277	6.68633805479953	6.83583862451084	7.00935947687688	7.15297250690763	6.60407765795973	6.44772832276065	6.92886681070519	6.86730584662687	7.06255829246014	6.82874931510863	6.71280445934902	6.66291976995469	6.77824039349666	6.94330465920437	7.12856289940675	6.48573058093628	6.86156253411548	6.54599174800546	6.79881796593943	6.78078698727883	6.76947264854176	7.00479469285411	6.86217096745666	7.32355998654115	6.0368516506227	6.54484275683764	7.83315678894077	6.37203707252507	7.65129232794272	7.40295450118218	7.05488174340704	7.44423301676272	7.35297720493152	7.26701950207875	6.76670896523944	6.52346368646169	6.96152239096093	7.29402371010128	6.91076203022863	6.03926878978243	6.80631692718929
mental retardation, x-linked	7.50956572785771	7.39719606335459	7.23974419024309	7.74168527312771	7.4959347142167	7.44570857990351	7.71518710560123	7.99207033063845	7.62509567509247	7.58523170136724	7.75602209881692	7.761891611302	7.42322666892987	7.19873991161128	7.82489668760184	7.79941646612907	7.63486263349805	7.84234347063004	6.55878488702024	7.13368736951902	7.32251984334007	8.24164543544073	7.50359590975274	7.39994178731621	7.79772409106767	7.45056688300401	7.4951570352235	7.6696198269786	7.60537620108385	7.25418323008814	7.73905108117985	7.57807591033087	6.96898072001088	7.45863684899227	8.19998875334375	7.39811736158881	7.67209476695165	8.12135206884078	7.87227682035553	7.6443964561544	7.47633134319726	7.36208005189554	7.68108693791238	7.21940101343177	7.08040735535388	7.58195737647554	7.68228476999084	7.60311774178303	7.68116346439962
migraine disorders	7.08095047860297	6.33873536696321	6.47118473363556	6.29119009611566	6.73813870399141	6.21619455524023	6.32980791855676	7.03850081551984	6.3041564128819	5.9496904197651	6.4121396277778	6.66699490992796	5.7804192186461	6.23999637669514	6.23093083097213	6.62973675614512	6.24251613118944	6.40781158807613	6.36244493353353	6.85250330361221	6.22565007401529	5.94160834796335	6.5955611065076	6.77140230704658	6.99136901178142	6.81105456884838	6.77450173072865	6.8255401324547	6.43646190195988	6.56842692043827	7.01154226109127	6.82087715617704	6.15004243883593	6.23965301203327	7.5731039784477	6.43924179437277	7.11156039815582	6.75761859634623	6.96012956584757	6.63004047741355	6.6588107374939	6.44273782823945	6.30577566558554	5.62118555251849	6.43131101909316	6.79463740188346	6.96018323633983	6.51819197606088	6.50935782687348
multiple sclerosis	6.482880443132	5.57381323841089	6.15098357076902	6.02316146044699	5.76505143427479	5.63116890862758	5.38965188432342	6.39059411395558	5.59331661530251	5.4476859864731	5.66544165925669	6.29167305074639	5.59459636878673	6.43366139679863	5.82776965097086	5.75122197990131	5.89784568574345	5.74809648179341	6.28259761892109	6.18865906298855	5.89733709767845	5.4002862303371	6.01781095382396	5.9810181416477	6.2684903293371	6.23836394115816	5.8966231606678	6.13333132590631	5.73428939368872	6.28053659576831	6.68953027295794	5.9810394950171	5.7222829259933	6.17733113605193	6.90677139151261	5.78994724409196	6.56385370693595	6.3268983469864	6.48394694025534	6.09006392755099	6.27993469746981	6.04060786890589	5.68295975738122	5.51567308217879	6.24222751049245	6.484816200113	6.39310148998269	6.03633519837002	5.77009477648539
narcolepsy	7.05602580801462	7.14954342138678	6.6166861219976	6.53771043393487	7.36506839565938	6.1266700912202	6.2482143054489	7.59831769966842	6.44788258602487	6.13992933285555	6.60561436965476	6.8977643074995	6.46481466646631	6.8222717772936	6.97000776900787	6.80174481024567	6.85852936650395	6.57844860273443	6.25232421574953	6.54837876886591	6.59039742643472	6.50622728462233	7.00473148210555	6.42734884348652	6.87310087483476	6.84272281604924	6.62737715075956	6.74985079786144	6.85874339373402	7.19114212494019	7.29539194901083	7.64534421669092	6.01670386683003	7.10733841015094	7.42964362135554	6.31848499485697	7.52296440489888	6.92587060925611	7.01568101160303	7.3441526830656	7.49361576044747	7.43004479588157	6.80992621539359	6.34577987439231	6.84088577998561	7.24400370912372	7.25552295907833	6.90916415911801	6.90405183479226
neuralgia	6.66935884605431	6.90854724897006	6.4606403187927	6.48867232609953	6.70030443619262	6.42912579614075	6.17488709856639	7.18231359810288	6.0907456406519	6.21432076282583	6.62386301490035	6.68856125200583	5.3704402534056	5.65860345569982	6.64212531621233	6.25974445826845	6.69680526080945	6.77190974417202	5.43812177342709	6.11436057743035	6.75639891558759	5.67893155875191	7.06753584448567	6.02682804563239	6.36187922155772	5.97086400715764	6.40810740746203	6.20214126386635	6.2278980091259	6.68182189832473	6.37782905204296	6.93932892111245	5.83310828413702	6.68557636045074	6.96381654817282	6.2599753201805	6.45929416451333	6.58778538238134	6.19971206347592	7.35866077106682	7.05021717860825	7.06523887302894	6.2288509341336	5.97426907428351	6.76579715709679	7.3466885538027	6.67386884538866	5.73663568650133	6.11716475786813
neurofibromatosis 1	7.583823253468	7.36805728331658	7.37384316771853	7.46894472967902	7.43524749568625	7.11411477457398	7.18129686007684	8.05667852420359	7.3474694033022	7.26180229162258	7.47440201853267	7.80020221851087	7.85579290800784	7.8512643487804	7.60798209655861	7.73626453627955	7.6944793964014	7.42269066681834	7.67796768783333	7.27272487158307	7.30506039679265	7.49522089993116	7.44695593554144	7.40402221534898	8.10638263177004	7.87385385966313	7.62267981843605	8.05330517741764	7.61621593776597	7.30792756040251	7.92632426452571	7.65728960453031	6.75675321947842	7.18688255978324	8.50124249217395	7.40083399903892	7.7807214559592	7.99340658240808	8.0232240929286	7.70455778595633	7.3752560423856	7.36655511298039	7.62614307571644	7.17662556719839	7.10235202074442	7.65809580735341	7.84905178118537	7.36182579503551	7.7072636066267
obsessive-compulsive disorder	5.41413644303098	5.24658112496558	5.51893352829678	5.83664712725208	5.1360361956483	5.55919522081915	5.76729994536173	6.00637854487884	5.64293926668935	5.49897541473423	5.67948021707639	5.87429512151418	5.43280128917741	4.9164614310473	5.55365451982668	6.42031026346404	5.91171188182604	5.78130019866568	4.19639081601115	5.24142742373394	5.39863981894378	5.42808015133146	5.10586017488686	5.5816081875143	6.07784291468662	5.87899578362594	5.84102944480594	5.68505366651484	6.40041500289097	5.62121085786458	5.30737004556324	5.55798284200081	4.74340235997756	5.09621394642214	5.6592074588326	5.53678970790762	5.6733712599126	6.5772815855752	5.41738147120109	5.63838404421146	5.42203342579238	5.32794723849074	6.60774713801834	4.54331450783769	5.15301374991035	5.78181427119425	5.79874319850999	5.56721282358799	6.49578105497276
parkinson disease	8.05077715142581	7.88176296315626	7.94611630965178	7.75626861153332	8.01495913985901	7.73370935377549	7.59069420291495	8.49391403397908	7.86588323728674	7.78318238140905	8.08413940607654	8.19447246780564	7.63037021735556	8.05863577557857	7.9430786018886	8.03966423738351	8.02693516152422	7.95909133417418	8.40531871921858	7.56994302780323	7.61892729931061	8.05458542652635	7.8323475977006	7.81370261828479	8.26752876772015	8.12074926941408	7.99885698044506	8.16361764885414	7.91914144037915	7.96658161158225	8.37134104482829	8.18999174013851	7.33811186873652	7.64327783671191	8.90522142624333	7.68687988046098	8.23876709451545	8.39667601280807	8.34601114658947	7.99441644314104	8.02850082812199	7.81857508145651	7.979498590831	7.74251531090573	7.80834161337233	8.20967490781708	8.17772763024501	7.8290578136343	7.93342446308055
parkinsonian disorders	7.15506449271349	7.28423412374998	7.24952550169054	6.97227952535838	7.38750987058354	7.03042063331227	7.03032978096118	7.51241375282286	7.07045423924074	7.33362118519787	7.41224509088419	7.42034398341399	7.00313703426908	7.02978686106932	7.1630182833137	7.28032581756947	7.36746286198497	7.07624811864666	6.83655807371893	6.75251417359934	6.88591512177595	7.78430760962987	7.02014901438244	7.36796561791649	7.7928802215182	7.60744190344767	7.6362625259036	7.625265753263	7.11503304134685	7.29895326316646	7.37235271128849	7.64876144955252	6.52994684057001	6.70956068499433	8.02548346992103	7.36570266880461	7.57386034944753	7.68652272317349	7.52911094685127	7.17993792711319	7.46073777355932	7.41924525292154	7.22899926963076	7.21568964843196	7.05912458529315	7.62327509689844	7.4350919631016	7.13959972664453	7.16135748537717
schizophrenia	7.13807019742422	6.83616389948647	6.79095849600734	7.05017497412233	7.01758957614467	6.89950291964536	6.84395925592287	7.56327149780105	7.0183407266778	6.88999053994728	7.15195186020316	7.39288741270905	6.68678437864558	6.74329155963529	7.07666211547295	7.26001299795431	7.20313717621841	7.10443780732861	6.64851926180375	6.73897513997755	6.85495359851882	7.05256650738251	6.89969881903403	6.98838481108432	7.42546973176445	7.212156626295	7.16208244458228	7.24135039097349	7.1541934848405	6.97124898924592	7.30733674573019	7.17046450488707	6.32215603874888	6.66129369259986	7.89577998102807	6.88030402126039	7.33214212079084	7.56417424524704	7.4374376992401	7.14167799598576	6.9835252658348	6.92287485602618	7.17146875152123	6.45586900395167	6.78775573403921	7.25427856752611	7.31009289173742	6.74819637523311	7.19615633422938
seasonal affective disorder	6.71604466190187	6.99590681480686	6.26817849476241	6.87259704650329	7.01512466772615	6.71964169126194	6.61207621589219	7.5896941336604	6.91814796723109	6.71549641608315	7.04310263835046	7.17945089138142	6.17469912297208	5.99672211632565	6.98215651237039	7.01560151299575	7.44204807445409	7.19731535974188	7.28560041178668	6.31229533962536	6.54606535260613	6.84082778936752	6.66695833244068	6.51481750224254	7.01500696750241	6.6841256068011	6.78799749651257	6.75151268996835	6.86812669472087	7.08497430083645	6.59942152050016	7.13813732808166	5.94839335345851	6.32789323149716	7.2382886525933	6.49450302502438	6.5724349499858	7.55348068948575	6.99932682151764	6.78455692264053	6.52997693782863	6.5608677154209	6.96179379389614	5.64680563321398	6.49110672099203	6.90600347593571	6.96287161419597	6.18403112242485	6.97590613717067
spastic paraplegia, hereditary	8.07488159462757	7.60393963629855	7.91074796838798	7.68427538020969	7.75534355236523	7.63857782934412	7.56381953697056	8.3734841731803	7.81988418569441	7.86174818580629	8.12861762145826	8.19919019815459	7.69104096281135	7.99927604840056	7.95002981472983	8.00431752340943	8.15329520281025	7.79383149132109	7.83217644880327	7.64686439798294	7.78992927450144	7.98141099539465	7.70824994576943	7.78024937123309	8.39808734272007	8.29424211302791	7.99931642861376	8.25820593045728	7.90164912245237	7.98115762440656	8.39779105944658	7.92645759691691	7.13766046238865	7.52079921440259	8.90660325127643	7.78339498621303	8.23061517311998	8.3961711568855	8.56169566107797	8.06744503015543	7.92529293630039	7.67316491335881	7.94461094675728	7.78071884638468	7.65623874915052	8.06045461830134	8.30441810605504	7.83273512046412	8.01211683706774
substance withdrawal syndrome	6.06972569027742	6.18354026493124	5.57851044901552	6.56561242693064	6.16223707662518	6.37283054164314	6.33929283959296	6.87711063817599	6.31009869911987	6.27962647931563	6.53910271959269	6.63225345239453	5.60592037428112	5.43557431188079	6.36584584733847	6.58634877140915	6.58484230991429	6.53034158049145	5.36695727703455	5.80213231582898	6.09098658486451	6.48252544373213	6.34976611308499	6.11634289425221	6.49354001675268	6.2922669035476	6.41358357673592	6.35559391814204	6.51168084660166	6.21502022141315	5.96004432464384	6.39855017382088	5.43591356240095	6.00518575366865	6.95303866563255	6.14137202788041	6.72127534385528	7.03119003025721	6.46828917025681	6.68038236624226	6.3560508983923	6.44651644642979	6.58188197671257	5.47615117656185	6.01788449959142	6.43712936057689	6.36765165732336	5.40997536738648	6.4811365172309
tobacco use disorder	5.42974520662627	5.41101220143646	5.07167821298037	5.69033904031565	5.2679955246955	5.49722187865477	5.18608193003053	6.04310806752771	5.50380978971002	5.16326518006548	5.60176115329316	5.59954211387901	5.54252657135784	5.32038579287663	5.37970614472777	5.6540261662009	5.76001382717866	5.73250571618034	5.35724990072984	5.14783586463827	5.59556736059236	5.80101362269948	5.5131734260822	5.9429965181146	6.60537744858077	6.20903362661031	6.50869645196374	6.24751286898352	5.61168816941201	5.66723973600014	5.44146423309936	5.64930103295447	4.15191071782573	5.91446091114264	6.57486968984218	6.13625297914006	6.35512623739769	6.40249683050462	6.39375675343899	5.8320285166259	5.56912578897293	5.53094635216952	5.63415031983741	5.836781449096	5.33875441431849	6.00254161837116	6.32305324269085	5.22865108734714	5.59034538406172
williams syndrome	7.02229628583575	6.29256355571846	6.5132050375578	6.75451872924377	6.31903952136164	6.26562942515257	6.06628612346195	6.93721801843289	6.14401747124205	6.15755307117462	6.59125586699857	6.96607382576683	6.87075923823786	6.73860619833741	6.24930200927534	6.87368467214426	6.61637407020596	6.17901363132599	8.18921900050651	6.60367118831035	6.33148853810275	6.83163967943331	6.48293207318599	6.53303781537327	7.00933775310978	6.98318236121067	6.88679399220867	6.825858416706	6.69700654742144	6.40901719706199	6.99140522051345	6.53072679528978	5.7243379072813	6.14025707847557	7.47829208555509	6.79581400685585	6.84061805857098	7.09611002723499	7.25319608337085	6.45031030636556	6.67601108327933	6.31537132030985	6.78989209015329	6.27920255948738	6.39410186936261	6.73172092771618	6.83451213174326	6.28331768954188	6.7036036135465
[truncated: 28 more columns]
