# Supplementary material for: A comparison of anatomic and cellular transcriptome structures across 40 human brain diseases
Source: PLoS Biol. 2023 Apr 20;21(4):e3002058. doi: 10.1371/journal.pbio.3002058 (PMC10118126; doi:10.1371/journal.pbio.3002058)
Supplement: S1 Data — (ZIP) [file pbio.3002058.s009.zip › Input/Three_psychiatric_disorders/bipolar_disorder.csv]

	inh l1-2 pax6 cdh12	inh l1-2 pax6 tnfaip8l3	inh l1 lamp5 nmbr	inh l1-4 lamp5 lcp2	inh l1-2 lamp5 dbp	inh l2-6 lamp5 ca1	inh l1 sst chrna4	inh l1-2 adarb2 mc4r	inh l1-2 sst bage2	inh l1-3 vip syt6	inh l1-2 vip tspan12	inh l1-4 vip chrna6	inh l1-3 vip adamtsl1	inh l1-4 vip penk	inh l2-6 vip qpct	inh l3-6 vip hs3st3a1	inh l1-2 vip pcdh20	inh l2-5 vip serpinf1	inh l2-5 vip tyr	inh l1-3 vip chrm2	inh l2-4 vip cbln1	inh l1-3 vip ccdc184	inh l1-3 vip ggh	inh l1-2 vip lbh	inh l2-3 vip casc6	inh l2-4 vip spag17	inh l1-4 vip oprm1	inh l3-6 sst npy	inh l3-6 sst hpgd	inh l4-6 sst b3gat2	inh l5-6 sst klhdc8a	inh l5-6 sst npm1p10	inh l4-6 sst gxylt2	inh l4-5 sst stk32a	inh l1-3 sst calb1	inh l3-5 sst adgrg6	inh l2-4 sst frzb	inh l5-6 sst th	inh l5-6 lhx6 glp1r	inh l5-6 pvalb lgr5	inh l4-5 pvalb mepe	inh l2-4 pvalb wfdc2	inh l4-6 pvalb sulf1	inh l5-6 sst mir548f2	inh l2-5 pvalb scube3	exc l2 lamp5 ltk	exc l2-4 linc00507 glp2r	exc l2-3 linc00507 frem3	exc l5-6 themis c1ql3
acads	1.71688597210138	1.90983332556395	1.81299776928814	2.60627807610573	2.31446037412518	2.36834822205379	2.5482539531427	2.19963817827266	1.76586391908592	0.250083990482783	1.91709578124712	1.08751294433045	2.63278263303964	3.29087069736029	2.36276044085531	2.50026246068404	2.89016894861018	0.322585860022671	2.7081216189478	2.14932883173988	2.65549978657664	0.444348207664206	1.71531726228467	2.74986020698776	3.27704854055489	0.0407746261936432	2.99924734266023	2.46746405274361	2.08822347393583	1.92372184621263	1.75675613966163	2.60326854666849	2.13861893509469	2.79175492257763	1.95965530247194	2.47833650153684	2.14353633573485	1.36692378322433	0.581830002666486	2.15771379956554	0.942700794738443	2.42125130036791	1.93067732776937	1.81469738425334	3.24290023892556	2.27847710120069	1.0869554461459	1.78423123125043	1.2603305112938
actb	6.54390568176424	6.58254697108862	6.38885217035912	6.69252776922107	6.3839387329659	7.26445310957659	6.87659110532321	6.84293509786115	6.30526960794652	6.32379931866877	6.93825155923257	6.59761981292512	6.27292496493761	6.60301872746674	7.74907349705527	7.45937956591697	7.17985625656017	6.51645394204542	6.93743114429427	6.3990669903862	6.30825073632158	7.04130180082429	7.32632377550067	7.3073719638802	6.96784609539332	7.02595222693203	7.07419456580043	5.8829787425562	6.79669002191075	7.40334970681444	6.92702389023334	7.45532763132873	6.88970679344444	7.35731992317653	6.49405057005429	6.78032361768357	6.70152757160521	7.41759154065372	7.26825013351364	6.90404568321829	6.84840335867838	6.69336596118931	6.47143282126358	6.48532506205596	7.09062587477574	6.75690746345032	7.13124611612554	6.2991757749378	6.91743593261159
adarb1	5.54798783975071	6.40427153242257	5.31892065819822	5.55288322290362	5.74813009434542	5.70378383516659	5.72329356068998	5.77093079736367	5.51387483411814	6.22989403999294	5.25469146398456	6.58567013437401	5.54008382496968	6.3917815853488	6.46043993954324	5.39968787580899	5.87363740224532	5.72894976323861	5.22244152365705	6.22677113112275	5.62951006221014	6.32902906437023	6.13453821972856	6.54884357376179	6.1209853652304	6.42403489048615	6.29859823867413	6.30382693194115	6.3406956729847	6.01197254479089	6.14880509791256	6.19288709227734	6.07808542187235	5.63053964030904	5.40507687661709	5.91551248739651	7.17551164711526	7.00163881574443	6.52014078552978	7.55823203315683	7.13560178657135	7.15493042228572	7.25209334958218	6.93130486729211	6.43899855476541	6.33350651098773	5.6896018710608	6.14302978057362	5.93980116659739
adcy2	9.20345128352168	8.60346371182278	8.70314325620937	8.4128589030247	7.68119230806053	9.07441174066947	9.9061341846979	9.96496951478322	9.83951696855021	8.82427382432482	9.51342100153534	9.0675650202539	9.44439688818633	9.65990939946711	6.9504242507686	9.2938524608687	7.85450947212284	9.56358833067492	7.73703566461353	9.13229695406952	9.2161464090587	9.15959950187568	9.38614244391292	9.30389588753901	8.98931059258879	9.00565544330728	8.94645143079089	6.78855464072177	9.07553249746563	9.47836590561692	9.4733509917325	7.63077783422637	9.04421008749702	10.272811305879	9.66169845880767	10.1090258538337	9.46886952861269	6.25546944294411	3.82304587498736	6.76004283450333	8.6258462650922	8.71481467223658	9.25530092540509	8.87432625841813	8.57922743448258	8.3740591086381	7.98600808492852	8.50991606490368	7.66268510035904
adcy3	4.99396060824315	4.29587426452929	5.43193553206007	4.77814953194894	4.62212094998883	4.98780453340892	5.68633495792189	5.60093144166375	5.97700283074395	4.81131411349737	5.71207151150415	5.22349167098045	6.09803006107993	5.85762848674218	4.62448796001891	4.8328931526558	5.06360747350969	5.6736416433687	5.32356419288551	5.5588086044939	5.79948186859225	5.52284202844854	5.38596770275388	4.93495490480889	5.30829228060134	5.11169327236477	5.35990284237005	4.80331839044912	4.44844310026735	4.99161471976818	5.29227800614884	4.51705662633122	4.12008157561641	5.80937153319602	5.179256287007	5.19510865185683	4.60119766656469	4.58747300898382	5.33258388517327	4.86034527564354	4.23465283237315	4.30705337571007	4.56194640473786	4.27347016136314	3.14596612833754	5.30216460923471	5.2583180339079	4.85980301265298	4.80725480585302
adcy8	7.79351102066149	5.93357115590999	7.53268356007264	6.00929250128743	7.18233228986171	5.56226506137899	5.6032749996601	4.4551934766862	6.71317063930048	6.19671277569865	5.11866466324114	6.3472828768128	6.57422383520556	6.38700432498864	5.58247187446034	5.42437257400032	3.41957975830571	6.63594987452774	5.75047498421863	5.51249581470079	6.45018196808545	6.53626958671148	4.36657409205737	6.73688537809191	7.20152577260363	7.46566817019348	6.76715812430268	4.63475638714503	8.63452634042141	8.51818010663719	8.60419272376596	8.32164350108309	7.77921449884467	8.31897537485919	7.13083768658653	7.83406419876144	7.33867735542054	7.95576500646477	8.43047629530331	8.60932097347233	8.60416288288428	7.80041299293838	7.97270060373744	8.31034103729403	8.85311709203891	1.62983904658122	4.31365347165889	4.56455457389514	2.80481734062239
adcyap1	0	0	1.92706611046636	0.469737422078404	0.0325593469689049	0.00260218955606415	0.0130358637114948	0.996233642969807	4.57730498401387	1.1651899163162	0	0	0	0.184099725629548	0	0.0178860446463406	0	0	0	0.0051581135683763	0	0	1.37261351781758	0	0.0153968398456524	0	0	0	0.156235513776381	2.48506278670922	0	1.38166659610705	0.0187595948565214	0.0078060269732256	0.452953832166503	0	0.830842493520887	0	0	0.311651052132633	0.327811480041517	0.887316911036463	1.48064242123637	0	0.0206481415229118	5.5281250196758	5.34830668630224	4.38826660560284	2.99528004401865
adm	3.01981949552294	3.27136277345692	0.921031801516827	4.0667763525394	0	2.24585309780277	0	0	0.783738502407324	3.29209645356156	2.82178959168705	0	0	2.25521790698603	0	0	2.03388494240158	2.23533217906949	0	1.76775055103009	0	1.08644207049922	0	0.79631317369642	1.66391566326833	0	0	4.6076569916995	3.34555917329062	2.81902189120415	2.44370954590844	3.1248316668111	2.9908134875036	0.965803120365582	2.92730029467033	1.71769506489613	0	0.0245322092609758	2.17301354884512	0.0798101739029631	3.01925427154652	1.9461675190305	1.61965293114078	2.8796704825482	3.1539578646487	0.00170783217505973	0.00371983347936285	0.223095790390566	0.181190604954623
adra1a	7.40034990998705	0.364407871635778	9.0763428715825	7.75243337847651	8.04470492862183	6.88395947851722	8.58705188827601	9.03874237596073	8.60031447080106	8.69935130406772	8.78047844465793	8.89077544990589	8.74111742401324	7.54881795257967	6.75078402713091	7.09340427362578	5.66997798805844	6.75012183545961	3.50525898743605	8.3689765771147	8.12047029377154	7.82645466489194	8.38390482347091	8.40086214031376	8.79666391278068	8.010585085439	7.49739716400353	7.56884999425835	4.82689561464411	1.33873267786198	6.31963115938596	3.19529111633574	5.90789430874416	2.45198582393485	7.58829590367107	6.01043742967462	5.55646021448333	0.108540808901984	6.23990889452863	7.56258913224944	7.83415206920275	6.95482395769797	6.63051590015004	4.48766339791529	6.9223134662307	2.20747648973343	1.36784477898415	1.33980230267959	0.345840947654983
adra2c	0.868072732376073	0.350365998863453	0.506644811135178	0.323856306495637	0	0.303855696830834	0.314572438686905	0	0.756357490622698	1.31898241828753	1.62692669176964	1.83224163209438	0.866316071339032	0.574883029220368	1.35148299908903	1.03861452608945	0.411187210407194	0.33448092647501	0.442807478383699	0.449866232921281	1.78706331513436	0.318562480364151	0.970170892688455	0.0699799277612941	0.568306732733242	0	0.78632157047941	0	0	0	0	1.00713264877443	0.0992528622162283	0	0.0370672731319996	0	0	0	0	0	0.193882110548782	0.0838341175187371	0.00427492545196073	0	0	0.438932019781968	0.947911307729658	0.33239053044832	0.258135077575801
adrb2	0	0	0	0.00197133027212575	0	0	0	0	0.013880773970965	0	0	0.0338512901952895	0	0	0	0	0	0	0.0137749085928181	0	0.0110391354087951	0.0270943603543429	0	0	0	0	0	0	0	0.81558272429064	0	0	0	0	0.00438149165434624	0	0.0212752482093226	0	0	0	0	0	0	0	0	0.00401823987298178	0	0.125369556916094	0.0012782120746798
agt	2.17240814589788	0	0.725334832877383	0.394837984881277	2.52488361185426	0.637422264006293	0	3.13528137444402	0	2.4726296944804	3.39806341735081	4.34886905351642	0	0.0438029584505911	4.85864895751991	1.58868849446074	4.31748352568429	0	1.03701948181697	4.61919347886532	4.37630983402505	3.17492935662593	4.60518791233225	2.25917665575606	3.6646250548693	5.75407188178962	4.89618997426729	0	0.0813588950746253	0.48148112713237	0	0.311242337269376	1.01645709631444	0.0158762200123741	0.365346629610655	0.0176905595329644	0.0122677849718103	0	0	0	0	0.394209437172495	0.231224468419799	0	0.0247939173813278	0.394991046968527	0	0.333401291627783	0.172375116611318
akap10	5.99511068127677	5.80582691741339	6.06397355342613	6.02874594222712	5.86834698880384	5.97841256687599	5.98802725877293	6.51556959567259	6.12636995592936	6.21413141250789	6.41322087083252	5.52717138820575	6.11191248147997	5.86074359680842	6.44026888160571	5.61492505460856	6.56698208912669	6.24347620356887	6.04758615499818	5.84464701987465	5.92835160813433	5.87131091582525	6.12634723900551	5.95534163473621	5.75114205686672	6.04850976075762	5.88864292636264	5.67100061384076	5.96658943003044	6.01814875840921	5.8148052053111	6.17934045662487	5.78554715162003	6.28168248792038	6.23296499523206	5.93652982115161	6.61431908582968	5.82984118975424	5.9507756306886	5.97604027632341	5.71412405137041	6.12736336816392	6.07747780237277	6.26732979107866	6.05961312592732	6.30027421105058	5.94924006083987	6.23776274052252	6.12795842720554
akt1	1.72238523128657	1.22656370875608	1.67176610038753	2.29970966294223	0	2.10091916526499	2.95312211731297	1.70629218702876	1.9913357904755	1.16723562106908	3.03963256394689	0.336286358956111	1.73831864024073	3.0591329026829	3.26455983519596	2.07458554961171	2.10915779885933	3.3548653175975	2.56099664374478	2.45403517090332	2.59580458045877	0.653700807530026	2.3593050873311	2.89746026005722	1.25546973375541	3.4940080266828	2.14850324852901	1.24686031417874	1.26506303116298	1.93035933032567	2.72745638743202	2.66681952382344	3.06768521137902	2.31822311734968	1.50326934658946	2.15963525623522	1.04394840638889	2.6874780014457	3.32588240693061	2.28785874496265	2.29814140386427	2.37854458291009	2.00533703240359	3.42592770177123	1.76416476634899	2.03707811693369	1.79679109711157	1.83409153682807	1.92855797014244
akt2	4.63320624399264	4.7369127544927	4.58401361675197	4.83097882306041	4.32186144083675	5.05315148801582	4.95604303412497	4.60537005428425	4.85125886652931	4.42607591704882	4.43176301065906	3.87135222073112	5.48606710641427	5.17267380092077	2.53742405244662	4.54066153362493	4.88163168360646	5.04155494532352	5.19285553827187	4.81095628499989	5.70436444261987	4.50980115862712	4.80361840221945	4.88279024565155	4.47035770469263	4.6280292548181	4.58694970625534	4.18164214820735	4.57227287538729	5.0457231472236	4.24899114682129	4.48663644480231	4.44099889223778	4.9020848699234	5.0696540960415	4.83344784962816	5.34524956475896	4.91973507698005	5.05714047106916	4.77324963214275	5.10150410171962	4.63812905252466	4.62618673059971	4.62102964852836	4.9591952342516	5.12141424271264	4.9670212864573	5.1472203543178	4.75044770317604
aldh2	5.49005338237721	4.316218309767	4.61698961993518	4.99563190141614	4.01612739778723	5.23519383801565	5.56127706810072	5.00374744328415	4.86316983224927	5.01906781648718	5.78441229350061	5.68046619987864	5.29836149891183	3.67168196452132	3.59701931701413	5.27106936590722	5.63753266711423	5.99743522466623	5.33317574920326	5.91921919326371	5.35222165109363	5.80258964505972	5.48708732133372	6.1878624247596	4.767356907099	4.87675615626594	5.38682039430077	3.43330788290514	4.90364246500009	5.07618990882209	4.72266487316264	5.47676700289615	4.05469169908847	4.95055911631694	3.89843243180031	4.91730418915648	4.45948152190721	4.95244390781717	4.34025119442869	4.60581905777273	4.3251462573341	4.17749432695629	4.07693109352392	4.49549095822311	3.71170578902324	3.74291230104725	3.94010800763214	3.70689397087386	3.64749400050152
ank3	10.3673097048076	9.85727160399192	10.1717895713983	10.4635472671885	10.3624811488025	10.3543411064397	10.3095231355105	10.0453741223035	10.3021392707048	10.7540215902634	10.2629109578446	10.2624073277033	10.770218092389	10.5819290559677	10.2211983072689	10.3501281468566	10.1110183036541	10.1765999404064	10.2570447080287	9.97777968639175	10.2341918003819	9.82245096199117	9.89136185826555	10.1846090394635	10.0497127405411	9.96463088821728	9.9244911178807	10.4460944491244	10.4057248780625	10.2905985774609	10.6075599540266	10.2370964794222	10.1950852308177	10.2964301787692	10.1808989068164	10.4978828735172	10.1027563633333	10.0306151031189	9.92744660037602	9.9693017804874	9.5956213117945	9.52076848718099	9.655581129843	10.0451490933969	10.0182646506767	10.1380713438045	10.0559976207085	10.2317815828837	10.0158797985318
ankk1	0.00753993566646287	0	0.00814893546982202	0.0187107260927553	0	0.561684669260834	0.0303543611037976	0.00691513195933182	0.0228064719373396	0	0.0236232937606505	2.65486862714699	0.0098430530451955	0	0	1.07012629099006	0	0	0.831027030175791	0.0201851203412779	0.011955868152175	1.00190092392245	0.0729432070679848	0.0160134033534985	1.91094095553066	0.144059216726204	1.79405870422331	0	0.0279060616625145	0.0469947930607893	0	1.55839340022906	1.30423275764866	0.881710012800121	0.00669721903269535	1.1773489891446	0.011692493167716	0.202150533222806	0.524763290461867	2.25593493532438	0.0113218709268833	0.758368368587223	1.01957930114495	0.853322273074047	0	1.27730281905175	0.664696145033789	1.10148702956863	0.503697057912873
apod	2.46082339699927	2.82054926823697	1.24355048631649	1.8687182972662	0.374481512918482	2.30838176459118	2.87101162990754	0.0954038489657986	0.67287614371841	0.0425073729255835	0.0773714135880711	0.0965443048263953	1.72278819476053	5.33991748488084	1.91939865867634	1.88002649113376	0.737651210543518	0.726659103272692	0.776373917388304	1.98775982234233	0.12962881340887	2.1300070252867	0.372606689856433	1.19510689387066	0.0621135310851372	0.283818013030068	1.48839804617398	0.183758747638463	4.38486765764554	3.88967758183709	0.587445145902435	5.0601359246312	4.37941416071436	2.98391922649614	2.72547711369795	3.36629817262559	0.0634180071754921	1.70921079556476	0.510442435297934	1.50981482453532	1.87500270884656	1.38999507443774	1.8809538043748	1.35673714305873	0.0467744445797265	3.48019200426184	3.2763035266166	2.83776591267506	3.48818672378332
apoe	2.30650452564371	3.55805654057142	2.61611634771497	1.64800141885521	2.85257418784642	0.667041422197877	0.187245445039625	1.69215888185695	1.04944913004559	0.533042797717305	0.810138195099795	0.0290778529522295	2.15197309481451	0.127610249243183	1.46894286947652	0.657255396838047	0.0465651801964373	0.909681075884505	1.01099954841508	1.0301868073363	0.661862959086798	0.781206374697856	1.8993038505895	0.0728168652973528	0.971878303129415	0.0547777675809824	0.0572560697616545	1.80530267207448	1.24608087913677	0.13806381015469	1.3625896141448	0.344348260904048	1.09487087815698	0.095940470102506	1.70257494618141	1.17822924679564	1.08575296459139	1.05969701879274	2.43377991510085	2.17631439413277	0.0761772947840614	1.05558925217679	0.833543976768842	1.19458856629433	0.256035872235997	0.687274540828062	0.0432284826108078	0.874657571418036	0.418686635377654
app	8.95830376743611	8.82489269635081	8.63664865317795	8.85666928769838	9.15453619914795	9.16299436505244	9.02647823828911	9.19482822420849	8.80209629069249	9.1735307359242	9.1312064696883	9.09234512131483	8.66101929001683	8.08846458299847	8.40703245190537	8.98613559657214	8.31676936306475	8.54674651819874	7.90062599664896	8.71400027301559	8.45662506190021	8.84144851864855	8.71618755454458	8.99975294549965	8.9518901700766	8.33630021623257	8.23597461892621	8.55782433985224	9.19862382633304	8.54954700310303	8.47017138649187	8.16773389840263	8.62536109338993	8.54508413095422	9.00639590411676	8.57283837000108	8.63104445993293	8.40083666699643	8.40332145593358	8.88153287807098	8.86857553189327	8.89023368973772	8.65946615312436	8.82423772186495	8.88079604317217	8.29370618554679	8.52955392955613	8.76227017359744	8.75438434132727
arntl	5.22396307314549	4.93927877337772	6.13339172696212	6.32926660262994	5.44006186288199	5.70038866802875	4.75749268626104	4.94668220812534	5.27073449309248	5.96789645910344	4.57131336035477	5.13394034279597	4.33917231140245	5.38068027747173	5.58717023796635	5.17937449734154	5.02350243481176	6.24158795676869	5.27104164339213	5.39236516832457	4.80154256473665	4.43384746001217	5.00976906123978	4.32018354357287	5.34200246475181	5.4670971754231	5.59796433483913	5.3455826617936	5.73427498521356	5.42317811386538	4.94178898748379	5.49310417181706	5.30277635593287	6.09025239399989	5.7689430622315	5.6930667723686	4.77530027788331	3.42000802819497	4.92526174707164	5.53732682188987	6.10040478575476	5.99782146441933	5.4564171735446	5.7352408134976	6.18015581951601	6.59366017666805	6.65952916126966	6.46624241532718	6.11611560743214
arntl2	3.97416331526929	2.53413468184176	4.69394347385033	4.23309439797214	2.74752882624923	4.91205953242116	3.957988653221	4.11723533477368	5.06522971269972	3.7481314042347	4.46519346789715	2.87165535663608	4.20864416893652	3.8603229254803	5.55206137938322	4.32433861952339	4.92124831212077	5.37487385955397	4.85924807497844	4.57208225465013	4.18018806633158	5.01217584317277	4.47925243044487	3.64806501082507	4.91088676976135	3.25216064874674	3.26513777887778	4.15902944508963	4.08259527723254	4.8695239284371	5.46516494426324	4.54964279910429	5.03638280520462	4.50688154705767	4.99332733963447	4.56346368209108	3.86298397430556	4.205976159317	4.77558996536348	4.186147288644	4.37848201302136	3.45396234271953	4.3794904718178	4.41202463666562	3.7159158342544	5.91498925477265	5.58049354387916	5.86416811642627	6.24948323029599
arrb2	3.44346608794223	3.49420040620518	3.56438560763274	3.58579769957288	3.75144840289365	3.85900633710532	3.89692735583233	3.44434252996044	3.84456542627112	3.56869442465607	3.1139214865854	3.60984950003434	4.07805027200971	3.81280880773639	3.79695796755201	3.52002150711413	3.67509440325481	3.99487049661576	4.11815354072888	3.67693420719053	3.36377845144655	3.59594029372366	3.69702793043728	3.32293517725252	2.80696822796732	2.93740296513322	3.4236254981323	2.72744739080409	3.28179867894694	4.44033965326407	3.94438443325609	4.06550596539648	4.11611069888433	4.16257574022743	3.74834003723639	4.08618098902312	4.71383177584652	3.50263306236783	3.47249569976506	3.15164859775783	3.20313693067784	3.60685377577012	3.52916440214419	3.4845117137692	2.89021202892732	3.87022976579703	3.82303822984688	3.42835655444572	3.50797675706213
astn2	6.43832695547534	5.5421450445494	5.65096613180168	8.54417071290527	7.7761622343933	9.60665367909563	3.91153340397755	5.23316561171013	5.68452422269737	7.01606769985446	6.2819576522731	7.73722915498264	6.55951154458625	6.36940785334307	9.57676694373718	8.40297737290576	8.7534072124727	9.36515005123102	8.94468345572581	8.08671318765883	8.0075381344313	8.34465076724997	6.92622256818658	6.9100591191166	8.70080506214109	10.0444728369914	10.0771307247067	7.52221836970267	9.98638590404838	10.8619005891885	10.8075747713857	9.92332882262304	10.5983320580654	10.8503526520785	8.71328188782687	10.0501937205801	9.90356416184188	10.3130051481942	10.2434628149592	10.5180580958247	10.1364690977351	9.68969626640296	10.1997851184516	10.2398150604506	9.92910510489594	6.60680996189348	7.13047563266513	6.73463551933813	7.89312627296969
atf4	5.68454357837652	6.20175499542309	5.57534803452727	5.94019447627744	6.05656315362306	5.28176760163825	5.61217377280216	5.09626733569401	5.27236702027344	5.48884820167067	5.28202272727295	4.88026969884683	5.35454983681106	4.75905567276522	5.99934973902427	5.78943557097741	5.73000758545032	5.01691389578239	5.45594756908747	5.08049095934042	5.68348564824906	5.53622762987705	4.87022216933873	5.82805649096428	5.16612169717128	5.31127894846647	5.14690159632161	4.83277358144567	5.0566377151132	5.39586277973022	5.28903102324793	5.35461295259138	5.58946539108101	5.66748201691958	5.41675936480967	5.29542218685265	4.37904282563993	4.76958187062707	4.62205474878343	5.55792130893988	4.4773522312849	5.0080682114441	5.07290069340781	5.24060207631356	5.15995406237394	4.9885715386927	4.81991746620068	4.63100239352506	5.00009692781693
atf5	1.47015357919685	2.18060113107762	0.937177037352816	1.50539685924517	0	0.355282760311327	0.883876123348123	0.788082316611349	0.0761018066817563	0.759250464672081	0	0	0	0	0.756173077945692	0.603936795575685	1.42125395608486	0.786368264228385	2.58435126487295	0.691610103171645	0.465175337460278	0.140678429160207	1.59077276157684	0.0785236802780385	0.632878634885184	0	0.333868622042857	0.220453872727282	0.560702336950811	0.821399824682552	0.360051013353804	0.800967197551217	0.0562811688409063	1.48791269431357	1.23217990314632	1.38719608635985	1.07601596085186	0.754935274882949	1.20350884205405	0.319073294950769	0.609168868818018	0.937368303774839	0.518813207388016	1.44902560940773	0.0993673743200041	0.795245164604693	0.777904005207957	0.790953630883221	0.865635955268697
atp1a1	7.10267104250285	6.60936359815414	7.08096789042447	7.33071990543277	7.47949056441086	7.6351910005648	8.15272326369849	7.60058547206497	7.64314830208106	6.80297291474067	8.0726401719831	6.95590721604708	7.55131967162158	7.86880570523292	7.44912627207714	7.46408875306019	7.85222911042867	7.32242132210127	8.07318757690895	7.29424541557883	6.9305532048146	7.04734239977807	7.46359311421305	7.01928403272235	6.50028006498053	7.19334498154477	7.11699544437639	6.22275955338835	7.27751477234114	6.76882293995148	6.44933587399003	7.04596274360891	6.80634081482981	6.67274764929921	6.52617165637872	6.18815698628355	7.43280185437124	7.32601324776531	6.81989588553849	6.626663554695	7.40396001233245	7.5315068525602	7.28353438482674	6.99372915232972	7.919850072713	6.26190084388624	6.46033629817947	6.37031060062714	6.18668734001455
atp1a2	0.0555125818896425	0.044596914801648	0.693913140536494	1.58100312636805	0.0323922310820638	1.10401520497014	2.51704534761341	0.818264776500265	0.108574971128862	1.1301546360361	0.289784899343067	0.0297867254868696	1.03200560098637	0.207528696938129	0.0628452271915826	0.090879832206102	0.0188124563037368	0.0727584440383954	2.15050216258613	1.52747375315084	0.743266261059923	0.111078185857813	0.0517087864099459	3.04250653944471	0.437400766700993	0.106313260182483	0.542153032606189	0.0425245467267293	0.0391517607129565	0.104301726041174	0.328831754787405	0.826649113985044	0.272930576876727	0.324199531550314	1.61211041710044	1.68393175720262	1.65566506552837	1.66568109930763	1.45059525464707	1.85129330264372	2.27100966096092	2.42082514799662	2.48253803156453	1.71222421937304	0.157466493697064	3.91395498046067	3.75705632567428	3.81489798189114	3.16601015137763
atp1a3	7.45526474409117	7.65004174120261	7.09170799422535	6.71565209284011	7.13124926103704	6.88930516961097	7.68432525229998	8.00326119271187	7.12375136773507	7.00177542262084	7.38239169225268	7.5382686038746	6.87776615396636	7.2376203468488	7.58419476994764	7.16893968404419	7.64109168418257	7.71718738993849	7.56537341739923	7.65950369931731	7.60002412471341	7.82893177049008	7.62996753035667	7.32609585610657	7.66414342648678	7.59238386685368	7.58895227697133	6.45868599037957	6.79019876802991	7.07779098007951	6.87107919210805	6.66066662214005	6.79168156108906	7.12828532563207	7.03819178977864	6.86421523850452	6.97609301337448	7.32898689446009	7.03006597156987	6.98981035277623	6.94974405378126	7.12190725800123	7.16281137334849	6.82488295107917	7.28523966791348	5.33168678863167	5.79848698844491	5.57666667227689	5.53679573111675
avp	0.0824604578108203	0.0397374197254926	0.0868246690911158	0.432373083750495	0.108177164556873	0.251742018021855	0.3047464330547	0.156810298142466	0.0579294342335818	0.0568880990773642	0.204751240817182	0.0448743222285982	0.0254891073681368	0	0.0569772471513109	0.0909078589894051	0.0583129763112325	0.112323241572111	0.0604273194447438	0.429620987851266	0.0846274456019967	0.102126046597466	0.0526560543650294	0	0.0339197916186752	0.204813829938923	0.0311857503133584	0.0305979787957196	0.0509907064641486	0.0978122340264488	0.120240913609082	0.0270491939201628	0.104861101557911	0.891081408898346	0.814258163522149	0.237931295635616	0.0260040244032053	0	0.881136884014537	0.150973527718043	0.0535487369995482	0.314879856622979	0.268376552862313	0.0987794993663503	0	0.250080800061858	0.193723406784569	0.346070168384454	0.256871074476159
bag1	3.96788627125451	3.39316987235335	3.57376835364208	3.80401523945357	3.2987587435835	3.20098716933178	4.5319471356056	3.87479962116317	3.22348618775587	3.53971245155359	4.46214991342211	2.53972833052967	2.93991898040477	3.83916125001605	4.48749342388783	3.28045217304507	2.64762097772783	3.81336194083431	4.06987510440156	3.90444238197593	3.41083508066862	2.93647926915432	4.69781478946686	2.9992838848852	2.71960534243729	4.33695379958398	4.62455785119264	3.30643009712696	2.80235888466643	3.86883489863698	2.47915759666372	3.69227374734864	3.92358905455814	4.53621587826277	3.91766890694189	2.60389239940625	3.90403103497729	4.36662541065052	3.64156556545059	4.04952195165802	3.62498063521808	3.901563769164	4.500912863584	4.57517138266366	4.11926536242225	3.61068494540812	3.74959272513155	3.06850039407051	3.45350664866853
bche	7.39403609937869	0.0862361309204089	1.21328705281913	0.297643896874392	0.165715481130467	2.49470807276978	2.8465792753622	0.038946934518289	0.0885024019433771	5.72315197625761	4.15123256123797	0.416308905396957	2.79035835663867	7.67643400042771	4.20145865482034	2.33321425580044	0.0720512892512886	6.66259732802392	2.04655221366156	2.10837762058636	6.12334300095225	5.29924125549976	0.970187490703146	4.83022307160086	5.20666658476498	5.40483594339066	4.75113439497177	4.58450720570202	4.93726942138321	3.44412046305855	3.53527983271392	4.59280927258689	1.75083351101018	1.44349081750829	3.28406138110602	2.72108750925725	0.101880082239255	4.13404381999754	7.76423502991371	6.25003565575935	6.29196941446735	4.32305842624649	2.06030568944935	3.85946294912757	2.38340163410652	3.15883751092567	2.2142221031464	1.23795904090566	0.177831285288851
bcl2	7.13405530993072	6.53992019801359	7.86259536847856	7.2579942883282	7.7797261632036	6.97637033819971	7.65227246254701	7.06109639418177	7.59931412595091	5.65189242970385	6.88888158271951	7.64569769623383	6.26044144385007	6.94355443086562	6.2665330350313	5.55726732087583	5.53342875892141	5.55304784457039	5.93859368454415	5.67979168798393	4.76129532750663	6.39331142347949	5.38945106801158	6.97474713427201	7.16258727019661	5.89182945566776	6.16710241448419	6.47090580490358	5.46805732816523	6.00431259357288	5.2071322697118	6.16754439494144	6.39336833523533	6.49426531650202	6.73247145030035	7.32163061656996	7.35022592948932	5.68539651319827	6.2061289026404	5.3392838922855	4.41380764124801	5.72471563896082	5.26257834444146	5.21382305931647	5.05857232179672	7.16051002679888	6.03864363317044	6.44172750467369	4.18293497717848
bcl9	5.68023154085257	5.15353557551771	5.46320078094666	5.07027498119055	5.32595419138349	5.4093480619986	6.07629160055702	5.52458991767873	6.13635606351359	4.88129616629511	5.45067284496151	5.29818500023608	5.99468681364806	5.07342052398462	5.19903384535982	5.3821379369378	5.19749091182337	5.30000900012025	5.44349526263202	6.02389778969184	5.72524695154166	5.75846183607623	5.20103976406487	5.67032032936574	5.2152110037874	5.07065062095473	5.52051063053497	4.17028947634592	4.53873555848262	5.96998966483462	5.79353672431879	4.9103697842225	5.07392556160539	5.74745577296872	5.50711378116455	5.66110647913482	5.38246155375495	4.09674036651691	5.26105012516344	5.07515359583245	4.89081145481768	4.4414495498222	4.3747382068943	4.18866400729569	5.07526537411235	4.63219287925522	4.54450937325282	3.73618066277483	4.17734474514494
bcr	4.38837182607275	3.6888969392495	4.10655016877511	3.74139007657066	3.53972820647585	3.7841089151706	4.29169770141829	4.36811647517865	4.79274990478051	4.50857741486452	4.37740240257774	3.70603439231338	3.2702279633068	4.97938751184494	5.39296830924181	5.30080364490937	4.08207229432469	3.9389504266172	5.10297984671565	4.13056265563092	4.07509547797551	4.06164894108842	3.68983721898927	3.68891573295262	4.32187002524331	4.19102588283125	4.7481130227289	4.29587801043758	3.93498999395012	4.56423559934817	4.41147702390171	3.82615307111166	3.66867637036902	4.30117972763865	4.27130950577851	4.16349736365412	4.21209233023273	4.09573879816939	3.51185320413136	4.30463566600376	4.08883537923262	3.50532415421663	4.00677626940144	3.83294022920243	4.74153391511206	4.70373268180466	4.10990760988827	4.65404450971023	4.16661254083177
bdkrb2	1.54823827131975	0.391099011103304	0.243531728398623	0.0428007492873293	0.0838287446542134	0.410630186742193	0.117218892025683	0.178350618670135	0.113340424486336	0.0300276794993566	0.0581505161890069	0.073152079949698	0.227655467644038	0.130764395612281	0.0729250597751824	0.0786346007486604	0.10178571935411	0.0135901846485628	0.0159350030553699	0.0429041279858828	0.0922909888331849	0.0782309121818592	0.260933446528212	0.0308299500080163	0.100057124524111	0.0704042081835085	0.328738988278603	4.33541969061221	1.84490414782127	0.356115349403548	0.091783418335384	0.0512805209186782	0.076100135662218	1.41021553203161	0.11007241377126	1.01283505944148	0.0831173229280601	0	1.56665349590551	2.28321397634563	0.970015333079018	0.0676669358795745	0.117193792598255	0.613167116093664	0.108630281979708	0.0951736061241459	0.252109340856687	1.6249405402607	0.177485194299026
bdnf	1.60411931288736	0.117013517461891	1.13183785473556	2.63132239368278	0.042137667795433	1.50513302979316	0.00977989723489728	2.12267260619123	1.21933931305139	1.06487949793565	1.48449520547375	2.35275486830681	1.29699318809705	0.0385364110629384	1.02701608135321	1.15627234788961	1.87623715869358	1.89468380011402	0.0589226894715549	0.714730063986588	1.49582287947894	0.0528839998702486	2.92854447939007	1.65000417840232	1.39898014001586	1.80490754275535	2.01005623954917	3.54910675008511	1.67654785338106	0.457229028671912	0.417435536216551	0.305926644883062	2.04598640969415	1.92606147285054	1.13662258592153	1.36260156930674	1.0458083422295	0.957046065069894	1.24019747271488	0.0601359907939103	0.641930626211981	1.5513572816801	1.98800834950229	2.48548935041511	0.11573505725042	5.03944109731091	5.96570171501544	4.24158082552557	4.90216397541218
bhlhe40	0.0154769693100607	0.826295133186518	0.108264404998542	0.417587476878748	2.53907213957737	0.034510738848454	1.46789421983484	0.0967224149233106	0	1.17152767735234	0.0187236996321054	0	0.0210373008516094	0.0920864185162719	1.36621829393126	0.307391652350338	1.31339056106615	0	0.0119059413517022	1.74038856287144	1.12609809596345	0.862957172142201	0.0105931956406822	1.71100349345726	2.55216648078387	0	1.63859127350516	2.60844903338777	0.700064898122913	2.39254729915511	2.68028907205305	3.62059172049819	3.60123117538027	1.65260606741149	1.64724683600598	1.32889295853282	1.71706898959762	1.86360112474415	0.0771467358258895	0.95101304610703	2.76711884807673	1.9680154024944	1.76655643719701	1.15933677408464	0.311691932245926	3.9505115046425	4.18292830105495	4.01982778640626	3.77181962472154
bhlhe41	5.07168633124535	3.68825925360486	4.525449503354	4.31386100393094	3.91543388134045	4.11700588068175	5.81297538967779	5.44885167737979	4.96182376563409	3.55175523170023	5.36522589026895	3.41867843006816	4.52400308043511	1.20371249716338	2.34211774636328	4.37396964180296	4.04573078732004	3.45950871944619	3.32882845242552	3.97730630213608	4.55719567477852	2.1130690652536	4.34572007180807	4.29455927370294	3.63545865723314	3.34171154082067	3.53720380000256	0.0543659841005882	2.05614822657744	3.16214382424639	2.58204890173162	3.70134244178706	2.33180566573107	2.01068898548377	3.24651935138091	3.36570988778239	4.09124283443581	2.51353368723435	2.17066464185752	4.16468030823644	3.84781992310419	3.39110282743163	2.01257720808268	3.46953159877925	4.75499177318684	2.87278137730343	2.54961754325023	3.29091633886042	2.07216927080423
bid	4.73009292680261	3.78688540511213	4.20176559516637	5.48951412512531	4.57933203230927	5.03282561534131	3.98673241562627	3.43885786746251	4.23383658043723	3.64006477249791	5.03866646155005	3.9156033777192	4.74778257736372	4.61854084388449	5.6111836606473	5.18596518423092	5.54046692223886	5.16648407307426	5.81643222541514	5.32826114882946	5.40034910997921	5.48853208494694	6.20410716543364	4.98457935718121	5.67624040826445	5.06900812371197	5.21254195150781	2.69271840829471	5.09590415463113	4.86267630824947	3.98666318003235	4.2884297501281	3.95269663621152	4.00592824438955	4.5453246081124	4.71123336969006	4.64681877861839	4.71349124443708	3.80610259340699	3.61284119822085	4.84828146010632	4.40558265777738	4.26012270330471	3.55577583019027	3.93777251335241	4.36763581503782	4.25863156208369	4.49400815473095	4.56991681982364
brd1	4.51781307576609	4.88087133985935	4.50868406174144	4.94932049711456	4.88820562369636	4.98152913374486	4.25843190812919	4.91822528195918	5.03957322106971	4.01797928515349	5.30627489533977	3.36084066653124	5.20911541957792	4.85067452180541	4.16983458972015	4.92289095108971	3.69950489297728	4.02780693916491	4.99612692235386	4.46137747849923	4.43856480856334	4.23702657694289	4.79928888582129	4.06308061608418	4.19435868261465	4.78480583371658	4.48865332058612	3.98597539406489	4.69737125748341	5.03574981456667	4.38126889702171	4.50097096720915	4.59388894503327	4.69608345556532	5.11872182454139	4.85510900597196	4.01793961207222	4.85207848786528	3.94774094499121	4.09405212294842	3.74169404603504	4.28040160079334	4.50228152862554	4.05183895294788	4.76900342651587	4.8990221377419	4.4304510930792	4.62050331234314	4.62664884959547
c14orf28	1.76283140518491	3.84464907848435	3.0355044425975	3.43613038331468	4.63573193241506	2.93364307178387	3.21816599297006	2.13672917893462	1.96533215398728	2.83785687937924	3.42391668728539	2.37744002430551	3.35445075004403	0	1.48526657607123	1.01044543842094	3.21186540587381	1.0192450183204	3.18798210876311	2.60407725579088	2.91372813025462	3.19245963462754	3.34281740470268	2.75989723539761	4.28392999297976	1.79364123012178	2.30589991618294	2.34276152074028	2.0817261579395	2.47541541944849	2.50535820259976	2.31753793736523	2.085525614178	3.33979343388114	2.07685526527578	2.51291304660082	2.47808210602659	1.33043965245068	2.25762770616233	2.54040029759937	3.21450703780667	2.74079051396652	2.84688319712022	3.15253617896331	2.68544683504029	3.02141523110429	2.98015822685174	2.77646135307648	3.22316997896335
cacna1a	5.58600423124596	6.03503498963248	8.04317721762867	8.53303284145764	8.04675877406739	8.64203696616852	7.72110897985547	8.2424118106539	7.89313149217567	5.34525432028067	6.27294977820011	6.76560424068835	7.31264237717042	6.78781764025382	6.70688731436804	7.592475156806	7.11274229760603	8.21792242832401	7.54250624316978	8.20879872584856	8.32608160286847	7.78561030752663	7.56390891911267	7.08128089532428	6.89654990898758	6.72351617280906	7.58010814998419	8.57347951462403	8.83513618289164	8.42559771473796	8.54728428590719	7.47585771622206	7.42658880464921	8.60507439538435	9.33960908164068	9.01797575202266	9.01316657193801	8.57094947013454	8.76280373240013	8.33715950545884	8.7895991499889	8.4963458713199	8.34221563175739	8.06267955905142	8.62316832254648	7.73215555158126	7.54328514763885	8.21400628436954	7.36852606980446
cacna1b	9.91775429707576	9.64103567974684	9.9122336868044	9.16707352737726	9.6279936056064	9.39610245178244	9.5762171375766	9.43826694559605	9.32137668570576	9.89933103424589	9.36391613299123	9.13424682957815	9.08426850231657	10.0356914165476	8.8851543904102	9.42508821252741	9.01876531380201	9.13596800365644	9.15300374471153	8.23393546204091	8.93062478847358	8.08582857938441	8.72233475681742	9.04997492291229	8.91612139318005	8.57727486764264	9.05046260206895	9.35180059481764	9.04717062849574	9.34949229475778	9.73136257803278	9.13932324351289	9.00660298851817	9.23411394687447	9.01708941871889	9.21319537612814	8.61847313175739	9.0553525962312	8.90039270245025	8.68118775349	8.60396741192236	8.23175813780547	8.76905282315731	8.84101932810709	8.5008442822545	9.22544273156078	9.12433127745164	9.42159243399634	9.37191776044954
cacna1c	9.1870133836772	9.18562973463545	8.89743221743708	7.78334271152696	8.4191805327979	7.95970635209595	9.22527476114119	9.40272612000432	9.30237752443137	9.23667743988563	9.28703027369163	9.92205107930448	9.19087299735775	9.24722374324132	9.34292036399101	9.32899172452869	9.21781487488773	9.30466248581058	9.12325494348037	9.71430504478341	9.80102614638618	9.28266437459249	9.29537029610981	9.03218855631497	9.30602611162854	9.5614727243293	9.4986757137665	9.06925659850872	9.34930947417633	9.41920670476228	9.79830088710398	8.7127495262955	9.0739397657758	9.12599058804247	9.38258838562348	9.21112275756806	9.08635302443315	9.19485951353963	9.22321741180412	9.02300969725096	9.04828501879778	8.92207299896026	9.4237484137416	9.35870040331657	7.35612434991312	9.52204654626811	9.07031971402931	9.86598211041911	9.2905298530343
cacna1d	8.00260599248244	7.2981851285666	8.22582044605565	8.06147294059099	8.31841595541855	7.47414705346124	8.72156986809727	9.1594410367396	8.68207619681373	9.92976873647364	9.39890543570178	9.44404864117126	9.36837067590683	8.35979940600221	8.70469410592606	8.6682159078123	8.90540764488713	9.18495751469286	8.22760525852731	9.00568141383492	9.43064107240838	9.2187382862909	9.14160521856972	8.53587752751194	9.33355229405891	9.91774720600987	9.61748847651136	7.641199547044	8.41717222082842	8.34777814103053	8.8240839190193	8.46899874879859	7.6836824202398	8.59646238856156	8.62080998153611	8.73902450696779	8.44150630370348	7.90373094218347	8.40597343268573	8.62110405302862	8.5635629161755	8.47976510958983	8.60486234225118	8.41455582078618	8.52573302821612	8.28202458121855	8.16307333819816	8.45530609350454	8.23127557480993
cacnb2	8.41594335129944	8.78356001368062	9.09957139108209	8.66659250439237	9.535301372118	7.03891778247465	9.63408852366371	9.66288172908635	9.92148816244602	8.54771953034352	8.41712431853647	9.53324472566454	9.2329819461019	9.57275107514456	8.81725825298206	9.21790975259244	9.1423230879016	9.00528134904533	8.13987745670615	8.53899483096573	9.24831900490766	9.0383428110588	8.82848554559451	8.99072108402967	9.08742910725132	9.3932882316384	9.14960690711704	9.30817991531288	9.74911063168754	10.1426246493865	9.45535013472331	8.38910892778268	9.22700193941643	9.22961077708695	8.02141326552076	8.0144341324106	7.88128529922209	7.98607696048297	9.11622250979701	7.69113135167168	7.27095103711707	6.25417620713162	6.47060063640031	7.21260309082783	6.16024880940933	9.15022676126509	9.46603523512072	9.40269483021053	9.06781976296829
calm2	9.1989778193605	9.76190338655733	9.18776799443527	9.61734366921814	9.33401131906323	9.48279061605313	9.55722741341279	9.85374760028659	9.12325776333823	9.08132311494226	9.74469813707367	9.95773602041624	8.50317936122439	9.51321516072584	9.90306328319997	9.27851078887993	10.0126717434097	8.34038779634213	9.25896922552977	9.88497988058786	9.12208614240358	9.98258551370915	10.4583084820275	10.2085972425742	9.69235832165093	9.72039767010116	9.73092384819342	9.45384080776734	9.30732924541304	9.14977404278768	8.12913410252164	9.19911994206323	9.21388017357049	9.04792167367774	8.85222642578344	8.77386482347642	9.00764991690033	9.02828679569006	8.42850799425999	8.1672635810053	8.12548424734005	8.9115310072094	8.5087423855719	8.42836687315917	9.2534641332645	9.67787957991775	9.99249908971609	9.59841117471324	9.9032531274344
calr	5.21673390923631	5.83310845202883	5.58222085059622	5.22889170825306	4.94634548185552	4.55671584138082	5.37395380343753	4.84043971749694	4.58638519799687	4.65183567260146	3.65075835643381	5.13153388418669	4.1339532440583	4.81786097565087	4.51450008945801	4.60177049132762	5.62544394724223	4.96964332554508	5.07624319310615	5.13697713093941	5.06559359342872	5.12591546684235	5.67215442932675	5.11292048133418	5.74373322998467	4.42539129077961	5.66092453929455	2.72572000118347	3.93775595354704	3.72418344835585	3.85478512208557	4.76769896818027	3.93681590359673	4.79512409474153	3.9118169614814	2.8365272937009	4.29821583589874	4.99834965022344	3.64444353561987	3.70952213220209	3.88617132918023	4.01143293104995	3.68843899081337	3.75585068712154	5.19579506363392	3.1690254411414	3.43305732020021	2.73511833946611	2.98600601360348
camk2a	5.16182816796399	3.71081517110233	4.6906369584656	4.78156869506079	5.09087794081886	4.85543157624481	4.70865587573101	4.56105196779377	4.91264291484559	4.3683556904701	4.91762471130208	5.04356612021807	5.71442573886552	6.63954603250932	5.99757182030817	5.84781700429135	5.83103352449397	6.40690335337547	6.24687287105964	5.17892407964093	5.77354128502749	4.52750737662169	5.79109933301909	4.92156582191866	3.94960611355419	4.28106945408896	6.12822583290734	4.87211837987505	5.53491869520774	5.44221614116131	6.52292209183761	5.66571487121552	6.10062631164838	4.85378486959872	6.45746002606554	6.03200735817335	5.62324767379824	5.09345526597359	3.22931358465385	4.59927293494586	5.00569528779357	5.29630048280775	5.27836027878991	5.48041125539476	5.55989253370298	7.29663883321947	7.00986841113418	7.4912786065946	6.77530135392183
cbs	0.760081936794522	0.156444769058158	0.523343688641064	0.0639314929920207	0	0.188582344599786	0.0165007028869288	0.181730898305524	0.0415147777588588	0.0709526164307488	0.0196090993805763	0.489980397408979	0.0207295313872246	0	0.836859939093756	0.851703195811326	0.418237790105046	0.0362123248456595	0	0.0463762183553133	0.0310471231683381	0.035048289081962	0.0342783415957611	0.0537460688417699	0.0354785758685496	0.0460009677368995	0.832202643262055	0	0.144821125101741	0.0186703763580156	0.123048872970543	0.0119502766195828	0	0.00803663733574559	0.0242906008660396	0.0142374771181563	0	0	0.461828816240521	0.016896492100223	0.117995214338665	0.0139113031157526	0.102799292923014	0.0497363928313348	0.0469767144098142	0.0596873596993622	0.142917957643562	0.0897716159676525	0.0816624659324298
cdh7	1.86544796792981	0.263385575176149	1.05619185286016	0.354320365468011	0.133862620521117	0.78523120268442	7.25616762339217	7.84180128260802	6.57855600392606	4.49677935165347	7.34621482552018	5.95583926479213	3.89173678297535	4.06503484549992	5.67389175621143	8.10751572759738	1.62087572272855	1.8429178733676	3.60035152373658	5.59963719893386	2.91438942441348	6.1930650802289	6.29975722011383	7.57381837419459	7.06008804138729	1.7545694329971	5.6367717053022	7.72705630539173	5.47304031174586	5.39598222320003	5.47084656324722	5.47499228185426	4.89710680404057	8.04010072600921	7.59869223930712	8.48531565490152	8.32643032024474	4.94003926559091	5.58924964747189	5.40252238467045	6.77735424276698	8.12647063896716	5.75257709876858	5.55606506472884	5.78352503276534	5.05833564797643	6.57614877140917	3.59006496556572	3.68698616247934
chmp1b	5.20473627692071	4.75941973548299	4.81324920675048	4.88990419378263	3.76884479554234	4.95309436872521	3.75704874954497	3.94226817052259	3.87387234173884	4.38004228724222	3.93415224351509	3.44334208892821	3.94180738804711	3.68839131912429	5.29505099379686	3.96370983738839	4.08381551455364	3.99099088195555	4.2907837794981	4.54213656106081	4.56302020118729	4.3697122164344	4.37003653916841	4.81570749908912	4.14322099033113	3.43892528946204	5.09652402623803	3.94826891470058	5.15566444433281	3.62256764083724	4.28598805603997	4.29062455949342	4.72737675552278	4.46600064167434	4.09847076404113	3.76868804182144	4.38498449194346	5.34177786465301	4.72268940631755	4.44815364769832	3.97704238596234	4.68806971787841	5.13526684308415	5.06644318869302	3.09312388762447	4.80300611976153	4.66659811392241	4.90622280990703	5.25101862856918
chrm2	6.83639518993502	7.64853650457793	0.417475230670868	2.52523712128582	0.0366018661816983	1.6615823487488	4.7726384735896	6.4743351737315	5.16683473227846	5.33150716549842	5.87662319646688	3.90603255634849	5.24330575083969	3.47794147198209	2.30131832619589	3.76719437371004	1.93885948458177	3.78459932852013	4.11945069288117	7.34814820863128	5.43047716876734	5.11859119647456	6.80931180163067	2.81640750709424	5.12626463601628	5.13115946535431	5.88864427418857	7.74214463212257	5.44909294132854	5.53988273360485	2.37189544382608	4.91590448330323	5.16836783848346	5.32828595805921	4.24485915914049	5.39583937444121	5.67651455808673	3.78134474614174	7.13691846596902	8.17336183123962	7.77376903350196	2.36905964631594	5.90805946813874	6.14855543054009	0.190503093629633	3.04009844244129	4.23036902674285	2.51484441186896	3.15917950216134
chrna2	0	0	0.424099651988227	0.0103625180601988	0	0.0102463782867668	0	3.34920927917469	0.0921011132388298	3.26273531617381	2.89347210770771	6.79993691931128	5.46154787647487	3.40540658824815	7.07739362791765	6.6038623491069	6.03951393716409	5.74687785463699	6.42302125447877	5.5558308763645	5.05531237382448	6.40571536285872	6.36767910826326	5.52322696101398	6.21034112971488	6.85039939677025	7.16346552254215	0	0.0243239916697193	0.638343856610956	0.0124713506968627	0	0.0193679817316721	0	0.048952402203393	0.0208366680350747	0.0372834476074093	0	0	2.25264000295223	0.00897868253444199	0.00879763659108829	0.0309182940452344	0.00981875110261159	0	0.225681517580257	0	0.669146077807242	0.687587399890886
chrna6	0.0521894135990747	0.0399628322676022	0.124128671933759	0.31063813433703	0	0.189589572547924	6.15995898863439	6.49212790452202	5.4166067403446	5.37176895354426	5.91029327733419	7.2748418144318	3.12095489438916	0.186767051288457	2.70530212879741	1.25194457465661	5.97261343202015	2.65428072467009	1.42816238806197	1.01507673148314	4.01179879746886	4.11410454386157	0.306943056789559	5.91486527109985	5.6628618702925	5.46165164200087	5.11564265828172	3.82917530761895	0.0374126711575964	0.164756960634902	0.13229114431487	0.031965696171125	0.0478103743046754	0.0934268119741101	0.44460258403471	0.0861880220256163	0.0223465479907374	1.00332887583849	2.68949759462409	2.79441944318959	1.18732671401173	0.0720156060624346	0.226680668816145	0.0685046934248525	0.0750921911224926	0.361073172212801	0.751697095810911	0.561231591307447	0.202062792179383
chrna7	8.41746484312847	6.71557712463927	6.60208430748829	3.51764603399898	3.38438960160831	3.08136526301507	7.66484861119456	8.54431931080008	7.90680042675522	9.63062368623038	8.8938621672873	9.28703842216861	7.94538698078229	7.87740400737369	6.09432017322095	4.66438389630877	7.39897144280619	5.73706687772125	2.94425131819084	4.85109858034015	7.03385880911996	7.16345727332529	2.56186298064413	6.81771021052082	8.3756852947423	8.11321520748931	7.60837323530166	3.32737600158772	3.16043318028456	2.94411142355081	2.1330553037864	2.35596766105992	3.80946491709889	2.9622025309206	4.13050534379361	2.29401640326756	1.74037579931426	2.61515544440066	2.42236612084109	1.9718351994721	0.940145847700961	3.5508316549049	3.0732037006935	3.36132203730484	3.63994307693313	4.03116256588484	3.14563547786483	4.48421620093756	3.60198774748579
chrnb3	0.204597147345899	0.0794521581762555	0.985514084838786	0.433831696166656	0.244426126612041	0.454199555296551	3.0008381768905	4.98345151810708	3.3780523930541	5.12417457907664	5.1500970919381	5.4386039760066	0.155042592348346	0.215962746934255	3.43980250459249	1.6446555214304	5.172123333064	1.25052355817615	3.0732882827937	1.74516617463295	1.15415058842293	0.123604249943538	0.244269173332309	4.14742625839882	3.97373493884634	3.88037812697259	2.30642005539948	1.82703118339059	0.212437370573654	0.274486188270369	0.242735584407401	0.219634879035127	0.474977507153055	0.210199568442734	0.290539000968114	0.975348780116065	0.115454480366923	0.963624903621733	1.80620963135774	0.670299731447321	0.256844692698694	0.527911398767316	0.894164964649715	0.637288741876071	0.492421290855934	0.660363463557081	1.74576104402127	0.69204111838065	0.200150811553411
clock	7.02746018467656	7.16167277331765	7.13797283561654	7.23139717397011	7.08766968343147	7.10033865548168	7.24164496426282	7.19888758013257	6.98250240454448	6.51971141254529	6.7316425657832	6.28746749302291	6.7991924987523	6.72551786499248	7.55375491714077	6.78622871530866	7.20734695607471	6.8012444235238	7.17559056675261	7.03179216512002	6.33800252704452	7.0110553519823	7.31340740209	7.49525912273634	7.19087200992797	6.78650370757647	6.32706826633083	6.82193415208207	7.39760858188422	7.23733521997358	6.93036242464958	6.90675942462148	7.06351631651039	7.14101980042418	7.05529946571055	7.26351015375527	7.62423354509912	7.70013977285931	7.30324703492234	6.61078258131698	6.33789302290957	7.09622948399662	6.67958903646189	7.2232757049915	7.26658473663866	6.70040434393478	6.73911766143983	6.69138522576778	6.66916413824338
cnr1	10.5546348944017	8.57591206820211	8.81603932468993	6.69803924168621	6.830030899881	5.02137356460214	10.4455580828166	10.754731368731	9.77611287325705	12.54352754063	11.6408834315322	11.0226313582417	8.00098250137006	7.38976898827717	10.51241554828	8.20696305599118	11.4153414335262	8.76329736544518	9.58165930861166	6.8431220888172	7.93269192896906	8.57985632838466	7.23066608043305	9.64788020019124	9.43470140294268	10.6528718552678	10.562521967009	5.46016097889208	4.32121811425769	6.5207846054964	5.95835643755652	5.67003046171673	6.53849982989386	7.16326222201131	5.60710775162525	4.57253016222005	5.6068567361192	7.72309569992963	6.49720724928006	6.85073567635476	5.3237288966267	4.42395190562718	6.09104052841482	5.06924330427027	5.58213806670802	6.6762533017451	5.75720730643329	5.86127602626514	7.09583583074106
cnr2	0.555061045220803	0.427411261706063	0.635531342436134	0.6838786826876	0.688838498217851	0.92421947801182	0.550157854797132	0.734932154689196	0.547252487738973	1.87804465255301	0.337618391355976	0.36055137928804	0.383065121664051	0.610998679494018	0.452607874401874	0.422980854960868	0.421743370265985	0.398505577593917	0.614731796467018	0.542169380119421	1.39284378677608	0.32268190805423	0.713266725203032	0.327368211631539	0.310280899092167	1.18297203883246	1.2007461424825	0.46766606049752	0.713016268619302	0.968244950850037	0.644570573956484	2.01952618312851	0.70755571177243	0.432459613898656	1.07511547283672	0.581910282605606	0.462577353769368	0.348972163248228	0.508361713985855	0.43139136116088	0.586739287337912	0.465238959542237	1.63044200438256	0.373861878620731	0.286648050931708	0.382708859304073	0.371991912783747	0.639703845096524	0.443409646503982
cntn4	7.04731804380552	7.94228895811392	9.63526828300133	7.97015508811947	6.76260964929449	9.67354176447767	8.12017573512289	9.30020907310967	10.2804255698451	8.40818809279616	7.95275617194235	9.3832349082918	10.6725664345366	10.5655249498112	10.2268269356904	10.9645639260048	8.86451596709719	10.8096093343031	9.89337060411057	10.4047401529799	10.6613213457047	10.3620564212368	10.9461254146021	10.5018464091664	9.83119820931069	9.03931389357762	9.8582728392927	8.33514246677769	9.81289548134053	9.08834424426332	6.74317050422409	6.98540818686341	7.09539162124781	10.278271653105	9.24959812630889	10.6986686970353	10.3164287526777	6.28958757798531	5.27506278691331	9.44432266022348	9.76028058783046	9.86890441266657	9.88141627993619	9.74664761731497	10.3034423074688	9.08686863086949	8.98770507388294	9.71478491606328	10.2507929157789
cntn6	1.42588598075988	5.54009177483834	3.86641759603796	4.23191992688355	4.13697445769705	6.42721630249998	3.75561368960435	3.02538522374305	2.51810820929658	0.726293353295271	0.618131130863749	3.66374527312936	7.1258544549727	7.94367148092447	7.20267061967827	8.1776936309851	6.37704357943506	7.34202406386063	7.3051430699002	7.98164529549015	7.46193065991319	6.97007373153128	7.98443145011892	6.18741796153336	5.9428023892817	4.9434803700673	6.47591414556908	6.40080162084732	6.96182341195437	5.04024479044565	4.98107835747599	3.22590149915709	1.35335767827871	5.34014719594796	7.16389467740526	5.69596615840692	4.54553486552569	4.69058565526949	3.67762882826423	6.14951230482641	5.850829273145	7.11019156438066	5.27861888432457	4.89135534326141	5.28555417103819	3.79632863559325	4.48803748065527	6.03524103232274	7.17452043595176
cntnap2	12.9764654513349	14.1103751502882	12.9346952567048	11.5546935276836	11.8509189106558	11.9721044488687	12.0520684403174	13.1632344177134	13.0605931701148	12.4403111760321	12.8552211004995	12.6697088557333	12.6376281216854	11.6199354023173	10.9344923095269	13.2273380904744	11.6267061054914	13.4480353867437	12.0779692973399	13.3256045505394	13.8850196614045	13.5093025430504	13.3369338394269	13.7435746623204	13.1214844927194	11.9840121070393	12.570032873339	11.567676765239	13.1561283358683	13.5680216584564	13.8457362772949	12.8606675684051	13.6047594381925	13.421042249602	11.9382339496138	13.2893706900175	13.2601218248272	13.5127353172067	13.1323957663705	12.5785520678732	13.166422857683	13.4099485037397	13.3096899151646	13.6684664403091	12.8166809538349	10.3312252055485	11.3659279237311	11.5759993586667	11.2018476750024
comt	4.71698294036092	5.23811043773794	4.85130574742337	4.70550698665974	4.8247070692983	4.49822597124815	5.15809772969213	4.84269780562902	4.59186698142447	4.73425075669108	5.28164706874994	4.13179318230599	4.59715838515239	4.4757185824781	4.78678107775633	3.89123932483789	4.9474841955775	4.76245236277331	4.21145716355986	4.8537156613453	4.70471878061222	5.39895491267723	5.39117951214907	4.93896049163557	4.55671222462703	5.38041122685287	5.12340874444953	4.51783193705103	5.06712114495953	4.90211328906587	4.77438821457929	4.49740677171629	4.30437384783841	5.12470174794551	5.15562757300139	5.15962305080241	5.0271573255258	3.25170712689668	2.48440318111598	2.76736093306493	2.99973488042763	3.91725682636607	3.46156365729131	3.54614054349603	4.89748866395415	3.43109860055447	3.73390538825709	3.7630238644838	3.70607065127879
cplx1	3.77284060844998	5.10236799410527	3.49820257601409	3.74411163935206	4.15722938291488	4.09773921773547	4.55805566355859	4.51577613165665	3.51492149888877	3.38809107227085	3.81020289723325	4.33707531146808	4.36019845682309	4.10814359858249	4.40381141091299	3.37938873849498	4.36152672776283	3.95604629787778	4.72558482117586	4.35496071755818	4.28254821435006	4.80194577559217	2.88082418186536	4.01592695989236	5.03696952232514	5.11220094729949	4.42225965261279	4.90956717808433	5.07041767356487	5.43821797855492	5.09032425887439	4.15580535860718	5.55916730187018	5.28480202759648	5.67642117224573	5.67165908470582	6.39216233709248	4.94609248869712	6.11324365098025	6.45810941377972	5.87958380561693	6.32269179577318	6.19603097995918	5.70154456778144	5.5511402438409	4.15834465672201	4.1333894663155	4.0529437942044	4.33241945385755
cplx2	7.31296779233186	6.36848607942216	4.87374684860716	5.44233522690457	4.62762016782322	5.66348549160192	6.36866585020664	6.45341224249971	5.14628817277507	6.66995539290601	6.93203577580257	5.31031373519468	4.77937700156326	4.50709519797462	7.55681253101248	7.28687906079376	7.33330616109646	4.08948493059371	6.49956586388735	4.96104848778234	4.39953257013092	4.61058801744465	6.30179208036829	5.25232984431453	4.83926694777728	4.69863187671585	5.80057805633853	4.58653854730384	5.02985721663094	6.34730316729475	4.99191590139395	5.37209422963576	4.90877777163619	5.86422194038432	5.42539320770337	6.16128674729179	4.85082291622501	1.18841510459887	2.73081708951798	4.30322593805063	3.35350944610145	3.11161745514159	3.45968593024184	2.77756085863267	3.79873388541685	6.01990642331576	4.67644124570448	5.95085728749615	5.45755998377695
creb1	5.62042893697233	5.54711138788025	5.38489009772423	5.96813822653225	5.16810967079989	5.65165333462713	5.61567318381702	6.18618319004835	5.19738734867836	6.0526951979844	5.8066068453378	6.73300108114759	5.4637839532853	6.06679981188249	5.9294354867358	5.51298280731489	5.63048585196094	5.86498194604933	5.97206145172769	5.77446818217151	6.31379981868916	5.6625829326889	6.02678213618049	6.49722721234765	5.63056651917062	5.58458434483951	5.69897686080533	5.24080544904271	5.62965037534296	5.85091016081869	5.91329634629257	5.48440885285824	5.05407093091461	5.30593332260438	5.19033316744091	5.21706937356021	6.11675045802637	4.22442235870183	5.70951314434684	5.56617371218385	5.25520801008799	5.91228938559632	5.53198243226717	5.62350608447317	5.59261579973773	5.93236666256374	5.99617426972996	6.01250163221301	6.05562213391632
crh	8.60645925491226	7.16443030617767	5.4060495219318	7.53503348132512	5.11118033308604	2.27591321649442	3.97630772334214	5.83769655021521	2.80718488012155	7.98114425766427	8.77233767005533	8.36835891056659	2.78505080518531	1.51349680944245	8.55873141412627	8.4093714171904	9.63938123017584	7.7957169543335	6.13150079470647	5.11186930150405	7.54390954723211	4.19433530923961	8.12061787957027	4.3243505090397	6.9811825119205	8.14541354827997	9.40342836321541	0	0.0105779676088758	0.0169169435974754	1.43909489480536	3.31472552426014	0.0212421535428763	0.0311232042712382	1.35149716904624	0.028361926703515	0	0	0	0	0.025421735357611	1.40074120410912	0.0347891008358857	0	7.28948776367069	0.250780922255997	0.0127515434422347	0.202777402281909	0.308663642781473
crhr1	0	0.0487390906854994	0.0612503968405842	0.00263198337794289	0	0.139533391327179	0	0	0	0.116015920370333	0.210901800344826	0.0589440758560806	0.0856561338060539	2.03118780736851	0.247540281007746	0.109308438220663	0	0.107681613828671	0.1736349335861	0.123057210907764	0.0111669216839772	0.330162774298125	0.147249759726637	0.0694956230744088	0.381691697651886	0.161817662738147	0.449537178862865	0	0.0186770627030838	0.0806914199678788	0.0867104530923496	0	1.03184182052955	0.0174635654332161	0.00416870813343492	0.168705208559349	0	0	0	0.176684062500153	0.157252529991539	0.192249005593871	0.0355890453522238	0.00863965968542992	0.980968885708568	0.520136167494491	0.459625569914779	0.360472922700949	0.185967610327273
crhr2	0.200297959595041	1.57394432208114	1.09316482761278	2.81307438325264	0.679553567266801	2.56402363422473	0.120890905932375	2.60099121799332	1.48976566789085	3.53633394095124	1.38460815990407	1.93172497969374	0.251942018340803	0.0414329876579812	4.46941736412839	4.26403159007369	3.79549752155759	0.248178101475698	2.41448950472434	0.817572842112782	0.919618365110103	0.0572478474359627	2.60642353693685	1.62351235159217	2.23046367115972	4.05007003981541	4.41474582764196	2.94878135995758	5.25453304124437	5.36088835726223	4.04901979031189	3.69944486891766	3.68312210470524	1.43639621823307	2.77947661689184	2.75659564174932	4.97971843114581	3.69183273504651	0.0261329870588839	0.0858376620689463	0.487348144480778	2.76230106877129	2.93147784131263	2.30703964169743	0.0829208979370724	3.51210551547869	3.67945476640261	2.81151608219206	0.981225123455479
cry1	4.24853035806947	3.67833753942287	4.87068745258869	5.20301129079537	2.7299990504938	4.74623116907058	5.64630213782304	5.80058969360832	5.56693802135005	4.82134546500988	4.60630600665167	5.85356352224003	5.0775083517852	5.3091748775248	6.38751962045923	5.59962082305724	6.01471978186367	5.46589077270817	5.79975727300712	6.32336277269552	5.5845966710375	6.14544450634723	6.21750460836729	5.92807779819741	4.73431211314418	5.48878282228391	6.70495276805162	5.04313203996341	4.64178692055093	5.57490245993639	4.94846512125504	4.07891437719627	4.28828199543534	5.21567160829425	4.84043835786624	5.25703766848445	4.13120670124106	5.0504128866902	5.05721682264005	4.95202463066458	5.16664969481055	4.65934964859661	4.92167082586391	4.98953837329277	4.33469276137702	4.06406101582572	4.32142364051731	3.84298607037943	3.93444903585204
cry2	4.48357074009156	4.27212324829065	5.06450997500549	4.8929121478709	5.3361669676763	5.05535662933832	5.20458209890894	5.72590771655438	4.986231156057	4.77587598211795	5.57301211045074	5.03933231980459	5.22176844962757	4.72210093271613	5.42917003222947	5.1417969339094	4.74093133700227	5.54300675659553	4.93526926176753	5.3973440050796	5.30693807124799	4.77686094109038	5.96365814833585	5.21386943505827	4.93941231040739	5.06064276172201	5.51388705329491	4.87460567565406	5.55081141667335	5.25160624747831	5.2329362238514	4.74420739026551	5.0268035996953	5.28441122798835	5.13015826118824	5.18942726897223	5.07152457408692	4.3287431340037	5.01653375959311	4.90734929970144	4.34293087234808	4.60211892423032	4.45072694458235	5.15414813804676	4.27830448447844	5.14633018814926	5.11690159156043	4.98281519409823	4.76127303806418
csmd1	11.3602919018243	11.4176563140025	11.3863585409547	11.1867344774486	10.6390897211999	8.62343284998752	6.89534831080054	6.5906615965888	12.1044454639867	11.0335258036625	8.06397673416597	11.3970085401568	12.5835698370234	12.533384333678	11.4910448505401	12.0009450043807	12.0441736543401	13.3818916121726	12.9678018276113	12.6980415669539	13.3385822078884	13.1773606002635	12.2859867358391	13.3046504587653	13.1319026870164	12.4726150272307	12.5790752373086	10.3842348820567	11.357950856857	11.5851493908852	12.275257600041	12.8911958769771	11.3370830093911	11.8076567454381	11.1016138294283	11.0498228461123	11.5658100155503	12.6642437550784	11.7762921489452	12.7082325415872	12.2092217634143	11.9363418727558	12.0606852262563	11.7931345238576	11.3041897638598	12.731423533523	12.7376977958488	12.6419950109626	12.4995843574677
csnk1e	0.654340378495287	0.479081968384285	0.449098972550696	0.455753917406086	0.555171047654541	0.324409852896217	0.326429464111092	0.449415991167669	0.257726922549903	0.347142574612265	0.45475471899072	0	0.333546872796571	0.0438029584505911	0.904696778344532	0.426705274427114	0.679171234559285	0.229154963137224	0.58906511109459	0.512387093897051	0.324008426299458	0.350106976410245	0.449414638793029	0.437582785729972	0.269891384471662	0.686319929679809	0.165147768881982	0.0803496645333167	0.287010263216492	0.428437912147958	0.279095391188167	0.300323924526739	0.140286864860807	0.519681960471851	0.190484686268234	0.296062250113895	0.126767799313496	0.336973944957896	0.0387579496464012	0.565114669652501	0.0975764007486518	0.417648343061036	0.510862101575869	0.460889084896005	0.337672277258857	0.316439906210691	0.427797035682178	0.204261549952951	0.231825728856399
csrp1	0.0540326566649114	1.46434591410329	1.4812377083848	1.29807401132779	0.0782321161095816	1.46904236244202	2.05148601966333	0.184170016880844	1.15857042496817	3.20878932668484	0.288798279421923	2.49499664217666	0.801428797697839	1.50722817576066	1.77230392898713	1.80257474122985	2.3182287554245	0.0361908267429727	0.889541949185897	1.17235412085776	3.23434737684962	1.68055902665376	0.0497662910583803	2.68911211921602	3.12866372385061	2.96944839429162	2.97038556372369	0.0463037176943288	2.51363483608681	2.40513768267458	2.13274597517762	1.82043115512725	1.86733450982377	3.54668601536006	2.55740291160048	1.99044968714998	0.443963356155637	3.67011896889781	4.00034928107254	3.0676693221972	2.1769730102442	2.0909568165046	2.72192576518707	1.73115516523678	1.28854085889459	0.979775913693036	2.23063920585453	1.48374572667457	1.65827519532885
cux2	1.38982047251704	0.594088629147106	2.33971064249961	1.59777099563674	0.491572788719769	3.08651396577318	3.54143383117318	1.40060416088122	1.60340501488145	2.14344958408858	0.741694261731178	1.90863704575099	0.823401522913901	3.89191685023316	3.01807701609239	1.34751304567356	1.24146832903826	0.6578724638669	0.638588341421704	2.53598081343533	2.04253045805308	0.898045011992888	1.62837817026515	1.64825774441798	0.40306382157702	0.684647757962916	1.40536696555773	7.27754820465849	7.67558242893296	5.49067585789228	1.13069264078545	2.58375578291374	2.52578535435966	1.49004506847698	8.4291723480337	6.83277285877413	6.90385029765651	0.55677910245536	0.70363425630539	3.60283482190337	6.93284605766761	7.77036686106382	4.04912559663496	2.94464382427291	6.45949003348842	8.08906837838932	7.38168045704508	8.33906637418898	0.82555314966372
dao	1.9492281825087	3.21649100889794	2.17983324484654	2.88772294346155	3.63030530764392	1.64280258698164	0.0420503710618128	3.15435857324065	1.42643588173537	0.860744198601856	1.40931504227213	2.96227099000248	0.347672515463445	0.138848786553266	1.84085644333749	0.874904667373252	2.96731294545618	2.49542921923377	2.09523088565339	1.86032607637761	1.49433054136698	1.53786565142437	3.24531899639917	0.0509918623174698	2.49783361553782	1.04511586688731	0.892410246175062	2.22204799243105	1.62860650347928	2.44856152117366	1.81906501907483	2.82134671008219	2.11366561805704	2.60056157234988	1.96666066364202	3.94583072034172	2.80673766692184	1.97242343853305	1.82746525680616	2.30460377433228	1.26419629318951	2.06258202953633	2.82061630287212	2.31168735829666	0.497092048359687	0.94938771645248	0.405946072921106	1.43559048613265	1.41650748394818
dazap1	3.07763182463728	2.5394916164263	3.29110400911585	3.6324014259479	3.04783918060866	3.57279304098747	2.26868709759808	3.32254875303843	3.47892431823528	2.86368635311208	3.1707265965524	3.85434480496627	3.56280021952473	2.24388291054169	3.50250564454532	3.53090699318163	3.46744265491138	2.75629146944058	3.28520141133183	3.43072015722931	3.55226208868622	2.75196902583283	3.10396939685766	3.47967603059855	3.32860068608103	4.59834519422326	3.31602609214075	2.20672260753166	2.56507971117629	3.65026871979532	3.33157696168597	3.01639540616015	3.4206731858109	3.13732678278182	3.95749472628084	3.14543421423927	3.42039266037077	1.71191642038127	3.22343274453197	3.66102841404319	3.50211046316674	3.29168959855143	3.17417452677672	3.05847617040703	2.80947824246329	3.56591955293102	3.61340517582358	3.2043703462503	3.37698405505072
dbn1	3.97908786748831	4.16032838603015	3.67110908869458	3.94837479852953	3.07505642899289	3.7856552317349	3.88859577625713	4.296808434406	4.21000272975189	3.00501750787628	3.68517320994535	3.9560392507281	4.11241796821338	4.51214909900393	3.10530356377888	3.92911348481644	4.3377906550653	3.13183033207006	4.01775124756308	3.66664723486409	3.32042288919972	2.80833177396173	3.00999222375778	3.35600742964927	3.59214694142098	3.68754680250245	4.12810019167176	2.73199755646397	3.99284324416653	4.00103239278352	3.57519095644102	4.56040143317019	3.3121774584634	2.8300313482572	3.51025479380165	3.95739167917691	3.41480491403347	3.96618008556955	4.1646740490599	3.90415687779173	3.15648126646253	3.34721045247344	3.30223597184397	3.0522446526429	4.49129594881842	3.69987693734608	3.53583385763131	3.51487643278166	3.38118483805203
dbnl	2.59824530132953	2.46573854825679	3.47738861721445	3.97040988376397	3.34468404986529	3.42783829929187	3.13368775063909	4.29934615142735	4.21216156035649	3.28889431242491	4.41416660608147	4.53987664165088	2.66839735459755	4.09285435732243	3.97179901825362	2.8242045321399	2.87553474474505	3.27183275866983	2.27272304000904	3.86771543393352	3.75040015038876	2.18196053211322	3.57636102596307	3.55397500477318	3.05304198113934	3.40232160148617	1.76568333629994	3.51526618886029	2.14666457289035	3.56003348693179	3.313713621338	3.76406262694159	3.81535884440727	4.38822241424439	3.50287143458388	2.9878283578907	2.40115053503713	3.11116891288479	3.74606173500026	2.62427339928346	2.9640570954197	3.02978714945092	3.58953871340545	2.95500624468298	2.53274875555579	3.56271379246764	3.37137385124632	3.41748036968717	3.2937606830897
dclk1	7.90364821865205	9.07647870178458	7.89503695143831	8.33174042188359	7.60462223217198	8.46404995799522	7.15691514363005	7.81555617828451	8.18823670107923	8.77263935408725	8.26626545569665	8.36133098496455	9.00885841953561	9.12414500234195	9.11086505996659	10.2362468657308	9.08376774177266	9.39144134218567	9.46335031980256	9.63563556607023	9.70011193076492	9.31470835625084	10.1699512539952	8.36482277244051	8.49387290954699	8.38413739880264	9.55053364318632	9.2005903379207	9.32630385032957	9.20134493304791	9.13206354180496	9.63365748560477	9.59630209745277	9.03162542669924	8.96442421820982	9.18935908371679	9.3472786972145	9.16318972636568	8.99700708693189	9.11101547281685	9.23069259420936	9.42322515995042	9.31161022738457	9.5145379872665	7.52369274925127	9.3196488908863	9.72868155441302	9.79957298896967	9.70156192720028
dctn5	3.11109743439617	4.83187845694541	3.84668084911623	3.73661634756228	1.58046969249617	3.45402477086348	2.69606104825649	3.86951503030522	2.64793865963196	4.0347429810727	2.29074051172634	3.13111168944825	3.97318510787165	3.62351574149055	3.96163481053811	3.59164339697652	3.61325935389344	3.55669830923553	3.20733221510404	4.14420360501548	3.83969953640667	2.76616981670443	3.37770362653016	3.41494245861259	4.1647341548564	3.66535376953749	3.56302618246219	2.21337185789247	4.17745812894251	4.01892102901723	4.0053594731349	3.99473547980797	3.52278733452913	3.35477118828541	3.96629857724423	3.4924817179147	3.99429142792764	2.85731103110766	3.94799794784977	2.888861289395	3.04234438673839	3.98243399703317	3.35973016615453	3.69199492743475	3.95692368208014	3.82413555556954	3.58285390443641	3.86442894280051	3.76064315246935
ddc	2.09414496770386	0.169287022482207	1.07865715185861	0.531243673908926	0.21785032770437	0.64771826948704	0.623326185247021	0.226352217047428	0.267905847576876	2.04692449158696	0.813963210145992	0.23553125660021	1.01370491946326	0.285222372386733	0.262558418294669	0.990137116012827	0.224864511764058	1.35320355662243	0.190726428525697	0.23984323463267	0.954402442819839	1.14780014635319	0.150634512814965	0.100060649769157	0.241164221732909	0.21622943011862	1.91507267211249	6.20455134975059	0.146122330049194	0.467979130056927	0.495734667370802	0.857822564583852	0.189976735022539	0.387583152628888	1.67679972590937	1.14444862308059	0.290463520070542	2.4450805872177	0.685025905353172	0.155186782801749	1.06506923822631	0.542825852133621	1.6638288736972	2.13157380621058	0.18134219319481	0.538061652910009	0.392720408769348	0.659511724201398	0.462112685549536
dgkb	10.5750635016365	9.75472133386647	10.1348582323424	10.472214891693	10.2239468302376	9.83014119388231	10.196088782459	10.2420349392532	10.1690316089876	10.7930345932889	9.86753345329939	10.0243495009129	10.0069154095279	9.89856012830529	9.30424155629059	9.63984774629603	8.82139584429344	8.15070744167769	8.30143148945918	8.91546389452842	7.17792993748488	8.91544033249321	8.09419672356077	9.89276337958717	9.20708360693342	9.48092782299439	9.28497388987407	6.89338998917198	10.7415407203908	7.49730101740261	7.96968010761152	6.3438518979187	6.9837345418727	7.7768911083342	7.95657643327391	7.04778045348515	8.36454300031647	7.9998460742617	6.49665865191939	7.99372174893091	7.67574401334615	7.50963995066755	6.73467258380452	7.48543995788957	10.0705842918927	11.2498774685813	11.260608195406	10.9903859023283	10.4179985244761
dgkh	7.31381596833118	7.49734802293835	6.03659722454743	6.48642073669194	6.09623336410487	6.02953820370113	4.34456343423453	5.15692943835035	4.25140537645955	5.95167700472976	5.87507569282984	5.54208095272525	5.06992918078627	7.24141728307433	5.26048233670668	6.22063001430363	5.50605490632381	4.80281881793697	5.00448701015662	5.38866298587139	5.22464986316997	5.35223415358774	5.63238894889742	5.67565508654447	5.45250101336348	6.19176539700903	6.47306348360835	7.9350657404315	6.06824329088663	5.71883710280906	5.69011246027281	6.70326648812787	7.30298394137154	5.71666553821716	5.73251662924906	6.45451064581494	5.71368481865023	5.21308990686931	5.28293102353032	6.21161683797985	5.76966670638104	4.95976347948632	5.52414663086522	5.36244762043662	6.26612615986388	5.55346360196309	6.14560277137948	6.34846203653713	6.43758698611312
dio2	0.961740961474387	3.40529602324585	0.668066554790413	1.77500122133561	0	0.0506077477416775	0.704866299875747	1.31192505078037	1.10309809465646	0	0.0164280273865632	0	0.950888059788062	0	0	1.43742644208609	0	0.0354631634356449	0.323200913600494	0.91375217615218	0	0	1.49954743354965	0.312282959753725	0	2.204971091901	0.0448422679904021	0	0.189644309554991	1.01392884929434	0.0170623044235744	1.35702944325962	0.162909812184633	1.42503975574497	2.21557858285	1.30031997633237	0	0	0	0.31844654065893	0.0109907059783069	0.325240295528006	1.2622088278736	0.00814011571218096	0.0205842537335923	1.05955533038027	0	1.14144848652886	0.861304794199867
disc1	0	0	1.33334051358356	0.0309784781467795	0	0.147928393076178	1.94792314493175	2.4752584873585	2.36197594577412	0.635916164613263	0	0	0.894489431988422	0.0505708546017449	0	0.0328377951806436	0.00907381262953837	0.0318567396803893	0	0.266097951396589	0.260227752839254	0	0	0.0791299595443638	0.0149274209349416	0.0231838212455164	0.0456499812490274	0.34021054581156	0.0129205123198173	0.619170287789342	0	0	0	0.0135558213079254	0.0340572201009483	0.748728069982232	0.506144814604689	0	0	1.29404375075785	0.510914459398203	0.182712159540443	0.279441106600578	0	0	0.0424321896131267	0.0149928490013553	0.450706401743776	0.0130288437795528
dixdc1	6.82835549057979	7.93599140789176	7.07319448712439	6.63025314401529	6.52900334384296	6.71556655871574	7.13352653730156	7.60220668753721	7.25519497780953	6.34701023620673	6.68140526975444	6.62943691329647	6.42951554109828	7.22971999711782	6.35674034835181	7.33362436244399	6.71975063018357	5.91215403290017	6.28156547154038	6.76565156280361	6.43650551140721	6.69567958083912	6.85473463954244	6.86116570912066	6.20025813673593	6.39516736369097	6.89744338106216	7.07862755234449	6.61759220572838	7.25627050013874	7.52873430044944	6.50807918769599	7.06931345349576	7.78116316572597	7.45572174961334	7.78425747093131	7.59775283524334	7.11074773399754	6.95910358925631	7.48773281227975	6.83165332240817	7.28858825654561	7.32744917050685	7.58766412110379	5.97164586096753	5.28256286624115	4.71811170176113	4.65449912709879	5.5600787446429
dkk4	1.4470972162326	0.516952301758419	1.2958786332857	0.38804309411032	0	0.805712035147671	0.50813409969502	0.223326371178731	0.713364308776565	0.0805305778018162	0.134766379117952	0.0588037774969473	0.595553156219485	0.0406699825281776	0.036741980244845	2.1685311401598	0.469336658019212	1.35186603196908	3.52109076484953	1.21937607390997	0.315257811870595	0.601340994522423	2.6165737509863	0.638455761282962	1.84367129994585	0.0848870060059751	1.4955161857146	2.32555552130675	0.219254988170388	0.288025815016117	0.182083707769691	1.58417898634547	2.50084792544209	0.0759858982069567	0.986707599306857	0.0731235278145036	0.29108826830373	1.39465932607457	0.160638499639373	0.0787484278610182	0.0282688565043959	1.06468904710849	0.768840617075313	1.83035082044056	0.455450861616333	0.927241059716311	1.09554981736392	0.438218532237729	0.341078778163346
dlg2	11.0278433264155	10.9431287661756	10.7115112538892	11.0143693119811	11.2458495928032	11.3598046759294	11.3707936981342	11.0980650565899	11.6839598747209	11.6105802053188	11.1780002989409	11.8440766153483	12.0527913320159	10.9212364402115	12.3841232988954	12.3890636940644	12.043049231537	11.9707165693718	11.8920546386842	11.8272318975062	11.8339093878189	11.9435095703618	11.9550660645327	11.9260122467394	12.0074531425656	11.9476540310475	12.1590728098594	11.3849160360343	12.5924202452722	11.9866770427172	12.4174928772705	11.9192290437507	12.1723251474263	11.8257596354465	12.1916704717819	12.1096501429055	11.820346801602	11.6902044052619	11.3823941496586	11.5248574965063	11.5658434235816	11.5120877450018	11.6730572666392	11.9169712544575	11.9845822302849	12.3034338147805	12.4071318013597	12.3930455370161	12.371907270377
dlg3	4.71482530904404	5.35172131195679	4.89411675019938	5.23261932437267	5.96506010501241	4.92640589044786	5.2852061347732	4.94570215410539	4.97551399247121	4.20824083330646	4.2815244263994	3.73724907824992	4.78803191672695	5.06322992224624	5.43760160813136	4.7850302905319	4.7833294165624	4.4040633149223	4.66965589514339	5.01755671254765	3.97256059358045	5.59393585957419	4.62423993658405	4.30586184140144	4.86967536790396	2.61466744356817	4.56020675022673	5.55021264128283	4.20586428580548	4.84276475062487	4.87079034652959	4.99261857481969	4.02896910163406	4.83402658771509	5.24245941137833	5.21848955817982	4.80535025202608	4.12241023294162	4.04800094457128	5.31656819453672	4.73931408252731	4.48899986337132	4.74631341735813	4.51749612899026	4.96000822382705	4.69518793083261	4.50518667506208	4.55399021041419	4.55134331023466
dlg4	2.15071930649908	1.67657870971184	2.41484769124388	2.60023461355969	3.39054422310698	2.47564947339815	3.25114459627957	2.87506301878192	2.29258921019942	1.61987328483834	2.65961751931436	3.4610240518606	2.06883763090416	1.58803481243322	2.06515367629603	2.17605342314542	1.406067432306	2.61629605411085	1.3722546453161	2.43392865283634	1.71110151488223	3.01393176053908	2.79317764316187	1.68909493203902	1.76525734035672	2.19030309062382	2.17915606540473	2.35904729716634	2.26636585694282	2.41001168420635	2.53225039681086	2.07209276298713	1.14287999176205	1.70639532738422	2.99468765983335	2.8126772110983	2.40648793556805	2.56193955165913	2.10293515595709	1.49798058585193	1.5265742174239	2.39494246934472	2.77133849693601	1.90330626247033	2.01290551330193	2.6957023726348	2.66426275569612	2.72101860339178	2.11459667172937
dlx1	5.7280698882535	6.08671605331863	6.33487017606488	5.28059076993876	6.12106825735451	4.91637106587129	6.10283803714983	5.03835891743796	5.4520438423548	5.00096222714031	5.5598545827566	5.08503537522176	6.36877009484804	7.0262157823183	7.31211058915171	6.17971943777421	6.57568369818862	5.79175547676181	6.57459322460813	5.72489251939586	5.61620917316708	6.0315176066503	6.29428751217827	6.18693528942731	5.3798617838683	6.55754135804905	6.37546035877713	4.98771468793059	5.57616655987009	6.05549220763385	5.68754813161837	5.71505539791922	4.54739183390806	5.9640016285001	5.34643926956445	5.50115981490697	4.97084859385793	5.08610861845513	4.43968230678552	3.64048326855788	4.05971175369955	4.35611774567512	4.53575438072867	4.38225153623095	4.072610912628	0.380155469699137	0.15473730776779	0.0591511952149973	0.0127787846790507
dnajb1	4.26016533084341	2.95580395786379	4.2600905637306	4.48421525401843	4.15373545607451	4.83558512385627	4.84315163670002	3.84822049794226	4.39283923638305	4.72885145893447	4.93814835098935	5.05856879751335	3.77155469765002	3.81699634808941	4.70471627111633	4.47718058587158	4.28308723777167	3.6549602349077	4.36137207118951	3.66989348203566	4.07594693576547	4.059558550726	4.41763234316063	4.84524280803224	4.75499148466866	2.58409508892006	3.14336889626112	3.16353218760653	4.70186421257231	4.31070522750457	5.30509294456361	5.41640340286056	4.48745408900958	4.28843108496061	3.52162361561882	3.98430081348923	3.77226026091639	3.52233487510801	4.30756297664752	4.43107939049294	4.31301322893843	4.07715195584907	4.24591832925717	4.84302157665084	3.27359780321315	3.75975893538607	3.67052986703775	3.65158525702317	3.67577327847078
dnmt1	5.75387492534333	5.37625388132919	6.22652326302535	5.95842190128361	6.11297879198744	5.60380558110779	6.13327325608741	5.94582524974115	6.14676200912255	6.23138739072949	5.92142567860833	5.34285727224979	5.67291784773079	6.18316927524815	6.40245211687254	5.55643775399435	5.46172565277871	5.9394720336648	5.87873815993042	5.89639898978884	6.31311296242347	6.02433489337705	5.90643143294111	5.62464607007473	5.5760702726396	6.06894956219638	5.72884817116397	5.54291771519685	5.62798836067356	5.68033668215598	5.35321933785218	5.70935882296069	5.78875184131988	6.35133250247939	6.01077894601829	5.9077193325095	5.86046104891362	5.54488414641103	5.29984910669827	5.64575629748637	5.5505774530618	5.40593591993355	5.40726763166126	5.3845693943594	4.73202092386654	4.96318581048105	4.6854590858303	4.76202008399733	4.83148529463895
dock9	8.17298587608028	7.52678551967469	8.30653521681016	8.83724543426361	8.68082054959659	8.53294356013978	8.05571615507184	7.5771080759873	7.7417277939991	8.96931796111798	8.29584964044889	8.55079110429416	7.5073958622301	8.09820630156094	8.57600514507959	7.40234008693753	7.68454988995487	6.70007400408732	7.32359776918976	6.58589814566191	7.4327207751325	6.92729382260372	6.87939038729598	7.51066243405973	7.87414388058238	8.32895406069134	8.1599714139702	7.34534270270238	7.23002130060165	7.5096333797391	7.24566678636124	7.50486624927023	7.20581377192408	7.70115984549924	7.78265178951765	7.67957538460681	7.64826215423963	7.39725534559443	7.87982551627171	7.03083782207527	7.39571525889945	7.86180025864882	7.78901861688235	7.49227021534011	8.56424077519868	7.35180683531732	7.3290179024475	7.72074305206307	7.71824783644384
dok5	6.23275165330673	6.18027811007645	5.09638558263856	7.54927345103102	7.06880795582462	6.43199268817517	6.14654897298672	6.9247556899876	5.21014482010667	7.51767932675289	5.69996974195217	5.81134877389989	4.2368252723916	4.11379858109302	7.31877559061074	6.20355890737558	6.16870186516948	3.52290583226291	4.28893878693122	5.09965698587859	5.4052566596512	5.98644984425812	4.67075970310615	6.48928337618375	5.17645477958079	6.39211298527719	6.99541869950274	4.50050825245397	5.22016196090813	5.74022765110262	2.57214921827711	5.58147114737938	4.10696742981981	5.69297599965291	4.57128692022165	4.77340667704051	5.50450234397781	2.51707874244369	4.18189236514002	5.39558706287039	6.10971628489435	5.8521053493336	5.85300189572391	4.73908816598808	8.56786497898785	6.35200024540808	5.98620751001228	5.49435924242021	4.17181090155292
dpysl2	7.78415707409745	8.37769567162546	7.71929523953831	7.65822355277368	7.43665783041291	7.69025441998108	7.69428663008324	7.28634484153339	7.64570454027746	8.29398113484761	8.35103820049397	8.01644077141286	7.75328080809739	8.54162069289222	8.49269742693303	7.99138255834158	8.23294619799501	7.17918109159409	7.9316298176997	7.74622373746162	7.47732729557717	8.13183376414911	8.08711644677827	8.50502410780286	8.02725127352074	8.22764554302551	7.79523543522396	8.13596215235345	8.11402031375474	7.95373777463796	8.03533820143319	8.1976300262382	8.3801727137247	7.66077127973105	7.57133899899288	7.67878814372562	7.87659742828599	8.16725745829134	7.41173239611072	7.62939735013738	7.43930888501878	7.53919115503751	7.44819677188236	7.55579522295049	7.47191545391186	7.57520347390853	7.84156044812454	7.75741007860693	8.12839538343818
drd1	0	0	0.927526591828353	3.93073957993495	0	3.62181707197178	0.612211566869704	3.45639751815883	0	2.3185169268753	0	0	0	2.2640138375536	0	0	0	0	0.324244829336885	0.00418990043636004	0	0	0.0121599843182465	0	0	0	0.0206016236530151	0	2.58221108517527	0.636828199767556	0	0.00745608744927735	0	0	0.370220345314817	0	0	0	0	2.00921416476758	0	0.262953684788064	0.0538714302231667	1.14542857486666	0	3.55026960262471	4.49919151243152	1.97032303548195	2.81640818665404
drd2	0.0624945395945811	0.330947777623237	0.646945694357769	0.638524416073102	0.0746460956981202	1.05404911016563	2.10766048462726	1.2172285506252	1.96486059033256	3.14773110133042	0.0541786888220044	4.4755788325604	1.49144512913291	0.0487273299365684	1.90445054798738	2.02265141988358	0	0.719919012065572	2.56824136066058	1.89166734793518	0.181001918072081	2.3945004557692	0.488301869212701	0.828982927749978	3.25252085978454	3.47975087122272	2.33461628366248	3.34030499063222	2.16027443765285	1.42794950943381	1.64361134942226	0.035321742559783	0.479970471922103	0.0760759953040631	1.04050904003532	1.79490647599768	0.0473219194103573	1.21117651425911	1.15139603476009	0.100798607913686	0.0308416429118003	0.172659527757092	1.15942875094695	1.82350170900832	0	2.41187977727802	1.12470505932657	1.94961042181087	1.91648654262934
drd3	0.160322933351402	0.0903418671198653	0.356986131998426	1.13492556526632	0.316418449613547	0.226361182429317	3.38298545985395	5.07443250940308	0.758766249280355	0.157360214362103	0.0908757683450562	0.105839379880996	1.86858396371227	0	0.148131931784007	0.428086740798655	1.15752785040798	2.99446534491872	1.83090454095118	0.131330039279381	1.32892840439269	0.186392528956398	0.39222524123869	0.133358837903937	0.162043568840452	0.121727671031929	0.335203790996443	0.148381226824852	0.285920643619387	1.03348739319671	0.13668204232114	0.182662591674587	0.147990406762445	0.375753974528778	3.18766142353351	0.213558784765546	0.24772371154091	0.125071183044009	0.16313834842598	0.137227601612465	0.0958509436095274	0.315907591047078	1.07967597619795	0.248608329135308	0.180741650525465	0.513331540080519	0.113077939283881	0.375731002725081	0.279737511461798
drd4	0.33936725806403	0.336343992353216	0.243250703326779	0.756658642500027	0	0.384047627826522	0.0169461752035389	1.46701630783882	1.036502193649	0.857046669988153	0.831650534653592	0.562189539700245	1.89372942525184	1.03483486142236	0	0.537493090240221	0.0107266664063819	0.251497532162645	0.298339490478053	0.508032401099892	0.0219094557593184	0.0103840149037423	1.36178799790156	0	0	0.474001189544552	0.331980980471708	0	1.06724510891961	0.862999040537287	0.0302659090633948	0.502359214968782	0.859987169659614	1.99327692522165	1.64900808513763	1.11322825926401	1.42917242268515	1.43016509281366	1.54761513140057	0.697543706466088	0.341362377421112	0.477012065371454	0.724592313078311	0.341838751026235	0.0513922471024398	1.02324245210011	0.720869997780552	0.487564725074916	0.341284659314077
drd5	0	0	0.711955715746061	2.16644095110366	1.02029489072083	3.12901082313988	0	0.0455846484797888	0	1.18517301496586	0.136137635378253	1.74100354227079	1.08199655454791	1.1461133773142	0	0.0280481306493121	1.44975868377011	0	3.63696681320483	0.523286146619565	0	3.13788289397287	0	1.05473334985175	0	1.47913188846155	2.52847646092873	2.30188450162965	0.011738474927164	0.0150113086486459	0	1.08806300992187	0	0	0.66323146391248	0.00596463754157365	0	0	0.0807191365331452	0	0	0.350229349386332	0	0	0	0.772440738182038	0	0.168615874280428	2.03264676395862
dscam	10.0415501775075	9.67683324813442	7.72241781087381	9.44668634574535	7.81202472161304	9.0212143335068	10.4086541365779	10.6861312532967	10.056657527989	10.5639775903495	10.512856182844	9.80590495335859	10.5720211038816	8.50769425446092	10.9380551814907	10.8472248863594	10.6733471001906	10.9100359949812	10.6707170056574	10.6585695730672	10.9683541314776	10.7151981040421	10.4340468628606	10.2374302065413	10.2998460065075	10.5304597314348	10.8757177507548	9.47346250615203	6.38345165186117	6.09265730085461	8.22949575669234	8.26226975331697	8.46880439601418	7.56922132092279	5.28451139413468	7.97837588664405	3.97399407613773	8.78001236481531	8.8779631095683	8.70801586441344	8.18715250720601	6.45984726805314	6.09835211514829	7.16679409420242	1.66942912150481	9.74781210903827	10.0090289398272	9.87815893603312	10.2012269664889
dtnbp1	5.62311126196622	5.49145100928488	4.816422558511	4.55090743495819	5.43064891209649	4.39476174951486	4.96542229592046	4.33635337830231	5.19738577590814	6.32158054385953	5.33212393565197	5.89241361338621	5.24530245896194	4.22162965235098	6.01093824012047	6.13310788535688	4.92309259376275	4.95433591928083	5.5044182738306	5.30426679973413	5.43076430737688	5.27955486850295	5.23811770044763	5.45078203174578	5.99875378490875	4.92182713473014	5.43224790305125	4.5888663166869	5.61083527893334	5.02769947187754	4.37311501855768	5.07360518374021	5.13139645910004	4.98950644806868	5.04934934504981	4.52570308219649	4.6026237501426	5.56671197023269	5.955107945178	5.52926936936075	5.7951957506216	5.16250774677984	4.97338764504833	5.24949767765378	5.73753588698566	5.62894123898739	4.74435272442316	5.73205315901258	4.62674224603825
dusp6	2.70287796636456	3.71642771982292	3.38348816160507	2.76239904437173	1.2770280214933	4.30092460808448	2.00124986387269	1.4481067694219	3.10830457664428	2.57703430169225	1.90119830531783	3.43752347972834	0.174452185178615	0	1.26822456769979	4.21043631237132	3.25167762266871	2.50955454716465	3.14702414550519	2.39052705170366	2.97612620212032	1.09858353271666	3.59087051392378	0	2.97395668937634	0	0	4.13508233380827	3.53087463711269	1.76937502395817	1.63534523462612	1.06511713947555	1.59904876074586	0.0389160543100216	1.7651085070454	0.928283802310992	1.85552326875294	1.36054315401965	0.0261329870588839	0	1.41992407472149	1.90245398761856	1.86814805597409	2.53730730789058	0.0688337039208925	3.99979177522584	5.20166483957676	4.10619599590298	4.59561193614469
egr3	0	0	0.518805813534496	0.00360975882216047	0	0.953474618571763	0	0.596389688162064	0	0.02720162426084	0.289918763309782	0	0.0114874864428184	0	0	0.00993734672482662	1.0674954534487	1.98966664544507	0.0120985421955431	0.0079823236043571	0.00990901298795955	1.28638866009551	0.013526420879468	0	0	0	1.76312118321565	2.50410400482163	2.98776112419162	1.35732658033429	2.91111840808531	2.23360784772385	0	0.419822310372182	1.91672407694689	1.54264250388566	0.51206709735619	3.55482571244473	0	0	1.55441929521078	0.195724990739743	1.86562761447587	0.108434581019342	2.26949371558005	4.58968133215016	4.39262233032753	4.13082106650922	4.38873515968447
ehhadh	3.34126880862891	0.13521176708062	2.57861575229871	1.03374426870698	0.153992776996933	2.67002366580182	2.27712893668594	2.34839978425516	1.88122920815942	3.04933541712254	3.79069974285232	0.445336031773289	1.71584251739602	1.47448498113013	0.700066779884848	2.64773741396459	0.69057402003407	1.83176266396167	1.52778686961919	1.32219228586592	1.77863046725233	1.2821504896955	2.19511265300017	2.41960288912497	2.96122784044811	2.30797941875269	3.27341395305721	0.132333106967418	1.62574193745169	2.83754131160224	2.20106210506836	3.18024640481485	1.31776169830083	0.713643586578125	2.69787387525852	1.529719831922	2.32523814220399	2.89683552529486	3.80872868213606	1.61754553026676	3.71378394740304	2.92902993820423	3.09596915466277	2.32751260931097	3.542072098541	3.08307237898765	3.3947001863107	2.72808693087666	2.02197087435319
erbb3	0.281628405649805	0.154756176924995	1.00742481426968	0.58839314842386	1.58555287979655	0.908667777997734	0.595577168286686	1.72867471826868	0.652161651766165	1.37417797356303	0.120614614362186	0.0759785894610865	3.33572545981545	5.27881957627222	2.7566018091644	0.427119950896872	2.29212087005078	1.84639111918968	1.21966511557654	0.478063721239309	2.55290741612156	1.09638693294001	0.164091352112683	0.439186534584241	0.0310274033264071	0.223656006677517	2.52581001505273	2.31597749917766	3.79812932773972	4.25597515602234	5.00329636010371	3.30158554108627	0.0545881503525327	2.56245167646443	2.75250204715145	3.38050562226993	1.13521160944549	4.60411013769411	3.9322779827398	0.377941801563229	0.212545645463905	0.198779169335253	1.43171470631747	3.44201186548217	0.0874383321993438	0.473380302598196	0.158583001214408	0.81275064715749	0.587606479314466
erbb4	11.2784569405844	12.0502157176093	13.2966582263864	11.5660140408951	12.5401708328943	12.4948986907352	12.6714280285424	12.4063690274376	13.1545559497601	11.3664070012371	11.3411321552917	11.5549749751236	13.3653717485557	12.9069478395977	12.3405152004775	13.3089297688861	12.1735544479853	13.389490924539	13.1161426717418	13.1477460382828	13.5175027316085	13.506143212618	13.3242331545133	13.1552490569434	12.9315063702378	12.5616698567156	12.7237312203324	8.44375997525758	4.99446006788338	6.07612678620871	8.48547588762835	11.2394051814352	9.9653906507748	7.92656985843446	9.76163862420761	7.54056030562919	13.0683855080579	12.5544867853069	13.2394819096699	13.2572113510443	13.4333317946571	13.7794755888434	13.5038703633557	13.8644236697921	13.2948335071742	3.06060809211994	2.3519143523509	4.21368221253104	3.29640601273934
fabp7	5.77444736045005	2.30205637318044	0.443643036634364	0.741988441239908	0.027598245408196	0.148762207012059	4.11380549740892	2.52686132482161	0.48413091126204	4.31784454355286	2.64098757028844	4.46279834744749	1.14018837135499	0	0	0	4.20052083178981	0.169917820009124	0.0122261502719767	1.69708788717269	0	0.507736500002427	0	1.20383887139959	3.41203072219274	4.28515213004684	3.59291982146445	0	2.64638434501735	0.883652954012367	0.571062520654472	0.815215857895457	0	0.00982276467689256	1.12748339012082	0.00856267328442305	0.237314314870452	0.0254129326807577	2.36452648943099	4.41655333581852	3.10874707462757	1.10949362224251	0.506506179075905	1.00264131929209	0	1.41962302379944	1.11657103136469	4.02782020617611	0.458619388808958
fads2	2.3021935975668	2.3928429901493	2.50422823112081	2.68443766316707	2.496684476327	3.09322919382632	2.38422095776125	2.37464802202267	2.39039114250727	1.7257012882806	3.79534587867542	2.05461002198711	3.11736644308946	1.46825183701097	2.07470956395522	3.74116006690323	2.65371334807573	2.56489868878028	2.98828851148976	1.91392186446849	3.40805663090032	2.38855976759482	2.34532012231593	1.75041021635976	2.6125355902611	2.47101541947826	3.38393305985214	4.12061208645408	3.00749875847939	2.98083248990978	3.2278244965596	2.10406379689455	1.44059634250672	2.62719946438905	2.65841062377277	2.960385524387	1.84496823791629	1.37674046065265	2.54770352472439	2.50116487327193	2.16172886434455	1.79384770176289	1.86302605370487	3.21318485079344	1.49321881655471	2.56436250981202	1.78642180613991	2.44927822205331	2.40652828937976
fbxl3	5.3820609998148	6.33387954905003	5.34566266885463	5.41279927105566	5.01558587966796	5.2110057278291	5.11192370389014	5.62950044523404	5.42761059739745	4.70794117316753	5.70332015001588	6.09990821947366	5.55006955235899	5.26852452177131	5.78313698918063	6.04240068696262	5.50289677260025	5.57127370300764	5.07884706236041	5.4114378048674	5.32674154291499	5.33616443204006	6.00295267533091	6.10315857911799	5.28069287177315	5.35944776175124	5.16657357833432	3.32864879254716	5.39727540570776	5.12398818475116	5.06854927697407	5.44393831386844	5.46096108081445	4.55580824229928	5.15599596067209	5.51628814868623	5.17178732009709	5.10550573358877	4.45855307779964	5.03219391868631	5.46590973761621	5.43501758600262	5.2106037875521	5.18402192729753	5.48266712829974	5.10340120503176	5.02061465059978	5.02788950221505	5.18990163230971
fgf17	3.79809968493855	3.8610700403264	3.32433136161326	3.38344429699109	2.94921461112946	3.61294499490629	3.47892365327963	3.89232533477232	4.35578498573513	2.76241639108794	3.44227410917477	3.24646838121375	4.23075609578911	3.8989871257075	4.55833499299242	3.82010123782009	3.8022257835274	4.00324389760883	3.68089680199385	3.95793466885088	3.90083864069682	4.32610618898229	3.03123520053507	4.23114646697273	3.74581548276076	3.09155854176592	4.66362855269377	1.18445599794453	3.14367186755707	3.71643455481475	3.56477605983773	3.34773675135442	3.13909840881222	3.96248345580188	4.29558478576862	3.57625472503142	4.20288914228287	3.39322966708326	4.31134337029035	4.52873143332035	3.3678950993356	3.09600435709429	3.7805060037283	3.6622356458532	2.31324484480349	3.58696690449888	3.38292451503244	2.94916878826503	2.6434053202946
fgf20	1.03616375739031	0.860977987678918	1.310264017605	1.15509069090502	0	2.01414753957505	0	1.33614464935308	1.50405074666323	0	0	0	2.95115531778065	0	0	2.33492570713326	0.0108279545154021	0.017101394647831	0.0108882967043186	0.884192891339772	0.456970516703139	0	3.86952108143568	1.9753296870592	0	0	0	0	1.85303200421556	0.327200423587856	0.40144327759232	0	0.801571556348652	1.24923604319179	2.22308494173014	2.98196661749636	3.45281002055315	0	0	2.76416441361467	1.88573393011268	1.31064667062695	1.68570965709192	0.0997517011509697	1.98321071851195	1.61080815770337	1.75151646405237	1.73171315085536	1.45179570174913
fgfr1	3.62893032378318	6.12955601084623	3.99404513110525	3.88768502087657	3.14318611027009	3.43843217671842	3.77551000198622	2.05578656607266	4.72361702165444	2.68467001787054	3.85768478440393	4.96248757983325	4.7932819668587	5.14538395101283	5.13527458905606	5.44942514079404	4.11321197352195	5.5958548509807	2.47447500782291	3.95152058186173	4.91649217482293	4.15888523760368	4.48473236950669	4.53684528184132	4.31944521661894	5.22461161899795	4.87188135616253	5.89170335714236	4.89501914947922	4.08273189590422	2.81311626465441	4.01737912102433	3.79117730110418	4.54230235158893	4.04493314941275	3.00400192656111	5.23274923425705	5.48843427284675	6.4159937308243	4.94980275919688	5.473045418026	4.89895805914435	4.95282756755576	4.75125274319046	2.96266915305306	2.91269086520952	3.32869728511356	2.98466203921758	2.520568635357
fgfr2	0.260095313258732	0.316570979162852	0.583599462399097	3.2340041381701	0.488750026739151	2.60819315604773	1.83179275190252	3.30268316228469	0.318399058869575	5.1031754538723	4.66278120413329	6.41531313928166	1.4377763275367	3.58790447240526	6.19346832356493	5.74214942062366	5.18792876630678	2.16964223115233	1.98430204043497	4.00175714645217	4.27833555989739	4.96852752706641	2.48333430167359	4.15405936258418	3.2508782312404	5.59759973427841	5.70907277287465	0.58326676104519	0.670834001421464	3.80696886498471	3.72257607386038	3.54737549363787	5.53705748792316	2.83008332851955	3.4859376388387	3.94725464859345	4.65285649673798	0.387948114254581	0.534801730303979	7.15303220894187	6.11381292762014	5.54494909649249	6.48581137120278	5.37429599706625	0.289339934319906	4.76297621805483	1.45329418452866	5.32161359276491	0.734841515266089
fkbp5	2.39604837754349	2.39151778328037	1.08398865742099	1.44952957554738	0.47997127875484	2.02960483341696	1.67890874107541	0.642552789845249	1.00248146420488	5.32278368750428	2.43086515194927	4.00961117634519	0.687605673213594	0.474884967612692	0.367959542821227	2.76729352843887	0.990069082275719	0.532095088944027	0.864418423384965	1.30131084500616	0.815576822374155	2.01708458133338	2.06107351175285	2.94591495476717	1.53823866779133	1.14803033983736	0.375554065326242	3.08854006428696	0.479421803941715	1.69258694807993	0.671325170307563	0.731262413808322	0.42639079377143	2.43417866385977	2.14749267395722	3.24937463060868	3.79084873632977	0.404074642239917	1.64731962172162	0.530399707124635	1.64009863157232	1.0337860128234	1.61236646557736	1.13091202902846	0.43765984340491	3.54242484786852	4.30890062707897	3.47764531336683	3.16794113461272
fyn	7.81333869688523	7.93916632702353	7.20604350657275	7.56320069660188	7.3147532536299	7.52277963077262	6.8321473413031	7.09164620803857	7.52419432944849	7.89910981568762	7.39332197875457	7.59571056761466	7.3595227517127	6.41218468155498	7.64605620837909	7.70516615739753	7.55299448364045	6.75893858742097	7.19193508039781	7.50665438135453	7.68696477617439	8.01229680177313	7.41266053369158	7.32184288319508	7.45523712098036	7.6270006271276	7.57672385019446	7.27398707572295	7.69073701484086	7.07730838025344	7.48548479143154	6.80557106078709	7.09601173837166	6.69210758364136	6.93713390529376	7.19791648851863	7.00816493495069	7.21853495109877	7.14323533973688	7.4168214210554	7.38107654139073	7.15585384532018	7.23121964439618	7.21478585671988	7.82701833531728	7.47567053457563	6.9901147450191	7.20012392602984	7.01520003995647
fzd4	1.1302446425735	0.0878564633815089	1.5480971839767	1.88462137118712	0	2.22455809397497	2.39604892572201	1.32177113844161	1.1891064192311	0.839029676429486	1.178560896341	2.30482256313293	0.257578916034428	0.251159160728776	0.865733076884258	1.45341582447276	0.424174906490739	0.132573486796227	3.2843010786572	1.85317487345724	1.60572428386507	1.0997947044642	2.20171624297692	1.35130619112114	2.71119104748262	0.625920953752864	2.8836685436797	2.78003315481541	1.86336729569526	0.230777713849982	0.354741877913574	2.26995308899199	0.267886077253965	2.80473395848481	1.62703756162458	0.396297612837208	2.42362562451522	1.66088693952526	2.66072708308743	1.70140950022051	2.35036909046911	2.70284632907015	2.48120957126257	2.37257312623855	2.91654608512476	2.58336781919099	2.51458265455108	2.73525046580766	2.51108105059643
g6pd	0.509241799075811	0.183422040350977	0.213450424131072	0.558980761475981	0	0.534870231503324	0.38801623799122	0.857487083043126	0.292650569897934	0.0227244706268968	0.964768144013401	0.185846201582443	0.301710794243887	0.343755630489415	1.12832709869897	1.38762726983676	0.146632428139701	0.490922741575686	1.51152958148159	0.272314554165976	0.1348428537314	0.71676912141858	0.906068602387328	0.0643337644045084	0.502693536707281	1.29783583295568	0.454351417424922	1.07492055905725	0.414995177199057	0.341880560397101	0.50998897183752	0.164061544060225	1.1887645214928	0.674208112629133	0.480441399310997	0.793045609017322	0.117845606966186	0.18085459586231	0.0261340071525921	0.673584644457253	0.0753332619238787	0.515113746033974	0.595178420713633	0.266381623927419	0.0684700918577161	0.438243415801725	0.392426876586407	0.334088674329328	0.432390189207412
gabra1	10.0779719611866	10.5015396605584	9.56705082821441	9.48570253913304	9.7031254500194	8.72546510425815	9.49455761670124	9.22911849946114	9.55606532353506	9.29684189126204	10.1373728760606	10.0818482267114	8.92133843474214	6.48317778769641	9.38988081843364	8.94359934418144	9.94887953098978	9.02899092634631	9.47759941960579	9.48755990678379	9.04643212536934	9.47303639489422	9.27516166691077	9.8649806464827	10.1062933504702	10.252702090629	9.8200077120107	5.44539829926244	7.78993395767761	5.54879756157065	5.48643796942694	6.69384793457276	0.741995773394006	7.31005377104094	6.37607606107196	7.09924680506337	8.99267327500572	7.69984448366117	8.34361479510125	9.10268935932718	9.03332691044254	9.17487201724067	9.22825280262224	9.2356425842775	9.61894228243327	7.79233480570669	8.27648782557013	8.06200403038452	7.94022549094173
gabra3	6.73615685868801	6.11017174487608	5.41015700405823	5.223606752105	6.44586547629859	6.59073305149848	5.13975575859621	5.26251773833557	4.87959818250124	6.32327863482521	6.27341618625753	5.96089150278641	4.95012149573674	2.85749389886049	2.82800749736495	5.86993370123353	5.65088518738575	4.65716435759149	1.6717828545221	6.80366696937859	6.19370203510305	5.63895924113234	6.25691256141111	5.60304710942148	5.88289966242433	6.31841690268674	5.88922245572697	5.35462411921319	5.48755896462921	5.16158979957814	5.67768875671505	4.85510288970295	3.88019064398523	5.13362353541197	4.63291413648158	5.45471045020863	4.77007970696015	5.95980478503992	5.80804697915636	5.26367173712403	4.85060695928938	3.51346431699206	2.94563732831275	4.56891389849597	2.90388016871517	6.20499227148311	6.06552935924151	6.85075474443408	6.83719613095128
gabra5	6.69948463592759	6.41275605426495	7.10677845034599	6.79539435598616	7.39173108418079	5.9560515374359	7.28491467526922	5.84827515730952	6.74798881110787	5.6339590555925	6.12205607344454	6.31680196766632	4.39283887515293	4.50810449718195	5.06651404464979	4.96024978641074	6.43678447279583	4.78047342146201	6.30616408988354	5.15557131710939	6.22517676460751	4.2632183565088	3.62158367289364	4.12100828945225	4.78148269987076	6.27658103087037	6.20385217103034	0.61389129176373	1.84391682347994	4.37010030661928	5.72707424273203	4.521449271596	3.84603258290668	4.27469174319505	3.41539531766108	0.868196995472624	5.05238394704085	5.13985676009736	7.48517405475886	6.29691130253352	6.21283015788262	5.27571351189597	6.42943680399424	6.36474510818096	3.89548578059008	4.85138897475021	4.62727906400566	5.00866462341718	6.13979983225288
gabrb1	9.18342736905272	8.86160956611752	10.0421183172731	9.67027472054345	9.47230158456865	9.49994554975672	10.0121760563613	9.59413284226586	10.0053889986326	9.17215887982469	9.27050625059017	9.02010183553416	9.83545971825608	9.29059735373556	9.31215286443049	9.26599708975061	9.5953876139466	9.79502443960628	9.93317166093716	9.37200403544182	9.82124397221655	9.27433892818219	9.41861923387673	9.3874861244273	9.54354983268481	9.53691384634518	9.31780340433073	9.57743226708428	9.19217333390496	9.01755696547289	9.24383754841402	8.69598582455361	8.71970011581081	8.41727913089751	8.59219253263587	9.2230904949233	9.33433299466023	9.46667993551377	9.47944114800544	9.38180599885781	9.32963949204158	8.93745576853427	9.4358353972552	9.21795031211876	5.324054862375	9.15976459306964	9.3796252963373	9.48245201981691	9.38351623226192
gabrb2	9.86660398870898	10.0292903239963	10.41028381764	10.3652617851987	10.1696900056039	9.9342681634652	10.0293879855511	9.73499814206542	10.1311569656841	9.49577704991041	9.96397908015429	9.99772352903308	9.43170659248672	7.59213538432385	9.69289197263193	9.69740508125223	9.97745984912685	9.3059716152678	9.87647752837494	9.88695157818523	9.26550725122204	9.9705577172485	9.73686050048686	9.97949237905337	10.2033234982476	10.0272699036745	9.56984146225706	3.81620880507158	9.18545726944085	7.95479661188438	7.58846178730339	7.23873778954603	5.09894845291867	9.22416495005169	7.67965283957903	8.78000570612067	9.96211949448756	9.61803432461774	9.8592949849477	9.88407038755983	10.0158857003772	10.0090904841824	9.99086284425568	10.0525571267629	9.85237227922388	8.73422559952001	9.13571358597041	9.13355968720715	8.68700953714528
gabrb3	8.99123829178959	8.70725119719725	9.09935729901804	8.74594974911282	9.05762256295366	8.54506192516499	8.80946353857263	8.79084232876825	8.99017945157439	8.51199187466827	8.76305273913406	8.47407245272938	8.77253204566336	8.48346156464448	8.35348681938859	8.39468593836035	8.27476047955453	8.51275614691665	8.71144811019152	8.27919432008443	8.21633310059985	8.22869857584378	8.3625662965006	7.99695362530243	8.11081691734031	8.4052115155575	8.24544747884935	7.93200327015761	7.70067507325135	7.7488206349247	8.13299401547122	8.2310460850001	8.21160303994191	7.81972053069033	8.609897017742	8.15239816522766	7.8471555487705	8.2195665544917	8.37118695088429	7.81967932232102	7.77729594354275	7.83236567895046	7.63591688263025	7.44478857711362	7.99802299181132	9.4883336402175	9.15827679444215	9.47377540149809	9.48504852861868
gabrg1	7.55752212062273	6.847484116681	2.81941586145259	0.410510331826933	0.0960405058763278	2.18139273709233	6.04424302783185	6.16577388650857	6.2984968346445	8.15596963543623	6.08699415422846	6.63619527746246	4.60722056531725	0.837679028961537	2.49124203880998	1.69915140236878	3.40767768806144	0.150962535154212	1.695269558736	0.123073450803176	0.964722787196711	1.19283091304655	1.26439732507154	5.87267947398897	5.78660975537032	4.80985594528796	0.979795430802032	5.80921811836294	4.09669566419247	3.32935774176802	5.60916138579673	6.89571766185781	7.33570818059672	0.971599901414865	3.9003275067434	4.86725854159056	1.53314777724528	8.32181779190108	7.39908679489089	7.04499214899794	4.66151702115462	0.179327456442392	3.06134482257286	5.21178322593071	1.08358354949475	1.21278488971131	1.44794340264047	1.96373135206392	3.94723878555668
gad1	9.27222296506281	8.39572567409086	9.83893432341205	9.69747284960527	9.71837713810933	8.98039204089297	9.75150857019563	9.09431799357184	9.57716732152539	8.88389125960217	8.98892336177475	8.93665016534959	9.79073694829562	9.33199085438581	10.0877607815082	9.28009485206909	9.5262215655114	9.8137166759789	10.1445875365525	8.9618580168363	9.74336093009751	9.24909152500501	9.30793562465554	9.17277132141102	9.15072394665737	9.30536617105337	9.4559626643684	7.84969268233648	9.86954454556296	9.6250004516413	9.29880806483411	8.97409704550441	8.20974387956128	9.42708668872936	9.03923940535009	9.37617316416186	10.1888236118095	10.5243347498481	10.0167691892856	9.59611751277942	9.81790325914008	9.95910052524	9.74505452975586	9.49156539485491	8.17080885073671	1.40220786589089	1.75065370784465	1.3535828399906	1.08359585728145
gad2	7.72720009921712	7.79086031736069	9.69089195958578	9.39329730829575	9.56435258050896	9.42609123605318	8.93679976059209	8.58175756637452	8.37141279306039	7.12127034617709	7.79142213495021	8.17210535028028	7.32666412872555	7.47735351570505	6.05916754414237	6.48191829273408	5.09636292631473	5.95173933953547	6.86935778538818	6.51052806760495	5.92148355563483	6.68862809887224	6.50117052297956	7.48401948351148	7.50848451127448	6.97545992409701	6.72425442340468	6.74444785062008	7.49105159874283	7.76302141373818	7.51791538409981	7.50652395464841	7.83226860790815	7.7942466102925	6.67904179650847	7.70402883870436	8.1468826904755	7.82667253155092	8.47915350762123	7.75230445886877	8.11511159130268	8.45008250688515	8.46436597340925	8.37116066621642	3.40892289883651	0.595706979289659	0.203161205172439	0.52073141857517	0.258147774201924
gal	0	0	0	0	0.0321527990062225	0.00663354623203068	0	0.00941175739664706	1.13906223737779	0.701899344683388	0	0	0	0	0.0288013168948388	0	0.0298465978696182	0	0	0	0.0103699491748025	0	0	0	0	0	0.0137776493847591	0	0.0277571460992109	0.0250306604231645	0	0	0	0.00649044845091506	0.0147609831982308	0	0	0	0.0216672570489123	0	0	0.184687226214774	0.0508475489594027	0	1.31434540026543	0.0067308673049433	0.00468305430500131	0.0106772326380266	0.198049278599882
gap43	2.05319602538727	5.53226885581121	5.59711977348001	3.23097865159607	6.24900018392749	6.60333926535866	0.807582338822653	1.05166196206849	3.22674569184516	4.45915351039712	0.119604690983484	1.99496593465475	6.17053858019186	8.06594606666479	6.01994636672229	6.20827283502783	4.36330332371134	4.75522804646696	5.62112630841103	1.75991120758568	5.04886214451632	2.38744477652142	3.68112271937434	7.23789379971763	4.80172441433372	4.74335077593996	5.00983675218616	8.05713360719214	7.36576293710489	8.25608080015305	7.87455874131163	8.10957502717245	8.08687344396621	8.52838232942109	7.03635232089749	7.75754092420994	6.63622424263737	7.66074769151162	6.30358088071107	4.35680501953331	5.93874145227164	6.15639610062698	7.00987990822512	6.56706504580311	6.58885249428254	7.17621553912951	8.18721945507206	8.28844058697776	8.60975129889026
gdnf	0.085303682357434	0	0.00341489290426337	0.9016144208103	0	0.617776978531163	0	0.00735223129926303	0.00825800306841753	0.053109100454335	0	0	0.0102000867925294	1.09568612784438	0.144861296055943	0.161801640380454	0.618177499067376	0	0	0.00741387732376043	0	0.0118519376497003	0.0102211792237162	0	0	0	0.0568958532923892	1.41789935423198	0	0.0203746561487606	0.0109451098716968	0	0	0.0154730813374628	0.0980106279670404	0.0394705560318117	0	0.0250212002949853	0.0230467274177019	0	0.426580243916959	0.00402426937828557	0.0276070942061057	0.164971835915906	0	0.0747485408212642	0.626001237651089	0.0701732784376543	0.0184205582807265
gfap	0.453403307448323	1.95540112210017	1.36404679776557	0.478139392557109	0.0995650522935939	0.852050685281763	2.46413093554479	1.68095270386395	0.280293186680012	0.856127280813074	2.78562779191974	1.89008381167528	0.0427220027354505	0	0.0219601998729294	0.308115294390218	0.722069639835417	0.0625821400524038	1.13578509687771	1.04565805189116	0.0612168418228318	1.6302186639317	0.0338649315527465	1.62714789473761	0.0322576333753409	0.209782655552715	0.0861719581899201	0	0.626827245386141	0.385927813065043	0.956796698986635	0.826818495892821	1.2352996586244	0.155222125337729	0.1680510256505	2.4924749292903	1.01682542791587	2.95053553803468	0	0.103797286304725	0.0586065988021303	1.36568348463564	0.0499334649615443	0.980349509974545	0.0700400572367361	1.07100975943074	0.0381493279469412	0.900336219746855	0.175632041542813
glo1	5.641296310258	6.16838450306144	5.70528015399828	5.78261902997428	5.4188777295292	5.93682259215026	5.54650372207588	5.81293661479339	5.8064990985815	6.55637024718509	5.57048812939361	6.37383993158307	5.21650414409607	5.19825368442594	6.50953307040483	5.65381127292071	6.44859028246767	5.57292300762664	5.75987220865543	5.5194950426469	6.32525075983092	5.98874511966088	5.17007848000066	6.34377484555342	6.35393422501433	5.69736794889798	5.73394783871634	5.23737174389624	4.68428800638685	5.64936512113394	5.13725430944647	5.93475897475062	5.87201756949736	5.15319368205031	5.0093090976515	5.36531564897426	6.08700322724343	6.0874687817471	5.42793328958788	5.80167887429299	4.42679208078378	5.43630211672675	5.28853981059937	5.4665282617026	5.80331875213338	5.47278830162546	5.57383105312855	5.26398724666015	5.49631661545002
gnal	6.7390073502226	7.70030124329028	7.55898303507477	7.29110771400347	7.51428144741907	7.12189404451634	7.87314767313685	7.9465911981381	7.96829867815923	6.31785430750588	6.90999773265284	5.70937067660628	7.46939558251392	7.60762682813239	6.80648720856905	7.34961948295526	7.66140525292459	7.52662514150243	7.36124713291574	7.53779381818129	7.76228501258669	7.3335136211667	7.64483831990367	6.65693099418698	6.19976645848019	6.73265057719445	6.34680893465664	6.40386719574224	5.10512448328423	3.03521959937595	3.17317583172863	4.22564008511958	4.03943682715637	2.2386049829645	3.9916150281279	3.29563356585907	6.76846472302948	4.3347766348075	6.92106004868687	7.05178405067467	7.24383953418063	7.60724077287769	7.6553726194444	7.31424671257981	7.04269143323555	7.69718998308693	6.37346716192966	6.68645420332263	5.39599588163226
gnb1l	2.64511408680204	1.88305641274071	1.90987377252281	2.18276290522404	0.166160366509603	2.3583706882161	3.1170423414737	2.92109846904579	2.18584155951932	1.28857585084721	3.26592600317306	0.32844047280212	1.53763993676933	2.90154907639406	0.162786354567581	1.06116989639753	2.53250842480388	2.54101020443038	2.58048807175372	2.22410403918845	2.22688367422108	3.21948111570461	2.28123348651036	2.0688622516765	1.12750920922026	0.231005681189276	1.78203127600808	0.39774262473987	2.21671398373911	2.39940341055221	2.4367062659857	3.04761526763355	1.2809565513117	1.02182557741891	2.65643280362061	1.82834167321167	2.88787582253972	2.19186666475151	0.174558797942439	2.01985012551091	2.20059945443637	2.4105172242401	1.06549200645742	1.86884698564429	2.51067930054225	2.57949047765725	3.01840443550232	2.79698781867591	2.4366227509974
gnb3	3.70476552858015	2.32112226896899	3.8677583143875	3.87898355195724	4.7675630644909	4.31770919052521	4.58616100256622	4.33299257828714	3.95653418723204	3.50638029625563	3.77713393627557	3.50456370036561	3.96013022772478	3.658060177532	3.43763843299026	3.97532129249151	4.11353631992777	4.12289879510862	3.42423241187547	4.59434467087077	4.11060203005482	4.63698294438936	3.821421953318	3.90432146641611	3.33143651316965	4.66842914823699	4.64669031969892	3.47155907886287	4.28404744719729	4.30574914002365	3.49711413788401	3.39612783384798	3.19586756782079	3.99259025780422	4.21200997210468	3.5880045799705	4.39430600899193	4.24946748954632	4.39274329845037	3.46138789770722	3.85871101308137	4.10317264002787	4.40835324833083	3.01818317244088	4.618942209042	3.99215306986291	4.00535228638945	3.66579375451506	3.45685857408135
gpr78	0	0	0.159373558169914	0.387833295491521	0	0.0122732493922625	0	0.0232638203452359	0.0261008282349463	0	0	0.026694164827775	0	0	0.0187856035970467	0.00840144630320248	0.0215568505466515	0.0111792045128067	0	0	0.0103699491748025	0	0	0	0.0149274209349416	0.0283775552310239	0.0404201436620413	0	0	0.292669403074075	0.00986979473924602	0.0257186843766082	0	0.0118339440749565	0.0996810017904758	0.00527150993880379	0	0	0.0295737497675801	0.0277560139361976	0	0.00414957552631813	0.0339622859503023	0	0	0.304164546627403	0.00530682005202332	0.155674394493069	0.311326552969782
gria1	9.51917428060991	9.98902827990876	9.45431759711871	9.58785232079838	9.93462780725344	10.4749733843911	9.84170428629349	9.60299479589815	9.51475625950046	9.96113652178701	9.50381719308246	9.20969387598652	8.87334874999	9.37930233113976	10.2371454145454	9.89503051482995	10.7948999327919	8.56958222968651	10.9478399966844	8.49841723067661	7.42941594795042	8.79289666270858	8.89868028381248	9.12106618459126	9.23601060310199	9.40786893896676	9.71873732186478	10.4478043934533	10.6766984722943	9.98328436533531	10.4674904151643	9.47314601335373	9.17263627176552	9.65745654863914	10.3091466222613	10.3047825254845	9.67809110100049	10.0518206988154	11.0323846584429	10.7418857453841	10.4683593039429	9.23264756719753	10.0221638792203	10.4145309173153	11.078175497494	9.46517619179969	9.05814762284269	8.97915449490861	10.1162321805346
gria2	11.3119419430703	11.1946131428367	10.9711143790899	10.6095913782968	10.8941494300027	10.1681651936444	10.2733059226426	10.2703489440838	10.3203554687097	9.89541411805731	10.4801212939005	9.29514234161855	9.81542208649551	11.4527089717527	10.1504002287912	9.75037948105989	9.86608239358704	9.73034578340049	9.87970567072334	9.69770548021678	9.74187659161797	9.20429012585826	9.98110772918421	9.57676749255283	9.19996642517519	9.48868718875129	9.30307570823273	9.44464785602475	9.95223591189646	9.61106152708069	9.36640849969304	9.38032820331716	9.55167070588648	9.53908487768576	9.80945077275233	9.76404132713278	9.155351244287	8.9458882046282	9.57283604069129	9.43508407684902	9.76593968588319	9.55662370558286	9.55908164241422	9.66175877300965	9.86877182641103	11.1269114103465	10.8984204311126	10.9164794149499	10.7237855875358
gria3	8.15608358205372	6.98631877276708	9.24746876789834	8.01911253052682	7.44175402593163	8.95762793431565	6.70713270092821	3.40108716941165	7.16452282711339	9.13844895787816	8.17449031229078	6.49221725071533	6.80905166681499	7.20089664385439	5.78678217531813	3.40468163402099	6.19960403602547	5.87143586200797	5.61211153794243	6.64302712330158	5.29048080411741	7.00687920429518	4.96146729025047	7.20971848522082	7.8840960161075	6.98268903696061	6.50529915736414	9.6196219089257	10.1355284569937	9.91501380089613	10.100110382871	9.66226710631661	9.89423738615268	10.0325899075156	9.40469794711384	9.87511454881018	9.43613372388111	9.5872213294056	8.39222123990324	8.61498216390478	9.12314004898837	8.99928833915548	8.96549311942328	9.4490807401052	8.87309339348242	9.059151096985	9.08378432204218	9.4591477650568	9.24182540959028
grid1	8.18098592355141	8.9727612866356	8.74774999503257	8.27051356694458	8.81147945971302	8.70277371195351	7.82085543415125	7.73555242943871	8.53572999113191	8.38706874397208	7.56953110213018	8.35416110261946	7.3967180004734	7.56238206881575	7.0519261451027	7.52592929430752	7.23071606741591	6.31810172272134	6.30900741197918	7.31994394514119	7.30511363903233	7.36589443109627	6.88094825694544	8.29376860423321	7.86604678250695	7.02721559302728	6.79636016634215	6.65071477896164	8.03342238481272	8.2485899569961	7.97903143662737	7.98878238345393	8.48531356472307	8.34134412370296	8.13089476597247	8.04225896906143	7.82149752554962	7.25210340036557	7.93337749418624	7.28777002156681	8.34870079144571	8.18959129773778	8.20738849844362	7.70932483452529	9.19823586865973	7.48869957573994	7.40906982437962	7.95086506575986	7.71242418197048
grik1	10.6427638365261	8.93917279307334	10.6734804571993	11.7398286988065	10.5689783349368	10.9989344919311	10.8188849039791	10.7627648793396	11.4399783657847	9.14975346938085	8.55612396770393	9.29768666174231	7.84439757999561	10.9985812630322	8.35904319149657	8.53987067526328	5.58099595332844	2.30426132298043	2.81308011476616	10.0760218964907	8.82025684031098	9.7101036804122	8.58827464018787	9.85079926688684	9.81622016843288	8.32953849089146	8.47611229129049	12.8297225369136	12.4339862210299	12.7039463866011	12.9734139647565	11.6599602258571	11.5678714880487	13.1156058534378	12.9551667489879	13.2911822132028	11.0846383363783	12.0864550559247	11.496506290648	10.5714862606294	10.0795981149377	8.26321097489013	8.7644403760564	10.00018877782	8.22986090157184	3.56839455765405	3.01871125585976	5.2006342133823	1.85661765106339
grik2	12.6135753967939	12.1468213718738	12.1476571038863	11.3147924362011	11.5451313687783	11.8974230970846	12.4449482988865	12.2925935967137	12.7574539913896	12.3002146309164	11.807019748691	11.7596568781181	12.371060445124	11.8549166607385	10.7244295386883	11.7946148520589	9.99424977054531	11.1961408901373	10.4550467995177	11.300045678412	11.4825904096883	11.1397359646881	11.7250837918005	11.9618479556937	11.0858025089882	9.57599346637804	9.76061060699481	11.8061769326504	11.3544597276384	12.2643456857795	12.5131186881069	12.7226675108212	12.7202528856978	12.2973168527952	11.0961026534071	11.9881402223704	11.3153528382742	12.3974264762947	12.2688577540861	12.108523271128	10.3275182482496	9.15572954841503	10.7702230871183	11.8034622260154	11.6474090962794	9.89953847973023	9.64500645586003	10.1280484444899	9.66205977731754
grik4	4.80515323087561	5.51152585851082	7.39744134623459	6.65846597313589	6.74756643231567	7.33236896340932	6.28005596452809	6.11114672128857	7.72889508973596	5.70596644022639	6.4494129245507	2.42850462761464	6.49460687322277	3.2127535780742	2.97287859346638	4.3652069874981	5.97335111238282	5.97004634505827	4.84811986602039	4.27336924803867	5.97198323648638	4.13601772569604	3.76179460587117	5.14418108558425	3.35271734494295	4.68088952488032	5.28789654524394	7.51853954432533	1.85475726092612	2.50268944848152	1.22176197014099	4.43650820981711	3.28674214865922	2.07488270727182	4.55490744950906	2.73533931602593	3.48693451844639	4.08029314068867	5.53877644625662	4.85523560243146	6.06501070019908	1.75680533187951	2.82134937371687	3.51407501981612	2.04987833943456	6.38430250503561	5.0395468188676	5.88124076539549	7.11545314259237
grik5	4.84813635532654	4.07414215738725	4.54039397564688	4.64813069837064	5.03486468393995	4.36188658259162	3.94332397965381	4.94103281287272	4.9485032062517	4.81316451390098	4.28042161832216	4.59683507132322	5.04115908633987	5.07499254114014	4.40001793422112	4.51452096282539	4.81878364812508	4.09510597140984	5.2419298356593	4.51047611371053	5.24406038976675	4.22681417306606	3.56083191684491	4.24484753132503	4.9796696869421	3.76097317700868	4.82009948790164	3.05098521788898	4.14875893493747	4.16317375519348	5.15021183141383	4.31524539352273	4.21800028413957	3.99705351297207	4.43229036999127	4.84971085471135	4.66801804794224	4.41977487622231	4.11593524144276	4.51354688832495	4.18570597313735	4.63876891082819	4.48898378489872	4.2324641577787	3.70290086962218	4.7179730199977	4.61838239807479	4.69015696120568	4.61037947505631
grin1	3.94042116306248	5.24095166814659	4.93485728978034	4.8652521225591	5.01394358540114	5.03133711233806	4.97755103126137	4.59339808805055	4.9411297362352	4.01508926660672	4.85181633363862	4.59800119455645	4.98013404042212	4.37646427568376	4.13219741580283	4.76197846220909	4.5803320981054	4.87829124515133	4.83471485893878	4.47678348569436	5.32493767881152	4.97542309488418	4.4864311008149	4.49331499425836	4.70112938511765	3.78097181459177	4.38205261466583	3.61602292561737	4.49586930446198	5.53375451070683	5.34036347139371	5.02810248378117	5.29760009560887	5.13488267977958	5.07025706619603	5.19749529756241	4.71707577064927	4.37631052243567	4.03514294324269	4.35259469444062	3.73727416733887	4.2260669143104	4.37710831054369	4.68733034462045	3.35087368338389	5.03193062641648	4.55542568085293	4.67594175172207	4.13731057497752
grin2a	10.0492351593525	7.8587794364371	10.8545633378607	11.2710484666549	11.5779142175029	11.0503627391208	3.01125713791338	4.17763209434977	6.12956649927718	8.76186919863677	8.99751600747474	10.0439159028289	8.20904343090932	5.76479103635583	7.97701218712833	7.23565106555998	9.16927442974634	10.3797414245487	10.3962250766006	8.26252985337126	10.147445244688	10.1933061108688	7.88742004399012	10.1897021074123	10.8152975065487	10.3113943958704	9.30082276109253	10.2706461005323	8.31705455936145	8.80520250365024	8.48694734029927	7.6734407479425	7.59744469782661	9.00679265354725	9.45004952626586	9.53284983081709	8.71811576817444	7.08598684593192	7.01906899553189	6.13254200864914	7.23409531385448	9.39598603415341	8.03572701695622	5.80091472790255	6.39487038163483	9.65429457953445	9.74817309291989	9.79937976030717	9.73366706069865
grin2b	9.30956012367368	9.31843297293361	9.15759040257852	9.86453203483286	9.62515637483751	9.6426668307567	9.75473314290243	9.49761460964924	9.60134027076817	9.38129590279058	9.60386160933658	9.00162170871842	9.53692788629423	9.74499879183955	9.73030420701352	10.3115161691936	9.07208290303655	9.55566711909772	9.24708305293576	9.15386656902835	9.15371725807397	9.40334119368491	9.73291005925655	9.56107384020881	9.33154908378791	8.9779351604095	9.33465840151609	9.10462315285603	9.46230372651178	9.76604711891202	10.0458759923721	9.98102040212315	10.2700292044801	9.64741429172381	9.31211196634625	9.55665823947616	9.77635294271608	9.33912358115239	9.53575450804019	9.75923315832426	9.57540111947324	9.74325099925522	9.78359352414889	10.1277435467941	9.85013007890567	9.6220424505131	9.25372724192002	9.65483290985249	9.51239076624821
grin3a	8.82612197122236	6.81665986023729	8.70255539042797	9.58300131970811	9.34009310323271	9.31460862007687	8.26986116764779	8.48974080776031	8.89037737744657	6.38185645995645	7.78029041147672	7.65013769485697	6.73153762519466	6.99575358580679	3.31173211495836	0.283042378718272	5.8538751681306	8.35032750827096	5.73133912677838	7.04629787594731	8.49910322611381	7.8780901608589	2.33319013561726	7.90518600659845	8.00130797638821	5.39914818829018	0.422598473018923	8.5732495395753	8.9445729817586	9.92854235829063	9.80246983624418	9.95756003179153	10.5694227348844	10.2178111193854	8.20016199290787	8.26081935282734	8.22309862158427	7.11199946330466	6.62441560885234	4.99524299422524	4.80128232515271	6.74873627419875	4.73101375840479	6.37533923741581	8.03863920000735	1.9114323527774	1.25481109607574	2.44297161983655	3.64405584495256
grm3	5.12347132180403	4.1770664306758	6.48136717987422	6.3901224623995	3.88301516778257	7.27893493981981	5.46095567643037	6.69028363168673	5.1475704631509	6.52874964445895	6.442531904236	5.81338500482422	5.43449569374817	4.70221463895082	5.89822506774175	6.81575716317767	5.37050942566629	5.14038300539521	4.75161759114708	5.69110899855971	5.04012973056457	6.04844720273907	5.21542000645445	5.10687147800106	6.16151356077958	5.79233795557875	5.37452730539435	5.60387317677949	4.56961066347926	5.57848938547878	4.90001745652602	5.66337764042164	4.57076376472293	5.72402640588673	5.27680311273449	5.82745055694137	5.17105082598121	3.1531648967113	6.60195287213947	5.79866718434852	6.49974059041479	6.356796186344	6.65904987344042	6.47839794468411	6.7248046274795	4.94908174354812	4.84074837085655	7.81697007273455	8.02673512000994
grm4	2.85089555292887	3.9860484046128	2.98385875889	4.85316861920576	4.37042073376313	4.75678430703285	5.02357138412919	5.37903565987007	4.04360154734377	4.59621931655112	4.32255873215957	5.53488953204257	3.74092202476159	0.171424368403202	4.76419661507819	3.99383072221977	3.72602992832311	4.12626390200514	3.83142113968365	3.43674205283698	3.07786518937232	2.5329087543915	1.92679446610506	4.56942663588193	4.41980017093595	5.27279220113594	4.25560190708801	5.63456654291146	3.33620515167641	3.36775518798012	3.66232225522438	2.8115039737456	1.3930025539541	4.27465996903861	4.46620486604581	4.99203353849127	2.85736344919632	1.20423207205026	0.181539078900128	3.05266524876861	2.53625496289112	2.24396014944516	2.3512316464996	3.18647900580013	3.63618819076127	0.331354158119283	0.787257090347284	1.922780404457	0.928041284699482
grm5	9.27993953140697	9.8012019252999	10.3722914008124	10.7388385573488	10.76334913579	10.2598810062494	9.26357754964619	5.94049576021757	9.53779091841137	8.829936542501	7.76453750348201	2.47917674374479	8.53324729190262	9.62556715614937	10.0243248312331	9.53627037245783	8.90128549700144	8.09717521520502	9.37835920236104	5.40050394524488	5.34699329304261	2.38146888949621	7.87161743363498	7.30898100035672	2.40903975839963	6.71887341122465	7.51249155125703	5.28390584925087	10.1961166907787	9.78490949415472	9.98458438909611	10.496152033634	10.0746107280444	9.46011873317986	9.76060155014646	9.85648205252781	10.4158526677764	10.6954386668628	10.4905169248711	10.1251669435979	10.3863952411107	10.3206636059201	10.2477894518375	10.4021963933298	10.4140921461715	9.91493748591356	9.73869096193555	10.2758618597544	9.9099510423542
grm7	8.0317808971219	7.51594568252872	9.45322594270099	7.98409289424067	8.65368574210967	5.48386897062589	9.48706850009715	8.61281964382493	10.1438701096398	8.66238712848278	9.32440468260362	8.03299033189142	11.4465872564015	10.358036624763	10.8401366549718	10.6884867780724	10.459792138736	11.5112960930587	10.7630188957422	10.7034578182065	11.1109156228941	10.8839995702283	10.5620002353179	9.88293125850924	9.3820274401583	10.1993267988511	10.9986660634829	11.2280730525059	7.92072382302454	7.99637966742888	8.5963919653196	7.9619338608996	6.68710052151855	9.17321935587727	9.9934416455777	9.77137980895513	7.44894130343487	9.43868162771383	10.1174119906627	10.2467593130356	9.450429414864	8.27413379348077	8.45336477450819	9.71062775570038	6.73547782349018	9.52569978026726	9.14331726945633	10.3078273276568	9.05345075354742
grn	2.92024965659653	4.35256264075417	4.07526434709253	3.28814059098105	3.78694413492732	2.62906303820122	3.59571405807853	4.8037140704838	3.02538003202331	3.44470482976489	4.59389106585519	4.63757912234638	3.53110418687811	2.95247838778888	1.96843474540158	4.11985298288894	4.75482578555555	4.03094613697063	3.24242735989354	3.67745276593745	3.94251431767158	3.61773444661632	4.11685344675001	4.02569531094631	4.5106838573067	3.269384498684	1.97137432911794	3.00996446778664	2.88560657574143	3.79194645970084	3.47451755354392	3.43859932517576	2.82555160294226	4.42900448005569	2.42943975050106	3.23111010091933	2.82848657380121	4.67994191319742	3.21015161699483	3.87392370889661	4.2615104308264	3.14419618016939	3.24549794460066	2.7340813624771	1.60338777990266	2.61111122358976	2.70559224705308	2.5585098591183	2.82429169539246
gsk3a	3.07992431164637	2.2620026903987	2.6236180433778	2.53599708178675	2.60914849627693	2.17756171343851	3.35472503094941	1.37102422762498	1.50244176592145	2.80385684821792	2.45852584649049	1.28723172738513	2.85310309518215	2.46488549125016	2.83692769131358	3.15285131824228	2.14924170571148	3.67747658042706	1.68903927308292	1.95874232326721	1.37123638771757	1.9560568383267	2.65737997657752	2.60386513167819	1.68579082682637	2.70737876916663	1.70229134933987	1.77599808826439	2.97909915485937	2.55128066380199	2.40862206337402	2.73621855363212	2.21782960508477	3.35723547779339	2.14053412933026	2.272951740855	3.15815903855393	1.58717673215627	2.59430785736703	1.57647400697294	1.62847490191783	2.33809019569967	2.32753480979032	2.65496472221313	2.8559494846128	2.34070473702815	2.30558874707963	2.14668236199447	2.20054474859323
gsk3b	8.10859397627724	7.81802224564395	7.97380468562446	8.07974823162	7.43909033900086	8.02284770674686	8.01139276442994	7.79728670065699	7.78716209058686	8.02057609440025	7.70301484871931	7.92250293757156	8.36650887816417	8.01601876710768	7.7460520472298	7.96240673600771	7.7613265002304	8.13117376891917	8.34976775912588	7.94613019693143	8.20015120085374	7.58685404599581	8.24480288043415	8.15218291192087	7.73075542123813	8.07032492042511	7.72887422339765	8.50654878708457	7.79554098958468	7.49459081615909	7.32846939034573	7.57536679381783	7.51989332055387	7.36442272740994	7.35152409457794	7.52880023790847	7.6241827971312	8.02170901685968	7.65267721634733	7.94138923364645	8.02545963338657	7.8507338014071	8.11637931333146	7.61479964172612	7.82477612545353	7.51741979801696	7.83085235100097	7.71446808773175	7.6380187935488
gstm1	2.24193465107111	0	0.906958435305087	0.963970185205189	2.7645419282339	0.846463051646047	0.0696609815320391	2.55986392424423	0.0519190039641211	1.36012233863571	3.20862772693684	2.41957664918037	0.321726230416841	0	2.2243500313128	1.88695323794345	1.6982551742288	2.18460300301285	2.70845260568664	2.50884046416924	1.86855386296893	2.67161824803592	2.82464328932468	2.46147344631715	2.06662125817519	2.94316219615489	1.72368750490638	0.0749605328065438	0	0.75919639064825	0.534918804739643	0.0213619048733474	0	1.16596084988898	0.0789049285512263	0.182558648192267	0.541326379758485	1.56328843576447	0.0225895359979053	0.0580329305214392	0.0327597468133483	0.0302395187567541	0.0931849049591418	0	0.0700875257434084	0.224083566771428	0.0513054403608877	0.209820764692485	0.111061060988106
gstz1	2.87488485845781	0.572985188642924	1.93662259288547	2.0300176614527	2.22567392056154	2.26319916722698	0.875755501664277	2.80108849842557	1.51962792528464	2.01670764533514	1.806500379217	2.07692900423979	1.24024527373174	0.0887769349383879	1.79448606228386	1.52691165035495	1.36440353464542	1.66866513907512	0.0215480796872978	1.98446219073966	0.0263493582870412	3.10727662420962	1.1420032097549	2.36132639199158	2.85953467904241	2.97967254652072	0.780546673232245	2.17881089304817	2.84168394327722	1.06970567885622	2.43747502963743	1.43104230988334	2.4021561190267	1.66318137493709	1.94562471055304	1.09734545117008	1.0308806679983	1.0992969483648	2.60251077475612	2.56221627044191	1.85250950872151	1.92153517183534	1.64731495168186	3.03636303295661	1.56661915818594	1.55890498810128	1.12922160794192	1.73592713650968	2.04646202439817
hcg9	1.45223180442885	0	0.0649791848126411	0.260618423399242	0	1.20446290899209	0.0222480215743156	1.23072780184926	1.34954383912311	0.326557701041018	0	0	1.51109759912501	2.05512411201218	1.45257380729285	1.05696203217839	0.706269358105013	0.809116581137583	1.07222428256342	1.44552679944239	0.0111669216839772	0.820685020708314	0.911419270443842	1.21541817425939	0.0326559192852161	3.25658954258439	0	1.62972580903644	0.758515704615636	0.477189656705563	0.0114276416441583	0.722337951184894	0	0.923954643227542	1.48713595880731	0.592303899784876	1.67229345347529	0.22376319458096	0	2.17291683261716	0.939187948345967	0.890390741877275	1.83101456616081	0.586844823135083	1.23554583615747	0.287575827380018	0.162064693261532	0.317875282184977	0.176828515847149
hif1a	5.34758143758272	2.96109245219204	4.58016858424684	4.43782463171452	2.12334239790095	4.15721077490903	4.27013958643764	4.20631650220027	4.90554436603208	5.06026346901897	5.20941051305064	4.53631131849938	4.30805712638442	4.46534071455472	3.97425221867886	5.14912353730316	5.67731967607086	5.72373520162152	4.5521527546666	4.38547065899171	4.51943566104653	5.16597575367264	4.55315729513631	4.26333163050523	4.55991605489811	3.51093876003952	5.63784602981617	4.77918600759553	3.67823295949875	3.95747253148471	3.22125858437381	4.75300532118939	2.91802437031155	3.87151072595632	3.87002573274151	3.43345571585791	4.64641453064589	3.81859639027362	3.63673747982964	5.06859338624645	4.3448192671276	4.20010559862829	3.86414453499555	3.91890587364842	4.42661780272413	4.08524592300498	3.74716791713778	4.11627907749337	4.2123484822203
hint1	6.90722117534457	6.88873752680531	6.28809495462714	6.75208488466365	6.00785568835683	6.37413563881384	6.60403276428118	6.27453731269474	6.49071660661469	6.39752746840956	6.48076241708613	5.51320836914483	5.85278865626572	6.26682476223903	6.57395220383681	5.52911160324663	7.22946535382301	6.32217711862555	6.57132397996429	5.92626705162625	5.67211894890346	6.41392405303847	6.96025128238413	6.77287260502031	6.5695860269669	6.36751400000951	6.58799393247414	5.98738203817679	6.49109724676126	6.60923371097991	5.59377564081711	6.29111027296803	6.74011169981947	6.39588488085507	6.21568713783423	5.47077534232882	6.40030924566237	6.61165826330994	6.33139064946824	6.04466033760662	5.74789515398421	6.26724101172409	6.0500190495966	6.07249536988907	5.85511365172703	5.99148239108635	6.28131638605827	5.93174427103235	6.36702432982769
hip1r	4.44810237946245	4.27120599799242	4.62019993341047	3.46533306031946	1.95965061796844	4.29924873204084	5.27613717539576	5.33102393824368	5.02940757225928	4.95824221288686	4.92814226441962	5.44719826353117	4.61523598442919	4.73318086508871	4.02004044553928	4.51243621383755	5.24067219544805	4.92467708577524	4.66392159907083	4.30869896541023	4.75038565698233	4.16331439850405	3.71925444518286	5.14172240446917	4.71987035906653	4.87393567462321	4.63759062724763	4.95225508274309	4.41954660384423	4.84961865592867	4.76821366545441	4.87967393745194	4.76324091097558	4.21757982169148	3.1614484559284	4.16979383045527	3.18132227858465	4.42579933331832	4.5081207475412	4.74263696091744	4.05842402691954	3.7764145026599	4.02850986080906	3.95922574109667	3.05167602762564	3.02845413865109	3.01150485244861	3.06625594775351	3.62932981776277
hla-drb1	1.97945322864596	1.24391824115264	0.180446046738524	0.3745272845287	0	0.767403861876811	0.817467560828425	1.85909730858934	0.0179004918319218	1.63798576636158	0.991232121554444	1.84711258411953	2.12131816932077	0.0994289159388018	2.48482669580387	1.28180268408839	2.60973959918474	0.0627941357376456	1.26884456610672	0.0415650640471122	0.0240891700338529	0.228367668157728	0.0128695307514831	0	1.40120502178696	0.0240193489075387	1.91197951698454	3.20665900728085	0.069948276696474	0.409530840221722	0.264740825839708	0.310205967005465	0.0539823917255555	0.0335744893381123	0.390261891148316	2.05172429211434	0.0131399305533206	1.69993934913023	0.0667177825796834	1.34133795410104	0.383513975487284	0.157928722894521	0.037951287215423	0.328837498007463	0	0.637386742167573	1.53919008467447	0.925908070288815	0.749103947859572
hla-e	0.798521808046687	0	0.246053040246452	0.175759628663156	0.0682842197749415	0.184453724824246	0.963725131075016	0.394099437864819	0.133172340594409	0	0.266744211026691	0	0.186633918368252	0.200122254203715	0.135439347973286	0.599121516685202	0.246506351347105	0.092560868620702	0.293706073368177	0.0588115477386771	0.116535647372948	0.0506179163476371	0.0336407769864515	0.0423741919830362	0.0327355316829306	1.20456644936957	0.0831126297210455	0.310055974786078	0.0341569778568136	0.0373149954167168	0.0323208356232098	0.053831141645154	0.105788045680348	0.0573786780741228	0.0478558165454692	0.673026826059276	1.84278015849951	0.121098458006363	0.107719802396438	0.0480118109886644	0.00897868253444199	0.0283286688372049	1.18446058035625	0.0171589658986565	0.0814744408680968	0.0254521545005174	0.0918752010410329	0.717044695504263	0.050419420561972
hla-g	0.0337574699563571	0.104356995632299	0.144447202976166	0.120915029673414	0.0275982397467598	0.258884630041459	0.643489463180331	0.532136232316698	0.166041409500402	0	0.269598955067238	0	1.40341012812906	0.121894570737898	0.103253816227788	0.0264209436262259	1.23517112614131	0.129757831140699	2.4011119771124	0.0761279542587341	0.0362483024982269	0.0221167491073793	0.0450533247825444	0.0388160394650169	0	0.0231838212455164	0.0888054719758587	0.167463130158251	0.012177418766422	0.0605886809289435	0.120949754521907	0.0510721528642302	0.115193070849101	0.132422809232162	0.0140055727402027	0.0558364975477603	0	0.267424140237915	0.0430479008092432	0	0.0122686403981584	0	0.0100910971553496	0	0.0192444218411768	0.0258954612716432	0.0211623493421657	0.071505948321915	0.0189921844065008
hmgxb4	5.89423377795933	5.88907947331978	5.71004322178432	5.79108238197154	5.55105452750064	5.39858945425057	5.97386012124732	5.94546724706084	6.23221176320711	5.22016354000631	5.87616599133417	5.72861142165681	6.16895065296811	5.65905457017454	4.99430002786561	5.7878111640505	5.41730941938449	5.87960799881861	6.22802037076366	5.58043435638912	5.76007214423057	5.49786875808833	6.01116149387147	5.98421723652073	6.14665277852823	5.84646774137324	5.70315054616075	5.53476789425146	5.97665897302141	5.99462384611523	5.69553176502189	5.6362858736806	5.8591438857572	6.29649448379027	6.14700155930846	5.80675453295991	5.43770979980346	5.71044692026343	5.2390030948096	5.23535944739095	5.20157270214878	5.56804609373632	5.61053766713396	5.53460263614266	5.12706739790711	5.73290329232074	5.25424708334422	5.31748714354592	5.24395006841914
hpgds	1.12517325377311	0.350922751078475	0.896271151197784	0.81203344864814	0.260865246860812	1.27154035802117	0.550572401873329	0.398801935460417	1.51558136529448	0.538915350515767	0.448183970247625	1.06136395985853	0.40332586532318	0.621018825735924	0.17972912596616	0.573318679105374	0.39697258471247	0.71112861384662	2.75522665592968	0.283420326427682	0.987469312157292	1.35000104439633	0.905054627563988	0.344084578898395	0.363385628753815	0.596515197401199	0.349980047224592	0.449765357930963	1.56239474034995	0.691061079915949	0.303255526198249	1.45947899071852	0.222949441395686	1.65365367061004	0.366494222204496	2.50023913925017	3.07527949556063	1.49312974601916	0.306826373106915	0.223126319094867	0.194941948692499	0.439288872269042	0.526057490474583	1.2306856758441	0.1886610800229	2.0881798352454	1.08656917986233	1.72313313852323	1.83307373600717
hsp90b1	7.82526849700389	7.94465525975527	8.06629126127514	7.83563857575689	7.41431205270512	7.44509358133732	8.05957024453518	7.83097565505803	7.55598889088988	7.10894392732688	7.33847593868638	7.84387150587302	7.23628844536572	7.31418315388074	7.54273381300166	7.47668359467826	8.11493156050111	7.35918686541308	7.59397853957552	7.69527360776698	7.34293389376427	7.62845618487244	7.75650014805592	7.84968757565768	7.44151111747194	7.16059643667319	7.93997541622618	7.35446758822196	7.25927286372032	7.33029396536233	7.00107474551818	7.52795985666273	7.17107549262889	7.47310468411271	7.17022493060717	7.12263503599885	6.6271677473101	7.33195721474171	6.99250753039871	6.64568681773976	7.045898328149	6.93118887774241	6.92793425051672	6.96734893314262	7.61617843711859	7.20754121042517	7.31152137064734	6.64523042343031	6.61734521214262
hspa4	5.20027940523977	4.90329930100737	5.18403982520624	5.03583453662758	5.24347936445272	4.78035986801384	5.590496391179	4.536700226578	5.0397027686514	5.73956142496792	5.44330362717545	5.20148166449662	4.66528269994521	4.48902668676812	5.25813769833747	5.45014912834054	5.64553033125184	4.44063100986095	4.65721873848876	5.18064903263306	5.33119327559041	5.48171817033571	4.68102752741937	5.28905279364187	5.26828017446925	5.05677126591701	4.25713435870818	4.26205401699274	4.65442918206592	4.65769704883644	4.81314221154559	5.39588947236411	4.70666730094879	3.93942143185209	4.91754661264017	4.44695947156458	4.10704763595467	5.66556979960153	3.36042229222718	3.65824393588314	4.79408283830325	5.12127709371381	4.73808631313687	5.11433695460919	3.97873717945844	4.83440672931828	4.72936879199451	4.82583843035788	4.70702714977651
hspa5	7.20974840558578	7.99335819984232	7.57220596904908	7.07239900574143	7.79942921899953	6.67390136889672	6.96146034454494	6.92638032992547	6.7450241665278	6.18423228314198	6.16470563908228	6.23037154086709	6.01661264720254	6.98943469320865	7.02557070029201	6.63360354457464	7.05105511776357	6.63373619593377	6.90086475560977	6.75523477583649	6.50162560064734	6.92137158327184	7.14219305468449	7.06197757771159	6.78367665643646	6.61108545563949	6.88539096548157	6.23532765983159	6.36622830485771	6.12218193684129	5.75802408907856	6.08828663946724	6.34347355936726	5.70764515770882	5.6180682947385	5.62230401272829	5.76996078972052	7.53309311870475	6.63829732172231	5.55594097467925	5.80501224834537	5.72161217728386	5.4788019710691	5.54930259830581	6.74805810229037	4.93688052691487	5.77635459507927	4.29383100183085	5.1405463664531
htr1a	0	0	0.643918531320021	0.342385502188652	0	0.0101553094784561	1.43248875812393	1.93458848055439	0.43292254220649	0	0.0407104748186361	0	0	0	0	0	0	0.0126751594169896	0	0.285921680211259	0	0.0111037307461944	0	0.0194836001986343	0.206711292830151	0.0240193460697898	0	0	0	1.97226285873724	0.471437412902744	0.240927579780761	0.0307771556499538	0.171692368898645	0.839869841006844	0.0409255501975108	0	0	0	0.0587805274648746	0	0	0.366912484158248	0.703158614494759	0	2.1781538653802	1.32802256445138	1.56355904626868	0.563903928597737
htr1b	0.0253770566101873	0	0.00300771952622284	0	0	0	0	0	0.0854683185330188	0	0	0	0	0	0	0.233330301666451	0	0	0	0	0	0	0	0	0	0	0	0.2748342082426	0	0	0	0	0	1.31688659090083	0.604759439919417	1.82223879144366	0	0	0	0	0	0	0	0	0.0230694857160322	0.837767455639583	0.731316604742634	0.606225728982346	0.855012388422083
htr2a	3.03561225552273	7.59003419225239	6.54399926708816	4.20041423790488	5.14426110466708	5.32353688886577	6.17254710005709	5.06355261261302	4.93531132409702	3.6563167810264	6.30070689836094	4.25450952483969	3.61670034931073	0.316643206693115	0.0394368429490382	2.42755078081005	4.50984097621387	3.42269145319179	0.64815377803266	3.84486480148511	2.77236090096139	1.56136710572273	2.61672431657752	4.84213184135939	5.30078751693969	2.01011717095232	3.9916736361383	3.38783461394641	2.0650256830469	2.28982391782858	2.90641391775238	4.13808348942559	2.25785619408946	0.115942160835952	3.64725013029123	3.29828293876943	2.99723087181233	6.1172260444346	7.24201667377299	5.76328556846576	4.12801812671793	3.86724801757782	3.4786996870867	4.09316479211032	0.196905761823461	6.01790200646077	6.43362264505324	6.8365581021819	5.75797205597653
htr2c	0.577501145277661	7.37121348834608	3.53404320744391	1.31535151999011	0.879983301566149	1.57452681633339	1.89344123644356	3.10875092121561	6.40525928097386	5.68367032837844	3.6779855887913	5.47047258987226	8.34601397461798	9.27841671935822	6.76654505741729	5.96814240236868	7.01022975003979	7.7578388882218	0.72292166927141	8.51060372221071	10.7245502693698	7.68537449368645	7.30164200727191	5.26689714432399	4.04196821334227	0.81617869352366	5.71666863000858	0.489004290605689	7.35528515384277	2.91664335684782	0.931154816748711	3.487897656886	0.541958631614125	0.986978435373534	6.6374803068258	0.81862890534488	0.649904474925736	0.361468786655497	5.33038296783	0.638097847134538	2.8464125388276	2.97999315466031	2.01178468560544	2.72969206292339	0.689843300631127	1.24645673367733	0.436462502736077	1.18864513023763	0.745934304974996
htr3a	0.0266455131138368	0	1.48899824628059	0.0159656385774534	0.0619162997971852	0.0300053641700094	2.47495977380863	0.678121349031148	0.958031876617487	4.27197743630903	0	0.64777528778861	0.262375719304403	3.84933849020659	3.37327018072127	2.87286996271078	0.432509980522196	0.0162889662559034	1.0233824735085	0.0282954300096508	0.00966052484403506	0.0262751740811212	0	5.53267644396536	0.0165489120536866	0.331603491735258	0.472822118753905	0	0	0.00749376535520542	0.0498263016802285	0.0300299614565323	0	0.0211268038822394	0.0626664281951207	0.0542466292432026	0.0379148643770213	0	0.219733015085981	2.60360405304678	0	0.0135152099414125	0.376655229009215	0	0.0241875878211494	2.07555813224542	0.382522452565347	1.18995023625465	0.719441439201936
htr3b	0.738039652932166	0.036598448252459	3.82231448994318	0.482020315377745	0.103563705063026	0.213880011473002	4.29262483951283	4.93361410901028	3.99423109656364	2.62479291569141	4.0150160994946	4.56748994857068	2.59311113636601	0.835169949817881	0.107258866526094	1.15372469203538	0.129377258950829	0.197698748565902	0.12991612055745	0.140633633106812	0.150511897883597	0.178100532621288	0.673029821086811	0.202748570954765	0.189067423606954	0.0470705083914442	0.145509786357291	0.18754758942505	0.252123263233259	0.742276851458937	0.337114312284678	0.169616808865439	0.333758400154873	0.312860063615542	1.04158258547855	0.186709834665537	0.161138369629027	0.09391679009487	0.496521119736615	1.48243968184935	0.223980712410639	0.351775485536751	0.506236220831729	0.103993942132652	0.103030879635594	5.34123355207324	4.00120367650984	4.62695509293627	3.23898558631105
htr4	0.477775334254861	0.379810130109739	0.785884707746888	0.971938432786688	0.626457453551273	2.88354891432647	0.659696174484727	0.765760807450237	4.31888079954383	1.04378165713665	0.350300348207501	3.86405609067025	0.548367570973128	2.86261516188901	2.45608656690076	3.84624922561566	5.5236412926939	0.511880092261243	3.370857388983	3.0837910115261	0.515197623631819	7.024902803519	1.1026100967129	6.04099939077422	6.43988449930777	7.70348157705842	6.85102491909525	7.17091905749407	6.31584939084259	1.51671226433974	2.09538530816676	0.670763033630332	0.462780761317332	0.705761912409306	5.97786246688914	3.43417692874837	4.11673309432635	0.509053059818356	3.59842686873689	7.12160621490588	6.86054310543341	7.32426016408277	4.82783865834405	4.1773644484122	0.443175688050145	6.50299198025969	6.56403278896101	6.37285657016457	6.19434149147898
htr5a	3.68570200339985	4.17322766451563	4.65020969368602	3.77765207144393	5.18078376383714	4.0846658656629	4.57337860644089	2.09063413768569	3.16968042466685	4.10021852739571	4.7334419350348	5.00960766431149	5.55028050425321	3.99304148389958	6.13594636802603	5.72034273542796	5.40001147356392	5.68118354994499	6.38380699453753	5.85645021963407	5.39026259460479	5.66678384294397	5.46037905712419	5.68508118265098	5.86999109235452	5.4452742973466	5.46902796476332	0.0543659841005882	3.67291084313362	3.91353092920186	3.96312023742096	4.3109865452938	2.44676221474521	4.48826258658212	3.10219996683569	2.94947015315465	3.50526678214377	4.15623035809712	4.1204180679025	2.46498093726914	4.41632627400351	3.86041528603385	2.6634148394434	2.70627558352768	2.96035875113	3.20814416471441	3.58182399643128	3.35249194923031	3.75846853172362
ifna1	0	0	0	0	0	0	0	0	0	0	0	0	0	0	0	0	0	0	0	0	0	0	0	0	0	0.324428494924122	0	0	0	0	0	0	0	0	0	0	0	0	0	0	0	0	0	0	0	0.141145727533286	0	0.161528637146229	0.116773418038712
igf1	6.58242352910699	5.85320574001239	6.54460222644927	7.61085505849418	6.01105635863332	6.84158447456187	6.70440445109569	7.14480097591639	6.30814441247074	8.19098763336122	8.05495752134896	7.66506298748081	7.22773241317477	4.714619745439	8.09830269453207	7.15011384254627	8.01671581855458	7.40543763207003	7.4389938988877	5.68137870309538	6.40464328560651	6.1734141046492	7.75056363064605	7.93701946666664	7.75336719620524	7.37998564418115	7.83968565595812	6.80105257167578	6.83310007551748	6.57802028727994	6.44217601013726	5.03754080430703	1.76775860075405	6.2507482601516	6.84627892668517	6.73303837749769	6.47701523894705	5.66628281029353	5.63737375746516	5.38064253237371	6.57570744430446	6.68342838003152	6.02453621792428	6.34487997018867	4.79856744836915	0.12101298651799	0.0410242620579852	0.503929055107315	0.415990625450041
igfbp2	0.178122248245411	2.59511060623752	0.225669907666234	0.340967784510254	0.135866697423204	0.138818544084153	0.109411245088181	0.170425292623946	0.88592083507728	0.155186977136242	0.0870029250298229	1.72419922916894	0.173340987722382	0.173585427647716	0.0681828461751603	1.29107199082638	0.0988860875795783	1.38795428289822	0.111757980485894	1.30619561053031	1.00828393788345	1.51717232954215	0.0627647701091188	0.669117325806905	1.42350498294045	1.51841834393675	3.07935233780933	0	1.25859229677762	0.253955076675268	0.51704715221418	2.53363380682273	2.97795050449136	0.0958310045795528	0.949941743670483	0.144949501205116	1.07816634957373	0.0873025675991385	0.282652329617128	0.339637690947528	0.734494144336404	1.26083838414681	0.263488398613413	0.162416820676102	0.0442056088808419	0.985944027256514	0.672925724397871	1.35742446755439	2.49410849744786
il1b	0.0141140656273079	0.0445969092065263	0.0235518292044682	0.0104401317866414	0	0.0111879942585215	0	0.0689944635393304	0.00621611025228772	0.0538998475316843	0	0	0	0	0.021960194189325	0.0646895271517426	0.123021727312346	0.129290979940098	0.0249321157967495	0	0	0	1.06373248374659	0	0.188423899924352	0	0.0159329769301873	0	0	0.0111441294584538	0.0237485795363858	1.11839406049031	0	0	0.0635702904326002	0.0108522623743568	0.01363146416573	0.0290876498893301	0	0.0149622327936562	0	0.0122327649838356	0.331475733503954	0.332252027830911	0	0.422430171321895	0.00876660757220616	0.167501478388173	0.0450686476881633
il2rb	0.00684796814518075	0	0.0201215008547599	0.103127523748826	0	0.0180931218718826	0.271577273025014	0.023134920390331	0.0167545541719696	0	0.0180063569748423	0	0	0.0505708546017449	0.0368699444505128	0	0.0537745386564345	0.0272890695486871	0.0107451964728814	0.0296255564200631	0.0125889833598743	0.0203024472453749	0.0244749853974504	0.0145011863494183	0.0343989147048528	0.0178740040270641	0.0325826440151145	0	0.0492583398563844	0.0264238078158201	0.020469559797382	0.0152143763050973	0.0419176972642082	0.0162198650531376	0.102026191307395	0.0319911433791877	0.0234097312195928	0	0.032416159972776	0	0.0102743028783773	0.0431750969135107	0.0764238667459765	0.0423559950963029	0	0.0325680158780234	0.0214715203711808	0.0872483301572708	0.0279406367543877
impa1	4.08991223911968	4.36839820075288	4.94286483829778	4.20225126524455	4.61236069720078	4.40186525401459	5.53661671591536	3.71534495437438	4.53118873477997	2.08179568153526	2.91268243533392	2.75482808327745	4.74487311593473	4.13944804764261	4.31083610719762	4.17283654596068	4.03079530145706	4.48635268870844	4.41551876067426	5.08306398412606	3.2447392818417	4.65048231003491	4.77018301793864	4.61336715980463	3.49110616405376	3.19068991632327	2.70399922406872	3.5896388634262	4.29822903526752	3.97949639797034	4.60516538748635	3.85251607643856	3.66675091197189	4.31509730721266	4.30433492881222	4.27300503748129	5.15613737421152	4.97306637388062	3.65212746871516	5.04396465693766	4.59037584336225	4.9199292930181	4.0157901322136	4.34535549561377	4.08217340193236	4.72016533292782	4.98242162948511	4.70079773952535	5.17136797648656
impa2	1.74999002294866	1.27764164254722	3.01933931125385	2.34223098454099	0.820798029178722	1.29233986356619	0.718456656194292	3.98959435471558	3.8474366062957	1.76905984536587	2.04761527810248	0.0322991524854472	1.10966928651195	0.203319825242974	2.48633568602678	1.53942457014769	1.09513684116921	2.38423660988969	2.57285761113814	4.59705428857755	5.17216102881366	1.20921120337046	2.90474078133284	2.17844876566225	1.37436206921909	1.26884175218153	3.05302784371725	0.176756703238633	0.183063333844284	2.01289351326042	0.541253802527954	0.109977747047575	0.222811718871795	0.166147740425649	0.41951929230111	0.4170893119706	0.103384865052955	0.444764946298948	1.84544081681878	0.247312691101108	2.0216594987536	0.456710849374447	1.69202900930712	2.95381671437948	0.0457398949330189	4.79666049891312	4.9494255553118	2.71703668032085	2.97345329589566
impact	4.20183566754555	3.75714680932665	3.80506313348594	3.89700473385841	2.95288723879071	4.06475767925719	4.60909201866503	4.24328299567658	3.74241750362289	3.3942378138765	4.01796216040846	4.4803277538264	3.7556010856718	4.62821991160219	4.42714949289208	4.34203760648809	5.01987045620656	3.10548884584005	2.66045907832352	4.84896524102409	4.35895003745858	4.70861887613354	4.33591931140348	4.48539636279706	4.735482968385	2.57849509162438	4.37555161883002	3.663208314114	4.03005625315786	4.33148094224004	3.56372679656063	5.25989440690918	4.56189906774559	3.88120981486131	4.13523810832585	4.31865588906333	4.23140329926266	4.54290024665645	3.69430912905155	3.21653883236414	3.9668248657079	4.36940303717618	3.86092973364932	3.71591082771074	5.27965280973161	3.7363266994911	2.37877988410074	3.3313090944728	3.25656053580857
inpp1	5.46085845301585	6.15786722643493	5.02474632472538	5.91080504903718	5.84527735441781	5.97145687238943	5.35614509935162	5.17783923491358	5.60747976033698	5.83376647112633	6.00654159840014	6.07227607690779	5.63339122180573	5.56555340694209	5.20913105495104	5.45984841204252	5.75814194439317	6.3014238124021	5.76199528812641	5.64568085254395	6.71542280257808	5.58778029109963	5.40359112658951	5.29234110054023	6.33830503093011	6.08061582287701	6.23924380557139	5.12635819273781	4.90232152302309	5.09171225564533	5.29424765831074	5.46935383226559	4.95095401952609	5.77002645714846	5.17921543868515	5.31387029182487	5.34266548911995	4.70373825118724	5.25465421579633	6.2274334982175	5.69076212491022	5.36543456661566	5.32024993937047	5.35403467354943	6.50971978901569	5.64198237545375	5.68829338579014	4.79156865150795	5.34756827464213
ins	0	0	0	0	0	0	0	0	0	0	0	0	0	0	0	0	0	0	0	0	0	0	0	0	0	0	0	0	0	0	0	0	0	0	0	0	0	0	0	0	0	0	0	0	0	0	0	0	0
itga9	3.61471537934271	4.63350909750998	4.20255211086134	5.60735582333178	6.0822718408847	5.80438894038136	4.5256073760304	4.76694937884566	4.26133508285811	3.86013437565567	3.4394030599155	3.81740540434458	3.45427237677195	3.50041673065881	2.98397641654791	2.94072605058144	4.8287229657262	3.82877759030924	4.63587399189049	3.4302800535707	3.86902764668461	3.8033677853459	4.22639754899853	4.35260035089959	3.74061233424392	3.8457136388039	3.84779050625067	6.72380017354645	4.36377074347371	5.68662803898154	4.80893669107569	3.87759899170727	5.51345969951797	7.10122428671779	6.61912163953691	7.34310908065054	6.83557963768915	3.67443285500645	3.66795852626696	5.63441800287719	4.93421561781639	5.83266627784378	5.2423202268053	4.96658813809631	4.83049619274886	6.64141331353569	5.75421983406933	6.47727900975417	5.99231139923028
itgam	1.31452501599526	0.501224196248639	0.998857149389004	0.937018298686535	0.533549992633835	0.505561510622122	1.45284663258295	0.451114766264909	0.934861801257529	0.36362683506636	0.412412148125708	0.251819055413271	1.31818950251099	0.552224677460414	0.316400422117853	2.1893968253322	1.15350509459038	0.521770798798229	0.358763190995336	1.18214473215957	0.561097340242528	0.374323621435328	2.75023036900492	0.392380735091883	0.375904427464075	0.349913827727229	0.511419864298302	0.720663103442392	0.409934400519601	0.535184733638136	0.606173468575033	0.37936810787005	0.416182220269555	0.609389420517795	1.6335559672754	0.791771904267445	0.467267479691827	0.505097534132225	0.448248472940594	0.409568203613236	0.35948080138894	0.476919156610089	0.970778573359191	0.562810572355099	0.331183986742638	1.00895745579481	0.364726498296845	0.988602603041124	0.61372711071089
itih3	0.0242673128126486	0	0.912940835381231	0.834513902946368	0	0.605203477506609	0	0.057909830357705	0.0162688211149332	0	0.0226356773633747	0	1.7231530383735	0	0.914126732685707	0.464734285517919	0.941862850431431	2.737597780287	0	0.301695590099705	0.0123937489073471	0.0131974042110021	0	0.490314348233836	0.377121997343954	0	0	2.00002360193713	0.0161615672551526	0.0088845627574772	0.457934115378366	0.0119502766195828	2.06920351007407	0.00916572528507506	1.92537322402563	0.10489723854904	0.472570820476797	0.777687045046992	1.31719894926222	1.72214965222888	0.897174108103993	0.890858909525361	0.825792574360435	1.68749885206314	0	0.375076288223282	0.852130845262191	0.80938833636456	0.870382030636286
itih4	3.51250506844791	3.19291384953323	3.18693155861934	4.06763956005328	3.12759701381234	4.11055366620409	4.11855196172876	2.50295014514763	3.60676469010374	2.98041470220231	2.283667397119	3.61819724213446	2.05912251696342	4.88374208651874	3.31824722871588	3.21659718747921	2.68952301812346	3.85219747375232	2.71892839940876	4.95538510379423	4.36330007969377	5.26394454566984	2.66353915942568	3.87146904116408	3.20772715078636	3.01762917150592	3.37850424329484	5.52526026890719	3.79819660228347	4.04564870090054	4.22838217651391	2.95246601236952	3.15599098363408	3.15693647445486	4.45206216625165	3.71870914636654	4.46432288053794	3.94691073671841	4.73457416038069	4.70875395372876	4.00191735646025	3.9468880417162	4.17670143039204	4.14979090361879	3.39869121877604	4.08709457604564	3.97967235448012	4.2932856843832	4.28216161828036
itpr1	6.84846758416504	6.16406519284357	6.42855899546365	5.69833101071749	5.11416918224613	5.14761726814774	7.20368696589988	7.62940623919212	7.04868041918805	9.16925609713408	7.75330808911135	8.31005804397606	6.85461609210785	7.51833865911592	7.21276483646148	5.53486062968138	8.2861295791863	8.47792474344141	8.39856264906813	6.03590758254166	5.8637281246384	5.87925093202545	5.76497612429991	5.0096432240415	6.18858370292923	9.26482405466221	8.5959407858907	4.9259415197645	5.61349806036289	8.37939262065456	8.41734617507141	8.60205168739145	9.12776741709874	8.96493726063432	6.2221992547254	7.43002996831224	6.52005744258254	8.05300204382507	5.98786336643446	7.57235780391301	6.44050012261434	7.37119021390257	7.93481274732437	8.24451135593155	6.6922152922735	8.93166686682966	8.99177442314355	8.4526680337895	8.21752494558701
kcnn3	3.02195994766296	4.76255298985427	3.79422407654067	5.36366640850629	4.9887335149251	5.04075798904553	1.29698440506294	2.87164360852166	4.49587703561162	5.36187619964968	5.74426184922783	4.75853343343992	4.51914794648842	4.25355845763571	5.10976430705982	6.58021621364868	6.405817298087	3.9422458622415	5.9921976037369	5.38984720492026	4.41812283204938	4.90511246065809	6.27830183764291	4.76739231932208	2.90641766037306	3.88148214698783	5.99324503723494	4.96362814656857	3.13578277268161	3.92147138847921	3.49926708608528	2.34138185155694	4.19226500397462	3.19462629101429	3.7189728705113	3.44263028758282	0.226755493128354	0.315765608704555	0.998391725224063	1.86749450873755	0.385719823410289	1.59451377158184	0.88474466403664	0.910582245429995	1.3169860846388	6.16977288126806	5.1229813289681	6.14261644247954	5.3576525076989
kcnq2	5.93934685059525	5.34783967620904	5.8210402750732	5.33235361363481	5.73672107089975	5.91881163794641	6.24945945318361	5.98833645086705	5.81143388116802	4.67025051826341	6.00406659461649	5.5223930690392	5.23655679583588	5.82681651640136	5.7793304348638	6.10610516042333	5.39607301111041	5.56595683912352	5.79901153927542	5.65492331604021	5.50626583250231	5.19889358971034	5.7761955594449	5.1619255103121	4.89432007134294	4.85854584391541	4.96697385823128	4.45744051963258	5.9446380760466	5.96197455815899	5.79078555524661	4.83712199869295	4.96615671043936	5.5047243548551	5.7910921185567	6.03666023257897	5.55873654395526	5.12648258941481	5.02468844935177	5.11697780092873	4.58011173268472	5.08142681463079	5.32417859481533	5.07320129660044	5.30568799350244	6.13853786031984	5.75221211788578	6.04333728613392	5.66213014649869
kcnq3	9.46859574504777	9.47604946206022	8.75314552910635	9.51756306959791	9.1879979983536	9.32489631915968	9.98985256050001	10.0297286270187	9.2515686272395	10.4234874120795	10.0585683433949	9.75181782516646	8.66595421011898	8.3799711331529	10.0099300394623	9.70159795291396	9.52250452537643	7.25521095555549	8.75931463605639	8.90978421797399	8.77925190827053	8.52075632811329	9.102029189348	8.50154041330276	8.8965735639119	8.27549575730351	8.35436849580559	8.41832088656914	9.88645093972993	9.62537330604719	9.82903652555797	8.54839896693545	8.75151488488948	9.11141954173108	9.51099307371893	9.39010298482726	9.58788301275647	8.74359267749998	7.55981927026139	6.57785620580967	8.13461901444332	9.06764839215099	7.8242156983797	7.5555075972552	8.99160580196512	7.29565636905688	8.53613084680765	8.84843801700911	9.29379222098168
kctd12	4.59486883767652	3.64050588031789	1.82867244122233	3.22532275923042	0	4.9003110931493	3.41281083681094	4.11017152809222	1.40059737941697	5.26198180846417	5.89505123284847	3.60795073628787	1.7766524701682	3.58822602168387	1.72587879373178	5.28509983454683	5.65170348847664	4.45346667508476	6.764647745504	0.901021470120158	3.60615987290107	4.36975711519865	5.07521882712844	5.09029023767861	5.4496743919723	5.02030745109169	3.74833741783548	1.88028077343156	5.68390087784989	3.48998668492981	0.012052757900991	3.98118979267538	2.57351527445413	0.76094847753734	4.55354823686607	2.44661058638942	3.97038537044289	0.0410900821043445	1.77719008647407	0.26297030065993	4.14406222203898	2.87825586058245	3.07428859793817	3.63203044907276	0.0232593982290619	2.36476953299414	0.877320494686358	2.97793766812625	2.81601220219112
klk8	0	0	0.0839958821449854	0.00671730871948193	0	0.00852091287530522	0.02772064613147	3.0460665487259	0.0147718403121963	0	0.0184090519996428	0.0347214885270626	0	0	0	0.00574442411024849	1.68078879117156	0.0191796959735791	0	0.00885581115583787	0	0	0.633299647309677	0	0.0526679055369446	0.0178740040270641	0.304534157454296	0	0.012553502063687	0.0214059704062017	0.0381051919766297	0.018180793313539	0	0	0.01772395665788	0.0199616017927293	0.0271353345732463	0	0.0275260376417367	0	0.00873764999402279	0.0108905489990383	0.214275080332317	0.0188381038245665	0	0.010045376617593	0	0.0828491428097246	0.0860825831897408
lars2	4.68494930339898	4.96899124733154	5.16449818896559	5.20749657133305	6.78544133721249	4.86007173550067	5.1602886087577	5.06479280963964	5.30507608283316	5.38901562933125	4.23325073678102	3.472875245509	5.40925088268905	4.80027726660962	4.34540286211059	5.28753359801289	4.51257014640279	4.9559339391016	4.94515119888261	4.87888949632113	5.67353315243045	4.57344817424489	4.0362076520605	5.06035519064288	5.20134490903086	5.1271056917048	4.65082836479949	5.63261036124647	5.18708381289687	4.95388748940522	5.1786596089975	5.18213091161389	4.93423983899385	5.15408292685404	5.34901338313177	4.72962179303258	5.01927378765145	4.5882215438339	5.48801649638147	5.79574661039671	5.76558333572587	5.53247750165896	5.25976688133315	5.34942617893252	5.64830877440635	5.29918906445592	5.34892489255637	5.37051368017385	5.1227318871557
lbx1	0	0	0	0	0	0	0	0	0	0	0	0	0	0	0	0	0	0	0.0118506059182244	0	0	0	0	0	0	0	0	0	0	0	0	0	0	0	0.00316470562956102	0	0	0	0	0	0	0	0	0	0	0.008876162881163	0	0.0306744657679294	0
ldha	7.24635772886146	8.42296803946209	7.09070790479591	7.3868265491485	7.50257215525224	6.94678664420565	7.12503235233659	6.87507733975963	7.24713609207472	7.23364670906468	7.43820309625323	7.94134134026071	6.48370841741526	6.39454329463747	7.32390629596092	6.77216345009394	7.89834961552947	6.78643783967794	7.83287862442209	7.05134969539667	6.62627923400317	7.63268583853174	7.70382046904904	7.444776129431	7.5542438681888	7.58354495777978	7.2137801225249	6.79689698671966	7.31979827787049	7.46264778216773	6.72043566992695	7.56971846985296	7.56294802721638	7.33588132344245	6.34967276591633	6.46838879419613	6.99991997328994	8.70286148139992	8.00162009313818	7.74082443954664	7.34930396670653	6.97330084688284	7.16056910956799	6.75411932974702	6.52611546055773	5.9232861206347	6.61994541237985	5.59079780646482	6.47640469532355
lman2l	3.1410799218609	4.12219104992672	4.21933233934948	4.33715124352572	3.4759807103973	3.98552228915506	4.43066269311964	3.85940308980193	3.87771834009112	3.06890310197519	3.16209125726875	3.26240008170936	4.03050753169357	2.20780353918386	3.72256460526408	3.1341519253631	4.17953318416471	3.91496054058621	3.06242448717521	3.34279124047069	3.99117015976087	2.64060288266736	3.88198395398406	4.08605535751395	3.76049913087283	2.74998448988594	2.1245405528994	4.12365518915848	3.18308548955068	4.05425044190436	2.81585000661734	4.3648268424396	4.05429064860953	2.37948871819038	3.80655534442328	3.49606525339977	4.03796120465258	3.42397999903148	5.13247451791074	4.61028405816029	4.24208988850013	3.4831389865086	3.15763101977636	3.90519491370822	4.4567516858077	3.82141042165123	3.95812467464214	3.72846694192234	3.65197047424695
magi1	9.76613729045992	9.34548907806007	9.08304977906115	9.6383126370395	9.0432318446157	9.6957951644834	8.94350235451645	9.00265386347657	9.40030843435913	9.46161245559106	9.15476040009628	9.49369796477918	9.07379908317594	8.90949501299013	10.2337133769994	9.86896743419999	9.64311228872417	9.40022836929601	9.6563626490647	9.49452301645323	9.00112976257146	9.22887495450533	9.47675612559756	9.25701344775681	8.97041309584885	10.0195345761287	9.98955415966903	9.58950509082438	9.81507342736597	10.0511307531553	10.0533723124647	9.6866115263907	9.72677315801294	10.0768141276385	9.71986553320309	10.198313412547	10.4465421141045	9.48397494852275	10.3629233993454	10.2495069690924	10.3325642834656	10.1695760574768	10.3640445658509	9.85864016237011	9.65052673461299	9.02519771196237	8.66218448868718	9.16551981619466	8.87060514872168
magi2	10.4060389317741	10.6602383125941	11.5586141438932	10.4184438142937	10.5607225003306	9.93942935429721	12.3581951086163	11.9380304243788	12.3501609823828	11.1705797011633	11.3727050600598	11.6705706142179	11.4587831310892	11.3416925477371	10.4599821558497	10.7971408459374	10.2490079436309	10.0089204552137	10.3816960807021	10.6912520120059	10.4781859530181	10.7559006229207	10.5324329773688	10.7528315332853	11.2840731251479	11.2174913812657	10.4504425690033	11.2758510235675	11.4867675601689	11.0330565682833	11.6420538145368	12.0186344522993	12.1523941495715	11.0652809472117	11.306652777003	11.4445323834562	11.817922069395	12.0747802291256	12.3531043878008	11.8451520365146	11.851256856377	12.0663079669157	12.0058683342336	12.0377518130941	10.7445683941861	10.8575170972061	11.0780669261257	11.5370099422588	10.9713899361112
maoa	3.68104482672095	2.29666405404674	4.96264181882169	4.72621003797527	1.54680256885956	4.89006733464217	6.17395753399457	5.27687111849012	4.10491918968249	4.56885012175994	5.30117421354026	5.10671294675896	3.7791589908934	4.66146588900858	4.43662773431836	4.8515569640759	4.36274558758852	2.60371758273435	3.92806736789469	2.73389621489027	3.82250788441792	3.64379626474897	3.53800138619497	3.70247868022501	1.95077550940113	4.25590640576242	3.76647021108376	0.144536933077988	1.60764832858698	1.89791978464279	3.4479153013721	2.83470618031703	3.42675624749948	3.0131762651847	3.26948881047816	2.076343871938	0.31335673475079	2.58927825724779	0.170075162151229	1.08457701091655	0.1872713948441	1.35339031422496	1.81612694935503	2.69403774718991	1.70150833710485	3.06768228615834	2.96175142428931	2.9781540692132	3.18393827643344
maob	4.11556983269432	4.67805156635051	4.93595674606588	5.12758696087839	4.98116459763568	4.75998855802467	5.13445244251955	4.07171992659572	4.82328186054713	5.20098487488703	4.94223047993173	4.36441430145214	5.14984388655318	4.5443186098041	4.48401751479149	5.51915370033524	5.81803821054604	4.58584302733719	5.50592231372064	5.59760117392477	5.52801307292319	4.8629828390173	5.86955922431311	4.72641947806221	4.66259360192659	4.09064716280796	5.45177355102444	4.7730707735367	0.227754874393514	1.91010449238851	4.43808188858726	4.1595569523924	4.1420157678218	1.82225327627159	2.56818385954953	3.61653018896826	0.215761459898144	4.74700451366006	2.77209092087323	4.69671333365385	4.77932251774498	0.590405990243652	2.28751966509415	2.87778900224391	1.42834717373308	4.85791151027624	5.54903614952168	5.8254459055326	5.5147362850793
map2	9.71413057838272	10.1181574064537	9.7096110669063	9.57063561071096	9.76832526191846	9.96265192637107	9.96451847153772	9.81952577163681	9.92779696583539	10.2409740301703	9.99538600861353	10.0846154576176	10.6618747907215	10.7354090222979	9.9264086629367	10.5124612876342	9.79473738255104	10.2837907374496	9.92103065861804	10.2562199304163	10.2216843488678	10.1320099527486	10.2559296068023	10.1951871245195	10.1869382474323	9.66204550590204	9.50107882450107	10.4222941911206	10.6108901056601	10.1992603695969	10.1775498605383	10.1902831592504	10.7491620569644	9.84664600188529	10.1025532240749	10.176997905444	10.2203198326627	10.0990422475889	10.3655010543275	10.3713699430052	10.2217569481323	10.1778642505775	10.2736925675316	10.3116564949298	10.1218124847948	10.0914381368303	10.1555368730037	10.2222880355146	10.4583841984827
mapk1	6.36911187351263	6.96565893787179	6.70243480599544	6.6293678409974	6.91001053416121	6.49695137814688	7.02024171226708	6.63229017571052	6.36244025603681	6.42859483759532	7.01951000189132	6.3840209595154	6.92250186719602	6.60827685502541	5.9285567479189	6.64508008576909	6.92413207981019	6.22621795779742	6.1108004460132	6.63259685657231	6.15524609571272	6.18276697252949	6.95425494776785	6.94966624030356	6.36806690730195	6.32552331595117	6.81474638391927	7.07631751412561	6.88580983242018	7.18447599328236	6.92542839696861	7.1448384919835	6.60280678013751	6.54974432196936	6.99269978331328	6.64039794779243	6.41564020574374	7.01668317442145	6.34630540271155	6.05058549670134	5.98668602232138	6.39409753722922	5.75228724052506	6.21727841744551	6.44401765493165	7.04524057996733	7.05538678305298	7.13427013104362	6.99639880279248
mbd5	8.8608721921758	8.68335293129917	8.91437765703224	9.16128156270486	8.95870147209444	9.2668788140177	8.78730805961798	9.19031830098955	9.19720317546116	9.34955237912948	9.12198645765438	9.51250680825952	9.02989868962251	9.21460884510531	8.46225522442848	9.00995511001051	8.85787496558292	8.85233162267895	8.90065974525643	8.8897558236596	9.11515422218987	9.05451885253541	8.97492159510689	8.98938172629545	9.77651281440002	9.20737629113445	8.79016535816896	9.16508159781792	9.15658192733644	9.20047296560528	9.25784132456062	9.17416569625412	9.17655665300921	8.9746167823965	9.24142740850999	9.02576053513947	8.89084002395712	8.65142057200116	8.99074360125756	8.95137593704206	9.11348277012071	8.95702047038173	9.08314926477749	9.12272240895718	9.02466181544071	9.09256688287519	9.22208243402315	9.31827819720026	9.29782419968132
mchr1	1.51367303918096	0	0.371927141918835	2.0985234742871	0	3.02151534661382	2.1350859063661	1.57033441371946	0.362900413918778	1.14906162857751	1.50080879241542	3.31506957865679	1.38078739337456	0	2.13074097824087	0.329040529118264	3.68257747149425	0.770537568939476	1.59143864770943	1.77409859675297	1.04714569473565	2.32385954822026	0.695149322229349	1.80329704885044	2.11634428731251	2.27923127422176	3.41836132966685	0.236799230054286	0.59147481161337	2.43961343623139	2.78243815664775	2.13574934717611	1.76915554727887	1.02659923637883	0.796992568227547	1.09398052463728	1.98757587476018	3.36259225383782	1.76411437607155	3.03866128141376	1.58699704958413	1.81448239883821	1.0184679199478	1.77633340257179	2.13079107973878	1.65334815118207	1.26000200038787	1.51312431515547	1.59003978695218
mchr2	0.362104384024149	0.504494090681946	3.5800233254423	0.407402114669468	0.631153335492135	0.38061511426937	1.4017834868033	0.669354737194313	0.509813005799122	0.476297866235463	0.415133759893988	0.335469020967782	0.352303196483607	3.88672475845799	0.242671521955331	0.282624908845842	0.541746613514857	0.422878376210054	1.97130117369952	0.436564532807985	0.447505459856603	0.370655840468732	1.29527847669929	0.753596304509006	0.37262239049726	0.393458794219392	0.36596548696815	0.446208929894021	0.340428298673682	1.14675981697641	1.99129003482774	3.12169609291726	0.39197865470011	0.518726569143608	2.78879149949955	0.925306462410543	0.442682521546713	0.415250973496427	0.380501236432629	0.385218049311823	0.418689830066262	0.40936915637005	1.18495107259403	0.391324935970019	0.425046052568047	7.06904821519959	7.01794392918864	7.54013611555889	6.99683633958436
mdga1	0.0837806929044167	1.22341068086182	1.90727499761424	4.81491322230861	4.26963575058804	5.01643793342409	2.08294945433532	0.160464789886784	0.104687239081775	3.20461806560187	1.37314804046932	0.0297730455133267	1.48990826936947	3.72209882169246	1.4861901766882	0.46864304621222	1.96978864808893	0.107991693665965	0.81984914250513	0.832290068473419	0.808854438170881	0.105378084127796	0.680303812360243	0.368864499485621	0.102858247333982	0.113404529653948	0.282390364052915	0	0.0562647269014739	0.222792952681135	0.772531524688857	2.029088086077	1.17432902101037	0.856151947537842	0.919659938147038	0.14845026677398	0.153081381921944	0.156462827596327	0.0955160744555395	0.394674634909745	0.0546496734635823	0.13077776474945	0.462567030830657	0.132529083245029	0.0877152806118563	4.63236987886966	3.22778298699971	3.10667151600877	2.41749124716629
me2	6.67689106074893	6.65381600106791	6.36658187598432	6.3651906977213	6.46874067556675	6.22455471386793	6.57957797509252	6.28352901400156	6.51225027796171	5.37200763126429	6.35222090941684	4.97820753003583	6.69278369879896	5.83434058526545	5.90113503981209	6.03912215910864	6.35829497715825	6.40141936416049	6.46176820296027	6.44710124945059	6.2314583297215	6.4726109151756	6.53331306625876	5.98445947462202	5.74423618912283	5.80424462491048	5.31652012811745	5.95438826913325	6.04589134053636	5.98680932803434	6.27339242732056	6.28472658346534	5.83925569898457	5.92360488410192	6.18620894657612	6.24824487144448	5.61691459871217	5.6744321205374	5.98188894848373	5.99576489004149	6.08312591019078	6.1556956081701	6.02776780077104	5.92234368074518	5.84161718006387	5.90816008943593	5.9005847606956	5.69315210187948	5.60030871098317
mfge8	0.00953657357294741	0	0.521879746709909	0.119386409235882	0	0.393702875636982	0.908773303199989	0.288006271235635	0.0422737160774751	0	0.0117869307773502	2.08045763601219	0.216230860774744	0	0	1.29954937544893	0.0378325354528551	0.495572803594498	0.143253860424322	0.100294524275548	0.0124845706906647	1.51655655190726	0.0365601218807287	0.695802823267137	0.586035687786457	0.0230634202791365	1.24341234492006	0	0.0520231855840174	0.308729950768071	0.271173350929977	0.00999069144437691	0.165057927100741	0.192412086061919	0.77306917837695	0.0551278793082681	0.0374451411130274	0	0	0.167495970220204	1.16531853184519	0.556751293424833	0.275471097393046	0.496030217774944	0.0228004522570042	2.80942156919724	4.07325479859393	2.58063662279444	0.637700029463466
mlc1	0.634488749419059	0.119049688832973	0.202384431845462	0.144299648074919	0.0327764870299031	0.134462674445716	1.04104687313897	0.752423267667814	0.0745649514442732	0.651137296009572	0.0550445590853637	0.0340239114987198	0.0691003706304024	1.35579743730599	0.0190536482987649	0.46851715221787	0.0795124935456908	0.098965700280577	0.0375147540771251	0.0612011059417875	0.237813164298543	0.084081522584422	0.250992863915744	0.429910648248322	0.0764930812593239	0.210631196907752	0.0634901305650804	0	0.0418057198178932	0.0844399154432232	0.124143868577633	0.0912171875749889	0	0.123730973926931	0.462392608064826	0.948942419300407	0.0951203769295318	0.07047838751631	0.108259478364941	0.376273199825371	0.118921091570196	0.404051811706169	0.285962201376549	0.0570945819176406	0.0236795593888749	0.211167734423328	0.0639467685151868	0.636477623454623	0.111234450921639
mllt3	7.82338552680655	8.08671501849769	7.71030975123089	7.56468153860435	7.56036993488362	7.90624071351092	7.24415010536839	8.01933544604267	7.66547295249192	8.73280161407238	7.60837049172346	8.39758310179243	7.53426526099133	9.1894223985272	8.33829878858675	7.22326915889258	8.2726787261468	6.49044727472681	7.74119056921543	7.24968921140713	7.11398477882953	8.24263365252512	7.05574001182986	8.09174570560983	8.75079628820988	8.63620841911749	8.0572335537974	8.51182360495056	7.90667458995743	7.75619446590976	8.35878657273697	7.73849046957838	7.50638830231621	8.25615662316573	8.40827553518044	8.28716520122088	8.204587850072	8.02586499731622	7.66832570570925	8.02125185087944	7.67350920491676	7.80713235629952	8.06445478970662	7.90113633739213	7.9518084318642	7.05143460917569	7.02561739456245	8.0409016939727	8.03142311447483
mmp9	0.00827172648796715	0	0.0948396901404271	0.0164560607974284	0.176467054080462	0.342806530677977	0.24482432426583	0.0057363512349323	0	0.152639123163326	0	2.25413134957298	0.962621027433009	0	0	0.00784480920197385	0.0170087814051048	0.017101394647831	0	0.00671086109495052	0.0110038708235697	0	0.611147375631896	0	0	0.183260120774122	0	0	0	0.684222066291586	1.24488562677623	1.10194511000205	0.114440883716487	0.106199079625736	0.0971450262304904	0.042108128094632	0.788205302964524	0	0	0.0824388953446098	0.390579281189789	0.503663014057548	0.278842862873831	0.757959942055565	0	0.0717505278240376	0.383770075932998	0.11891594212706	0.137780679501196
mppe1	4.48983968131241	3.74037623002139	4.59398813164162	5.17747536257932	5.04536375229152	4.87970037870793	3.95932683017875	4.99877544973901	4.38637304345377	3.58669892782322	5.00589369348278	4.86988679171792	5.08038728403694	4.84991736719014	5.49409221140535	4.56138442846623	4.55971743049714	4.58901957574403	4.32745825276582	5.33530886075792	4.69022961625004	5.51732706987816	5.36625719742276	5.23909332866471	4.77354931727506	3.88824518502616	4.62912864109555	4.15954955528494	4.29462122452146	4.42886428095034	4.19625351846776	4.08941676983179	3.78549059652341	4.27083097671851	4.47220417733184	4.05813610673335	5.27835890895742	4.45871010384181	5.153226681505	5.35954633338751	5.64039351299923	5.17194393864793	5.34712938214809	5.48823460670543	4.52297362990142	5.08493082984881	4.87838051577452	4.8267482736278	4.89237317718798
mthfd1	5.97943546208164	5.1592119450998	5.37615310959719	5.92664478530406	5.52177834151442	5.45121810270336	6.04384240161453	5.48925245998442	5.50280985027703	4.30600830188661	4.86691949790336	4.65199807575488	5.56316588090103	3.91621473807609	4.8534293331115	4.91092924448555	4.69873105517476	3.91750880527817	4.71839237042303	5.28374842371375	4.34886565510265	4.8503448845925	5.16558787886294	5.75837833775191	4.66195557040559	5.31285010864599	4.90906122778094	5.01078681951881	4.26411121617181	4.97722482523719	5.00726862122151	3.84307051792553	5.15042055864863	5.13328534942457	4.94032384061149	4.70567153137989	4.77763495955335	4.64981839921906	5.17479133088544	4.91903673178628	4.99236361283538	5.05711776414708	4.66776101677323	5.26387858624433	4.38263391683691	5.70031683413212	5.65668373140848	4.99666849007308	4.64340824999342
mthfr	3.65519401662402	3.68235075233906	3.61503748122844	3.48422096453088	4.43739922190184	4.54647107555516	3.56713952304594	4.14734085247137	3.83452950244186	4.28964970577383	5.06792994100559	4.90792237388305	3.89994903451145	3.5390658551168	4.73548212354037	4.8402582105744	4.22373729806373	4.93214977754541	4.09804455958603	3.85757120159149	4.20753285900234	4.19184010910254	4.09641287096499	4.82659286314523	4.14660258624875	5.72889082781276	5.69552307932763	2.97157141896278	3.40585407208973	4.56760988439289	4.11148272682621	4.60368975986762	4.32753944442782	4.63842159485435	4.18650577916422	3.64809406807799	4.04234085805085	5.07442300652506	3.95009714769777	4.23048673547692	4.19691482711761	4.15395260503184	4.01669813510767	4.52944514110535	3.20878085063037	4.28614610995908	4.36007407882169	4.11041659168638	4.02007990083213
mtr	6.53478194498583	6.62068453970037	6.17258094923051	7.3745818123901	6.81437739990912	7.53814637201797	6.83577868989402	6.87263350733856	6.13478957898096	5.91449890472972	6.77241498794098	6.27282009713839	6.48536751443926	7.00915888576188	6.34195459342944	6.94561991636529	6.68449936709985	6.75103401272838	5.74974008641837	6.41648696457506	6.2352926065332	6.14171681399295	6.15645147105644	6.97867135682242	6.78719874555032	6.42075272546198	6.68065025995125	6.90290210452094	6.48942025735579	6.94221589286444	6.57496665821661	6.68789313267277	6.62829515371538	6.92505678403342	6.94500765983305	6.82519563609922	6.85025450986629	7.42512542638081	6.75221850963181	7.17442348731048	6.81467712922887	6.90753929823116	6.93037507156502	6.89519870573542	6.55343753922753	6.95183462262483	6.73378163234733	6.74758541421935	6.69888349153933
napg	6.26580677553258	5.80464634372096	5.89467416557295	5.95361903544908	6.50883041821292	6.15150315943961	6.0642877809584	6.11005661302255	5.74383504464072	6.1665020332188	6.20151759212191	3.96371722535036	5.92646332939784	5.54960047167369	6.1530855029589	5.9255320211827	6.66993020710728	5.94339855721741	6.63419833470675	6.16378529052232	6.04920908806248	6.1039382091745	6.10216372836494	6.25819940097086	6.06755182388879	5.70246242840846	6.89351802021037	6.90635848205331	6.15451155086537	6.15186314050418	6.11012603366968	6.47559167354088	5.65269035082003	5.88980898610281	5.86875552082281	5.91077552484855	6.53563072114102	6.49514321021293	6.66888230021293	6.1855306178658	6.35941877149909	6.66145749317585	6.50455023091237	6.71102258762522	6.12711241448149	6.35636433797743	6.42746874148883	6.55535532994336	7.06783145194709
ncam1	9.24205238786421	9.08952170439759	8.50513870426185	7.83132235163808	7.86855326565898	8.34786211357774	8.67224702374561	9.38926254293083	8.87424946522075	9.40676997195763	9.10931522632592	9.37591735263314	9.33982048522023	8.81996908609043	9.71717044870814	9.23555563868402	9.00598240264364	9.96359221956762	9.47168933038277	9.32275915889899	9.67214678476982	9.28954148480694	9.05645701877422	9.290274741283	9.33691059619578	9.13395971775733	9.59277621692362	8.84199447246667	8.97990191048028	9.10894704180278	9.10588941564584	8.80238660720378	8.67229927037595	9.06539353878501	8.83190783418318	9.17559832575296	8.91791077998322	8.81042626544948	8.96443961753814	9.03445053922371	8.76151486543371	8.37542728600861	8.64053248116072	8.97642672648248	8.75481868864432	8.99158892841829	8.6144242542405	8.91970960056861	9.07121000293355
ncan	4.95533309840886	4.95875783856939	5.30062257754899	4.18818302653884	5.82524008640882	4.29823437951094	4.66746644810339	5.26506085290158	5.84321520881288	4.00610645952576	4.91805986268145	2.69389613308965	5.91633621990442	5.37775335540152	3.9999767399617	4.85952470680091	5.19964569065205	5.81605508492352	5.6905789792392	5.71274502921274	5.58762069077229	5.73818111203266	4.77286122012327	4.18662178948551	3.37162279976669	4.29582930111896	4.9927173727792	1.63613980747856	4.61649095485583	4.05426045287083	4.14078821810395	3.69159873524365	3.59635993968473	2.84508063077215	4.18227372972003	4.56328590822285	4.12419245241848	3.45414440760256	2.93207259074365	4.32798462787651	4.17123491949851	4.13581462582427	4.34760768090355	3.94848529831735	4.05744161252173	4.03147901431665	4.28262315203666	4.43199598185972	3.96295587033051
ndst3	2.17423717798224	7.06713010680664	3.08755779461582	5.31891309460805	5.43720394829994	5.62920050416049	2.23918147134814	3.28596214221203	6.1168489966	2.96958029694006	5.18543973893652	4.24479429906828	6.68957311824793	7.51277967442559	6.44406221972826	6.94953042295384	6.77676728994791	7.44960194530143	7.54537997355669	7.0160162975762	6.27673890770777	8.62808069911704	7.0270833186457	8.9638351754773	8.19550486900441	6.86883276155171	7.09273443885142	7.35151005166845	4.48595196661123	6.73006844461425	8.46653356335684	6.32237190655053	6.86122667000283	2.68381550710075	7.80270274411122	7.52775187294244	8.9518743308337	9.1847032707137	5.62601379524908	9.30709793815138	9.24911914422335	9.24423869781868	9.3665559858068	9.40598842585961	6.84701077645961	9.40258381950324	8.87435695075856	8.86722119353465	6.76427599692659
ndufv1	5.79916037175277	4.06580320703784	5.95813785559011	5.86990989068944	5.60349015408026	6.15230005517935	6.06477983520538	5.63690356294814	5.66076864185299	5.96629433145759	5.89981512865153	5.6302647948676	5.85924329837465	5.2515820111317	6.05303398507353	5.87021994958687	5.69304697296986	5.5673245728168	5.82048176892147	5.74922129225282	5.52351836091776	6.03105106823396	5.65780947191015	6.0900757826865	6.14615745860011	5.98303714000535	6.15790773405716	6.04229981781777	6.07451656822686	6.10422027492448	5.96745937721332	6.27354013333959	5.90217538463291	6.60992734140445	5.77736184873837	5.58019674984968	6.05607927729316	6.66565043305969	5.81044875944544	6.73796453998002	6.67501124627442	6.52972976032409	6.33892745181537	6.27363729029109	6.06824021629254	5.82049044877803	5.79440988760151	5.61086066757402	5.56030164873225
ndufv2	5.71736660445357	6.36853177938308	5.52406712449646	6.11162813739106	6.41558004219445	5.56714961351966	5.79309135838274	6.04607671917248	5.54153621210334	5.81213391167619	6.0130124082839	5.3172440030624	5.20657641652995	4.41975056114534	6.24746558725968	5.81509632948239	6.06913501209204	5.48651423508249	6.17020269351068	5.58978385711999	5.14329300127254	5.85394675834182	5.51962524586358	6.09490172677441	5.75269266983677	6.16869999409029	5.33373070313488	5.04586535505492	5.70858428125845	5.47943268217998	4.53518266784755	5.9863874969561	6.16726338026099	5.97043886589845	5.44973369539962	5.49313908638376	6.22997661362869	4.77065781492141	5.75885186621141	5.68638678790633	5.852011325762	5.97803313425557	5.62176207962357	5.90419745722438	5.05647948410697	5.13059197785209	5.50399010843039	5.10431904540729	5.62396896331944
ndufv3	4.96859751452542	5.40052246083167	4.57755535666159	4.86447936955507	4.03201151853097	4.30078780461395	4.84541829578122	4.91742453234887	4.02235143279792	4.61794930043368	4.44529867740669	3.80083279169083	4.18299396877986	4.83544051863739	4.76180798537944	4.55428228017586	4.31060178896302	4.4182194965748	3.98312579933353	4.766181506887	4.79320247340611	4.32533290988855	4.41862136936287	4.37102097163916	3.54369195784558	4.81936655002901	3.97131003687241	4.77294041965644	4.32538123338336	4.64800872439829	4.46303956590592	4.09913244164857	4.21581582469989	4.55084108454357	5.01358022991853	4.09434135402322	4.3361612464175	5.04081138852655	3.70161927156798	4.62203487025325	4.43477589867964	4.62272513286286	4.25251867688481	4.64409291660803	3.84168779123008	4.55371103932803	4.13915592200821	4.37978021387957	4.41275112005076
nedd4	1.69674795845731	2.26171451774784	3.92120829232	2.52620042653959	1.09882888765453	2.77638738136391	2.9917796465329	3.09091310125141	2.21682338436153	3.57345448812344	0.399079086599437	3.50750397921213	3.65697537789827	5.08025693154887	4.43205283616634	2.23628963183409	3.26504275662205	4.78448067766759	4.05004293978276	3.16570261642923	3.27460029324066	1.41809158761006	2.52606094695444	3.17565257771294	3.40594906456465	4.29115405285086	1.34068565476516	5.86158689653882	2.22237811797471	3.98447059426587	3.98976793254194	4.94677797618174	3.14830847032043	4.77352821696939	3.58348637372824	4.29736155061923	4.74326776390113	3.58271293272389	4.86674164826346	4.65403192047083	2.73116892318741	4.78663549184955	3.30159374804903	5.75735392403696	6.86158168849915	2.86793980348174	1.98860587484696	2.59125729269373	2.40267129421135
nefl	4.38519057718571	6.29048489212842	2.03497248087683	2.24193433998174	0	3.66954100483992	0.658914455309091	1.47572574348866	2.9728148092649	5.5325428079072	2.23572097355124	2.51538639600442	3.29258741395048	4.35172841471944	5.98080209435135	3.94083208265914	5.3122145041833	4.68145597163859	5.00161381859019	5.06128716246871	3.56408423371705	5.50298634865618	4.20954644141135	5.49021273678128	6.0454230274089	6.10554816287086	4.54493736440898	6.1258594174546	6.32102014992241	4.8797093896769	4.62627918084536	4.7150726196955	4.72676296090528	5.47501735655904	5.03192636616528	4.44041663958254	5.58159750305281	4.94250388096542	6.05671195827229	6.59580817763948	6.50617697455795	6.26363003720298	6.00872120300236	5.40205053847709	6.80493206461038	5.5373584303057	6.58078901612453	6.26724416479584	6.67997273782599
nefm	3.37461720988427	5.61712213927381	0.59390205823434	1.02724912607992	0.0644916985581082	1.55479086395242	0.813113337388812	1.65586639424757	1.77958338153962	2.6404733380587	1.21742888857452	3.25414386525337	2.88112149999915	4.73278624299371	3.42953751560973	4.29987776144773	4.04615245684989	1.87726112728556	3.92167634075176	3.80933527494509	4.55332998706318	4.61900497130316	3.15999712138875	2.85442405201777	4.93939356518731	2.84959442366215	3.83881647795555	5.04291489745803	4.65445623017215	3.77629231066782	3.34602999864769	4.72864047584513	4.37876476350513	4.15696755502503	4.70071954221172	3.12345142481729	2.85323887390546	4.38573981888763	5.12682205817531	4.56621539904093	5.30820905976231	4.83678438477916	5.39918984839158	4.74893919737032	5.0285070084491	3.44265650033653	5.08217450411104	5.5767474072001	5.72400783122276
nek4	5.06231613098364	4.92755044031804	5.11470723846265	5.29686183758257	5.95886712894888	5.16323426896736	5.10864140651585	5.30085376687948	5.67710098002391	4.70145624907869	6.011136226323	4.7734564895521	4.24177211145858	5.96430235150869	5.18232067226787	5.28203173371833	4.57151937896392	5.47363371614773	5.70512877505918	5.41690959881145	5.75935581806731	4.91447352464345	5.047580907333	5.21830216698268	5.42234304572126	5.16875711205075	3.95754709164541	5.15978261334964	5.4619800644106	5.13203302346576	5.70244419822932	5.13934095733273	5.1323720995169	5.13749830216809	5.50463881365853	5.34113888643216	5.70445973069103	5.14766348964439	3.84371386603289	5.42978272810142	5.11329057037032	5.31552984368846	5.37756404064595	5.03040482106358	4.97071995503139	5.25692959638075	5.74612730315272	5.08253789693847	5.0801105334782
nfix	5.92919358504286	5.24832388121403	6.27710370185254	6.24202021754573	6.24560142526836	5.57951538609445	6.62631881850702	6.49462041343161	6.30273326724703	4.45854263153651	6.08651486592754	5.70489150266333	5.76443833245538	5.19259964134996	4.93956893735309	5.66183918980447	5.76373696749082	6.42258486870542	6.15976721281191	6.25347252176882	6.03768981625088	5.55219914577105	6.22486242742254	5.01649457268661	5.28709430279754	5.55231732442766	5.63755603981819	0.265759365961967	0.55003459076075	1.18374247682663	1.17414777132575	0.43972525281791	0.222745467441747	2.1274318826086	2.51553519452309	1.60272438537168	1.20754425190844	1.15652282262192	0.679114867049442	2.24984353670874	0.875476160962522	1.12107841385139	0.825023015534995	0.917310682321061	2.43988460732412	5.19526967336061	4.93900737300148	5.09460619020725	4.91421164190653
nlgn1	10.2179053431949	9.17214041627334	11.0164114641295	9.80170845590436	9.02209234295455	10.3062779635159	10.7619796143613	11.0229077307733	11.7219016056547	10.6811883558933	11.0671032692978	11.9587386588638	11.1894733780024	10.6216898919531	11.070709631817	11.5179415407578	11.1969448718693	11.2418141800771	10.7208859651877	11.6120431751271	11.806800601703	11.9786285777624	11.3102241899723	11.4396366783417	11.9466113067172	11.5963295966565	11.3605300843179	11.0584957862329	9.24642951278089	8.99545876835024	9.10623879817639	9.18435768940097	9.17264427166733	10.3666455384331	10.8831741124908	11.3012902132695	11.1006311065532	6.52595797536925	9.82404973130844	9.58316804763315	10.2300031136512	10.942757551123	9.73917019534341	8.90550825249893	7.65408999222119	10.011246393373	9.39797479778986	10.7292440983082	10.5707065758602
nnmt	2.86159836368762	0.0407301665366841	2.53749812195283	2.47492655534662	4.25825229771971	0.489311231927732	0.014562266301128	3.02860069082756	0.870450389746091	3.13823400480503	4.12054820637159	4.44263312430211	1.87092267275325	0	0.956154370125943	1.35889001579353	1.87485025710545	2.65776804248346	2.23662919082309	1.97877002138748	1.54509493038432	1.18057369066991	0.483529708031163	2.9563023241326	4.14197107472635	2.30090772391484	4.50608993635613	0	0	2.02194434217393	0.264748024765771	0	0.0187595948565214	1.78274301626085	0.0238601750382115	1.0175699351059	1.81535177863203	0.0318076055303549	0.766178167904838	0.0150249080133966	0.419152147792278	1.00846818285946	1.04277445633015	0.889917622545199	0	4.15564436985125	2.66622851384872	1.51333962307397	1.35076065688717
nod2	0.016513202823806	0	0.0590842484037431	0.0461048314110942	0	0.0347604496477997	0.104022948914352	1.95159529248289	0.298626233423446	0.741533036268134	0.0711454564023525	0.0463074228690559	0.0407660990217804	0.0602492278415345	0.0355935213268414	0.114153830183899	0.0244743002972918	0.0376896684983909	0.146747777094949	0.211255703595589	0.022915053342211	0.0120633993524816	0	0	0.0468565497215295	0.841206061263121	1.75231974415358	0	0.0494261679092761	0.0219531891297127	1.04266515898943	0.61479826483236	0	0.0229693885471471	0.804073021172271	0.528314495295279	0.011692493167716	0.0278114563305851	0.032416159972776	0.0118044169552796	1.92667497240375	0.0780244230315777	0.58869352990113	0.081005012943253	0	0.219425298411226	0.0116864255037977	0.264914997348862	0.238618953124751
nos3	0.0981336316382136	1.10122782096428	0.15674207124758	0.221406076375311	0	0.267765352585936	0.10860661696666	0.192117943512613	0.498297206659017	1.46595351198087	0.0869321170129282	0.436920190465268	0.470919658844872	1.50646762323376	0.489007024934916	0.584288547035341	0.115106188452434	0.0370784543950892	0.0872092169320451	0.527669455154332	0.107112711835316	0.319454685407595	0.129134274838421	0.232130017524529	0.12816441065121	0.203710962591319	0.0559183897531467	0.419546830359606	0.0695280292217358	0.637144539678279	0.799762403997245	0.434170239207024	0.45507755902839	0.55088976314961	0.192669601746286	0.378329965414128	0.706754364532801	1.19697653316524	0.21684752276325	1.20571044018549	0.115833496903762	0.312409554604429	0.562376471079325	0.139157150169835	0.815440514173861	0.425784438482211	0.273715698825682	0.207855778274246	0.190237213407549
notch4	0.571613519286351	0	1.38981568272275	1.45723442680565	1.04685212531371	1.19267519388704	1.17133046339158	0.391310317525076	0.87364345028268	0.529963934878273	0.666590365664546	3.33324581899185	0.201186932843034	0.148837292699974	1.75931437237267	0.698421730523431	1.91384261270727	0.0405264480508012	0.869586707318814	1.23193861465279	0.0729795654307328	1.57931919636984	0.64215830469391	0.0118877266678076	1.20506214429833	0.100200737299851	1.34473193543651	0.0677491999577605	0.966685906556279	2.13302027575018	0.39546011677458	1.29181570346744	0.218414419395257	1.38883646905956	0.600096924279036	0.649226856194363	1.76038234892711	2.467335047933	0.444155195615778	2.40151196632686	1.91557405672714	1.08019579058165	2.03211036703928	1.67536115092186	0.138854958140436	0.471193080252123	0.0376418486030848	0.898776184597766	1.01684429334051
npas2	6.76329895912168	7.37812484417425	7.5425825654721	7.16755554407355	7.56342402651182	6.42779214577237	7.73168266654857	8.16360959696323	7.79793948857795	6.97760101336214	7.48566402312441	7.30085857952175	7.38845248294566	6.98630277458049	7.39781333889517	6.92873375821262	7.07577762678808	7.50875229557223	7.45233258145137	6.7270769255378	7.25101065388075	7.22804583376573	6.63522258238512	6.48500748298508	6.85758662531461	6.9623451549698	7.74222536148614	6.38864137649041	5.5472276145377	4.99577628462043	5.37485166019023	6.051818719857	5.52769165060308	3.8415323958092	6.29893370621308	4.77003560984758	5.62120555149286	6.1248176913776	7.06237951965277	5.08062082810798	5.08143243489324	4.92608858764202	5.60137579610898	5.80975843248119	5.34532107337501	7.65442714123548	7.66602780424476	7.63144097380297	7.37251400077831
npas3	11.0247596556424	10.9254712284612	9.87166306936408	7.99549740810164	8.81375015690992	8.12556127134586	11.9941328007997	12.1432353461155	11.6055781605832	12.4553345930328	12.1402735678856	12.6597938028889	10.6536111273434	10.1076570239513	11.6772624559526	11.4770111799039	11.8789520128619	9.96652080884768	9.97553419427798	8.6425390212488	10.2491352530106	10.5768538259273	10.7381638857929	11.7765213763044	12.1018221089592	12.3120702151835	11.6919322521582	7.66463095646828	9.6309563956337	12.2656534807279	12.1771248797974	12.1912266388937	12.5265082816273	12.3923686246629	9.32403665255694	10.8476934171339	8.95166061191829	10.3973983662247	8.5195132057574	9.17756679001979	9.90731172594902	9.08507312329383	9.99110163183969	10.2607714352382	10.1116801783223	7.86494302042722	7.43837736122116	9.49701612885309	8.66648677132228
nr1d1	2.66281342397991	1.84692368617523	2.8680295879702	3.41927739889145	3.22034916983967	3.27449619175019	2.61993884319041	2.00708434644133	2.01220586320216	1.38492946203829	2.97595862722308	0	3.23225307829597	0.0455620958266991	2.95376835716042	2.5440216779059	1.78648486987364	3.21265431482122	3.97084981003152	3.41318101391639	2.5047646526611	2.14521822200119	3.29523659932358	0.190366267968186	0.22872363784485	2.30516844232576	0.917216018255575	0.139689187078503	1.91718309697732	1.85056341619124	2.16610036880371	2.03303631907995	1.89392852885465	2.09309400320158	1.48223722162192	0.789533423789706	1.71964888682253	2.60752588152588	1.45040103254511	2.40638785161119	1.7310650669721	1.65525827436284	1.87530284008392	1.69207437003462	4.09509062179678	2.24790770070061	1.76090284635996	1.59178024314864	1.76536745744726
nr2e1	6.09854082063034	3.33480322647867	6.39675410908602	1.36540931681636	3.46245880958375	0.721543768930312	4.95286890260926	3.97634520321522	5.41018091138516	4.48101783536588	4.75567603365778	3.71720285845869	5.66182936760669	6.70821195713903	6.21612019655278	6.17712281063835	5.15917068192926	3.92370222199575	4.4093302581634	5.45958057019438	5.27877009396876	4.70667585129965	6.25867019963623	4.74914281998464	3.59916585276876	3.13418668274092	4.94658004384581	0	1.3831595938791	0.0914233246550173	0.415550985681668	0.211461496533793	0.0709097583821348	0.140105031486221	0.182563567784809	0.0695077505460725	0.033850444652359	0.134201721225795	0.135002044580464	1.67650571765023	0.160712995585756	0.211045297192354	0.332150348493166	0.078125056906447	0.0660624275705484	0.134316371374154	0.0780707043062579	0.254130516400115	0.160773485219577
nr3c1	5.00063825135289	6.10819803623619	6.0555774527419	6.71466809671859	7.07424713161027	5.76336403274185	6.29376572173274	5.9839213910866	5.49777329473461	7.51595618951127	7.61296688463238	7.66831750714975	6.98035233804241	5.94543119445117	7.60744705634786	8.32336200702537	7.46366111629779	9.06106577075459	8.93188940748983	7.95890657454898	8.03868693260652	8.54274127940765	7.95365473272152	6.70373459178421	7.52271671260621	8.77807791825225	9.09553305698258	7.55089112461038	6.8971469862594	7.26422385700111	6.62039095895179	6.91197589898205	7.12982361713807	7.96540376694863	6.55398248539372	7.67268712493697	7.14795615207257	8.02640464697685	7.61705783235931	8.11222294291473	7.87263714656925	7.14685639693348	7.78641830090351	7.40609528412931	7.35601947104178	8.29042845885895	8.80262356969671	8.60226077588404	8.4210515375872
nr4a2	0	0	0.0026326990902975	0.15330195843276	0.209036935946978	0.950128472911945	0.0128282036885857	0	0	0.0200359690694092	0	0	0.392205520263656	0	0	0.787747215204585	0.0170087814051048	0	1.53563147224605	0.156343283143775	0	0	0	0.0118877266678076	0	0	0.0160905253542542	0	0	0.668009624607849	0.0102003231601129	0.0652087038692917	0.0166366174846755	0	0.618423327538063	0	1.08596301690057	3.15308851142197	5.00006221488214	2.90439758177502	3.27734892900613	0.402960932939213	1.35423717905216	0.0290646752670214	0	1.12933379891665	2.98006662399154	0.844205334985708	1.76470750552241
nrg1	4.49339102278702	3.33401485994802	9.47688719037116	11.2652256567243	10.5619407816426	8.74405750580922	8.08067147631673	4.31210851927213	9.66820829909925	8.30271953883149	4.6095815872709	5.44052899191356	8.3098357572786	10.915943556429	6.24040069761818	8.6453257168548	6.62146066208291	7.75906702114668	8.13975523377505	10.2964270709934	7.19020561719736	6.07283684804159	8.83865574970157	5.33377184208999	6.54470399027401	6.55064223044687	8.38543270681869	10.8556717367909	6.35198000321832	5.45499763987629	5.41518844462177	3.76448873158909	4.21403890958356	2.54072637036082	7.24622263618688	5.94169212248569	1.8124427754906	5.58750505278238	4.07771718135159	1.79768663177103	3.99850197558412	2.27029420502445	4.63084238441107	2.30174800217029	2.52781902108268	5.05396006064825	7.24553998576491	9.39228060782309	10.4309010733244
nrg3	11.3168903563549	11.7828318390678	10.7634728999895	11.3071197563249	10.9339590258475	11.179504805148	11.707442378015	11.088800347236	12.1578958319798	11.8190610951022	11.2188153316301	11.6137321744398	12.8204488360496	13.072570536021	11.3202182830806	12.192376411294	10.6657267066853	11.2144910074321	11.3666794720149	12.061208510677	11.7058341475445	12.0417498305203	12.03197632915	11.8408638376957	11.745113265343	11.4527268299894	11.3860119080722	10.7069880822242	11.5899569776159	10.6633673125272	11.1184911982986	11.2549719352529	12.0458469267795	11.3982846014285	11.8849485020628	11.8011911105456	11.6769212880686	10.9358001671676	11.2854663930881	10.879517063311	11.6720028763406	11.7575968475037	11.6506626897713	11.7954507628033	11.585121052271	11.4378413980731	11.685232284802	11.9803943336608	11.825519588552
nrgn	0.0635927317468633	0.156444770352592	0.366938997668553	0.517095925987979	0.0985512485476984	0.327901970655024	0.479569751301613	0.4488079603756	0.605539022097139	0.501433692844133	0	0.132747508168997	0.285078616408195	0.351901036005306	0.714484296085849	0.612417405593403	0.504786459288709	0.49814980894604	0.372632374634205	0.232134070834067	0.807829432974978	0.679015038173397	0.59077986940717	0.56909990719319	0.260149499539522	0.957678467505214	0.421189479498175	0.385239158418812	0.844709397457087	1.98808847017257	2.08943259757186	1.62890420858873	1.16127178611972	2.06513258447954	1.23419968422174	1.97136101837491	0.402892158213063	0.900955274467123	0.365376845239839	0.352825755096603	0.5574701054264	0.44726336119276	0.415224521747914	0.992281239573413	0.155357268868247	4.10863135526569	4.45115130090788	3.95185987363861	4.21222542286147
nrxn1	12.4518606183957	12.060713468836	11.207433961952	11.5019685770958	10.7323447373388	11.2324068257525	11.9029293733723	12.1789861369612	12.2931106568979	12.6039815364015	12.0785767626164	12.2580096419554	12.4962772031839	11.0646443004846	11.2807905409478	11.4979076255681	12.4218019311979	12.7287646056436	12.4700836225047	12.0794985520319	12.583846575282	12.1937230931923	11.8174203270793	12.3226447446896	12.1147452432347	12.1219049217365	11.8063014337319	11.0237724734908	9.99330332298582	10.170091460312	10.0523159280053	11.3028176555492	10.4690518337621	11.0778220880567	11.2551363092601	10.7821655090542	9.46429601485113	9.34326145328354	8.19349085860965	9.37549299854951	8.232557697297	8.70388643398738	8.63294507988126	9.08656790451459	9.39454497518585	11.64001030067	11.5364185330812	11.9308780692214	11.8290475710316
ntng1	3.2065555532176	8.28853105278284	3.48666450202348	9.51624283902639	3.04309978246351	10.5705850419518	7.78430222642606	6.310088250539	4.57684516628033	1.54953832430344	3.52278324260004	2.85839869933804	3.8050117322597	8.01026652456985	4.75330809980968	8.10993472980898	5.34234838507979	5.25043952126831	6.05557765229197	4.4455305173817	1.34038816667385	4.9187057340713	4.22937283286862	0.389127659043383	2.61034265087254	5.85152383850498	6.19465958099968	5.31246395758276	3.29024135695558	3.70918380836259	1.22516835902437	7.64821368861038	1.50139195902359	5.19969784596333	4.61201211587087	3.74926439946267	0.432852964515375	1.55006242708527	0.45932071047192	0.656250507963001	1.17595573242401	1.4325608477979	3.4905934649513	2.69964466292143	7.06182545787023	1.62457680018267	1.77801882638876	8.01231650553539	1.80898638807016
ntng2	0.915664187958693	1.82653479598646	0.176988824796498	1.85567849196087	0.0348666691285531	0.734070225669172	3.32700947020208	4.68384958124141	2.93362390212113	0.161881840659114	3.0903214859161	1.63755773979451	0.279096187775026	3.90793174851063	1.42369694305432	0.398653074677872	2.4441768515113	1.92712087917898	2.25068442823205	2.2738561077917	1.65108892687273	2.63591102951061	0.741102753501727	0.608347544233985	2.63451238929874	3.91742962715078	2.8371555595569	0.307890043828624	0.156253427348957	0.238269181534509	0.533305842791487	0.884371244754844	0.147043902437095	0.463723368742191	0.775736784935442	1.34617806341698	0.135719184112582	0.0742802871253949	2.35846790259055	0.770236161523484	0.23370635012383	0.340352477654417	1.47732345349682	0.470446455973554	0.301324507806952	1.68572090043163	1.50966616188253	1.87224602547195	2.93947567786714
ntrk1	0.783045089164537	0.122126186702118	0.447753388483312	0.855271167866898	0.0335959700833503	0.19854505881698	0.0944119125049034	0.0687140324044785	0.132686437269364	0.447267932263161	0.775172797594301	0.0585340092014161	0.150598745787743	0	0.0827236506168676	0.686757430646495	0.140465429373501	0.111460944441856	0.105927698853524	0.869585120237594	0.0966921681549502	0.0800603253447868	0.708780899321425	0.288870387436977	0.0961353788972106	0.0200986561678966	0.0996986177154268	0.0803496645333167	1.8107521221441	0.688654004126921	0.274359382456126	0.160681013909525	1.93441728151702	0.10499189715683	0.373825505085897	0.604098013280239	0.135124184975679	0.139226619839456	0.926768238460689	0.0437020893289963	0.0782204184265101	0.696072838573851	0.418895030816674	0.181563923061111	0.13812971421263	0.824305204308626	1.20606339785941	1.07661933955996	0.682661860823805
ntrk2	10.1700990035147	9.50305635385598	10.0994790936238	10.0020840759064	10.2702398955451	9.9999902786823	9.12608780185601	8.37393495588313	9.37525104006965	9.85178273513405	9.07214597902071	9.37263775789812	8.15902312581514	8.3930809044738	8.92221426419311	8.6054222906407	9.33030707618912	8.49432407892659	9.10834337673256	9.08019470309593	8.96819725058172	9.24038359993256	9.28721706926297	8.67387325070761	8.90044432018773	9.27099454285055	9.31125746548038	10.1704098258026	9.90146256629809	9.69019518448194	9.81799812725943	9.72232118414382	9.65235951854307	10.0475558377996	10.2618667569921	10.197291652319	10.4675745868254	9.00217800809706	8.75739224300021	9.20778833443635	9.81056843767398	10.1810560491358	9.86918467978333	10.1454715049488	9.42215567833254	9.14374617642216	9.42671261263334	9.23367426807405	8.91466775309756
otx2	0	0	0.00758367152420264	0.252713023156859	0	0	0	0	0	0	0	0	0	0	0	0	0	0.0138279179864062	0	0	0	0	0	1.78748266383066	0	0	0	0	0	0	0	0	0	0.00962534219547297	0.00645172746246542	0.00510809486475677	0	0	0	0	0	0.00381733460593381	0.022680737197813	0	0	0.000788844852648056	0	0.00383219718098822	0.00567211810468643
p2rx7	3.46088043219933	2.20789640528838	3.68258124675513	4.66951014274574	4.72371851865222	4.42626618129193	4.3537451210896	4.90526261172267	3.89784292799025	2.05672429870939	3.17345404217817	3.95683366905462	4.45154803790327	1.34909004084206	3.04902114210343	2.86865645734674	3.82901934322124	4.11699168206646	2.34417476545363	3.91481718347331	4.4170810091062	3.86971685091993	3.22644264214795	4.38439003334773	2.91524968492289	4.07153918353954	4.49330460324491	3.40905469537904	2.97237893572532	3.7952479070052	3.75861906205637	3.58820205608813	2.51340940662489	4.64967185469209	5.01306418051558	3.783564358997	3.96390192319916	2.84104511731203	3.33818811008224	3.99093767861336	2.62018952324058	3.81700429862257	3.80890404123606	2.54850375407733	2.3459622142032	6.65375923663123	6.3640821723544	5.85504746824472	6.01440574267632
palb2	4.22588206995819	4.46566511360646	3.8419800909303	3.80127772009326	0.711595517354738	4.06121854434361	4.18237812758785	4.02910155162748	1.35808687085364	3.03040709889279	3.85681079347819	3.55347056914928	3.32581771945381	3.67207400578128	3.11943176298273	3.50396453527418	3.26177627817356	4.21361055149992	4.32663681042353	3.55584195404585	3.59848981582306	4.29923274276243	4.6414406495447	4.61093607510688	3.50803696724673	3.49749227014823	3.10721109866218	3.1070662886839	4.00709912113186	4.1871471533888	3.15784274511982	3.48715456594557	3.10353923303408	4.23299714177602	3.87172266991028	3.16923129912384	4.04599553979914	3.91370219814283	3.12369739712782	3.61194570285323	3.9155523356732	3.7440805500265	4.24360973916494	3.72565836546065	3.09483115171739	3.67711670518609	3.93687070171943	3.5425705544372	3.51006942497621
pbrm1	6.88790344122402	7.14384000785146	6.87664586248952	6.86328990936779	7.32478324666832	6.89581142579437	6.76266613112836	6.73271813997895	6.938625015902	6.09174742959572	6.86511424818205	6.50250405334253	6.98612202598616	6.63012177414403	6.27483303427234	6.35531039202715	6.8849071588796	6.83401664800567	6.6780199164347	6.65861795123782	6.95550786844461	7.07517972242725	6.66748769395486	6.33910726905907	6.4905229597082	6.9073877588264	6.65319089159076	5.71368564336762	6.65022775603071	7.01458025015927	6.77306929614615	6.87889279619259	6.69451223079181	7.06625207660522	7.28219884146787	6.93447698969457	6.87943989190039	6.92782512292352	6.93076536341564	6.3875991446523	6.29794852269485	6.77864003226723	6.7876021080819	6.75113254779649	6.46960779446728	6.6269451593821	6.36936038896784	6.57888076267265	6.64395905026421
pclo	10.4963873870297	10.3304113870608	9.82139294857674	9.60380568790587	9.88278086294751	9.65026235339597	8.6722893049741	8.9054527446812	9.35131619929715	11.54016491452	9.0976833456353	9.93315361577796	9.81259484030945	10.8588234353719	9.31598212165661	8.86302458630066	8.61991585595509	8.95217838442948	8.887229938874	9.58315251175204	9.07519825790017	9.50497246315762	8.91474753946792	9.82989970010838	9.83589900619996	8.73275022118915	8.47173117361863	10.3124002522188	10.6926670106542	10.4681583549956	10.5180408982354	10.2509876316929	10.4397899291413	10.3957035431114	10.9524806141067	10.5643925741019	10.4314293645268	10.4809960607066	10.2500967107755	10.3123867620737	10.2951719345783	10.278123246812	10.387084464522	10.4223471261149	10.4565236061043	9.05394689070949	9.21911979237219	9.28216399110185	9.60727985553298
pcnt	5.27753216088791	5.42850322065604	5.96348499038699	5.85623203577195	6.60294377766314	6.37168970981526	5.40734731212869	5.11934248050275	5.84781580690504	5.9890953987986	5.61721795206468	5.56194988623597	6.29815057057832	6.47627344897341	5.34895471921936	5.97283714600088	6.22717057644535	6.60125407366148	6.31395976562237	5.39515193666656	5.95032609730305	5.78242219497602	5.56516759332079	5.76485116070304	5.71704355455561	5.70028933708991	6.55814791479291	5.69529595213251	6.95206524953703	6.74750663459843	6.70289700313731	6.4769328006788	6.68527217287551	7.12751917190138	6.83554327071491	6.87012671692462	6.68013120621102	6.98510554779547	6.86246391380468	6.98236549500071	6.52423155613302	6.59023327493357	6.72517290846568	6.96468499399632	5.7550894653321	6.618033485778	6.2501195031519	6.26085745058453	5.95393892924958
pde10a	6.64594019331286	6.59800079304474	8.42613306376625	8.42483770604964	8.46110646465931	8.30970611036699	6.94177653059166	7.64146187809267	7.38098754469472	6.90445406472436	6.5752534839899	7.9385909594836	8.8522874097016	8.63958678520789	8.00263262211434	8.81603471047733	7.98806661232501	9.26225068772647	8.96877422908458	8.0687262959675	8.74583067510382	8.54676819192952	8.04863515907384	7.53765686193475	8.41314332295572	8.21565670511696	8.54015090332484	7.3660551125695	8.195021603075	8.20681543278848	7.57661447712239	8.27782862335335	8.34534578693997	7.1722735596203	6.91112177137609	6.85270190217559	7.65908038052561	7.114320539561	7.13154781837598	8.09511633196023	7.14948551993793	7.4109763053935	7.89966325839752	7.60464185397638	7.66540007588938	7.88051506255932	8.32894200177454	7.84518635927589	7.09196342026718
pde4a	5.15368695728384	4.24861430058042	4.62593340389726	4.28494521907443	4.34403394398292	4.80541623517623	5.34601117113714	5.03723522128617	5.14977121840648	4.66810079580591	4.57111909873258	4.39744354367694	5.42014833513337	5.10815888590433	4.80588494309778	4.99220071101631	4.70711419827562	4.95845555426053	4.76017990094254	5.31396302966086	5.7655764354041	4.75777113055259	5.54017928871066	5.11953704214012	5.12184852403027	4.4385202843733	5.22878368067143	3.73608030132415	4.87090578904895	4.9055112970936	5.12152096039928	4.31525834234386	4.08595647552899	4.8002938666106	4.5826806378112	4.89695011450611	4.68831785016217	4.69314446146887	5.40078641786837	4.90809527185268	4.51971933710577	4.84283088512587	4.96032408640137	4.63832880665185	3.54261799751984	3.67418469618415	3.51842183387531	3.64963982948296	4.39507630757806
pde4b	9.65287692879126	7.97335746720427	8.52883479762077	3.98806729931923	6.57298871846143	3.71033453534015	7.7817415450245	7.11019324662428	9.68955616522767	10.4318393778202	9.02999415930498	10.0760483060824	9.29918798425204	9.53651524216785	9.47137955068744	10.0707946261298	8.84040753954154	7.96821586930209	8.57827459306621	10.0449128375389	9.5703701754208	9.9246881514409	10.1857232256136	9.87332406006635	9.97902110882018	10.249537661939	10.3373145951785	9.56773479939853	8.3261456325457	9.29627658927491	10.6760260578989	9.20544517928322	8.59734469525409	9.0766743893022	9.83036566234059	10.6990718190085	7.37605193479733	10.8645812615102	8.98826242993595	6.78045163948844	8.38868028605685	5.47147137928879	7.22802138505812	9.50316440765117	0.933479124420903	6.87211902029377	6.97377305308059	8.31208328284368	7.36534514306628
pde9a	2.69038799548773	2.67749198296053	3.25034473501741	0.452429491510019	1.79911358941665	0.832753371818433	5.06439042287356	2.38581091987839	4.42973737309427	0.683762738165294	0.53964064662657	3.20610286226081	0.293875427385942	0.546697437555003	3.27242944615449	6.18010656851532	3.44135237747869	3.67198828061808	4.00197030411534	5.61677996228664	5.50683870456543	4.88101436936065	6.1035065673479	2.01639640463452	2.27333162474229	2.33370746447271	4.06123114466335	2.2826655476185	3.07988919802738	2.77640433223365	1.51760733634789	2.81437031630166	3.91854472182089	1.51211682782318	3.84808720241252	4.03096115787689	1.17337647680861	0.374776204137363	2.23061688325166	3.87551735661893	2.50680847641167	4.14761524131933	3.01610662193852	1.0257938225888	5.2998628221698	1.14620892113241	0.796933347175572	1.51715351885652	1.32194990827147
pdlim5	5.79678685659045	2.2986517471819	3.55108544579954	3.50743131432928	2.05546858104984	2.12204455424574	3.32848788089735	3.81814764835166	0.615103428292898	8.61393024917183	5.13855249392466	0.556287358482627	3.00840319903875	0.796871399951723	7.01802840301303	6.89187215502511	7.22865719867819	0.566987244481671	4.63741093166091	1.50399141823176	0.624878172633884	0.684869444139448	5.69170039467982	3.53365582474358	0.268362646310466	4.37297758158565	4.85093671660367	4.49936274406871	6.40019319904556	3.9439683657068	5.13326887006958	1.46775144889406	2.00485953165372	2.515972697852	5.53925351394833	3.40175575500398	0.388241566938727	2.95550417663679	0.656702932304988	1.14218572570126	0.423898351899975	1.24508068380589	2.54913001210372	1.08479951161574	3.55232258164338	2.85129888031727	3.33292021972535	3.71195228960981	2.02550275006527
pdyn	0	2.02340524283515	1.98162561622177	3.0790035188894	3.30833000410127	2.58174219805507	0	1.39527430614506	0	0	0	0	0	0	0	1.6294955215506	0.0108279545154021	0.0172557577498378	2.5891474315722	0	1.20541425335175	0	2.77498554413095	0	0	0	0	0	0	0	0	0	0	0	0	0	0	0	0	0	0	0	0.0478232925516646	0.0084759830160374	0	0.586033611848919	0.520343526399574	0.325181634148057	1.19715823649842
per2	2.64073012083399	2.26054842524218	3.39650326667628	3.80204914708245	3.94053005711382	3.81071393079241	2.52511621832997	3.51840609635109	4.39854991750081	1.57603204627863	2.7026336090811	1.78720383858459	3.32270564221485	1.96970161470048	1.66973296879399	3.14101728594025	3.43875845816708	2.24550418144959	4.85089001369035	4.02078406344059	4.18066363111343	3.68391649062169	4.02723793491506	2.90032758597033	3.53543614066533	3.57683845615167	2.41831572279777	1.23706315458322	2.95396285413368	3.15261843393654	3.83374484874056	4.23006425645152	4.00535587976665	3.22154211427729	3.29031071194938	3.7510078526394	3.58498943077724	2.46231883928588	3.13155474992397	2.25608856825307	3.01232498584276	3.09249906038608	3.62562901416524	4.14946659980674	3.16884690552779	4.09781353496637	4.13035853669048	3.77945672463417	3.24080964592657
per3	6.2961747142359	5.97361655590222	6.5213040973944	6.95124274504622	7.84134500996348	6.75342643459585	5.93333468725778	6.15249801073832	5.94435809986473	5.56739941848821	5.72396832258967	6.28068633984743	6.24740330229553	5.29045205132321	6.35308505741566	6.34171806262859	5.99020814055217	6.23196475716127	6.62787936035949	6.52466550921744	7.38645177966319	6.39433835595022	6.86554126984858	6.16736716134263	5.68885202354464	6.4115957253203	6.88603135690537	4.41310254006698	5.58450347034288	5.97710541554594	5.4640833603798	6.63760560956336	5.98564819879155	6.53807778107011	5.93450046106807	5.94010142828392	6.39538726655844	5.08560183782974	5.36627709653178	6.38121933591405	6.59496245885195	6.23701717417437	6.36079249112756	6.61212776055793	5.94916627500124	6.03802061826425	5.57004238728187	5.5027614871269	4.65209694335098
pfkfb3	2.38435343174744	2.44879147656026	3.23658099892257	3.6033603839341	2.83561818643886	3.61424367820561	3.40886564521095	3.90758332684359	1.74489224898788	3.6402114739872	1.18279385458809	2.74558168740281	3.43639795067741	1.70831333110795	2.44247621251276	3.888350188185	1.84453798969903	2.5509216894357	2.97398972440599	3.32945849235075	1.29213515920513	1.31867328398911	3.80636601765274	3.64352239232068	3.09836412155454	0.781225237587356	2.48970492147218	4.42484848067675	5.11617764088579	5.10798686281851	4.66759185223319	5.0015352923385	5.26645554099002	5.53564511958524	5.70994457266757	4.97938817039975	4.51115672690332	2.63116187257776	3.4828176351515	4.4108229266273	4.61019594016368	4.16651667513049	4.5519373522458	4.00957731858693	4.03048453411755	4.97390298082035	4.4883249293342	5.29489545230485	5.22466329391842
pfkl	4.56734654011969	4.35486447151867	4.54336886870444	4.50975505581315	2.48585261699249	4.09124927062595	4.63718720540254	4.16307020754134	5.01348258245734	4.61751653996747	4.53636186507049	4.90649442525005	5.27384027312443	4.87347162497041	4.40449185730731	4.62639170804835	4.54424227881136	4.4403829119766	4.65561206274595	4.40276064456285	4.95441442008137	3.59408353986624	4.73431048712343	3.84282490259373	4.14185242596947	3.16585342621766	4.77082613950109	4.35851913056587	3.69165978111602	4.12517150106427	3.74980969422901	4.23363401736471	4.4929763580758	3.41546690764725	4.22873081807389	3.86186506885106	3.16259241585617	4.72904025894959	2.45274380802067	2.8305078548384	3.44847072078771	2.76232904091188	3.67595827457607	3.50811497805378	4.00380405595924	4.97321721259936	4.36814735381245	4.59036099127011	4.50736151301536
pgam1	4.65550587960792	5.06584649581996	4.36568952808076	5.03910833744718	5.20808816433947	4.64877448490305	4.64319401393311	4.62422041222272	4.3427337912531	4.67818218817062	4.7398731012778	5.21375079104401	3.56880640279557	4.05961805747607	5.02714785738758	4.56883618921935	4.77366340169355	3.63975634755616	5.21739708194319	4.46046998529958	4.0083118122692	5.00103733047091	4.94478555976243	4.7334382965139	5.02617359012764	4.55067814993854	4.95111384312299	3.73982348164572	4.23153248119294	4.2067780015344	3.3233079496857	4.98856422238693	4.32796430917546	4.57482733661863	3.62842378380383	3.77943476655793	4.56788472582369	5.48224039715033	4.50956245930783	4.54534279802279	4.49682374505689	4.84600345865424	4.5504127493484	4.22700229091454	4.66393051695638	3.77684852142248	4.32988572649521	3.58271242699257	4.11282346539458
pgp	4.88233946460499	4.91036081305634	4.34264114246022	4.5268951190214	4.04523553348761	4.56115613162185	4.08509462411168	4.73194317220602	4.39747893504448	4.69923250977705	4.42654903826737	4.8516167320949	4.68133574559995	4.19828810698708	4.37210558921186	4.42264832132958	4.69504740204771	4.71026087476629	4.46932324151461	4.50594134697674	3.86187796852476	3.90105773814748	3.40479714990518	4.36660834661662	4.37874874676302	4.00220860754036	4.20918702733969	2.66691425734141	4.15677010587767	4.25001335679441	4.32978909221902	4.23720804831625	4.44977852183977	4.69502651587565	4.65017426582972	4.31982961220342	4.6986674444109	4.6251500649086	4.64321052584692	4.72374606687826	4.85899221861217	4.5488378723978	4.3590966205323	4.51367359749139	4.73373627881822	4.71634932846173	4.53883958339301	4.3410593648563	4.05912845414221
pik3c3	6.53548317195996	6.32162004661081	6.09195471594949	6.7241996319835	7.18295960032949	7.28495297137073	6.30650486832098	6.01660729902634	6.47629402789413	6.71215429333906	6.16291795479673	6.2623504664045	6.43078671640455	6.83164204955962	5.68076345673847	6.30450355817507	6.36039360074299	5.77111702783647	6.1978076100716	6.43579292125848	6.23317711850153	6.52651770551491	5.56126502990608	6.7340245499797	6.25593460941869	7.15654820407057	6.46739377625152	5.98874443810107	6.66298148023302	7.33526912748499	7.57740269311399	7.29289822742887	6.93669446798647	7.97373226030743	6.61796489351173	6.77572970759288	7.05301703674405	7.15629841501048	6.21440616563315	6.78817775496603	6.90156601361141	7.01790687984565	6.83887363145687	7.10945365035222	6.30954420097704	6.96519831607677	7.01885924388976	6.97073346308422	7.02993120168885
pip4k2a	4.87301683925611	3.6892275831924	4.28150464152703	6.46622022397013	5.9296080459504	5.47956525815943	3.80663751818211	5.56875539971538	4.6750994856992	5.36052932714792	4.4103295706065	4.00711834027766	5.89786674845444	5.61221771902426	5.23158562521625	4.59818116420633	5.78633315057974	4.42697519093614	5.6225473769775	4.66160026128969	4.19011385939768	4.61218380091703	5.5513145184288	4.71080588278945	5.6235537836574	5.08815050341368	5.724147914695	3.57436070960494	5.23776675509718	5.12212518587746	5.0512232998062	5.04301984446539	5.20386752437417	4.74694850868308	5.23140783081032	5.56048355453101	5.0304716005788	5.01916235946564	5.39100259733362	6.50572344165559	5.96416917831105	5.77659884236886	6.10443626104866	5.66644331129217	5.81507096096252	5.38582548097758	5.57187578866801	5.42999784289999	5.57422324170365
pip4k2c	3.51537890937294	4.50323022320734	4.16752388272173	4.03225533377707	5.24739263002878	4.56773094420229	5.14040550238279	4.29158271011152	4.34484823452096	4.21751302246627	4.86075720164816	4.05636511346802	4.6089371874966	5.16722499743604	4.67783423534202	5.42099211281125	5.34305968570022	5.1133369462124	4.94242193530226	4.91318349630147	5.0904326253659	5.55215041785358	4.41838474585964	4.59150068447764	5.27160876542464	5.64664666237121	4.35667852268169	1.05753414534939	4.33087393713621	4.5595764268069	3.94934816428856	5.41288816568544	3.98236070293135	4.94027412623178	4.00595081960233	3.92211067500697	3.66898457286788	4.76076651208723	5.61607845954763	4.39259686635288	4.12555969061282	4.81902787104136	4.4596664965001	4.65769453393441	3.2817261394609	5.94980143347026	6.26072392528823	5.62470390988958	5.7846872657964
pla2g4a	0.339241049953338	0.405415166213091	0.986570469387977	0.475594614331106	0.288870104019145	0.778230279752071	1.44358273012055	0.684046431002069	2.63598260456457	0.221627054124222	0.875636100865793	0.293319626983791	0.665683282014788	0.393334590061653	0.21720539902749	0.284217864706171	0.332175835466686	0.372569482332648	1.40186427126312	0.557434598497883	0.321822139472829	0.687846519057783	1.60772951363919	0.368928782382861	0.261880991100234	0.529063701415262	1.53834998022081	0.200410815664895	0.44952820215001	0.482836927284632	0.606160105104315	6.02470693036892	0.359789444030641	0.372855617936408	1.79490664230594	2.18947276717854	2.76929136029478	0.262553908377911	3.26627772298236	4.4035605542573	5.40257063202443	2.3526879984633	4.24520896638875	0.466186270533163	0.304425762578611	4.262089454286	4.98607397427464	5.28555918294204	4.02631974781842
pla2g6	2.1669637663553	1.7575477287354	2.60309178567813	2.3070156513201	2.46046521471746	2.09156291968862	2.32426714353384	0.736707472933758	1.94112964184164	2.44719531719283	2.27349518158331	3.61486824922264	2.61561053478691	3.78893497675988	2.02553407462712	1.47061646165971	2.24526481923064	1.20867762664123	2.9412243892005	1.9546387310736	2.05594894980883	1.47073217859348	2.23965209484139	2.15740385373895	1.99625792170267	1.2037895806889	1.59159387703963	3.37242431757028	0.48964815400791	2.43421309871597	1.71551685926334	2.15850956498616	2.41421421591352	2.84935290337512	2.69588155460059	2.3719363672067	2.90957309031819	1.57269538857234	2.04454670470644	0.995091183881462	2.40305539327683	1.93213553476087	2.61388789802928	1.32495555675371	1.53034062284303	2.48925842744702	1.79157230313249	2.26345816531716	2.32465045826252
plcb1	11.1314199005416	9.69803776532381	10.7175679427136	11.6168724719751	11.0132828050755	10.6557435698176	10.5397222635099	10.8082059254974	10.4382775773472	11.6271752864187	11.3633372964363	11.3205522519947	9.47126160962422	8.92211201928727	11.0744885979193	10.8942178972532	11.3048787929603	11.2726975212423	11.2537510716907	10.8247253852192	10.998402860146	10.7117527412567	10.1133162216843	9.38382432489129	9.58471928842484	10.9919110165473	11.0295799401135	12.2550875160477	10.5988258938299	10.6662308833324	10.8410929300622	12.0941356167003	11.6958353965181	10.4538574095956	10.4977780241506	11.0301029611524	10.617551049189	10.1484783871348	11.3372568840769	11.0529881847428	10.869248603798	10.7021578166972	10.844583604784	11.6445777715859	10.6691628446757	11.1699933337259	11.3882374195063	11.4664981827905	10.4397731023166
plcg1	4.00058471399599	3.96733297684929	4.09662189145057	3.48080603128065	3.83843246459385	3.9246419824111	3.80874521606294	3.08138598930756	4.05858751667985	4.15484297381341	4.03924211679253	4.01188211269275	4.08560413212472	2.37306238466853	4.92028658222969	4.00736371629869	3.16494134987351	4.59092388643138	3.91712370568105	3.78486837968076	2.71683948576386	3.02107013576686	3.45397974704136	3.30092159986515	2.671618791472	2.98358376143206	4.55820413203182	3.49187874401353	3.16622455596582	3.74251225144328	2.98066001955306	2.78967187624556	3.1016798238099	4.00105179203107	3.77377115008976	3.10302959010818	3.41580341208595	3.32195507303238	3.89161312102139	3.36108628622547	3.77978889169681	3.31709433550985	3.55139050692839	3.53390180612893	2.80519173174422	4.02374211320657	3.38898135526668	3.70329376235031	3.36602797937847
plcxd3	7.41564184533434	5.53655404120451	1.99847382797153	8.21949790493898	6.03857108735267	6.26120790087348	1.09782454909463	4.03834617546852	0.543131694305081	9.3868376218388	8.11575480728817	8.30313859740973	0.964878662019847	1.45008535608354	6.30513553061233	4.015419447763	6.80741788440368	2.79421573637063	5.40174192439568	2.26978473244912	3.64199284161488	1.32599780126621	5.20941307488295	6.78643474289786	7.70860701058488	6.60263807853271	6.03319998858105	6.62386595607211	4.51294911217376	5.79280569927417	3.11286288458737	5.73243069441868	4.23326594554098	3.43332380071474	2.99426688975967	3.39513723078767	4.12712187172605	4.37596109271418	8.62311935885178	8.99295314652242	8.51330058909547	8.1411864072123	8.25862068416864	7.38027231983222	9.2774355499569	1.06293190863378	4.73531638090922	3.26626435997649	3.25674382624787
pmch	0	0	0	0.00617977831878139	0	0	0	0.00879153566100469	0	0	0	0	0	0	1.29069969070364	0	0	0	0	0.00413531236226589	0	0	0	0	0	0	0	0	0	0	0	0	0	0	0	0.00713630145954418	0	0	0	0	0	0.0775331913047985	0	0	0	0.024648487814564	0.154625630092273	0.0303865669401992	0.0532770538748996
polg	3.63463027623519	4.29891917200258	3.4683650716973	3.93352304004558	4.06612548562451	3.93052934743789	3.49119818216108	3.5733044502924	3.55368904156312	3.29356466989579	3.99485924871406	3.4660261264232	3.67526210317361	2.08672175065795	4.7943689195098	3.3046011928311	3.9413251124941	4.15907145443828	3.5093850653775	3.45581764338836	3.62986618906017	3.79181213367838	5.37333581629182	4.00795578435404	4.17481339352532	4.11770191539992	3.96512148067121	3.80699693470155	2.87494402085524	3.5008064372121	2.97027016495656	3.5839606340356	1.76965183403966	4.8419299531275	3.99984890585004	3.61462474026338	3.62878152592057	4.3274435870342	3.16604745749413	3.66590517334382	2.80870203802455	3.71618208927287	3.50259772764382	3.89937517660106	3.42508229368913	4.21846015954532	3.72956047060748	3.95664713483864	3.99048501880223
pomc	1.15102094810669	0	0.619432925990978	0.929908586582602	0.0464711116802433	0.084113071969351	0.626668760895021	0.777207815845161	0.58788060105218	0.412231180557163	0.342088108359179	1.30783538709313	0	0	0.994886658692534	0.480400830355969	0.67421673502898	0.0139382009774226	1.14005958330825	0.216530117383853	1.02634747210309	0	0.0107722049789391	1.46490096749091	0.668837733762395	0.0455703920122346	0.0124072013275283	0	0.451581184660185	0.58358618084853	0.428011476681366	0.499431098516128	0.724569579826505	0.0594991896528198	0.620785514901287	0.470578963842372	0.0102214026952564	0	2.18865807616015	0.670329755333833	1.14753046720003	0.509547402130181	0.89850435193957	1.36540999602949	0	0.733418738479801	0.37823250356973	0.390395885264292	0.439228306856666
pou3f2	0.140009138860831	0	0.0896829232921535	2.05995437216368	0.126861726146247	1.7445524348873	2.12579709441752	0.606878212440997	1.07918923909413	2.14858669654193	1.43521726653213	0.720780722895277	2.27581533356365	0	0	2.80561996840024	2.0112102307161	2.40713106027557	2.01128385841923	2.41987375933471	3.36295127875602	2.91576228254087	0.013526420879468	3.49712414079561	4.53279028285459	5.39049152057766	3.40944792058381	0	0.333917781334272	0.412664239895111	0.804556099442538	0.227007290537272	0	0.371970031481866	0.00329993845375115	0.0154465917474778	1.0398180555583	3.638626614882	0	1.0426138885181	0.0491939511171978	0.0296747239531561	0	0	0.0222461165247407	2.55788668312553	2.93774809948216	2.56951059761794	0.712257673474916
ppard	4.00896862119915	1.48135784694766	4.51898449493656	4.86203349974178	5.41387962139082	4.23341889332057	3.10645619930885	3.3717354599786	3.65687306956711	4.12972499099853	2.8942652144197	4.15463991255469	3.70395494216075	1.92456170222469	3.82800310888755	3.53630336020628	2.72112478777027	3.91533111029289	3.68610940576726	4.22500185331881	2.71829849143549	3.3882716595794	3.60027439277485	3.28127079300935	3.36230618231975	2.53179564949058	4.07525416243982	1.88987767416887	4.09308449514488	3.40441392309884	3.44040158392333	2.93386945544872	2.17831212808091	3.50486531199566	4.34236856550237	3.36802446410905	3.47719924230938	3.57568856844297	3.1557375771054	3.06658900846549	4.03581558190584	4.00845766617081	3.85655958876302	3.66547531885361	3.49034741967196	4.45778476072791	4.08168841272144	4.20165957854768	4.03366165421651
ppid	5.89037689101211	4.70149527368885	5.52616586471004	5.79696782804025	5.82458152269722	5.57296271058515	6.14141460180474	5.96002765700331	5.34360537981579	5.77504606269323	6.2613075864239	5.79524537244122	5.14039421302924	6.1646931707952	5.73164324454612	5.46499525388867	6.1503307849235	6.03356990666726	4.99060457870335	5.93059093206394	5.20284474625677	5.85986000058525	5.72252285679268	6.29280732739532	5.88973076127641	6.01806505720862	5.71047337028188	5.71901254165358	6.03141284165492	5.72747750641447	5.14441352468572	5.82739987098423	6.03307473036507	5.55181160140438	5.25278084343714	5.68598078322355	5.98626210698321	5.35087060219202	6.00200417878964	6.23270142793888	5.82687156395865	6.19180107993703	6.07454889295825	6.0918457885686	5.95915947669957	5.28477506510696	5.66899103794949	5.29750215692847	5.54218436517716
ppp1r1b	2.2279826947043	2.62194921895308	2.39224193625141	2.06085600381641	4.07317236574754	0.54595602709287	3.66661160624396	0.690595008755243	2.51252560852042	1.82774488850707	1.74958607075384	1.64477033791821	2.04925560778539	3.30697722186331	0.0189233108112403	0.713285212913429	0.0192500720127941	0.998584259792241	0.0747503175155056	1.38367583499051	1.41356308362865	0.017987094967119	0.723130027235045	2.60264014630187	0.430483039796771	2.77798074929212	0.0155044916887188	1.54725435367456	0	2.24379270391243	0.488843757893862	1.03746152763401	2.10440727297621	1.25793296601932	2.43733996695194	1.98978982490305	0.139443993885187	2.36065113783473	0.747751432799996	1.04068099284089	0.835917010284892	1.23894455709797	1.45841095751595	0.232016569368695	1.23892310225155	2.83735687201294	2.93154876861297	2.5167845010895	2.79254067937457
ppp2r2c	6.89985784964354	7.38472390884019	6.90733217063866	6.12217018087605	6.90573913127289	6.64017447023843	6.9118604751484	7.05627721360034	6.39997333736431	7.20384818955028	6.89100538925674	5.71163524046261	6.80957637432193	7.20596414427675	7.26191792533555	6.96974027255587	6.26531193008171	6.71865577304045	6.673077677345	6.69875929162179	6.55778865144341	6.07617033298184	6.14234413824018	6.9998512966892	6.5713050997616	6.50009369530109	6.94209218663402	7.736986798697	7.33925028796107	7.50086936636929	7.79296395505479	7.68241517158105	7.44918526418465	7.09551179556309	7.02666510683403	7.48385315628316	6.63991145361619	7.49592366157101	6.89400900671547	6.08020877850961	6.20225854811077	6.30845881163539	6.18796400640333	6.70538383261765	6.18913075813868	8.24996888388783	8.30138484938145	8.41103811923439	8.14397978113504
ppp3cc	6.87692612279575	6.59734538771488	5.81615167453174	6.20635409342877	6.6580432061305	6.03824191573051	6.48508318008282	6.05112757116373	5.4279379812976	6.46975641435897	6.02219889684384	5.80671664595412	6.13562844162118	6.22545695219178	5.38434032029434	6.37334213683168	6.45179450217634	6.60481161235785	6.1645117651399	6.3293021277279	6.43481618271195	6.40814000168486	5.9492851243851	6.37836457184201	6.51981706977285	5.55486324459611	6.32089024359894	6.27083296019441	6.14916016867474	6.61837052458349	6.87108650305515	6.30857803350689	5.67176579473597	6.89991721426998	6.13357852633797	6.71314150234618	6.33437501909933	6.3937638579694	6.64782117727485	6.6131635655024	6.42130342801965	6.57949063454314	6.61622226152481	6.86921849322505	6.52119430807436	6.06364012986911	6.57073098266324	6.17015381076037	6.01039405419809
prkci	5.54449960539208	5.94440940736289	5.93074727083881	5.83132903450879	5.90622487872582	5.83446295949209	6.17419965950676	5.82238013724077	6.02566271435242	5.60072290364917	5.49930058878943	6.71648599994125	5.92432772412864	5.83393723307998	6.08884779999341	6.17931258643428	6.33911368432466	6.81291569935307	6.02899606311028	6.35903123999408	6.24824487144448	6.2464211991412	5.87118620529467	5.88133008865864	5.6097189179814	5.34767663944833	5.7729727348397	6.88814498472329	6.11236256099413	5.66460941196	5.83829554939021	5.4788854348297	5.13208900754429	5.73866895206591	5.90811420330853	5.78040643299587	5.7919145875673	6.26338001012181	6.42914408224418	6.14335953880002	5.9516369810002	5.87658030097315	5.86743368981067	5.83251511785276	5.26879030727343	6.83332301079718	6.52367548541707	6.57480663313116	6.31194916594403
prkcz	4.87767087182804	4.86993259606985	4.79458395262558	5.03396970799183	5.55215988499766	4.72510561460383	5.08375847205336	4.96757978159131	4.62020446796453	5.34503021880402	4.23456414203362	4.35609105367884	4.88609227993366	5.08288219981237	5.31512404739135	4.81457850293531	4.41320588619131	4.77430629723358	5.41244238780053	4.48980341157595	3.58700644507039	4.47954426669662	4.81330656522903	4.6547704313266	4.62977459134497	4.5844313829924	5.30945688676278	5.349346709429	5.02485960465087	4.91557379382021	4.97858411638356	4.91234526219371	4.25561982988377	5.17950960120623	4.77594871097979	5.15216432634473	4.46815731371959	5.48003193538063	4.32266165584477	4.77877625772887	5.45005056996789	4.84970306137872	4.76421848777719	4.37501242662412	4.56947998491405	4.87324151806804	4.8474989004664	4.7863035957729	4.80692994971512
prodh	2.56078169347052	0.901164149743903	1.65394643565564	1.59739727446939	0	1.80441189114859	1.8033463080739	1.96445235749886	1.98866329746685	2.31594431294022	1.89398415979426	2.68290891861055	2.1914246342746	2.3719409435965	2.15869921320911	4.20986882069142	2.11590021129739	0.131671605644641	3.71472379098877	2.5840596105242	2.12046289885704	1.0815001762949	2.52892743056563	3.36535530210975	2.24213721091017	0.75814838295969	2.47631680242175	3.19835747774086	2.5214654772396	2.44537040265771	2.23881073721507	2.20444597666208	1.9031599258361	2.51510866315124	2.32369760003997	0.998727414680732	1.04882517053488	2.13759612540534	1.9067150878143	3.06207403239804	0.764751345484339	1.10156125282485	1.36088979943257	1.06645028929919	1.11194803410934	1.5717531530914	1.4140431867194	1.63158959832699	1.30581912487981
psen2	2.17027231891997	0.0487390878959594	3.03546471186542	2.92965636261905	0	3.64584038047768	2.3583162053529	2.44532394773358	2.64074940916052	4.13747759517214	0.650304679621409	3.32987836616114	3.4157875039129	2.28096571209777	4.35776715211333	3.74137889032531	4.12421915529491	2.86603695238802	4.0812510883609	4.04107736511038	3.62063797121667	3.68265477585589	4.80719853110667	3.02145704564977	3.61420687417824	4.32511688587571	4.63100673879435	3.91471350467853	3.27486904145522	2.67504392344508	2.90867120930199	3.47557637290495	1.0597594455953	2.43602167889489	1.4414975240124	1.89241691841387	3.27398287880046	4.26750586595598	3.65676605724041	2.85188160838221	2.65575299548245	3.36169209525245	2.20186032142603	2.93659768901603	3.86730706296439	2.38384892378168	2.3885560977206	2.52694051965687	2.61619398699384
ptgds	1.83939408529175	0.963851320918055	1.96797680690215	1.51299190628979	0.103282933248703	2.01621816601202	1.93253858810563	3.78163248825268	0.754236582327117	1.94884937328862	4.65605067941849	5.64010261221785	2.6389943189566	5.46589743167158	1.99378701978941	3.02573809285815	2.65443760314624	1.74991950697988	2.84529513595056	7.12732787144918	4.8639330006728	6.49130492838554	7.37347508450184	5.80628151839946	5.98579344797647	4.81963804189001	4.15538333228776	2.00768457107052	1.80137680324039	3.70529674462653	0.772022955408534	2.36955721633469	1.25703536715553	3.83637661348045	3.04644950047903	3.66083280508616	2.13731399363424	1.53799425695945	0.120871509000423	5.76465560146287	3.88293644902544	2.13622682967897	2.27146272909372	3.24325488639965	3.44122211350823	2.21708054401807	1.81964856598009	2.78573927194461	2.04792884771325
pvalb	0.0390059406996997	0.0397374197254926	0.368047072687873	0.0710336839390489	0.0371505568374366	0.170164404834708	2.03510268598804	3.49430807632481	0.0271684500663856	0.0272016214293436	0.715870972368536	0.0322991524854472	0.0254621476018175	0.935203019540702	1.22157397503904	1.58485237079636	0.0309971721131145	0.0763918723652905	0.0532575731320682	0.473376094086628	2.13654085947449	0.0118519376497003	0.121279280573778	0.0664103201638295	0.955543958390679	0.0693679505367136	0.943902952932392	0	0.974380189579812	1.21828086411825	0.0219559939994496	0.0269445835949286	0.933358333034297	1.07755270069008	0.564035588432399	0.285207952444913	4.00677106412891	0.015991466595185	0.031814900188261	5.95506236548961	5.80469972468029	6.92692927747606	6.06301340425889	3.98081408698767	7.25568483497	0.131365628644916	0.0348190555347071	0.470908208778486	0.102029980582185
rapgef5	7.3716146466129	6.54064338222603	6.73178966253346	2.5902575853293	3.79412585289985	3.86929720389875	7.26822911008778	6.21440285297395	6.49142379862915	3.72462704873935	5.77731039533287	2.9833473690907	5.58143394967188	6.14111224453009	4.25109504695877	2.71762253585817	5.3107983071282	6.49951107922158	5.94916676769768	2.57654317958911	1.22655914655443	4.88063758154376	3.13133687535073	4.29978940533907	5.88076930051172	5.66295047180177	5.9061141807251	5.4770653733632	7.84132470365091	8.81867969781329	8.85343816725944	8.39382476662558	8.46191007638875	8.92497193248742	6.85821977497554	8.43017459366376	8.74498802746497	8.86078738289403	8.10601197306417	7.54058293454597	8.25830806778967	8.58028079859004	8.54475711014806	8.16963092567729	5.27069533607137	8.89983560102143	8.95870631846192	9.3881767808921	8.93021913280668
rasgrf1	7.26941075875145	7.12065663831951	7.26032111747108	7.50064426399634	7.72988170467211	7.50147966903354	6.34139300363234	6.93790229977502	6.75986977518096	7.31039672019505	6.66859854790185	6.47513535693145	5.84243170786244	5.97624756010619	6.91951955713015	6.57416711833289	7.02246349604912	6.93214019652384	4.55684329244675	6.31314797851807	6.9916876710807	5.63234611892835	6.25908072392528	6.30773883701509	6.36619244105065	7.68633005709039	7.16018020893353	4.749685522829	6.33873899747023	6.4870752381361	5.96202081332931	6.330012646895	5.58845587757631	6.16466065822429	5.59226760570079	5.56542634833292	6.40897508301194	6.72563579393546	6.46504181654195	6.08274064859471	6.44812697614976	6.63405397345753	6.36688409661227	5.95074944868567	7.01500693862084	6.06890827480245	6.29798639874397	5.86177129964109	5.0762809784251
rasgrp1	5.92945732880774	6.89834103371181	5.89835993637954	6.81602262062617	7.2280709960823	7.0143957008173	5.40617165443178	4.41803649317476	3.43026981544811	2.80720532743625	2.77942514272157	2.77321165688056	5.0581178169154	5.31996282699249	3.5141920760821	4.66839400158724	4.69451189649145	4.50869070987726	4.86159213433393	2.30941798456141	2.95896997934569	3.17080581842379	2.60924775531741	1.69564115575087	3.57592206726033	4.28796948413621	3.14593486771108	5.97704600474114	3.53995252797902	3.60170585712866	3.6745340386684	3.8945616634211	3.22905282667169	3.52367584919845	5.37853461602272	4.62972965569992	4.38167850883412	5.0905613821451	6.43294368615595	5.95108443051144	5.16861032383634	4.09611026258413	5.45477450387532	4.22674663190823	4.36542836182028	5.42972052065648	6.48304303375361	5.95354885811209	7.11526994482288
reln	12.5618634495001	12.1839693976934	13.0703680265304	9.51862531896298	12.5074281705944	4.26377474669879	10.8456454974295	4.96294392861544	9.66179192887648	10.5820367453105	8.61697642278837	7.88660508988973	6.66978548650623	11.7844157429612	8.63274299818531	7.1502524395816	7.08502841735531	5.53863956153864	1.04451883276827	7.53409957712579	8.91417493964862	2.91245889154781	9.22453253895391	3.23137687775221	1.09987176310884	8.61730348537311	8.97018148441344	2.09352900982692	1.26762508359704	8.74864644278997	8.76797166611302	3.68369946319265	3.60578938530718	9.73557812955329	4.67333639056481	8.78802787877759	2.48043161703582	5.94154170714638	2.21819479687827	1.5451983475019	1.60258714729525	2.14790696949953	2.77128245663261	0.989821164509321	1.2062711257037	2.69938501116832	1.17189482631605	2.94013761432785	1.1378846727732
rfx4	2.23058213529052	1.0968175614902	1.75088810942899	1.07403301683109	2.49025520349602	1.35016883534334	1.6305562895368	0.725044708689152	2.15417607403314	1.11991386925888	0.672824859992794	0	1.14446063126062	1.29321992632428	0.36817498194475	3.28176524151552	1.25004764595456	0.921208795133662	0.690653620019355	1.43547440144672	1.30251888217983	1.01468159083592	0.950985675957538	0.796518590526763	0.886862820271954	0.677923895043009	0.137432646336177	1.20734191175103	2.01433654496178	1.35110500285198	0.552375379013774	0.763483796653147	0.194548527216723	0.324993793902191	0.993512589707126	1.75168057616701	1.96792704803331	0.752621697159026	0.617789761929184	2.03840382952434	0.441390785042026	1.14469898600366	1.11418116853756	1.49162256473963	3.03499485961654	1.38382869269085	1.1506689273442	1.71418490231631	1.37108753870411
rgs4	2.32564951268283	4.74961963997427	4.6335009154877	2.30094459684728	0.0546784268741482	2.97295369202761	3.65039462122293	1.38379273543516	4.39366244123886	2.7906526811825	0.0543571895473813	6.42537211619822	4.03501688158392	6.92261221314636	0.250419624593314	3.89487553881411	1.41517320180882	4.55387076707279	5.21924365754895	6.02776516983686	5.84187971070555	6.67056981936062	5.28541257367626	7.31410843245442	8.032774273537	5.33609572781556	2.8753440261404	2.72107489105662	8.48194921578858	7.80096552688381	6.62532609709442	7.34365426792787	7.6337052872229	6.3370784427862	6.16980757671618	5.68785670446625	7.66168057505935	6.07866229367272	5.84973853631253	6.66315791022055	7.04786615688464	7.2735577410516	7.16407853257289	6.90243664476561	6.4036993097814	6.99337922582578	7.11213892135371	7.25870743321535	7.78767115846639
rnf41	4.74631104637073	5.31475593591975	3.73744849157204	4.65260798594955	3.48739283354182	4.15035040563097	3.85720431768161	3.92407907190602	3.9771999547585	4.97992317429458	3.50894288545992	4.52257989927257	3.48746190976406	4.74403097798969	5.52534452722245	4.75861093772505	4.85194643356038	3.29923337295733	4.59597632587289	4.25165070496821	3.08762695969208	4.78111878956813	4.71980064389121	4.71940875498211	4.52740475220677	3.82303843371782	4.99090554478968	3.61248260675566	4.84613041522262	4.07555487896204	4.2650030921329	4.9058694794978	3.90117342354693	3.9580693504766	3.69464444051045	3.48996199104335	4.28096744569429	4.48483152825771	3.22077120966335	4.10688562836502	3.76324020441746	3.94378661248153	3.43891970212325	3.06387582042887	4.17822152324897	4.03805535191792	4.16708948504942	3.75195446251191	3.93060025137044
ror1	6.89182846774119	6.68171749479076	2.23241463044008	1.54901900080724	1.24349590452137	6.54802356189952	4.55178480327981	5.71736721510844	1.98855208178178	5.71320762162197	6.82907479733949	0.244968712134661	3.4914750632696	4.68969500299409	1.45069511313891	4.82687518627759	5.7712534847172	3.14250135626562	2.74486549277357	2.27981375169061	0.546445960444545	1.85601036516177	5.10654783845661	1.86696511920554	2.60634286826895	0.648019680341892	2.66306498498762	4.26001074251382	3.33668828839623	2.18486982515934	3.23012048958785	0.426025357511361	1.051107032191	6.51072861899948	4.79777856497725	7.62010519485461	7.0628235096169	1.62744367830347	1.81059908745641	7.49113719748599	7.87850165957815	7.11469356163421	7.33752891727836	6.24847949040203	0.260915828318747	1.48685866105865	2.26939448134383	2.41166973420293	1.75698682440042
rora	8.50400918309014	8.31636969752087	8.82075697792023	10.402139803181	10.1203615186564	10.1015450954754	9.00680968254097	8.36051953876911	9.23262241071268	7.33758006991932	8.46053403932143	9.16567502011665	9.71938296800371	8.77041282396655	9.73985775392972	9.84000031068475	9.15507825160233	9.8670003375813	9.91952224039254	10.341553580936	9.74308824746687	9.44662558367773	9.48224169618705	9.06846590203658	8.78765437491414	9.00273081375513	9.55557382619665	7.77681969527699	9.87531724600311	9.35684101624479	9.18720190632018	8.88067107864986	9.33129925363358	9.60256318035932	9.75866658373484	9.47426001544429	9.42737553766835	7.5998726097696	8.05501963497011	8.89652086540115	8.6970771668911	9.68054935597646	9.32680325851321	8.81171958244221	11.8432991926456	8.62180672356436	8.30874051680406	8.56875372795101	7.60721193391522
s100a10	1.43709134770581	2.08103687517807	0.103888213926431	0.0182808913501619	0	0.0663913892044908	0.0372078087842322	0.0146671813570435	0.97376363664075	0.0305911426703286	0.461013623474043	0	0.0295794345410559	0.0505708476367437	0	0.0244236005642445	0	0.0346738250715619	0.0450056364760986	0.0186755602363376	0.0244986644149955	0.0500252037742546	0.0131492187305673	1.97707325980884	0.0524840066697698	0.0457516493118964	0.244461979764868	4.96101528663224	1.63865960307716	2.50331133147788	3.80771967169083	1.87696046720407	0	4.15598070579393	3.10540620616461	1.0442675063834	0.0131399305533206	4.65597972229714	0.0409240258482156	0	0.0116589360906533	1.11727812999738	0.0905282116901617	1.08827052434307	0.0192444204175983	0.151625447449199	0.0494438464584751	0.33337644461272	1.03040671042605
s100b	3.40576974962874	0	2.99943360939035	0.817363835573788	0	1.27778433262754	3.45725528566871	2.14896913215117	0.0233779885880108	4.33437561768045	2.88270307009559	1.71969922622076	0.375844001348889	3.47137588564891	2.79042622494878	0.845006075305565	3.46392487324844	0.0505630468142078	1.88248762116456	2.29886999207365	1.52192967862927	1.20466195899476	2.02292856704788	1.93081026702844	0.0427692581851298	0.894319943274734	0.0171573834399266	1.95949244863137	0.0149263728966389	1.96751913246189	2.25530537145968	2.19284823973213	2.69118647818728	2.99108646266168	0.784783683704041	1.16937626902957	1.34277673618114	2.59129904864332	0.0231811039438458	1.47988018138507	0.0154781297051384	0.42174786136379	1.08304602975193	0.864031097007582	2.31471750330463	0.878578283051476	0.738029878706087	1.33970740484681	1.31958033462671
s1pr1	0	0	0.00496213396833921	1.89176904268942	0	0.876843361932998	0	0	0.825542396658997	0	0.0161331686050673	0	0.00874844785160763	0	0	0	0	0	0	0	0	0	0	0	0	0	0	0	0	0	0	0	0	1.03801963780581	0.00419689589945676	0	0.0131941362381329	0.0341378429261286	0	0	0	0	0.0631762004589592	0	0.0203381168640224	0.0177046424259699	0.00434109586610563	0.207515721840628	0.0432902610438802
sat1	6.62729311122769	6.30921130107245	6.52970602598309	8.57764608457102	7.94077095808679	8.4778885280339	5.83612283524641	6.71141368393682	6.10262433092391	6.1845647582168	7.16289147704463	6.62851844770951	6.34227578656448	5.78954120891097	6.20933619063826	5.77859601206918	6.35790981898772	5.88481279524424	6.41917227230477	6.90099477358096	6.75916955212401	6.81318282960453	6.09568036453766	6.78733085165931	6.99378835551322	6.25537553048904	6.21372112851585	7.07129716719857	7.49354262463604	8.08611732520031	8.57612180404217	8.58288476424198	9.48615246034225	8.55607241462335	8.18774478913938	7.44877328944543	8.78437670763786	7.9840171258326	8.70944738793565	8.35175591780998	8.91294372061754	9.08950093152434	8.79917947963104	9.50138982038755	7.09884523890086	6.60465300045372	6.9381353268497	6.8145806715482	7.2531168071264
scn8a	7.65003756235193	7.95011901871474	7.30345152139105	7.76723255947639	7.9781518555583	7.98681623181896	7.89898019588475	7.54161446115115	7.60110864778625	7.47344146588809	7.70167366004916	7.7189497065955	7.522233559503	7.65266401221023	7.44780973742404	7.92240209935628	7.76199241957261	8.39686710393301	8.2179174515621	7.83703560593285	8.10628288412863	7.9895941396965	7.73513084396712	7.38954592574434	7.9775307245366	8.12518606522465	7.82640557014638	7.85833476897595	8.29953324533849	7.92431653617457	7.85885938118567	7.49782581233365	7.7906462063559	7.7353631065251	7.69962403890614	7.93533876556366	8.16345482833973	6.84099999406489	7.69831738989024	7.93129465533749	8.24845383169542	8.3767878607973	8.25524240340541	8.21714820828441	8.20357241894757	8.10518333359864	8.30079786905932	8.39135082226435	8.33535267976197
sec24c	5.11516690751172	3.99044946567772	4.60131535221243	5.19928427638182	5.67961856343441	5.02597102386649	4.80914723278143	4.92372267327012	4.73926604790685	5.38461872310302	6.13089626366991	5.48369577873325	5.05788881947459	4.20549769263504	5.03306256909349	4.49107851385218	5.20365457063371	4.55407159883408	4.42174217209904	4.56403800365825	4.76833202801075	4.50293138735291	5.65358418899058	4.42860552306788	4.82010056959909	2.69666335319826	5.28510610306216	3.65794588814542	4.78763561652998	4.95178140619272	5.0018931961958	5.27335400635747	5.10477606967411	5.30260562376284	4.81619602310352	5.28080587682908	4.78886942852986	4.96581660066906	5.23223172144497	6.02328928983798	4.95078104196537	5.14073841678852	5.39592788284865	4.87195376805711	4.21497975299495	4.82829361353648	5.05998082614943	4.76239639083837	4.81371465899963
serpina1	0	0	0.0103552272802603	0	0.0303275655621796	0.00459227214882227	0.0174920148741764	0.0194828415569286	0	0	0	0	0.009641725751427	0.0994289159388018	0	0.0326927360520444	0	0.0282953493731573	0	0.00906163659122618	0	0	0	0	0	0	0	0	0.0294422785380932	0.00518954373475576	0	0.0185500040290506	0	0.0182801206795052	0.0175310977330101	0	0.0275954472405565	0	0	0	0.0131443580634623	0.00353187030182127	0.0640968624919539	0.0084759830160374	0	0.0244157889901801	0.00941926650871472	0.0172875156265091	0.0221753665151723
sez6l	9.7338301074554	9.3224482842645	8.54501392004988	5.63854932672263	5.99691531086663	4.75402317584071	7.83130972694571	7.89177560587984	7.62299626312968	9.06544305755183	8.36679463700105	8.43077548684949	8.45162264578217	8.7312394905089	9.27593794117925	9.07056824479492	8.61207908110299	8.70633733187402	8.5274214162683	8.81729756559946	8.86371617676749	8.98413197065347	8.14094030585805	8.08888762095215	8.98112573824315	8.76154487991846	8.59624353374329	3.19707983949857	6.95971415233758	6.12509146944885	4.49622980715958	2.50879599857462	7.11037640939609	3.59344413082249	5.24641895682561	5.68340165408535	5.5449138159018	2.94750719913652	4.83192105833562	5.55051882925276	5.04743966686621	5.89505153370471	5.31869865302068	5.08463595551602	8.57899515215105	7.92025021644383	7.4822950525042	7.54589533699628	7.19185165226537
sfrp1	0.313657144118612	0	5.37139000862438	5.24937657477594	3.70016836829718	7.49769338936594	4.40154017450309	1.44111114610371	4.73989014325694	2.0905101263999	0.0915338698151582	0.0937489310629094	4.86748465758969	0.454102408642845	0.0929039995886623	0.439537674292469	2.93398788205716	6.22811956519471	5.74600310821028	5.3271688107265	5.29781742285234	4.63869006195934	3.85217263842536	1.8244834889667	0.783018830043504	3.69870919005491	0.173782146890643	5.05307834051683	0.544520115350399	0.544794941432071	1.53641007229045	4.16611357744289	0.127932101238663	1.00528551621943	1.3285988479514	0.142178143391803	0.0949113228242976	4.2906496400215	2.04696317482374	0.0547514607386409	0.0494069026305629	1.75300104523084	1.79366899441267	1.50536147526769	0.176320563910966	0.309046082889878	0.405320157639975	0.299905238591964	0.18341919453083
sirt1	5.43400572572299	3.89020595751773	5.07521924950375	5.10688441219274	4.55008216222129	4.97150350601989	5.26181761940507	5.49621984720428	4.94087349321684	5.55440687154043	4.25167407678911	5.01918167928386	4.47371163044635	3.09885473803106	5.02690501380291	5.49065271274715	5.25013341456958	4.19742093241795	4.73857695886165	4.67065231846832	5.34134111123243	3.84225135215343	5.25208967639141	3.68431310774937	4.84364967878667	3.82797641812433	5.07433816249778	4.60341361983048	3.92276738448058	5.243085412801	4.90534744833526	4.55672686138981	3.65403426527514	4.70186823759383	4.85334432440309	4.51200144052945	5.24161738206865	5.11702256722267	3.22391719985561	4.10729180353258	4.13835192894188	4.34658437642263	4.08742464751518	4.47692683449198	5.40459581185441	4.29214353792708	4.35878572016527	4.13016793123701	4.20717470418944
slc12a6	5.62466885130282	6.43633826677101	6.00401973933893	6.15043274469653	6.13118550114505	6.1797974509483	5.88853675219761	5.98523923696353	6.03634529678748	6.13848766342915	5.53613498227816	5.74321307347812	5.70604644188774	5.85404553203457	5.72409796959072	6.26185309145817	5.24470252540908	5.4794213641539	5.75980644482746	5.98227672503699	6.08831272014205	5.63316671139554	5.89244615815529	6.22952909095976	5.8920599452769	6.74341573492209	6.4040546491883	6.38477408173817	6.15474683309434	6.39786198933011	6.25265010669038	5.80611573327316	4.73444896332272	6.0311075461582	6.21710602630136	5.57979683120496	6.24669880129061	6.00648070582528	6.49579763765491	5.78092552814301	5.77723374447917	5.85475545601499	6.21516603047024	6.04634459179755	5.55935965188083	5.84549406539456	5.69269276880272	5.73072282020131	5.80823160812022
slc17a6	0.0303181909605761	0	0.0760910839306061	0.249994794330242	0	0.62293895460313	0.117289012483982	0.026967566516209	0.0147614530132187	0.0775203922631693	0.0192172625567641	0.0638909875058714	0.0344476761345116	0	0	0.0380913110388382	0.0147519053144575	0.0427122125124554	0.0433743888649345	1.05976759894531	0.0216653583382528	0.0740442496469427	0.0778994139373857	0.0656433444816596	0.0751938541287409	0.0482199503588893	0.031454586940008	0.0342722512509389	1.24864058921688	0.047997172399067	0.0502533758098921	0.0515927500133103	0.0335414120297075	0.070995669604997	0.131520804878374	0.0297080949598918	0.145463630967638	0	0	0.0351273837845899	0.0107180686038114	0.131955250372702	0.314080203461624	0.0870884401272167	0.734959138235348	5.46983226867326	5.48161708802568	5.07099915310369	2.98615123041175
slc17a7	1.53982045491565	1.29412965058246	0.425896655439806	1.85966259511585	0.323878765014242	1.91323620796956	2.2917327052802	0.0994280137064593	0.113994115059772	0.155662033761711	0.0169148332981284	0.085549503120743	0.0587261974411446	0.104783047826951	1.53322934683231	0.20004445327907	1.46496040930395	0.917608626025218	2.42265051703743	0.635774001583266	0.166788779564921	0.115476906685586	0.739557754864463	1.47510412048425	0.488669830723142	2.47939984025703	0.457941799516696	1.96300413575959	1.35167089137056	2.8772963836011	0.994302077359053	1.27519921121934	0.160341458497418	1.99655988187187	2.57379083611334	2.82296315037618	1.30892575510469	0.0955703138713566	3.04678294504184	0.148759565278046	0.958749315472847	1.32884105879242	1.70349382474471	1.28146401751901	0.258536665077923	7.01461414513063	7.46781850354019	6.93229533816057	7.78367700599044
slc18a1	0.675723143255019	0	0.938493539316063	0.456689901693639	0	0.632758298593551	0.154039838931608	0.28660526156368	0.0571450297440218	0.0940073747582807	0.0142350171915566	0.0322991482531829	0.00774707822734231	0	0	0.157909609406441	0.594765654040528	0.0450525137463194	0.00998632015148477	0.696518198892876	0.0518868275210024	0.0884100203921992	0.133259228347008	0.0202607948257484	0	0.16699806084178	0.21353327987564	0.116190522112255	0.0692478778029158	0.114230322953916	0.245388663330676	0.0539692533462656	0.111107611572997	0.0422459879338648	0.133264213723639	0.0290229526775612	0.0368614813590009	0	0.0409240258482156	0.0387936546151145	1.21223587372612	0.557022724854807	0.575004132299813	0.319015787406639	0.0246686798082568	0.0780528004366763	0.150696603931942	0.153531489813761	0.271863237585998
slc18a2	3.90879207591801	5.73996154552468	3.74757208609737	3.82101840343421	0.038564360891152	3.56249337698151	3.30250136595562	4.19346573188211	3.21655425169115	3.87434376751879	4.87805230605544	3.85896514054652	3.4393511898411	2.40467871603537	3.75403533376944	3.55015402450851	4.40491427193362	5.2555006153157	5.41026635412634	3.94811722159574	3.96309317259864	4.61712152671175	3.47279471701827	2.23383274353608	3.06638254881607	4.49271842045064	3.81040966028519	1.8028763031638	3.33090160446331	3.56663880207019	3.55521763881053	2.87067599838089	3.11462016240385	3.60101129467491	2.21467903579565	2.166616059455	3.64580366029003	4.53279356599336	3.83943424406523	4.13255888700939	3.70719589978135	3.70979332956136	4.12544714044864	4.45754032635715	4.10528707601093	3.27093844370214	2.80543205797058	2.93117050107794	3.41466940594192
slc1a1	7.20359242155787	6.93782515348944	7.56578936347965	7.51749693384678	6.48101654653227	7.27177684857461	6.96754375631956	6.91571416257336	7.09576080087716	7.29226027899256	7.44984609226034	7.05808727418663	7.30952798434656	6.47649776605488	6.99434351560897	6.60326454885001	7.20487864026433	7.71202687531799	7.70624865244598	6.74366676941024	7.13877053978285	6.02118942911822	6.87327511104157	6.78592032049551	6.1503114036273	5.77770627441344	6.62667008229787	6.29843531654354	6.40009225617754	5.67839352544608	5.93933692933307	6.73849000885397	6.8399774372041	5.37455952159376	6.25251744502853	6.64787669269333	5.95701814103588	4.75779164509408	6.0339754391444	5.61428046656834	4.76198877737839	5.30369466602235	5.39945584414552	5.26296829582447	6.73482050028648	6.62887925533184	6.36179724986994	6.14334865216424	6.12402833308431
slc1a2	7.81637275091126	6.98688990330665	7.37770596007622	6.7359858339255	6.24254698434625	6.39876161116798	8.20618540391884	7.16976741847802	7.98726058371335	6.93282006663069	8.28082150942599	5.28539752084767	8.0689393242707	8.20819832831906	7.54125691019651	4.91007241071565	7.64714391343793	6.34550474377917	6.23837917186721	6.09944249648732	6.63004134424599	5.50265699173266	4.92160904016215	6.65981642355767	5.17556795314506	5.86693250078397	6.98241740806528	5.90540197647439	5.90913560502491	7.35788585312364	7.31484539105435	6.81546230402089	6.15101649828869	6.03879272875204	5.77162360419136	6.357442038915	5.17389683890574	7.05215471244931	7.0666314880258	6.70327040623317	5.09127093880884	5.47500415074489	5.55853232839115	6.18167955313499	6.32926147115459	6.23029456256062	5.74822516559644	6.07668987405843	5.25253101431214
slc1a3	4.38416933548433	0.0794521581762555	2.64744253873327	2.34227767136272	0.132049361430745	2.83416711971344	5.06754794330954	1.8048329490744	2.05457102231828	0.292794115132343	0.980301744588109	4.72559884283127	3.24093310515666	3.73718594900453	0.140682080310966	0.203310302014614	0.657666526774622	0.167965838433875	3.76597491335707	3.24349284573497	0.457211203233027	0.236008220135118	1.74048292160724	4.38630812239247	1.88944394848315	0.150830124051803	0.788195570373138	0.147316208160961	1.26042256838538	2.54211984163069	1.47226004162416	5.48839546494705	4.33297282106614	3.19497065287815	2.07415431044334	4.46967697868735	5.19283960323685	0.538140411665622	0.158018590782285	3.50174612309735	0.0580846897389045	0.687100742733132	1.94776750653635	3.26623153971682	2.57473562154419	4.8451623337738	3.04004988215465	3.95633456753499	1.34934885750227
slc1a6	3.53635232788254	2.58668580422344	4.3002533928588	3.19260221348343	5.15817103416394	3.63863054051561	4.38264055641531	5.10284992651555	4.81927555763287	4.46664575554772	4.65906111988036	4.34105564902046	3.79717121931065	5.34873565622579	5.86048964687249	5.02687894516794	4.8724747289602	5.19016575740933	5.43331784574637	4.41887635361875	5.21807519798581	4.35935061338331	5.21035841961154	3.94398779773518	3.99919674531566	4.58733068751344	4.36549868827093	2.89351785032855	3.40928906808774	3.58284991917662	3.50966796307065	3.11323424799597	4.25674893999903	4.18972256266411	4.35513194872132	3.88135526803292	4.08270391758994	4.96609963025619	3.20363856651655	2.6185754409309	3.89447939103281	3.86255459314751	4.18772080961163	3.07354895713317	1.4097139550358	3.78434296373353	3.34987993858219	3.66715790064065	3.50215378053176
slc25a4	6.87063497147117	7.43371532167053	6.35945108261693	6.76229124490338	6.21711884484449	6.28119503636048	6.5795224035828	6.10901618561668	6.06826894091621	6.45269286406237	6.69130141107213	6.53278191040245	5.78843245991412	6.00303923742525	7.17044537985452	6.09685103283454	6.91955548132726	6.08786750288442	6.97040888516307	6.77558805337344	6.28341249921353	7.18698672567155	6.67956274597015	6.83542817627395	7.17934853887943	7.2469904350168	6.96905081572059	6.23812687434445	6.2446997096603	6.66688889912871	5.52328204606693	6.90593456558266	6.60830004111739	6.91042173913057	5.56894320251102	5.57976594298162	6.25033008578095	6.99072993215106	7.32506539225272	6.75674785968186	6.3705270887652	6.86130534761466	6.65679962212285	5.96276670631242	6.6289542415	5.76473523468666	6.42714934200492	5.32375562498809	5.32040037392994
slc39a3	2.22589340368935	2.30413264979789	3.93001884791617	3.46546770884922	4.60204361281973	2.99952484228402	3.36868738551021	3.44245578913203	3.5804501672935	2.76686643921235	3.38759156979562	1.56078654949593	3.47973096746927	3.85680152283473	4.27682708536177	3.96000753133628	4.31846010577105	3.51065344063141	3.92492380175072	2.96080594616027	3.68204279591227	3.68295739185802	3.01912721244657	3.44703819688647	2.95453950067614	5.3900897661946	3.75176542583478	2.27822195445674	1.78529316621393	2.55492371451383	3.13718075020728	2.90690011736437	3.36004978532087	1.97231555591637	2.36266569483747	2.4512942614319	1.759432540465	3.3772859078251	2.87129242188508	3.01601097784215	2.83097764709874	2.72873475400039	2.74777742244788	2.06622775143241	4.17035859437831	2.72137274697917	3.11162696902388	2.24010500886877	2.57223579756059
slc5a3	5.50950114159677	6.01554062556563	7.04822978664433	6.80863758192253	5.41765619308651	6.69592913709424	6.97462309941165	6.58146267388261	6.50052032675942	6.11096999466795	5.62580269364285	4.99389545887914	7.0530981312854	7.14755372979256	6.04356221504488	6.46763611924442	6.23406978912288	6.87054037291762	7.3257361667098	6.64804500571707	5.82022563016384	7.06652275593579	6.74921772750892	6.91629513983485	6.95298677258124	6.32837830961059	6.39785602954752	6.09279702089864	6.66152504624867	5.80811435440776	4.66519348218283	6.35987268717937	6.40055198178851	6.110039153532	6.19071639775602	6.05608068363129	5.84644336711211	6.29750693307622	5.97025611133045	6.60043258563757	6.14921088288724	6.5892720625866	5.80328967630465	6.35694644159828	5.76031165719117	5.15968165167872	4.75166462827634	4.87713874499769	5.2957869457531
slc6a13	0.400064647987892	0.419277359783282	0.361718464885083	1.23026783479348	3.20106615562263	2.19561912703505	2.210722781022	0.0404751071274072	1.68479775437727	1.08790001004781	0.0541279287252964	0.250427835254916	0.103749947435973	0.062819605723493	0.105182461887718	0.0339773269189757	0.201643734188017	0.209288817265928	0.152850040044288	0.669120827974545	0.562998639095785	0.134103534442267	1.20178362395913	0.23070752402939	0.968472509621824	2.27357338152047	0.678074123254558	3.11801869859648	1.04038665898399	1.45310523742815	2.23165332725201	1.11256611099622	2.89581177180274	0.0387696065598363	0.394333434319827	0.572507747406365	1.87334838673901	0.361917774470001	1.98902656362303	0.0533613494894708	2.00426115676835	1.60224963526109	1.91402871728203	2.17864602429839	0.0465632804474693	2.78796310901086	1.41755819262603	3.00109460100359	3.06172768247868
slc6a3	0.00926049184924848	0	0.235947180542199	0.293761550473127	0.0325593469689049	0.267268779796259	0.0131144788971066	0.0123883679041522	0.0146029181845989	0.0227244649463022	0	0	0.0288476786043589	0	0.0215445633692869	1.04216510518272	1.04581021362314	0.0144070619456258	0.458342764207254	0.0511069040825928	0.0115253368675739	0	0.00853348214270663	0.0134647968036608	0	0	0.511046047712286	1.19354868266201	0.0254685757516728	0.52432615818636	0	0.759147192095026	0.606659588233012	0.0476889949140647	0.047026342878201	0.0186949113186695	0.0212752482093226	0.0245322021691247	0	0.0372509922895568	0	0.0779206725760858	0.203039590488686	0.701659480875868	0	0.213448756789387	0.0089597770590209	0.139127224649767	0.0398493066086582
sms	4.92963739553252	4.9381128086838	5.32178342138845	5.44221818517897	5.47398262310047	5.36547670462437	5.58615860006916	5.40744154010068	5.99075575020534	5.33794292501034	6.0628464400564	5.63612276538095	5.54250152270825	4.69266894754348	6.04131051935384	6.0765012690248	5.96797235861838	5.77769305205569	5.40763745475368	5.98434774934537	5.69481318112189	5.70151088212841	5.59248711677235	5.57282665521695	5.71760070186402	4.77861025636384	5.40580813208937	5.20888553390242	5.74478446890848	5.81300921339831	6.25499891280406	6.31430763430915	5.25145855092166	5.91125880431471	5.60464025145008	5.71269512050111	5.70462461620134	5.39642287883375	5.36240851855038	5.33542090555955	5.03659401583319	5.17458219033662	5.12582171736943	5.60457514082807	5.39065334519873	5.26383138737742	5.03041412659122	5.54740118117017	5.98666031334503
snap25	8.91407177167368	9.12119062283746	9.42546492769323	9.94540027686498	9.70907581479223	10.1694121774926	9.21642316760689	8.84654662624707	9.1031732538779	8.90637422877938	9.28233283606457	8.8177530366734	9.3237555979718	9.09799322444669	9.16562927462932	8.86817478588354	9.1768234497492	9.57958638454684	9.40169189721935	9.58548448154887	9.18165953406679	9.31841152638916	9.37146339851812	9.32105048909155	9.26246829996759	8.83741960242664	9.16807420961267	10.3488672392601	10.0213334461305	10.359795420607	9.92161206584293	10.439325488674	10.4882915186811	10.0320276483467	9.32105542880916	9.68136824848892	9.57291192621465	10.2014746609853	9.29252637972658	9.10486538509198	9.2482002471937	9.605268228328	9.38782948590679	9.49118371089999	9.14135722281079	10.2798707185741	10.5260604170553	10.2412381884129	10.6318654099366
sod2	4.29105421420817	4.89601821157648	4.03543703343246	4.25582586184391	3.85945914928771	4.55052184592065	4.52224957316995	3.96405373048734	3.10841967567771	4.29129502963708	4.64723880349143	3.41995333040081	3.07928892668109	4.27715809909991	5.7993830282469	4.4220631981349	4.39930101940936	3.61013675076806	3.65609031088519	4.74866029830417	4.26784330053713	4.70549650293277	4.55872000355819	4.71718252972485	4.3790316626932	3.86603918254291	3.22873506562054	4.18263502551736	4.13443727028607	4.17129115566775	3.77344813395698	3.83946528909689	4.14369323331746	5.08302332428211	4.54367356772208	4.27423789200806	4.40268760958926	4.82531965227213	5.11308442636224	4.77044342500263	4.66132570597659	5.15164566340371	4.59208922723742	4.87539552081995	5.24391736170505	4.26298286613566	4.51462045007328	4.11271390917033	4.44505730891252
sorcs2	3.90805321814619	6.50171797237424	5.15703333467252	3.86523245092701	3.46647164512404	5.12250276149104	1.54032689006987	3.08586112105187	4.20987798576475	3.68410305736984	1.88194487035621	2.50123614718886	3.56237310052016	3.52627468158305	1.93484134974352	4.16418763177753	3.39544979306628	4.09957851374409	4.01828231409828	3.62821421793348	3.8892072034524	3.56403529567748	4.05312352978841	4.30770446158991	3.41958156499298	2.64448792878382	2.64786755560686	6.23907253344248	3.91333300986713	5.53117619954044	5.21780244147258	5.78786938877462	5.93717479253218	4.1934125227986	3.5417465020225	3.83387562027278	4.30963200825976	4.16672952643671	6.49732066777125	5.31334898483115	3.83291817934668	3.63659319699849	4.20384622258586	4.33561592275145	2.94776247661567	5.88411237289923	4.13414292860019	5.43724256268812	2.72723977748481
sp4	5.55692584275609	5.50984695600782	4.81133062295907	5.11407577440037	5.64908460482405	4.5629283610907	4.45294846173152	4.38824370265507	5.31376176248989	4.69154563273591	4.47496824957365	4.93669477888976	5.68232461045834	6.32664256418556	6.20621701553113	4.99184293781809	4.53968039533807	5.29079847329202	5.38424538995749	5.13098290719452	5.56847111721701	5.48009051436296	5.23446050085072	4.77568776843807	5.54210766728671	4.68360957562664	4.79823065371132	6.22752145161578	5.25826419192701	5.34562920125224	4.66651099474993	5.16791259788212	4.42319265906148	4.57309161946742	5.15222312507885	4.95193841605637	5.46282916518426	5.08904730599706	4.69554256638923	5.16008011091931	4.79136138973608	4.77949943686295	4.86297843171073	5.13718798987527	4.72730285435512	5.30027868512855	5.11694857901358	4.9891178982596	5.05084554812281
sp8	6.72101576980501	7.04785571012912	3.06823484111231	2.70700367450413	0	0	4.15012420289591	3.55946489243572	0.00912676494319495	5.61124291925951	5.92182332716363	4.92308450976591	0	0.88434675102374	5.62685757438911	3.14168226535007	6.67779996528265	3.80215805405354	4.83613217911722	0.834518681836806	2.50818446397219	3.64478498634065	4.08577814801383	0.034513423625732	3.49541503772281	4.90536823030357	5.12029096961649	0	0	0	0	0	0	0	0.00660464777072655	0	0	0	0	0	0	0.00392186507535308	0.122377166304089	0	0	0.224351630531934	0	0.0212492047038384	0.000926299424114364
spr	0.0156031343287367	0	0.527868032423652	0.699788115630654	0	0.458693204219682	0.0502139864881501	0	0	0.0822752499077825	1.61956944425724	0.0338512845583384	0.298800302611113	0	0	0.821123544528698	0	0	0	0.149089445304721	0	0.21658381195039	1.56321306601229	0.617302922836158	2.1321367973368	0	0.0287283844102649	0	0.0129205123198173	0.011772334950998	0.90481823496788	0.0233749607797166	0	0.743517837495915	1.39893242414904	0.85821082261643	0.0222352203315536	1.13604761567871	0.246618305890323	0	0	0.428320825933263	0.947459769510782	1.02429619087919	1.42675504651229	0.515073993072458	1.04799649000552	0.712678893133842	0.532618932554189
sst	6.50863749858169	1.49296937444238	8.33637801698513	3.46770335660084	7.20380606852512	1.62242297641086	8.26462837923562	5.17651985302554	6.4968569722801	0.152232882037086	0	0.129983597596163	5.47717119472984	2.54904686659435	0.0908572911791557	2.58215083543131	0.0245619096279261	0.0661550344181818	0.451766371657897	0.596399457317249	1.12532576435808	0.0722003119220368	2.73064147740228	0.374573466422447	0.516857818133083	0.109035393129874	3.31724805573959	11.6336623347501	9.3119038134858	10.7831570440119	9.99287887155297	10.1531010398597	8.61207599502901	10.5110469440289	9.10361696763689	9.69360491216304	7.66460798986892	9.14141082089051	3.47237469093335	1.04799967031953	1.01070322710653	1.42216463254439	4.67427476604676	7.86463003015622	0.0541101143287549	0.144185409995054	0.47623121427526	0.383122867710835	0.169982195152012
sstr5	0	0	0	0.00162911892831133	0	0.0964874869531643	0	0	0	0	0	0.0322991482531829	0	0	0	0.457965644662434	0	0	0	0	0	0	0	0	0	0	0	0	0	0	0	0	0	0	0.00430531764414384	0	0	0	0	0	0	0	0	0	0	0.00496241432789118	0	0.0287385627373785	0.0103242245817794
st3gal1	3.86715227128828	0.122318279156566	3.48387234269653	6.01240396446213	4.87940805279237	5.19644779437877	5.85908706936421	5.88532914052493	3.94386507347414	0.210030353205217	3.80486241472878	0.17421142099454	3.64566983847992	1.57850242927177	1.7877667114419	5.12822581681981	3.51100578666386	3.01635172223017	3.08382994221804	5.76124964920641	5.28774119696812	5.41242562547187	5.04788537643622	3.0946334539449	3.55746637047587	2.0760959868449	3.55762452638278	5.97776591055598	5.00171029175973	5.41446730454246	4.02606795371075	0.414748610349022	2.82601106096481	6.26218045639516	4.47743882025959	4.95005461068302	4.63950001246406	3.92998603330699	6.17917691242985	3.67260111601608	3.11979889694869	4.98341323823051	4.72407967997062	4.38475519718183	1.85195209863098	5.37841185952316	5.26551939368713	4.84869206345645	5.59692492485092
st8sia2	2.3030182453517	0.0406013001239176	4.6096834612593	4.45387744315215	0.0327290498003782	3.04807456161796	6.1618539555204	6.01018649230096	6.33504194679784	1.68551140769942	6.22911721430562	4.47029207676406	4.03186787999208	2.2779048685671	3.13513902402706	4.90859398597859	1.86887176211273	0.735404530900452	1.45374288490687	3.88579996071216	1.18878777011955	5.07753113592765	4.38187208641314	4.36339598163336	4.57959289389843	2.87954237691358	2.79941700277601	0	0.211442755315569	2.04639678078184	1.10872980432431	1.14799818253621	0.0455438831907415	2.15147975854546	0.745764483719694	1.24760695412382	1.71860873071657	1.34032561458981	0.0587461420499169	1.14829689702155	0.361071443513073	0.88269007321588	1.2523706358776	0.968151304511034	3.15593723150061	0.432328656724189	0.608003915593179	0.690473808983613	0.226327553943977
stab1	1.8156114916893	0	0.102547118511326	0.738933463812595	0	0.0156516075465347	0.0480367757907069	0.0221953540535057	0.016795610630541	0	0.0390981523336868	0.0338512901952895	0.0283927224362647	0	0.0191009023403593	0.612667568760923	0.215189656006256	0.026990687834987	0.0584129537623235	0.190413393453781	0.022018072015259	0.0879576584909644	1.06065568522983	0.0353732953547041	0	0	0	0	0.024554746987928	0.0314796521638151	0.0220230023359818	0.0274507999172069	0	0.413835756909396	0.171061512778007	2.42215201638455	2.78540898491994	0.0232300259480853	0	0.0299370694591859	0.0222110381600665	0.0978312829051916	0.124936321139301	0.308889028821102	0.16733083359415	0.0224308392248736	0.0163907133213757	0.228570602563026	0.0495006265805451
syn3	8.45038782769369	7.8025343752712	8.85565848954282	8.09038771255387	8.35007762435663	7.91827996654895	8.35410747284853	8.50838714909753	8.4838267263915	9.02770162517159	8.37197167916838	8.61152117979552	5.9817497891187	7.43364644405887	8.2806841594395	7.24992101258845	7.20168911768374	7.22388625397796	5.61017262502996	7.20364643744812	7.62665286022475	7.96784239007611	6.18537665925385	7.66195126777884	7.98797356960252	8.29328356892263	8.93066758393648	8.31454335804792	6.28040228381266	5.05723840140953	7.3812238704904	6.07001724922506	4.90923014357898	4.16809658988632	8.11009437310592	7.94242947179512	7.35216489405885	7.18724897744936	7.04302529253727	6.81700195912107	7.0920693452046	7.38209321600468	6.77442332284853	5.45207159176262	7.64362189871732	9.18330539950655	9.06612464371446	9.21580697415738	9.42465363162109
syne1	9.75371015677254	9.39197130620331	9.52191603154674	9.15808931537883	9.62734254598263	9.24748704456664	9.6265411657979	9.75240807840649	9.10874763907319	10.0976650441423	10.2578468625693	10.5568625651303	9.11781294243676	8.9719380857152	9.4201794087137	9.61991493918285	9.55872337960208	9.63160525244592	9.33214197652864	9.44938824907449	9.674007195761	9.66425811287021	9.31223359639925	9.67105041390047	10.1021855619016	10.2255286027201	9.76161472292593	9.43428419141438	9.03641459119818	9.53939497491717	9.56694849822071	8.50115647026045	8.03762656766684	9.23861157448202	9.3833535107985	9.0806563310686	8.97138490625154	9.59703033774412	9.28520059739035	9.69008477503504	9.42099307251684	9.17759668707367	9.1640304871807	9.15593361495025	9.222023488639	9.55350776837754	9.56648164441977	9.74186805380176	9.13882649745308
syngr1	6.09267907473763	6.53438036214502	6.14762910143146	6.06460476807437	5.92868993813791	5.98421120397672	6.20446134266444	6.22422661865558	5.66279743870736	5.51652439845404	6.14853141727556	5.59462473688477	5.64882672731725	5.5586564081891	6.43218206783543	6.13462055653398	5.82470865001615	5.96103728109005	5.91827113151088	6.00559039565098	5.93970200799982	6.11196002385039	6.15721522417921	5.84692032209006	6.13359113493819	5.94452443261129	6.34387351908899	5.04845249520888	5.79503282836851	6.12936751311906	5.81601167568479	5.89189059354547	5.77802415832202	6.02837132940925	5.56810239490795	5.72428241672318	6.02347810549479	6.64538769041479	6.33603433006392	5.57274260604997	5.85146498614645	5.6946130550311	5.92614215525415	5.39154472483009	6.38792152166859	5.46700371151512	5.80114802471679	5.41721890271944	5.58394123422329
tac1	0.0155536889696275	0	0.126245578454434	0.120830936462304	0.0321527933626312	7.17662496485345	0.537167821831778	0.0187625155942383	0.0286608877118697	0	0.0161331686050673	3.57251985465043	0.0402695988928817	2.80631353877454	0	0.775761660165557	0.229206188658561	0.0128234677735125	0.0327224014684811	1.45854421947837	0.0599310638554617	0.0603733613219974	4.11052527851606	5.58904016078972	8.35718644624159	2.93056420376974	0	9.60420108326917	11.0390993149023	8.4952458491951	7.01175391072905	4.86954523339174	0.0301802235714324	3.16558462302221	7.05092173307048	6.47553468198257	8.92221033869349	0.523308320519885	8.09570399141746	7.32024186168529	9.23130567551708	9.29871123357176	9.21923702264397	7.31545301720875	7.42629746660251	0.502864702308817	0.358940939677674	0.929665731514173	0.255395344580794
tcf4	9.8788069106572	10.0251592642077	9.97928576380124	9.96218691562675	9.68609310090248	10.2220248898277	10.4840284684317	10.5844482235405	10.4323213140354	10.5032858285869	10.3723843863411	10.5066775658385	10.5357789487293	10.0964510710139	10.651075350107	10.5593022959881	10.3402422601916	10.3991644059556	10.4269349070199	10.4706967455792	10.2982391753256	10.4733143122272	10.6842335319286	10.5156687865013	10.5450533383044	10.6941772125284	10.4885866462619	10.7495689854529	10.4607241266418	9.99973620501938	10.1816203795638	10.151837892587	9.65397282707851	9.79461514920814	10.281398461044	10.1543060892581	10.1355137716489	10.359366064291	10.3198830347688	10.3542804287611	10.3748332459326	10.0286918440159	9.93336264794536	9.91998479468158	9.7323370447384	8.6898375543746	9.05596495081729	8.81762194655125	9.00548686909969
tcf7l2	3.80709346141535	4.93951264312738	3.74422773792897	3.43561312699832	3.46688379382841	4.07837150050699	3.45852007207454	3.68949665085079	3.20921300041116	3.51832967249253	4.61042699184877	5.63230579488896	3.67842239234636	4.74844303818622	3.07926323712656	2.85119234102554	2.6866067504492	3.99801176902549	3.79151008360495	4.1510712714453	3.66181035678488	4.1529418922317	4.06078342011378	4.03888133610604	4.33799068530436	3.22891332818648	4.20522280178094	3.13170224191417	4.08088180936356	4.16263744714656	3.547130826492	3.89850702042375	4.17041407230449	3.75106067862753	3.84935410449102	4.39662306947311	3.99334729569078	4.63381578089513	4.79184589343433	3.70243857397862	4.08751367413888	4.32956401759017	3.78622393123405	3.52286866862564	3.7110316280494	4.75439102278536	5.04319741038428	4.78262799305927	4.13596574242734
tdo2	0.0169876682096027	0	0.0177666941594214	0.0166835257787601	0	0.0251244090384796	0	2.18405600440716	0.00621611025228772	0	0.0187236996321054	0	1.21280553118084	0.0406699853333635	0	1.0534456567227	0	1.50073731232141	2.03908521153691	3.21267037547933	0	2.71479841029266	2.20556058030017	0	2.90504243835738	0.881570597954581	3.92664763278041	0	0	0.00574979690130379	0.0391023590768558	0.0227870594787084	0.0106601695753288	0.015951394588838	0.0508711333091763	0.28690960052839	0.0418047415780821	0	0	0.037959181824139	0	0.0188707909012466	0.355150717357529	0.0163221290929533	0.830663468795836	1.14198775618772	2.04326479849937	1.05163553153435	1.23738092314962
tgfb1	0.65505593128731	0.0408761910331941	2.35115654948707	1.24015454620833	0.738013738113457	0.960983474322412	3.13559223003124	1.88791023569016	1.70057673658975	1.40592777448957	0.088730145238941	1.9759587994049	1.10631414471716	0.14335188101754	0.487709425029053	2.06439533553219	0.518283488864015	3.54330470748024	0.327206883969275	1.98325551604908	1.75400645397681	1.01155304493586	2.84026760828043	3.94466936916979	0.227058658931618	0.106071668101421	0.651524714240484	1.34773378731184	0.339153807599701	1.15236155574058	1.23521469266795	3.04018949515029	1.31743096436728	1.76368861755663	0.583273135613485	1.09360764775515	0.306099596300923	0.489707346240816	0.17555077534841	1.94236241146078	0.792310781067838	1.46503207299995	1.74812546677625	1.44247544282594	0.340756423060273	1.19610182984094	1.37191174586897	1.11185918176643	0.658369435784674
tgm2	0.113100389236269	0.100127357249849	0.125887295538764	0.0767809069780759	0.271187916615335	0.126709421459352	0.116144941896885	0.142169123006234	0.183605291726149	0.111020091383677	0.0183517457067328	0.0327025296277053	0.0926171810860465	0.0788924440883152	0.117754398044706	0.0527718355877711	0.0513612701557154	0.057954006265951	0.097709044858194	0.129925969395795	0.150337081452904	0.0222034518472057	0.0723391516828471	0.0502674899390207	0.0570118203652183	0.0928905264427025	0.0829380468269038	0	0.0347752287970962	0.0975072020099491	0.103347678908993	0.0727257962372979	0.0334508419792303	0.118535935307189	0.671912760384029	0.224836501172046	0.0465164145246093	0.11505844659513	0.0811125419265647	0.113492666774858	0.0801136750003717	0.122081486942521	0.95678262870584	0.0552653434772209	0.0236795593888749	0.341084894240579	0.0825391836240837	0.342821573872343	0.189144869668779
th	0	0	0	0.00291393504178968	0	0	0	0.0251545693302599	0	0	0	0	0	0	0	0	0	0	0.00800338822631299	0	0	0	0	0	0	0	0	0	0	0.392467345353263	0	0	0	0.00927879993792728	0.0034348210954712	0.00578712136841591	0	7.10014613499739	4.62138143301271	0	0	0.00210218395386297	0.0444013800308615	0	0	0.00449772769499522	0	0.153168983453566	0.197114667614635
timeless	2.25562301110011	2.8848385467527	1.91994486157824	2.27912452279686	0.530065506951032	2.03406193825251	1.72060563312034	2.55596315034602	3.1041990855731	1.4252440768544	1.61796679710127	3.07892173254969	1.94081568757891	1.06548261770243	0.162034787860255	2.85929476557189	1.82058213755086	0.478886167219004	1.81428034453854	2.34138241236535	1.87523935994572	2.90530358564822	0.701009412478608	0.102185078255546	1.75326135909406	0.476589348118716	1.03464443778487	0.154296961678234	1.71427192451448	1.73005338196868	0.897996888814668	2.30384333421758	2.08895264730112	1.10001352464735	1.51450085448561	0.340908724888893	0.299211770305503	0.63587176129343	0.814286961446694	2.48883996949265	1.85257602744682	1.70154306880365	2.58707514575334	1.36875863425927	0.158838845213556	1.6929158193532	2.44725425868825	1.49776367525412	1.13971539366482
tll2	0.765240381086435	0.0397374197254926	1.92948654558314	1.50153667696412	3.67654612144444	3.37490202322306	1.14333874676463	1.51162715202212	1.69820787471034	0.0705282870812856	2.59996435946102	0.114432461183003	0.208171446000806	0.276340697260511	0.93669310377974	1.81997304628443	2.26661165896896	0.263965184827357	0.779326572450016	1.37190852951196	0.370059029725885	0.64112145360301	2.43521881847088	1.83354070206659	2.60745299236042	0.255386932500968	0.400784161311923	6.94328241956925	5.53852274210581	6.39210132059005	6.74875478500284	5.82626028531982	3.42999048072559	5.25156592478921	2.42260461905218	4.84646810393385	0.228751236962702	6.74461528244266	0.217593385883542	0.194929950110625	1.92713317044191	1.75737236634024	1.32261277972618	2.2698427799838	0.703533088843871	1.67096027757627	1.54475505647349	1.75931879586042	1.40014018275651
tlr2	1.1528667603417	0	1.36976141937731	1.85520017169516	0	1.57197374404992	0.135780993421609	0.119156065178101	0.626739802729306	3.52406067851997	0	1.9722892531583	0.762719237713483	0	1.95371882776826	2.32722261507253	0.0625848200645613	2.74434874138582	2.6003569834846	1.67126141994307	1.17971306438913	2.44325936040765	0.0198109360860117	0.857247290694122	1.13510776356014	0	0	0.228281437021975	2.53981495222918	1.59944458816465	2.78755097002599	0.82405645864813	0.546652153181094	2.41274436157742	2.7305657532955	2.0395620943923	4.5004542081942	0.642564877799286	1.84890081240875	4.63783808734418	5.09838156288201	2.78783896764824	3.04611355799194	3.81014014721107	1.69189236887123	2.44065168763092	1.93906416664444	2.43458783027571	2.23997829034253
tlr4	0.0163146986181756	0	0	0.235941457182307	0	0.691408917473562	0	0.00918421233536372	0.00917580889940931	0	0.0177710903927839	0	0.0862594509260067	0	0	0.0131857160989504	0.0119503910831079	0	0.0711269335456142	0.25671818627832	0	0.0108611887084366	0.0115531508437813	0.706167772176394	0	3.50352174642062	1.49904987374883	0	0.0100601904998442	0.247256367487873	0.0243136644070897	0.0101987001019254	0.429674875835844	0.551954087444779	0.0461134584335482	1.2278784394934	0.463782619542635	0.0410900821043445	0	0	0	0.0140035524760633	0.0100910971553496	0.425577035908246	0.0472088694598267	0.739600058774798	0	0.878143046025864	0.0660124008629732
tmsb10	4.9136509739122	6.26539548698652	5.98404224375436	5.93611795689955	7.25355767858953	6.29793792448399	5.0898990650289	5.13623839781977	3.61789568105022	5.99040691786505	5.37657992834928	4.86680810340508	4.72269885884719	7.26273729841052	5.92909418952187	4.95132272000847	5.93151771908321	5.17540966792797	6.00035102811284	2.61320017215528	4.39527089189764	3.75328318852013	4.83555901005977	5.4080651523508	5.32738819666528	5.01594513078493	5.38171504340742	6.27300472033413	5.67668941157825	5.63400904453294	5.38273893617075	5.96789360098113	5.73506395137896	5.53267207173091	4.30297283192146	4.90554123727124	2.79463919385283	5.2775312310244	3.05625489633594	5.09171108796039	3.24133255842367	2.16259998830027	3.99803452262918	3.09480526460662	4.52834945932137	6.66027724224308	6.55013632314706	6.49957251431302	7.72478681384697
tnf	0	0	0	0	0	0.00319451158883895	0	0	0	0	0	0	0	0	0	0	0	0	0	0	0.66937919372739	0	0	0	0	0	0	0	0	0	0	0	0	0	0	0.164804271179545	0	0	0	0	0.206267117872883	0	0	0	0.024793914545102	0	0	0.0141297706889724	0
tom1	3.67640521607564	3.88908914256902	4.35596244050575	4.71121783854686	3.41643701439218	4.38050247211524	4.02421094100237	4.27636768829842	4.05325840563891	3.40823421187214	2.8082437193458	2.55031462926735	3.60277578097271	0.796556058977722	4.34592047073784	3.77113702062255	4.32465892529211	4.88557418867107	3.92592686435756	4.59491419296416	4.5534472836246	4.54399996530175	4.73663585017458	3.67017540565452	4.18738024779443	4.25221876925853	4.51780519740678	3.96000022632643	4.07931338680853	3.67068156952184	3.85549177200641	4.72560376679164	3.96659921177985	4.5177761522764	3.66155680201625	3.61600053165351	4.25822124204533	4.4817812556115	3.2288247536495	4.66149381680812	4.65110912221809	4.2691494702775	4.20494704497362	3.9763864766958	3.99063785912046	3.39003151048231	2.59865940792707	3.14867361518941	2.85779094484963
tph2	3.03246094111368	0.0800949230055291	0.220759281617575	0.961724072664363	0.213378477829297	0.982524610047924	0.0717660598353566	0.424783668817304	1.58331839712716	0.537870545451156	2.37308900261819	0.0873164868421705	0.92236674422039	0.617896475425995	2.64043382130611	3.28132356655391	0.20798491887801	1.11332142858064	0.0783107450363805	0.443119076074888	0.351895858649301	0.0797778354521665	1.61515545852882	0.419741145877255	0.107803909547003	1.1180862990336	0.130092321542369	2.98458937770349	4.98031291643358	3.23929597843399	4.14783768380265	3.70720873936799	2.90130354791319	0.110405755128	4.28340860670523	3.7493476856383	0.978095889869733	2.80519246655848	1.61327041660083	0.449729116290454	0.66309585771035	0.633891971464363	0.817179207455981	1.87116405399963	0.0684082059517168	0.0860699309901622	0.35824030291971	1.78602682820968	1.16219119348525
trpc3	0.809547799896373	6.0894377689237	7.85272362426565	9.19506111774007	8.76296132599804	6.92496567050387	2.08991808481917	0.230970155861833	2.22138527483412	5.23576879324703	0.0769177473573493	4.23814560420265	0.0567800128248733	0.146742276429444	1.33903473893318	0.384761360846427	0.0730561085228148	2.00526092176737	0.0937547443380604	1.78350023838868	0.381620829524425	0.101610344290615	0.703138450221271	1.63930533822061	3.60728059540228	5.29458141883467	5.01866176737608	0	0.0653839148904952	1.5375058080221	0.0102003231601129	4.2517705894626	0.029051737830222	1.3548041871254	0.64172145383788	1.80451620483733	3.40985713984046	3.8602099773593	4.36579120475903	6.32464015520285	4.38544139142699	2.70830798906767	4.11984999559358	3.19629826676153	6.71249260920653	0.874349395491105	1.6059522445493	2.1735310757102	1.9610079681956
trpm2	5.04965712977356	5.38715144300468	4.92261248749838	4.87477475982864	4.26890366475129	5.18159598100094	5.2393890819809	5.40896811701366	5.21653756357977	5.06444819750907	5.32085975523955	5.36336384418988	5.45396455447555	5.94935946448382	5.44216467808074	4.72479285359327	4.54036896965704	4.87166240348766	4.51484048666778	4.93784361762187	4.66057190244318	5.32884140697354	4.88344162653916	6.51022032582833	5.67335950416058	4.75270585039831	5.23449837370283	5.47997220001763	5.9991453355532	5.6938692753855	5.98843272932264	5.29197454167205	5.22791766735141	5.75376793726851	5.6504651630887	6.05970443038663	6.44306515965862	4.48504973856113	5.74257050371216	5.97473698321567	5.95867242718358	6.17254357766855	6.18078304272777	6.23324327118262	5.94451821304879	5.04760933522929	5.29649512619508	5.60969875943174	5.56466083836697
tshb	0	0	0.79187374346126	0	0	1.13587063893637	0	0.265789793823208	2.19147772822777	0	0	0	1.89189222253817	0	0	2.67421813468363	0.0749815616906177	0	0	0	0.779974513341465	0	0	0.140809937652123	0	0	0	0	1.82897496754988	0.595607606611652	2.58249428329636	0	0	0	1.12220193173693	1.18762159919598	2.954264934072	0	0.0409240265493887	0.665866531240504	1.03263265861245	0.0811147772267181	0.0100910970120857	0	1.10997558964382	0.0265668403647138	0	0.0183200682280857	0.00895569728055518
tsnax	4.43566266098656	3.26875490696219	4.0805599455846	4.45190185722262	3.96138190205591	4.34319303663462	3.08314187008592	4.3817416530608	3.53646475575531	4.82056805458641	4.07816045947899	5.0076756917895	3.78247692356705	3.50528845336983	4.27437051166014	3.60624037884349	4.75323370701497	5.00366182307214	4.80611434090682	4.88924894357423	4.06711998302135	4.68718983064833	4.94724085905002	4.00888904564433	4.40987804352455	5.66518814353212	4.26037717592784	3.37569979117433	3.783122710914	4.07952395206547	3.52342821830076	4.50181693529158	3.12415870765468	3.24015997560741	3.93384377902094	2.9825559326431	4.04743403912193	4.86765731252826	2.80308027918869	5.0511179109206	3.01361625816608	4.29647789129282	4.18487383576216	3.95435462584621	4.14617579172664	3.93768685031787	4.38720287595593	3.7740211080368	4.13361177368028
tspan8	0.00826640611429986	0	0.378939164718925	0.0241891228635615	0.0366018689948057	0.598240798481926	2.78282440461431	1.76467581136367	0.00573740165967763	0	0	0.0289312613934248	0.0252231404259108	0.0385364110629384	0.0483452054676484	0.0174286912975276	0.0134635690405517	2.01277535238303	0.0482419773502306	0.0202836298325878	1.22800333728487	0	1.05208312745072	1.18184174271951	0.0217261471048533	0	2.43738911940728	0	0	0.0241565177576504	0.0130469125290767	0.0210042945678978	0.0169150628646259	0.00837558101467055	1.10592489171255	0.0116575236109535	0.00878547829678413	0.0585723948710689	1.13375552686289	0.0150249080133966	0.026922622675808	0.36750526583324	0.109135995053974	2.17431298613885	0	0.0414071485023472	0.0167250249133333	0.0989076063425397	0.154784236564213
tspo	0.76267127733596	2.38592902699532	0.677856103272725	0.550995369298414	0	0.984176552573534	0.782883307103126	0.690272632843484	1.12055177960387	0.180469854365709	1.23396000175466	1.36222039778302	0.832400775595527	1.91627662679763	0.0187856035970467	1.95152813247184	1.56100126434973	0.0152393569718884	0.142535541891821	0.0104351359414257	0.0504305838015021	0.0115939276767423	1.48441293185837	1.48227175573127	1.14139499784089	1.9870895682739	0.565269380724806	0.0493348650217508	0.320437204338173	2.02726081654276	0.0790112032896837	1.33981777563848	1.24402791404032	1.93769563169544	0.290124577615404	2.08680685756836	0.0241345072630101	0.0245322021691247	0.23506830539289	2.08064011761118	0.534307395594571	0.24598635002117	1.2542755997746	1.04377698466117	0.0222461165247407	0.121208579154518	0.013336979484276	0.140786699521294	0.159993964599889
tuba8	1.7186637242776	4.35268193215516	3.41937759404572	2.9450798163725	2.18229260228115	2.63308470803336	2.7306459027424	2.73870922047689	2.86104912066592	1.94655819682318	3.13501648647722	3.08522775165631	2.08920843733322	2.1136568666468	2.67073597301213	4.00086422380402	2.46868013201896	4.08696282649495	3.70413580349531	3.95278069153106	4.01035104697178	3.69505908168608	3.67784316424976	3.52371211585998	3.01401924713226	2.62668690220738	1.60761492872424	1.67001988791214	3.35959599002006	3.09535198746985	3.23372961448364	3.53814819664619	3.46692302044302	2.32284059709251	3.82501918934865	2.905914513703	2.81508884976162	1.8217443471223	3.41312687332165	2.96125925150135	2.88841442714533	3.48908671653396	3.01244944440129	3.07016708335423	3.47496355186459	4.08976616883317	4.63303430587323	3.58424682837271	4.02095747856416
ucp2	0.107371028066478	2.88803754200842	0.954305054592921	0.415424317273141	0.0275982397467598	0.14687132738457	0.01998777526555	1.54186798344449	0	0.0235151971376072	1.97404130094749	0	2.16988625301855	4.53750034352701	0	0	0.0252159909919102	0.0271681513366042	0	0.0929269996895663	0.0124960828423516	0.0206938245139186	0.951247771055212	0	0.0164403539386896	0	0.0883321747462152	0.0342722512509389	0.0356983832452646	0.653282559388758	0.0300208491490022	0.00819164052459789	0.0163396502548743	0.0181815227230568	0.0230605238536451	0.0253008703356528	0.0241683755348115	0	0.0275260376417367	0.0118044169552796	0.500642876779338	0.0214588430048716	0.0426158978271056	0.0283618319246365	0.0223298454120073	0.0173454044541715	0	0.125832272153862	0.0629666957634035
ulk4	6.73706491128429	5.83338019409138	6.97873974165798	6.97424765201355	7.02228013889661	6.73754075414886	7.07348115154532	7.08350506956853	7.07749948611325	6.56487305734272	7.07146472235327	7.3592117322898	6.69390520873237	6.22824188190571	6.3039960406507	6.97012510723968	5.82077710999029	6.04462886608851	6.10824592702436	7.05881563714053	6.82421999335811	6.88321988977995	6.31816985251039	6.67364673093356	6.31785991555497	6.13662923980843	5.60323375984564	6.71149504431182	6.95527304321851	6.95798875069538	7.53302083400088	6.82797242980696	6.83185520547764	7.01621237056912	6.8261905019782	6.96496771905562	6.79759136702273	7.44945143508148	6.76640156153797	6.83729855115817	6.37914145102833	6.46257523369924	6.68526025694931	6.66120475303037	6.23352841502416	6.69237907211403	6.34182158508796	6.88064059337679	6.63006730020112
usp46	6.00223933912685	6.10816558880095	5.4684416633344	4.86117063820618	4.84765352431093	4.21087797453785	4.71551768842525	5.28214722925896	4.31361896662228	4.79599989700681	4.82792705506347	5.20113675141182	4.59633247673183	4.71227825355705	4.74783057089401	5.17789759033848	5.69422445030468	5.11451121644816	5.99538689622528	5.50831076951583	5.22781666596608	5.51348852216848	4.87642559836222	5.43259579896924	5.82470403767517	5.08762191506773	5.99868214556783	4.63099550557976	4.55819244172104	5.14615655415984	3.94788701341538	4.89152214532295	4.74760425490139	5.00405384016903	5.39524433864943	4.72798539071102	5.26863627965037	5.31594978463669	5.03653247746693	4.72296098068738	4.3114136054383	5.2607113943105	5.14926045093535	4.7407016211161	6.01698493404387	5.29588482649673	4.9234459342884	5.56036783758229	5.31771107875473
vapa	6.77113908645754	6.76842850341014	6.63557970201848	6.91312589487621	6.26868477735373	6.68575265316608	6.85305462036434	6.55039187722429	6.5756883869431	6.82603321969156	7.10630968434503	6.41742099173392	6.70116989769443	6.5697205961304	6.77892422587333	6.83753660689643	7.07841183051239	6.8480234559069	7.61270848377218	6.9446930884908	6.42683383596847	6.8713799209721	7.16502123185198	6.58852905933969	6.19108429178439	6.93525582306511	7.36245621218889	6.57733440773133	6.76109388546795	7.01119806571667	6.48368343011812	6.40726878411715	6.53999424639378	6.90868803525476	6.319582531093	6.82306758696541	6.34837230457761	6.47605824393399	6.47533947280569	6.43161644149808	6.25770557778571	6.55864953640345	6.18481644405279	6.49152155897775	6.28949753884393	6.40883615567147	6.73450099008386	6.36852060465148	6.61510800244186
vdr	0.0961587148956526	0.045599715535584	0.666227637005118	0.302893803256605	0.09655574693162	0.149833987450481	0.108866273953175	0.279260869690694	0.115857541600768	0.0761560419161603	0.0592026512378144	0.0338512901952895	0.0469877981886372	0.0927890138760559	0.0578788197944523	0.175552001656345	0.0576993542913393	0.0874871326357472	1.00320801407377	0.269463903206785	0.0943481835040119	0.0793773874240642	0.931176531138872	0.968760611741936	0.0820213238639723	0.244422753154721	0.492942669741524	0.0549009894449621	0.0676070267946425	0.0993712392647869	0.070712400444124	0.0342913280466974	0.0152204505626938	0.0348190555347071	0.255048571525246	0.116704388877737	0.0812454946658318	0.0463471257617231	0.736937334378968	0.0752981801638771	0.68215161821484	0.296558793332542	1.32122041793054	3.24923052130309	0.091701621216012	0.531489799882528	0.0763291622513342	0.38224683746555	0.249060364732267
vegfa	1.82562852997364	3.86335937356888	4.00325663204927	4.0650641253101	4.32185768965147	4.45792918778234	3.38588641516801	1.40841079268612	3.68231304944331	2.07417109792028	3.37430016494591	3.71916175059831	3.12454071832171	3.98697079253166	3.56412619322672	3.74816665269376	3.91421739303451	4.89038467394375	3.60070875229403	4.06958076275526	3.38517547115964	3.82519367549985	3.70290938360749	3.59878430262243	3.86500828368058	3.76856535771737	3.67299189869303	1.02955819073049	4.2089413909993	3.69308400599026	3.40351860400951	2.8493846325178	3.36534273781849	3.67722959875388	3.79349640771225	3.19869545684341	4.42563144034854	3.41239960086274	3.67055700244741	4.2381822987302	3.86869585126996	4.48505361037013	4.51674343586733	4.00070323257988	3.66447658260448	2.16925254885963	2.86540675495564	2.70463783942434	2.59507943051689
vgf	2.65744635098492	4.69229640942329	5.55440026099951	0.777417005298207	3.77035157236997	2.3087338183584	2.59918774292484	0.0942331776954312	5.27116435370056	3.03357972036598	0.0341048038934313	1.82202438225587	6.06220812937809	4.28815696950168	5.73751910190663	6.03468611757207	5.95221226025376	7.48826608676043	6.60717096187157	6.78308678512214	6.97238775597472	5.6789706867155	6.498656779697	0.388448234515296	2.63913612241419	4.51685647647852	6.68260057894161	5.62930943560239	5.92700015463342	6.12480990187529	6.23124595279661	5.42282390854356	3.8962456455844	5.64168420589363	5.54718516435328	5.66711317947086	3.95560427614962	6.54182305142126	6.31231307765075	4.09572315084522	4.0586313532373	3.76162345101986	4.07207649597586	4.53852174946604	5.51677035684894	4.20307008676605	4.87426557076449	3.23369821244771	3.18604597053823
vip	0.684968698245188	0.0926033940710342	1.27028852300991	0.0552724802202197	0.0335959700833503	0.0866707370182674	0.0587409491923566	4.43816973812402	2.86754187317288	8.49608759775628	8.12887230565075	8.31256806860888	9.68331309979561	11.1185511550548	12.6765094017832	11.3358849401109	12.6742335441728	9.62568035412161	11.3566181291893	10.2881335850084	9.04801597995924	9.7971357379173	11.3774383063605	7.73359025077688	7.7110605184692	10.2507863406078	11.4650995449925	0	0.0867058286183811	0.586290034805574	0.053845582174873	0.120434929441835	0.0167651510169683	0.0841063609267773	0.398144350168684	0.148354828324088	0.162020500923631	0	0.029106074285161	0.136333666546225	0.067127364325309	0.960819269405539	0.0837365588637686	0.216767986785296	0.0683630625125242	0.410679430662388	0.0880755001070611	1.30513529580146	0.171527618427639
vipr2	1.41402757854474	0.161331246085144	1.08879956275546	1.42731174714151	1.50400672883139	2.72653117064381	0.14931675994425	0.128770823705644	0.443449707421415	5.86856781165405	0.391919096028016	3.34227629439338	0.226166804899547	0.735657983529415	3.50067422231941	4.74023251189213	3.53467009859428	4.51824445574602	4.61090766549232	1.44889967755664	1.585528762796	3.03103277067726	3.63795187968164	2.81491063799948	0.696132990845747	3.19263871519239	5.23098519046542	0.321758366259118	1.16329182596099	0.302309352027726	1.14988330999043	0.244132033804028	0.218520312377479	0.127840379085022	0.574021538655741	0.531063262666097	0.203283724356625	0.216150083609335	0.211844615793703	0.129525145156422	0.14247758817804	1.50228682113903	1.77449323531185	0.797348432894326	2.4246154789058	0.722247339047464	1.73976905034807	1.97746327609796	0.729051841555618
wfs1	2.18620913677646	3.01487008969414	3.74618297178503	3.70547163142342	3.61507867936409	3.49859334565824	4.69077142865254	1.89724813283779	2.24119833127226	2.88281336535187	4.01742739741624	4.30208425936745	2.86374042297595	2.34641722760128	3.37552937776498	4.20253245084313	5.45706582739015	4.22942831000499	4.41402790202492	4.27488619437265	3.35036649338501	3.32229573329931	4.6458685224993	3.88945546492331	2.1532701752841	3.14861202391161	3.71299886440723	2.0389948544059	2.22963932360351	2.84694100848783	3.45748366261009	4.95864661311816	4.03513591478202	1.83729668894573	3.03619336277601	2.95534537346149	3.06490612623345	3.85712657715758	3.52189950315688	1.80121917764058	1.59769229894763	2.4873969756357	2.84823128538472	3.03163540194153	1.41449835358171	3.61855595486761	3.07268422066229	3.07236887534979	1.47965275163247
xbp1	6.14794001848537	5.9040936744397	5.72077079120755	4.45353891329752	5.30083607158908	4.41409919447629	5.7474196262855	4.35548705136136	4.31313321848233	3.87101790292716	3.87375907167714	4.57834950237567	5.45846111265263	3.9255410053161	4.87181250803438	3.40493948871622	4.9913959944966	3.4573842939256	3.92271830476253	5.01680980279406	4.21391872465673	4.39953288457329	5.27921995360118	5.67731324820454	5.57994167125893	3.42843374199384	3.70488402374333	2.27187144421123	5.5030918197039	4.35350474594249	3.98978317041595	5.36618105055956	4.53195424489664	5.48027698287219	4.2734761292547	3.61764065911579	4.32138611684015	4.26435064014849	5.04406903917179	4.6339584940071	5.1323115565073	4.52947884360121	4.85329173761997	3.38719749833372	3.96812356952724	3.95944792351703	4.80072019232709	3.33773135535847	3.582765407405
ywhae	5.35350220530965	6.01169912964591	5.74915504110555	5.9678049502795	4.9632493789735	5.69639645362443	6.06249930760845	5.9366021361671	5.746864690573	5.26625133272594	5.99521381856667	5.06198265234359	5.78747164494083	5.96302945568416	6.2662899433069	5.38328541816515	6.06297154093853	5.87507574199195	6.06465353312104	5.53140735081122	5.12050995459861	5.35146932426708	6.27632301813244	5.72734761814248	5.46300049403987	5.19861830179208	5.64814471260777	5.84044636456189	5.72592080065369	6.10632737916738	5.34946117569126	5.33296637843558	5.82161226353139	5.6396289655979	6.09595289396177	5.95182182214517	5.80420331549926	5.75555606309828	5.2043747287341	5.42387629267072	5.08561883252076	5.32181808519632	5.20181732267782	5.20449445930189	4.39861100063902	5.5696053169969	5.44544134034504	5.32621733692667	5.51281756247417
ywhah	6.89378871846225	7.63133758070798	7.13534278219046	6.98931058975007	6.73692154621082	6.93222845529121	7.2603508092551	6.49942736511426	6.79994287519888	6.68313105407158	7.10695294535561	7.30242745008965	7.13372287342489	7.23828635704068	7.214257234171	7.12104618227287	7.34357917657527	6.88766234462826	7.11031959933767	6.99612680481978	6.96078019803791	6.96392697590435	7.88063422689307	7.44845408576492	6.75343205075044	6.60111275456855	7.03165897219526	7.3819289448373	6.46125039870903	7.15007747916163	6.67532408362625	6.99070055164148	6.94271646850787	7.10516041734956	6.43533122422585	6.82668741149874	6.40629906989627	7.75126995446695	7.05295695548496	6.81793708628593	6.52870961218936	6.59770636075462	6.43397211087982	6.33075700789351	6.59689922360282	7.41799264354601	8.07807275862441	7.72534710136886	8.10441303884936
ywhaz	7.53698335607961	7.73621844537395	7.0534270001001	7.19084505283395	7.20468440359029	7.37583695170222	7.39345670190504	7.0336542547265	6.78590176704172	7.41906918074375	7.11608451274747	7.13206545483653	7.58179576859818	7.7956233905099	8.03694361382526	7.43232190915969	8.02134763348225	7.46494372815734	7.43069272994211	7.06449855009736	6.81187133827482	7.16920146877797	7.87579965675858	7.41023441152529	7.15048565126096	6.886590993842	8.00684768294681	7.63880303949838	7.35264095529116	7.43564217758863	6.98425597911873	7.40794267714619	7.74346198621839	7.19699567594606	6.95567129354408	6.93916121294543	7.32024583373104	7.49032976821226	6.46783522189239	6.5629754934237	6.95799118755294	6.71754044008025	6.82161621743181	6.9164261253411	6.85280338479525	7.84785056326868	7.77082858363016	7.78739713592232	8.21346782533955
znf804a	8.28181006390323	9.42063769366624	4.78631114007001	6.12754791636832	4.34821329462012	5.8442156010215	5.26046427097646	4.94358812770407	9.03349980648449	7.05893757156258	3.84407436128052	4.45636131538408	10.6784712696047	10.3604972951995	7.97182058802381	10.3644314693767	8.04978881519512	9.66674849090221	9.20979415476814	10.5111734733324	10.2482514356716	10.0217650234586	10.675324324475	10.0979009246991	8.39418347930639	8.10344371597519	9.01446187304644	7.41172233053261	7.47748004430855	4.20702158489772	4.33397036577429	3.62405806946818	2.21811405766725	4.93086007967356	8.77063783663456	6.62429142777782	10.3055998938569	5.38244547147809	9.99759919896263	9.30486759886733	9.83591052998184	11.0249814213588	10.5572880717459	9.84723742110157	10.393708986505	9.13252245269974	9.58806736673352	7.10049737355746	8.13795227248488
[truncated: 26 more columns]
