# Supplementary material for: A comparison of anatomic and cellular transcriptome structures across 40 human brain diseases
Source: PLoS Biol. 2023 Apr 20;21(4):e3002058. doi: 10.1371/journal.pbio.3002058 (PMC10118126; doi:10.1371/journal.pbio.3002058)
Supplement: S1 Data — (ZIP) [file pbio.3002058.s009.zip › Input/Three_psychiatric_disorders/schizophrenia.csv]

	inh l1-2 pax6 cdh12	inh l1-2 pax6 tnfaip8l3	inh l1 lamp5 nmbr	inh l1-4 lamp5 lcp2	inh l1-2 lamp5 dbp	inh l2-6 lamp5 ca1	inh l1 sst chrna4	inh l1-2 adarb2 mc4r	inh l1-2 sst bage2	inh l1-3 vip syt6	inh l1-2 vip tspan12	inh l1-4 vip chrna6	inh l1-3 vip adamtsl1	inh l1-4 vip penk	inh l2-6 vip qpct	inh l3-6 vip hs3st3a1	inh l1-2 vip pcdh20	inh l2-5 vip serpinf1	inh l2-5 vip tyr	inh l1-3 vip chrm2	inh l2-4 vip cbln1	inh l1-3 vip ccdc184	inh l1-3 vip ggh	inh l1-2 vip lbh	inh l2-3 vip casc6	inh l2-4 vip spag17	inh l1-4 vip oprm1	inh l3-6 sst npy	inh l3-6 sst hpgd	inh l4-6 sst b3gat2	inh l5-6 sst klhdc8a	inh l5-6 sst npm1p10	inh l4-6 sst gxylt2	inh l4-5 sst stk32a	inh l1-3 sst calb1	inh l3-5 sst adgrg6	inh l2-4 sst frzb	inh l5-6 sst th	inh l5-6 lhx6 glp1r	inh l5-6 pvalb lgr5	inh l4-5 pvalb mepe	inh l2-4 pvalb wfdc2	inh l4-6 pvalb sulf1	inh l5-6 sst mir548f2	inh l2-5 pvalb scube3	exc l2 lamp5 ltk	exc l2-4 linc00507 glp2r	exc l2-3 linc00507 frem3	exc l5-6 themis c1ql3
a1bg	2.90910527839475	2.06593318147017	3.18393872093325	2.47492680057978	3.70402675565977	2.30282265592118	2.68884236900257	2.77125291414847	1.46805279772143	2.89604163870986	1.75033804854794	2.09440614241653	1.85964130769749	3.32363203638898	2.1328883127316	1.6588778596518	2.32046656839871	3.55782081928853	2.99868030444944	1.57525263673485	0.754931872368637	0.554972177003142	0.69225488573119	0.611736313987516	1.29532653744595	2.61220300751185	2.95513195300221	0.971362997702678	1.82896074017457	2.4335378120251	2.96830668843393	2.84574095268337	2.7886151400129	1.36609505845641	2.04215033989228	1.5135515851049	0.209754911964758	2.80394624110511	0.284187535505354	0.0166589080991695	1.32382255178531	0.707850221953446	0.9644878713606	1.22182054735341	2.18662672455632	3.08782923926015	2.61439083780802	2.81233727114501	2.93727607911107
abca1	5.61302522110369	5.05833434731607	4.62744525540733	4.82584872618818	2.92765265368825	4.53454084777843	4.83041737483391	5.12131442655657	3.43406973485797	4.57219301193617	6.20207864643833	4.80915123128405	3.71649434633246	3.44935840582757	5.43017605294792	4.15621449640705	5.62001187765339	4.6629362344659	5.99447027119029	4.33438221349872	0.963597006765153	2.97385332676792	5.327939059454	3.4901107309337	4.84417310498475	6.24711091630778	5.16978749803742	4.61662624219985	2.49143807907617	4.16277796956941	3.74582171503714	3.2465150920282	3.76771119146994	4.70763666058325	4.61075873833438	4.54582408621071	4.3722178285808	4.96321853160818	5.03033144743605	4.66346191470005	4.57539588838982	5.49869761887744	5.72084996246726	4.16838040302905	5.44820073725986	3.47627370823722	3.70072859444853	2.74190899280431	2.80819735422262
abcb1	2.05843010551678	1.37317544769211	1.35173856216916	1.778272507823	0.885797447514363	2.07270196836314	3.06195725741058	3.04487738496539	1.98113806837285	0.997021224139972	2.79003027693782	0.346309395846945	3.18393632380766	2.09079992105118	1.92415082575208	2.27336161602754	1.76039001403019	4.24200792904953	2.54094156280868	2.5172789691946	3.12085453978794	2.38949825458704	1.97579854590096	2.05302338152661	2.64622718520543	4.17870667486388	2.67915960263362	5.4253834350584	2.4949081164303	3.04238116162827	2.60504173167301	1.25269721869246	3.25267784430436	3.2095238610048	3.14147333754561	3.83204844975563	1.7132097030714	1.62357145829209	2.59773853556012	4.51541032419903	2.91143637962097	2.26109989806914	2.41312068813352	2.33341743623309	1.77577118207441	5.43354137725378	5.34766601059735	3.17884846863295	2.69466672498409
ache	3.62210829114721	5.06825564208856	4.33398455183904	3.24013724253438	3.15726855573056	3.07324465622449	4.32355291654795	4.10196213774991	4.05684423552342	3.91081876060158	3.88757320836185	3.50956968103241	4.01256710745406	3.45524307954738	5.61778373344105	5.29513723608553	5.1801469853385	5.23562829425671	4.99816709586515	4.98166284559723	3.56738192076991	5.47688218610701	5.52458879067044	4.46627603784617	5.34846752898579	4.59458245069407	5.46106259988129	3.69024198240446	3.35947971202771	3.78709464019901	3.82061047052308	4.20612322483813	3.59456215954633	4.12670451909202	2.04060236895024	3.3187264825304	2.11041632273624	4.51570558697873	4.4623182843042	4.19532812574524	2.79213391609053	2.53677730197721	2.62969940566433	2.92400833717808	3.44852997757445	2.27541794245154	2.0077356680284	1.77684435344218	1.65666683875519
acp1	6.26699468596354	6.43093955675765	6.26391234168656	6.18120971499672	6.29267740768839	5.63902489120786	5.78615120088923	5.36183291436772	5.50770109979553	5.67292821741314	6.87245843669595	4.01653732522786	5.35045799675866	4.30785835513194	6.39432857990462	6.11787703016212	5.84804950385285	6.17624896030355	6.37022601931158	6.12819687712687	5.31890428548923	6.14701906738764	6.65143277072845	6.52218242523436	5.67264710392906	5.95592069616776	6.14026372459659	5.97387389374253	5.7133909143339	5.55740610752609	5.26024513070926	6.02425207344667	5.78255324656457	5.85633911996599	5.34645877230767	5.3042821345339	5.95644887828312	6.12131365147573	6.4197466853086	6.27262400018918	5.92535385794123	5.78543494318996	5.87557170241765	6.08060543718051	6.33274158419948	6.1084186552624	5.87927053990779	5.70644380036212	5.85457769610793
acsl6	7.24035972771336	5.73059817149431	5.9299465855034	6.43809181352361	6.8377876960998	6.59138621556004	6.11701770416291	7.00825061109456	6.55570781238611	6.8327540502023	7.30490400039384	6.59405929086886	6.43859478111227	6.99546852703444	6.40493815903705	6.20590575225784	7.02584499116135	6.79340784117707	6.73252224056565	7.21743721722502	6.77432529035755	7.46921619157465	6.4031594991071	7.14252973719861	7.21851293968309	7.86493228258788	7.53270272814184	6.25539207750282	6.74027196572899	6.77472815296243	6.74882363106811	6.79398431512023	7.22680872768896	6.9100819894681	6.90382499580533	6.83060325479669	7.48160684101708	6.93900584213824	7.61583465244521	7.41613327569347	7.47743890461421	7.61691301784486	7.35274943049742	7.47100115662101	7.07525330979284	5.94109450681616	6.38552717339314	5.85033714019538	6.03528772481862
acsm1	1.766649556985	0.0778216155564114	0.335366468111515	0.548507075816747	0	0.476592074974611	0.73545246701416	0.0442545646522893	0.0427457286941202	0.125303292215284	0.160244931486097	0.12066323426306	2.53221353546437	0.123017612563049	1.45829416403388	0.0552160378933129	0.0277514215908638	1.73055923228982	0.101074859900003	1.36869476278357	0.0743018554010842	0.033434870794024	0.15597217270313	0.0311132644247733	0.0263620649971562	0.162700623919345	0.78794284253027	0	0.0932821297319917	0.475114753692263	0.118222640152832	0.0478218466516355	0.032451520061109	0.353532842220442	1.57149065754051	0.0780703626314371	0.0709914380981488	0.0231240309079402	0.0275260319800171	0.0546707037921416	0.127114331199869	0.808331741008162	0.293517783441674	0.8393842081948	0.0609917387837341	1.10312159365368	1.63078420377222	0.52997844275747	0.637599748801358
actb	6.54390568176424	6.58254697108862	6.38885217035912	6.69252776922107	6.3839387329659	7.26445310957659	6.87659110532321	6.84293509786115	6.30526960794652	6.32379931866877	6.93825155923257	6.59761981292512	6.27292496493761	6.60301872746674	7.74907349705527	7.45937956591697	7.17985625656017	6.51645394204542	6.93743114429427	6.3990669903862	6.30825073632158	7.04130180082429	7.32632377550067	7.3073719638802	6.96784609539332	7.02595222693203	7.07419456580043	5.8829787425562	6.79669002191075	7.40334970681444	6.92702389023334	7.45532763132873	6.88970679344444	7.35731992317653	6.49405057005429	6.78032361768357	6.70152757160521	7.41759154065372	7.26825013351364	6.90404568321829	6.84840335867838	6.69336596118931	6.47143282126358	6.48532506205596	7.09062587477574	6.75690746345032	7.13124611612554	6.2991757749378	6.91743593261159
actr2	6.75325419523866	6.76766433143299	6.44393231505591	6.70100586484562	6.24587952166103	6.64082132056074	6.32654274097916	6.49607049588358	6.45768736277654	6.28721942454784	6.5680397074865	6.52951785505305	6.39316973503498	6.11028263662075	6.29956466347489	6.16058887387301	6.85222286705996	6.49512526227444	6.80742821425643	6.77051616395167	6.60565463098066	6.97673445877088	6.66345278897216	6.80169245281286	6.81257549216252	6.94334575079276	6.44276588418186	6.42149363191654	7.01493122934837	6.83975644233054	6.5351121989727	6.92931842350237	7.05584356727471	6.73743218546793	6.91515575900846	6.79500101395356	6.92584197112304	6.56018867215712	6.85682675059555	6.38802055832122	7.01516145030924	7.23884923111105	7.07273887773749	7.29789342215013	6.92607297514529	7.2460742638756	7.51233815055256	7.40871304969011	7.35868943784803
adam12	2.42369640528115	5.25240924004279	3.33853697341047	5.29033582152827	3.87639263614915	6.37589404798569	2.0760947790804	1.79156396845525	2.35346882380148	3.98715026124711	0.448307263046948	5.43219685165892	0.863849428637314	4.19313796939364	2.88767586854587	3.24217216348123	7.52105510550814	2.56025703397916	4.26487330824584	3.34739103626447	4.5370750916683	4.52573845679532	4.15918900466359	4.51536392716176	3.57825537783993	5.24589384357016	4.13661438572897	3.29945213654132	4.55925716957227	1.80614279648229	2.85329062961607	3.52196280234732	2.61512966028107	2.19774108404786	6.42029105075941	5.63297038112123	2.71595015496091	3.48520440312728	4.73245027404666	4.40245101172674	3.66341000032281	4.96646802930974	4.57687849279022	3.65297980653529	8.16722148832766	4.07155784971874	3.80309500726232	4.07127626971072	3.66511297159497
adamts3	2.6372228295504	0.736856706977062	2.70666073069128	2.82843677830552	0.383809050100584	1.40277042774918	3.21672520040021	0.564838235649988	0.712893382908927	0.83201008459456	0.471678137817546	0.421645736590772	0.749943184258863	1.01491317240351	0.303515694542532	0.835428429438744	0.608644236228479	0.438731087478043	0.475767655825624	2.73532697568397	0.859012505451493	5.81869498255632	0.908919659380889	5.50855413206832	1.25988666864051	1.44940393597089	0.494151226068849	0.651328937604843	0.428188667990082	0.8006583081072	0.786920835604228	1.53296716026523	0.397830950422302	1.80710507510727	1.37524810435216	0.661903582417585	0.594299534183807	1.13305000852281	0.525804082896881	3.27735235579721	2.06772847297963	0.644461579160017	2.23885690501009	1.79673655174404	0.293821610505233	7.90828942592583	7.00471411699103	7.68538234251715	7.89293530374331
adamtsl3	5.29712702954268	5.06878724039827	6.80503172786399	8.48377254049675	8.52198464008066	7.39962201682127	5.26918995993107	5.6266157888542	3.83850026684864	5.31888110315037	4.9309840835351	4.98727106662083	5.93167755240194	4.44140052621685	7.25825202311216	7.25689597334538	5.13835806333195	5.62739650564115	7.52052643469154	4.26404172397504	4.68654152155074	3.68975123479814	4.87660094703347	4.3065164318086	4.81920975869088	5.05387661787956	4.59966142248973	6.22068567002262	6.839381098911	8.50196626312237	8.49852421997168	6.91863484057155	7.03728778696585	8.79563661675119	5.67315920418577	8.27037577357724	2.43988700029953	4.18135587498656	3.54784576325604	5.13990175990717	6.34110847776817	2.92967802004954	4.84359243481124	4.74532697331517	4.92594232182101	5.18644214506128	5.35716453971074	5.19856450295164	5.29180233848906
adarb1	5.54798783975071	6.40427153242257	5.31892065819822	5.55288322290362	5.74813009434542	5.70378383516659	5.72329356068998	5.77093079736367	5.51387483411814	6.22989403999294	5.25469146398456	6.58567013437401	5.54008382496968	6.3917815853488	6.46043993954324	5.39968787580899	5.87363740224532	5.72894976323861	5.22244152365705	6.22677113112275	5.62951006221014	6.32902906437023	6.13453821972856	6.54884357376179	6.1209853652304	6.42403489048615	6.29859823867413	6.30382693194115	6.3406956729847	6.01197254479089	6.14880509791256	6.19288709227734	6.07808542187235	5.63053964030904	5.40507687661709	5.91551248739651	7.17551164711526	7.00163881574443	6.52014078552978	7.55823203315683	7.13560178657135	7.15493042228572	7.25209334958218	6.93130486729211	6.43899855476541	6.33350651098773	5.6896018710608	6.14302978057362	5.93980116659739
adcy7	3.06016039035544	1.96776124527675	3.1978144024403	1.91093523889826	0.211533712926759	2.10840472066635	3.99687960410199	3.90338173722822	3.03683324327201	4.77543347929452	3.84476237782391	2.3522019011703	3.29400512158548	5.58509002031004	5.60970572912777	4.60202739522445	4.06147659560608	0.51562153014079	3.78831942627512	4.26211343956872	2.25889563450546	3.8825493444985	4.22445781409852	5.61316889739876	4.08693055832815	3.83369976143191	3.06070357416868	3.1995152611448	0.83374068004493	1.76649407413264	2.38076471210458	4.10548923975009	4.76583916532926	2.98552214343049	1.46117391883881	2.13594864128672	1.40696848893294	0.993693488880077	2.27951274838739	2.5059969436006	2.89795938630613	2.4288998080619	1.69692832333193	3.31635736549885	1.00620882003543	2.17151333552098	2.55998395869066	3.79529260251452	3.27669767607846
adcyap1	0	0	1.92706611046636	0.469737422078404	0.0325593469689049	0.00260218955606415	0.0130358637114948	0.996233642969807	4.57730498401387	1.1651899163162	0	0	0	0.184099725629548	0	0.0178860446463406	0	0	0	0.0051581135683763	0	0	1.37261351781758	0	0.0153968398456524	0	0	0	0.156235513776381	2.48506278670922	0	1.38166659610705	0.0187595948565214	0.0078060269732256	0.452953832166503	0	0.830842493520887	0	0	0.311651052132633	0.327811480041517	0.887316911036463	1.48064242123637	0	0.0206481415229118	5.5281250196758	5.34830668630224	4.38826660560284	2.99528004401865
adcyap1r1	6.48730001294878	6.77619386583269	6.81509219751904	6.66691925524205	6.57779511790866	6.52297891544687	6.5888267147684	6.59507237144583	6.6333448091103	5.99471138856714	6.82083565411275	6.52646255513133	6.29717007244665	6.57186793150152	6.09495269672135	6.00968761716512	6.4935276785993	5.91214083401518	6.64564285654949	7.05189083015322	7.01440987621317	6.9302502197011	6.89989808735772	7.23066807725604	6.28665824989182	5.77204731895638	6.20874848976827	5.36684397678094	6.76336756270261	6.72696745211628	6.87175117054247	6.87275663258145	7.05552555208539	6.77491660740399	6.75012866360847	6.90635307703685	7.16325365216403	6.83343488235188	7.06293347911285	6.21740878596078	6.30289295373561	7.02796266672908	6.60865570898999	6.88433757260602	6.66485135394949	2.54475191151788	2.82904344644421	2.79859717912108	2.50813583686074
adk	7.76972282005817	8.15072517897085	7.78226570378501	8.35272498509789	8.36044285352124	8.40453617029226	7.05182994116773	7.68201630843221	7.91753260207296	8.04662638290282	7.8374935907227	8.25236030566066	7.57033617352592	8.35181425419702	8.10957943374125	7.64208130488774	7.73042869837957	7.70510497297241	7.71894721680164	8.01111205889464	8.33032758262799	7.84260177161955	7.95570860208429	8.02608683326251	7.97591043090857	7.96393125177651	8.00181969085333	8.07628758091888	8.12961582891007	8.32272676615455	8.02961686928209	8.29434550788309	8.34396071982527	8.40759323692514	8.14484481252921	8.14606303930893	8.50248376535307	7.71968383303683	8.72571832455653	8.53162747753108	8.22691692732547	8.16594710168714	8.32956225961697	8.42346093884337	8.48240503468201	7.70062836592743	7.47690089305119	7.89235095049455	7.91097305107957
adm	3.01981949552294	3.27136277345692	0.921031801516827	4.0667763525394	0	2.24585309780277	0	0	0.783738502407324	3.29209645356156	2.82178959168705	0	0	2.25521790698603	0	0	2.03388494240158	2.23533217906949	0	1.76775055103009	0	1.08644207049922	0	0.79631317369642	1.66391566326833	0	0	4.6076569916995	3.34555917329062	2.81902189120415	2.44370954590844	3.1248316668111	2.9908134875036	0.965803120365582	2.92730029467033	1.71769506489613	0	0.0245322092609758	2.17301354884512	0.0798101739029631	3.01925427154652	1.9461675190305	1.61965293114078	2.8796704825482	3.1539578646487	0.00170783217505973	0.00371983347936285	0.223095790390566	0.181190604954623
adnp2	5.18801963857685	4.99516222370198	4.66303716275486	4.65961156577675	5.55426753692202	4.43441094974204	4.22547583954896	5.31979442740291	4.44105835708341	4.48443257725661	4.49262246956276	3.22644866288773	4.10328629751606	5.01885989357069	5.24718497606252	4.1601135762129	4.075772854974	3.7933951898575	4.95513405517934	4.79579289175177	2.64349747965505	5.1037142920593	4.6627985464837	4.96844702146213	4.80888106814452	4.33963465121947	4.49393296290287	4.39598874818062	4.56290971403555	5.23175346530137	4.62017515443121	4.85440994346852	4.7956031134359	5.16636801968256	4.66374147671397	4.71051020663503	5.26827379198833	4.69858376837424	3.94641917814898	4.20277997200267	4.58718849604879	4.71750955699678	4.59353230390311	4.32154747615861	4.26121551657268	4.39079586210945	3.86582393790684	4.03976284741071	4.16155645315725
adora1	0.496995077377591	2.69411289725606	1.15988066362035	1.04221320482161	0.911834163327201	1.5189831261868	3.14042603127319	1.06142902162028	1.29138715404638	1.19804459074539	2.0287561851311	2.58698138830343	1.87893343979122	2.21854189331899	1.3793180968241	1.34452855792115	2.37520995574863	0.634398331146394	1.86503651035457	2.79391862390338	1.89281805367948	3.69456498498081	0.447106313907701	2.24396492648683	3.25316567288344	1.88894996690582	0.519374174862572	1.32830086077195	1.89483057690469	0.91985327630498	1.21666492859936	0.00932848662155151	0.0695080433859255	1.2035393244987	0.990182515326262	0.543960426708967	0.0764244044720955	0.0575051216268529	0.269427850935213	0.0263681874099473	0.482362339744255	0.826496789122896	0.747594769313995	0.100351815500423	0.152765241730245	3.15279585914231	2.99393629842434	3.26953515708582	3.61126113340041
adora2a	0	0	0	0.105585818887339	0	0	0	0	0	0	0	0	0	0	0	0	0	0	0	0	0	0	0	0	0	0.0197671306115441	0	0	0.239713254021364	0	0	0.0176889349037975	0.207038435783112	0	0	0	0	0	0.119445944742134	0	0	0.0913378616454468	0	0.0208065581209004	0	0	0.0249558128358123	0.00610213876074218	0
adra1a	7.40034990998705	0.364407871635778	9.0763428715825	7.75243337847651	8.04470492862183	6.88395947851722	8.58705188827601	9.03874237596073	8.60031447080106	8.69935130406772	8.78047844465793	8.89077544990589	8.74111742401324	7.54881795257967	6.75078402713091	7.09340427362578	5.66997798805844	6.75012183545961	3.50525898743605	8.3689765771147	8.12047029377154	7.82645466489194	8.38390482347091	8.40086214031376	8.79666391278068	8.010585085439	7.49739716400353	7.56884999425835	4.82689561464411	1.33873267786198	6.31963115938596	3.19529111633574	5.90789430874416	2.45198582393485	7.58829590367107	6.01043742967462	5.55646021448333	0.108540808901984	6.23990889452863	7.56258913224944	7.83415206920275	6.95482395769797	6.63051590015004	4.48766339791529	6.9223134662307	2.20747648973343	1.36784477898415	1.33980230267959	0.345840947654983
adra2a	0	0	1.67647451493326	0.940489701327709	0	0.12519379403921	1.68066094896983	0	0.470914163865263	2.91057751799281	2.26121420657747	4.50798677694411	2.01134323896877	0	5.24012631899665	5.67709770399738	3.84562153413576	0.240109023954555	4.58469874390379	0.0279808129495009	2.56361454765848	2.45628920311216	1.34454440862298	2.90114942181021	5.05009595267864	4.76313350368744	2.91366153998004	2.46493028628571	2.8537863304653	5.56255434705775	4.10017391681627	2.79557334169712	0.113971424386728	5.58378737205105	2.00154100796998	4.33830709016646	0.0102214026952564	0	0	0	1.11846879582171	0.00393180700054334	0.148208932749955	0.00546808277876079	0	0.109047155285406	0.0143486451372781	0.306236840370952	0.583444130118244
adss	5.21084625843361	4.97816038574921	4.84871206556087	5.46402616404414	4.15252904024348	5.17671092348335	4.68961059247663	4.94666723794449	5.14681160335	4.9845059578094	4.55211511921759	4.31859450629024	5.19701534076706	4.87117141676976	6.44581028217389	4.4460503995386	4.97119588578352	5.12667432820254	4.49783140361524	5.19973476212871	5.25419189470006	4.62240973918431	5.3186075205239	4.88203356537669	4.57285208511906	4.73829442548135	4.69109246736593	6.2849225355052	5.33765829223381	5.1160124412192	4.04269248480121	5.40428120725801	5.13823575154763	5.39028144332673	5.29323656810724	4.8880320745659	4.99240408614406	5.02917986989602	4.39491468253766	5.52981220289589	4.8757274843279	5.54533581618893	5.07129030152753	5.37817657391609	4.17734299089523	5.22753662308769	4.80585219110947	5.20973212976389	5.71617414174567
aga	2.5861397283156	2.25954347128466	3.18914435558996	2.1412702758482	3.11317917806789	2.23185948250008	1.95562840961394	2.85627599205593	3.39871096619941	0.897085737135681	3.88403213881225	2.83920401187216	3.17560638289427	2.97293065148661	2.65615898301308	0.614719934701235	3.12217682686055	0.238232770528083	0.933740577827528	2.06422632080498	0	0.868726956381541	4.33498110939278	1.74769116938196	1.9586794958144	3.5225279811872	0	3.31504276571345	2.5703840906883	3.16677324157795	3.35625143492393	1.58115791549047	2.79487004363263	2.7833165793686	2.74060910068841	2.80262460616258	0.0772954956670112	4.22498381841872	3.43064393617821	0.0159338087833355	1.55011940858357	0.353575286238069	1.49061802609968	1.54604188044992	0.0436372981575834	2.00545829803399	2.97559783807627	2.99650588202117	3.13783108161993
ager	0.172897932668794	1.34797538583216	1.25228836028624	0.862212367196689	0	0.80677773106904	2.30729835412715	0.00578029742151953	0.414017448028974	0.901736585066399	1.43486453407257	0.649220801439418	0.149211846843518	0.506903284400543	0	0.52917060741861	0.387287115032332	1.5477280035807	0.0562161645046358	2.00589911447964	1.41992097280829	0.194391568611571	1.35294926394273	1.05993647040898	0.856300602846117	0.0217074164678889	0.0392604175795028	0.536062666755098	1.035293067456	1.01023576783163	1.07608681328366	0.188880799482805	0	1.99836419905071	1.53306713227216	2.55908147588029	2.26590655545777	1.78225180340085	0	0.0730219368747846	0.138033181507135	0.406633982172975	1.00624913483235	0.442317800187713	0.0229473769726141	0.870156996791507	0.504496732758725	0.644081734858489	0.661333813919938
ahi1	9.85958882819869	9.65304138121758	9.8165795480842	10.3042056186502	10.2552186341409	10.6878561809661	10.0648757128732	10.3581026967171	10.594844477695	10.5596410346383	10.688918603026	11.0364713952954	10.6873597603358	10.1944062320005	10.5653612640475	10.5622149440538	10.4594370492263	11.1662758319519	10.9285405817834	11.2313137166683	11.1977389303719	10.9425131858005	10.6290714228155	10.6874713058403	11.0701781814284	10.9716905461661	10.9258181804725	10.2484690156607	11.2225599477914	11.2568037512206	11.4701672674659	11.0160743597071	10.9288640920946	10.8555172164068	11.5135732528784	11.1154909593716	11.0117293852717	11.1183764040069	11.0460499455497	11.0795541168578	11.1914268142759	11.0197088632883	11.2086288199158	11.0008081900062	10.6035051572217	11.1022187032411	11.1369168613439	10.6400565419381	10.2195728299222
akr1a1	3.86727310484693	3.66553080288266	4.79018087045189	4.54884070767352	3.86845100447528	3.83007528033404	4.55886253123753	4.38211192268626	4.08985056131063	3.03318245889248	5.11555684089126	3.08784383215897	3.65836642844876	4.33800994591655	5.34807828176315	3.82765340997682	4.5603433515165	3.52284306394164	4.79307855728239	3.77849067350988	4.66103936279867	3.69679486528462	3.89262766678202	4.58442595885686	4.46366371535234	4.44170304095344	3.61902146943555	4.49504951446041	3.79023801678456	4.11606194528237	3.84840050414594	3.62640233874318	4.01563065715496	3.07419456580043	3.76037670653355	4.19995559559772	3.80788985663246	4.72585576060556	3.66701114262267	4.65690795472101	3.64772987223103	3.5166751803108	3.92275578559646	3.79663793217197	2.37268637246319	3.95425429625449	3.47353587901814	3.79037524216385	4.03303978846468
akt1	1.72238523128657	1.22656370875608	1.67176610038753	2.29970966294223	0	2.10091916526499	2.95312211731297	1.70629218702876	1.9913357904755	1.16723562106908	3.03963256394689	0.336286358956111	1.73831864024073	3.0591329026829	3.26455983519596	2.07458554961171	2.10915779885933	3.3548653175975	2.56099664374478	2.45403517090332	2.59580458045877	0.653700807530026	2.3593050873311	2.89746026005722	1.25546973375541	3.4940080266828	2.14850324852901	1.24686031417874	1.26506303116298	1.93035933032567	2.72745638743202	2.66681952382344	3.06768521137902	2.31822311734968	1.50326934658946	2.15963525623522	1.04394840638889	2.6874780014457	3.32588240693061	2.28785874496265	2.29814140386427	2.37854458291009	2.00533703240359	3.42592770177123	1.76416476634899	2.03707811693369	1.79679109711157	1.83409153682807	1.92855797014244
aldh1a1	0.0158820417765228	0.045599715535584	0.210509936018893	0.504765493534508	0	0.749518220949677	0.0558538534486759	0.029523546959225	0.050787136503005	0	0	0.0272394780409928	0.0768079915699936	0.0874918306429626	0.0288013225515559	0.0623718126443283	0.0383611370859598	0.0134681141886284	0.0464687927174667	0.161547069424931	0.227485778775056	0.411544368326664	0.0471456458647526	1.95025488694865	0.0444590024531139	0.020317171827739	0.183927656022295	0	1.40209618204762	0.824908185827037	0.0469965539925156	0.015473019963362	0.0252256965207241	0.0236661194193731	1.60809859949905	0.0598018901257731	0.0355247615056278	0.0194152112447785	0.0305807471779005	0.113569410631249	0.0120208001689022	0.0435593041475069	0.538365228510409	0.215887422859769	0	0.340586536861295	0.0282209114792803	0.535006218504484	0.921081707214135
aldh1a2	0.197149022981256	3.15087277728171	2.16238317189219	0.620094327651871	0.554512930769586	2.32043138540938	5.08794140819538	4.9425228382279	5.69209714914967	2.37206275885816	0.0849608660762277	0.0617244047689402	4.6290915787769	6.79947858378014	0.132885733872409	0.226102409486634	1.89164948247818	1.75664125309901	4.49040142345315	0.29747153344878	2.06010822813673	1.20185317805298	1.11407943018326	3.11053986412816	0.91315473896965	1.9680757368765	0.255389736533027	1.30308070398766	4.18363747502937	5.48874320382533	4.67149733690984	5.32985940738895	3.1301848299798	4.39082273186789	4.3325439203209	3.61646199452559	3.54703622278376	4.39163703440145	3.1884102508147	3.91165414800374	3.7146875345752	3.2413640171547	4.26925313319312	4.05219941713627	3.22118282775416	2.24989945003335	1.73744000701258	1.90955051070569	2.68724074291837
aldh3b1	0.0245102924376681	0.0842947767902711	0.0784080796345932	0.300054871952966	0.16279497890218	0.110756884357078	0.0379219567777332	0.444816926558367	0.0781778427055763	0.0660559352216896	0.0568527448208171	0.0855322710341286	0.683260069730954	0.0438029556514901	0.0808768844934695	0.0669296714287112	0.0219794600592025	0.0446084435034191	0.0118352834056262	0.434519516719846	0.141280169788159	0.0712900646612992	0.0206208564738308	0.0319365161346236	0.063467396347478	0.0498554203646045	0.0743043725924253	0.253101218326138	0.0689543970336679	0.0776076456397354	0.0390215175357626	0.0580758180498819	0.0366143985196313	0.0874482825169013	0.118617118063183	0.0860319574155301	0.141301933993471	0	0.079968066319256	0.0763824530231236	0.386534220404292	0.192069656275781	0.165375143025074	0.134177616194006	0.0411184592371106	0.0526423600199026	0.0419328783387558	0.193452367580001	0.178770905025577
alk	9.98466232201208	10.4442633724376	9.67349387887886	9.78905198481998	10.0980867621725	9.75923228682015	5.02439747730043	5.16885801452031	6.42175028326595	7.34967729459866	5.53388679707219	7.88423204835817	4.82443539428172	5.30691485618209	5.24060623563027	6.02588824024277	6.08716215651504	4.45638707612211	6.78885154054776	4.72554867527828	3.76289421498981	5.93692157440702	3.67752617013391	7.44060821341216	8.07933533314701	5.50637566240046	4.84511705979172	9.6032019188219	7.94393964721117	7.9881624161637	8.9409390434902	7.32212604611651	8.59567825058975	8.70454009744056	8.07924050767708	6.90545612033956	8.83709925492672	8.17762210904775	9.05826176837146	8.56436960139452	7.46178796686035	8.70170504822763	7.8863927920719	7.5300636470629	10.5775383582328	3.19370252390851	3.12698210427326	3.63651511655932	3.35612788977224
als2cl	0.326917874920784	0.862794613718648	1.90629128719515	1.89237638321306	0	1.11832295038367	2.78825597194666	3.90847394408684	4.10783739222046	3.89844627500501	2.9475024955931	5.09086954976886	2.78433102713902	3.55466096498215	0.0209720084197115	5.7141371108619	3.74272649115597	3.62625715873766	4.42976306941958	5.13750013095346	5.4969717099021	5.0960157886348	5.71102803336871	3.89657085391233	5.05631603666609	0	0.980990416438506	1.04992667106842	0.0257263372592157	2.76430498892915	1.56091396419661	2.82212760162471	0	3.14400654317663	2.69056069409361	0.754574307166599	1.4210498340942	0	0.0268271782152447	3.03925024231444	0.476077955976851	0.572644180854865	0.230573737126206	2.80778792114803	0	4.69617948413976	4.57153805340724	4.39736774709637	3.35282240694222
amacr	1.03447387688647	1.66312819660033	0.261192977447299	0.668427723098131	0	1.06764665993593	1.54115162710925	1.32371726567245	0.393586337290042	0	0	0.87233461735544	0.21827117870974	0	0	1.04926787383037	0	0	0	0.492915800520589	0	0.973285819707175	0	0.396183584948676	1.70292675486215	1.57425054253892	0	1.55551705926647	1.2408526884627	0.424096974623283	0	0.648008328509699	0.34823749642891	0	0.0151019301118564	1.11258299783553	0.36363653405838	0	0.873621813053754	0	0.786295154269357	1.62385624522586	1.08149539056286	0.965833138798104	0.667217635351417	0.565839284606489	0.450168253791999	0.420349032551109	0.532955205076967
ambra1	5.59323931900878	4.41372134156153	6.01944483921734	6.05356102220265	6.38005216057571	5.81312548160195	5.14892719193489	5.61671997217979	6.25939584537343	5.83459467717346	4.76884278463013	4.98814340420599	6.0730804911227	5.99646399784477	6.13444973173697	5.64510992392397	5.25459971161631	6.41585194120379	5.63603205143424	5.44908094650904	6.2132630896606	5.62772180560494	5.90167400843321	5.44173776138821	6.11016861006965	4.84868753166376	6.0229103862778	5.60070476848414	5.87144103706026	6.30028958834721	6.75374812478164	5.9586095521462	5.89091162667605	6.2152963249585	6.33224587505264	6.13324333882387	5.79010839146375	6.00440386095577	5.61306482311933	6.08205768552087	5.76846171909856	5.9693337918537	5.85358752426021	6.05981232112956	5.6320445222538	5.86729579244962	5.89904387701191	6.05606886956778	5.95564665310689
ank3	10.3673097048076	9.85727160399192	10.1717895713983	10.4635472671885	10.3624811488025	10.3543411064397	10.3095231355105	10.0453741223035	10.3021392707048	10.7540215902634	10.2629109578446	10.2624073277033	10.770218092389	10.5819290559677	10.2211983072689	10.3501281468566	10.1110183036541	10.1765999404064	10.2570447080287	9.97777968639175	10.2341918003819	9.82245096199117	9.89136185826555	10.1846090394635	10.0497127405411	9.96463088821728	9.9244911178807	10.4460944491244	10.4057248780625	10.2905985774609	10.6075599540266	10.2370964794222	10.1950852308177	10.2964301787692	10.1808989068164	10.4978828735172	10.1027563633333	10.0306151031189	9.92744660037602	9.9693017804874	9.5956213117945	9.52076848718099	9.655581129843	10.0451490933969	10.0182646506767	10.1380713438045	10.0559976207085	10.2317815828837	10.0158797985318
ankk1	0.00753993566646287	0	0.00814893546982202	0.0187107260927553	0	0.561684669260834	0.0303543611037976	0.00691513195933182	0.0228064719373396	0	0.0236232937606505	2.65486862714699	0.0098430530451955	0	0	1.07012629099006	0	0	0.831027030175791	0.0201851203412779	0.011955868152175	1.00190092392245	0.0729432070679848	0.0160134033534985	1.91094095553066	0.144059216726204	1.79405870422331	0	0.0279060616625145	0.0469947930607893	0	1.55839340022906	1.30423275764866	0.881710012800121	0.00669721903269535	1.1773489891446	0.011692493167716	0.202150533222806	0.524763290461867	2.25593493532438	0.0113218709268833	0.758368368587223	1.01957930114495	0.853322273074047	0	1.27730281905175	0.664696145033789	1.10148702956863	0.503697057912873
apba2	6.43211257732457	6.00914962131725	6.91565354802476	6.3662452684584	6.53279492095514	6.17047752797527	7.32297790465708	7.82718129121582	6.57286072330324	6.26767343180127	7.22060246615304	7.81590225243619	6.52648609343508	7.3414341381746	7.24331005700367	7.15657560744409	6.21211910728802	6.69297530245173	5.60530527294472	6.79783269389738	6.7372132656106	7.44630503583431	6.12713468797068	6.53944127245177	7.40260238494133	7.17278141308509	7.51534282563622	5.80073064827849	7.22358897544313	7.41074973909277	7.67079417479217	6.88398022347946	7.25297153513193	7.0818162781092	6.85693055467906	7.17350295315122	7.35252019800702	6.84234531440272	7.14687828420141	7.26828036163835	6.98383134904019	6.71415304482041	7.13470220284999	6.90830386452559	7.00338916708926	7.35979374080904	7.15636010782834	7.29569593702517	7.4603646421944
apc	8.2539117608776	8.64492735376205	8.21588192230303	8.36892894995706	8.69217678596585	8.3601943776094	8.48285917098749	8.20513490777247	8.02924304807047	8.60080829937447	8.57803938936483	8.81644835128507	8.34538351187091	8.87062549088718	8.52851193462047	7.97150906680453	7.86358603209234	8.13532554231164	7.81319052714947	8.03695383085939	7.93657905228892	8.48615845512525	7.62369716434764	8.58490389004458	8.89338617862253	8.56692700419556	8.34870956724272	8.39396184458919	8.23355688700451	8.1896926351855	7.94432553388503	7.90013259726623	7.97067710201312	8.04918693570122	8.35912755222757	8.00397938827137	8.39088131254715	8.02333187699107	8.04831848162793	8.44818694100365	8.39800869206817	8.59178673851739	8.45492559373515	8.23757088818218	8.52510575435073	7.40731790711849	7.570617757413	7.36331127390677	7.76122808575441
apoa4	0	0	0	0	0	0	0	0	0	0	0	0	0	0	0	0	0	0	0	0	0	0	0	0	0	0	0	0	0	0	0	0	0	0	0	0	0	0	0	0	0	0	0.0100910971553496	0	0	0	0	0.00697656838151644	0
apod	2.46082339699927	2.82054926823697	1.24355048631649	1.8687182972662	0.374481512918482	2.30838176459118	2.87101162990754	0.0954038489657986	0.67287614371841	0.0425073729255835	0.0773714135880711	0.0965443048263953	1.72278819476053	5.33991748488084	1.91939865867634	1.88002649113376	0.737651210543518	0.726659103272692	0.776373917388304	1.98775982234233	0.12962881340887	2.1300070252867	0.372606689856433	1.19510689387066	0.0621135310851372	0.283818013030068	1.48839804617398	0.183758747638463	4.38486765764554	3.88967758183709	0.587445145902435	5.0601359246312	4.37941416071436	2.98391922649614	2.72547711369795	3.36629817262559	0.0634180071754921	1.70921079556476	0.510442435297934	1.50981482453532	1.87500270884656	1.38999507443774	1.8809538043748	1.35673714305873	0.0467744445797265	3.48019200426184	3.2763035266166	2.83776591267506	3.48818672378332
apoe	2.30650452564371	3.55805654057142	2.61611634771497	1.64800141885521	2.85257418784642	0.667041422197877	0.187245445039625	1.69215888185695	1.04944913004559	0.533042797717305	0.810138195099795	0.0290778529522295	2.15197309481451	0.127610249243183	1.46894286947652	0.657255396838047	0.0465651801964373	0.909681075884505	1.01099954841508	1.0301868073363	0.661862959086798	0.781206374697856	1.8993038505895	0.0728168652973528	0.971878303129415	0.0547777675809824	0.0572560697616545	1.80530267207448	1.24608087913677	0.13806381015469	1.3625896141448	0.344348260904048	1.09487087815698	0.095940470102506	1.70257494618141	1.17822924679564	1.08575296459139	1.05969701879274	2.43377991510085	2.17631439413277	0.0761772947840614	1.05558925217679	0.833543976768842	1.19458856629433	0.256035872235997	0.687274540828062	0.0432284826108078	0.874657571418036	0.418686635377654
apol2	2.43627915614716	1.19621694125496	1.87006627328901	3.64148727274831	0	3.14287397783607	3.42649405788772	4.08003635386555	3.27440395392448	1.79555339482868	3.90131658442163	2.36447809936699	3.31638445091243	1.77039887065128	3.42562595166192	1.67683534183754	3.95186120120414	3.09715699935836	3.82590276283181	2.8612954094439	3.40383464599403	4.19548951489154	0.0237791418302044	2.77537579724432	3.29629299831496	3.55645047753979	2.91898963566916	5.26944181200628	2.49306598648575	2.67495498143469	2.38339717964341	3.03576599939796	1.04439899478509	1.3294835734129	2.62405163856389	1.97530541679224	2.20959017030309	1.99203586683647	3.05933569310599	4.10972522010051	4.22731341230935	3.03710394832109	2.24389090264527	2.31649989493855	2.84067259225082	4.42924019932196	4.29490309398882	4.21890620884884	3.80331708011795
apol4	0.0378463963952237	0	0.173353384694181	0.0305467918138668	0.0421376663942664	0.0496652526026056	0.0269242780046571	0.0556874474950722	0.0527690955580597	0.428386540154599	0.0406905864716104	0.0338512901952895	0.0195915467187664	0.0421917083854319	0.102814263162414	0.137961441168232	0.0531868830324461	0.0479963211514414	0.0624631784152786	0.0247406520752544	0.0546226558478675	0.0444655493562184	0.0485552594405301	0.016970926286717	0.0512079488406238	0.062075293415435	0.0421788040649106	1.48544705567389	0	0.0728446828066591	0.0444987870213765	0.0540935642515531	0.0183659474982778	0.019579107583209	0.0424454278757678	0.0360233050292836	0.0966838167565499	0	0.0513153116713673	0.066349448115735	0.373351385095934	0.0924278044373213	0.0919680066420877	0.0287206555089324	0.0437356664992886	0.0347825943733875	0.0237548890228478	0.0728677950728552	0.088872951494525
aqp4	1.97275440370616	0.116072142076402	1.53591310129243	1.08405405700443	0	4.14794404681282	2.2931635712416	0.886371667397121	2.88960145192709	0	1.98157358351269	1.81544426880604	0.0110821930845754	0.0438029584505911	0	0.0369345902563204	3.49963034350239	0.0151031436324427	2.19239492900427	2.33354166349972	0.0356727071855198	0.176795209821794	0.0196975027419663	0	0.22977296957982	0.0302662057396867	1.79119019203305	0	1.52487308351887	0.867619439949645	1.6676346646227	0.0178362699277246	2.62949627785782	0.115522930152728	0.2395811012923	0.0179159662187842	0.0717256199764603	0.137159058862253	1.99778484539818	1.65101953522961	2.41566700813511	0.88418933722502	1.28202814078741	0.832584393675609	0.0155735700754079	4.33253680482419	4.66139674841916	4.32282012593798	3.70336874303755
arc	0.00730518655867769	0.174359254351243	1.11058727269626	0.516073423644135	0	0.416266126896191	2.02681357246497	0.00918421233536372	0.00657468168240267	0.0348784730009372	0	0	1.78306759013456	1.79791022571578	2.46065373559245	0.251997438494338	0	0.0146627185308764	0.0116211936426817	0.861472860534524	1.06510473784508	0	0.670479301587723	1.4399807512932	0	0	0	0	0.0605420318583931	1.57702826554551	3.83819032452929	1.98825230276184	0.0979127453677432	1.16846262964001	1.31553310707486	0.266732695463246	0.125092326670503	3.25036884616176	2.05305290856074	0	1.65923526262578	0.239995379394604	1.17815718191634	0.00546808277876079	0	2.48457916128156	1.90363501893308	1.91560164352386	2.28118342186899
arhgap1	2.98636888258182	4.04161342268106	3.84991171463517	4.1290558776461	4.82059302030436	3.90156367262854	3.73450033976093	3.59768383796382	3.58456943300557	4.01532914047534	3.80510524396918	4.04547328870685	4.4161222685311	3.70392416543412	1.45357183564453	4.06668784927151	3.51365067121778	4.35854177607072	3.50256445416946	3.58227454164437	4.34549750528005	4.2516809988954	4.16933257335766	4.41251660053184	3.7989816911273	3.29645535162112	4.77905491249002	4.08891388681662	2.9615664712773	4.15285495169231	3.74351927652517	4.26478283908185	2.96955795945138	3.8716947397177	3.98004861356338	3.97843819443223	4.04396780556964	4.65419171027916	4.00685048736514	3.93026916619364	3.94640467314434	4.27801493946768	4.07885965478475	3.65249429634938	3.76892829884278	3.76952136128078	3.30508070625402	3.56809925056643	3.56508726851976
arhgap18	0.157383033516165	4.01505233193826	1.40708490986475	1.08562867915314	3.4709391497716	3.28225967039389	1.90429642262154	4.77212124557435	7.77526297895494	7.29463394149638	0.852580777240281	6.31662240237124	8.31868415503344	8.33038040528938	5.00648111874102	5.18235578977484	6.08198354270913	7.9211801985185	7.81627069743601	1.59747344619855	6.15067632098358	4.71363554642869	2.68749133349539	8.3524326341359	7.51528584421891	6.43103670012421	6.11304260916436	5.68219990337501	3.78462313749997	5.16021632441985	6.69088778348771	6.65363209208776	6.42211588731306	4.76569876350934	4.12706680177743	4.57249909801339	1.70112504411983	0.139834634693203	0.103291219673529	3.54840174311426	5.60522589790998	4.21053902098447	3.71093822513665	5.1186051148356	7.07522748087637	2.01894113075079	3.07405671823052	4.43757540956392	5.70507239967664
arhgef11	6.95602074726461	6.56788810177905	7.09308464308002	7.40001526782403	7.26493420569529	7.3875467608445	7.16251721288428	6.96805848693914	7.00768943671396	7.32820152004403	7.20977891007475	7.47211315825657	7.47051091652149	7.4194097004785	7.51537633875197	7.39197336768926	6.77340931989514	7.02968753655643	7.12015170193242	7.19177838348653	7.11556526768268	7.05065122673621	6.8565309800207	7.40205684363992	6.97129396336335	6.17055263761486	6.55195614166016	7.08189061076501	7.29259532773538	6.95361830217338	6.93404629887206	6.801556532532	6.15689915035925	6.62846260083932	7.38874912746169	7.14897557937949	7.24193749738329	7.52128901952777	7.80650541410382	7.7278599553753	7.31199937430999	7.37803217695663	7.1569957947304	7.49328818449683	6.77023004471832	6.76734241882598	7.00763752819687	6.98905769449358	6.97540056289053
arvcf	2.33260159271532	2.43084762706533	2.83190412937256	2.65954781058203	2.76676471348405	3.03997865066168	1.78254209191686	1.40779242737396	2.08626368409173	2.15869910981607	3.30174286697172	2.38881828839396	1.67748803649983	2.19430186400797	2.99979353556677	3.39287462138842	3.59034962452533	2.0271137361796	1.73558516927235	2.54279770252342	2.83928523191808	2.29644413304741	2.68528597840436	3.08324964370008	1.99488694753209	1.95289122610142	2.3992440882398	0.295652269044067	3.81687071115591	3.53732095678283	2.93061228595942	3.51728846950909	2.24345674303505	3.94018446685711	3.43064921982952	3.04388308748197	1.83296096264365	2.66623660542176	0.246618349666469	0.140262202843676	0.815273414950091	2.30459511869245	1.16065582041919	2.13330580345819	1.49571828648692	1.49250466261345	1.61705210328645	1.76663137175435	1.0962446458821
asah1	7.67649644359614	8.03048713295029	7.54755366718303	7.3470244853246	7.13324233170541	6.86868411112821	7.03565230151382	6.13440249758655	6.15429394601136	7.32808226405748	6.86747017603805	6.87400800070267	6.83436995349808	7.03187894339742	6.56374151361817	6.48994091596455	7.5000382787604	6.7170789208018	7.07759596946616	7.02340704468471	6.65381951134899	7.21875027192975	7.32137469718124	7.22648842480381	6.9877618620512	7.47418608101099	7.69103233773968	6.60177490296067	6.81773888590836	6.59650699487893	6.54536794470193	7.18657365918172	6.97792546523332	6.49107010962557	6.06515751160873	6.35622295199388	6.70107547362406	7.27278868027916	7.01246356254701	7.38240830862784	6.63063640769107	6.97980639945868	6.75694125225424	6.34772227175873	6.77130458140159	6.26860150805028	6.07863162950742	6.11409101648772	6.3229125245471
astn2	6.43832695547534	5.5421450445494	5.65096613180168	8.54417071290527	7.7761622343933	9.60665367909563	3.91153340397755	5.23316561171013	5.68452422269737	7.01606769985446	6.2819576522731	7.73722915498264	6.55951154458625	6.36940785334307	9.57676694373718	8.40297737290576	8.7534072124727	9.36515005123102	8.94468345572581	8.08671318765883	8.0075381344313	8.34465076724997	6.92622256818658	6.9100591191166	8.70080506214109	10.0444728369914	10.0771307247067	7.52221836970267	9.98638590404838	10.8619005891885	10.8075747713857	9.92332882262304	10.5983320580654	10.8503526520785	8.71328188782687	10.0501937205801	9.90356416184188	10.3130051481942	10.2434628149592	10.5180580958247	10.1364690977351	9.68969626640296	10.1997851184516	10.2398150604506	9.92910510489594	6.60680996189348	7.13047563266513	6.73463551933813	7.89312627296969
atf4	5.68454357837652	6.20175499542309	5.57534803452727	5.94019447627744	6.05656315362306	5.28176760163825	5.61217377280216	5.09626733569401	5.27236702027344	5.48884820167067	5.28202272727295	4.88026969884683	5.35454983681106	4.75905567276522	5.99934973902427	5.78943557097741	5.73000758545032	5.01691389578239	5.45594756908747	5.08049095934042	5.68348564824906	5.53622762987705	4.87022216933873	5.82805649096428	5.16612169717128	5.31127894846647	5.14690159632161	4.83277358144567	5.0566377151132	5.39586277973022	5.28903102324793	5.35461295259138	5.58946539108101	5.66748201691958	5.41675936480967	5.29542218685265	4.37904282563993	4.76958187062707	4.62205474878343	5.55792130893988	4.4773522312849	5.0080682114441	5.07290069340781	5.24060207631356	5.15995406237394	4.9885715386927	4.81991746620068	4.63100239352506	5.00009692781693
atm	6.81770421498821	6.08747663165173	6.63339473563435	6.62314785124811	6.43863634911285	6.95059765368017	6.3807164633587	6.12943737705622	6.14019663504051	6.58636453960199	6.31790422217405	6.08014811102569	6.38069863023597	5.71907334451824	6.4220782256556	6.55881772504961	5.91837359172608	6.6186061846818	6.13014610865367	6.6212940957613	7.34070984220273	6.30218395191753	6.64229593731459	6.59066833254426	6.38561826477134	6.34354906446711	6.60026365701518	6.83241359304125	7.01471826455964	6.74414104304662	6.34401586472804	6.42593759489714	6.34898463021916	6.86422391428755	7.11055711962553	6.73255046504862	7.09172860313524	6.86743529606428	6.09652246607532	6.84332199656043	6.42136335336895	6.85851543950996	6.87775725377427	6.63296060111911	6.41663845300134	6.63715839145108	6.67362171690025	6.45338752667627	6.49618253343798
atp2a2	8.17820879269463	7.96836065596045	8.12096813948764	7.98639307211926	8.28084030542803	7.89371319392479	8.12606159479292	7.64071433234406	7.36842002817181	7.32835000389519	7.80741636410052	7.7660463615339	7.64761254554315	6.92905443413165	8.10877105291944	7.78406982658568	8.11194835951073	8.24117920998127	8.37211078825204	8.48822745994802	8.54493553997273	8.18083226865201	8.32789902894015	7.96544399933562	8.00495811718277	7.81493751264053	7.60436612061819	6.07224067158096	8.18860575740614	7.90929632648292	7.05521854330604	7.79081542751376	8.06181928341945	7.81600789077465	7.33394175143274	7.38419636624983	7.83068378883732	8.19340032972675	7.84955560255071	7.39508491290089	7.37276078191516	7.72111737612244	7.53488404599075	7.5566553361881	7.61533014321911	7.66072258515077	7.83737740279894	7.04224279123316	7.31940152816432
atxn2	7.26563473544571	6.83655158082934	7.04553252481403	7.07055248060482	7.14952460219466	7.17850650684765	7.36894116885636	7.44885883889641	7.34094674657713	7.18982752331884	7.35464345168562	6.93520041656649	7.41142116103104	7.69664210096609	7.12215086907193	7.67054720203475	6.99743919913152	7.5428515688106	7.09301077928916	7.36688257057226	7.4081335463801	7.63586102257991	7.18567232329059	7.1235503259761	7.34706854327388	7.46877227552691	7.34651461961393	7.45663122170664	7.37467436593479	7.8796383834016	7.92198728139614	7.38149623046874	7.23503100600934	7.9435041126953	7.41634406806123	7.4106828425538	7.2007328755796	7.29683088121539	7.60133847215334	7.09079098851342	7.25411024187472	7.44013746305022	7.3711868153789	7.2514918786452	7.1240623617952	7.18254531944446	7.04082011878556	7.10818465162687	7.04137113139306
auts2	9.59717880015658	8.62925096430129	10.3204965244233	9.65822612388955	9.74956661397752	9.8035874068207	10.6569987879867	10.2798230814612	10.0225253911115	9.18327733034879	9.94983648429201	9.74207023038653	10.8571123183004	10.5219538076577	10.2672398878998	10.4562155811191	10.0084427688167	11.0946766163593	10.7590657624398	9.51064154846101	10.3715774842348	10.1918209637078	9.75886528769194	9.71776843049314	10.4307120043554	10.3532192893236	10.7503308987049	10.2831475185175	11.2068672969353	10.9457294207591	10.9342507337904	10.1905827626531	10.3439391852129	10.3144937456928	10.8667211709088	10.4404400317571	10.1068887368214	10.3436650903377	9.82167370719515	9.36280935030157	9.89168696347589	9.80486976943527	9.6447062276935	9.94122385973896	10.7572244774933	9.63923270599661	9.51788725209365	9.95999816599177	9.19024594215353
avp	0.0824604578108203	0.0397374197254926	0.0868246690911158	0.432373083750495	0.108177164556873	0.251742018021855	0.3047464330547	0.156810298142466	0.0579294342335818	0.0568880990773642	0.204751240817182	0.0448743222285982	0.0254891073681368	0	0.0569772471513109	0.0909078589894051	0.0583129763112325	0.112323241572111	0.0604273194447438	0.429620987851266	0.0846274456019967	0.102126046597466	0.0526560543650294	0	0.0339197916186752	0.204813829938923	0.0311857503133584	0.0305979787957196	0.0509907064641486	0.0978122340264488	0.120240913609082	0.0270491939201628	0.104861101557911	0.891081408898346	0.814258163522149	0.237931295635616	0.0260040244032053	0	0.881136884014537	0.150973527718043	0.0535487369995482	0.314879856622979	0.268376552862313	0.0987794993663503	0	0.250080800061858	0.193723406784569	0.346070168384454	0.256871074476159
avpr1a	0.340044452247452	2.19508303072927	4.61768031892687	3.0812712667346	2.65687194293415	0.497323617874515	4.51500528973454	5.35607135443639	4.30181434824309	0.0287244301596051	1.6335818286905	0	2.65583736286066	0	0.0190691430681295	0.0174860143123228	1.08204648119216	0.253496801562081	3.24671638286145	0.0118543844723518	2.6979116510526	2.25349380505375	0.737832420833423	1.45289501082255	0.0298825438470489	0.051057486807962	0.0309081423816649	0	0.0385988219552502	0.0290273076741647	0.715199586722699	0.0458513410433662	0	1.28678995002366	0.0157684460683052	0.651793722101044	0.0194588224411275	3.58456554399799	3.36650477604915	0.0296676375321036	0.013352428567715	0.0144663205148303	0.0226260424500845	0.960565827219429	0.0205842608448769	0.225905454663205	0.407995821890794	0.139440178496629	0.606636750006341
b3gat1	4.89605810390495	3.697673448806	5.66269495580652	5.52087736238887	5.90692434389034	4.72419048615477	6.19003977201798	5.98037301789167	6.30193464397315	5.3931319075825	5.7493446933186	5.43180248585707	5.5307364548142	6.02023176627332	5.63787689856064	5.55997884185796	5.82215473544306	6.38106964975221	6.60229102809334	5.97650547886233	6.2916452271085	6.03903195421057	5.54144984597281	6.19709783987194	5.65835564969171	5.9056452971553	5.88149176793387	3.50007249706802	2.2890381616118	4.03667426741357	3.77827945640936	2.59306735192701	3.8504349348004	3.77006865721744	3.32423922783158	2.92840125766981	2.77922134732625	2.01029883529053	3.49760132509526	2.6832809474811	3.45071790296155	3.87170009567462	3.79459820981587	2.94276490769164	4.65391598010117	6.05322910677917	5.69904138064914	5.47160704302677	5.31677701366118
b3gat2	5.58833969300261	4.4913131452274	2.56380585513582	4.94160246199638	4.63134908892238	3.97087276440269	0.778716164328991	0.255806340631644	2.81077754821507	3.55065256624143	4.01823232119984	3.68675823953198	4.37804730592607	1.18817744465821	1.53246792940708	1.85653857421561	0.991454545191504	1.37651905127316	0.379989739185282	3.91521113263269	1.60040982897116	2.30238658475283	0.705085874604193	4.43698292481258	4.14983397932311	0.984724372279696	0.358809767767468	2.92384696416343	4.81512993824054	6.60758123504281	6.08070848504931	4.30984226857411	4.30583830921207	6.7400213871251	3.30318218681763	4.51676284683012	2.18411611304793	1.52784503792671	4.80142917227299	4.30953199964163	3.32599927154641	1.41202559896671	3.29090060337084	2.6611950314261	5.76613250821837	1.38113876346186	0.196751432262939	1.68796218063384	0.945345207681407
b3gnt2	3.32452974440763	0.494220066523726	2.37739135187646	2.83478581176608	0	2.1194407473696	0.153589778095091	2.07513245455601	2.74277178117517	1.61622999918841	3.3294735430496	0.0991597832924908	2.83096998507673	3.53156120818462	0.607150533572346	1.15014095481445	2.82857555025624	2.58306707450698	3.87763668566323	1.18953421989884	1.97936918743659	1.61367647148667	0.418414899062508	1.14213958411701	4.23294940965457	3.76904125979228	2.546534913383	3.53205385734657	0.0592134656313939	2.08656628249142	0.455194265925666	0.955513375451202	3.04562075239915	0.163086114026153	0.613365139328327	1.65616406623189	0.114944973419178	2.53001056290276	0.769655354334596	0.824678059127314	3.11243750332376	1.11658220262524	1.0970520283734	1.19373494868543	1.55547539834354	3.9715137690605	3.61431677100031	3.47649995519597	4.02626069417312
bace1	5.49887064639602	4.84032741775519	5.88292033804224	5.89460388913199	5.64759519177931	6.19762806060583	6.01847476835949	5.53669976039866	4.90263756764332	5.98463874564522	5.23371917614926	4.97647783693191	5.56360957326859	5.61182135827805	6.11606571001767	5.90453951655802	5.87229929671283	4.96425740568677	5.87360866264886	5.70060650624168	5.21857168286349	5.06038509738543	5.94437538999261	5.39705674911629	5.5519373522458	5.2659380989954	5.84384876088025	5.37768710942711	5.53505992844472	5.72428906167434	5.92842862188201	5.78268989448265	5.70876847424498	5.78259911180827	5.33091698564468	5.41386615288311	5.80754207383721	5.62474458146111	6.06072824337195	5.53574772552736	5.10839427381309	5.40061460487491	5.20281156822553	5.66144443685341	5.53694432846777	4.82841396283546	5.03385882783631	4.61857573457059	4.86617655699954
bag1	3.96788627125451	3.39316987235335	3.57376835364208	3.80401523945357	3.2987587435835	3.20098716933178	4.5319471356056	3.87479962116317	3.22348618775587	3.53971245155359	4.46214991342211	2.53972833052967	2.93991898040477	3.83916125001605	4.48749342388783	3.28045217304507	2.64762097772783	3.81336194083431	4.06987510440156	3.90444238197593	3.41083508066862	2.93647926915432	4.69781478946686	2.9992838848852	2.71960534243729	4.33695379958398	4.62455785119264	3.30643009712696	2.80235888466643	3.86883489863698	2.47915759666372	3.69227374734864	3.92358905455814	4.53621587826277	3.91766890694189	2.60389239940625	3.90403103497729	4.36662541065052	3.64156556545059	4.04952195165802	3.62498063521808	3.901563769164	4.500912863584	4.57517138266366	4.11926536242225	3.61068494540812	3.74959272513155	3.06850039407051	3.45350664866853
bcl11a	0.869277232940342	4.47776173052656	7.20144561540958	7.16480267487131	6.94996712235338	6.78167135445346	7.11006827178089	5.26242338527878	5.82411366103211	1.8349568615483	0.200653750209999	0.140949937026077	6.13936187419346	7.56372134129815	6.05757870315136	3.7866400602527	6.93813255268711	5.80457464721268	6.61148816523855	1.37409610800633	2.65766353169107	0.325486582346376	1.62666168006594	0.471812692208618	1.14886949896817	0.32683241467663	1.54411954717361	8.62072667420362	7.43907244818416	7.83199526520559	8.27462919132672	6.36654529535875	7.42201262631599	8.79432499872067	8.70409072071489	8.92117851184451	8.40982606244197	8.24003121940946	4.41060411602234	3.83052431343567	4.19208597488309	6.88147610357957	7.25806338157433	7.05074645379732	5.94957932905605	7.82087114951754	7.48100900408692	7.12975355247877	7.62583708820529
bcl2	7.13405530993072	6.53992019801359	7.86259536847856	7.2579942883282	7.7797261632036	6.97637033819971	7.65227246254701	7.06109639418177	7.59931412595091	5.65189242970385	6.88888158271951	7.64569769623383	6.26044144385007	6.94355443086562	6.2665330350313	5.55726732087583	5.53342875892141	5.55304784457039	5.93859368454415	5.67979168798393	4.76129532750663	6.39331142347949	5.38945106801158	6.97474713427201	7.16258727019661	5.89182945566776	6.16710241448419	6.47090580490358	5.46805732816523	6.00431259357288	5.2071322697118	6.16754439494144	6.39336833523533	6.49426531650202	6.73247145030035	7.32163061656996	7.35022592948932	5.68539651319827	6.2061289026404	5.3392838922855	4.41380764124801	5.72471563896082	5.26257834444146	5.21382305931647	5.05857232179672	7.16051002679888	6.03864363317044	6.44172750467369	4.18293497717848
bcl9	5.68023154085257	5.15353557551771	5.46320078094666	5.07027498119055	5.32595419138349	5.4093480619986	6.07629160055702	5.52458991767873	6.13635606351359	4.88129616629511	5.45067284496151	5.29818500023608	5.99468681364806	5.07342052398462	5.19903384535982	5.3821379369378	5.19749091182337	5.30000900012025	5.44349526263202	6.02389778969184	5.72524695154166	5.75846183607623	5.20103976406487	5.67032032936574	5.2152110037874	5.07065062095473	5.52051063053497	4.17028947634592	4.53873555848262	5.96998966483462	5.79353672431879	4.9103697842225	5.07392556160539	5.74745577296872	5.50711378116455	5.66110647913482	5.38246155375495	4.09674036651691	5.26105012516344	5.07515359583245	4.89081145481768	4.4414495498222	4.3747382068943	4.18866400729569	5.07526537411235	4.63219287925522	4.54450937325282	3.73618066277483	4.17734474514494
bdnf	1.60411931288736	0.117013517461891	1.13183785473556	2.63132239368278	0.042137667795433	1.50513302979316	0.00977989723489728	2.12267260619123	1.21933931305139	1.06487949793565	1.48449520547375	2.35275486830681	1.29699318809705	0.0385364110629384	1.02701608135321	1.15627234788961	1.87623715869358	1.89468380011402	0.0589226894715549	0.714730063986588	1.49582287947894	0.0528839998702486	2.92854447939007	1.65000417840232	1.39898014001586	1.80490754275535	2.01005623954917	3.54910675008511	1.67654785338106	0.457229028671912	0.417435536216551	0.305926644883062	2.04598640969415	1.92606147285054	1.13662258592153	1.36260156930674	1.0458083422295	0.957046065069894	1.24019747271488	0.0601359907939103	0.641930626211981	1.5513572816801	1.98800834950229	2.48548935041511	0.11573505725042	5.03944109731091	5.96570171501544	4.24158082552557	4.90216397541218
becn1	3.85685674750689	4.35938397856179	3.89341250033361	4.02050771294609	3.58645455759485	3.88815640922857	3.34494606617272	4.38917635023263	3.46479946265216	3.95110498185859	4.8673005869518	2.55731965083204	3.71314513246601	3.53637921090261	4.90240917193812	2.24530458890929	4.19991485424785	4.11226609145313	4.51964562443397	3.26071777270465	2.72180769932685	4.07584466793103	4.11745992073083	4.19639490448959	5.01402739076971	3.13340816792188	3.11295362451977	3.07713547653946	4.28323188361981	3.96510769826854	4.07097135509578	4.06656154191724	3.48229122814911	3.45696722804474	2.97752575610892	3.05438434412063	4.52669453259291	4.09332565155185	4.23719948055944	4.34345430049281	4.15434624530523	4.21965000977453	4.49548353904118	3.8167900396201	3.1262531458282	3.88600164337152	3.63315799082387	3.86726648138366	3.94691572283553
bhlhe40	0.0154769693100607	0.826295133186518	0.108264404998542	0.417587476878748	2.53907213957737	0.034510738848454	1.46789421983484	0.0967224149233106	0	1.17152767735234	0.0187236996321054	0	0.0210373008516094	0.0920864185162719	1.36621829393126	0.307391652350338	1.31339056106615	0	0.0119059413517022	1.74038856287144	1.12609809596345	0.862957172142201	0.0105931956406822	1.71100349345726	2.55216648078387	0	1.63859127350516	2.60844903338777	0.700064898122913	2.39254729915511	2.68028907205305	3.62059172049819	3.60123117538027	1.65260606741149	1.64724683600598	1.32889295853282	1.71706898959762	1.86360112474415	0.0771467358258895	0.95101304610703	2.76711884807673	1.9680154024944	1.76655643719701	1.15933677408464	0.311691932245926	3.9505115046425	4.18292830105495	4.01982778640626	3.77181962472154
bid	4.73009292680261	3.78688540511213	4.20176559516637	5.48951412512531	4.57933203230927	5.03282561534131	3.98673241562627	3.43885786746251	4.23383658043723	3.64006477249791	5.03866646155005	3.9156033777192	4.74778257736372	4.61854084388449	5.6111836606473	5.18596518423092	5.54046692223886	5.16648407307426	5.81643222541514	5.32826114882946	5.40034910997921	5.48853208494694	6.20410716543364	4.98457935718121	5.67624040826445	5.06900812371197	5.21254195150781	2.69271840829471	5.09590415463113	4.86267630824947	3.98666318003235	4.2884297501281	3.95269663621152	4.00592824438955	4.5453246081124	4.71123336969006	4.64681877861839	4.71349124443708	3.80610259340699	3.61284119822085	4.84828146010632	4.40558265777738	4.26012270330471	3.55577583019027	3.93777251335241	4.36763581503782	4.25863156208369	4.49400815473095	4.56991681982364
bloc1s1	3.6028165826461	2.91905021751156	3.01023666743852	3.55567803738947	3.01427885311208	2.65274896696545	3.07375279171914	2.7700270652152	3.03256558771421	2.21900981140529	3.42080095367033	3.19523504481871	2.63530540300563	2.2672247236781	3.66723591867536	2.41503088991705	3.7206462727412	2.78418410470156	3.45646223964648	2.63706410725197	2.69420585659264	2.54143239384834	3.41064075295143	3.14422199562356	3.09628019028412	2.74868882595619	2.62018955609145	2.56453916093395	2.26281104131752	2.53151937868903	0.862280618497356	2.31249876616406	2.42582232301813	1.60116369047774	2.65318687235827	2.16467134701141	2.85239188799153	2.24638738161155	1.65390048041702	1.64197354910361	2.33528564071308	2.03025710763898	2.14049964233471	1.70970780986675	2.5277612820259	2.50925615194	2.65179383504687	2.17478273579031	2.77557101916853
bloc1s3	1.69798411572088	1.75828223807173	1.59152499147805	2.18237054700175	0.972631269240572	2.40622270974057	2.66356917041073	2.89206448327122	1.52715202918529	4.10712839852447	0.652454003797979	0.376536554129745	1.86465636926088	1.62344929990341	2.16628363217036	1.63640165980882	0.509592278298378	0.836416769479495	1.11138279290341	1.5578533324932	2.60467423470689	0.586512757032582	1.95595268538452	1.36167533907865	2.77616813918839	1.39777832359638	1.74982693881577	2.87202241730613	1.84408936991528	2.71746505173145	2.2403087417421	0.934195506332969	1.04153282405725	0.744714984126314	1.69645299794821	1.93441493378971	0.835754658772212	2.41983969577637	0.410278684178082	1.46903969423768	1.39341757342011	1.39813203400299	2.20113030409297	1.27095998217115	1.74770082681993	1.51729318184347	2.14411840464986	1.7134002520093	1.6620166378277
brap	4.23788038204414	4.54698999862463	4.98213824211517	4.80829082445542	5.17565848528043	4.61330963288506	4.60369440594986	5.23459071981973	4.7243231182742	4.94463059441702	5.68107625850368	5.00155763015432	4.58989996139782	4.42215359643878	4.91109333853638	4.71433070285833	4.55609417829722	4.51067449060861	4.29034934756135	5.48361739708734	4.46027161275815	5.3850822632038	5.02425127545826	4.77456838579752	4.79599972563133	4.29138953944583	4.90634390297901	4.8309611835347	5.21716129454712	5.21616105781824	4.9910908211927	5.08937780824027	5.02941728178968	4.80981375412382	4.6896632552903	4.58872680663091	4.42384698738379	4.76857922503727	5.03785690654905	4.83987515915014	4.81132993956462	4.85238983041236	4.98464589961884	4.7182715816208	4.81943096735668	5.10264402345036	4.81012311500264	4.84238192520271	4.70825743737665
brca1	2.98813847673841	1.13283469519536	1.64291801760601	2.82270374077595	0.399189035091142	2.76418751020404	2.60995093227083	4.17987417836246	1.52271495838959	2.7496541404569	4.57847146984642	1.83526893389353	2.11956029813652	4.18160121235152	1.94860155762805	3.18131825491577	3.45871014320772	3.00933977242592	2.46616473102972	3.36159879068502	3.20601407991006	2.17759650570008	3.37242920724582	1.6376450670802	4.2180268099016	2.35147910533703	3.13404483148673	3.1925358888465	1.62789987622359	2.74918510394651	2.95070482506076	1.77227389215248	1.24758942760514	1.92428383178711	2.74239810057125	4.23840150615588	2.18475029202009	2.87147169270364	3.48964155239762	4.0836722084822	1.81352218561434	1.862515029189	2.3412729595005	2.66579611892971	2.12568495368695	2.29027210479673	2.37308469164648	2.23199880697227	1.54488104685502
brd1	4.51781307576609	4.88087133985935	4.50868406174144	4.94932049711456	4.88820562369636	4.98152913374486	4.25843190812919	4.91822528195918	5.03957322106971	4.01797928515349	5.30627489533977	3.36084066653124	5.20911541957792	4.85067452180541	4.16983458972015	4.92289095108971	3.69950489297728	4.02780693916491	4.99612692235386	4.46137747849923	4.43856480856334	4.23702657694289	4.79928888582129	4.06308061608418	4.19435868261465	4.78480583371658	4.48865332058612	3.98597539406489	4.69737125748341	5.03574981456667	4.38126889702171	4.50097096720915	4.59388894503327	4.69608345556532	5.11872182454139	4.85510900597196	4.01793961207222	4.85207848786528	3.94774094499121	4.09405212294842	3.74169404603504	4.28040160079334	4.50228152862554	4.05183895294788	4.76900342651587	4.8990221377419	4.4304510930792	4.62050331234314	4.62664884959547
btbd9	7.38192686894865	7.21758000392335	7.52543757278196	8.1149166249631	7.68950974788648	8.30962714113046	6.93418032108065	7.54906735761287	7.83396903751212	8.03901191121988	7.39067851811191	7.73427349465625	7.68590925123707	8.4713564045239	7.14055556876654	7.30247716838748	7.31780050638129	7.73734700133086	7.28537133006083	7.3112688655826	7.41926212369944	7.24661624825796	6.82315983374519	7.89918445390678	7.67465999986886	6.82164491477142	7.32532470588806	7.50717343418801	7.89557825107294	7.45179532623997	7.62847244346031	7.46013680937542	7.60074185613952	7.44957845905861	8.00291496025765	7.57411574115665	7.72606839742943	7.43417183017817	7.58270291439432	7.7690795105955	7.88176041246098	7.8566465693005	7.72082566608984	7.93657051351591	7.8567498262048	9.20647436803333	8.78155187426375	8.87034061281102	8.63854607593276
btc	2.41833258820971	2.69892115075472	3.27321834307759	2.80419337421287	0.0722980555178154	0.946441019603428	2.4501953238782	4.55528791973265	2.9606508593517	3.8925984520893	4.78564367318176	4.70350243655966	2.41797551162833	0	2.34832979220191	3.3462485358596	4.63431910826963	3.66129215557838	4.39693425955593	3.24491669494069	3.45057481127985	2.68252317293652	4.99990532544168	2.5958222666228	3.88861976644987	3.64843338699979	2.74658297445639	2.22432750312822	0.682344371572499	3.41379062945009	2.46692537929542	3.57535639878044	2.40951464821308	1.65584168467559	0.724754648362031	2.41398005188525	0.222059210988887	2.09997681013591	1.99181016308168	2.35298002442627	2.55225217886425	1.38809496932389	1.39252973888924	0.617898026572706	0.237296103548002	0.802111224029229	1.75548785469425	3.52304334822196	4.34693048888149
btg1	6.31892785056572	4.76141639731693	4.9001324040037	4.26576535083589	3.45570518155274	4.32186692332078	4.72079223807003	3.04389949620539	5.13605206562833	5.20615252734176	5.25071108810993	5.39131721978146	5.87887131992509	4.19498617054529	6.04912473385191	5.90792271507673	6.92570037240757	6.60347378953649	7.16199275752575	4.25156110695571	5.98144921296014	5.25513767216207	6.1273986369998	4.68813446918629	5.02771123617656	4.46613119403542	6.3951177566493	5.47776988889401	4.79944777933354	5.46071468583002	4.22477656482595	5.44900852171682	4.5124126168031	5.0662402994662	5.11836433612388	3.64634171538219	4.91624053906274	4.16385018537203	4.64188597029356	4.42783328551794	5.09651660490846	4.64215228444747	4.3305739598288	4.40254053261535	5.0368240142149	4.3693084555683	4.7687671617128	3.462476293628	3.93436694042394
c1qb	1.95441186084581	0	0.00274187490777385	0.00336479918776625	0	0.671759308115383	0.062426911884363	0.00703681632021601	0.00647496448894848	0	0	0.0322991524854472	0.0114874864428184	0.0438029584505911	0	0.00850282750950852	0.0520352757424529	0.00876229422907368	0.0116211936426817	0.177147426522641	0	0.0466937287210132	0	0	0	0	0	0	0.0604275546423999	0.0133354714458956	0	0.0174858418492497	0	0	0.0370828273252646	1.50876988941791	0	0	0	0	0	0.0057881229009677	0.0727966053635022	0.0090518948263837	0	0.113339753638911	0.0085548355911498	0.120120692458537	0.0102262359750967
c9orf72	6.51660854341754	6.08796902701428	6.22498087924944	6.22425314538886	5.28840487683402	6.20237625877807	5.73931552899653	5.68401782542318	6.07456838977289	6.28433774322089	5.68008860633374	5.97602737252714	5.97321527071997	6.20350800947053	6.67021159261664	5.65329518389197	6.51586452095882	5.91956562917887	6.36949436641185	5.61063468292464	5.82085771585695	5.8494281345905	5.62124393130837	6.00321717325342	5.77229367199789	5.83937979573107	6.17326220421215	5.80802436296219	5.72373246290872	6.06853393299387	5.2513901213899	6.1446176492065	5.74972164764165	6.17390280082515	5.75120179087666	5.60598122704088	6.33561441382933	6.65236621890119	5.8964164082794	6.13272443335124	6.04809336603259	6.27774680105224	6.05746588569898	5.75791764208153	6.54289015225022	5.50526572982893	5.97156738086848	5.62420509369744	5.58446277823397
cacna1b	9.91775429707576	9.64103567974684	9.9122336868044	9.16707352737726	9.6279936056064	9.39610245178244	9.5762171375766	9.43826694559605	9.32137668570576	9.89933103424589	9.36391613299123	9.13424682957815	9.08426850231657	10.0356914165476	8.8851543904102	9.42508821252741	9.01876531380201	9.13596800365644	9.15300374471153	8.23393546204091	8.93062478847358	8.08582857938441	8.72233475681742	9.04997492291229	8.91612139318005	8.57727486764264	9.05046260206895	9.35180059481764	9.04717062849574	9.34949229475778	9.73136257803278	9.13932324351289	9.00660298851817	9.23411394687447	9.01708941871889	9.21319537612814	8.61847313175739	9.0553525962312	8.90039270245025	8.68118775349	8.60396741192236	8.23175813780547	8.76905282315731	8.84101932810709	8.5008442822545	9.22544273156078	9.12433127745164	9.42159243399634	9.37191776044954
cacna1c	9.1870133836772	9.18562973463545	8.89743221743708	7.78334271152696	8.4191805327979	7.95970635209595	9.22527476114119	9.40272612000432	9.30237752443137	9.23667743988563	9.28703027369163	9.92205107930448	9.19087299735775	9.24722374324132	9.34292036399101	9.32899172452869	9.21781487488773	9.30466248581058	9.12325494348037	9.71430504478341	9.80102614638618	9.28266437459249	9.29537029610981	9.03218855631497	9.30602611162854	9.5614727243293	9.4986757137665	9.06925659850872	9.34930947417633	9.41920670476228	9.79830088710398	8.7127495262955	9.0739397657758	9.12599058804247	9.38258838562348	9.21112275756806	9.08635302443315	9.19485951353963	9.22321741180412	9.02300969725096	9.04828501879778	8.92207299896026	9.4237484137416	9.35870040331657	7.35612434991312	9.52204654626811	9.07031971402931	9.86598211041911	9.2905298530343
cacna1f	0.767019745559843	0	0.52067537623776	0.662094546896563	2.70536012128206	0.101446538206768	0.760082449612794	0.0647353195086369	0.0937567857384282	0.0305911426703286	1.26996244554552	0.0922885434287042	0.0470916774195272	0.120891476426426	0.0340277582524986	0.0459864931908206	0.0489395442675662	0.104420951003925	0.219014186828465	0.101364883703526	0.0215070459682402	0.0606913392631316	0.209677928198831	0.0542177894143194	0.0706042047499141	0.0479776773069885	0.0867614055541182	3.42527497473363	0.0719988072095163	0.466258432053388	0.143731135689065	0.922895061170326	0.0906591344360486	0.0845193632858614	0.15177538213048	0.968924114328451	0.0721158461317225	1.43587007725726	1.4643460500397	0.941562889241407	0.0662729479569308	0.135133236380014	0.184186803481854	0.810589854354296	0.0976911403681672	1.1269727769888	0.738063015659113	1.21219676105138	1.16523080682249
cacnb2	8.41594335129944	8.78356001368062	9.09957139108209	8.66659250439237	9.535301372118	7.03891778247465	9.63408852366371	9.66288172908635	9.92148816244602	8.54771953034352	8.41712431853647	9.53324472566454	9.2329819461019	9.57275107514456	8.81725825298206	9.21790975259244	9.1423230879016	9.00528134904533	8.13987745670615	8.53899483096573	9.24831900490766	9.0383428110588	8.82848554559451	8.99072108402967	9.08742910725132	9.3932882316384	9.14960690711704	9.30817991531288	9.74911063168754	10.1426246493865	9.45535013472331	8.38910892778268	9.22700193941643	9.22961077708695	8.02141326552076	8.0144341324106	7.88128529922209	7.98607696048297	9.11622250979701	7.69113135167168	7.27095103711707	6.25417620713162	6.47060063640031	7.21260309082783	6.16024880940933	9.15022676126509	9.46603523512072	9.40269483021053	9.06781976296829
cacng2	6.58936962780803	6.76990925939777	7.0157389937468	6.5388543858509	6.84713919987353	6.90199150258594	7.42112856138483	6.96927952912554	6.89874784714631	7.25438402522376	7.31921233596151	5.94992856230889	6.34967067847203	6.45449914702518	7.44243604227458	6.68470036383196	7.72256241267972	7.21855453761501	7.1208117510126	7.03413549489584	7.46479831114863	6.26019120626014	5.99045230215395	6.33392129183056	6.5699831521208	6.642398764687	7.02346093943996	7.17760304510057	6.8361866880329	7.38079711653024	7.19229115722013	7.12338562904578	6.89562079357946	7.45576904479112	7.62669247681742	7.50027116437043	7.75967302424059	6.76453441838187	6.46690522474165	6.60252021583904	7.1989334663561	7.43506021259382	7.33661515171937	7.04566600464083	7.83164513376908	6.51488722237297	6.42679950960582	6.37021665402388	6.34038003359775
cadps2	1.05943710185734	2.40171420271802	2.25102243215802	1.54134057556079	1.9369384216742	1.83005773119808	3.5376991079833	4.25292508283844	6.38717621861029	6.93517250503157	1.1589151527967	6.63785315169498	1.61938666855377	2.20603895327663	6.12341409384337	0.872374588711422	3.57238994870761	0.846570979709333	3.26851925197204	2.47857457576003	1.57448288153497	1.57701346544318	2.20543139516164	7.53737656250645	4.62180593983523	3.1363358946913	3.95752167531907	2.18741706873617	1.05201384514362	3.39883760811469	3.1619675200397	5.40498259962204	3.20927784525186	3.93660325737464	3.07194659776111	1.26609987930616	5.60789430169633	4.71237269019254	1.21063486225402	3.65206969949178	3.09092090703905	4.43423646857073	5.62170693457554	1.40527459008389	1.56706919206624	7.80722417060658	9.04674747969	9.17753651986726	8.91654128868522
calb1	0	0	0.0274898672917878	3.37791264176503	2.46955781697849	6.94895003273958	0.758001642402327	2.21493174264147	1.9183129528371	5.58025163199291	0.0176111358270588	2.21813948294461	0.0119052874585459	2.56449718904509	1.33824354953563	2.54145462266038	2.74157829883821	0.254465246821611	0.713961985117169	4.1601610573471	3.54303553335298	3.86516758639593	1.55725518789829	4.36325800073239	5.16999633293365	1.50535032580645	3.55708286409035	6.20970678979547	5.78376438600278	2.46349324668772	2.4416183939444	4.20881375903889	3.16511634856981	1.3861195009229	8.28175851566377	6.67330200784057	5.91439039461895	0	4.17253071890727	5.20523336043391	4.31247785497689	5.58879677317987	4.05099789223604	4.13834758127543	6.56868548791539	3.11090757594542	3.27398517413379	4.65319189496374	3.11823362583886
caly	7.51545985407063	8.23131306761702	7.89883021524125	7.11450611212451	7.53319444220957	7.04286496686842	7.47868015464655	7.22259682102841	7.38854250901393	7.5074864247082	7.78230627143098	8.23165649475556	7.5742116918353	7.91935767280885	7.9971495735312	7.74362506817145	8.04863222433955	7.36510073189339	7.7802337078804	7.20707221556398	7.39827802512015	7.57309998423643	8.02477529212001	7.9837525178009	7.92878009314256	7.70796601104065	7.76469210996744	7.89961232362562	7.69623985143525	7.52740888883755	7.05289380912323	7.81691548504689	7.83684956910299	7.46538931204175	6.44289051049085	6.89551155811033	7.07030714013024	7.97745773226297	7.41164921131962	7.45666642351023	7.10545125637508	6.98235530978053	6.8577080546898	6.49826289307499	6.97185852392386	5.75422357691821	6.06316066135188	5.16459471017552	5.22192578628891
camk2b	7.50134515672573	7.27078273066726	7.12040946825907	7.24118668707322	7.21789440589255	7.07480264476871	7.70626052476508	7.39582070270712	7.50494893117122	7.15899552964303	7.50115020062002	6.65810947203551	7.49296048627839	7.74587317400352	7.59146413344614	7.292398616821	7.40240521053387	7.63296079881303	7.5066716612677	6.93963430129496	6.8875956942299	7.17219619683399	7.39557539573625	7.48791531321331	6.44149399366251	7.008385514259	7.57805182219464	5.60145647020397	7.13859475361513	7.33700944942385	7.21583245710934	7.05101787791111	7.16229126318144	7.16565027402291	7.03380255440574	6.76460321786534	7.0946450049469	7.50697173407152	7.7612897119561	7.10092580204205	6.76853950169054	7.14176725213644	6.99670139479742	6.89194720870486	7.08446427330007	7.46010184233225	7.41854762095374	6.8827906478534	7.03778975983186
camkk2	4.70176272854002	4.98276126498286	4.62121361185467	4.81169794943505	3.43802238745339	4.82450148485484	4.32703771777208	4.46510950216336	4.33949124373675	5.07013515931458	3.59990034869144	3.27638812443823	2.80930803898023	3.40662197226559	4.43385960852221	4.08978684739844	4.57299119905766	4.14103682929353	3.82956160083249	3.18116108449194	3.66356926149015	3.60432709462241	3.91528597760243	4.90871579630301	4.12495686080998	2.67068105971945	3.81546445593488	4.53360302801171	4.77712236081303	3.99532242140068	4.16808639792667	4.26183692295505	3.76078056100365	4.76357989677793	5.01529091115248	4.26885586665523	5.1000678997807	5.01514115129439	5.10637508081439	5.11965053814465	4.58145706502946	5.14517291276594	5.32968696276958	5.06546507911007	4.26026839382833	6.49148197140444	6.69753220127147	6.43656141076922	5.7862326889542
casp3	3.52769643540822	5.00365035569361	4.47035510139896	4.54036731427287	5.14453266682176	4.22233363031566	4.94778181086176	4.46687146356967	3.77451056267116	4.14102080212795	4.43271199057887	4.79028624527661	3.74226399679117	3.73889081185523	5.28499232427054	4.05991262204796	4.88282427959943	3.57228833936119	5.04757158537363	3.43162282600661	4.652666548085	2.66409867735569	2.87979808797016	4.30131012791043	3.64397887134466	5.98577493976322	5.01225274769539	4.25872415873308	3.80925699460225	4.02317132573261	4.6872295342645	3.82825065097537	3.7269510734241	5.35526736041513	3.82004035489539	4.65168880538698	4.18252132484558	5.00489010348114	4.47457342696721	5.31851258622426	4.91875664082701	4.39390358375706	4.96224740428015	4.30637438988609	1.50554951924196	4.38065929270427	3.70330572408013	3.82378960441795	3.47908010013862
casp4	0.0069058595560262	0	0.00477571443492787	0.986818786921801	0.0316157141332497	1.43460036217156	0.0132372954703532	0.00845011906381079	0.00788939571065495	0.0224197342003723	0.0156987333985889	0.0338512845583384	0.0200705739366031	0	0.0191009037640792	0.0131857160989504	0	0	0	0	0.012850190027888	0.0102614594096298	0	0.0194836001986343	0.0629317083719549	0.0433220305793703	0.0163621965090207	0.0531124739285535	0	1.59981060889689	0.0107804387424204	0	0	1.49616795402477	0.275516807050211	1.38349118331713	0	0	0	0.013811132925159	0	1.16497354994044	0.166621531138063	0	0	0.703593964689156	0.31367864878716	0.378888553552976	0.0777697913817515
cav1	0.439736374435258	1.01770132693029	0.103836893486313	0.0270538154033211	0.0612926150155572	0.139199224063169	0.80213518199624	0.0394966179958412	1.01018115935349	0.0259644874318924	1.16533017845349	0	2.94452732747467	0.0766691858695236	0.314676517439747	0.060915761691896	0.0293490645500818	0.0153112958493873	0.0118538836610356	0.101707722239912	0.0110627052609651	0.023288067213229	0.0390630207752526	2.71075189678519	0.0135480235568825	0	0.116116087304193	0	0.0589170803750845	0.03344448453834	0.0327298522804548	0.0271579859924919	0.016191635888693	0.0718245967880555	0.128738445357086	0.0988702978786928	0.316542635095805	0	0	0.0272580463883641	0.0236764200956959	0.0135321506585076	0.521514353634694	0.0438281683312112	0.024793914545102	0.0810990100355835	0.949334757846255	1.43032940538794	0.801408086231173
cbs	0.760081936794522	0.156444769058158	0.523343688641064	0.0639314929920207	0	0.188582344599786	0.0165007028869288	0.181730898305524	0.0415147777588588	0.0709526164307488	0.0196090993805763	0.489980397408979	0.0207295313872246	0	0.836859939093756	0.851703195811326	0.418237790105046	0.0362123248456595	0	0.0463762183553133	0.0310471231683381	0.035048289081962	0.0342783415957611	0.0537460688417699	0.0354785758685496	0.0460009677368995	0.832202643262055	0	0.144821125101741	0.0186703763580156	0.123048872970543	0.0119502766195828	0	0.00803663733574559	0.0242906008660396	0.0142374771181563	0	0	0.461828816240521	0.016896492100223	0.117995214338665	0.0139113031157526	0.102799292923014	0.0497363928313348	0.0469767144098142	0.0596873596993622	0.142917957643562	0.0897716159676525	0.0816624659324298
ccdc137	3.06416798703502	0.23860143690667	2.44932981437133	2.0955662699524	1.75688760118701	2.08749598212071	2.80543331478873	2.72906427268046	1.59122932065468	3.34968399560721	1.2737957901441	0.467888925590599	2.44972271237926	3.10943562105838	1.66124208224172	1.63568544668154	1.93238582059062	3.02017588731017	2.25616697749924	2.35419812063595	1.62898051671311	1.37154216349446	2.56657818193347	2.4183441771623	1.40805503804945	1.28688492598867	2.70269591502291	2.24597722718248	1.92479668540692	2.60339837255451	1.73037076683769	3.03658456195255	2.54240556119878	2.60888149150708	2.66775313172377	2.49278531981041	2.16641096884128	2.81355845576496	2.80825869139893	0.0273945467014222	2.14959602444024	2.02377233717789	2.35195075689419	1.98834437599374	2.47010460873447	2.36912334246578	2.3735442862244	2.21525012865623	2.1715962480637
ccdc68	0.184948597830525	0.123957049941486	0.247143592108122	0.21109972471583	0.152314381907741	0.55880609724916	0.135348587878519	0.21379915481876	0.200538063227477	3.25056453075103	2.01700226911226	0.089137486237362	1.04033234591022	0.234111820033902	0.167951738526954	2.20891543176052	2.27417629591984	0.285707558478131	0.0770433325325048	1.40587157654645	1.37976691526814	0.13009618414371	0.318975144368222	0.541132987692362	0.134732069344345	0.226867370982572	0.211650813917724	0.0531124767096501	0.858147215859105	0.385523212107736	0.242166067730855	0.568054740065312	0.334802428606978	0.215210460076912	0.400986144646445	0.220200205560711	1.13348597057858	0.243829559679452	0.340174384001412	0.180282052296352	0.265045118748294	0.849833097851333	0.841234914115074	0.432503197726925	0.152293040239392	0.374584750159226	0.192905891825718	2.50423228701674	0.584848859966158
ccdc86	1.38626776140363	2.20081489713489	1.10043328581125	1.36254335786029	0	0.587234800678801	2.85405374351551	1.16818826485154	1.51796498756304	2.44298678480616	2.32802372638385	0	0.0117016046330303	2.7123830895116	0.886459366467575	0.31969873673168	0.670723585230051	0.0152041135353895	1.59836061137129	1.27311796848139	0.311174041169075	2.25328542051405	1.86079160165789	0.324872279186892	2.38002745175606	1.3321364496517	1.18591086041746	0	0.227464373414969	0.657657778369614	2.75021129096256	1.83860017270156	1.81401413013696	2.50742998836414	1.67133090063612	1.19743876033439	2.29144067752409	3.62817033031094	1.68326630179942	0.0964063973823182	2.56232687323936	1.47564489592323	1.49354729067159	0.059651485664639	0	1.95491481360426	2.12038039249951	1.32238401949959	1.48854528878322
cck	11.4077197308051	6.02355699131448	7.94651624095111	9.52863343530633	9.13719430508259	8.80861383251822	10.2831300354246	11.0471975449535	4.92789787556949	11.9448756450422	12.4602959008519	11.7561960207402	3.20391606090149	9.76391727234877	11.0784016894049	10.1101296071615	11.6880382610975	3.19944714906404	3.10564891531621	8.26502894245816	9.01481080602915	8.04652325505366	10.0121440260414	4.75851052565488	8.52214954075513	11.3244050359077	10.9248540621236	0.0531124767096501	4.10163831129194	3.49746930244328	3.36566734439828	3.89259502896981	2.46331432119988	3.56757708534599	4.16827377402448	3.39524696451527	3.52505405992648	6.67065624911844	4.10110375191973	3.16139885640304	3.00067700611237	4.24240815198492	2.57125837986922	2.4414646224366	5.65097991352072	7.13805467551244	7.98373241028656	7.10817419481444	8.55783816016389
ccl2	0.0117809894352676	0	0.00312889894114787	0.00183339874687044	0	0.00311440672187589	0	1.19309485816993	0	0	3.65552700237504	0	0.0095522282214824	0	0.0167798817999001	0	0	0	0	0.00775154958296276	0	0	0	0	0	0	0.011534619702209	0	0.774756872044455	0.0317787581769018	0	0.0166323675395574	0.0228794147205103	0	0.00252187609168819	0.0116194362256038	0	0	0	0	0	0.375141994627626	0	0	0	0.18919694094976	0.593370791573665	0.220051667461286	0.215196603157598
ccna2	2.50436182811449	4.19064519915093	3.70006046145316	4.18966660477094	1.62168947441879	3.2474879560204	2.18274886022175	2.89554925456419	3.86405021532586	3.76987750480361	4.44191261221595	5.17605910560472	3.35289338304478	4.53596490559626	3.56902607841044	3.12023215321443	3.66727564152099	3.26014748174541	3.45193072998302	3.56494074651398	4.12913082520091	3.46857171805698	3.12507030332062	3.77973122491316	4.47070305503006	4.03580370759133	3.65660677082685	3.56920050644242	3.13090698940267	2.86961560610434	3.41317282869631	3.26586846976424	5.02547261193477	3.42309311265335	3.27011132264152	2.78909069405257	3.27310196931138	3.72352557896773	2.480501156611	3.85307116817601	2.67447850434896	3.32847301666677	2.74762714855658	3.07492239443611	3.03751682040149	2.6447526904086	3.57694750698726	2.89271081215757	3.25943505416509
ccnd1	1.31906097878947	2.08748073055793	1.76302932650999	1.90802095627947	0.674467431126288	1.54885580850468	2.37033943038692	0.837807400208991	2.84154650505984	2.48273936709551	0.977916657258766	0.221802362074245	2.67421398928346	1.86961150030124	0.542992757887926	0.86849571014143	1.22787425101924	3.12981608907172	4.23135742230161	1.84124337740149	0.908930316438532	1.9523121680985	2.10990376638302	1.29698869119496	1.77440401867769	0	1.5757001117876	0	3.36755429864962	2.91716247810962	2.30214483482132	1.09482046257531	3.65929463429473	1.48164836006657	2.5755951292915	2.87656981085404	1.18171360230349	1.54336635675647	1.20812160371867	1.4729149019266	2.4904984559869	3.14018030398861	2.48501026613168	1.99609417517863	0.597984946944388	2.16865791923575	2.17704582210566	2.19701921077227	1.88099757592895
ccnd2	7.10057803479907	6.7405972510918	6.44211306051564	6.19165871794828	6.19085678367523	6.18848984400816	6.28728446583663	6.11379676867945	5.9751814522826	5.86545392072968	6.77899933140007	5.17115453518151	5.64293103912158	6.81278886573468	7.83409117771899	7.57428876011524	7.19749889303283	5.70538138151231	6.60942469575562	5.93072293419132	5.54408914091141	5.43950283039002	7.05468460201103	5.20781158065435	2.81709888070829	4.73795618712708	6.2951817654657	6.16392252208184	6.49001049626217	6.01932460302245	4.78755611431497	4.09271131216487	5.23831144839905	6.17836591453751	6.46498681065401	6.40057746312137	6.5550800977804	3.60543542536794	5.94931505700864	5.23273603588129	5.32844953517887	6.0604049858691	5.31862902990272	4.39257014707317	6.40468350714123	5.84491391169757	5.62045157667575	5.39645733620781	5.82526777183534
cd163	2.30254637486789	0	0.412465544587741	0.923786921829369	0.139875763098009	0.595932146992467	0.0491742463059693	0.827036148150674	0.191978811981044	2.8588904758698	2.41287669943251	0.0931308462871871	0.0789927811476292	0.0799305118924492	0.149741618558963	0.733985100841006	0.145489908952248	0.129714712229857	0.0483856935736268	2.26675926937889	0.0740043108056374	0.0884737042261195	0.107221565805943	0.0336760831128834	0.133757967412934	0.283643586775311	0.101220739853806	0.123364145667221	0.0459368275407864	0.088959453168478	0.190540602958539	0.110332571565005	0.13036556518832	0.111958920831754	0.174132632059833	0.141527498199533	0.11155693202839	0.0470329591335741	0	0.0880964966756477	0.0955202197853256	0.338382823489642	0.397441076517133	0.107687373910887	0.0710087019088729	0.159512551418088	0.101615467132858	0.676740558116254	0.427318152069516
cdc42	6.92838761630416	7.31076917495662	6.77247148837514	6.61844188740566	6.40208789138828	6.39189021875244	6.21577837050586	6.50633821014806	6.26389995101531	7.11974419156055	6.29078506940323	7.02790002678495	6.32556990620045	7.43433048470115	6.78341618603961	6.32227880748741	7.16587828235657	5.46679676212996	6.29870798065935	6.94942159062922	6.14049544592439	7.24703115057516	7.23091177226549	7.36862047574509	7.02816322661447	7.89886351238781	7.22527358004199	6.13965121208879	6.51962839072347	6.59118316584393	6.60685214757553	6.86574935225026	6.84930150468688	6.31814309278584	6.30627390725076	6.51283130726959	6.63702474980596	7.36836528438063	6.98241763625045	6.17546092789203	7.04810711866956	6.99652003837729	6.78518747837083	6.23832371682518	6.64525506981678	5.60372187864633	5.54906997674463	5.7718927074813	6.21714112673085
cdc42se2	5.97391016068429	5.83541050263416	6.1714974832505	5.96700993925081	6.42600320057927	5.99078903167271	5.3875555490503	6.01176576105705	6.34537384197663	6.20854866820197	6.40636948666624	6.62937614733488	6.36385458298435	6.9914457695416	6.38068097003311	6.51649712083868	5.95365287047939	6.25824848826565	5.93104523731823	5.72463990437129	5.92471109579783	5.98624253515118	5.50691416906644	6.54588391091962	6.30626132819865	5.9636796471381	6.0338396709828	5.44311428756552	6.72749057628484	6.46579574856303	6.45580179301965	6.75038220512885	6.8498145336514	6.41448956561116	6.25565972297704	6.43213646908543	6.83684920380158	6.49602845957792	7.17922996806287	6.63783916287775	6.10597951569758	6.32947364064111	6.41411387886261	6.75537606558268	5.87004112502279	6.38566813050782	6.57589497951204	6.68855693230724	6.71830942511699
cdk5	5.19543740959295	4.77590057479415	4.51460821186006	4.80502602776449	4.13381929539707	4.58387110999737	3.20189838328013	4.77199705038851	3.84781435400819	4.6322884596266	5.08665818711473	2.91233236041581	5.10025717124692	5.24189413111528	4.89724105493827	4.57293464585898	4.15182391762873	4.65381769173497	5.17304022136896	4.68499738060229	4.47415792610718	5.01809916158188	4.974256624694	5.47661359544117	4.72017699138381	4.30400053241614	5.20650261218511	3.49546799701051	4.19802064251971	4.19245490016814	3.59986477138244	4.80596519522054	5.09906421996723	4.53937535424069	3.60286980358358	3.68765847644098	4.99742881130142	4.75561833594154	3.9419543963651	4.58188983713922	5.074584941672	4.95918637610793	4.41602191542255	4.35518340807201	4.64696047042725	4.1900522890924	4.284588235289	4.12267230473251	4.48538212869395
cdk5r1	6.10940141150261	6.43076740118126	6.27605383249138	6.13586755581619	6.78127633645746	5.93220586836543	6.79281004623865	6.56094083165772	6.51408627126785	6.01718351784424	6.42876021907548	6.63185476304981	6.27194491027715	5.88129401246732	7.32396943405423	6.36528869961936	6.84090082276214	6.06572089015838	6.70194861205656	5.49329744056342	6.36906897234079	5.96108656996876	6.48476305087639	6.84514865636247	5.8003962014501	6.31116062002272	6.74479091247985	6.29075453519654	5.02405101074536	6.047464315255	5.8257734947351	5.92342067070313	6.24433744057705	6.12533638691999	5.64463659209644	5.73650224333874	5.64049194496324	6.12353933848881	4.7101449699598	4.93890988363586	5.06310860642163	5.23673976875583	5.5427437785173	5.17758445925351	6.69617963440114	5.96379127394052	6.26568513796212	5.73898573753855	5.9837886283923
cdkn1c	3.62419085561824	1.28901495929088	0.636386086999429	0.553584657627356	2.36824034424916	0.882235498039597	0.0154814224816605	0	0	0	2.75695257918338	5.39731646467219	0.302230217392758	0.0505708546017449	0.875191939234175	1.36584569994914	1.96409982087342	0	0	3.07862066921347	1.84158665790365	0	2.69123015972622	0.0141070680836638	2.58788213321713	1.68293684259916	1.47403937388145	0	0.0124712863343765	0.862507002403222	0.0127178837169854	0	0	0.123972249717141	0.00295454357930117	0.438842751092312	0.0113043502705466	0	0.241120492721904	0.0215189283844896	0	0.00200271612608653	0.182176606490287	0.00952100904648427	0.024793914545102	0.0216921134422569	0.0254061002922965	0.193435325084395	0.928348455671033
ceacam21	0.0528080257457212	0	1.07301607511326	1.51848025006388	0.0303275599114437	1.82346649914601	0.0401173251916357	0.201334753210826	1.05866491719037	1.2543805857718	0.0183902340896456	0.0323996934739914	0.0481324167080841	0.0824470366611896	0.0600049394418436	0.00943210027764304	1.28788477246065	0.303510036666546	0.0133456803346485	0.0644190181580832	0.0919678442104285	0.0111007558078189	0.465108953479719	0.443011841492808	0.108926997001883	0	0.0996155851014095	0	0.415824743470296	0.0735989939510406	0.0950221683614925	0.0614977219303066	0.0191699653458304	1.29661069934129	0.864182815925745	2.61822690721667	0.0631939377808072	0.072945372767751	0	1.47876994299529	0.00965431105305988	0.0448780982045325	0.221062509341184	1.00253475120202	0.0459877229319889	0.109389526691248	0.0175188660137711	0.156915091060802	0.188897014978977
cgnl1	0.148774504675691	0.121758260635518	1.0268231635215	1.61537680153295	3.36638977066283	1.37345385128401	1.88174708352614	1.21846287817887	1.00999590946988	2.56785665216787	1.02471261467446	1.95522886204398	0.392969439529427	0.0994289159388018	0.0583873781503723	1.05151458909933	1.38232766627365	0.237295919964952	1.46286509951539	0.379476518984157	0.176933311987161	0.207768587153305	0.90923641008025	0.40442912332494	0.279245950178904	0.1182314127582	0.381328386102087	0.269944641718905	2.74447892072939	2.70855574179317	3.74244957413924	2.85947803408496	3.34511058587664	0.481346913460442	1.00184419365063	2.89000952390203	0.954502025095622	4.0308409456474	3.48559047875919	2.61375521325203	0.612165660596116	1.35701999261679	2.08411715356363	2.95885836574218	1.34330990333354	0.466043670426701	0.135776358143565	1.09414058527652	0.442367788789844
chat	0.260968010487096	0.0402729590314981	0.0171664020058051	0.0545084303343332	0	0.582919334326421	0	0	0.459237501715396	0.0305911483200326	0.0696740231487296	0.439803746883806	0.0270150519714803	0	0.020972006997837	0.0567282359062417	0.437546961137864	0.053978253162885	0.0692847364265932	0.162063452856659	0.0321286442322471	0.0349393806867985	0.208072964933128	0	0.0157885468257177	0.0257545987194732	0.0163899473459378	0.0531124739285535	0.795848195984992	0.0306334809292892	0.154682428998273	0.00745608744927735	0	0.35396622735889	0.0721816077387126	0.260170773543368	0.022161304464632	0	0	0.0257462033861133	0.0314667166034522	0.247356355581258	0.148296575485455	0.0608988040479502	0.0946473218916314	0.0940341581482477	0.00975800448592272	0.775602228796804	0.123554280292289
chd4	4.67363918437258	4.97676921066984	3.54332611549617	4.36962665788015	4.39777531222389	4.48423379199082	4.34040282318735	4.81575437137895	4.64655853735513	5.06398938158075	5.09728573227579	5.28289078058874	5.26082053810606	5.84260526616286	5.4470885836002	5.26068657663246	5.31640995870272	4.47847453946155	4.65876268692345	5.10603610943537	5.31275483101676	5.47617003140164	5.35020860848371	5.47127227639392	4.98825667677236	5.71371901653588	5.33620550165602	3.5188807904675	4.19874181074543	4.23102359717743	4.72766276077154	4.6252647606715	4.39182551731812	4.82872834705019	4.62268195647118	3.96913565911766	5.28320935833776	4.50626241397088	5.38816308061476	5.58471247202846	5.04394270378479	4.87419006059284	5.06808854251711	5.15743267589538	5.25049569118832	5.01706222422608	5.37537823369572	4.93767917720746	5.01408645884895
chek1	2.83782227238919	0.170705769049076	3.34115291249715	3.284100972341	0.325694609561631	3.94232106332672	4.42405024358997	3.97559391669902	3.66284278849584	3.45299105419624	3.07865831649563	2.81473573686286	3.23641471839954	3.00442162382542	0.977178720618247	3.86255943318627	2.9327647105733	0.660790007100688	3.54815537039531	3.21109661827687	4.19753516569746	2.98197029205612	3.74591486313772	2.99362897002869	3.8218559770065	2.85668811942298	1.94256093356818	3.60268236977018	2.08189904057054	3.16309365810972	3.45896384731028	2.78846133425297	3.25116036988056	2.76716506739484	2.87373671184417	3.46996372085916	2.85377124375349	1.39278032995452	3.2323583270043	3.15572996855585	2.99705463696026	2.97326335213423	2.98179591225633	3.41161433974542	1.34307916309791	3.51806159041276	3.2724932876724	3.22193863784477	3.18046557243361
chga	5.57839537695337	4.50829499547788	6.72789280423115	5.06621979754157	6.54058712089154	4.62016062826069	4.745050182219	3.72620500598138	4.90713820719135	4.95350711231426	4.93000402374459	5.37726490590668	4.48336557456838	5.82160178105119	6.21370110071615	4.31461259316213	5.54137897267217	5.09353876797077	5.92280547640361	5.40005395640738	4.67648292238839	5.29532587100788	5.60781038319638	5.56532509617586	5.5284638572162	5.00372892384712	5.17007703906119	5.76527814182207	5.36312517232836	5.65175020676935	4.96197139851524	5.52575309585081	5.36557104541718	5.40640954683164	5.07050030852052	5.48985118244125	5.9131471303426	5.03906809196394	5.67575132820126	5.84611633493066	5.70960753305653	5.48755559280404	5.49187370684441	5.19967258116353	5.56751835152969	4.34399185058078	4.72359949531544	4.54672592351273	4.746925226005
chgb	6.48102996213552	6.24328593207413	6.94019424660197	6.25006947374523	6.1930573731916	5.65930425110129	6.92980471662769	6.13478060323482	6.83389369692368	6.0033541163201	5.87093236043141	6.0996429308443	6.49171719703306	6.44284658096377	6.89673027672991	6.50094254186876	7.13014741989648	6.46043492557625	6.49632784341406	6.64277498497929	6.47829572913984	6.64501950592981	7.2965940818436	6.84183980445117	6.09617620884408	6.86776263299821	6.86087763475913	5.80804880097169	5.99271971180223	6.21959110237244	5.32899345861179	5.39371650082753	4.60979542277219	6.11018549847164	5.89688468356192	5.90569919752278	5.79080464876005	6.20037286521807	5.28018979649594	4.23745974324711	5.12996054156579	5.44932561006666	5.34967449495477	4.322421999936	4.55681307961808	5.62699511226949	6.15021497648834	4.58974748843876	5.46218090995275
chi3l1	0.0511756590656042	0.0385975100507874	0.0074055999238734	0.013092332174054	0	0.0183968576345171	0	0.0119883953329862	0.0234974208325801	0	0	0	0.0264932902932885	0	0	0.0101387430815316	0.0301335288403687	0	0.0138721235004881	0.158995009755434	0.0474055178998739	0	0	0	0.0163035292972779	0.0251430570853254	0.020428849570888	0	0.011637518342176	0.00852895010546895	0.0128138843615748	1.02931364530273	0.012123917359762	0.0170657261792811	0.151767265667066	0.0332695241010714	0.0107340584135308	0.0410900821043445	0.020658849181479	0.0475987336131649	0	0.146974482442022	0.817179616857103	0.0440151146871165	0.0247939173813278	1.27914498085385	0.833911303412992	3.24501382201099	2.02605143390029
chl1	10.2033773705188	9.96166355048994	9.65892747458424	9.03813297268333	8.82300508769442	9.31346490636641	10.7010750923102	10.2692646288058	9.13525293758508	10.1089700030166	10.4930007845093	9.23563540482333	8.27602248225015	9.20850994408708	8.83577725892499	6.80531825463757	8.10893420761054	6.75361523237796	6.91529979485784	7.50035353076609	8.05680351391725	7.84342928948155	7.52760367616148	8.1485731823125	9.20458679373765	8.8894616782139	8.4654631474098	6.78264969292916	10.063041779994	9.70680628068567	9.49475280255547	9.03172601123083	9.25168288277799	9.31233231234222	8.04335544229811	8.5909690983222	5.70561939440865	9.53629035016775	9.50489007808013	8.937841351245	8.84169956948433	7.89494687267507	8.72469255888389	8.93372428794152	2.94394138728073	9.33738663655603	9.21253699651814	9.46320862146306	9.33602178639614
chrm1	4.48483181627145	4.2451302164461	5.03564156416342	4.25206533270117	4.76853091220001	4.14597213590693	5.1883388965621	3.86465369526203	4.47650412025777	4.35765709936446	4.60178292051218	4.94552344285478	4.41958378492316	3.77282175593609	4.05367212034548	4.55691632286484	4.71490222146149	3.65294127199383	4.98744333289606	4.77970825892121	4.22839963637669	4.62261119018839	4.5406592103578	4.66361942261223	4.39423833392791	4.57706433215027	4.89039228025956	1.88884324112207	1.86438067568314	2.78469709431373	2.79239683557415	3.88156156669321	3.16077941208642	3.87912519602892	3.59703181283152	3.29591558062522	3.71428225563367	3.7281410709521	4.25675871539409	2.11700932700724	3.54649071171098	3.36162603642774	3.24365013785451	3.24850426507043	3.94861337477861	3.49086258283466	4.13860939442419	3.06570420738763	3.90743973278186
chrm2	6.83639518993502	7.64853650457793	0.417475230670868	2.52523712128582	0.0366018661816983	1.6615823487488	4.7726384735896	6.4743351737315	5.16683473227846	5.33150716549842	5.87662319646688	3.90603255634849	5.24330575083969	3.47794147198209	2.30131832619589	3.76719437371004	1.93885948458177	3.78459932852013	4.11945069288117	7.34814820863128	5.43047716876734	5.11859119647456	6.80931180163067	2.81640750709424	5.12626463601628	5.13115946535431	5.88864427418857	7.74214463212257	5.44909294132854	5.53988273360485	2.37189544382608	4.91590448330323	5.16836783848346	5.32828595805921	4.24485915914049	5.39583937444121	5.67651455808673	3.78134474614174	7.13691846596902	8.17336183123962	7.77376903350196	2.36905964631594	5.90805946813874	6.14855543054009	0.190503093629633	3.04009844244129	4.23036902674285	2.51484441186896	3.15917950216134
chrm4	0.00783667489238652	0	0.505978840010583	0.255408473853917	0	0	0	0.00597858537244116	0	0.0348784730009372	0	0	0	0	0	0	0	0	0	0.16527418819285	0	0	0	0	0	1.81461595498582	0	0	0	0.366952427638384	0	0	0	0	0	0	0	0	0.821915034622443	0	0	0.495637345205979	0.128237278685151	0	0	0.095241531239148	0	0.216386048735002	0.338831836515445
chrm5	0.0337944263292373	0	1.81773915549676	0.23747132903581	0	0.0358316287871358	0	1.26753471941783	3.66116854613664	0.596422243485807	0	0.245522435486645	2.89923276858183	2.7325259112449	2.58292309690516	3.50677760985282	1.8104342604985	1.50686740026032	0	2.25783637606085	2.31135695236156	1.5842165788544	1.81444612319646	2.97364724969573	0.6301474035683	0	3.47090887496666	3.63483990175156	0.0487039950548285	2.75970344679135	3.05956148035185	1.932365129835	1.72271606994153	2.04250518766379	1.55770399111695	0.372616529241822	0.392177246466836	3.93284449592783	0	0	0	0.360124322497095	0.727262087001363	0.97532482936952	0	0.897470843333262	1.62672849244414	1.15406624252531	0.614245346381277
chrna3	0.0471729993458675	0.0898021966082898	0.206246503316014	0.662116109049396	0.226586605858358	0.168261134326165	0.134444142580084	0.215954163865066	0.214232593032393	0.286897927889453	0.123612182105635	0.0734195813451866	0.152528988325393	0.115170698725881	0.491290240583934	0.215275206788054	0.878665882780933	0.156945655306532	0.113006625353031	1.61669536387163	0.176827244677891	0.60922207819281	0.0835850743589743	2.30916607460495	1.01959078528735	0.323293219362556	0.401191835909122	0.308080778995648	4.33628651108155	2.33825744900692	2.91174397423672	0.294577357853331	0.204072963625322	0.153331237228053	0.959629528241751	2.03629304539184	0.0591063981787171	2.82406063708521	0.791039837247802	0.0819318017603908	0.236996220086993	0.455238809901191	0.548098723212697	0.104631060346692	0.507077718518103	0.274072319526418	0.402224470345746	0.47791558827225	0.504156479292515
chrna4	4.49614214402351	3.97398756965125	4.88672891142837	3.73770515835804	4.55872235362838	3.25414121000876	5.12229334036127	4.7461072634245	4.17558612150022	4.2760560091111	4.5180419324578	4.03267505113861	3.69708882599303	2.96157204966025	3.96383808943983	2.92976633348113	2.73455222810645	2.12605497990003	3.06497857177702	3.16713005578153	2.0796890477301	4.06651079975334	3.72081108040754	4.4752210788677	3.49317185661953	2.30424553812971	3.94813411061398	3.2633030226643	2.19644871347415	2.80983256557089	2.97345791191585	1.42220126104301	1.39492840868377	1.44248448263901	1.68763406358598	2.24308484482983	2.08595612212418	0.116648849140397	0	0.94540048253569	1.72515832521348	0.742810393767726	0.804873835811335	0.184617867781533	2.47021693526034	1.37950116127447	1.92414905428287	1.36231402718532	2.65496052581562
chrna5	2.19406583084939	0.0825448514988578	0.596646173824967	2.05420582938651	0	1.00956132455051	0.192424397251892	0.192823838423064	0.209515688708547	2.09492112987744	0.139729575823385	2.9432783675133	2.77360284598882	2.34286096140858	0.227924856828254	0.221232452889014	1.03142196070239	1.23959721872297	1.30138386982762	1.01036502756964	0.165587658591476	2.34238506523284	1.94989915586282	0.0459891762611087	1.78193571544294	0.169371875147072	0.388600488245349	3.40325592846368	0.863138872789651	0.962738413492886	1.18930291886604	1.20672638282939	1.36694329907608	1.06109773297629	1.9076320695492	1.35010770644148	1.99548748928856	2.74195872838221	0.113001396059635	0.562624102592189	1.88401270693668	0.776038646197925	1.95518842794976	0.660524366560854	4.48280320717724	1.42124481996708	0.646406484279011	1.47839894008634	1.30910930845488
chrna7	8.41746484312847	6.71557712463927	6.60208430748829	3.51764603399898	3.38438960160831	3.08136526301507	7.66484861119456	8.54431931080008	7.90680042675522	9.63062368623038	8.8938621672873	9.28703842216861	7.94538698078229	7.87740400737369	6.09432017322095	4.66438389630877	7.39897144280619	5.73706687772125	2.94425131819084	4.85109858034015	7.03385880911996	7.16345727332529	2.56186298064413	6.81771021052082	8.3756852947423	8.11321520748931	7.60837323530166	3.32737600158772	3.16043318028456	2.94411142355081	2.1330553037864	2.35596766105992	3.80946491709889	2.9622025309206	4.13050534379361	2.29401640326756	1.74037579931426	2.61515544440066	2.42236612084109	1.9718351994721	0.940145847700961	3.5508316549049	3.0732037006935	3.36132203730484	3.63994307693313	4.03116256588484	3.14563547786483	4.48421620093756	3.60198774748579
chrnb2	3.29396112953703	3.23881803002163	3.25203774836764	3.13543612024294	4.08702257302731	3.19979383544946	2.84472423882345	3.53629162413082	2.95279361580395	2.86227530532886	4.75067162989963	4.01349592736009	3.76642760539009	1.47829964500727	4.24017867832614	3.12262489211106	3.47238335555505	2.15789430330398	4.04174421678009	3.31899588352862	2.64607214018461	4.03930117934379	2.53367262760205	4.00096963582744	2.82196886278358	4.05923531572087	3.07740003902203	2.87386330604695	2.08549357354921	2.81476829805143	3.58150074698229	2.69470442730121	1.45142889980524	2.35218555571455	2.48185621954467	2.83681685447709	2.76691859868767	3.66511568968032	1.85544370131543	2.74443902875927	2.29726484391219	3.06500702180319	1.98097386476868	1.9855541077627	2.62981337205324	1.75783746927077	1.69889512799827	2.02988547394808	2.44761090639937
ckb	6.98878318426562	7.12993186737737	7.19582296164525	7.31745319860247	7.08331795984805	6.76997778982857	7.05707704029378	6.77592837928503	6.64220631843781	6.45765102151271	6.80535651375985	7.0092099421778	5.98983633825697	6.62282059301733	7.68527164717496	6.81511535557956	7.22604838545682	6.30602994522993	6.81319415781058	6.92022262881631	6.42040280038885	6.61321168154302	7.00985840570464	6.1604600783412	6.47904063870578	6.50854379097512	7.26162288001854	5.10485333729247	6.21878215566567	6.4347063311974	6.11370910347496	6.78587160458625	6.48686835095227	6.84472114052511	6.12977987798801	6.1189915350301	6.73778734911195	6.73914120064653	6.15679574584426	6.67212367401817	6.73351004564961	6.98096533989026	6.76619212339931	6.52171688701235	6.80572869395278	7.06913986822491	7.28211583874555	6.53453217005495	6.67049246295639
cldn5	0	0	0	0.001938740703254	0	0.005530717658189	0	0	0.00785186588285888	0.0235151914601255	0.0349609199761407	0	0	0.0505708476367437	0.176398352560175	0	0	0	0	0.253352646242346	0.0108866056911595	0.0130439744783124	0	0.318369833190115	0	0	0.184888098060837	0	0.0802316541223039	0	0	0	0	0	0.906104247200064	0	0.0131399305533206	0	0	0	0	0	0.0100910971553496	0	0.0544702642419569	0.00340092314431521	0.00399178801603182	0.292515915537248	0.020357030294849
clock	7.02746018467656	7.16167277331765	7.13797283561654	7.23139717397011	7.08766968343147	7.10033865548168	7.24164496426282	7.19888758013257	6.98250240454448	6.51971141254529	6.7316425657832	6.28746749302291	6.7991924987523	6.72551786499248	7.55375491714077	6.78622871530866	7.20734695607471	6.8012444235238	7.17559056675261	7.03179216512002	6.33800252704452	7.0110553519823	7.31340740209	7.49525912273634	7.19087200992797	6.78650370757647	6.32706826633083	6.82193415208207	7.39760858188422	7.23733521997358	6.93036242464958	6.90675942462148	7.06351631651039	7.14101980042418	7.05529946571055	7.26351015375527	7.62423354509912	7.70013977285931	7.30324703492234	6.61078258131698	6.33789302290957	7.09622948399662	6.67958903646189	7.2232757049915	7.26658473663866	6.70040434393478	6.73911766143983	6.69138522576778	6.66916413824338
clu	8.31575532168586	7.98578838271415	8.66797579996735	8.74317479352725	8.53058085460055	8.1251569915296	9.12493703122639	8.67950240832457	8.02861898707926	8.31011927283723	9.18286239601003	8.81439250789961	8.41375734269558	8.13788924965422	9.53242175588065	8.95556418594104	9.61268087946103	8.89735180047964	9.87935705650644	8.73529118679542	8.9085928727633	8.8913917228819	8.76539100010047	8.67401750957962	8.51466727179917	8.44249901098092	8.66505371122816	7.58312377181186	7.9498882683242	7.9716763217675	7.53599172432049	8.5864381788217	7.86159390093794	8.3798985099932	7.53072827871356	7.99621709982048	7.54604934859077	9.63245166752413	8.83198029167985	8.25302128487077	7.9591819702047	7.59644002524972	7.58841324946708	7.34535361483224	8.14516131412308	6.7330070486284	7.25403368815362	6.67001544401675	7.53222647632345
cmya5	3.69992054195002	3.98255834387063	2.62896359157521	2.8335164795635	2.21279218767438	2.96590246909222	4.82575174306431	0.698983317290892	3.21906553198569	0.883833709523157	0.467624037327167	1.61245269828817	5.25792587062377	3.60938930703989	2.55556519262611	1.83469459660633	5.85388170718324	2.68536325103907	5.43240750259647	7.11098621139207	6.35722605084936	6.65544482920837	3.87889994899354	5.74897628006331	3.49374627763717	3.71264140124235	5.56430371236007	5.5709726521159	5.59467027300353	5.5564185387878	6.13553661054047	6.34966767431596	6.22935198647364	3.31080177169117	4.74208792407205	5.74011178754219	0.794184084882642	3.73991131317054	4.98652125032876	4.13094075291239	3.27748419402681	3.73349078599389	3.56760458037942	4.99662637427483	3.93417210833129	6.75380269790002	6.66337633411165	5.63428615109181	4.02176852889204
cnih3	5.46615495329445	5.74986379735643	5.13384090881392	5.44644118742014	5.20091586334318	6.05722258567634	5.43597589241101	4.95455554326218	5.42487809474422	4.32986628537549	3.89624859497257	6.16448240021702	5.52656340096042	6.06120635010223	4.57050179097516	5.82124692739642	5.48968325505878	5.44710406039448	4.30031704739782	5.40082377620455	5.55528271319676	4.75507610885276	6.22705868358367	5.18883923726567	4.85702651080349	4.41864738114318	5.23082590974326	4.39191341160311	5.14274915626239	5.56697402433726	5.64668398428477	5.11200321779773	5.10919421359608	4.84532143394892	6.32835844205901	5.94275165083722	5.31716041405637	5.61886030206045	4.83696177460442	5.00119468787912	4.70534153836985	4.891875546817	5.04617671330513	4.74842419906226	5.41784644036767	4.54628762887008	4.84039827336334	4.96750479747775	5.99296166827771
cnnm2	6.76686107118143	6.16971278943991	6.84489202400859	6.79996022481826	7.28661043229889	6.90251042298584	6.08700619844128	6.71421680087903	6.87130931388086	6.24085581084321	7.12081701675402	6.29400053240142	6.7405849200256	6.63250481553607	6.34327225234252	6.83658149736422	6.13065580927837	6.89659699988913	6.71464405864294	6.66363694330131	6.93594162647164	7.04946403359529	5.92337241478964	6.48443785573718	6.60939270664491	6.44336728745164	6.44320000743751	6.52847817827278	6.75978048459644	6.81580672310891	6.86541160523228	6.65454910621819	6.39115506990517	6.41220433187573	7.36102462896962	6.64585553323288	6.88528638229035	6.47599827898017	6.43643788294295	6.68982357991983	6.68361645829753	6.74765150253881	6.98570614085443	6.99309180017448	6.50961160837675	6.41939663746627	6.27772072482299	6.48591800053266	6.09453294053291
cnp	1.33069864726442	1.5931084322002	2.92134035106926	2.69905224391686	2.02324314346404	2.4787856530161	0.585868132718654	1.28918761517133	0.916144193911928	2.34781467985203	2.91536448080228	3.4762701303924	1.70294357198723	2.54974791927494	3.35520736071634	2.86852834460052	1.95485488529575	2.59136387067291	2.22718748480116	2.61327328836394	1.27656229262797	2.56379175179391	2.44884414060649	2.98858091805154	3.02604617373332	3.7463443398157	3.55234916871929	2.08143770147261	2.69211085966496	2.73907054405864	2.66661983608915	2.53375434939054	3.50566099458516	3.59935440816714	2.66381290115188	2.80216874779907	2.13689959669938	2.83838334807428	3.51358003326771	2.91979558939925	2.76219082284962	2.41063330489714	1.79013915637111	3.33926196167484	2.11497895769325	1.95458922839013	1.88924464012322	2.15596147713413	1.91590457410481
cnr1	10.5546348944017	8.57591206820211	8.81603932468993	6.69803924168621	6.830030899881	5.02137356460214	10.4455580828166	10.754731368731	9.77611287325705	12.54352754063	11.6408834315322	11.0226313582417	8.00098250137006	7.38976898827717	10.51241554828	8.20696305599118	11.4153414335262	8.76329736544518	9.58165930861166	6.8431220888172	7.93269192896906	8.57985632838466	7.23066608043305	9.64788020019124	9.43470140294268	10.6528718552678	10.562521967009	5.46016097889208	4.32121811425769	6.5207846054964	5.95835643755652	5.67003046171673	6.53849982989386	7.16326222201131	5.60710775162525	4.57253016222005	5.6068567361192	7.72309569992963	6.49720724928006	6.85073567635476	5.3237288966267	4.42395190562718	6.09104052841482	5.06924330427027	5.58213806670802	6.6762533017451	5.75720730643329	5.86127602626514	7.09583583074106
cnr2	0.555061045220803	0.427411261706063	0.635531342436134	0.6838786826876	0.688838498217851	0.92421947801182	0.550157854797132	0.734932154689196	0.547252487738973	1.87804465255301	0.337618391355976	0.36055137928804	0.383065121664051	0.610998679494018	0.452607874401874	0.422980854960868	0.421743370265985	0.398505577593917	0.614731796467018	0.542169380119421	1.39284378677608	0.32268190805423	0.713266725203032	0.327368211631539	0.310280899092167	1.18297203883246	1.2007461424825	0.46766606049752	0.713016268619302	0.968244950850037	0.644570573956484	2.01952618312851	0.70755571177243	0.432459613898656	1.07511547283672	0.581910282605606	0.462577353769368	0.348972163248228	0.508361713985855	0.43139136116088	0.586739287337912	0.465238959542237	1.63044200438256	0.373861878620731	0.286648050931708	0.382708859304073	0.371991912783747	0.639703845096524	0.443409646503982
cntnap2	12.9764654513349	14.1103751502882	12.9346952567048	11.5546935276836	11.8509189106558	11.9721044488687	12.0520684403174	13.1632344177134	13.0605931701148	12.4403111760321	12.8552211004995	12.6697088557333	12.6376281216854	11.6199354023173	10.9344923095269	13.2273380904744	11.6267061054914	13.4480353867437	12.0779692973399	13.3256045505394	13.8850196614045	13.5093025430504	13.3369338394269	13.7435746623204	13.1214844927194	11.9840121070393	12.570032873339	11.567676765239	13.1561283358683	13.5680216584564	13.8457362772949	12.8606675684051	13.6047594381925	13.421042249602	11.9382339496138	13.2893706900175	13.2601218248272	13.5127353172067	13.1323957663705	12.5785520678732	13.166422857683	13.4099485037397	13.3096899151646	13.6684664403091	12.8166809538349	10.3312252055485	11.3659279237311	11.5759993586667	11.2018476750024
comt	4.71698294036092	5.23811043773794	4.85130574742337	4.70550698665974	4.8247070692983	4.49822597124815	5.15809772969213	4.84269780562902	4.59186698142447	4.73425075669108	5.28164706874994	4.13179318230599	4.59715838515239	4.4757185824781	4.78678107775633	3.89123932483789	4.9474841955775	4.76245236277331	4.21145716355986	4.8537156613453	4.70471878061222	5.39895491267723	5.39117951214907	4.93896049163557	4.55671222462703	5.38041122685287	5.12340874444953	4.51783193705103	5.06712114495953	4.90211328906587	4.77438821457929	4.49740677171629	4.30437384783841	5.12470174794551	5.15562757300139	5.15962305080241	5.0271573255258	3.25170712689668	2.48440318111598	2.76736093306493	2.99973488042763	3.91725682636607	3.46156365729131	3.54614054349603	4.89748866395415	3.43109860055447	3.73390538825709	3.7630238644838	3.70607065127879
cp	0.0694455076673501	0.970619889363244	2.00085274101563	1.43501939000082	0.363169544973493	1.97740966239137	2.61426823577145	2.1239819843208	1.32364820134786	2.02478009496809	0.0907786413691294	0.0567603336813218	0.572319500644987	0	1.61831946728112	2.46552588425443	1.54700665627895	0.447405822586277	1.18226840894377	2.00146852218471	0.251982615977382	2.92866697524309	2.76368307687634	1.00286386568274	0.34212160115974	2.23752028630253	1.14707773695926	0.0762496972462365	0.0317517054088616	1.93570539428311	2.05776400249199	2.87908519516603	2.00647601832569	2.53924409079008	1.07087426053195	3.28618820678156	0.0131841893180255	0.0994141259902752	0.0607643695285744	3.28690749151385	1.10461598013659	1.59136084676295	1.9374326036632	0.461195415613304	0.466785335665447	2.2507824263622	1.23304387344087	1.45204657381663	1.47612288089945
cplx1	3.77284060844998	5.10236799410527	3.49820257601409	3.74411163935206	4.15722938291488	4.09773921773547	4.55805566355859	4.51577613165665	3.51492149888877	3.38809107227085	3.81020289723325	4.33707531146808	4.36019845682309	4.10814359858249	4.40381141091299	3.37938873849498	4.36152672776283	3.95604629787778	4.72558482117586	4.35496071755818	4.28254821435006	4.80194577559217	2.88082418186536	4.01592695989236	5.03696952232514	5.11220094729949	4.42225965261279	4.90956717808433	5.07041767356487	5.43821797855492	5.09032425887439	4.15580535860718	5.55916730187018	5.28480202759648	5.67642117224573	5.67165908470582	6.39216233709248	4.94609248869712	6.11324365098025	6.45810941377972	5.87958380561693	6.32269179577318	6.19603097995918	5.70154456778144	5.5511402438409	4.15834465672201	4.1333894663155	4.0529437942044	4.33241945385755
cplx2	7.31296779233186	6.36848607942216	4.87374684860716	5.44233522690457	4.62762016782322	5.66348549160192	6.36866585020664	6.45341224249971	5.14628817277507	6.66995539290601	6.93203577580257	5.31031373519468	4.77937700156326	4.50709519797462	7.55681253101248	7.28687906079376	7.33330616109646	4.08948493059371	6.49956586388735	4.96104848778234	4.39953257013092	4.61058801744465	6.30179208036829	5.25232984431453	4.83926694777728	4.69863187671585	5.80057805633853	4.58653854730384	5.02985721663094	6.34730316729475	4.99191590139395	5.37209422963576	4.90877777163619	5.86422194038432	5.42539320770337	6.16128674729179	4.85082291622501	1.18841510459887	2.73081708951798	4.30322593805063	3.35350944610145	3.11161745514159	3.45968593024184	2.77756085863267	3.79873388541685	6.01990642331576	4.67644124570448	5.95085728749615	5.45755998377695
creb1	5.62042893697233	5.54711138788025	5.38489009772423	5.96813822653225	5.16810967079989	5.65165333462713	5.61567318381702	6.18618319004835	5.19738734867836	6.0526951979844	5.8066068453378	6.73300108114759	5.4637839532853	6.06679981188249	5.9294354867358	5.51298280731489	5.63048585196094	5.86498194604933	5.97206145172769	5.77446818217151	6.31379981868916	5.6625829326889	6.02678213618049	6.49722721234765	5.63056651917062	5.58458434483951	5.69897686080533	5.24080544904271	5.62965037534296	5.85091016081869	5.91329634629257	5.48440885285824	5.05407093091461	5.30593332260438	5.19033316744091	5.21706937356021	6.11675045802637	4.22442235870183	5.70951314434684	5.56617371218385	5.25520801008799	5.91228938559632	5.53198243226717	5.62350608447317	5.59261579973773	5.93236666256374	5.99617426972996	6.01250163221301	6.05562213391632
crh	8.60645925491226	7.16443030617767	5.4060495219318	7.53503348132512	5.11118033308604	2.27591321649442	3.97630772334214	5.83769655021521	2.80718488012155	7.98114425766427	8.77233767005533	8.36835891056659	2.78505080518531	1.51349680944245	8.55873141412627	8.4093714171904	9.63938123017584	7.7957169543335	6.13150079470647	5.11186930150405	7.54390954723211	4.19433530923961	8.12061787957027	4.3243505090397	6.9811825119205	8.14541354827997	9.40342836321541	0	0.0105779676088758	0.0169169435974754	1.43909489480536	3.31472552426014	0.0212421535428763	0.0311232042712382	1.35149716904624	0.028361926703515	0	0	0	0	0.025421735357611	1.40074120410912	0.0347891008358857	0	7.28948776367069	0.250780922255997	0.0127515434422347	0.202777402281909	0.308663642781473
crmp1	4.99447154518429	5.79752546648756	5.35626814221538	5.38761419430641	5.66355353881849	5.42096598163489	4.98590029923974	5.15645380709287	5.55495213793666	5.04436806754824	5.38693609759704	5.05785913813561	4.5753743640302	5.84626387059632	5.32968467759875	5.16195865477936	5.10943783262822	4.94635261301376	5.59097139404874	5.12902668497336	5.15318491271843	5.04719385358327	5.89812619589555	5.6175116854694	4.01011566133531	4.77846931575739	4.61581513741801	5.10850022766148	6.13587994952607	6.06055811152594	5.69324329848895	4.89917486175205	5.72081153723816	5.69680645824551	5.20020542716617	5.78404177273881	5.2910201887875	5.47451841340103	5.59217756988995	5.59360215729941	5.56771648679196	5.08282178725399	5.3843451732038	4.87440196545686	5.43719215390541	5.31776975009577	4.64577809656794	5.36119555332921	5.17598171209731
csf2ra	0	0	0	0	0	0	0	0	0	0	0	0	0	0	0	0.0392573850140496	0	0	0	0	0	0	0	0	0.499660496032904	0	0	0	0	0	0.0298093932566515	0	0	0.0934801969898219	0.4943716760162	0.1702599242916	0.752170627056874	0	0	0	0.156097949753033	0	0	0	0.024203521254884	0	0	0.115373947832457	0.0747800292175451
csf2rb	0.00826078735380837	0	0.0207599714103963	0.342838951160236	0	0.0489851057491421	0.0418631643160943	0.0833268660080465	0.0229961578155605	0	0.0187236996321054	0	0.0171889895164896	0.078715985002645	0	0.00784480920197385	0.0504366703985233	0.0538410123674342	0.0266583489299953	0.0643344736084788	3.40574779165784	0	0.0518927340118276	0.0274414476536064	0.0125909927344328	0.062476708015583	0.18913401608149	0	0.0701755898419755	0.0505425555240896	0.0575551697160787	0.0194570788156714	0.0155568916587335	0.0752011312462546	0.042836742278131	0.0526331557333779	0.0456033526285464	0.0251611888295	0.0261340142365736	0.0536968419654696	0.0708883632183778	0.221022666062748	0.121644818611116	0.747713282585517	0.0245116087046394	0.0247192092562792	0.00835026319142808	0.0525546338409015	0.0341188063700066
csmd1	11.3602919018243	11.4176563140025	11.3863585409547	11.1867344774486	10.6390897211999	8.62343284998752	6.89534831080054	6.5906615965888	12.1044454639867	11.0335258036625	8.06397673416597	11.3970085401568	12.5835698370234	12.533384333678	11.4910448505401	12.0009450043807	12.0441736543401	13.3818916121726	12.9678018276113	12.6980415669539	13.3385822078884	13.1773606002635	12.2859867358391	13.3046504587653	13.1319026870164	12.4726150272307	12.5790752373086	10.3842348820567	11.357950856857	11.5851493908852	12.275257600041	12.8911958769771	11.3370830093911	11.8076567454381	11.1016138294283	11.0498228461123	11.5658100155503	12.6642437550784	11.7762921489452	12.7082325415872	12.2092217634143	11.9363418727558	12.0606852262563	11.7931345238576	11.3041897638598	12.731423533523	12.7376977958488	12.6419950109626	12.4995843574677
csmd2	6.69088536460385	8.04542146057868	7.6880907469818	8.03774871400142	7.75925078723281	7.7517785800639	6.8138992309022	7.15968638756173	8.12831930461092	5.80714355175086	6.98047992210222	6.55375347361084	8.17734931017112	7.2024304557908	7.18353832192291	7.88910588589418	6.66371651802226	6.17383804965607	6.39565849105778	5.88719117017344	6.82034822019275	6.17970152599081	6.85719381514074	7.50232911376093	6.85745379276681	5.15535560264581	7.49042626289628	8.63669018193135	7.16400641403776	7.58690500605908	8.24842447899178	7.28502426649092	7.4319611060505	8.28257330464982	7.75454948453858	8.29343722147032	6.87566151249663	7.29222175895349	7.4698011438328	7.68486396129529	7.63524332934899	6.75026988138362	7.16589179531625	6.56666825948073	8.9843023891025	7.95478223389434	7.61445993444094	7.76959683889374	7.25855834577702
csnk1e	0.654340378495287	0.479081968384285	0.449098972550696	0.455753917406086	0.555171047654541	0.324409852896217	0.326429464111092	0.449415991167669	0.257726922549903	0.347142574612265	0.45475471899072	0	0.333546872796571	0.0438029584505911	0.904696778344532	0.426705274427114	0.679171234559285	0.229154963137224	0.58906511109459	0.512387093897051	0.324008426299458	0.350106976410245	0.449414638793029	0.437582785729972	0.269891384471662	0.686319929679809	0.165147768881982	0.0803496645333167	0.287010263216492	0.428437912147958	0.279095391188167	0.300323924526739	0.140286864860807	0.519681960471851	0.190484686268234	0.296062250113895	0.126767799313496	0.336973944957896	0.0387579496464012	0.565114669652501	0.0975764007486518	0.417648343061036	0.510862101575869	0.460889084896005	0.337672277258857	0.316439906210691	0.427797035682178	0.204261549952951	0.231825728856399
cspg5	3.41465241377289	4.29475555904447	3.80668300661379	2.45544506172785	2.68590583723004	3.0956216956342	4.09492644622471	4.30823198238301	4.04860098248861	4.64083760347166	4.13584333679238	3.2484440819371	3.61776013721618	3.92938125769324	3.068498261586	4.56175590145622	4.00290785356113	3.84249115363589	4.10468595858117	4.8013324158667	5.05219059458187	4.81242528319007	4.79650266136436	4.86829824554652	4.03669646172026	4.06845413478683	4.17063954600438	3.11553794472492	3.67657835317763	4.31261352688124	3.54003664699285	4.32632195100829	3.8266427904507	3.84236834310663	4.231669421377	3.65090458563164	4.00171560898739	3.91418675964076	3.39428877253498	3.15814680284816	3.50759254600628	4.21725803719322	4.29115475880072	3.61530971211077	4.30276554532219	2.94026338431748	3.03699419732398	2.60576142342689	2.98560923127475
ctcf	4.55493444317887	4.0875612806123	5.23012114455706	5.08284307156122	5.12368895563274	5.19404094251807	5.1124970570456	5.61758353742501	5.63206575860332	5.24249732939812	4.75989670291826	5.7404035845182	4.24097980020813	5.71795218791311	6.22418076956926	5.00570448463453	5.12314925951243	5.09274868553952	5.07665315113058	5.20130921826175	5.56966060352796	5.25771104561102	5.61887644896603	4.7173205372436	5.00428969154304	4.99710087873784	5.38559428029115	4.44271330958778	5.26812818514261	5.17507823069983	5.07464586280708	5.09067731608212	4.92809218061292	4.65388434255577	5.2588392367952	5.09207378637622	5.15717794570354	5.30373180528731	5.10969402915896	4.41598170464242	4.55152893722725	4.65213825571949	4.83306869480087	4.22175414523296	3.95406413485113	5.07669077181329	4.90096918136894	4.94904508057687	4.80139874031213
ctnna2	8.52745386019819	10.3500739789841	10.8241075061576	10.4622334113967	11.3529860575177	11.1682498894393	7.60697225899822	7.14777201907687	9.06857263227093	7.83403492040736	7.12711962022302	8.80797778709602	9.68855549865983	9.63989976901579	9.09762085627129	10.0031290277376	8.60362808808712	9.26018461849294	9.93979282608214	9.40577238720496	9.74525014123607	9.69544346150691	9.51026628795486	9.94601671836496	9.57891545397565	8.82966981415889	9.50239560873669	9.21576997539997	10.0781303215865	11.0757676262262	11.1163229900179	11.3829102623748	11.0020855038565	12.0745667040307	9.20481386338426	11.4983634539921	8.97377114202116	11.1414546648361	8.91295162219619	8.79036645090259	9.07027741807638	8.49615828068244	8.70210967649193	9.0921520333482	9.46803876221845	10.8014485615131	11.1035631073768	10.2752747451495	11.6785167218035
ctnnb1	6.78271272028984	6.44336165097804	6.43574575826548	6.41171655211344	6.54589842510958	6.05853903102326	6.50157528710812	6.60568040722991	7.05098799177187	6.72309638272563	6.34984877260105	6.41618561917199	6.30618913325679	6.94592426454171	5.01836399956774	6.10345903303676	6.13846308859649	6.10922138193551	5.89910214012142	6.91020078590442	6.95870234197134	6.11104967991702	6.49482902985992	6.12201851287831	6.09688315609588	6.14108020805012	6.50672585738673	5.68506075570882	6.0104600745328	5.11847850583456	6.11960289995841	6.24428105321145	6.1682001505588	6.17373589214134	5.67427250589314	5.85890303028973	6.23209143221117	5.90591428213808	6.13804054079326	6.98923394229989	6.47603020657663	6.05074328728028	5.97587341193726	5.80446638459236	6.00359796435377	6.01757855915691	5.6329960693009	5.90769395303202	5.28703413039064
ctnnd2	10.1023197763436	9.75354563947009	10.2110928535217	10.0916588214569	9.63216162737588	9.48515009623091	9.50573777018745	9.57619681840796	9.08247949246578	10.6212213076263	10.4738261923802	10.1917641116769	9.42360880103539	9.86486304632863	9.18420599529872	8.82262764540866	9.88290127477624	9.98890353098659	10.1378375565858	8.79376930312965	9.1771672560949	9.34846364326909	8.61250857092162	9.86191381412782	10.2206000358354	9.79697253120992	9.63146296479875	10.4158515187777	10.6587115095389	11.0885958798027	11.5249191218981	11.5829545980114	11.9399310119774	10.3395847719727	10.6187567557332	10.5567192531514	10.6838456367679	11.0895952399251	10.8932125998512	10.2959389604156	10.5186722242978	10.5494532816265	10.3401017178506	10.463969016512	9.7289280156776	10.5044432919092	10.380286578268	10.8797708030916	10.8349299689119
ctrl	1.20673207700978	0	1.30230935202773	1.76165443689576	2.8821187266443	1.30907828117096	0.0388428463368693	3.0572174986064	2.7788854558609	0.909702033102452	0	1.1252832204204	0.791425088977598	2.98991073543828	1.83220854075927	0.184585561150457	2.3744584791112	1.3437059503624	1.42737432539569	2.52476722435687	1.74574289900316	2.59259643583778	2.41402506920226	1.92415485526621	2.41458752105654	2.95502364952935	2.84625243949949	2.75160548566088	0.0755633672609819	2.34495759822729	1.48799378621871	1.27513103048408	2.19144234740541	3.51733435363535	3.07688745729038	2.64602916942647	2.19504680285099	2.13180785403417	1.67624766812642	2.89359608509903	2.46602951042977	2.17968835073708	2.77950976724359	1.35245688325432	4.43132133673151	2.07030062689955	2.27342337522182	1.40447092448345	1.29298421285318
ctsk	2.8626245836851	4.40359707056639	2.79107282509886	3.30065737908232	3.24466658995411	3.26810784880438	1.34425073531712	2.69471432346696	3.25481874372804	2.37914405090342	0.809638425319372	3.51924924733034	1.59030743862636	4.04336217970814	1.91470905363264	1.77861890799593	1.8204330177921	3.38141959137508	1.63569645018149	2.71110431292894	1.84511123731398	2.838240890624	2.39396332681289	2.19396566641748	2.31700614886626	0.06380497927578	3.19987483397517	4.70406551154473	4.89113940423451	4.93046364891053	2.39747061096339	3.58882037038697	3.7747222040606	5.22258343053158	3.21423999870918	4.46159976262623	3.7899658110174	1.89758171329481	4.85087991002453	2.30539143039799	3.63620709203463	4.44473034899105	3.77510194645785	3.03538220287723	3.20969256803051	2.93091871786359	2.61118312347771	2.57254752727668	2.97951223859337
ctxn3	0.795209434567364	0	0	0	0	0.00777929722037594	0	0	0	0	0	0	0	0	0	0	0	0	0	0.00474670539949901	0	0.0198712125100261	0.0115531508437813	0.0115664780051215	0	0	0	0	0	0	0	0	0	0	1.82878902953157	0.191141432171554	0	0	0.0261329913092759	0	0	0.00183588999651187	0.140243389263485	0	0	2.61185666602879	3.07033168420296	3.27730791371762	0.960461816917725
cyfip1	4.50177541633302	4.26756276407916	5.09928510375371	4.31546189343755	4.05004539584217	5.67979928686229	4.931366310077	5.61088339888483	5.12963128270873	5.28974079021912	5.80631245597154	5.92389054661783	5.85498528979328	5.42379294579826	5.86404446876014	6.01083420728445	5.7429830418116	6.35916832481264	5.65344644247739	5.27027700938552	5.56606713275795	5.34260096672903	5.32653123623115	5.73061822023455	5.99933598207237	4.9252356320953	5.9992403563555	5.25244555843221	5.98619679064779	6.19112417754033	6.14680936363432	5.91164005612934	5.19365939801524	6.22516713251906	6.06002359803404	6.40856276125285	6.24560727569833	5.55163475054286	5.66602000461951	6.04374497916189	6.10307018112475	6.09843934988031	6.24640637699045	5.5953070190346	5.99784787830268	5.77725084324139	5.58592307587464	5.40668836017169	5.37593536220959
cyp1a2	0.0257439415695142	0.141356760336026	0.0750554997477622	0.0320152877561136	0	0.047413201793161	0.0377686733370061	1.02160376258164	0.0398750529911148	0.149379056089724	0.0163132250715962	0	0.0256455902162158	0.0978347744982937	0.0565191910562375	0.0517879291758834	0.0421892564333033	0.0529345520314537	0.0341564931816343	0.027648511010696	0.0711357184740284	0.046451132156974	0.223242045445574	0.0355182020556556	0.0417916193658889	0	0.0300355398728703	0.0342722512509389	0.0487794226870398	0.0910164904787164	0.0598675067878511	0.0375074727200637	0.0132595557574112	0.0760722467310102	0.187430799777033	0.048993606792507	0.0490416585003478	0.0251611888295	0	0.0302271145807553	0.0433527830249641	0.0508856884515823	0.224863508132583	0.0283960693283873	0.0207719879677911	0.161159380867727	0.0429213222720518	0.0522338693684953	0.0521762867102314
cyp2d6	4.23458568479231	4.13317790343793	4.04335372731599	3.74694819706066	3.5968859826104	3.78914515982695	3.90205547554567	2.99990111790003	4.02990749720812	3.75975859243651	3.7532767479965	0.514913839466281	2.96919208965003	2.9529605551022	3.33632643952755	4.15026725749798	3.93667188492309	2.57894523237005	3.21568204416354	3.02836655954409	4.23270200346578	2.82657370563404	1.27523446269813	1.65248117156442	2.63303068773122	2.36490169336474	1.13377268163311	4.01482833190051	3.29654702054562	4.28657375891657	3.97665886305446	3.86063247919391	3.55804742867605	4.05939882087393	3.53174756226398	3.77929273490954	4.40343361591267	3.41548568852862	2.1956632557021	2.42752145888894	2.34603338246585	2.94300744279365	2.61938180860537	3.13473670140853	2.9404323698901	3.3502745456736	2.43445846998438	2.4720347200857	2.49776798180589
cyp2e1	2.69427976636528	3.47882122639305	4.22497294583484	3.18615766130928	3.86967162743588	3.14515535128362	4.5301569885075	4.03056439019207	4.26181162076406	3.27303445798746	3.73545155391276	3.84120831503549	2.85645173607123	4.83539801650035	4.13028571739483	3.8687735979783	3.08886882262922	3.7805274970155	3.29052980787965	3.34324150337535	4.64994230512016	3.23354574752895	3.90762919140663	4.36030198013234	4.2940675492185	2.34493787923834	4.08753489188471	3.39319047682704	3.81248521021461	4.29369102149452	4.18840295902968	4.19167085350849	3.67054216924204	1.72309505100001	3.55685925368572	3.02452568297018	1.53816615362921	4.07584064619194	3.64938210984765	3.0148266237231	2.58264388190122	3.55664354994716	3.96085893822284	3.31951996517574	1.63724650583439	4.34605763505857	3.48509301332751	3.70599418359261	3.62229076035169
cyp3a4	1.22593722661209	1.43066692373355	1.51203247752946	2.02512741545509	4.47384245625201	2.48015967736037	0.628450609957325	3.33372929938149	2.04408459397068	1.17598123480984	0.0749163061741213	4.27379939841497	1.87947184254446	0.097549258303076	2.24455034229125	3.57013353027508	0.841693116361297	1.68808393543273	1.71010305013976	2.80830835820335	1.34075988619747	3.74018232432917	0.0584520090359783	1.7359399221602	2.73668040864996	4.33489300138451	2.65907792970415	2.68173081862716	1.57663496604666	2.37247639803178	3.47844225689279	2.35460435208285	2.4514656104671	2.18056615660725	3.93021242841451	3.07904666368025	3.08933161774598	3.5486485817181	3.40127522882192	3.20701164706376	3.06110083752277	3.06475869136901	4.02120802387295	3.18739493194029	2.8134741407287	3.28759791670876	4.32360104535941	3.56837413378752	3.60233688934273
daam2	0.776553120737661	0.044596914801648	3.73277447980769	3.14018066072098	5.34992565619567	1.17273073057555	0.137933382826298	0.16906208873799	1.56785731642345	1.65187319337086	0.104049984605176	0.115643348615194	1.17943021249789	3.15054097178295	0.181088553203688	0.109491068086469	0.07697117231511	0.040555077537265	0.501617990041071	1.12660101711149	0.732391453227583	0.106336378524179	0.931714519948024	2.55956508654734	0.15185027220722	0.0502778838688305	2.2588945765035	0.0305979787957196	4.67439206654901	4.61739077557506	2.32602514938362	4.07593836075618	2.51019803531966	2.52318403587732	0.323385576868669	2.3516019058333	1.67787471129188	1.91403532090985	2.55766661537579	2.66226252030754	1.29973801499714	1.89211009563763	3.61536268135878	4.0248622989403	0.0927374026028295	2.5735718436742	2.55420098592728	1.45881783906865	1.57980275298098
dao	1.9492281825087	3.21649100889794	2.17983324484654	2.88772294346155	3.63030530764392	1.64280258698164	0.0420503710618128	3.15435857324065	1.42643588173537	0.860744198601856	1.40931504227213	2.96227099000248	0.347672515463445	0.138848786553266	1.84085644333749	0.874904667373252	2.96731294545618	2.49542921923377	2.09523088565339	1.86032607637761	1.49433054136698	1.53786565142437	3.24531899639917	0.0509918623174698	2.49783361553782	1.04511586688731	0.892410246175062	2.22204799243105	1.62860650347928	2.44856152117366	1.81906501907483	2.82134671008219	2.11366561805704	2.60056157234988	1.96666066364202	3.94583072034172	2.80673766692184	1.97242343853305	1.82746525680616	2.30460377433228	1.26419629318951	2.06258202953633	2.82061630287212	2.31168735829666	0.497092048359687	0.94938771645248	0.405946072921106	1.43559048613265	1.41650748394818
dazap1	3.07763182463728	2.5394916164263	3.29110400911585	3.6324014259479	3.04783918060866	3.57279304098747	2.26868709759808	3.32254875303843	3.47892431823528	2.86368635311208	3.1707265965524	3.85434480496627	3.56280021952473	2.24388291054169	3.50250564454532	3.53090699318163	3.46744265491138	2.75629146944058	3.28520141133183	3.43072015722931	3.55226208868622	2.75196902583283	3.10396939685766	3.47967603059855	3.32860068608103	4.59834519422326	3.31602609214075	2.20672260753166	2.56507971117629	3.65026871979532	3.33157696168597	3.01639540616015	3.4206731858109	3.13732678278182	3.95749472628084	3.14543421423927	3.42039266037077	1.71191642038127	3.22343274453197	3.66102841404319	3.50211046316674	3.29168959855143	3.17417452677672	3.05847617040703	2.80947824246329	3.56591955293102	3.61340517582358	3.2043703462503	3.37698405505072
dbn1	3.97908786748831	4.16032838603015	3.67110908869458	3.94837479852953	3.07505642899289	3.7856552317349	3.88859577625713	4.296808434406	4.21000272975189	3.00501750787628	3.68517320994535	3.9560392507281	4.11241796821338	4.51214909900393	3.10530356377888	3.92911348481644	4.3377906550653	3.13183033207006	4.01775124756308	3.66664723486409	3.32042288919972	2.80833177396173	3.00999222375778	3.35600742964927	3.59214694142098	3.68754680250245	4.12810019167176	2.73199755646397	3.99284324416653	4.00103239278352	3.57519095644102	4.56040143317019	3.3121774584634	2.8300313482572	3.51025479380165	3.95739167917691	3.41480491403347	3.96618008556955	4.1646740490599	3.90415687779173	3.15648126646253	3.34721045247344	3.30223597184397	3.0522446526429	4.49129594881842	3.69987693734608	3.53583385763131	3.51487643278166	3.38118483805203
dcc	9.10874460778853	10.2621708045539	7.448690955695	8.52610090250896	7.63200700878766	8.77221962513118	9.13364431136027	9.93578320113542	9.87782686518343	9.27938949169928	8.72292410304846	9.01238165684193	6.85145087861404	6.9294506723015	3.9522825865163	1.83320828314075	5.81599872295386	9.47485186547709	6.85604197911134	9.19945787767611	10.0052692095049	9.90214467039828	4.45704697248198	10.1029469550543	9.90997954240301	9.08875184895826	7.3156625359827	1.10376148021898	8.86174276739195	9.32571357772732	10.9792028266626	9.37262600336506	9.18990268462997	10.0814876549912	5.38948965029373	8.94814831082677	7.9951387846573	9.14402520180811	9.42568411877896	8.82403692503276	7.21878864467508	7.71456126157676	7.45314832286184	8.64541843876975	4.96893404425451	7.35733558413001	6.3640788376115	9.14841220985031	8.88859479585444
dcdc2	2.71912873314968	3.04901784062708	3.41225711537776	2.3828228285732	0.426318328019973	1.61628852502827	2.24878048627333	2.68445137569191	3.98250386484291	3.31540670776935	0.436836325489834	1.41291963815114	2.56750478000894	0.320469889956699	1.44603602340861	2.82761605769184	2.2712673235539	0.453470695803371	3.33460085320576	2.26902814789737	2.23720768112772	2.67362290401672	2.46489988982479	2.63338780097345	3.08365038332572	0.447785998870459	2.82477746429066	2.59184923713315	3.97313969155166	3.72179094758121	2.21668238791615	3.73683644553916	2.91066837229121	2.20770900560523	3.58398112236033	3.89800715460803	3.4908146747665	4.00447117172698	3.20330308123542	3.85838308287067	4.37252990162266	3.59960028191541	3.3003458385664	2.64022670102031	1.46036266960006	5.12366896895482	4.45244241367725	4.52081825953422	4.46541433551348
dclk1	7.90364821865205	9.07647870178458	7.89503695143831	8.33174042188359	7.60462223217198	8.46404995799522	7.15691514363005	7.81555617828451	8.18823670107923	8.77263935408725	8.26626545569665	8.36133098496455	9.00885841953561	9.12414500234195	9.11086505996659	10.2362468657308	9.08376774177266	9.39144134218567	9.46335031980256	9.63563556607023	9.70011193076492	9.31470835625084	10.1699512539952	8.36482277244051	8.49387290954699	8.38413739880264	9.55053364318632	9.2005903379207	9.32630385032957	9.20134493304791	9.13206354180496	9.63365748560477	9.59630209745277	9.03162542669924	8.96442421820982	9.18935908371679	9.3472786972145	9.16318972636568	8.99700708693189	9.11101547281685	9.23069259420936	9.42322515995042	9.31161022738457	9.5145379872665	7.52369274925127	9.3196488908863	9.72868155441302	9.79957298896967	9.70156192720028
ddo	0.0151945473519954	0	0.267618348425046	0.0321835195696581	0.0464711116802433	0.0184541963201697	0	1.136321307662	0.204163429029624	0.0232475372373648	0	0	0	0	0.0365089828328973	0.00885378940286146	1.39031229862945	0.580314596005744	0	1.62340198732044	1.04508520653498	0	0.00773058460252583	0	0	0.0432550508114137	3.30335593225787	0.292787529418112	0.00920717029579508	0.0601739408765618	1.4334334021989	0.018657288406516	0	0.768298518596665	0.0282957879224532	0.00683620694095439	0.00800288464167712	0	0.0409240258482156	0.0150461841587004	0.0580497306444874	0.114539562294027	0.1844074377048	0.0272951993540417	0	0.0847634417602149	0.37861887809425	0.220093823962197	0.047825739134031
ddr1	3.40662424419729	4.2703714677342	4.66577260476741	4.53346392030101	5.41637903933953	4.24868869643014	5.70675627714565	4.82816268139365	5.30625308794854	3.65354954322585	4.08861785190898	3.77511537910419	4.12658756510792	3.81027677301037	4.36143219967998	4.3567662192847	4.90547892923348	3.78662823882645	2.83792389350569	3.48358153807976	3.91623423888661	3.2787746653362	4.72203950951989	4.04712512954086	4.25802315092688	4.14945738668304	4.68778333058343	3.39180775088916	3.02038367845143	3.97234897873557	2.43778505068632	3.46439980666069	3.93756769878592	2.38323737670591	3.6489090668151	3.48302456369634	3.15183080661528	3.96580592815699	3.25466690757168	2.30755241677388	1.07680518738079	2.16773597542736	2.49142937420968	2.59197593592159	2.89522288114206	1.63972528151675	0.845720197393186	1.22855313630384	1.03166559861341
dgcr2	5.07204408577864	4.07698554720278	5.18332202832032	4.89171712510252	5.81898877165693	5.1191037248254	5.56233157849315	5.21339277840682	5.10011299070311	4.34592401798614	5.09169539181386	5.23126930495043	5.17094246392596	5.25343015138074	5.54008221266649	5.29507311447939	5.39616034553605	5.11409778560578	4.47328324392426	4.89690512946185	5.29545436735975	4.57114131178894	5.01372991520518	5.23590891677922	4.27107340094586	5.30736655355155	5.36204887177555	4.65468677613393	4.37144616072782	5.32734971391024	5.04769808319458	5.01063157900551	5.44574619999181	5.04434476085651	5.2838932958334	5.02626452538013	5.31669841603297	3.71636420079036	5.3030516560052	4.36913156084874	4.7300224807312	4.69674897093102	4.96237799928839	4.3278352903116	4.3002301285585	4.75313709282779	4.66301043791824	4.47225568685062	4.40039262812148
dgcr6	3.18973522759953	3.09764029067449	2.80078893105473	2.27138921979243	2.48791513238352	2.89060525395378	3.7771286747132	3.95335725562199	3.02966931798093	2.59318427124992	2.85070522690318	3.30947118786947	2.11827366672681	3.91016055443084	4.41572669489976	3.44943776633793	3.24791293455688	2.57712883713371	3.49243198178417	3.31103962901036	1.21813452195007	3.83358578220324	3.94154459447983	2.07799218530507	3.28870243489851	1.36168303018518	3.45252572296415	1.74061891789594	2.73047062629087	3.11569981918826	3.11132332839188	3.590645969051	2.66333892600426	3.06007488802544	2.81490741298841	2.09458369381572	2.44013257823599	3.18996921639045	1.87086851443138	2.52543799563144	2.45282760716575	2.3349795167051	1.93538581957704	2.47377158857936	2.7219961977288	3.28052299497459	3.39581233992606	2.86867234620052	2.96961358151408
dgcr8	3.41752836986191	3.36823809963725	3.19881754510278	3.3254094423298	3.85856800282326	3.45333490968508	2.25326773831333	2.82204197633947	3.3474987021658	3.72756599801529	3.3118779814684	3.39634858374298	3.91061716493753	3.06271994700718	3.31750118076312	2.78679686165991	4.48524692991663	2.63409276857658	2.00005734598813	3.32404427414782	3.63431271713332	3.56242292537518	3.75261319861307	2.48652208667636	2.39491440823285	3.82644049085178	2.83319208794184	1.36907277729692	3.19777687105876	3.6001482946005	3.21735248695322	3.39034273995882	2.81624477423295	3.9037578951375	3.61185307232543	2.86148596540129	3.68976589193781	3.50310941114084	3.4709829448453	3.58884689280336	3.42387380577728	3.39855422692234	3.4238155978038	2.88326674564297	2.48869237859198	3.73713358622257	3.11391965349565	3.1724470311527	2.97775598011068
dicer1	6.81491387120423	6.05964275822535	6.95681033803434	7.39169624320244	6.73803306398659	7.02354878579345	6.7216291279507	7.13394927919219	6.67104832565958	7.09775583833289	7.05638648819976	6.17345548134776	7.33463629367301	6.80772456530331	7.15352680015717	7.57020773480735	7.4179959335798	7.51696869410304	7.46992853710348	7.40984819799349	7.18985509230812	7.16727181149788	7.80375199768187	6.84919827637565	7.00699316897558	6.93346133967615	7.66025437739746	5.01371147166561	7.04525281378431	6.4888971941094	6.85013344287374	6.53859573991851	6.63453431653816	6.97532913488307	6.83277674550246	7.05815693300904	6.46347941606802	6.40274690133837	6.0063810640066	6.46345979794032	6.89762731128256	7.01755005441248	6.57830097942609	6.79062283525707	6.58332080195139	6.78882637174224	6.95672799543319	6.6764217245954	6.70070090553162
disc1	0	0	1.33334051358356	0.0309784781467795	0	0.147928393076178	1.94792314493175	2.4752584873585	2.36197594577412	0.635916164613263	0	0	0.894489431988422	0.0505708546017449	0	0.0328377951806436	0.00907381262953837	0.0318567396803893	0	0.266097951396589	0.260227752839254	0	0	0.0791299595443638	0.0149274209349416	0.0231838212455164	0.0456499812490274	0.34021054581156	0.0129205123198173	0.619170287789342	0	0	0	0.0135558213079254	0.0340572201009483	0.748728069982232	0.506144814604689	0	0	1.29404375075785	0.510914459398203	0.182712159540443	0.279441106600578	0	0	0.0424321896131267	0.0149928490013553	0.450706401743776	0.0130288437795528
dixdc1	6.82835549057979	7.93599140789176	7.07319448712439	6.63025314401529	6.52900334384296	6.71556655871574	7.13352653730156	7.60220668753721	7.25519497780953	6.34701023620673	6.68140526975444	6.62943691329647	6.42951554109828	7.22971999711782	6.35674034835181	7.33362436244399	6.71975063018357	5.91215403290017	6.28156547154038	6.76565156280361	6.43650551140721	6.69567958083912	6.85473463954244	6.86116570912066	6.20025813673593	6.39516736369097	6.89744338106216	7.07862755234449	6.61759220572838	7.25627050013874	7.52873430044944	6.50807918769599	7.06931345349576	7.78116316572597	7.45572174961334	7.78425747093131	7.59775283524334	7.11074773399754	6.95910358925631	7.48773281227975	6.83165332240817	7.28858825654561	7.32744917050685	7.58766412110379	5.97164586096753	5.28256286624115	4.71811170176113	4.65449912709879	5.5600787446429
dkk3	8.47881006289796	8.28293341361447	8.20015461998145	8.02660839718945	8.05777277920417	7.63587033612347	9.05736401929565	8.75217079234269	8.13425419797559	8.17811724992713	8.67540741665654	8.69345053073206	7.89146427036168	7.63247880888074	8.62852347455084	8.11452445191649	8.39933941266664	7.74608957219398	8.31774336004352	7.67053771313246	8.01062745611067	7.55831251856401	8.55781098647245	7.79293935749727	8.25746658057626	7.88495377077315	7.95041235815313	7.93400912791952	6.71295606532462	7.19481010021158	6.69309380786931	7.22588790067284	7.53175706601124	7.27285228574202	6.82804223138784	7.08319852628781	6.50035619203778	7.39836827735864	6.92919658006126	6.70424205849254	6.78651937689763	6.52200148067907	6.47850312797826	6.25326915676462	7.18014367305512	6.98892149651843	7.00823443065332	6.66145840387879	6.93796969128874
dkk4	1.4470972162326	0.516952301758419	1.2958786332857	0.38804309411032	0	0.805712035147671	0.50813409969502	0.223326371178731	0.713364308776565	0.0805305778018162	0.134766379117952	0.0588037774969473	0.595553156219485	0.0406699825281776	0.036741980244845	2.1685311401598	0.469336658019212	1.35186603196908	3.52109076484953	1.21937607390997	0.315257811870595	0.601340994522423	2.6165737509863	0.638455761282962	1.84367129994585	0.0848870060059751	1.4955161857146	2.32555552130675	0.219254988170388	0.288025815016117	0.182083707769691	1.58417898634547	2.50084792544209	0.0759858982069567	0.986707599306857	0.0731235278145036	0.29108826830373	1.39465932607457	0.160638499639373	0.0787484278610182	0.0282688565043959	1.06468904710849	0.768840617075313	1.83035082044056	0.455450861616333	0.927241059716311	1.09554981736392	0.438218532237729	0.341078778163346
dlg1	5.25550639817015	6.689815195182	6.87464981235088	5.4272672471267	5.54823777802277	5.85965529064495	6.19571531269255	6.30634573336019	7.84104290204313	6.00305797536527	6.13258589033004	7.82498469926198	8.32792812255982	7.98898739377539	7.74825867524285	7.80461319449841	7.08811614929556	8.45577183889734	7.61507187097941	7.86575949580943	8.34900653211122	7.96258742641718	7.66736080688621	7.48108133564417	7.26364845371044	7.5777732209259	7.91045181743272	7.8614546377709	7.96835984949248	8.27067624112591	7.96811967479489	7.85181880121693	8.41729152649537	7.36191272695471	7.34930759411872	7.52798659010592	8.30872764075002	8.72768204992615	8.95272191406992	7.69506274622944	7.85912083347813	8.04898338079891	8.06215302005421	8.50106381250552	6.25475653358552	9.12086096628703	9.17457672275796	9.02223691025909	8.88331469372287
dlg2	11.0278433264155	10.9431287661756	10.7115112538892	11.0143693119811	11.2458495928032	11.3598046759294	11.3707936981342	11.0980650565899	11.6839598747209	11.6105802053188	11.1780002989409	11.8440766153483	12.0527913320159	10.9212364402115	12.3841232988954	12.3890636940644	12.043049231537	11.9707165693718	11.8920546386842	11.8272318975062	11.8339093878189	11.9435095703618	11.9550660645327	11.9260122467394	12.0074531425656	11.9476540310475	12.1590728098594	11.3849160360343	12.5924202452722	11.9866770427172	12.4174928772705	11.9192290437507	12.1723251474263	11.8257596354465	12.1916704717819	12.1096501429055	11.820346801602	11.6902044052619	11.3823941496586	11.5248574965063	11.5658434235816	11.5120877450018	11.6730572666392	11.9169712544575	11.9845822302849	12.3034338147805	12.4071318013597	12.3930455370161	12.371907270377
dlg3	4.71482530904404	5.35172131195679	4.89411675019938	5.23261932437267	5.96506010501241	4.92640589044786	5.2852061347732	4.94570215410539	4.97551399247121	4.20824083330646	4.2815244263994	3.73724907824992	4.78803191672695	5.06322992224624	5.43760160813136	4.7850302905319	4.7833294165624	4.4040633149223	4.66965589514339	5.01755671254765	3.97256059358045	5.59393585957419	4.62423993658405	4.30586184140144	4.86967536790396	2.61466744356817	4.56020675022673	5.55021264128283	4.20586428580548	4.84276475062487	4.87079034652959	4.99261857481969	4.02896910163406	4.83402658771509	5.24245941137833	5.21848955817982	4.80535025202608	4.12241023294162	4.04800094457128	5.31656819453672	4.73931408252731	4.48899986337132	4.74631341735813	4.51749612899026	4.96000822382705	4.69518793083261	4.50518667506208	4.55399021041419	4.55134331023466
dlg4	2.15071930649908	1.67657870971184	2.41484769124388	2.60023461355969	3.39054422310698	2.47564947339815	3.25114459627957	2.87506301878192	2.29258921019942	1.61987328483834	2.65961751931436	3.4610240518606	2.06883763090416	1.58803481243322	2.06515367629603	2.17605342314542	1.406067432306	2.61629605411085	1.3722546453161	2.43392865283634	1.71110151488223	3.01393176053908	2.79317764316187	1.68909493203902	1.76525734035672	2.19030309062382	2.17915606540473	2.35904729716634	2.26636585694282	2.41001168420635	2.53225039681086	2.07209276298713	1.14287999176205	1.70639532738422	2.99468765983335	2.8126772110983	2.40648793556805	2.56193955165913	2.10293515595709	1.49798058585193	1.5265742174239	2.39494246934472	2.77133849693601	1.90330626247033	2.01290551330193	2.6957023726348	2.66426275569612	2.72101860339178	2.11459667172937
dlgap1	10.0986700527439	10.6568055549264	11.0406795625076	11.2264564634588	11.2889000537891	12.0807169454118	10.7029057276408	10.5267628184265	11.3433695807115	10.0527808502879	10.7327736390048	10.2072827475523	12.1057051472239	11.9530421050779	11.2562849777104	11.4617593684503	11.4308969608256	11.7556004306048	11.57348920421	11.0292149889358	11.3651530352211	10.5405466733236	10.6848675835155	10.4293512265032	9.74120855398974	9.61411297120521	10.0213086915053	11.9236713002619	12.2776225029873	11.8817424368216	12.394528036444	11.3551504564556	11.3626613595974	11.7109556381816	12.3298886954912	12.2494956329959	12.5407305639607	11.8970316122788	11.6822573861787	11.5133652529215	12.0968828629796	12.4400359982515	12.0708047114589	12.143523698349	12.2197119005247	11.6050420841197	11.5593660307784	11.5543688752335	11.2173253148408
dlgap2	7.9463019173872	8.09539307185996	7.62211366361112	6.96534235988848	7.65963326496154	7.92231088164656	6.99582909641429	7.7499985436629	7.74163433606097	7.79268907764233	7.35220031007476	7.97694508207136	7.59240598888083	7.58770171050833	7.1853388346234	6.49646500206273	7.653223414854	8.61136580494445	8.43650078917775	5.69326960295231	7.62623632741525	7.8793226894504	5.1991093287548	8.13038289471289	8.73259101201695	7.93952955066644	7.85875067901002	9.38291004304224	10.0644674154162	8.95010661895641	9.20308583204885	8.62977476616643	9.0481846992307	7.16109899168243	9.63896728542483	8.41007115073699	9.25958837394428	8.2447929451224	8.83274201010696	9.37595530406812	9.76616317632044	9.68421716376263	9.48715857323114	9.25926488744253	10.6179189811381	9.69539823583455	9.44737615243955	9.96396435613219	9.43816285219469
dlx1	5.7280698882535	6.08671605331863	6.33487017606488	5.28059076993876	6.12106825735451	4.91637106587129	6.10283803714983	5.03835891743796	5.4520438423548	5.00096222714031	5.5598545827566	5.08503537522176	6.36877009484804	7.0262157823183	7.31211058915171	6.17971943777421	6.57568369818862	5.79175547676181	6.57459322460813	5.72489251939586	5.61620917316708	6.0315176066503	6.29428751217827	6.18693528942731	5.3798617838683	6.55754135804905	6.37546035877713	4.98771468793059	5.57616655987009	6.05549220763385	5.68754813161837	5.71505539791922	4.54739183390806	5.9640016285001	5.34643926956445	5.50115981490697	4.97084859385793	5.08610861845513	4.43968230678552	3.64048326855788	4.05971175369955	4.35611774567512	4.53575438072867	4.38225153623095	4.072610912628	0.380155469699137	0.15473730776779	0.0591511952149973	0.0127787846790507
dnm1	6.83006756330532	7.159595917158	6.90894315383371	7.12721518319847	6.74914105823776	7.15798382320102	7.34107263803564	7.15014540379912	6.87791830379554	6.38832620089079	6.73990495763985	6.33921918283924	6.72983606526723	6.81294288551693	7.24454835888226	6.94865384033436	7.14701073682576	7.04818752090754	7.0473696358782	6.92759295939038	6.9648665749872	7.18066186398916	6.86276958604414	6.88326477195904	6.68793889681888	7.16483755600781	6.64223127218535	6.68118919131454	7.19428976907879	7.71093957969946	7.66040181719238	7.42647352524794	7.05763841572602	8.03046587369882	7.50688779501313	7.6254220016635	7.7549159089499	7.25736501492758	7.52125495788993	7.33676377085674	7.47127471217875	7.61728944759981	7.51198617359729	7.26872185965093	7.08311898992537	7.60394680428124	7.40400793462259	7.42840923857737	7.4293027289725
dnmt1	5.75387492534333	5.37625388132919	6.22652326302535	5.95842190128361	6.11297879198744	5.60380558110779	6.13327325608741	5.94582524974115	6.14676200912255	6.23138739072949	5.92142567860833	5.34285727224979	5.67291784773079	6.18316927524815	6.40245211687254	5.55643775399435	5.46172565277871	5.9394720336648	5.87873815993042	5.89639898978884	6.31311296242347	6.02433489337705	5.90643143294111	5.62464607007473	5.5760702726396	6.06894956219638	5.72884817116397	5.54291771519685	5.62798836067356	5.68033668215598	5.35321933785218	5.70935882296069	5.78875184131988	6.35133250247939	6.01077894601829	5.9077193325095	5.86046104891362	5.54488414641103	5.29984910669827	5.64575629748637	5.5505774530618	5.40593591993355	5.40726763166126	5.3845693943594	4.73202092386654	4.96318581048105	4.6854590858303	4.76202008399733	4.83148529463895
dnmt3b	2.15955790175103	1.92744463554751	3.95052052286868	4.24343815817061	1.05207555466562	3.98664944354304	4.81020776957415	3.9889276343356	3.31328483886055	3.93784769473781	1.98442300888037	3.79707739532633	3.59929999796895	3.1901209172892	1.42100639855221	4.18325920181472	3.38038267385905	3.691730540091	3.26224681753425	3.94961586827299	4.2393733937881	3.82342469803782	4.10400126636987	2.86550736219201	2.97988710025704	3.30757177478319	3.13414964454523	3.65580419944232	3.61960762278427	2.93146883781377	3.15911271317919	3.15878645491035	3.47199061238313	2.56517648849942	3.57296703359553	3.40367432231549	3.56632111865169	3.83402433534075	4.52103705950906	3.6098131935012	3.65704800726296	3.32033680791756	3.48958492372527	3.49347630863315	2.94411968301623	2.43707694595971	1.19774737356926	1.44628123462215	0.80911011667943
dock4	7.81752835370558	7.51651579447854	8.21100824982805	7.09543183695118	8.3304608337626	5.3565498632779	8.74119635457548	8.88432635228959	8.88407781724881	7.49663890465885	8.21591486904349	8.38167605366932	7.96396586276171	7.78312783276718	6.95824819489396	7.35250898683996	6.81440571091803	7.14144607497649	6.78069316561574	7.20566854433805	7.26224202095308	7.31858827026168	7.3094663493018	7.38507273494017	8.0668731467724	7.64325150171172	7.7496372370235	8.41311265527215	8.99844950977567	7.95436372310564	5.94843031160821	8.08998900439886	7.43480217448253	5.71901035051152	7.89733882079888	7.78679328155123	7.78267707937634	5.76690545089626	6.24266385536453	6.97177011400308	8.18617902933534	7.7779584884591	7.45127129157029	6.72125411626325	6.12490150060278	9.18256711882717	8.76016281826052	8.9555607860307	7.50317204509434
dpyd	4.2484987075908	5.29533442152455	5.93320596962483	4.16115615533669	4.97354772574502	3.85537353097895	3.32510084101058	3.94061377570203	5.96895682349358	6.20647940347422	4.79316150223325	5.21323936721938	6.03833694467023	7.46995903690234	4.48040654060465	6.04868098583632	2.60455957432882	4.49782808317083	3.38887682380924	4.27932857915348	3.6936629137465	2.10342277540047	5.00136346874576	4.91673363145909	4.42760590462295	2.11721328825391	4.03059316243802	8.15191659621244	6.04734462484419	6.9884043109397	6.98124035956454	5.37241304060582	6.04339120708571	6.62356706891627	4.41241491230288	6.28497498840511	4.70890625188601	8.91389210369332	5.2360226135779	3.69754409966759	4.19546052101458	1.69703538345095	4.56650704180382	5.46439234479468	1.98869050297982	8.7670567787712	8.81899731355736	8.96414807677227	9.09749801846625
drd1	0	0	0.927526591828353	3.93073957993495	0	3.62181707197178	0.612211566869704	3.45639751815883	0	2.3185169268753	0	0	0	2.2640138375536	0	0	0	0	0.324244829336885	0.00418990043636004	0	0	0.0121599843182465	0	0	0	0.0206016236530151	0	2.58221108517527	0.636828199767556	0	0.00745608744927735	0	0	0.370220345314817	0	0	0	0	2.00921416476758	0	0.262953684788064	0.0538714302231667	1.14542857486666	0	3.55026960262471	4.49919151243152	1.97032303548195	2.81640818665404
drd2	0.0624945395945811	0.330947777623237	0.646945694357769	0.638524416073102	0.0746460956981202	1.05404911016563	2.10766048462726	1.2172285506252	1.96486059033256	3.14773110133042	0.0541786888220044	4.4755788325604	1.49144512913291	0.0487273299365684	1.90445054798738	2.02265141988358	0	0.719919012065572	2.56824136066058	1.89166734793518	0.181001918072081	2.3945004557692	0.488301869212701	0.828982927749978	3.25252085978454	3.47975087122272	2.33461628366248	3.34030499063222	2.16027443765285	1.42794950943381	1.64361134942226	0.035321742559783	0.479970471922103	0.0760759953040631	1.04050904003532	1.79490647599768	0.0473219194103573	1.21117651425911	1.15139603476009	0.100798607913686	0.0308416429118003	0.172659527757092	1.15942875094695	1.82350170900832	0	2.41187977727802	1.12470505932657	1.94961042181087	1.91648654262934
drd3	0.160322933351402	0.0903418671198653	0.356986131998426	1.13492556526632	0.316418449613547	0.226361182429317	3.38298545985395	5.07443250940308	0.758766249280355	0.157360214362103	0.0908757683450562	0.105839379880996	1.86858396371227	0	0.148131931784007	0.428086740798655	1.15752785040798	2.99446534491872	1.83090454095118	0.131330039279381	1.32892840439269	0.186392528956398	0.39222524123869	0.133358837903937	0.162043568840452	0.121727671031929	0.335203790996443	0.148381226824852	0.285920643619387	1.03348739319671	0.13668204232114	0.182662591674587	0.147990406762445	0.375753974528778	3.18766142353351	0.213558784765546	0.24772371154091	0.125071183044009	0.16313834842598	0.137227601612465	0.0958509436095274	0.315907591047078	1.07967597619795	0.248608329135308	0.180741650525465	0.513331540080519	0.113077939283881	0.375731002725081	0.279737511461798
drd4	0.33936725806403	0.336343992353216	0.243250703326779	0.756658642500027	0	0.384047627826522	0.0169461752035389	1.46701630783882	1.036502193649	0.857046669988153	0.831650534653592	0.562189539700245	1.89372942525184	1.03483486142236	0	0.537493090240221	0.0107266664063819	0.251497532162645	0.298339490478053	0.508032401099892	0.0219094557593184	0.0103840149037423	1.36178799790156	0	0	0.474001189544552	0.331980980471708	0	1.06724510891961	0.862999040537287	0.0302659090633948	0.502359214968782	0.859987169659614	1.99327692522165	1.64900808513763	1.11322825926401	1.42917242268515	1.43016509281366	1.54761513140057	0.697543706466088	0.341362377421112	0.477012065371454	0.724592313078311	0.341838751026235	0.0513922471024398	1.02324245210011	0.720869997780552	0.487564725074916	0.341284659314077
dtnbp1	5.62311126196622	5.49145100928488	4.816422558511	4.55090743495819	5.43064891209649	4.39476174951486	4.96542229592046	4.33635337830231	5.19738577590814	6.32158054385953	5.33212393565197	5.89241361338621	5.24530245896194	4.22162965235098	6.01093824012047	6.13310788535688	4.92309259376275	4.95433591928083	5.5044182738306	5.30426679973413	5.43076430737688	5.27955486850295	5.23811770044763	5.45078203174578	5.99875378490875	4.92182713473014	5.43224790305125	4.5888663166869	5.61083527893334	5.02769947187754	4.37311501855768	5.07360518374021	5.13139645910004	4.98950644806868	5.04934934504981	4.52570308219649	4.6026237501426	5.56671197023269	5.955107945178	5.52926936936075	5.7951957506216	5.16250774677984	4.97338764504833	5.24949767765378	5.73753588698566	5.62894123898739	4.74435272442316	5.73205315901258	4.62674224603825
dym	7.27603411766265	7.90294966605063	7.55514356869743	7.64859486560482	7.68602491970245	7.67111146706515	8.09235175536344	7.53843029889907	7.72057466346359	7.68974084837485	7.63159688618235	7.78290453714359	7.70311800763149	8.02246324969752	7.53030098432453	7.67223721358792	7.24525700665728	7.59675106779591	7.80311012276049	7.6428250157372	7.65917176943934	7.66496915596867	7.36610273303318	7.67446771360751	7.72295162274456	7.56690341746317	7.29235660680335	8.19699941228268	8.1922716054647	7.77966289361832	8.10767583983196	7.85392081665479	7.94404025728042	7.83390334130311	7.67260496046626	7.83972281293899	7.93081420041505	7.69269709229121	7.98705875100446	8.2564040230535	8.18553506390092	8.02968808863088	8.2278378053912	8.00259057892183	7.96695700750483	7.5098240828296	7.66043095363539	7.54133749626323	7.39983758802549
edem2	3.40028637186034	4.54466710206466	3.21417920543449	3.21419245341628	3.63428332869527	3.60988615896856	0.645511038722045	1.24472501771743	3.3474628980505	2.2586585955534	2.78685678038508	4.46377624828923	2.54776228956595	4.12421825271481	2.95952739300255	3.28532210489204	3.51978147421408	2.5672416587517	0.232391408110314	3.23872706597433	3.11313411853252	3.13840258193604	2.65695106016835	3.27669193437505	2.99064092846741	2.11781914567135	3.36994472164648	2.00917065886777	3.72826997668436	3.97819551983177	3.57034606435125	3.35350847501881	2.33308830821298	3.66178037872448	3.06810540760553	3.43396159456718	3.28557697709441	3.99600392040561	2.91177899216473	2.94379646381576	1.44958278312442	3.87707814817001	3.52741803592698	3.07038305043682	2.91724931310957	3.07948323755558	2.59889503640048	2.83734444964542	2.65105760549871
efnb2	6.82122651482765	5.39537047079529	6.0412765211719	4.19377379312588	4.09753950280854	5.48884184056315	5.96018846221603	6.2948606390234	6.06197807437849	6.15861017289934	6.84521127023862	6.88255384403606	2.96801091763797	1.29655138139209	5.40840209663797	3.62804903342202	5.98595363768202	3.04164198154776	3.89121696204798	6.02780864177151	5.41963556232577	6.37040666852311	5.77700620642781	5.72890768229555	5.22700571922033	4.21034413023018	5.42875748938822	3.04139579606206	4.41620072155414	5.64498122625533	5.33770028257747	3.71866432742512	3.76887146632332	5.50722924662866	5.51526778497558	4.30940853989603	3.33206971317785	6.90928667649884	5.99453360973199	4.55013104256319	5.36897192511336	4.41621700627229	4.96792988027468	4.90232976762202	6.07796660078665	4.9190040660523	5.74763375397718	5.35057443627587	6.35740339937557
egr3	0	0	0.518805813534496	0.00360975882216047	0	0.953474618571763	0	0.596389688162064	0	0.02720162426084	0.289918763309782	0	0.0114874864428184	0	0	0.00993734672482662	1.0674954534487	1.98966664544507	0.0120985421955431	0.0079823236043571	0.00990901298795955	1.28638866009551	0.013526420879468	0	0	0	1.76312118321565	2.50410400482163	2.98776112419162	1.35732658033429	2.91111840808531	2.23360784772385	0	0.419822310372182	1.91672407694689	1.54264250388566	0.51206709735619	3.55482571244473	0	0	1.55441929521078	0.195724990739743	1.86562761447587	0.108434581019342	2.26949371558005	4.58968133215016	4.39262233032753	4.13082106650922	4.38873515968447
egr4	0.0814964608775306	0	0.077000750781593	0.519877343754892	0	0.639812932327073	0	1.13909840619204	0.106814846352885	0	0.206031025113474	0.0289312613934248	0	0	0	0	0.0135991640873437	0.203099228582757	0	0.0942797081767567	0.0883410645088729	0	0.035342772155553	0	0	0.0270636685712018	0	1.57497510972564	0.727073701921364	1.13990302687854	0.720379402192313	1.96946120768382	0	0	0.683940333358101	0.287386049992941	0.183569916178362	0.02687297467178	0	0.24667884703107	0.179641250012236	0.20969869962444	0	0.663342660852151	0	1.88320011434036	1.7015981210471	1.2546909422067	1.46319989194878
eif2s1	4.99451392351227	4.10128481826671	4.83469807092039	4.92895391606373	4.66517915949761	4.84411464514812	5.23496492567627	4.64524397178844	4.93074755464569	4.9128967592061	4.63746719834304	4.75058426400881	4.65334164772374	4.69248187840944	5.09571863145059	4.64675908595	4.94329105270232	4.59902243950715	4.36188560871161	4.82823328276836	3.89449863781784	4.94419455968016	4.89055545008119	4.60084467091868	5.48550626981922	4.15694844384117	4.4576759056928	3.93880414669537	4.95764729465495	4.90469545289768	4.24974113151107	4.57457409197593	6.00417962637284	4.85905455767742	4.04272294813973	4.50962433872597	4.76597581476612	4.57922378319829	3.99875730451258	4.55841850904326	5.25975433450878	4.81824046592976	4.93636671039501	4.62490801640197	3.22767238910712	5.11930570673312	4.64341384937759	4.75176940986799	4.97235325913145
eif5	6.92200584107864	6.69549501749649	6.76321435902712	6.88308324870961	6.2234169505991	6.96471999115658	7.03506882720695	6.63551309979622	6.84170862574429	6.95249525471813	6.82403333747256	6.22445072154535	6.54507026517005	6.29948407342547	7.27102697863873	6.54677888535621	7.18176787420593	6.51995007367371	6.38764790813237	6.76846820334692	6.67321238613354	6.55637775831686	6.70744762386652	6.54266773555874	6.90545512148248	6.73893452058657	6.64888257353917	6.3089340077627	6.77748888957225	7.22440171328819	6.22937219448073	6.62532909036355	6.70683276300755	7.05929946209927	6.88045583149371	6.72018186272954	6.53181669884221	6.5771369360152	7.24132195557377	7.14690719524634	6.47811790390142	6.70135720234056	6.7529004249297	6.20173343505407	7.13079911083819	6.7900425575724	6.69973484493615	6.43044402092181	6.62256201852319
elavl2	8.67643727260189	8.33791018074134	7.30902833832038	7.20272853352856	6.12770816380669	7.59267634395757	8.86199578700804	9.26156474187185	8.17737852759134	8.4920461723912	8.96437905246433	8.72061254026639	7.10146023298748	6.76301190254764	4.43664831098783	5.25195742469384	8.42675678811612	5.96363692731682	6.99480233314527	7.71596755743474	6.06735356047241	8.01778783855202	5.78310800965344	8.64210456913371	8.65798261838432	8.33229905522005	7.24743392129329	8.8306035181893	9.23931689360794	8.98484542722196	9.265439233619	8.57279484311195	9.0408229823768	9.16313383502035	8.52790975888859	9.28316691616637	9.26338612746418	9.64866536839622	9.7933192655625	9.37657764526654	8.98465442470543	8.75408832027771	8.47954855013417	9.11152364284261	7.86468014943454	1.70717660704928	6.0824073615736	6.59053083917577	7.29108525958565
eml5	6.49470776816298	6.85255360353662	7.03142375962533	6.5443359220636	6.46631094530453	6.78632426276588	7.16553896008678	7.10334226256442	7.2194294407008	5.66920992624799	6.05292446927737	5.22379746290933	8.04534964297023	5.66701472032502	6.05469113479613	7.42811491464056	5.95910753159506	8.28218859962584	7.75632914271377	7.98603633204241	7.87127308481724	7.23651471785093	8.16387027703061	6.69254855211753	5.12929579504445	5.52046436580611	6.32376581909789	6.57436464571758	7.86327881907244	7.89417628821604	7.2550954375384	6.56420239418656	6.52660533934215	8.72815905795193	6.93086658305863	7.50599673089489	7.13349437713758	5.90479018652989	6.97350704139949	6.64520995652038	6.64017464380419	6.72629787156675	6.83658869238766	6.96426449969136	5.94672173801248	7.46585801603628	6.96028603969344	7.04507137126936	6.78087383694962
emx2	0.0092138949092514	0	0.00951261617136853	0.065871947466848	0	0.0298797246701937	0.140547167424795	0.0320685560667455	0	0	0.0243122812859458	0	0	0	0	0.0172767829166086	0.00907381262953837	0	0.0423461729689823	0.202990706117006	0.0272206362188466	0.0119843148101967	0	0.434968475940383	0	0	0.0225953491981168	0	0	0.00488383388299133	0.0121688195913105	0.0169178105303665	0	0	0.411679844885389	0.0189869817320931	0	0	0	0	0.0458707740490726	0.00869459255400509	0.0143362692748586	0	0	0.113504800710319	0.0710193842174872	0.127958086581758	0.0270154059542745
en1	0	0	0.0120592503688994	0.00183475171641139	0.0378057730436738	0.0781595834790915	0	0	0	0	0	0	0.009641725751427	0	0	0	0.0135991640873437	0	0	0.0104652482509268	0	0.0103840149037423	0.167657974534142	0	0	0	0.0287283844102649	0	0	0	0.0108918691599796	0	0.0351250197643271	0	0.0075422706939304	0.0064302868479322	0	0	0	0	0	0.00383484224947714	0.0302641586720291	0	0	0.00357662771649575	0.00454480798330752	0.0138971059864043	0.00347111600617304
en2	0.0092138949092514	0	0	0.0732363383673056	0	0.148298573694408	0	0	1.29809006684243	0	0	0	0	0	0	0	0	0	0	0	0	0	0	0.768096282644826	0	0	0	0	0	0.380116979791795	0	0	0.0190579167449005	0	0	0.0142374771181563	0	0	0	0	0	0.148574509532963	0.0384256444652398	0	0	0.152299829624331	0	0.0568898327187532	0.025651461978926
eno2	6.48081005615822	6.73831725871316	6.23853078084276	6.38225532629434	6.45595050976675	6.35704460101386	6.63361995216016	6.73331289941714	6.05221645942793	6.10937757637668	6.58426531657357	6.44041969780642	6.49437421296869	5.08641925663095	6.86206769687288	6.28737938797486	7.06866676457905	5.95160591417488	7.22159975196835	6.79825972227174	5.84299808661182	6.94433115719194	7.01778431775522	6.71300189200712	6.55391968689846	6.70857363585673	6.96141481519604	6.04330999523931	6.56902566692983	6.27446885485142	6.12200338952991	7.28903384613013	6.93059716891004	6.81796376842993	5.39550115929671	5.99193086452375	6.12223703139957	7.36935896230764	6.8065616294119	6.93756114762364	7.1012669728088	6.78811806992162	6.54216491398481	6.04884133595421	7.04166166756377	6.63146289364232	6.69267410248059	6.11955570880033	6.43059142507858
erbb3	0.281628405649805	0.154756176924995	1.00742481426968	0.58839314842386	1.58555287979655	0.908667777997734	0.595577168286686	1.72867471826868	0.652161651766165	1.37417797356303	0.120614614362186	0.0759785894610865	3.33572545981545	5.27881957627222	2.7566018091644	0.427119950896872	2.29212087005078	1.84639111918968	1.21966511557654	0.478063721239309	2.55290741612156	1.09638693294001	0.164091352112683	0.439186534584241	0.0310274033264071	0.223656006677517	2.52581001505273	2.31597749917766	3.79812932773972	4.25597515602234	5.00329636010371	3.30158554108627	0.0545881503525327	2.56245167646443	2.75250204715145	3.38050562226993	1.13521160944549	4.60411013769411	3.9322779827398	0.377941801563229	0.212545645463905	0.198779169335253	1.43171470631747	3.44201186548217	0.0874383321993438	0.473380302598196	0.158583001214408	0.81275064715749	0.587606479314466
erbb4	11.2784569405844	12.0502157176093	13.2966582263864	11.5660140408951	12.5401708328943	12.4948986907352	12.6714280285424	12.4063690274376	13.1545559497601	11.3664070012371	11.3411321552917	11.5549749751236	13.3653717485557	12.9069478395977	12.3405152004775	13.3089297688861	12.1735544479853	13.389490924539	13.1161426717418	13.1477460382828	13.5175027316085	13.506143212618	13.3242331545133	13.1552490569434	12.9315063702378	12.5616698567156	12.7237312203324	8.44375997525758	4.99446006788338	6.07612678620871	8.48547588762835	11.2394051814352	9.9653906507748	7.92656985843446	9.76163862420761	7.54056030562919	13.0683855080579	12.5544867853069	13.2394819096699	13.2572113510443	13.4333317946571	13.7794755888434	13.5038703633557	13.8644236697921	13.2948335071742	3.06060809211994	2.3519143523509	4.21368221253104	3.29640601273934
esam	0.085217157037012	0	0.0462112528993371	0.185436056988635	0	0.7210829626043	0.110853395746838	0.180922277370316	0.428090643887035	0.288477197940432	0.0725211819535756	0	0.185132835539549	2.40572767707531	0.459091784587275	0.378323450256118	0.090459785161395	0	1.12668695764482	0.0238913181773949	0.108083495099514	0	0.164727011888882	0.410773728843441	0.0164606193488231	0.0257545958851353	1.73548957548618	1.11048190165122	0	0.828510117249211	1.40706956351222	0.178063756855258	0.692548018740088	2.58582140596099	0.862156501897687	0.14764634020526	0	0	0	0.0253758928094821	0.332227575846872	0.372078195098739	1.43624767338393	0.0528695969990037	0.45818825631278	1.39811892948723	0.474686540338348	1.4743328716167	1.22581410579558
f2	0.221873134921858	0.518816973274603	0.844769460870955	0.992816459389788	0.0366018661816983	0.445513831868887	0.828814116553111	0.602339154578619	0.330370728478605	1.06434801740573	0.222079322540127	0.0347214857102862	0.143300571193557	0.0602492223067882	0.0387237508086717	1.51686896471986	0.102692365993303	0.121406261984621	0.123744890375721	0.142563326592037	0.262407310366522	0.138964234101411	0.295253516927435	0.0294287988513004	0.0593940858679576	0.020317171827739	0.0920807704081788	0.120808473804467	0.144603990768686	0.687944243174242	0.795606206311971	0.713782277188737	1.82937653805974	0.2731415341322	1.18648364581264	1.17597831680806	0.195218102755773	0	0.128361099173167	0.0356122695979212	0.700604575471788	0.766793966459902	1.23259181273737	0.842768414201713	2.59665158798632	0.317850741563815	0.238763042696122	0.521871994773913	0.420595732825478
fabp5	3.23157704243545	3.48541166204704	3.75865847326101	3.08743939471947	3.02555149064757	3.45335194621008	3.28026674862754	3.55559954930176	3.15453842143205	2.62637251418886	4.58561925414669	4.089967868039	2.80274963208565	3.42116622730259	4.91052882174443	5.10520168362521	4.26688677266662	2.70403039993071	4.03580753201085	4.35177141070062	3.18795187524141	4.72334895574818	5.35482312233688	3.19818081591328	4.37579817073322	3.79142656852874	4.17256517748938	3.07221014936062	2.85113359810486	3.08222403654879	2.84421076735504	2.98248925083969	2.72443186478445	3.29767002279708	2.99563549918885	3.16677755823773	2.74748568218733	4.33074476741324	2.60888512643895	2.06511974927913	2.48406009978916	2.26545948149122	2.14109853221878	1.99504641939818	1.69190794870469	2.1730653450758	2.50015915605701	2.08738039141873	2.53158529627368
fabp7	5.77444736045005	2.30205637318044	0.443643036634364	0.741988441239908	0.027598245408196	0.148762207012059	4.11380549740892	2.52686132482161	0.48413091126204	4.31784454355286	2.64098757028844	4.46279834744749	1.14018837135499	0	0	0	4.20052083178981	0.169917820009124	0.0122261502719767	1.69708788717269	0	0.507736500002427	0	1.20383887139959	3.41203072219274	4.28515213004684	3.59291982146445	0	2.64638434501735	0.883652954012367	0.571062520654472	0.815215857895457	0	0.00982276467689256	1.12748339012082	0.00856267328442305	0.237314314870452	0.0254129326807577	2.36452648943099	4.41655333581852	3.10874707462757	1.10949362224251	0.506506179075905	1.00264131929209	0	1.41962302379944	1.11657103136469	4.02782020617611	0.458619388808958
fads2	2.3021935975668	2.3928429901493	2.50422823112081	2.68443766316707	2.496684476327	3.09322919382632	2.38422095776125	2.37464802202267	2.39039114250727	1.7257012882806	3.79534587867542	2.05461002198711	3.11736644308946	1.46825183701097	2.07470956395522	3.74116006690323	2.65371334807573	2.56489868878028	2.98828851148976	1.91392186446849	3.40805663090032	2.38855976759482	2.34532012231593	1.75041021635976	2.6125355902611	2.47101541947826	3.38393305985214	4.12061208645408	3.00749875847939	2.98083248990978	3.2278244965596	2.10406379689455	1.44059634250672	2.62719946438905	2.65841062377277	2.960385524387	1.84496823791629	1.37674046065265	2.54770352472439	2.50116487327193	2.16172886434455	1.79384770176289	1.86302605370487	3.21318485079344	1.49321881655471	2.56436250981202	1.78642180613991	2.44927822205331	2.40652828937976
fam3d	0	0.0385975100507874	0.0406690007127723	1.34441564482414	0.062429766266097	0.256937687222881	0.0595530821905304	0.0521285869820343	0.016780639012267	0.0239615640848638	0.018288562421037	0.0448743166345523	0.0148242626151964	0	0.0188332765263463	0.00882595774946654	0.351028134717474	0.793764420933404	1.24775183594753	0.0411954622432296	0.0643359251299153	0.0111037307461944	0.348350781108746	0	0.0598428496784786	0.0544339157023241	0.0338825904366285	0	0.97745759103366	0.422894033127096	0.133806757823293	0.19295844217416	0.0193679788847589	0.059129288460999	0.155434396830344	0.0239871344204266	0.0161137075173845	0	0.0307020745765375	0.051120784284001	0.0109487322992497	0.226691020422059	0.119482257432256	0.0400042593232992	2.69417372538005	0.21277878989295	0.0406320867739161	0.374102788107049	0.611654659198582
fas	0.0524332481238517	0.0742416333376653	1.24998174429333	0.556196471966745	0.0275982397467598	1.88321165374541	0.30102280843566	0.346027465531827	2.04901528659702	0.0244370958914362	0.0176111372522498	0.0575068586859019	0.190025239059155	0.711519596567567	1.11126878315639	0.0368283386947207	1.22307895050554	1.52478378861456	2.19033920169474	0.603683336500768	0.009751121914776	0.952808191621236	0.308804194345062	1.42785393196624	0	1.53299930317715	0.0441246400283385	0.0583511586505438	2.36150175421464	1.31147514132859	1.46047927216227	0.238771952068882	0.733576931503121	0	1.51452671874425	0.131120801630386	2.14788614263426	1.64816473425563	0.900009581201431	0.673270574720924	0.0114076088547734	0.885597258334948	0.325763664051401	1.77702912233695	2.13327377369418	2.10619870567905	2.19612423295959	2.35585900538521	2.78856891460719
fastkd5	2.74364228366249	0	2.7942589445848	3.0802241988302	2.0312345869333	2.66019824319235	4.57352415248571	3.43823714224531	3.6767955206855	1.4267115264195	2.13626437181395	4.10685210433684	0.035411906656582	4.09248073296765	3.6410519474459	2.18024145121263	2.22301383276524	3.01802491114308	3.84143897741484	3.34565499532319	1.0303347172573	4.02369909821308	3.07319354519434	3.32580040844344	3.79490755585765	0.0231838212455164	3.46601883172094	1.61188336516849	3.62753589080605	2.76293895707155	1.86749495945821	3.24043374198516	3.36918664123683	3.36501840110502	0.665060881172494	3.73973015107896	2.23127867888918	3.15676813813295	1.88069727832967	0.0134288253412276	4.35460295304972	3.04909995973169	2.24747625534091	2.51896540305059	3.49676886325443	3.01229921082856	3.43219415332589	2.72301122737736	2.90013961461123
fbp1	0.147110244400914	0.238543683848297	1.13803872990039	0.664605332261364	0.128721328267577	0.269807911058366	0.234967824846769	0.21463678417776	0.195619656133547	0.193620358115028	0.373153738051085	0.134486975800958	0.200081213012011	1.23003815174781	0.132949914518224	0.128213080390407	0.241931659120513	0.282734612522879	0.649074513706616	0.275847047578804	0.347988285063466	0.103290964500703	0.280916452150724	0.204272319129971	0.193704485435857	0.184974005200534	0.321370575979134	0.248414679411758	0.310775888311454	0.292133403629164	0.316359685635998	0.191461721682828	0.253800838558795	0.295655513059648	0.407599116852868	0.656208690677226	0.352898731917009	0.152786440153883	0.34726762164127	0.241767174638081	0.450446501818099	0.252650513865759	0.882864583361631	0.221372392825096	0.426788539083598	0.444574884057994	0.492356405220725	0.462736187891502	0.564110941574029
fbxl21	4.68111050903155	4.53338359322363	2.09721107798989	4.22399511402206	3.60424110725731	4.0161578083644	4.80944799319419	2.6200907994655	2.23392342325101	1.25771523885336	0	3.09337180596582	2.48015613603066	0	0.0190151021490121	0.008292425409432	3.42775763185511	4.52746370167651	3.66958658134463	0.00366449212514045	1.20363458268523	0.0103840149037423	0.0105698415342197	3.59374769043824	2.83768548250679	4.36241805130218	3.19449203962471	3.39056901521528	0.175033231457058	0.00411324589115492	0.0170622972949083	2.59000742129972	2.52912710595314	0.0150553244382858	2.42923111618353	0.835508711462867	0.0236524096699525	0.0254129284282437	0	0	1.62189268759831	1.57632038643377	0.066402379937985	1.1464471540704	3.45158232546464	0.572337313582437	1.14626153291117	0.449560356208835	0.872131468203808
fbxo45	4.00061153700092	3.99572986471274	4.04682574687472	4.13476616887288	4.74072483501361	3.81645126206347	3.94856086447766	3.72784116404254	4.58230983873111	5.179911903765	3.96680120853475	3.79672825100069	4.23072242996987	4.22081627939228	4.23596766507217	4.15511147783467	4.38861172203851	4.73600085709164	4.12472125719641	3.78196934631843	3.94538188051362	4.6320046377991	4.07723236670945	4.02609405471428	4.01409668278342	3.72734015669998	4.09874657290158	3.03125732549575	4.29332269524368	2.41185443481052	3.32566525502085	4.17967375034556	3.38715276677118	3.30662222685526	4.02251947003786	4.41630277167352	4.00329178999372	3.28004172343106	4.1883847266363	3.53003176445459	4.18375730600876	3.83092400803491	3.27414052943482	3.7295435258651	4.22739420520389	3.43505658942423	3.72464357115194	3.67800266536023	3.77898830425662
fez1	7.16682374052819	6.64593907914269	6.88640868970087	6.93611799613144	7.2565926643953	6.49785916398752	6.74361795687467	6.59412306166269	5.7932566361456	6.89315978127869	7.02006707364532	5.76224149034415	6.32703396402837	6.61404933711777	6.72885347862727	6.38256905968967	6.9262934684464	5.63974947176406	6.59011969611654	6.62918353962887	5.66820732108148	6.44364330530962	7.009145701494	6.65132425382976	6.75359358834051	6.10728517107371	6.68336497949822	5.54639366275048	5.98203508423931	6.47049680599696	5.31698659855287	6.20828616506413	6.33160552892474	6.88472660631002	5.63949669869788	6.02104181433717	5.94206295464524	5.58340542802812	5.13488326283399	5.76554642790229	6.36080737487293	6.29189239833507	6.14332797916788	5.76499507722801	6.1742200760314	5.93115903883294	6.19681020167021	5.68401117533547	5.81013339092008
fgf2	3.89607583631177	4.64017526285525	4.30527502249614	4.12050242339434	0.304610683621543	3.54673444919101	4.22507606737197	4.63867964188781	3.45021222988464	3.59152716963338	2.8196290503736	4.39164625548004	4.83700164174483	3.00990917991148	5.29704657841734	4.54215171365102	4.26261135614688	3.59572906996023	4.17169540797429	4.0406713027182	5.21148775264458	4.27553208251336	5.03883974969674	4.39545284357211	5.57979239407995	5.03633540076847	4.66375903007114	4.43256267838776	4.47780901604207	4.63545233963607	2.60131780092294	4.27592621190117	4.45850871346846	4.4374254166775	4.11297044178967	3.05025428494231	4.36507844236765	5.05248716197799	5.03019130275184	4.12315522872853	4.56521334842356	4.24331232320015	4.7890908401601	4.23087645976091	5.75175386725684	3.75279390501896	2.87828197073544	3.27043748906177	2.97303038889169
fgfr1	3.62893032378318	6.12955601084623	3.99404513110525	3.88768502087657	3.14318611027009	3.43843217671842	3.77551000198622	2.05578656607266	4.72361702165444	2.68467001787054	3.85768478440393	4.96248757983325	4.7932819668587	5.14538395101283	5.13527458905606	5.44942514079404	4.11321197352195	5.5958548509807	2.47447500782291	3.95152058186173	4.91649217482293	4.15888523760368	4.48473236950669	4.53684528184132	4.31944521661894	5.22461161899795	4.87188135616253	5.89170335714236	4.89501914947922	4.08273189590422	2.81311626465441	4.01737912102433	3.79117730110418	4.54230235158893	4.04493314941275	3.00400192656111	5.23274923425705	5.48843427284675	6.4159937308243	4.94980275919688	5.473045418026	4.89895805914435	4.95282756755576	4.75125274319046	2.96266915305306	2.91269086520952	3.32869728511356	2.98466203921758	2.520568635357
fgfr2	0.260095313258732	0.316570979162852	0.583599462399097	3.2340041381701	0.488750026739151	2.60819315604773	1.83179275190252	3.30268316228469	0.318399058869575	5.1031754538723	4.66278120413329	6.41531313928166	1.4377763275367	3.58790447240526	6.19346832356493	5.74214942062366	5.18792876630678	2.16964223115233	1.98430204043497	4.00175714645217	4.27833555989739	4.96852752706641	2.48333430167359	4.15405936258418	3.2508782312404	5.59759973427841	5.70907277287465	0.58326676104519	0.670834001421464	3.80696886498471	3.72257607386038	3.54737549363787	5.53705748792316	2.83008332851955	3.4859376388387	3.94725464859345	4.65285649673798	0.387948114254581	0.534801730303979	7.15303220894187	6.11381292762014	5.54494909649249	6.48581137120278	5.37429599706625	0.289339934319906	4.76297621805483	1.45329418452866	5.32161359276491	0.734841515266089
fmr1	5.56248972217458	5.49309904667193	5.63723491818548	5.47375704453119	5.73336844207538	5.25424746134135	5.16818470319679	4.97770717276062	5.61711125655868	5.33158412706002	5.79463420367173	4.90847140388353	4.95315067572513	4.85281137308736	6.24526670580482	5.10818318767769	5.8677746696985	5.39595083956346	5.73868002965467	5.63741085630486	5.46102131376137	5.52193675456437	5.99024082188662	4.63425404422626	4.83545572852857	5.97731495995404	5.62909137297287	5.61710772929977	5.50220264788493	5.14711210094184	4.59151845699234	5.39201614285812	4.73959431291206	5.51757081700708	5.28591779772121	5.17114916971464	5.41992344657517	5.1645944261997	5.73536945149464	5.06218260023041	5.49271364766511	5.70147725307792	5.13907651504611	5.30020281431196	4.56097046003719	5.52877726951478	5.65146046863215	5.22403795824586	5.38343957252383
folh1	0.0651369145670514	0.0842947781510868	0.618940969022584	0.0756769139929828	0.101304661891083	1.0220723401363	0.110493661373748	0.149433688206721	0.067383620884723	0.189358697918392	0.043210505114897	0	0.785524405139407	2.41619151013341	0.0560127047165652	0.0607570427390335	0.189251832041717	0.0303906066218178	0.0381775269383382	0.394328472882285	0.689904992072549	0.0318592826379286	0.367536574655211	0.0464882802706273	0.0500537707991568	0.118031929136336	4.62545727180176	0.0543659841005882	0.0959225841468358	3.46818033047029	3.12642646251938	2.91916021779136	0.123434922973066	2.87770459590034	2.06668028663933	1.59356027076464	0.0351357458239883	0.0848425113098487	0.148947064326175	0.0285176951559898	0.0618263022928835	0.572932245481242	1.05370424222774	0.118134525677502	0.993403033495774	0.657664441648409	0.450826672576193	1.28990786078951	0.538427233250046
foxp2	1.23732000586157	0.650309533026218	2.12498616489027	1.81347925292343	0.683245679223636	1.81784105732581	2.51966188934562	1.22791324031582	2.37783969805529	0.349205711681429	0.452613145428421	3.1190385167362	1.13883274816506	1.29087825646961	0.429370865981496	1.26259876638932	0.668028601584984	0.660802326480367	3.34646289976353	1.23996303230741	1.91838787560644	1.09042767099821	1.58485968099072	1.80013354383088	0.599109897315479	0.842085069328373	1.9973818031769	0.525863112773568	0.62909358842539	2.46933569411916	0.844903821313402	5.71111512226121	1.52983463645305	2.3126495210454	2.52052290049675	3.62179848047049	1.89374836640609	6.14173330338355	1.46504175121941	3.87619111362588	1.08994865151137	1.2387128890044	4.47001274688027	3.81649913418141	1.69262676007663	1.27403260125648	4.596541536992	4.75851662306269	6.86205341620069
fstl1	6.34639153867958	4.69994701192289	4.93573216796993	2.89889421174905	4.01445720917539	3.46140980595855	2.92204359359139	0.116517110019949	1.84737603339695	0	3.05337599110137	3.94116256556371	3.4295533813444	0.0898588337457162	4.83297230314301	4.30567298076712	4.29975396864334	2.95409230787199	4.70885507351065	4.38813969648655	4.74228717532148	2.89992923017818	4.08098227583992	0.0909407616569287	0.548501946475748	0.295744920429705	0.247602174848119	0.0425245467267293	5.20430063127289	4.62009146650106	1.80502581926789	6.08837306774368	6.17518946909943	5.00938936491788	3.28837059543098	5.12391841306496	4.93462683853313	1.6917557556854	0.0587461434350459	4.53333616005281	5.44590308275802	4.32891805502787	4.83445296716602	3.918727487831	2.54598602718927	3.35158081181363	4.38293786962128	2.37778820501425	1.24350814569523
fut8	7.16837056210142	6.36813449943886	6.82054980227996	7.36640615042462	6.84125347832118	8.00709888111523	6.59245942929933	6.8965594629101	6.97099511064677	7.3754324687479	6.81929239015135	6.35751822404603	7.48257888171835	7.45556164947662	7.04119215753175	6.98290484336952	7.64836915947856	7.62277386505959	7.61272329921936	7.00422619775352	7.68444315043693	7.20970688725774	7.23700761067728	7.06108070711665	6.65284267902543	7.11535708031171	7.09157565548051	7.57066412620046	7.49460017586819	7.29141191895115	6.96034083868359	7.08443095279477	7.57106582545305	7.51780085830802	7.77501504010467	8.11506987601173	7.39222355867299	7.12679810303577	7.42097985546272	7.72855047528466	7.04866178505389	6.96464202602469	7.13053349755037	7.12646422734097	6.9231685573438	6.80357759147227	7.15276082778605	7.12830794090687	7.11457171153169
fxyd1	0.949839471070449	1.33235748587186	0.907928908448937	0.646347236567025	0.201766495200157	0.631293694975052	0.753002149533665	1.2041573477522	1.288386535735	0.700401337503419	0.327270899748761	1.29884196599121	0.666224691461285	0.391209051302954	0.274788182407633	0.0385810057974478	0.529049154340256	0.544312242550126	0.59503608853207	0.450431794619379	0.0607267918471881	0.192863180715332	0.187043152339939	1.12089529740402	0.521568727250137	0.536351915058896	0.507921708450142	0	0.237659001568754	0.510647539494286	0.665317759865467	0.911809561703072	0.840389817203843	0.299121182203666	0.64671161570171	0.527144540791222	0.0295815122622214	0	0.750112697078988	0.0168689477828584	0	0.073017611187841	0.169715942990458	0.483240229937348	0.235599410904988	3.20108104939094	2.99811925497632	2.9376211464587	3.1904328890192
fxyd6	8.95959105638978	9.17444686202388	9.40296461364203	9.00281571184083	9.53237957902018	8.95981208683827	8.59988584550359	6.67317221627335	8.03721231653602	8.90695892285289	8.45502277040464	9.1740345844299	9.02398808668909	9.18749636322915	9.29185727092606	9.08490282169775	9.77402307242797	8.79063721736618	9.52047945626179	8.82828995227855	9.01134620215172	8.9976115697374	9.50472031986421	8.52938231024206	8.42184976150412	9.14387288102321	9.6457029522461	4.96914357481661	8.23646050954476	8.67975131236114	8.18744046117628	8.61127903780269	8.0712700953999	8.48128377596461	6.71000571645666	7.97611080791257	7.14261898491038	9.5211456082405	8.18106692796447	5.97090309823139	6.74044920455212	4.92662992974265	6.53209587992917	6.60427976558612	5.92579586602822	6.44099749541874	6.65282500324031	5.70468136869899	6.80930348172205
fyn	7.81333869688523	7.93916632702353	7.20604350657275	7.56320069660188	7.3147532536299	7.52277963077262	6.8321473413031	7.09164620803857	7.52419432944849	7.89910981568762	7.39332197875457	7.59571056761466	7.3595227517127	6.41218468155498	7.64605620837909	7.70516615739753	7.55299448364045	6.75893858742097	7.19193508039781	7.50665438135453	7.68696477617439	8.01229680177313	7.41266053369158	7.32184288319508	7.45523712098036	7.6270006271276	7.57672385019446	7.27398707572295	7.69073701484086	7.07730838025344	7.48548479143154	6.80557106078709	7.09601173837166	6.69210758364136	6.93713390529376	7.19791648851863	7.00816493495069	7.21853495109877	7.14323533973688	7.4168214210554	7.38107654139073	7.15585384532018	7.23121964439618	7.21478585671988	7.82701833531728	7.47567053457563	6.9901147450191	7.20012392602984	7.01520003995647
gabarap	6.32445600530122	6.74752328373919	6.22662027269312	6.37527476264456	6.09502245370414	6.30634846778608	6.48750467876521	6.04536127514245	5.84570129621261	5.91443201524493	6.43732263241468	6.00788102239365	5.60785787374281	5.57924804445118	6.87948094022223	5.56273270455184	6.89271122495852	6.01957605115448	6.6055525584366	6.37747275163422	4.90674199036601	6.54559220650838	6.78612571041469	6.72353822052997	6.37136474782937	6.58607745338127	6.71774454682	5.6024381729139	5.8512053364815	5.92584090322195	4.93115589490994	6.51545653050641	6.44811349643714	6.36193342488263	5.41122589516863	5.02036173869915	5.29926847291281	6.12963643393817	5.67079360838926	6.01694954233967	5.66761740812424	5.79888467195874	6.00939778753492	5.70241652005496	5.62534209624529	5.67172022928838	6.27702697075233	5.47185206577225	5.88155230202032
gabbr1	7.34673532828793	7.25750023651637	7.63666376852114	7.13316708358069	7.59747940372422	7.02479504655333	7.2667751115071	7.22265543158182	7.40744665583717	7.46407306520673	7.03544202192417	7.13490659097611	6.89307019565835	6.94017720645947	7.53260091910865	7.06551232011567	7.34125167476934	6.99662657717687	7.09674772345553	6.94573316575251	6.8513681446297	7.15209639222153	7.64059685303484	7.48162032458776	7.046755145953	7.1811781033669	7.55911043978054	6.40026517842618	7.24651060388509	7.0498864401133	6.09653722430368	6.77332306854717	6.83493668248207	7.01244609731859	6.62969350104075	6.7723499438502	7.14102634215047	7.16046282136618	7.07625892998215	6.78381898514405	6.48956669778497	6.66856209638127	6.79145817117048	6.46713614954498	7.09149335743257	6.29728222424268	6.31645966812632	6.22902007666716	6.30633060277657
gabra1	10.0779719611866	10.5015396605584	9.56705082821441	9.48570253913304	9.7031254500194	8.72546510425815	9.49455761670124	9.22911849946114	9.55606532353506	9.29684189126204	10.1373728760606	10.0818482267114	8.92133843474214	6.48317778769641	9.38988081843364	8.94359934418144	9.94887953098978	9.02899092634631	9.47759941960579	9.48755990678379	9.04643212536934	9.47303639489422	9.27516166691077	9.8649806464827	10.1062933504702	10.252702090629	9.8200077120107	5.44539829926244	7.78993395767761	5.54879756157065	5.48643796942694	6.69384793457276	0.741995773394006	7.31005377104094	6.37607606107196	7.09924680506337	8.99267327500572	7.69984448366117	8.34361479510125	9.10268935932718	9.03332691044254	9.17487201724067	9.22825280262224	9.2356425842775	9.61894228243327	7.79233480570669	8.27648782557013	8.06200403038452	7.94022549094173
gabra4	6.89166603367009	7.25933864749629	7.79316437230857	8.10319323964298	7.79799606120691	7.64738082881745	7.89696723411868	7.9024622590766	7.18719729069303	6.6964335064876	6.90499732303821	7.05580479243243	7.45921214146919	6.33224735401941	6.49502533621957	5.38340189989458	7.75184619587541	7.86714622353629	7.74929264120169	6.99888626996091	7.30295661854877	7.53411654994736	5.86924280213184	7.78888471527225	7.86889963410663	7.60277950398028	7.42382153423404	7.51013175108767	7.83750100145386	7.49865328676831	7.30123877857882	7.69096520126906	6.7491661771437	7.3999017352632	6.49578027704234	7.33908064941167	7.85600412854568	8.12269896779841	7.14652007970951	7.8389067429608	7.62090258479374	7.82376801703127	7.81457600979548	7.52732677576054	3.79194112377148	7.55350503264881	7.4819861343469	7.43130593209117	7.25699731716798
gabra5	6.69948463592759	6.41275605426495	7.10677845034599	6.79539435598616	7.39173108418079	5.9560515374359	7.28491467526922	5.84827515730952	6.74798881110787	5.6339590555925	6.12205607344454	6.31680196766632	4.39283887515293	4.50810449718195	5.06651404464979	4.96024978641074	6.43678447279583	4.78047342146201	6.30616408988354	5.15557131710939	6.22517676460751	4.2632183565088	3.62158367289364	4.12100828945225	4.78148269987076	6.27658103087037	6.20385217103034	0.61389129176373	1.84391682347994	4.37010030661928	5.72707424273203	4.521449271596	3.84603258290668	4.27469174319505	3.41539531766108	0.868196995472624	5.05238394704085	5.13985676009736	7.48517405475886	6.29691130253352	6.21283015788262	5.27571351189597	6.42943680399424	6.36474510818096	3.89548578059008	4.85138897475021	4.62727906400566	5.00866462341718	6.13979983225288
gabra6	1.05873939368617	3.84890160299083	4.63106102036976	2.47768122698083	2.28579687854513	1.42290147088337	4.46399294271769	2.37616725828837	0.176449165063452	0.0563010265689033	3.46504078157135	0	2.57633919742815	0.172593979147503	0.020972006997837	0.58244076874544	0.0357463661186068	1.90902077954754	0.0952715937061044	2.45594435645343	2.57107878856618	0.477925603082977	0	2.43803160350103	1.50463595461382	5.35253786451084	0.0225953491981168	0	0.90131402501924	0.884470783186726	0	1.81231670624395	0.0192162076649232	3.00684374526504	1.96087586273409	0.00672111984078892	0	0.717126843191568	1.41834992356417	1.96389755608111	2.04882848953704	2.10656673624709	2.48889287307533	1.71415298524016	1.4811894217487	2.37666009547658	2.48950506003334	2.89160957230874	2.10977305504007
gabrb1	9.18342736905272	8.86160956611752	10.0421183172731	9.67027472054345	9.47230158456865	9.49994554975672	10.0121760563613	9.59413284226586	10.0053889986326	9.17215887982469	9.27050625059017	9.02010183553416	9.83545971825608	9.29059735373556	9.31215286443049	9.26599708975061	9.5953876139466	9.79502443960628	9.93317166093716	9.37200403544182	9.82124397221655	9.27433892818219	9.41861923387673	9.3874861244273	9.54354983268481	9.53691384634518	9.31780340433073	9.57743226708428	9.19217333390496	9.01755696547289	9.24383754841402	8.69598582455361	8.71970011581081	8.41727913089751	8.59219253263587	9.2230904949233	9.33433299466023	9.46667993551377	9.47944114800544	9.38180599885781	9.32963949204158	8.93745576853427	9.4358353972552	9.21795031211876	5.324054862375	9.15976459306964	9.3796252963373	9.48245201981691	9.38351623226192
gabrb2	9.86660398870898	10.0292903239963	10.41028381764	10.3652617851987	10.1696900056039	9.9342681634652	10.0293879855511	9.73499814206542	10.1311569656841	9.49577704991041	9.96397908015429	9.99772352903308	9.43170659248672	7.59213538432385	9.69289197263193	9.69740508125223	9.97745984912685	9.3059716152678	9.87647752837494	9.88695157818523	9.26550725122204	9.9705577172485	9.73686050048686	9.97949237905337	10.2033234982476	10.0272699036745	9.56984146225706	3.81620880507158	9.18545726944085	7.95479661188438	7.58846178730339	7.23873778954603	5.09894845291867	9.22416495005169	7.67965283957903	8.78000570612067	9.96211949448756	9.61803432461774	9.8592949849477	9.88407038755983	10.0158857003772	10.0090904841824	9.99086284425568	10.0525571267629	9.85237227922388	8.73422559952001	9.13571358597041	9.13355968720715	8.68700953714528
gabrb3	8.99123829178959	8.70725119719725	9.09935729901804	8.74594974911282	9.05762256295366	8.54506192516499	8.80946353857263	8.79084232876825	8.99017945157439	8.51199187466827	8.76305273913406	8.47407245272938	8.77253204566336	8.48346156464448	8.35348681938859	8.39468593836035	8.27476047955453	8.51275614691665	8.71144811019152	8.27919432008443	8.21633310059985	8.22869857584378	8.3625662965006	7.99695362530243	8.11081691734031	8.4052115155575	8.24544747884935	7.93200327015761	7.70067507325135	7.7488206349247	8.13299401547122	8.2310460850001	8.21160303994191	7.81972053069033	8.609897017742	8.15239816522766	7.8471555487705	8.2195665544917	8.37118695088429	7.81967932232102	7.77729594354275	7.83236567895046	7.63591688263025	7.44478857711362	7.99802299181132	9.4883336402175	9.15827679444215	9.47377540149809	9.48504852861868
gabrd	2.16541161074372	1.3618278623455	5.27940629118512	6.5356705664896	6.07617297375788	5.69092854139204	4.93725398545083	4.79471529197604	2.75454356541845	1.45731586398186	0.95778276333295	1.55690708730898	1.13224845646209	2.3842084392524	0.6701930622289	0.00905673202586113	2.35441294717791	0.075554290255589	2.41762625556437	0.16759647299299	1.84651096718277	1.67680132329784	0.0231261037492533	0.848426685505464	2.88762274684317	3.96582029388091	1.42596088441691	0.0897244762088606	3.22944010813933	0.211762075347889	1.31619499007868	4.23752165439485	4.02229501058028	1.99517116223958	3.48026512205446	2.50123377739408	5.33129390094136	0.949120273692136	4.00085995057084	5.36106508471087	5.34297637065155	5.81120101372317	5.61337812266637	4.9551974725166	7.50053996726715	4.90171454965355	4.99305476644316	4.53131720066826	3.68533693771793
gabrg2	9.38347000245348	9.29537193942182	7.93663036395044	8.08742681320466	8.37259446696616	7.94971939184593	7.96554705146873	7.76963521354075	7.88512506585272	8.97009214567604	9.54857101391847	8.74876288634789	8.39505163855861	7.8394801845086	8.42131610260691	7.84515296789805	9.03916291139697	8.47826832618467	8.78920467201849	7.96476741095424	8.32383676072286	8.43059615874573	8.3096058631615	8.23825584790262	8.61371571260622	9.0028619403984	8.75672943487536	7.37107627969609	8.02323487460278	7.36311565620062	6.91662610133529	7.59965029018905	6.98397281397161	7.4858516632594	6.91942452840602	7.53103492800321	8.00807742567428	8.79150185112856	7.84770994638735	7.97439149445365	7.71628025038498	7.91844880950959	7.93085728616506	7.56344948540609	8.88496783308492	8.05436153028001	8.62892370763947	8.1063880875109	8.23063070043641
gad1	9.27222296506281	8.39572567409086	9.83893432341205	9.69747284960527	9.71837713810933	8.98039204089297	9.75150857019563	9.09431799357184	9.57716732152539	8.88389125960217	8.98892336177475	8.93665016534959	9.79073694829562	9.33199085438581	10.0877607815082	9.28009485206909	9.5262215655114	9.8137166759789	10.1445875365525	8.9618580168363	9.74336093009751	9.24909152500501	9.30793562465554	9.17277132141102	9.15072394665737	9.30536617105337	9.4559626643684	7.84969268233648	9.86954454556296	9.6250004516413	9.29880806483411	8.97409704550441	8.20974387956128	9.42708668872936	9.03923940535009	9.37617316416186	10.1888236118095	10.5243347498481	10.0167691892856	9.59611751277942	9.81790325914008	9.95910052524	9.74505452975586	9.49156539485491	8.17080885073671	1.40220786589089	1.75065370784465	1.3535828399906	1.08359585728145
gad2	7.72720009921712	7.79086031736069	9.69089195958578	9.39329730829575	9.56435258050896	9.42609123605318	8.93679976059209	8.58175756637452	8.37141279306039	7.12127034617709	7.79142213495021	8.17210535028028	7.32666412872555	7.47735351570505	6.05916754414237	6.48191829273408	5.09636292631473	5.95173933953547	6.86935778538818	6.51052806760495	5.92148355563483	6.68862809887224	6.50117052297956	7.48401948351148	7.50848451127448	6.97545992409701	6.72425442340468	6.74444785062008	7.49105159874283	7.76302141373818	7.51791538409981	7.50652395464841	7.83226860790815	7.7942466102925	6.67904179650847	7.70402883870436	8.1468826904755	7.82667253155092	8.47915350762123	7.75230445886877	8.11511159130268	8.45008250688515	8.46436597340925	8.37116066621642	3.40892289883651	0.595706979289659	0.203161205172439	0.52073141857517	0.258147774201924
gap43	2.05319602538727	5.53226885581121	5.59711977348001	3.23097865159607	6.24900018392749	6.60333926535866	0.807582338822653	1.05166196206849	3.22674569184516	4.45915351039712	0.119604690983484	1.99496593465475	6.17053858019186	8.06594606666479	6.01994636672229	6.20827283502783	4.36330332371134	4.75522804646696	5.62112630841103	1.75991120758568	5.04886214451632	2.38744477652142	3.68112271937434	7.23789379971763	4.80172441433372	4.74335077593996	5.00983675218616	8.05713360719214	7.36576293710489	8.25608080015305	7.87455874131163	8.10957502717245	8.08687344396621	8.52838232942109	7.03635232089749	7.75754092420994	6.63622424263737	7.66074769151162	6.30358088071107	4.35680501953331	5.93874145227164	6.15639610062698	7.00987990822512	6.56706504580311	6.58885249428254	7.17621553912951	8.18721945507206	8.28844058697776	8.60975129889026
gch1	2.49797282191129	0.412559975392592	3.15200987950589	3.54663104632531	3.57278216787447	2.86701489775901	3.2951964505418	2.88705490278279	3.1744478706473	3.16961861422173	1.82998488275681	4.24041312918763	4.55045026361566	0.678443531554471	4.62414366586532	3.53182776662403	5.31914967954543	3.16036807264841	6.6113367409589	3.91356483441534	4.39063557533358	2.80702156534574	4.46973980485191	3.33297992940181	1.22871519438165	1.05973514652572	2.95870771246371	5.83341566430641	2.74171569960898	3.10670832683915	4.95198430289296	3.97274056171114	2.33087265820667	3.07412644622644	0.916400277032947	1.1070714558156	0.429883532204875	4.18653536319331	1.97209266217395	3.52665716348273	3.81351460373656	2.13211158816182	3.44416582212931	3.53989704998307	3.49676433670843	0.791636161831711	2.05434006224428	1.80744135751115	1.46432788150104
gclc	5.86625800096434	5.14835447035293	5.71166892812661	4.92551641452998	5.26882121634859	5.99667253443368	4.88307129505584	5.33451929356465	5.35628363497539	5.46718275403733	5.18875526402393	6.63195544254371	5.31364126875246	6.73089099289806	4.37181601576498	5.17486210267743	4.74094013124159	4.88355816129907	4.3951533079643	5.84548829461891	3.27642207235849	5.9206271587662	5.38837912817237	5.02146493615702	5.68368747251955	4.24366146536905	4.80561258898954	4.88978361076385	5.75830634888259	4.97288933414712	3.68504443548293	4.67435872824456	4.54479273606891	4.41025955041668	4.99193710107996	5.28030224030971	4.89899131731683	3.74871228732704	6.0726261318538	5.64915286032399	6.19087994884427	5.75413387123113	5.89132721696664	5.5565059627073	5.60241694135722	4.69690645201029	4.82574030089658	4.91657815500421	4.75141187405041
gdnf	0.085303682357434	0	0.00341489290426337	0.9016144208103	0	0.617776978531163	0	0.00735223129926303	0.00825800306841753	0.053109100454335	0	0	0.0102000867925294	1.09568612784438	0.144861296055943	0.161801640380454	0.618177499067376	0	0	0.00741387732376043	0	0.0118519376497003	0.0102211792237162	0	0	0	0.0568958532923892	1.41789935423198	0	0.0203746561487606	0.0109451098716968	0	0	0.0154730813374628	0.0980106279670404	0.0394705560318117	0	0.0250212002949853	0.0230467274177019	0	0.426580243916959	0.00402426937828557	0.0276070942061057	0.164971835915906	0	0.0747485408212642	0.626001237651089	0.0701732784376543	0.0184205582807265
gfap	0.453403307448323	1.95540112210017	1.36404679776557	0.478139392557109	0.0995650522935939	0.852050685281763	2.46413093554479	1.68095270386395	0.280293186680012	0.856127280813074	2.78562779191974	1.89008381167528	0.0427220027354505	0	0.0219601998729294	0.308115294390218	0.722069639835417	0.0625821400524038	1.13578509687771	1.04565805189116	0.0612168418228318	1.6302186639317	0.0338649315527465	1.62714789473761	0.0322576333753409	0.209782655552715	0.0861719581899201	0	0.626827245386141	0.385927813065043	0.956796698986635	0.826818495892821	1.2352996586244	0.155222125337729	0.1680510256505	2.4924749292903	1.01682542791587	2.95053553803468	0	0.103797286304725	0.0586065988021303	1.36568348463564	0.0499334649615443	0.980349509974545	0.0700400572367361	1.07100975943074	0.0381493279469412	0.900336219746855	0.175632041542813
gfra1	2.33607006748976	2.29046030859456	1.96047855592398	3.71138459793492	4.47204807044458	4.64291234411513	0.127478714899438	3.3304250621734	2.7809341008303	3.26204908292161	1.57369145309054	0.96215090631851	5.19396584219766	5.38384133231855	0.20656891202343	1.51376947968267	1.63185245465617	0.828398757738034	0.413802510791368	3.17619149578232	3.8123537843064	2.08402365779574	0.482770370270754	3.22846523077358	2.09314056401366	2.40586247316654	0.218807077176638	5.28569935384612	2.11903947653031	1.27735550581899	0.768228110039335	4.32865468081203	5.55021073945175	0.935765521486868	3.19191309807107	2.37597670755969	2.63443799032634	1.29122796053632	3.52098693644919	3.25034671047357	3.202922817774	3.26638368999536	3.30130158419958	5.20659844184365	5.369322667287	2.06446498879868	2.80331327105703	3.1733057856268	2.32132707857452
gfra3	0.228727697042509	0.152218264019976	0.153055484478929	0.452753379288747	0.231982543009473	0.131224293379372	1.0702305059055	0.211344392635659	0.178389834921848	0.200618498990103	2.07727022868971	0.0531055795734071	0.488006130140451	0.0892531566236738	0.0948946939082906	0.622985893610061	0.345620841503708	0.0144070576605467	0.165865489033724	0.222646733690314	0.205927049456079	0.189142984184951	0.135453204475218	0.127624590515845	0.22097126054293	0.122260012577368	0.12705768476068	0.0305979787957196	0.136545676034596	0.149561870445216	0.566796687396187	0.123488612872171	0.113276401830232	0.14742164084732	0.40876883956601	0.752105108678357	0.158619281713321	0.0853232153159749	0.225469501630371	0.545774689118197	0.111021787898377	0.21272672876117	0.564414548899648	0.130145803809117	0.762007674151872	0.218555996809518	0.140259584770396	0.401027182542615	0.146663484685289
gja8	0.0528384236641911	0	0.0332443391034002	0.162335736118902	0.0325593469689049	0.0205032994419083	0.506898262867633	0.0505191441126933	0.0146002289459305	0	0.0159536133101248	0	0.0373855340475282	0	0	0.0779833490872969	0.0257121737256311	0	0.0160359247450208	0.0381778402573687	0	0.0103840149037423	0.398955129045518	0	0.016303525017828	0	0.014304083536327	0	0.0538276378143723	0.00322835969031634	0.0557492679722377	0	0	0.263560072611017	1.13023231841611	0.017966732726373	0.0342497676109774	0	0	0.0118044169552796	0.0110002041506241	0.0223139665607343	0.0723102486457126	0.147547117064886	0.0463857797769032	0.0130021033878389	0.0681378057748682	0.0584574010467479	0.022942845971423
glo1	5.641296310258	6.16838450306144	5.70528015399828	5.78261902997428	5.4188777295292	5.93682259215026	5.54650372207588	5.81293661479339	5.8064990985815	6.55637024718509	5.57048812939361	6.37383993158307	5.21650414409607	5.19825368442594	6.50953307040483	5.65381127292071	6.44859028246767	5.57292300762664	5.75987220865543	5.5194950426469	6.32525075983092	5.98874511966088	5.17007848000066	6.34377484555342	6.35393422501433	5.69736794889798	5.73394783871634	5.23737174389624	4.68428800638685	5.64936512113394	5.13725430944647	5.93475897475062	5.87201756949736	5.15319368205031	5.0093090976515	5.36531564897426	6.08700322724343	6.0874687817471	5.42793328958788	5.80167887429299	4.42679208078378	5.43630211672675	5.28853981059937	5.4665282617026	5.80331875213338	5.47278830162546	5.57383105312855	5.26398724666015	5.49631661545002
glul	6.70331442534559	5.61908317210521	3.65868793338318	4.52157481880258	3.87808428351935	5.5531346006508	4.72333998917651	3.33870944547925	3.34377153458963	5.87069176983689	5.46570560530945	4.12753427674651	2.85641124540703	2.91178207100245	5.41676479547098	4.79705301985217	3.97569386447352	2.25558665780834	4.98762978881512	3.84098913504962	3.38537966529089	3.6333219636304	5.32459536735776	4.42216247243524	3.99876574250218	6.30725967627402	4.37802648403803	5.65599486106294	3.93279829430451	5.04747302279753	3.9280908253074	3.55448485110365	3.78188948927721	5.1115346274692	4.55914492510154	5.59065153750342	3.86190635732348	4.32305763626857	3.17545074790392	5.50465542976558	5.28812664915423	4.79607501463077	4.77165293310421	4.09086990620533	4.71739095915433	2.14190485951003	3.42580614636244	2.39465903526	2.01806114806577
gnal	6.7390073502226	7.70030124329028	7.55898303507477	7.29110771400347	7.51428144741907	7.12189404451634	7.87314767313685	7.9465911981381	7.96829867815923	6.31785430750588	6.90999773265284	5.70937067660628	7.46939558251392	7.60762682813239	6.80648720856905	7.34961948295526	7.66140525292459	7.52662514150243	7.36124713291574	7.53779381818129	7.76228501258669	7.3335136211667	7.64483831990367	6.65693099418698	6.19976645848019	6.73265057719445	6.34680893465664	6.40386719574224	5.10512448328423	3.03521959937595	3.17317583172863	4.22564008511958	4.03943682715637	2.2386049829645	3.9916150281279	3.29563356585907	6.76846472302948	4.3347766348075	6.92106004868687	7.05178405067467	7.24383953418063	7.60724077287769	7.6553726194444	7.31424671257981	7.04269143323555	7.69718998308693	6.37346716192966	6.68645420332263	5.39599588163226
gnao1	7.33254086847384	7.26239382350927	6.67656641994951	7.18211547162689	6.08938325353596	7.0889814965658	6.30831980621369	6.67724881290073	6.40487686817993	7.51327328271616	6.87402365804284	7.13157723066906	7.0746522737186	6.98252609998572	7.49234087721808	7.11090347417612	6.77068655304328	6.66448070704039	6.48743888472413	6.9685896400633	6.58233505083737	6.84180915898958	7.32466358177721	6.97624986090227	7.20398682736365	7.13744581479411	6.88896146284691	7.22319994028572	6.83141059470945	7.3630739390427	7.41265254060406	7.20726005050989	7.18537103914743	7.11144311674527	7.56053219133822	7.59261186078612	6.90477318598527	6.96943497781271	6.63658519600682	5.93790012762476	6.47930903601597	6.44780211273609	6.40627806326186	6.55085765704575	6.73962791562417	6.81892503483324	6.72600678476658	6.913365251307	7.00064953991064
gnas	8.9447455844657	8.99951190893992	8.56652791801216	8.3833096138852	8.43764950939105	8.27872152345647	9.57308592297212	8.72008025892444	8.34544623153818	8.79599773923227	8.85075901924914	9.24666697760853	8.58278528208345	8.11636397686766	9.34883358660347	9.19888829205281	9.07141645301743	9.5210948386477	9.02532366721676	8.78161426116495	8.79305314337921	8.91335337838303	9.57000178769484	9.26495474815526	8.60216143292849	8.83044323680307	9.43723785285961	7.24960044901242	8.79177676633573	9.03471220572358	8.60050028615508	9.04535013447236	8.67596680372838	8.92090800007696	7.73772974962087	8.31769271362826	8.5290335729355	8.85675287587442	8.70165630557841	8.42867300887536	8.43221520049709	8.24516695361548	8.19082411877245	8.36402681007032	8.28314647648481	7.45689426196424	7.75850839368802	6.70350786785148	7.19390427998824
gnb1l	2.64511408680204	1.88305641274071	1.90987377252281	2.18276290522404	0.166160366509603	2.3583706882161	3.1170423414737	2.92109846904579	2.18584155951932	1.28857585084721	3.26592600317306	0.32844047280212	1.53763993676933	2.90154907639406	0.162786354567581	1.06116989639753	2.53250842480388	2.54101020443038	2.58048807175372	2.22410403918845	2.22688367422108	3.21948111570461	2.28123348651036	2.0688622516765	1.12750920922026	0.231005681189276	1.78203127600808	0.39774262473987	2.21671398373911	2.39940341055221	2.4367062659857	3.04761526763355	1.2809565513117	1.02182557741891	2.65643280362061	1.82834167321167	2.88787582253972	2.19186666475151	0.174558797942439	2.01985012551091	2.20059945443637	2.4105172242401	1.06549200645742	1.86884698564429	2.51067930054225	2.57949047765725	3.01840443550232	2.79698781867591	2.4366227509974
gnb3	3.70476552858015	2.32112226896899	3.8677583143875	3.87898355195724	4.7675630644909	4.31770919052521	4.58616100256622	4.33299257828714	3.95653418723204	3.50638029625563	3.77713393627557	3.50456370036561	3.96013022772478	3.658060177532	3.43763843299026	3.97532129249151	4.11353631992777	4.12289879510862	3.42423241187547	4.59434467087077	4.11060203005482	4.63698294438936	3.821421953318	3.90432146641611	3.33143651316965	4.66842914823699	4.64669031969892	3.47155907886287	4.28404744719729	4.30574914002365	3.49711413788401	3.39612783384798	3.19586756782079	3.99259025780422	4.21200997210468	3.5880045799705	4.39430600899193	4.24946748954632	4.39274329845037	3.46138789770722	3.85871101308137	4.10317264002787	4.40835324833083	3.01818317244088	4.618942209042	3.99215306986291	4.00535228638945	3.66579375451506	3.45685857408135
gnpat	5.35743341724954	5.56075591176078	5.50942222324982	5.80027817790596	5.55389434918235	5.35441689677743	5.8172551186726	5.88708776562688	5.28730901488205	4.49999062756785	5.21998239688424	6.62171988818174	5.17134695806364	4.92436549575013	5.77757489223375	5.2244300765376	5.39759660338805	5.84919840150534	5.51027521020344	5.53561753863984	5.73137171389146	5.16386942185805	5.55838611878713	5.32704131175374	5.24176621685939	5.14973574045667	5.96890889224008	5.67117361476348	5.65133560859244	5.58940726269352	5.20079975804299	5.21287278647526	5.14675377684928	5.15647023812019	5.63643959572752	5.76181395187691	4.57943662858728	5.2687779584263	4.92665654934672	5.05453247307883	5.34207609068692	5.28370327781798	5.15566788452972	5.5348640526872	4.94951112134896	5.55883945500032	5.28980717467578	5.11780058159173	5.11539204040987
gpm6a	9.3509480630414	10.417630261564	10.2994129352292	9.15866476958781	10.1304053962999	9.51213511488262	10.6264859906704	9.9323715497794	10.034741473679	10.0578518584698	9.7593370749647	9.69660701601689	9.84767231062035	9.47869898938278	9.42402795566174	9.47440144379133	9.98919939283998	9.9081935121166	9.89098754112751	9.44530989547332	9.7448972776943	9.34871195701178	10.1934325494737	9.82226967377394	9.55974895006766	9.81647207958995	9.66116366383834	8.74099186375286	9.81621317516259	10.4293166199531	9.9808046067413	10.5257597442384	10.6108319208093	10.4449756835145	9.66768914328273	9.84976974001907	9.58227248648539	10.4860451334182	10.1442831698375	9.13614123486134	8.62329427226687	8.73411836664704	9.20031366178322	9.45363422554647	9.66827255963427	10.002547881374	10.0610347631295	9.68839507850264	10.3352050592129
gpr153	3.56431905234533	3.32627463623209	3.80711673869302	0.401816757706968	1.48961526638672	0.99499153405303	1.78232936592539	3.14775864469383	1.31534555181543	3.34875984006868	3.67214981318632	3.6815181445438	0.147511425802117	3.97425671455821	2.17345618046385	0.817240260162097	2.43375096623732	0	1.27244236100194	2.06958622503216	0.479217344030751	1.55667602520356	2.57505050231949	1.44845208320581	3.09187831281914	3.77788796615672	1.74666814723752	1.97298151879224	2.3145110385384	2.29475612313135	2.09404122596067	3.13802054332958	1.97431445055965	1.15901515549481	2.93133877287443	2.59560918248165	2.19736617149808	3.03008658198125	1.97203297470907	1.07008328538779	0.469802035022554	0.741360064012969	1.63188650329137	0.00785271962698558	3.28191323777174	1.23357673691498	1.02608848122667	2.26429432856012	2.00660124491476
gpr78	0	0	0.159373558169914	0.387833295491521	0	0.0122732493922625	0	0.0232638203452359	0.0261008282349463	0	0	0.026694164827775	0	0	0.0187856035970467	0.00840144630320248	0.0215568505466515	0.0111792045128067	0	0	0.0103699491748025	0	0	0	0.0149274209349416	0.0283775552310239	0.0404201436620413	0	0	0.292669403074075	0.00986979473924602	0.0257186843766082	0	0.0118339440749565	0.0996810017904758	0.00527150993880379	0	0	0.0295737497675801	0.0277560139361976	0	0.00414957552631813	0.0339622859503023	0	0	0.304164546627403	0.00530682005202332	0.155674394493069	0.311326552969782
gps1	4.88952795894937	5.17414292044861	4.69937622647731	4.57256363099715	5.06216813408863	4.97785354407588	4.9402690983116	5.7465013149909	4.40298992907467	4.49084073873925	4.46460939495843	4.85425687504377	4.84673018533902	4.73852363864772	4.70924976981486	4.75413988558888	5.37038795767017	3.93255238283689	5.44852209487062	4.90665219460149	4.43998675725369	5.15253557055107	4.69487963577397	4.82061308446394	5.01259812599151	4.80425572661308	4.74676211422113	3.64991373847591	3.92984372517616	4.32223845733937	4.46445269605539	5.02972501089083	4.40963905834684	4.72723286015741	4.2745819263729	4.09278445145978	4.57960563937287	4.70632747795238	4.09878335241418	4.90438423779037	4.12708795679937	4.49155696079638	4.75848323624122	4.43058468811645	4.72359219848138	4.19134984696305	3.96658698458272	3.87118482503876	3.81001866490673
grb10	7.02648185689289	6.2952214649432	6.0152874316539	6.15640430253664	5.88334899025675	6.76874527848463	6.86160500419311	6.74618907851212	7.00153157684163	6.26000481730091	7.10219152083621	6.37959516228481	6.66584374173515	6.66289796381067	6.10252565430205	6.42621917488411	6.16807187225344	6.59560394031566	6.80968568296388	6.34854064479617	6.77844290330255	6.49113753452244	6.70446140453963	6.2102521830343	6.37492058662077	6.57341336864488	6.36195259651198	8.07019801320043	6.37245451906194	6.26277956355843	6.56774889029171	6.34806684121585	6.39105908454193	6.10118346510207	5.89444700366301	6.49682262681972	6.30462469702451	7.18607244164602	6.45932723259591	6.34512084031751	6.46298543215147	6.05049965137808	5.82821192771263	6.71384024206022	6.38917717642641	6.5204478962103	6.30125133216505	6.67341001297646	6.33177277855532
grb2	5.69978619575609	5.2742187898372	5.63162729549937	5.45270282899367	4.00091582060869	5.56730510013569	5.48053398639808	5.06369491496771	5.10096461632964	5.00482135639883	4.76632005882049	4.9629140461404	5.41839810478052	5.24403001419732	5.52634836936139	5.56113700329672	5.4463432522181	5.15353946665357	5.22957523373593	5.20256464799889	5.34726560017541	5.20246630690185	5.06296269338028	5.53610824394532	5.20736540648139	5.81860007126187	5.62160532047321	5.69785887112534	5.48061121100284	5.67881194181524	5.47796933367764	5.5659270449657	5.22819261738152	5.40382839630381	5.54620859241384	5.62458229768258	5.02478463225684	5.7509111428521	5.86961703721085	5.20342631508888	5.2648948083783	5.28871107126424	5.24234298038911	5.59680368422608	4.98060070925666	5.43290998076601	5.50789388152105	5.30754000186568	5.49068051036368
gria1	9.51917428060991	9.98902827990876	9.45431759711871	9.58785232079838	9.93462780725344	10.4749733843911	9.84170428629349	9.60299479589815	9.51475625950046	9.96113652178701	9.50381719308246	9.20969387598652	8.87334874999	9.37930233113976	10.2371454145454	9.89503051482995	10.7948999327919	8.56958222968651	10.9478399966844	8.49841723067661	7.42941594795042	8.79289666270858	8.89868028381248	9.12106618459126	9.23601060310199	9.40786893896676	9.71873732186478	10.4478043934533	10.6766984722943	9.98328436533531	10.4674904151643	9.47314601335373	9.17263627176552	9.65745654863914	10.3091466222613	10.3047825254845	9.67809110100049	10.0518206988154	11.0323846584429	10.7418857453841	10.4683593039429	9.23264756719753	10.0221638792203	10.4145309173153	11.078175497494	9.46517619179969	9.05814762284269	8.97915449490861	10.1162321805346
gria2	11.3119419430703	11.1946131428367	10.9711143790899	10.6095913782968	10.8941494300027	10.1681651936444	10.2733059226426	10.2703489440838	10.3203554687097	9.89541411805731	10.4801212939005	9.29514234161855	9.81542208649551	11.4527089717527	10.1504002287912	9.75037948105989	9.86608239358704	9.73034578340049	9.87970567072334	9.69770548021678	9.74187659161797	9.20429012585826	9.98110772918421	9.57676749255283	9.19996642517519	9.48868718875129	9.30307570823273	9.44464785602475	9.95223591189646	9.61106152708069	9.36640849969304	9.38032820331716	9.55167070588648	9.53908487768576	9.80945077275233	9.76404132713278	9.155351244287	8.9458882046282	9.57283604069129	9.43508407684902	9.76593968588319	9.55662370558286	9.55908164241422	9.66175877300965	9.86877182641103	11.1269114103465	10.8984204311126	10.9164794149499	10.7237855875358
gria3	8.15608358205372	6.98631877276708	9.24746876789834	8.01911253052682	7.44175402593163	8.95762793431565	6.70713270092821	3.40108716941165	7.16452282711339	9.13844895787816	8.17449031229078	6.49221725071533	6.80905166681499	7.20089664385439	5.78678217531813	3.40468163402099	6.19960403602547	5.87143586200797	5.61211153794243	6.64302712330158	5.29048080411741	7.00687920429518	4.96146729025047	7.20971848522082	7.8840960161075	6.98268903696061	6.50529915736414	9.6196219089257	10.1355284569937	9.91501380089613	10.100110382871	9.66226710631661	9.89423738615268	10.0325899075156	9.40469794711384	9.87511454881018	9.43613372388111	9.5872213294056	8.39222123990324	8.61498216390478	9.12314004898837	8.99928833915548	8.96549311942328	9.4490807401052	8.87309339348242	9.059151096985	9.08378432204218	9.4591477650568	9.24182540959028
gria4	8.17527171308858	7.81450369789375	10.7634423313407	10.8958516558291	10.955743771183	11.9277482161886	7.27784996242518	2.50198962096145	7.43922277568853	7.41250657429614	4.70383487599918	6.33146080600831	8.74185226935739	10.7654061693886	9.82980501867435	10.1582685129781	9.25666729356236	8.15064815164421	8.03980556286046	9.8806579449631	8.51477232876887	5.82398115608526	10.8546442557967	7.12513313935634	7.21256714056785	7.23874312149965	7.49065204181669	9.88566757557792	6.72559019995875	4.90249566267526	6.97482839749867	7.33256524118075	7.4319597860059	7.46221274751438	7.50795280480785	7.2564161385849	9.87475789391551	8.71699536853543	10.0439350397817	9.85381378823267	10.3124978506253	10.7484050082968	10.174600879812	10.6348289794025	11.4949769332356	10.9266849028746	10.6707447995535	10.4946972982652	9.15051273846789
grid1	8.18098592355141	8.9727612866356	8.74774999503257	8.27051356694458	8.81147945971302	8.70277371195351	7.82085543415125	7.73555242943871	8.53572999113191	8.38706874397208	7.56953110213018	8.35416110261946	7.3967180004734	7.56238206881575	7.0519261451027	7.52592929430752	7.23071606741591	6.31810172272134	6.30900741197918	7.31994394514119	7.30511363903233	7.36589443109627	6.88094825694544	8.29376860423321	7.86604678250695	7.02721559302728	6.79636016634215	6.65071477896164	8.03342238481272	8.2485899569961	7.97903143662737	7.98878238345393	8.48531356472307	8.34134412370296	8.13089476597247	8.04225896906143	7.82149752554962	7.25210340036557	7.93337749418624	7.28777002156681	8.34870079144571	8.18959129773778	8.20738849844362	7.70932483452529	9.19823586865973	7.48869957573994	7.40906982437962	7.95086506575986	7.71242418197048
grik1	10.6427638365261	8.93917279307334	10.6734804571993	11.7398286988065	10.5689783349368	10.9989344919311	10.8188849039791	10.7627648793396	11.4399783657847	9.14975346938085	8.55612396770393	9.29768666174231	7.84439757999561	10.9985812630322	8.35904319149657	8.53987067526328	5.58099595332844	2.30426132298043	2.81308011476616	10.0760218964907	8.82025684031098	9.7101036804122	8.58827464018787	9.85079926688684	9.81622016843288	8.32953849089146	8.47611229129049	12.8297225369136	12.4339862210299	12.7039463866011	12.9734139647565	11.6599602258571	11.5678714880487	13.1156058534378	12.9551667489879	13.2911822132028	11.0846383363783	12.0864550559247	11.496506290648	10.5714862606294	10.0795981149377	8.26321097489013	8.7644403760564	10.00018877782	8.22986090157184	3.56839455765405	3.01871125585976	5.2006342133823	1.85661765106339
grik2	12.6135753967939	12.1468213718738	12.1476571038863	11.3147924362011	11.5451313687783	11.8974230970846	12.4449482988865	12.2925935967137	12.7574539913896	12.3002146309164	11.807019748691	11.7596568781181	12.371060445124	11.8549166607385	10.7244295386883	11.7946148520589	9.99424977054531	11.1961408901373	10.4550467995177	11.300045678412	11.4825904096883	11.1397359646881	11.7250837918005	11.9618479556937	11.0858025089882	9.57599346637804	9.76061060699481	11.8061769326504	11.3544597276384	12.2643456857795	12.5131186881069	12.7226675108212	12.7202528856978	12.2973168527952	11.0961026534071	11.9881402223704	11.3153528382742	12.3974264762947	12.2688577540861	12.108523271128	10.3275182482496	9.15572954841503	10.7702230871183	11.8034622260154	11.6474090962794	9.89953847973023	9.64500645586003	10.1280484444899	9.66205977731754
grik3	0.202749649006063	1.63932094531338	1.44332139398012	0.662468251345219	0.178405248299827	0.331310057679965	1.64029472548088	0.139854681827178	0.94395136879473	0.18044734527706	0.0908035651720236	0.0854681540082055	1.54608164092285	3.59779770911231	0.213130906360656	1.08195616600732	0.272586560485657	0.420619618019216	1.26286624391537	5.52716710909622	4.3764471873191	2.43175777253048	5.54167454398698	3.54434823342688	1.67194074136341	0.153432041508422	2.04761459762206	7.27766010429889	8.26951401340174	8.67213051635296	8.76489128657283	7.49659234646655	7.10810953081706	8.97858623110916	8.56509874711172	8.8841392177214	8.43558902989814	7.91539901810807	7.15954366776415	7.12668223999285	7.24982066366639	7.80677340308825	7.61666128242396	7.38454040870537	0.266127531988269	3.7984275399321	4.33387116887136	2.56879679319932	7.24664681110031
grik4	4.80515323087561	5.51152585851082	7.39744134623459	6.65846597313589	6.74756643231567	7.33236896340932	6.28005596452809	6.11114672128857	7.72889508973596	5.70596644022639	6.4494129245507	2.42850462761464	6.49460687322277	3.2127535780742	2.97287859346638	4.3652069874981	5.97335111238282	5.97004634505827	4.84811986602039	4.27336924803867	5.97198323648638	4.13601772569604	3.76179460587117	5.14418108558425	3.35271734494295	4.68088952488032	5.28789654524394	7.51853954432533	1.85475726092612	2.50268944848152	1.22176197014099	4.43650820981711	3.28674214865922	2.07488270727182	4.55490744950906	2.73533931602593	3.48693451844639	4.08029314068867	5.53877644625662	4.85523560243146	6.06501070019908	1.75680533187951	2.82134937371687	3.51407501981612	2.04987833943456	6.38430250503561	5.0395468188676	5.88124076539549	7.11545314259237
grik5	4.84813635532654	4.07414215738725	4.54039397564688	4.64813069837064	5.03486468393995	4.36188658259162	3.94332397965381	4.94103281287272	4.9485032062517	4.81316451390098	4.28042161832216	4.59683507132322	5.04115908633987	5.07499254114014	4.40001793422112	4.51452096282539	4.81878364812508	4.09510597140984	5.2419298356593	4.51047611371053	5.24406038976675	4.22681417306606	3.56083191684491	4.24484753132503	4.9796696869421	3.76097317700868	4.82009948790164	3.05098521788898	4.14875893493747	4.16317375519348	5.15021183141383	4.31524539352273	4.21800028413957	3.99705351297207	4.43229036999127	4.84971085471135	4.66801804794224	4.41977487622231	4.11593524144276	4.51354688832495	4.18570597313735	4.63876891082819	4.48898378489872	4.2324641577787	3.70290086962218	4.7179730199977	4.61838239807479	4.69015696120568	4.61037947505631
grin2a	10.0492351593525	7.8587794364371	10.8545633378607	11.2710484666549	11.5779142175029	11.0503627391208	3.01125713791338	4.17763209434977	6.12956649927718	8.76186919863677	8.99751600747474	10.0439159028289	8.20904343090932	5.76479103635583	7.97701218712833	7.23565106555998	9.16927442974634	10.3797414245487	10.3962250766006	8.26252985337126	10.147445244688	10.1933061108688	7.88742004399012	10.1897021074123	10.8152975065487	10.3113943958704	9.30082276109253	10.2706461005323	8.31705455936145	8.80520250365024	8.48694734029927	7.6734407479425	7.59744469782661	9.00679265354725	9.45004952626586	9.53284983081709	8.71811576817444	7.08598684593192	7.01906899553189	6.13254200864914	7.23409531385448	9.39598603415341	8.03572701695622	5.80091472790255	6.39487038163483	9.65429457953445	9.74817309291989	9.79937976030717	9.73366706069865
grin2b	9.30956012367368	9.31843297293361	9.15759040257852	9.86453203483286	9.62515637483751	9.6426668307567	9.75473314290243	9.49761460964924	9.60134027076817	9.38129590279058	9.60386160933658	9.00162170871842	9.53692788629423	9.74499879183955	9.73030420701352	10.3115161691936	9.07208290303655	9.55566711909772	9.24708305293576	9.15386656902835	9.15371725807397	9.40334119368491	9.73291005925655	9.56107384020881	9.33154908378791	8.9779351604095	9.33465840151609	9.10462315285603	9.46230372651178	9.76604711891202	10.0458759923721	9.98102040212315	10.2700292044801	9.64741429172381	9.31211196634625	9.55665823947616	9.77635294271608	9.33912358115239	9.53575450804019	9.75923315832426	9.57540111947324	9.74325099925522	9.78359352414889	10.1277435467941	9.85013007890567	9.6220424505131	9.25372724192002	9.65483290985249	9.51239076624821
grin2d	3.91077723703779	4.57551217004966	6.01808876116916	4.988547576517	5.51957946850684	4.39969163503677	6.17684529787248	5.65221375388536	5.77369203781483	4.39104091811194	4.55516262323558	4.43849142142517	6.0081181991413	5.31746205348885	5.3588416478011	6.08327544961311	5.97481954995035	5.78698199604739	5.75573992045999	5.7219030832524	5.63617123277826	5.67472903307007	5.95706265341803	5.16512164404045	5.35423818773451	5.03892982866375	5.8411570209621	4.77213024032604	4.98162069402255	5.18131871215144	3.52140881511276	5.06083773461656	4.15938756744792	5.06411801447762	5.50020869281355	4.47495576764164	5.6165262927171	3.96809077048225	5.57357300152538	5.20617918820262	5.91918485564768	5.33441387987193	5.09247407435249	5.11369329067161	5.7745762289018	1.67860947935331	1.649036011564	2.06161374270658	2.242653811002
grin3a	8.82612197122236	6.81665986023729	8.70255539042797	9.58300131970811	9.34009310323271	9.31460862007687	8.26986116764779	8.48974080776031	8.89037737744657	6.38185645995645	7.78029041147672	7.65013769485697	6.73153762519466	6.99575358580679	3.31173211495836	0.283042378718272	5.8538751681306	8.35032750827096	5.73133912677838	7.04629787594731	8.49910322611381	7.8780901608589	2.33319013561726	7.90518600659845	8.00130797638821	5.39914818829018	0.422598473018923	8.5732495395753	8.9445729817586	9.92854235829063	9.80246983624418	9.95756003179153	10.5694227348844	10.2178111193854	8.20016199290787	8.26081935282734	8.22309862158427	7.11199946330466	6.62441560885234	4.99524299422524	4.80128232515271	6.74873627419875	4.73101375840479	6.37533923741581	8.03863920000735	1.9114323527774	1.25481109607574	2.44297161983655	3.64405584495256
grk6	2.1589242693769	1.62344661220893	2.43682988807333	2.35241308136767	2.91706168290852	1.74857852020191	1.98445075019882	2.32055152567161	2.51681064206158	1.95129514197127	2.63430898072785	2.23018432770031	3.12641268921107	3.34955288935713	0	3.04817757148799	3.04685355682341	2.83148652997768	1.99412918909234	0.265524523308778	1.72240875271301	1.92820472149932	2.01437332655237	1.94960276143401	2.26881647749898	0.0302662057396867	2.86653726765295	2.06611314502575	1.947486769002	2.40474432705577	3.46558510495438	2.82051208079562	2.81751133686988	2.10403424930681	1.55958374139832	1.24132006078289	2.04872186587004	1.27191612098663	1.50411971196368	2.44848542949019	1.42271738496587	1.94335341726897	1.66837060745715	1.33407639985293	0.636322285823018	1.78455564263171	2.32465751124402	1.60146870003746	2.16555313826137
grm1	6.39151117068381	5.4729426230902	5.01119338188808	2.37881075725182	1.6994787408245	2.65711292513331	7.80355900024442	7.22325988423609	8.35787357321242	5.52059498755756	6.72258077564158	4.82627293800277	7.15786998247641	8.36291733360941	8.61818109019529	9.25438559281742	5.71641355002968	1.1453461678596	2.76439556479534	3.73891343898802	1.50012882523794	1.41703646455397	7.45356464793723	6.76624177742041	5.19215043785987	6.47786996758868	7.11790804261327	8.15643104726252	9.07176504576416	9.31127655583176	9.67259099327832	10.0215407148827	9.59858287176093	8.77105661421701	7.363723787015	7.35979865854932	3.33977840068727	9.75949068994587	7.59671148272852	6.73955029744038	5.06640114921973	2.68687516464718	2.86979784856495	6.4135087194118	0.282158296323719	8.75158533296614	7.97636098280754	8.61096250068568	9.08422429479222
grm2	0.24453842657442	0	0.0116846667351226	0.962565902078678	0.0464711116802433	0.450499005188951	0	0.00728767447091017	0.0246039103495604	0.0517966057905545	2.54315920201994	0	0.704770728852193	0	0.0174611551867636	1.52248955387192	0.177475724798826	0.160812233646962	0.994239387613544	1.46116321906225	2.14806750316532	1.72009946230464	0.0233624151097039	0.0710426150128706	0	0	1.53360891323626	0.0531124739285535	0.0467504118665064	0.295736129205262	1.89906420331984	0.026908704527756	0	0.00772725256320316	0.571046818721641	0.399036563277544	0.677005743741778	0	2.05241494533885	1.69796781163794	1.87690771621311	0.606501495384968	1.14089425453401	0.119769228731955	0.638884710258006	4.2079529847747	3.69427695555831	4.16160508216302	3.99599242517941
grm3	5.12347132180403	4.1770664306758	6.48136717987422	6.3901224623995	3.88301516778257	7.27893493981981	5.46095567643037	6.69028363168673	5.1475704631509	6.52874964445895	6.442531904236	5.81338500482422	5.43449569374817	4.70221463895082	5.89822506774175	6.81575716317767	5.37050942566629	5.14038300539521	4.75161759114708	5.69110899855971	5.04012973056457	6.04844720273907	5.21542000645445	5.10687147800106	6.16151356077958	5.79233795557875	5.37452730539435	5.60387317677949	4.56961066347926	5.57848938547878	4.90001745652602	5.66337764042164	4.57076376472293	5.72402640588673	5.27680311273449	5.82745055694137	5.17105082598121	3.1531648967113	6.60195287213947	5.79866718434852	6.49974059041479	6.356796186344	6.65904987344042	6.47839794468411	6.7248046274795	4.94908174354812	4.84074837085655	7.81697007273455	8.02673512000994
grm4	2.85089555292887	3.9860484046128	2.98385875889	4.85316861920576	4.37042073376313	4.75678430703285	5.02357138412919	5.37903565987007	4.04360154734377	4.59621931655112	4.32255873215957	5.53488953204257	3.74092202476159	0.171424368403202	4.76419661507819	3.99383072221977	3.72602992832311	4.12626390200514	3.83142113968365	3.43674205283698	3.07786518937232	2.5329087543915	1.92679446610506	4.56942663588193	4.41980017093595	5.27279220113594	4.25560190708801	5.63456654291146	3.33620515167641	3.36775518798012	3.66232225522438	2.8115039737456	1.3930025539541	4.27465996903861	4.46620486604581	4.99203353849127	2.85736344919632	1.20423207205026	0.181539078900128	3.05266524876861	2.53625496289112	2.24396014944516	2.3512316464996	3.18647900580013	3.63618819076127	0.331354158119283	0.787257090347284	1.922780404457	0.928041284699482
grm5	9.27993953140697	9.8012019252999	10.3722914008124	10.7388385573488	10.76334913579	10.2598810062494	9.26357754964619	5.94049576021757	9.53779091841137	8.829936542501	7.76453750348201	2.47917674374479	8.53324729190262	9.62556715614937	10.0243248312331	9.53627037245783	8.90128549700144	8.09717521520502	9.37835920236104	5.40050394524488	5.34699329304261	2.38146888949621	7.87161743363498	7.30898100035672	2.40903975839963	6.71887341122465	7.51249155125703	5.28390584925087	10.1961166907787	9.78490949415472	9.98458438909611	10.496152033634	10.0746107280444	9.46011873317986	9.76060155014646	9.85648205252781	10.4158526677764	10.6954386668628	10.4905169248711	10.1251669435979	10.3863952411107	10.3206636059201	10.2477894518375	10.4021963933298	10.4140921461715	9.91493748591356	9.73869096193555	10.2758618597544	9.9099510423542
grm7	8.0317808971219	7.51594568252872	9.45322594270099	7.98409289424067	8.65368574210967	5.48386897062589	9.48706850009715	8.61281964382493	10.1438701096398	8.66238712848278	9.32440468260362	8.03299033189142	11.4465872564015	10.358036624763	10.8401366549718	10.6884867780724	10.459792138736	11.5112960930587	10.7630188957422	10.7034578182065	11.1109156228941	10.8839995702283	10.5620002353179	9.88293125850924	9.3820274401583	10.1993267988511	10.9986660634829	11.2280730525059	7.92072382302454	7.99637966742888	8.5963919653196	7.9619338608996	6.68710052151855	9.17321935587727	9.9934416455777	9.77137980895513	7.44894130343487	9.43868162771383	10.1174119906627	10.2467593130356	9.450429414864	8.27413379348077	8.45336477450819	9.71062775570038	6.73547782349018	9.52569978026726	9.14331726945633	10.3078273276568	9.05345075354742
grm8	2.41686810923306	3.37916346315601	9.12094826407265	6.71405493742989	7.02084448639229	3.29016978642097	7.99008871518544	5.25740389140705	8.22782184642433	6.35821380703048	6.18202234737795	5.33110812199663	6.37721720885793	9.4690387761456	5.48201628693515	8.64391113809701	4.23543579594923	1.33850280169942	2.93137718463363	4.51167424491619	3.65818261713492	4.01138270023524	5.58831127211432	6.46038220701227	3.2210707093202	4.11433778759111	4.88735167386568	8.39495209636791	4.5465355714775	6.30812028278401	6.37690807162259	4.75613395434365	6.18431657560084	6.96480499376009	5.68734231961338	6.99079690953548	8.85054429193986	7.10479507881438	2.13373905172712	2.48317338189502	3.32624754326599	8.54790648060502	8.60277983180161	7.13237892016381	3.4754319572565	2.47743396557008	4.6184041507152	7.00532481135612	6.85379364699971
grn	2.92024965659653	4.35256264075417	4.07526434709253	3.28814059098105	3.78694413492732	2.62906303820122	3.59571405807853	4.8037140704838	3.02538003202331	3.44470482976489	4.59389106585519	4.63757912234638	3.53110418687811	2.95247838778888	1.96843474540158	4.11985298288894	4.75482578555555	4.03094613697063	3.24242735989354	3.67745276593745	3.94251431767158	3.61773444661632	4.11685344675001	4.02569531094631	4.5106838573067	3.269384498684	1.97137432911794	3.00996446778664	2.88560657574143	3.79194645970084	3.47451755354392	3.43859932517576	2.82555160294226	4.42900448005569	2.42943975050106	3.23111010091933	2.82848657380121	4.67994191319742	3.21015161699483	3.87392370889661	4.2615104308264	3.14419618016939	3.24549794460066	2.7340813624771	1.60338777990266	2.61111122358976	2.70559224705308	2.5585098591183	2.82429169539246
gsk3a	3.07992431164637	2.2620026903987	2.6236180433778	2.53599708178675	2.60914849627693	2.17756171343851	3.35472503094941	1.37102422762498	1.50244176592145	2.80385684821792	2.45852584649049	1.28723172738513	2.85310309518215	2.46488549125016	2.83692769131358	3.15285131824228	2.14924170571148	3.67747658042706	1.68903927308292	1.95874232326721	1.37123638771757	1.9560568383267	2.65737997657752	2.60386513167819	1.68579082682637	2.70737876916663	1.70229134933987	1.77599808826439	2.97909915485937	2.55128066380199	2.40862206337402	2.73621855363212	2.21782960508477	3.35723547779339	2.14053412933026	2.272951740855	3.15815903855393	1.58717673215627	2.59430785736703	1.57647400697294	1.62847490191783	2.33809019569967	2.32753480979032	2.65496472221313	2.8559494846128	2.34070473702815	2.30558874707963	2.14668236199447	2.20054474859323
gsk3b	8.10859397627724	7.81802224564395	7.97380468562446	8.07974823162	7.43909033900086	8.02284770674686	8.01139276442994	7.79728670065699	7.78716209058686	8.02057609440025	7.70301484871931	7.92250293757156	8.36650887816417	8.01601876710768	7.7460520472298	7.96240673600771	7.7613265002304	8.13117376891917	8.34976775912588	7.94613019693143	8.20015120085374	7.58685404599581	8.24480288043415	8.15218291192087	7.73075542123813	8.07032492042511	7.72887422339765	8.50654878708457	7.79554098958468	7.49459081615909	7.32846939034573	7.57536679381783	7.51989332055387	7.36442272740994	7.35152409457794	7.52880023790847	7.6241827971312	8.02170901685968	7.65267721634733	7.94138923364645	8.02545963338657	7.8507338014071	8.11637931333146	7.61479964172612	7.82477612545353	7.51741979801696	7.83085235100097	7.71446808773175	7.6380187935488
gsn	2.55738631669194	4.07244250439281	3.18161448145202	2.50844082284291	4.08146004587221	3.60110327335997	3.12559192482635	2.90406881171706	1.64453605829037	3.80808268116759	4.16337716078179	3.37028161682552	3.07322212765519	4.29043642135877	2.77618443977236	2.87397044945281	4.10280298142279	2.02486679236576	1.12538726666702	2.59188331363728	1.67397741242979	2.61896827738534	3.23261440563055	3.95103502259704	3.05676264032164	3.25421079515837	3.28868058540051	4.95309278520461	3.92909731497365	4.43524873657892	4.82465819600779	2.90955826768725	3.88674405435626	3.62667158462055	2.93315412046642	4.21948359388983	1.67041435172301	4.5409907079638	3.56651684445039	1.21728221796307	3.43793985385382	2.4970139605601	2.94204037896165	3.18065026575292	2.8860929776038	3.10721381088522	3.28007766471186	3.23238308801491	2.85946014323057
gstm1	2.24193465107111	0	0.906958435305087	0.963970185205189	2.7645419282339	0.846463051646047	0.0696609815320391	2.55986392424423	0.0519190039641211	1.36012233863571	3.20862772693684	2.41957664918037	0.321726230416841	0	2.2243500313128	1.88695323794345	1.6982551742288	2.18460300301285	2.70845260568664	2.50884046416924	1.86855386296893	2.67161824803592	2.82464328932468	2.46147344631715	2.06662125817519	2.94316219615489	1.72368750490638	0.0749605328065438	0	0.75919639064825	0.534918804739643	0.0213619048733474	0	1.16596084988898	0.0789049285512263	0.182558648192267	0.541326379758485	1.56328843576447	0.0225895359979053	0.0580329305214392	0.0327597468133483	0.0302395187567541	0.0931849049591418	0	0.0700875257434084	0.224083566771428	0.0513054403608877	0.209820764692485	0.111061060988106
gstm2	3.22501468135966	0.206427728758882	2.92068568848294	4.13328940737006	4.54428453372418	3.97310261152025	1.88801757855149	4.04558099788559	1.39856963128898	2.62162411840567	4.47983155678566	3.55754411255536	3.10186668089696	4.35349699346967	3.67057808500545	3.689058064932	3.99650111409444	4.35422835058261	4.42489388620223	4.52998952152824	4.6518738057008	4.59115697663861	5.14546675702227	4.03135758795829	4.40240193080227	3.33516644391231	4.21537575183163	2.39207561781897	0.235747692373738	0.290559017665072	0.472788881182067	3.27863615699048	0.971313977269278	2.57211309796973	2.82737242106391	1.93588159804535	2.6585151743733	3.55598993782215	2.31724397700943	1.68556172037625	1.47239419860719	1.75971797896404	1.03125965139136	0.783986060868141	2.83720134853169	2.32069125022596	2.11766904400712	1.16945818522642	0.707210738639518
gstp1	4.48840009264145	5.41050562380137	4.2080691182215	4.19450165701382	3.72464983521398	4.19324368345103	3.78271625812659	4.72167494843393	3.88597783307022	4.7543687333206	5.00796612356455	4.4743949618774	3.68332512305961	4.14357684613097	4.92727905290709	4.33775140426034	4.87938112337439	3.78659155289932	5.60508945245416	4.54962241482214	4.76470978755988	4.56330599296421	4.44912988815403	4.41497559731675	3.98003042005996	4.42450493590509	4.60086458792664	4.00614836009327	4.30699929600369	4.88738635591647	3.52539389332973	4.8031497840412	4.55372518627525	5.16019886199339	4.52650812806683	4.33745449505894	3.81771595536358	4.56163199692969	3.54110640627754	3.86244345623306	4.19355784603029	3.62437524971325	4.13625825214308	3.0821016818493	3.95317014281188	3.0343514899395	3.83608884324913	2.66881034502156	3.28019513595804
gstt2	0.600569357595769	0	0.325166597049694	0.171664535009892	0.0955344245384244	0.415727054499967	0.114773854232751	0.0509521728480916	0.0465312497444591	1.07683467213169	1.50131677395165	0.856168771675878	0.856043323119746	0.261354275133864	0.251278640634377	0.133605227836423	0.175735156925581	0.113614761597613	0.147329703557983	0.050270541247896	0.337744768889498	0.459746406581061	0.575138838598124	0.327193613592356	0.991667582545244	0.484887972697135	0.559815038576135	0.327223247532891	0.103536419899076	0.505272653239744	0.188999781447491	0.133074373152247	0.218629669102455	0.123549385731871	0.832535875632247	0.321202109692096	0.653666986487489	0.183976893430877	0.593581906735642	0.57530484608234	0.36506779393199	0.200861360913317	0.686213658394501	0.367633343895391	0.044782828709355	0.630739284421998	0.317604664123094	0.261090519976749	0.258169065680441
h2afx	2.23830784811214	2.43737951225021	2.19942321405769	2.06715651046719	2.1054088882568	1.66079420482706	1.84800692523572	1.30575618680766	1.75465447206544	1.85933223703761	2.99733080070062	1.50398907839159	2.38126941623089	0	2.2373874393377	2.28114919460719	1.22621317867039	2.08022615455808	1.98000983095422	1.93638451118858	2.02820585140442	1.85345733969771	3.22482511284064	3.06217462011998	2.88142131774793	2.05692463686255	2.27977388813776	1.27304084108205	0.815303012484452	2.12807381218565	1.67569757565398	2.0715540399638	0.97377171706093	2.55880569080087	2.10810893422689	1.19326754769844	1.26604991118498	2.13285689901805	1.45514985738047	2.28550783507007	1.97842567359734	1.54046055842142	1.97045129978275	1.78877051604071	1.55272906935034	1.41065593383919	1.91977036666722	1.11018287850063	1.32067384784753
hagh	6.06100129683511	6.19363456259229	5.44270435347225	5.71653854134277	5.98948669313096	5.52056399656561	5.62650688920546	5.24688611930536	5.48648623929753	5.75745348321831	5.26498148105558	6.1224784968034	5.42598860315358	5.66317637104574	5.9450664037402	5.33210352188176	5.59461274088588	5.75925678695576	5.5302995795689	5.73144801916816	5.51402628776799	5.66247384332316	5.56245705685012	5.46969195459935	5.97038479428187	5.5637338119643	5.67163532088831	4.75706806326084	5.57069121823922	5.39300082354097	5.29014753143464	5.54785141303129	5.27686548092553	5.81666651538643	5.45538311851667	5.01984021797272	5.37324694294972	5.26628731931956	5.35691074252112	4.89857357614714	5.14222471513739	5.23277547718037	5.08023553655639	5.01264554368157	5.57333422883165	4.9789469902285	5.46342530208549	4.67909044885433	5.14018558950961
hcrtr1	2.32163624913608	1.20633090108511	4.41624408431091	3.50600387182097	2.41945200521785	1.12597133185533	3.87659321785885	4.52921005432483	5.40115383966933	2.68975058612403	3.67829142590734	3.46825315333216	2.92826596951541	3.15788476818537	0	2.21407306670699	0.0709846231622953	0.967653940006624	0.0805553450125435	0.433518454415482	0.0336689627612515	0.346848535296832	0	3.94143378396123	1.43400346259909	0.116752037713533	0	0	0.678045260994251	1.12298291360512	0.6771025158359	0.622670753002415	2.10565949771306	1.85339440815675	2.28494597721014	1.07202196528305	0.0115514777840091	0.648284576176367	0	0.0629365256970805	0.724174922103713	0.313194429388178	0.692644493021765	0.796378585629479	0.0236272705331908	1.20437624256613	1.80165946046026	0.99034645342657	0.400568311109846
hdac1	3.87895861552883	3.31505134150279	4.97438907424176	4.77243079519433	5.02637310448047	4.53211464987626	2.72539017797311	4.43166843932249	4.09967757726955	4.07544489450045	4.61327480912288	3.8205956138552	5.10868324903662	4.98857058893833	4.40642070165164	4.78564612319686	4.72250264332252	4.80792292807726	4.96253859828011	5.0978041949669	4.54984251780046	4.80072843804162	4.13734052279096	4.90187255783923	3.31182292004654	4.52828977834304	4.72012029099369	4.29647408820678	4.0122427878453	4.17548569490432	3.28650752121742	4.00943462358901	2.80788505629122	5.03875744228764	4.69788511380348	4.41687779451895	3.68133898432481	3.49156677310322	3.64022263972248	4.37955791900799	4.22548856466039	3.47336342951017	3.96674156564006	3.65540629504717	4.37429257559083	3.58861303029988	1.73769619188935	1.30266239052221	0.584575999041767
hdac2	5.56768108940275	5.1490494585907	5.94656871156637	5.23345375249589	6.86596262412224	4.9094219384219	5.75681987299649	5.83063199954401	5.63504241449744	5.2914236150977	6.25742248581645	5.56040734032168	5.19139635851243	4.98623520702482	6.24892759980956	5.76334990271952	5.42758190419466	5.47790041649919	4.98501494185802	5.50969267534729	5.51277503177194	5.13983867589571	6.34332973342704	5.81813112977658	5.44937988734852	5.44487955322954	4.45998432725896	4.85504256804393	5.04531203709945	5.23259706193296	4.22231631716578	4.37141284333329	5.21020395663771	4.51410603370635	4.4385692529229	5.21016315292438	4.86709579314363	4.21989576527493	3.86322822393954	5.43486977961015	6.15439339811688	5.53363267813674	5.23651297669288	5.10255819733812	6.22092061137958	5.30924030098181	5.44672539346642	4.88099601897698	5.48010678534169
hdac3	5.48076487243878	5.94577424301071	5.43253114381437	5.54257890537478	4.70146067391705	5.38737002038522	4.98732941655548	5.76638534087632	5.66839471076943	5.47036378987325	5.44581425411628	5.82417866631248	5.87752353507514	6.40190081005836	5.83712387627265	5.53557813193133	6.00488113958653	6.00846264125896	6.07652437836808	6.20253645887576	5.74598177937817	5.95812335189952	5.43812058962953	5.8918681363731	5.82453636194145	5.51676584038068	5.30514062328035	5.30980522808527	6.35105079277798	5.87469916025091	6.01654721981812	5.89823126031148	6.03752288230538	5.56410182880536	5.2630064909175	5.57658758980467	5.75831818291604	5.98109012901346	5.94864167967024	5.76959985368484	5.84018514207716	5.9416144755765	5.77750398643489	6.01521527477578	5.54420279781088	5.70423956809052	5.58749614179748	5.60002334542053	5.37400751805162
hdac4	5.63839063908407	5.29031523915285	5.35720582887962	5.37873563628648	4.79865487842125	5.70686854064653	4.98902076603293	5.29403749183371	5.0338596293359	5.35675732530167	4.70072092748446	5.51880548363967	4.63237971173878	4.64618771397198	4.97909992790109	5.49748938643116	5.25682657607686	4.71162798637629	5.24142171844341	6.572793265287	5.93521844159499	5.6427205265731	5.34972418685327	5.66035469760222	5.08214196733959	6.35302433151828	6.1217301953286	6.86238417103181	6.52231688748649	6.36162915298117	6.13234978540076	5.54658559133688	5.46167594165643	6.29184254537638	6.94419837426697	6.83537892325495	6.61139435294378	5.75101155212884	5.52127686288307	5.67145487677489	5.83944063272051	6.11734953151757	6.2716682252416	5.88088712119623	5.23317798150719	6.13131856260844	6.28128606813966	5.85241608180615	6.12966352910219
hdac9	8.86559848931517	6.49604236525947	10.0872324955383	9.47488764627595	9.52956417782998	8.51492222898649	10.2670750157295	10.195258559162	10.0522021141139	9.35082632435639	9.42294803078061	10.281724941101	9.435511962044	7.42708668893894	9.05179324324321	9.04067436102227	9.34256536760756	9.54930669965744	9.32711071876856	9.1488035729427	9.30796244669082	9.78495321747437	9.132995571634	10.2157127612097	10.4147077480157	10.2299478306412	9.241552945615	7.40448559002663	7.54662726654078	8.30758093823654	7.97255061736146	9.71463521596434	8.97675241325959	9.08029020147517	8.1346827480259	9.84110795936403	8.44588380271049	7.27091227083857	7.82586269462308	9.53568992661179	8.16688005824457	7.68514431685936	7.73988252287587	7.22115555315957	9.31382069712252	9.08044339080666	9.27016759265902	9.46688540849734	7.69845339720511
hhat	3.54831047584537	0.577399242664668	2.23669771906465	2.03244387455754	1.16253882759461	2.58764186099469	2.33600482084054	1.75415772001699	3.1790775078251	2.46444991217622	0.514197922332661	1.79943483763806	3.02508377182257	1.82762630019919	3.29473357242126	3.33215530783051	2.5272006577505	0.800983203773059	3.1844321582507	4.74743839796731	5.28631940361552	4.81318752511183	3.67604187925749	4.71696147519432	4.38105158118776	3.08707490780693	2.17596026593065	0.767467087376268	2.25944038738238	2.19909068998607	3.68276154328538	3.47416143130094	1.37767123062203	2.44572543225247	4.36946073938182	2.49160749666997	3.8686074879996	5.99268338900207	6.79422614207721	6.74614723401175	5.7926786374202	4.63859441130973	5.15700275772754	4.58922145187956	5.40823287333557	6.52117959818384	6.57737588393298	5.11953306235584	4.22678436491759
hint1	6.90722117534457	6.88873752680531	6.28809495462714	6.75208488466365	6.00785568835683	6.37413563881384	6.60403276428118	6.27453731269474	6.49071660661469	6.39752746840956	6.48076241708613	5.51320836914483	5.85278865626572	6.26682476223903	6.57395220383681	5.52911160324663	7.22946535382301	6.32217711862555	6.57132397996429	5.92626705162625	5.67211894890346	6.41392405303847	6.96025128238413	6.77287260502031	6.5695860269669	6.36751400000951	6.58799393247414	5.98738203817679	6.49109724676126	6.60923371097991	5.59377564081711	6.29111027296803	6.74011169981947	6.39588488085507	6.21568713783423	5.47077534232882	6.40030924566237	6.61165826330994	6.33139064946824	6.04466033760662	5.74789515398421	6.26724101172409	6.0500190495966	6.07249536988907	5.85511365172703	5.99148239108635	6.28131638605827	5.93174427103235	6.36702432982769
hist1h1e	1.28542637307425	0	0.446781042467793	1.22062493418564	0.0914919221468091	0.656250974830409	2.41570765488727	0.987778344211637	0.236355925543605	0	1.23232334156619	0	1.51579439777466	0	0	1.05662745360005	1.22432010891668	0	1.6380913950781	1.09875379415458	0	0.656426753403695	1.09644831845141	0.977452692144718	1.75906836589733	0	2.05757011227336	0	0	0.288952517217071	0	0.962161651259901	0	0.259501238899716	0.24963816085183	1.07392848276094	0.473649975046744	1.23075337709365	1.44267926809182	1.65432654634244	0.8217805809223	0.58212274409089	1.11152185884062	0.716165678239694	0	0.595742769060947	0.185188071811037	0.364536619398148	0.436826914488785
hk1	5.82182499349005	5.67473954790203	5.92448847234809	5.90071473145749	6.55086350430841	5.80004800551497	6.40496992969169	5.97894010529604	6.12538327818952	6.19655084508723	6.11202762176452	5.69243009954649	5.98767858447726	6.40195190754063	6.47526835432712	6.54211595588354	5.78467344776553	5.9618260136278	6.75237837169283	5.68727741234835	6.05130059604974	5.7345551826317	6.65984006581716	5.58833893136129	5.88718517378973	5.75647492887782	6.59055017932316	5.72711991784102	6.00152779378044	6.01134412017184	6.26266840704143	5.85830668407916	6.07246589321911	6.02245084328755	6.41107827561946	6.01039320374695	5.78046869228092	6.08563179083815	6.20050372569639	5.90605250708	6.0895862615277	6.15074046921569	5.9449239979452	5.94003410572872	6.0049114907942	5.91536491107601	5.96655736203777	5.80507944112283	6.04356352187383
hla-a	5.09346015502209	5.23043604114401	5.87411616694707	5.82565317170386	5.50884642529879	6.27936333277377	6.60529206146174	6.60684951729731	5.97839474859159	3.9744484844231	5.95220404186266	5.84312217929083	5.98392140248397	6.04838905186526	5.7288935099628	5.82741423345655	6.78600060317216	6.26633181775047	6.76315899175515	5.90918482442254	6.29049708421147	6.13056435032327	6.33299225258152	5.1300075172048	5.42317890736576	5.28636621998016	6.22447176371373	5.48010726047478	3.93048616377847	5.03441979505369	4.01620743105019	4.728681278269	2.6827514883937	5.14324140604301	4.72062137651301	4.23870405507386	4.6562328172386	6.05454534898666	5.33094240552624	3.43635606492086	3.71371881860833	4.03065182097852	3.65077352998731	2.65780189348722	6.21617463962515	2.79682786507323	1.78695527649467	1.3485096552408	1.64183971710606
hla-b	0.702551981233789	2.69121266269786	4.53523694240187	3.8255353358094	1.21585839893746	1.20960380982173	6.40191213355301	6.4680283910959	4.34585999519757	1.8453980447134	4.64739282918189	1.17942177876345	4.01866234860859	4.35519548242556	3.99157605637827	2.65616981315425	5.52592311841128	4.40053101938582	5.64105668377001	3.49559298985019	3.28704029517559	1.70497993684626	1.94663810926993	2.71767659413369	0.29622400815772	0.822911767229687	3.71058795497751	5.28567383760098	0.0952374593878389	2.60976129403931	3.32558770435781	2.83525753865832	1.5880994597896	3.9768650821684	1.6506153151632	2.83340288460406	0.707954399147211	4.36230413972973	3.04789373166868	0.125840980098641	0.527265691827576	0.358486500722054	0.282300148925687	1.05331763057686	1.03622415007251	1.71729620877584	2.01584199526945	1.36869304207494	1.29931988584468
hla-c	1.78318648782407	1.92483617928391	4.39416374717352	4.06126097016682	3.41567860500035	1.53554522106196	5.88106724731989	5.66094650103012	3.77246003063441	2.01443377845181	4.60538032479324	0.575966584912213	4.25303643266347	4.17963610867648	4.22226585355888	2.85211292939713	5.40688309956383	4.23266258548182	5.72620217193421	2.99198137096807	2.62016537764584	1.21120345786441	2.79026204259596	1.44827258140348	0.0752524712669993	0.16562534542374	3.13919518008656	3.83841051163252	0.40027311609379	2.3661650809851	1.3127482016374	3.22769561667692	3.34596893958397	2.99543351079163	0.824520645463196	1.97006107690268	1.39892646311079	3.9831999175618	2.28593756210193	0.36552060159478	0.133502278946032	0.0461906018983221	0.120183916997723	1.17494882613871	2.08293703887555	1.57395845251444	2.12942589438664	1.85479073015082	1.2410274947436
hla-drb1	1.97945322864596	1.24391824115264	0.180446046738524	0.3745272845287	0	0.767403861876811	0.817467560828425	1.85909730858934	0.0179004918319218	1.63798576636158	0.991232121554444	1.84711258411953	2.12131816932077	0.0994289159388018	2.48482669580387	1.28180268408839	2.60973959918474	0.0627941357376456	1.26884456610672	0.0415650640471122	0.0240891700338529	0.228367668157728	0.0128695307514831	0	1.40120502178696	0.0240193489075387	1.91197951698454	3.20665900728085	0.069948276696474	0.409530840221722	0.264740825839708	0.310205967005465	0.0539823917255555	0.0335744893381123	0.390261891148316	2.05172429211434	0.0131399305533206	1.69993934913023	0.0667177825796834	1.34133795410104	0.383513975487284	0.157928722894521	0.037951287215423	0.328837498007463	0	0.637386742167573	1.53919008467447	0.925908070288815	0.749103947859572
hla-e	0.798521808046687	0	0.246053040246452	0.175759628663156	0.0682842197749415	0.184453724824246	0.963725131075016	0.394099437864819	0.133172340594409	0	0.266744211026691	0	0.186633918368252	0.200122254203715	0.135439347973286	0.599121516685202	0.246506351347105	0.092560868620702	0.293706073368177	0.0588115477386771	0.116535647372948	0.0506179163476371	0.0336407769864515	0.0423741919830362	0.0327355316829306	1.20456644936957	0.0831126297210455	0.310055974786078	0.0341569778568136	0.0373149954167168	0.0323208356232098	0.053831141645154	0.105788045680348	0.0573786780741228	0.0478558165454692	0.673026826059276	1.84278015849951	0.121098458006363	0.107719802396438	0.0480118109886644	0.00897868253444199	0.0283286688372049	1.18446058035625	0.0171589658986565	0.0814744408680968	0.0254521545005174	0.0918752010410329	0.717044695504263	0.050419420561972
hla-j	0	0	0.112005103383897	0.142033810454314	0.0354955379411325	0.483732158751113	0.132340005415906	0.522172583639733	1.22217617997551	0	0.0159351328985064	0.0624000464320363	0.0594350874583926	0	0	0.73498293402939	0.19288423982362	0.0818009992707954	0.185676188325964	1.00519307714186	0.262934041262303	0.296786317853862	0.637419080060976	0.0198717418510682	0	0.051057486807962	0.996837113391513	1.56432450418956	0.514426568665721	0.134169689327271	0.107242791842074	0.0708310299771989	0.0446999159125723	1.58026039557323	0.0977204089708134	0.183841639558793	0.250841198038707	0.0302285273624466	0.0231810982650492	0	0.409761043065514	0.127895236156127	0.00879217046178136	0.0148881832322891	0.0464078920679102	0.375060311686168	0.032182588396583	0.194214229410607	0.407377477714928
hmga1	1.7681184199033	2.01940590923118	1.78629779766882	2.08774150907131	0.665838245783302	2.0632587679428	0.703796180349146	2.03638017630608	1.41358135587652	3.05634513452776	2.15783926969312	2.06851373922455	2.37734911964772	0	1.08101525732657	2.13459165489359	1.60841616115992	2.17749952536298	1.40312300922366	2.33206687664887	2.04604445757794	1.68290031610147	2.52086563780984	2.25013548508412	2.44764782541388	2.14085703681269	1.95900610338724	0.761927151121558	1.99076982062354	1.53128717848448	1.97254628195116	2.21733697532924	0.61413434723284	0.481734577938474	2.18887334727982	1.56375793249194	1.74533712315416	2.59559242982425	1.96584060637709	1.70099782218067	2.22247599217863	2.19145033845778	2.27258137119054	2.43022132724798	1.58155087246033	1.9476043710995	2.30622283197168	1.68202995968943	1.86841499002129
hmox1	0.072484270096298	0	0.126004108823395	0.153831708951732	0.0782321106433969	0.480357825935337	0.357629564070654	1.60812863385948	0.145920351336696	2.14176394985587	0.120012520700411	0.0559341472759569	0.0551164204766504	0.171509287604233	0.518402561050041	0.0908312927015867	0.238489161763625	1.12670453759155	0.0418133999584064	0.277039811171265	1.48729318249858	1.47028351783389	0.118847554822775	0.0347706798659948	0.349846942949541	0.0641625766519449	1.55523926792605	0	0.343213449328648	0.275137432624101	0.163564148003054	1.04658146415528	0.945652761604152	0.833693582660961	0.3189433894268	0.159164390082307	0.104337524089459	0.131982450959526	0.130523964542283	1.25102048096366	0.119868537967819	0.281789246943255	0.788542907219523	0.0886492425532403	0.13023745596604	0.117949645904731	0.0753109381376003	0.231932898708708	0.1990040232249
hnrnpa3	7.17640027153003	6.93789400887407	6.79912526441507	6.91018519244316	6.2202403641413	6.72146248331449	6.70197661792702	6.49893630399848	6.18860704308273	6.59609014337352	6.80760737160107	6.85603390905675	6.50670681861206	6.75453386495688	7.03254621532718	6.75433275942926	6.86062430070263	5.95191504955126	6.71038106863184	6.55703950413018	6.26766519287248	6.62981689752048	6.55191170476149	6.59012067155179	6.7863632118973	6.99704429605517	6.77077157489304	6.2454386171286	6.43986661335135	6.61627711368757	6.28412135106578	6.50488841007625	6.61945747051065	6.72444700329032	6.82256076152501	6.67339529897157	7.0327675827961	6.53802887813484	6.09215414807233	7.01898739446547	6.569077254256	6.58016387987414	6.54260939300559	6.35353272789429	6.98865571898249	6.30898786942665	6.56484958939652	5.95372177183737	5.96286408644058
homer1	7.09359429525998	6.05517808040158	6.78113056912472	6.91850955479329	6.78186627285019	6.79878917529991	6.56997542297527	6.34384855871293	6.82629805945751	7.32690509358777	6.1850151436952	6.73786695185168	6.25480886676235	6.36579557816497	6.90810399284607	6.09954895830658	6.25028192986879	6.82971702770977	6.88277471984113	6.86986252499075	7.33955689228528	6.73978803414969	6.64737625165896	6.9822553874834	6.28533618630885	6.4768654213069	6.06586480163058	7.14726395464277	7.94648337274118	7.20534803415983	7.24800904239252	7.67234733532193	7.93330688833778	6.82437721883349	7.02218413516004	6.80944904483435	6.72117056957743	7.42028364225248	7.09889396737857	7.54717857339875	7.01571655111353	7.0841022243517	7.52057146073822	7.69681810395959	7.02717694738079	8.90692389743469	8.90752566241551	8.96460566973201	8.74023001942382
homer2	6.18846529528296	6.31182433656064	6.52528136057409	6.76787762021366	6.61483368975225	6.45873316880078	5.42404666827026	4.77436665367217	4.9947242580032	4.00086959281249	3.73526632535535	4.06413682953279	3.95558063325742	5.40741200104156	3.71360300434176	5.14611525078322	5.04811474964007	4.47180785495958	4.49888736416436	4.18943928810258	4.69242485460112	4.04763095349082	4.6695433551847	5.30743847101014	4.18989325324402	4.25033389497576	4.66588724824693	4.06804708425041	3.81381463570642	3.43801493299966	3.55910581923569	3.78154394703289	3.79356663591174	4.29248655540143	3.88592747884368	3.60332926015314	4.13354716874813	4.11033751651729	4.51790895402931	4.21748099434351	4.32220484938413	4.03106986503859	4.25924830380054	4.44002743441561	4.20367273556137	4.80869240154775	4.61946718401217	4.45927337254361	4.29036977093056
hp	0	0	0.00908980633697553	0.0367641114526776	0	0.374886271439631	0.015517937970305	0	0	0.24806500939639	0	0.0315373653138233	0	0	0.021960194189325	0.284222091787909	0	1.20121478898016	0.0419376261579493	0.00937829629522429	0.224374734419695	0.35279355600752	0.686793886059866	0	0	0	0.509035796429923	0	0	0.527061837503242	0.0128138843615748	0	0	0.299034038257797	0.567235021623247	0.00559427100726144	0.011692493167716	0	0	0	0	0.0952910786039119	0.807800082250857	0	0.0221818434228375	0.141128193166054	0.00983850505948291	0.241041805238204	0.0665743932272417
hpgds	1.12517325377311	0.350922751078475	0.896271151197784	0.81203344864814	0.260865246860812	1.27154035802117	0.550572401873329	0.398801935460417	1.51558136529448	0.538915350515767	0.448183970247625	1.06136395985853	0.40332586532318	0.621018825735924	0.17972912596616	0.573318679105374	0.39697258471247	0.71112861384662	2.75522665592968	0.283420326427682	0.987469312157292	1.35000104439633	0.905054627563988	0.344084578898395	0.363385628753815	0.596515197401199	0.349980047224592	0.449765357930963	1.56239474034995	0.691061079915949	0.303255526198249	1.45947899071852	0.222949441395686	1.65365367061004	0.366494222204496	2.50023913925017	3.07527949556063	1.49312974601916	0.306826373106915	0.223126319094867	0.194941948692499	0.439288872269042	0.526057490474583	1.2306856758441	0.1886610800229	2.0881798352454	1.08656917986233	1.72313313852323	1.83307373600717
hps4	5.3315293110433	5.54080905466646	5.40714435435983	5.60360943308916	4.86407419212894	5.65703570724745	4.97873836905165	5.58615914063135	5.45700125462876	4.72110958154398	5.02708768458957	6.07025084828399	5.35744115915558	6.09206659590102	5.17570063587077	4.84909804400228	5.00146179127737	5.39403355227736	5.09705535324892	5.6103318421137	5.80901255344682	5.2078026803834	5.30762961412238	5.42649590290088	5.79494891516469	5.51971298488218	4.95189407391013	6.02733322692365	5.08503197492469	5.58783031106376	5.0763534331539	5.44340906298134	4.69820680768574	5.47454506871733	5.7881694006548	5.60012580990026	5.82675871140955	5.64247746888969	5.75500451601573	5.37943035514503	5.71154060962403	5.77138408618791	5.83442200067938	5.55516059812754	4.69528008140382	4.88114235532669	4.72426717551836	4.72296487025229	4.64104770460216
hrh1	2.60142203130588	3.25310116839086	6.15141584881824	6.18527985476806	6.45755208098401	5.80728150118113	1.5913780517494	1.27982298509456	0.242196000392859	0.241178783535066	0.257143496976132	0.305006507865405	0.774228369430323	1.54370762978196	3.56807597492774	3.2623635995914	1.78349893507769	1.14044807390396	2.08750034065031	1.83363619159913	3.74955169789439	2.35793254441549	2.77194791722524	0.589158444330489	2.09082589706471	0.221531436124755	1.53456728401057	5.84678118613924	5.67961867433534	3.94978012364816	5.08145980939153	2.65294968226624	0.286040864377316	3.03248104550114	6.01596266160901	5.6041887570537	4.61536875793587	5.34048168022325	2.57617369406269	0.616901188551536	0.980217390797292	4.13405447058982	2.75472299348992	1.31412784384898	0.312074337505068	4.40571823586769	4.65622139081486	4.73556264854888	5.49940286960728
hspa12a	6.62658448236116	6.44329756935592	6.53207693233295	6.80986048267034	6.52194472656717	6.57615961827167	6.94938405494375	7.12252515492177	6.8169762504571	6.60385236236095	6.72658796511623	5.9985045751307	7.56987973834268	7.85868465160331	6.72670407529187	7.05195745131531	6.88175702249557	7.28639929070051	6.6799126236041	7.04325459613471	7.33031845763486	7.27337982498442	6.65342689722813	7.07579702722604	7.18157826244256	7.03749819526207	6.3265239288709	6.81231536113319	7.34139472767715	7.65726974837724	7.71800400718072	7.48761396147087	7.24538660090118	7.87431033075237	7.55696928580951	7.7088912114552	7.31618323503855	7.68721831138378	7.20093550912233	7.26571696958169	7.21474100417683	7.45078619948241	7.25514880671044	7.71011315375676	6.76486296637885	7.14718837176639	7.19765341804061	7.53903588747825	7.48696830152745
hspa1a	4.45274690445934	3.8317964925873	3.6708090711088	3.29674415581036	2.98149485707949	3.49563850247749	3.95393920853067	3.48545297578089	1.80942555767843	2.37531973888057	4.14432198943238	2.67254822041011	2.98099975019552	3.16758658256268	4.03830202023185	3.45552462995505	3.62470920222941	2.8649230311861	3.77011692937303	2.94578859051818	3.62221116620982	2.48649119491283	1.0016516613608	3.66487565959217	3.84044923487592	2.62211181088811	3.79183563330203	2.92544900134517	3.28098199119947	3.66845422409649	3.89852801289474	4.16066861404348	3.08112876448082	2.82988324262685	3.2369418120988	2.91144558379264	2.47289660709613	5.00753253947431	2.63245505567744	3.34954178178062	2.6300894978529	2.58221082282624	2.4285564831313	2.81502857660176	2.25388582401007	2.08536890541425	2.44440309628311	1.95256467729549	2.53123122524951
hspa1l	1.16377493041819	2.7620969907566	1.50580281088333	1.94057126868928	2.61156894861064	3.53008107659031	3.39222513543429	0.615564608483256	2.07136339178382	2.22412809004752	0.132078350660185	0.949587716948012	2.1686261035739	1.01243144826505	0.118921237709955	2.29778013615375	1.90732779291179	0.174443159803568	2.3848138072146	1.13945115180457	2.63967813486185	1.28427234904	1.41801976197386	1.60019327246666	2.40271362650586	2.24734777374232	2.62730055274418	1.21388549712185	2.62340199762204	3.2597105959982	4.197305423942	2.7025335770976	3.50090643056151	2.32040259658831	0.767385232709216	1.16127410186612	0.199429659586657	3.15753869766931	2.11187063989411	2.70111913630419	2.49894000727899	2.16316190740261	1.81854998447624	3.10814596940792	0.194303553625448	1.47785318059578	1.32542769725403	0.912163527647151	1.62669230921386
hspa9	6.6025017172445	6.26665931561356	6.42814255851537	6.30030551466022	6.43660128521224	6.28593980003637	6.66572404232759	6.71569188422584	5.89817545365515	5.80110018125745	6.70912738576405	6.76058290571625	5.61270398751185	6.20057242348083	6.72649338634633	6.31332876082795	6.06246066741913	5.74339324831221	6.16323645514602	6.32997873176991	6.145639960939	5.96685725067863	5.41612395791763	6.3984225443405	6.12868438041938	5.89655013905744	5.73951438688442	6.32432908479506	6.39346631224777	6.06744124480218	5.53917804691367	6.31778667101704	6.20998414076278	6.29296612270512	5.74079186291137	5.65187601685823	5.96315595614095	6.57071474312629	6.68084979826443	6.15531613252817	5.84453981748103	6.25775139375021	6.15497907446613	6.04558166796855	5.85384897570229	5.75398981318804	6.04581229081134	5.26909787172582	5.67854662019435
htr1a	0	0	0.643918531320021	0.342385502188652	0	0.0101553094784561	1.43248875812393	1.93458848055439	0.43292254220649	0	0.0407104748186361	0	0	0	0	0	0	0.0126751594169896	0	0.285921680211259	0	0.0111037307461944	0	0.0194836001986343	0.206711292830151	0.0240193460697898	0	0	0	1.97226285873724	0.471437412902744	0.240927579780761	0.0307771556499538	0.171692368898645	0.839869841006844	0.0409255501975108	0	0	0	0.0587805274648746	0	0	0.366912484158248	0.703158614494759	0	2.1781538653802	1.32802256445138	1.56355904626868	0.563903928597737
htr1f	4.42086610634186	4.89140172176974	7.65630443916057	3.97535502823103	6.26295164198145	2.21357299335298	10.0142279367098	8.45382013606401	6.72157543466275	7.63681914941717	9.15706494986278	8.62211197748682	7.53700777343528	7.72143781034346	10.100203569985	8.07302983983036	9.65442779555468	6.15292415175886	9.53850700493705	1.69005511358696	3.89900666475231	2.68494610642128	4.25444579033788	8.98622266264262	6.11596011066554	5.65253588414951	7.90775300871187	8.24340297147274	5.20561328755931	7.93076962459836	4.35247876392444	4.21026885827546	0.657173145811429	6.98285514688145	2.94100308317467	1.49463285597633	0.937717109278162	5.72646981152995	1.20449082840332	1.35667097385345	1.94333291697352	1.19976599331492	2.4604475739114	1.29486831984705	10.0650956788765	4.27907105940902	9.07406482791498	7.62051672175998	8.65449017793272
htr2a	3.03561225552273	7.59003419225239	6.54399926708816	4.20041423790488	5.14426110466708	5.32353688886577	6.17254710005709	5.06355261261302	4.93531132409702	3.6563167810264	6.30070689836094	4.25450952483969	3.61670034931073	0.316643206693115	0.0394368429490382	2.42755078081005	4.50984097621387	3.42269145319179	0.64815377803266	3.84486480148511	2.77236090096139	1.56136710572273	2.61672431657752	4.84213184135939	5.30078751693969	2.01011717095232	3.9916736361383	3.38783461394641	2.0650256830469	2.28982391782858	2.90641391775238	4.13808348942559	2.25785619408946	0.115942160835952	3.64725013029123	3.29828293876943	2.99723087181233	6.1172260444346	7.24201667377299	5.76328556846576	4.12801812671793	3.86724801757782	3.4786996870867	4.09316479211032	0.196905761823461	6.01790200646077	6.43362264505324	6.8365581021819	5.75797205597653
htr2c	0.577501145277661	7.37121348834608	3.53404320744391	1.31535151999011	0.879983301566149	1.57452681633339	1.89344123644356	3.10875092121561	6.40525928097386	5.68367032837844	3.6779855887913	5.47047258987226	8.34601397461798	9.27841671935822	6.76654505741729	5.96814240236868	7.01022975003979	7.7578388882218	0.72292166927141	8.51060372221071	10.7245502693698	7.68537449368645	7.30164200727191	5.26689714432399	4.04196821334227	0.81617869352366	5.71666863000858	0.489004290605689	7.35528515384277	2.91664335684782	0.931154816748711	3.487897656886	0.541958631614125	0.986978435373534	6.6374803068258	0.81862890534488	0.649904474925736	0.361468786655497	5.33038296783	0.638097847134538	2.8464125388276	2.97999315466031	2.01178468560544	2.72969206292339	0.689843300631127	1.24645673367733	0.436462502736077	1.18864513023763	0.745934304974996
htr3a	0.0266455131138368	0	1.48899824628059	0.0159656385774534	0.0619162997971852	0.0300053641700094	2.47495977380863	0.678121349031148	0.958031876617487	4.27197743630903	0	0.64777528778861	0.262375719304403	3.84933849020659	3.37327018072127	2.87286996271078	0.432509980522196	0.0162889662559034	1.0233824735085	0.0282954300096508	0.00966052484403506	0.0262751740811212	0	5.53267644396536	0.0165489120536866	0.331603491735258	0.472822118753905	0	0	0.00749376535520542	0.0498263016802285	0.0300299614565323	0	0.0211268038822394	0.0626664281951207	0.0542466292432026	0.0379148643770213	0	0.219733015085981	2.60360405304678	0	0.0135152099414125	0.376655229009215	0	0.0241875878211494	2.07555813224542	0.382522452565347	1.18995023625465	0.719441439201936
htr3b	0.738039652932166	0.036598448252459	3.82231448994318	0.482020315377745	0.103563705063026	0.213880011473002	4.29262483951283	4.93361410901028	3.99423109656364	2.62479291569141	4.0150160994946	4.56748994857068	2.59311113636601	0.835169949817881	0.107258866526094	1.15372469203538	0.129377258950829	0.197698748565902	0.12991612055745	0.140633633106812	0.150511897883597	0.178100532621288	0.673029821086811	0.202748570954765	0.189067423606954	0.0470705083914442	0.145509786357291	0.18754758942505	0.252123263233259	0.742276851458937	0.337114312284678	0.169616808865439	0.333758400154873	0.312860063615542	1.04158258547855	0.186709834665537	0.161138369629027	0.09391679009487	0.496521119736615	1.48243968184935	0.223980712410639	0.351775485536751	0.506236220831729	0.103993942132652	0.103030879635594	5.34123355207324	4.00120367650984	4.62695509293627	3.23898558631105
htr3d	0.0182198204786172	0.080341939840869	0.0527822949426801	0.0487442582992505	0.0640731207561392	0.0460375097998054	0.0127805735737694	0.0691492603692434	0.0986283709411531	0.0305911483200326	0.0142350171915566	0	0.0502256250508998	0	0.0418472607619558	0.0274079533979044	0	0.0636570249526238	0.0764045344694944	0.365765609502285	0.05174850796096	0.0459325204952971	0.021109174419556	0	0.0185403731251954	0.0192547541362266	0.0189842607857066	0.0425245495283114	0.0353000256398241	0.0994611737408658	0.0227045216615142	0.0492353412202288	0.0257044357347998	0.0542908466008953	0.224457250400035	0.232071067605657	0.0729028756306356	0.0278114563305851	0.0911934925175467	0.0976439094683863	0.0588608067734688	0.0480831737302402	0.117415267002685	0.0462269952466804	0	0.0956430741210616	0.0210708608734691	0.127545632514463	0.0570895217840551
htr4	0.477775334254861	0.379810130109739	0.785884707746888	0.971938432786688	0.626457453551273	2.88354891432647	0.659696174484727	0.765760807450237	4.31888079954383	1.04378165713665	0.350300348207501	3.86405609067025	0.548367570973128	2.86261516188901	2.45608656690076	3.84624922561566	5.5236412926939	0.511880092261243	3.370857388983	3.0837910115261	0.515197623631819	7.024902803519	1.1026100967129	6.04099939077422	6.43988449930777	7.70348157705842	6.85102491909525	7.17091905749407	6.31584939084259	1.51671226433974	2.09538530816676	0.670763033630332	0.462780761317332	0.705761912409306	5.97786246688914	3.43417692874837	4.11673309432635	0.509053059818356	3.59842686873689	7.12160621490588	6.86054310543341	7.32426016408277	4.82783865834405	4.1773644484122	0.443175688050145	6.50299198025969	6.56403278896101	6.37285657016457	6.19434149147898
htr5a	3.68570200339985	4.17322766451563	4.65020969368602	3.77765207144393	5.18078376383714	4.0846658656629	4.57337860644089	2.09063413768569	3.16968042466685	4.10021852739571	4.7334419350348	5.00960766431149	5.55028050425321	3.99304148389958	6.13594636802603	5.72034273542796	5.40001147356392	5.68118354994499	6.38380699453753	5.85645021963407	5.39026259460479	5.66678384294397	5.46037905712419	5.68508118265098	5.86999109235452	5.4452742973466	5.46902796476332	0.0543659841005882	3.67291084313362	3.91353092920186	3.96312023742096	4.3109865452938	2.44676221474521	4.48826258658212	3.10219996683569	2.94947015315465	3.50526678214377	4.15623035809712	4.1204180679025	2.46498093726914	4.41632627400351	3.86041528603385	2.6634148394434	2.70627558352768	2.96035875113	3.20814416471441	3.58182399643128	3.35249194923031	3.75846853172362
htr6	0.0395562305470182	0.0402729520166031	0.249393117917639	0.0430695476223995	0.027598245408196	0.585053243385401	0.0379301803776248	0.0861858611647291	1.70453937606523	0.0268208198415069	2.37454084157164	0.0927309629015649	2.07628459782699	0.0438029584505911	0.021204892702747	0.470247021516606	0.0377146115745755	0.221722702901899	0.0515438922819699	0.582424569676711	2.380950301339	0.399771130157926	1.42668446824531	0.19408596757242	0.657820945772461	0.0540010276178878	0.647332673803868	0.354331312176866	0.40076268833431	0.845467722368616	0.926749060711762	1.44394546468552	0.674499827972617	0.111975167326647	1.28905137377941	0.405560433792272	0.710839620124055	1.13322262410555	0.0827229013525665	0.104244404905019	0.0221028086709006	0.445569513056252	0.38936161509966	1.61405225401886	0.0230694828764142	1.66003077519737	1.38632671000009	0.992174730237531	1.05011071503703
htr7	0.309599071515132	0.121498354315086	1.52269112844775	0.432210218951779	2.52872722402477	5.85773773275342	0.363900119845953	3.49432020119242	6.23292550195374	1.06158402817584	2.12980719214048	0.188809480524175	0.206912910238137	0.488259476091026	0.164441856332687	0.998505972385046	3.09778864164821	0.274633901617955	0.770380690329898	0.912141647853684	0.955962993179807	0.226529911130589	0.695685355091661	0.235803989270279	0.200623018425405	0.33085852968762	1.89473879747667	5.84389851153826	0.222494577016434	2.5868902661715	1.82473842471509	5.72781341133075	5.41127241084426	0.404816568742864	2.24365032824644	2.16934313818414	5.6511194084029	5.47733323258158	7.28483647272424	5.44308197366539	5.82872124623665	5.74676294227631	5.80434203866228	6.13952941344476	0.133233640860527	1.72550175176894	2.09502023005608	1.44764391669761	3.15998149716938
icam1	0.405958771166635	2.17320331244601	0.0680041803990099	0.00393997198916792	0	0.511187352883046	0	0	0	0.0226624755478262	0	0	0.00881170045083802	0	0	1.65453192047036	0	0	0.142102004337307	0.012801948620598	2.7860873258777	0.506469468534868	1.80127240304229	0	0	0	0	0	0.0124712863343765	0.447839005307377	0.282875011571402	0	0	0.0214331297401704	0.883548599967457	1.43773757278904	0.0132802075416621	0	0	0	0	0.22934666796325	0.0260569299572888	0.128709689797484	0.0228004522570042	0.0138452029730775	0.0163776103782522	0.0659246418339992	0.0766188771506307
ide	5.29392183739054	5.12732333110872	5.36775615231562	5.44902843642019	5.34184346259505	5.47617686995948	5.31737172928848	5.7395597508489	5.02465256359267	5.20842478639498	6.3751484115428	5.82963750258444	5.34312707353386	5.5120662971469	5.31231592823253	5.90514556281373	5.53863748517064	5.6523106647088	5.98233446036446	5.21103556308631	4.43012199027331	5.91951742863153	5.25251443823512	5.76871339241288	5.62501559852961	5.31768430328449	5.56138999003098	4.61423043640377	5.78214485056264	5.42832532983727	5.23447794478914	5.02396454738498	4.63450614654948	5.12408242576138	5.5415083346805	5.24359330397863	5.03304014097232	4.8750369034027	6.01940547330903	4.75436215866451	5.75071850764369	5.43567792751221	5.35164634854528	5.46462089512495	5.46609685990939	5.71879615031204	5.33112367945072	5.53210933097513	5.56015977686264
igf2	0	0	0.0626416102857004	0.00436518388779728	0	0	0	0	0	0	0	0	0	0	0	0	0	0	0	0	0	0	0	0	0	0	0	0	0	0	0	0	0	0	0	0	0	0	0	0	0	0	0	0	0	0	0	0	0
igf2bp2	0.484329137053195	0.564907929396142	1.1865860645837	0.792250917657947	0.666300491845088	0.820970435027588	1.85294031797314	0.911744035584973	0.769547744514085	1.55206995538277	1.744952724124	0.446973428391831	1.67038770087384	0.560243531874027	0.628846556171377	0.487892757536341	0.504492158444133	0.740132985243579	0.645067083636096	0.693141672987763	0.608619551283604	0.735962110538814	2.25399534549897	0.52850310803693	0.405466033858759	0.682828824997386	1.82433255581005	4.03374773216164	0.994241909392682	1.2309126251025	1.57667774226791	0.483275711706535	1.37690623152832	1.31222625801749	2.24894348113407	0.861599071715894	2.40589240194537	2.95315777332499	0.751736037895127	0.684314626139417	1.19232018250603	1.18551613396402	1.74001702635146	0.863742959928584	0.631916061856584	0.812809854876349	0.850794543472235	2.02876107444718	0.907800629863829
il17c	0	0	0	0	0	0	0	0	0.0812147196990028	0	0	0	0	0	0	0.717303858532713	0	0	0	0	0	0	0	0.0348965401178243	0	0	0	0	0	0.0113866990836724	0	0	0	0	0	0	0	0	0	0	0	0	0	0	0	0	0	0.00469945568788187	0.000594428307664333
il18	0.400074433073784	0.0407301665366841	1.46891259444481	1.82029251055822	1.97222122554577	1.9342994261727	0.284065797629364	1.96406590337033	0.291363737195173	0	1.05182956364598	1.66240137835988	0.276146576813566	0.0887769349383879	0.0375563049018546	1.7511177628089	0.144292442374887	1.37781090259382	1.10713402921567	1.19281431507939	1.64297629302688	0.879394981002651	1.56170633701287	0.0528932818298516	2.61670348357773	1.60273303060087	2.87953404987119	0.0824680744280208	1.31418869463039	2.62331311318005	2.8335568103727	2.82552468158257	0.286927798115367	2.52144397102076	2.30098350204641	3.62919226123025	4.43117316585978	2.94475044573643	1.68270902115081	2.19503308172241	2.11222116522566	2.88441871678273	3.65843607203266	3.14132398303027	1.35445478417199	1.42338902435576	1.40170707700869	2.16972462924708	1.92188475721486
il18r1	0.0573848754584009	0.0912841426982149	1.15051556972439	1.80922429231934	0.0722980555178154	0.344093330432057	0.135921489116897	0.0593471780102019	0.0887705046666217	0.164952339386882	0.0360694858949307	0.100980755064639	0.99645761812484	0.0414329876579812	0.0553640328929119	0.474483236714896	2.54657747036564	0.354122418842485	5.40159096257455	0.11628048167503	2.2278209239047	0.0697639008349789	0.972428813335211	0.0532567666949167	0.0647695969581459	0.0916700491575394	0.0731989662119437	0.0342722526597653	0.157068669200835	0.600486683893095	0.0837525545465203	0.12686944619563	0.0544842677156518	0.142705973042969	0.135453217609279	0.107096986465645	0.228471823373893	0.0496158388899802	0.102920661178167	0.105389147941593	0.0962347263577992	0.948860718497085	0.667160653488532	0.272238495975703	0.0671562970201427	0.260277548402759	0.075386389584932	0.263390022396363	0.089960756013575
il1b	0.0141140656273079	0.0445969092065263	0.0235518292044682	0.0104401317866414	0	0.0111879942585215	0	0.0689944635393304	0.00621611025228772	0.0538998475316843	0	0	0	0	0.021960194189325	0.0646895271517426	0.123021727312346	0.129290979940098	0.0249321157967495	0	0	0	1.06373248374659	0	0.188423899924352	0	0.0159329769301873	0	0	0.0111441294584538	0.0237485795363858	1.11839406049031	0	0	0.0635702904326002	0.0108522623743568	0.01363146416573	0.0290876498893301	0	0.0149622327936562	0	0.0122327649838356	0.331475733503954	0.332252027830911	0	0.422430171321895	0.00876660757220616	0.167501478388173	0.0450686476881633
il3ra	0	0	0.00811493865128789	0.00278636741502746	0	0	0	0.022500950324995	0.00833892159198223	0	0	0	0	0	0	0	0	0	0.0140015122064374	0.0168423112704559	0	0.0115148402940453	0	0	0	0	0	0	0.0115056517936635	0.00778743615826561	0	0	0	0	0	1.05413789190732	0	0	0	0.0318406972122925	0	0.00217784198723863	0	0	0	0.00269764310834429	0	0.0644906500438192	0.000956646901425726
il6r	0.418732374873228	0.312924765614027	0.689574431800973	2.53501956061118	1.40667010380205	3.80771877538527	0.32421439666377	2.57783331812299	2.20401535215507	2.98270171248727	2.30263683296339	0.96573649257749	0.342669314579954	0.436208542211718	3.88852190667336	4.97696212919317	2.40068399506218	1.71602138483881	2.35800937200346	4.31259567975037	4.42992875745479	4.14779928038082	4.32073701205023	2.87133885344948	2.90442500159004	4.10394765007973	4.57197955608992	0.424575047420606	0.481546431394436	0.556040491419032	1.48496771948014	0.518371674639759	0.335475938363719	0.629098812215749	0.86361214249236	1.05282346400727	2.02625431647918	0.521848371961606	1.32778817687286	2.05289032646262	2.11279656493369	2.79485132296397	2.68446888085337	2.03985408795404	2.64883715947059	2.95260608697114	3.17109778835273	2.53060765655867	2.10776974244523
impa2	1.74999002294866	1.27764164254722	3.01933931125385	2.34223098454099	0.820798029178722	1.29233986356619	0.718456656194292	3.98959435471558	3.8474366062957	1.76905984536587	2.04761527810248	0.0322991524854472	1.10966928651195	0.203319825242974	2.48633568602678	1.53942457014769	1.09513684116921	2.38423660988969	2.57285761113814	4.59705428857755	5.17216102881366	1.20921120337046	2.90474078133284	2.17844876566225	1.37436206921909	1.26884175218153	3.05302784371725	0.176756703238633	0.183063333844284	2.01289351326042	0.541253802527954	0.109977747047575	0.222811718871795	0.166147740425649	0.41951929230111	0.4170893119706	0.103384865052955	0.444764946298948	1.84544081681878	0.247312691101108	2.0216594987536	0.456710849374447	1.69202900930712	2.95381671437948	0.0457398949330189	4.79666049891312	4.9494255553118	2.71703668032085	2.97345329589566
inpp5a	4.65390755213597	5.3968386072585	4.68953494921188	4.24664575509725	5.15329203438193	4.98719182718792	4.79590463506824	5.39925925962129	4.12801041099758	5.17513565173332	4.77825358105163	4.92517072246099	3.66039221711255	4.56609179898247	3.26601319880941	5.18350533209807	5.03490374601747	4.99987420954236	5.32886080088827	4.13614018873942	4.99006687604633	4.28318749958639	3.852601066552	4.82627614177538	4.22117001819596	4.62069355297083	4.92545821150127	4.71638483520642	5.12982409098877	4.7481130227289	5.22451975476213	5.19058689093266	4.53060865528286	4.84620008359758	5.41301162700639	5.62708919593769	5.37131902076196	4.61828658798947	4.63517975227709	4.74421568008897	4.94197218466985	5.0740148212244	4.82554351315496	4.88129709635611	5.48186777545451	5.16613684519641	4.56519800344027	5.00581203123078	4.93516009815972
ipo5	6.0861544769286	6.12970549160437	5.6747911409226	6.28340863374687	5.59894887726587	6.07383925420942	5.9241128227937	6.34909608836437	6.51135254883827	6.78687657818737	5.72685726212837	6.27346112555533	6.09884705125082	6.06763341473764	5.94334510371217	5.16976533836398	6.31203356402683	5.54472718863964	5.68911792037333	6.48570663134822	6.45837855392937	7.12110926429039	5.65962349565963	5.40324378744822	6.47722778485796	7.2428977518738	6.44027694244021	5.20386574728	5.64174701556779	5.76206866161368	5.11536517531457	6.75520724142117	5.57131489565173	4.99724043535054	5.55774788854977	5.70730403250327	6.13481890780763	6.10799934777347	5.83746209096911	6.5552608835857	5.95998727328496	6.21114571449724	6.25473410908844	6.5366444378267	7.67081655036112	7.64996820732135	6.95047994003366	7.15518683098051	5.96595623443026
itga8	0.51939898665507	4.76682470264332	3.98819098703986	1.55359382257181	1.92804511380273	8.34686541181482	6.56908936266957	5.76040006110884	5.01839823931639	5.73642284128086	4.57700931290574	3.54880149408318	4.64484799592967	0.623670338611514	2.72949891173405	5.0185570482425	5.23804850827413	8.05664961750139	8.77252264189948	7.86008827256712	8.32320562749574	8.19918735733017	6.50033804111126	5.20749851185234	6.77001601818895	7.48165532445609	6.91731110485318	1.07883960930086	1.90234375776402	6.83636172386501	4.65794678535237	3.84161670709728	6.43363151151969	2.4313588113638	1.83541653620415	2.24429299693597	0.809915122764176	0.374567234735115	0.873302555346928	0.726764267455439	1.3556041075298	1.73033080025041	2.8277905361889	2.20560621122351	7.1232316320994	0.844243505786831	0.944339431916789	1.47275970034747	1.17320887467579
itgam	1.31452501599526	0.501224196248639	0.998857149389004	0.937018298686535	0.533549992633835	0.505561510622122	1.45284663258295	0.451114766264909	0.934861801257529	0.36362683506636	0.412412148125708	0.251819055413271	1.31818950251099	0.552224677460414	0.316400422117853	2.1893968253322	1.15350509459038	0.521770798798229	0.358763190995336	1.18214473215957	0.561097340242528	0.374323621435328	2.75023036900492	0.392380735091883	0.375904427464075	0.349913827727229	0.511419864298302	0.720663103442392	0.409934400519601	0.535184733638136	0.606173468575033	0.37936810787005	0.416182220269555	0.609389420517795	1.6335559672754	0.791771904267445	0.467267479691827	0.505097534132225	0.448248472940594	0.409568203613236	0.35948080138894	0.476919156610089	0.970778573359191	0.562810572355099	0.331183986742638	1.00895745579481	0.364726498296845	0.988602603041124	0.61372711071089
itgb3	0.644092670813108	0.0408761910331941	2.10084726793772	1.38659151876588	1.68319754810162	1.5798414586934	2.14780701225861	2.49485724813857	0.203064706314867	1.5574511560893	1.44745260409225	0.264977573017864	1.79411103713693	3.05081403105493	0.0654068023011768	2.47182290239179	0.392314872641272	2.30463731882641	3.05348484356832	2.54607150082184	1.79691364226805	1.42856039566831	1.62359027510227	0.815036850618803	1.11608846212157	3.4754334748341	1.4612957135918	0	1.38739983203548	1.06986894325894	2.97397835108391	0.453036177386842	0.0639597418176785	2.65510207648431	1.78768203920081	1.31078703670045	0.0912183929030142	0.282953532407675	3.27986341470572	0.776983549050083	1.539071286195	0.90728255530246	1.94956545246424	0.544258543308985	0.0508880546406479	0.571061588390365	1.44737564978918	0.99076591485981	1.01479513363679
itih3	0.0242673128126486	0	0.912940835381231	0.834513902946368	0	0.605203477506609	0	0.057909830357705	0.0162688211149332	0	0.0226356773633747	0	1.7231530383735	0	0.914126732685707	0.464734285517919	0.941862850431431	2.737597780287	0	0.301695590099705	0.0123937489073471	0.0131974042110021	0	0.490314348233836	0.377121997343954	0	0	2.00002360193713	0.0161615672551526	0.0088845627574772	0.457934115378366	0.0119502766195828	2.06920351007407	0.00916572528507506	1.92537322402563	0.10489723854904	0.472570820476797	0.777687045046992	1.31719894926222	1.72214965222888	0.897174108103993	0.890858909525361	0.825792574360435	1.68749885206314	0	0.375076288223282	0.852130845262191	0.80938833636456	0.870382030636286
jag1	3.29599137758659	3.61150701224418	3.2042009420925	3.28388090524402	2.668939997043	2.65648701417102	2.78477411432449	4.45123047250499	2.62931169589677	4.64941969448133	2.28056138286772	3.31152722606063	3.42069467703788	1.88558261445507	2.96994429143235	3.48690545762433	2.64745040202607	1.58063031253527	3.30638428464082	2.51772690521128	2.79827592473973	1.93711082992266	3.2485040601378	2.72230936988744	1.69467575009798	1.66413982956519	3.59259729927808	3.47804590848744	0.107308340391969	2.5889506900425	0.86985258589092	2.60265174439964	0.0938823871410191	0.628423331175284	1.33430092900143	2.28529986822602	1.21663593645475	0.175231938242988	1.1956920400173	1.50032593611708	1.38462550964472	2.57542383266549	2.34099937785221	0.623699271059716	2.36187415504749	4.98031316460442	3.74631038522415	3.69065995520289	1.77089910963494
jag2	4.11604913179695	4.90096463315077	4.06681383479169	3.81626186234292	4.533282947887	4.1390605733547	3.27692699505288	4.26465072514964	4.54645117921283	4.45516104843638	2.57375783682367	3.36050709066455	3.68887686327689	4.1712849875649	4.95803362488329	4.25976146648055	4.47978658310036	4.44281071934348	3.50993029185898	3.15123110135203	4.46582465993808	3.3542497572002	3.57463924481495	4.64090270147331	3.31295359661467	1.93076626685602	3.07206699643678	5.6440418780675	3.58562584604983	3.91870973494086	4.09990601259829	4.31727655080468	3.93805493091413	3.31773435803426	3.51855279363441	3.76396463682104	3.50256764153168	3.36442633591814	2.5264778954646	3.12129469626747	2.92271765977925	3.24559931135027	3.55710083158567	3.3784887993602	2.87023822840178	3.96959209912788	3.53879218595623	3.97138731782715	3.96251800510894
jarid2	6.12722736147863	5.03466252586094	5.66760491974003	4.54831331215775	6.03004269760788	5.625265812884	6.04511310179128	6.46032614007326	6.39699823651056	6.0472057261481	5.99434144263846	6.62270827940814	5.97207937828156	6.46446586386176	6.53497451806022	6.37490801844021	6.62167388638425	5.94044140031589	6.69664168370709	6.95438640783773	7.27791223889703	5.81822220972087	6.26483627323494	5.99708642269464	6.83926363664983	6.58101102269814	6.41755247061323	6.68799105540066	6.88163183042409	6.86336351207251	6.64903150923022	6.3249651953172	6.07143490282091	6.65147496317809	6.77663252840528	6.71915660194172	7.11400526463329	6.90923451265644	6.65100977346033	7.26503513296078	6.94854303107861	6.91926355940993	6.92344812593349	7.08690570488892	6.8060762823733	6.58745185608636	6.68880405784507	6.44654804831582	6.18446815790292
jun	1.271711527297	1.04821519386871	1.96935139865149	0.915477288444669	0	0.90071905298945	1.22772331000601	1.12287620563565	1.70436992102444	0.0222361693122764	2.29376888908095	0	0.119221948691233	0	3.66309017703319	3.37856529605967	2.49035701684043	0	2.84183050439128	0.276713199553142	1.30877276449084	0.712572389009658	2.21160846417505	0	0	1.86831631410863	4.04647416055184	1.50441298531673	2.03720831141589	3.1266152214057	3.73985951895054	1.61537679682428	2.79106048340364	3.48257355254904	2.78665304823793	3.04336062573169	2.44102810623523	3.04025342943164	2.6792609756322	3.87436657931266	3.64349496873926	1.25282626364263	2.53111605258587	1.27764884879414	3.04897783185075	3.11582361130162	2.89098436459198	2.6677974263894	2.85770017158477
kcnb1	6.49162856184657	7.04434027850501	7.11217228605167	6.73249727166733	6.94024047759947	6.45698975432434	7.47313699166306	7.22845683836365	6.87261764161363	6.34237575393185	6.95643550299944	5.89588501612696	6.32767487345799	6.07850673287911	7.45573057925998	7.4572531158947	6.54338692088167	7.26080694779234	7.19744513205035	7.68329224589795	7.03858360654671	7.54674072289635	7.51069415981326	7.37800944417622	6.52727731855603	6.65224231891459	7.26331410188428	6.69944941903342	7.09007725771344	7.1124328529055	7.241097452447	6.71591352312183	7.31541015693545	6.98797385942029	7.59285446294675	7.39302835797857	7.40911089627987	7.0941641877596	6.79231092893222	5.94395025047114	6.00944618393202	6.21708432178529	6.42585772979539	6.27123340915204	7.09925970257653	7.65632773999528	7.65789922190008	7.36124640376138	6.96589181683453
kcnh2	3.65498010813606	4.12132193445715	4.46070981515777	3.71925506298072	4.91120045617999	4.03022881786551	3.96867992885936	4.14615231469035	4.49788652187619	4.24414812255104	4.21456831148872	4.925500280278	4.13536726164349	3.96952825326038	4.88806300771219	4.13207142676996	4.15079195777124	4.43892019434206	3.49161193450731	4.76844362074553	4.59259802219966	4.24034379665148	4.23744788278467	4.7726804307571	4.25974949273087	3.40638124014908	3.4891952353255	3.2454859971567	4.26082677453748	3.23553188614162	1.97774216038093	3.30321569715104	3.71585837763187	3.66629656578664	3.8780293444451	4.05496406678599	3.65552745001408	4.20144892796001	2.77664185087691	3.87772398435776	3.72262487502967	4.01791377366785	3.93214314951725	3.15852701636545	4.35849667318809	3.26573123222195	3.14838725851509	2.73940544489833	2.79627490556796
kcnh6	1.38025492824306	1.83577854909582	1.29462902585744	1.69321375817774	0.0321527990062225	1.93617124643914	0.699588873829057	1.48386856107674	0.0545961239179297	0.461425025363484	1.56150202282646	0.861463975138455	0.519703593099799	0.60101017896757	2.84398508259546	1.33908731454951	0.0307554295269867	0.0134681141886284	1.70795793238423	1.24248558939242	0.0433791137430834	0	2.26368289335115	2.32717361378829	0.0986813576913156	0.0171790658247579	0.183418798148293	0.0803496658978587	0.405284283250399	1.07644431319589	0.828612913450833	0.0290041807949887	0	0.991940454555213	0.4181428891382	0.701835727560465	1.64460401829549	0.0302285273624466	0.10252554109299	1.02992440338252	0.0368498638638961	0.699836323496228	0.540856575543605	0.0984711049610308	0	0.488832387520043	1.29733254310327	0.546004032876409	0.553228576482487
kcnj3	8.80648849640069	9.1608603290932	8.62602072622735	8.71175157908264	8.46433092531907	8.73575352815369	9.70735475927594	9.62270142330289	8.83904698596704	9.82675414577897	9.88388956451098	9.57735911925505	8.54205806707427	8.01907107810067	8.86278189016932	8.98807249083129	9.6147998903915	8.32483683040966	8.86790181236082	8.83257218827476	8.76219484262382	8.83949028493125	8.94940455111912	8.18807508522988	8.52579485773389	8.65045660989602	8.57826016525136	5.7406917885527	7.84658015856512	6.90014132086838	7.70591126428448	7.91537153530323	7.52889759327568	5.94082937192228	8.06550660609346	8.2111755692045	8.51435971683409	9.11841964048999	9.10070348363432	8.79159109648091	8.71244396206048	8.82199801591164	8.82317329102531	9.04223643407962	8.61874110720539	8.25600372298844	8.40613306525832	8.26845039094662	7.88798794950589
kcnn3	3.02195994766296	4.76255298985427	3.79422407654067	5.36366640850629	4.9887335149251	5.04075798904553	1.29698440506294	2.87164360852166	4.49587703561162	5.36187619964968	5.74426184922783	4.75853343343992	4.51914794648842	4.25355845763571	5.10976430705982	6.58021621364868	6.405817298087	3.9422458622415	5.9921976037369	5.38984720492026	4.41812283204938	4.90511246065809	6.27830183764291	4.76739231932208	2.90641766037306	3.88148214698783	5.99324503723494	4.96362814656857	3.13578277268161	3.92147138847921	3.49926708608528	2.34138185155694	4.19226500397462	3.19462629101429	3.7189728705113	3.44263028758282	0.226755493128354	0.315765608704555	0.998391725224063	1.86749450873755	0.385719823410289	1.59451377158184	0.88474466403664	0.910582245429995	1.3169860846388	6.16977288126806	5.1229813289681	6.14261644247954	5.3576525076989
kcnq2	5.93934685059525	5.34783967620904	5.8210402750732	5.33235361363481	5.73672107089975	5.91881163794641	6.24945945318361	5.98833645086705	5.81143388116802	4.67025051826341	6.00406659461649	5.5223930690392	5.23655679583588	5.82681651640136	5.7793304348638	6.10610516042333	5.39607301111041	5.56595683912352	5.79901153927542	5.65492331604021	5.50626583250231	5.19889358971034	5.7761955594449	5.1619255103121	4.89432007134294	4.85854584391541	4.96697385823128	4.45744051963258	5.9446380760466	5.96197455815899	5.79078555524661	4.83712199869295	4.96615671043936	5.5047243548551	5.7910921185567	6.03666023257897	5.55873654395526	5.12648258941481	5.02468844935177	5.11697780092873	4.58011173268472	5.08142681463079	5.32417859481533	5.07320129660044	5.30568799350244	6.13853786031984	5.75221211788578	6.04333728613392	5.66213014649869
kcnq3	9.46859574504777	9.47604946206022	8.75314552910635	9.51756306959791	9.1879979983536	9.32489631915968	9.98985256050001	10.0297286270187	9.2515686272395	10.4234874120795	10.0585683433949	9.75181782516646	8.66595421011898	8.3799711331529	10.0099300394623	9.70159795291396	9.52250452537643	7.25521095555549	8.75931463605639	8.90978421797399	8.77925190827053	8.52075632811329	9.102029189348	8.50154041330276	8.8965735639119	8.27549575730351	8.35436849580559	8.41832088656914	9.88645093972993	9.62537330604719	9.82903652555797	8.54839896693545	8.75151488488948	9.11141954173108	9.51099307371893	9.39010298482726	9.58788301275647	8.74359267749998	7.55981927026139	6.57785620580967	8.13461901444332	9.06764839215099	7.8242156983797	7.5555075972552	8.99160580196512	7.29565636905688	8.53613084680765	8.84843801700911	9.29379222098168
kcns3	4.23381891251158	4.16466439679496	3.22505472466539	3.83583535992587	2.16981751986414	4.70420628151772	5.87856247962616	4.70202440319527	3.82026633959457	2.88598915277066	4.73568955811983	0.583459247110593	0.199251146738803	0.417240247621868	1.94744159500996	0.118435028548831	4.32011362445129	0.213649495855161	0.183073817659435	0.169292192813066	0.21011149618429	0.123302543804838	0.73960850039929	0.11426152110412	1.67589983984931	2.27383333123264	2.08350359057246	3.01293944674865	3.52972523958682	0.207590578489092	0.220346771776095	3.08861654434637	1.46629732049897	0.984751273085084	4.86753355633967	2.67337576600426	6.28319157145228	0.131888066938711	0.314006326070149	5.09106042159673	5.72136279902175	5.90559967586801	5.46452505150379	5.25604741853049	5.29612892228053	0.173534708617138	0.957710846740638	0.290213953219391	0.244674827334427
kctd12	4.59486883767652	3.64050588031789	1.82867244122233	3.22532275923042	0	4.9003110931493	3.41281083681094	4.11017152809222	1.40059737941697	5.26198180846417	5.89505123284847	3.60795073628787	1.7766524701682	3.58822602168387	1.72587879373178	5.28509983454683	5.65170348847664	4.45346667508476	6.764647745504	0.901021470120158	3.60615987290107	4.36975711519865	5.07521882712844	5.09029023767861	5.4496743919723	5.02030745109169	3.74833741783548	1.88028077343156	5.68390087784989	3.48998668492981	0.012052757900991	3.98118979267538	2.57351527445413	0.76094847753734	4.55354823686607	2.44661058638942	3.97038537044289	0.0410900821043445	1.77719008647407	0.26297030065993	4.14406222203898	2.87825586058245	3.07428859793817	3.63203044907276	0.0232593982290619	2.36476953299414	0.877320494686358	2.97793766812625	2.81601220219112
kdm2b	5.61125566907604	5.90143698841704	5.7659639903555	5.59252595607929	5.4072303684247	5.42151332416182	5.8663665198195	5.5059195991991	6.22443864328696	5.03999998013558	6.06200606020224	4.8409137979874	5.19008639414968	6.06037389918376	5.71690106601417	5.86008172035469	5.80873770066512	5.50075362255209	5.65264567018206	5.55716593384404	5.56055728863447	5.42156903324606	5.11668904381069	5.71073382196034	5.56378563338947	5.23258674003167	5.27701658980713	5.21047501676538	5.00435001367346	5.79517922695628	5.21324831179221	5.37596367678719	5.66094521219172	5.72459581496954	5.82823660915168	5.54901602167032	5.62645648397874	5.44902087348893	5.23108605555065	5.65567425209773	5.37762405815849	5.49512155174781	5.95966088268606	5.32479505333025	5.21610159830998	5.39182187498435	4.88290158648925	4.9933749692022	4.64122445028075
kdr	0.0640486334042496	0	1.60535580856599	2.71335906019776	2.86943907168312	3.48717085394214	0.0443920069016229	0.040186820564369	0.268349482276127	0.0235151914601255	0.0336888945834365	0	1.36396423196539	0	0.021204892702747	0.0408627280024119	0.0588879182618633	1.94889527300097	0.0676981442247759	1.34367470898531	0.024319622452244	0.12015241790432	0.12464493722442	0	0.0829207072413611	4.15215039410554	0.246963203673354	0.0605604490213717	0.0233822045130262	1.20066130751753	0.105726533399362	1.0092747633483	0.0310554312324103	0.155416623346545	0.519622435610983	0.0513530976997849	0.0527739497188142	0.0280538624699356	1.58636701622284	0.0788575990256287	0.0500637760916864	0.057966243619471	0.370102463779604	0.0418491653297153	0.0855092710308414	0.0387374304410451	0.0207905231335538	0.334901006746523	0.213805648397422
kif17	1.32813567953264	1.49654957847946	1.68929227137103	1.49035940970395	2.43430927171672	1.4215545053321	2.02632323622598	1.43587332477386	1.57418431228987	2.03082866491257	0.194379596972447	0.350761660366727	1.92862508662697	3.49460125423078	1.43490466488481	3.51048176362621	2.9907732508627	2.10311307119793	2.44457317200601	0.926985581113543	3.17548198227483	1.84327791620526	2.58667518901834	2.75149705659099	2.71177709663127	1.69657001907427	2.12135669891794	3.20188201473633	2.43916233233092	3.62884336070745	3.37994869161314	2.91291082923283	3.11308542264016	3.6297177790759	3.69304775379637	2.84529971304122	1.92285334535341	3.23193062976868	1.70564674029151	2.36131906117353	2.39684246979641	1.97880915723243	2.9682742438103	3.21951980588577	2.79429720175251	3.69053852936057	3.23128747114532	3.45336312158706	3.42263192068551
kif2a	6.35345791994911	6.13946028579514	6.48420533292426	6.64703411818144	6.67776642718311	6.61338033291066	6.88059676201591	6.36296864397054	6.59461393511623	6.59993827504048	6.9406539889644	6.93323375868453	5.92435623110432	6.14734903458244	6.80995316759899	6.8912362864357	6.99735157769748	6.89383591170818	7.03058150989321	6.56434996683311	6.76390655279526	6.71705918766782	7.19164920427983	6.99727976028579	7.27361957501992	7.0476306481504	7.0473528706475	5.90381582360903	6.12170486928922	6.62995237382582	6.16480578367313	6.49974991677359	6.18428247671221	6.24238604732914	6.80789531622862	6.07035046906415	6.23311114498546	5.89808449409672	6.61582396933729	6.24275358850482	6.43304873805749	6.09308876412435	5.96198835432491	5.83618445316997	6.53626851106988	6.10401138768299	6.04214504176714	6.11354882154207	6.19126594075773
klf12	8.27458650599883	7.80144588577915	6.95172267984261	7.25624792741146	5.51718304905347	6.66944267128258	7.55249491086886	7.59206716540353	9.44873860579034	6.01658369996213	6.96239642833727	7.43814978942783	9.20024710995277	6.76719713074904	6.2666034004825	7.31868949845935	6.48218686936582	8.70832665232085	6.91263727957929	9.86721721224258	9.68824940329528	9.70195256145766	8.66539866594796	9.50743878966965	8.97597330081313	8.97021693502041	8.18193937335315	9.70706101391006	9.42661938552593	8.45492649001717	8.27531706600715	8.33508401523585	8.84182139343127	8.40913354062564	9.58543029012368	9.0202042908736	10.1813196333318	8.52181626646004	10.0346898197381	10.2036541877095	10.144449765983	10.1233725643848	10.1273012341512	9.753396399498	8.56189346737126	8.1698875760449	7.18483905197865	7.59553484018562	6.63328537860242
klf5	1.95317409245613	2.13064531805673	0.421143044227891	1.67529067244463	0	2.28678633802743	1.89227520695286	2.17954944041717	1.1431239080145	0.279328296826803	0.0187236996321054	0.0786802436004052	0.844865187642299	0.0387473867161497	1.52338527456031	3.71776320114703	0.0479530785067356	1.0153584328189	0.0234896085002135	1.44848258925539	0.0775665570934453	1.04239872988811	0.0131548113366928	0.373978785434879	1.42485462975976	0.0200984214164807	0.305442090331745	6.31272160884126	5.32576399509813	5.91223390733162	4.96182636263129	4.85260614372886	4.54687453617784	4.93472849301863	4.86059887776257	6.11680992004713	4.01510835524561	4.11744420450901	3.22331462288669	0.197339552054935	2.37767587213698	2.23079109950569	2.26134412384202	3.83057113868974	1.66677209338934	0.845254216917874	2.16419232183104	1.60739249005057	0.72772411272923
kmo	0.0777249563368683	1.72384759137693	6.81597485817731	2.01881538619045	4.8286880394302	1.33014751475236	7.27533965040651	7.64908794587398	7.69691801667979	2.43392571865372	0.34776784877659	6.21699148804792	8.36529734687347	5.78656172869204	1.80870353290813	3.89155911370175	5.20338905315124	8.82232222646854	8.35077317603482	8.24710746934926	8.61986328069299	8.51144683617426	6.48592449751807	7.98650199863404	7.85479656872538	8.37282834721286	7.77044274132315	0.106722755142177	0.0744476726023837	0.712912737970761	0.130209170544433	2.07800569921482	0.936133165125762	0.0725160096308277	0.728829817073356	0.187176272845889	0.0741800465934813	4.12878862700136	3.92355975755993	0.811631132023807	2.54643562780799	2.38184603844168	3.21882982964047	2.21193097861403	0.0861604606139367	4.99079203762974	4.47802793690954	4.44861686352501	3.95582204852193
kpna1	6.26664732327471	6.65441620663165	6.2005051381338	6.7513257972975	6.38886594328822	6.65723626275504	5.99991050504747	6.6267775754493	6.30247022255178	6.57679737860269	6.81134412121765	5.82419427549595	6.44557095246484	7.05065971483363	6.27158180023796	6.55534177268132	6.97884966030851	6.65761514079614	6.41906471299525	6.2983300431055	6.24301037353078	6.50619712068761	6.97156999353793	6.05872430671283	6.49645180352734	6.92578881242012	6.82270809952144	6.74983108906801	6.0097500296278	6.30116545753317	6.26241943873301	6.09865346635911	6.58044144177006	6.52367658303302	5.96875893843872	6.1192079985069	6.48984940514014	6.80334587819452	6.64262851116718	6.62011305845758	6.59413900130748	6.42328519884874	6.55575987536272	6.27477042909094	6.38517957907544	6.94618647220332	6.91560395610252	6.79939599631207	6.99562018914774
kpna3	6.36121794627212	5.58989708586291	6.32421061558112	6.45853506582258	7.05699757184286	6.85772601355881	6.73424300564608	6.30212691036849	6.54163470801671	7.29131650432406	6.89055880606022	5.73612858828731	6.7088623410013	7.31887772010251	6.86529034342393	6.46301701123943	6.38910367775328	6.57778787090564	6.40526793811341	6.44225929719184	6.32127909683834	6.23778109277262	6.19625883859789	6.50524976586763	6.67087573448939	5.55035277966005	6.35911437118852	6.53948904188489	6.66714277351154	6.45430751994023	6.93518815611757	5.86199083574986	6.30600097188545	5.72880512695752	6.29951576050468	6.18030522953046	6.24160244718139	6.62694530535265	6.08657658460562	6.73913589321694	6.38266690694082	6.43502979135906	5.94426696012898	6.84082008680346	6.43454950270741	6.44626483309122	6.60529460419263	6.54846020701839	6.75298121792909
kremen1	2.71574595339961	1.90100607263954	2.33759273205396	1.17419904417964	0.29054885011417	0.751391734585876	1.82222398417239	2.22654225395243	3.95732402186842	0.42296374518527	1.06803437129013	3.64015629200169	1.78317747581263	1.83449942702674	0.156615754974362	1.22421189284204	1.80135196841699	0.441008416873603	0.185254078475557	3.93286816107548	2.86730412597617	3.06540201114134	2.93766152419115	3.72658834655757	3.00614110544822	1.1211211283927	0.451040576848571	0.407032358401779	1.64335113503352	1.89538569025297	3.44842446602907	2.84397693195525	3.48033644061907	1.81565153721555	1.21885585747361	2.74692155846808	0.376059400263647	2.72204119753388	0.153093474155965	1.07038596159904	0.582629219735861	1.09181206383021	2.10260841715072	1.15601178187402	1.01334755429112	3.34661468548776	2.59087896347513	2.91447162548418	2.42124366178764
lama1	1.68674733858561	1.99853921725217	1.42797672083186	0.854110738920178	0.460465581685877	1.51092992652736	3.32199053337757	2.30508721623901	0.961362619553711	3.01371936713708	0.408678170582369	3.09023271794389	0.490666649163294	0.571700009388421	0.460712163355862	0.643479239339765	1.82223667204882	0.451185786129095	2.0523481053687	1.96997485170439	0.733025325241054	0.446666691029552	1.55702599026491	1.66788772108759	0.39552307197319	0.767721317444307	0.51074382804873	2.34552965245451	2.08555216120005	1.0679206205761	1.68212239592798	0.937901323131484	0.93352384261927	0.747966509889778	1.1536726668756	0.996978792899163	1.02832493417567	0.880031825557306	0.53755073434153	0.802122228394188	1.2783142985453	0.777552779256177	2.26183409532844	1.22852405823797	0.477454871187149	0.744161526225582	0.466673577858336	1.27341234613558	0.882302865781594
lama2	2.06719981890775	3.50255565833701	2.50804513372525	1.35973840168082	2.84810462376328	3.01450683941711	4.15682064933772	5.45868909869489	7.3578035904548	7.03064334123728	4.07880915636541	6.66128434370721	7.22308773420427	7.67623741904827	2.6520785360147	3.92836599255839	4.95164068271731	6.53004846220581	6.90722160444795	7.17624060929704	6.52030847700708	7.01773037863081	5.03287012094939	7.97185844783974	7.5385055901071	7.4152141202696	5.14432473883787	4.80859346435936	3.82079467028604	4.14090226099128	5.94306822271414	5.91458122010502	5.93060486606059	4.92055184248963	3.84524387355063	4.12927657014472	0.975097321478477	3.46508567342432	3.77838321394682	2.8446376908212	5.96947368655928	4.54409420557431	4.23755369956733	5.04820270783296	6.88571670391087	2.80910704129655	7.05959683006696	7.22942821386595	6.43702206995352
lars2	4.68494930339898	4.96899124733154	5.16449818896559	5.20749657133305	6.78544133721249	4.86007173550067	5.1602886087577	5.06479280963964	5.30507608283316	5.38901562933125	4.23325073678102	3.472875245509	5.40925088268905	4.80027726660962	4.34540286211059	5.28753359801289	4.51257014640279	4.9559339391016	4.94515119888261	4.87888949632113	5.67353315243045	4.57344817424489	4.0362076520605	5.06035519064288	5.20134490903086	5.1271056917048	4.65082836479949	5.63261036124647	5.18708381289687	4.95388748940522	5.1786596089975	5.18213091161389	4.93423983899385	5.15408292685404	5.34901338313177	4.72962179303258	5.01927378765145	4.5882215438339	5.48801649638147	5.79574661039671	5.76558333572587	5.53247750165896	5.25976688133315	5.34942617893252	5.64830877440635	5.29918906445592	5.34892489255637	5.37051368017385	5.1227318871557
lasp1	4.68914733405744	2.78512155034955	3.95848311640352	3.90568678966773	2.32886518000747	3.80597071367934	4.03794618619038	3.18617994073064	3.15933160735342	3.56180292306045	4.23528292627259	1.26961489619315	3.06246161724625	2.90951583418412	4.10961539073104	3.81381679007946	3.61827202046954	2.78372337636804	3.88189030416135	3.3065197783492	4.0465470242212	2.89339094787552	3.6626808497472	3.58535798539965	3.78424337390965	4.08711553426646	4.6222255182703	3.51914494529295	4.21906231870628	3.97360420436795	4.39243297115418	3.64503375612593	3.20579911300607	3.93872888436544	4.62198333009454	3.72600382740161	3.92012929629467	3.82766336771324	4.25017462035841	3.92780478944336	4.44770045188873	4.24809379344708	4.16900122062396	3.58000410303218	3.82438274369241	3.83568037156864	3.54763367097185	3.76314457681679	4.14212503342611
lhx6	0.166087591433305	0.754639551042994	1.18272915885689	0.446370264469544	0.0639672773206711	6.2065525838827	0.0495138837829541	0.0629100454023334	0.0978364596270763	0.027105389811076	0	0	0.0193785295056716	0.0791913995348574	0.0610827771275729	0.0491999718231336	0.0278783036346002	0.038450650676951	0.0435243230522492	0.323636042341475	0.234113770312655	0.0431007591254809	1.14894516460376	0.031601633706408	0.0639049771263087	0.0241185248286306	0.0339425213661323	5.88610454033945	6.56040406910425	7.0535371293848	6.95684308794594	6.62147360031748	6.73816929139749	7.06767850917346	6.02678501275255	6.36241412964851	6.64612837545869	6.84620871040489	6.79763688635726	7.01561241629465	6.87050528302159	6.37408902546283	6.84218060460064	6.77577223537905	7.08722307935837	0.493879499026823	0.0195014673053121	0.321604779556997	0.543653061808452
lifr	6.3004369457954	6.56993047466787	6.10614644199025	7.31550681718651	5.17447433290289	5.36277074030204	5.01655292477626	5.62000775024819	5.31086285741753	7.75397497618359	6.07356362664516	7.06763441493956	4.95042362085322	6.2928194722657	4.56606804632934	5.78701787043625	4.82585582741962	3.78444116465162	4.47213550291282	4.94059855450188	5.0317013130012	5.79998119945266	5.89751175259943	5.34018766087354	7.23232728687304	7.22878031429739	6.27573678016315	4.71252810094575	4.98439111427271	5.1378875082285	4.80718075764396	4.21309527417567	4.02132070238255	4.57872380192615	4.82950051122806	4.07337553368853	5.48693121143053	6.37746234005132	5.82586650972199	6.62191633158054	6.04134550247145	5.43230169567847	5.75060221747397	5.41081527603985	5.9931381193138	4.82410947969281	4.57914695320575	4.84404512714608	4.51307568998647
lman2l	3.1410799218609	4.12219104992672	4.21933233934948	4.33715124352572	3.4759807103973	3.98552228915506	4.43066269311964	3.85940308980193	3.87771834009112	3.06890310197519	3.16209125726875	3.26240008170936	4.03050753169357	2.20780353918386	3.72256460526408	3.1341519253631	4.17953318416471	3.91496054058621	3.06242448717521	3.34279124047069	3.99117015976087	2.64060288266736	3.88198395398406	4.08605535751395	3.76049913087283	2.74998448988594	2.1245405528994	4.12365518915848	3.18308548955068	4.05425044190436	2.81585000661734	4.3648268424396	4.05429064860953	2.37948871819038	3.80655534442328	3.49606525339977	4.03796120465258	3.42397999903148	5.13247451791074	4.61028405816029	4.24208988850013	3.4831389865086	3.15763101977636	3.90519491370822	4.4567516858077	3.82141042165123	3.95812467464214	3.72846694192234	3.65197047424695
lmod2	0.0158189771214068	0.0795953901462442	0.00228528628661267	0.0123152288975458	0	0.0131132665618867	0	0	0	0.02720162426084	0.0177710875427181	0.0463074228690559	0.00701597159910843	0	0	0	0.0274996382165025	0	0	0.0160824045896488	0.0126197429309629	0	0	0	0.015128450300911	0.055567313479811	0.0139144723028871	0	0.0109234109106945	0.0344006882608165	0.0103159022692157	0.235241487665269	0	0.0233308659156408	0.0120123259646859	0.00503808928637617	0	0	0	0	0.794445752651069	0.0114009889271697	0.0849843100769745	0.936302839452915	0	0.0539083835943635	0.385693386690493	0.117326966209439	0.204917469050094
lpar1	4.20974226484695	3.33420087937555	3.99953321084339	1.0711362650412	0.308011104790363	1.85466121258419	5.76105481447899	4.7479984814523	2.17340477214073	4.68008719069636	4.92342885265414	0.121119072286917	2.60558513828847	0.600901156026446	0.257760238514864	1.0532225622214	1.0956740071533	2.24717945376293	0.657283261042925	1.03566218638552	1.99376511555358	1.22249676563427	1.39531925279354	0.215293735494425	0.172737962015216	0.402065350107057	1.46755751552629	3.11870992906529	6.39236648096127	3.98845179836638	5.85720211912287	3.90067511842119	3.2261463679002	5.71641385048276	6.57674608367603	6.79822368313783	0.221735656012886	0.182263581798023	0.187445479607617	2.10927778344646	0.350779444578562	0.333779703431945	2.40840239828302	2.25320899883135	4.96370643373511	0.857650128312918	1.56184461667845	1.53317825920912	0.699080609875036
lpl	0.0340635889326159	0	0.0667603341946871	0.673675494331144	0	0.198655476270886	0.0372402931921841	0.0457280761649057	0.309113576182578	5.08717345135035	0.486704593043802	0.0539028202886486	0.0624219339727933	0.0851926125253859	1.70527689070985	0.117845245332869	0.41407960080597	0.0804120213865525	0.0867972828543183	0.374790283447345	0.0111669216839772	0.0315023766304869	0.0901598354268099	0	0.0660021072737093	0.232972266704894	2.50667898499444	0.0879080595214209	0.431205865093031	0.0693968933304077	0.0383546860489065	0.0245997603985462	0.0330648480178365	0.0990478705291305	0.151171958977446	0.109590220848714	0.0817899261992904	0.0798024381309888	0	0.102587132225668	0.0459652799906733	0.630890974091258	0.888946515641832	0.204877312563072	0.0597360102535823	2.77441327248209	2.92579044005476	3.46606632260781	2.50862051745296
lrp1	5.66140415975567	5.42725718876911	5.07509701868529	5.39693592088622	5.14281490217573	5.6009574510623	5.60563152084841	5.95745033634712	5.63619131198309	4.47824056800154	5.73656347705689	5.62535320229868	5.78408357185516	6.46595683871038	6.1998841208498	5.77952842750774	6.13929246261448	5.79714530530519	6.48332679004079	6.06019614311475	6.03362496470608	5.67634217052338	5.87268325172474	5.70770782177427	6.00078199924153	5.53946438188803	5.89132852947444	5.07746776151554	5.51224300768749	5.79113605352636	5.33808456052729	5.32248090183692	5.37959393206259	5.59860013632379	5.77589704653446	5.91044893915343	5.06324104177415	4.73210310089495	5.27067918414454	5.23320396732458	4.84665126662883	5.16419938021857	4.78662929259742	4.8897134850112	5.53235187287845	5.75409326697767	5.39226933214255	5.21162785607001	5.0185967889115
lrp2	0.549494114750711	0.197674193291324	1.49901062301239	1.31313298623962	2.48545532011593	4.287112145272	2.53372238474111	1.08068508452228	0.759379743151828	3.49767576872431	3.16348103661799	4.83241597807014	0.503006722473224	4.61264411662721	1.00741461650316	4.71530661564845	1.0680742128858	0.547717021332965	0.605864750280194	0.580120490359679	0.81302805405105	0.350102064252485	0.752547370648322	0.578232235283782	0.410401459893552	0.741653796572115	0.554075332757464	0.439706213124766	0.691757742992675	1.18258355107352	1.32038982383818	1.35627477394002	0.416131945310335	2.61772217701928	2.58196196725981	1.77866743186275	0.506262629811543	0.586646008810023	0.754445007831663	0.49033496739192	0.508827075459789	0.454091119198227	2.15450728767531	0.639171953211076	0.388836358874401	0.625205484794941	0.721709591689996	1.19020813037798	1.1447373268614
lrp8	6.09208488924548	6.22215894347257	5.52291808814614	6.20914196334124	6.01530710409318	6.87091123717627	5.36072016531774	5.3443617465761	6.0680708454878	5.87317247883992	4.963936174792	5.97818173818251	6.49065727994316	6.58714489414054	6.67938794705572	6.23324817090542	6.69794326456552	6.09288882707236	6.10207948874729	6.28887480181014	5.92331890351256	6.62008956277957	6.45456297319853	6.61842908347191	6.17397282975321	6.48160062871654	5.65029442927791	9.59863367563289	7.88564810782522	7.97396490941477	8.01853678137053	7.4821578050609	6.72791042371469	8.38970767156391	8.17031913396429	8.60303725282547	8.21193871743789	6.42792569903949	6.49199336755807	6.48635505410954	7.35788025077066	8.03474950025707	7.39848128138742	8.14911293598629	6.63346050571898	5.12631642602445	5.03500073323013	4.94215465466694	5.13422636218055
lrrtm1	3.01602879455473	3.30862920748194	5.56415635696909	5.19953037665939	5.46222989551005	4.67242807460304	3.68711695010922	1.72947411342448	1.05767852054275	1.87490608340921	0.908753585051383	3.81235291141392	0.472064310820254	3.28686607036366	4.70399509483826	5.26541068169997	4.23182808150175	4.56977677732023	5.15734034594558	4.78913564751044	5.38112838522566	5.79355109496585	5.05386231143122	5.05738994200824	4.58798066948286	4.02940133480127	5.21719659530382	2.38355105111688	4.3198862903999	3.96888442158102	3.82019628486545	6.04516192060018	5.45648790987265	3.77812771170573	3.48472692456664	3.44512921703857	1.80963871340201	4.1979652256665	4.64149656275809	3.57856908228768	2.31971593125007	1.55222025003221	3.08087400022094	5.06468313966663	5.543237950792	3.4224272534902	2.78303738419102	3.01664799814854	2.75346306222755
lsamp	11.6529810906821	9.77390898826951	11.3847132645719	11.7044044424494	11.691517393457	11.8023845859551	11.6133749960858	11.5458965867179	10.401952905587	10.0650594897748	11.1837403172845	9.82723630452892	10.6231413201293	10.6887390726161	11.4746251848114	10.8104061651607	11.285649912267	11.1802210826094	11.0776310769961	11.0636052679925	11.0358914693861	11.2045808273902	10.6955572893857	10.2206436358379	10.7956262150445	10.2716852511897	10.5045359513591	9.87015150556172	10.6809154825647	10.3818932434612	10.8098450596783	10.7092641984805	10.8765486317906	9.45989642354122	9.79114790789668	10.519327838901	10.7185894953873	10.7964638269994	9.25218857841674	10.1923866235906	10.7723519069878	11.1162645393392	11.0103409979557	11.2199065751555	10.0224168915692	9.24211950235415	9.27254422374224	9.89747856558094	10.5558837606392
lta	0	0	0.835885994685075	0.774481518036304	0	0.433741182086488	0.734884388526988	1.01797346009143	0.00815292643547235	0	0	0	0	0	0	0	0	0.692797118911636	0.038275329751947	0.0722406849602314	0	0	0.0103711781411081	0.0504708685440085	0	0.0230634202791365	0	0	0.190885522964322	0.50077683371176	0	0.557085489057442	0.643213229625934	0	0.0687784705596652	0	0	0	0.702302562170624	0	0	0.655858642162821	0.208512956060651	0.225589041591555	0	0.998933112055933	0.427325099828618	0.705241880682036	0.595603166746684
lyrm4	2.71792050230695	2.67933708967015	4.21850282941142	3.73403886173565	3.14750550343915	3.60584927471229	3.97191191720391	3.09239148501138	3.77460006366536	3.50144564204906	3.64155828269529	3.88108909041769	3.14711975507658	3.54016989454025	3.02490188846176	3.80025912340818	3.66651653926716	3.44772597107106	3.65244622509496	3.75512119983109	3.86204128826458	3.64991488779561	3.98174673001862	3.23153209719721	3.72527392245826	4.70747559221622	2.6476888938688	3.94184662928088	3.03058698306992	3.54368344633421	2.75398312987159	3.75938553859296	4.04452107093626	2.82660949865453	3.51823914212377	2.53950700154186	3.12931483832464	2.94296502501045	3.36642699381878	1.64694417413003	3.42735394726174	3.91782354999776	3.04485570792131	3.55469763292162	3.79218745689876	3.88145583430021	4.17829603159591	4.43058763177806	4.58757705872181
mad1l1	3.65658308982191	4.69390261681223	4.21998642253406	4.01179125011196	2.33137445350034	3.81968616598546	5.26103733366316	5.888620718101	5.51421677411965	3.93523757452142	4.09626682960545	3.4204524888159	4.54049676330159	4.72379482302789	5.14982912727503	4.54086316259509	3.58972981571942	5.14312427610433	5.10574767183812	4.92695716398625	4.73107324274565	4.89465476593132	4.62631659002731	4.69266320137288	3.28675830653609	5.03756338219809	5.01737215426639	4.99575742925652	5.58673622538105	5.52752554860857	5.67689946453613	4.44534267503828	4.52854462751542	5.86824037236648	5.66709334235342	5.85646342727514	4.26944232593295	5.37066268464292	4.10775088124256	4.41679820304469	3.24993131547319	4.05001038353629	4.32829061218857	4.47172924738938	4.24676066072024	4.17285486312734	4.52609579933021	4.30137920161797	3.94800178043669
mag	0.0943470753836765	0.121805980182752	0.245791765211911	0.142662572899171	0.0701114655500722	1.24003632193161	1.13916311083275	0.140476763979216	0.142743020913259	0.122840571844738	0.165441802559143	0.443730675485792	0.602067833132112	1.85605982971246	0.0877812173998526	0.161881079815543	0.386663535782368	0.108880026830516	0.104738934466039	0.899197220462982	0.11697089398402	0.0907449329950949	0.448967461552593	0.0290729184039472	0.135444260151283	0.069772079628549	0.0976034887507904	0.24374729387603	0.322916763891916	2.67560767361101	0.0867246307350789	0.633917557241934	0.163054300881146	2.29977812476058	0.686171409506259	1.47928609975665	0.205537550980039	0.1959448764146	1.50038670101567	0.178699014417194	0.164712648625517	0.231340547385231	0.384770741996994	0.564158471944588	0.0375826460430616	0.233533145438159	0.337213429202522	0.866845498898943	0.408261517747087
magec1	0	0	0	0	0	0	0	0	0	0	0	0	0	0	0	0	0	0	0	0	0	0	0	0	0	0	0	0	0	0	0	0	0	0	0	0	0	0	0	0	0.0108043826891879	0.00133715446384126	0.00506321989590093	0	0	0.00103873356395497	0	0.000275003255631463	0.0045412072641719
magi1	9.76613729045992	9.34548907806007	9.08304977906115	9.6383126370395	9.0432318446157	9.6957951644834	8.94350235451645	9.00265386347657	9.40030843435913	9.46161245559106	9.15476040009628	9.49369796477918	9.07379908317594	8.90949501299013	10.2337133769994	9.86896743419999	9.64311228872417	9.40022836929601	9.6563626490647	9.49452301645323	9.00112976257146	9.22887495450533	9.47675612559756	9.25701344775681	8.97041309584885	10.0195345761287	9.98955415966903	9.58950509082438	9.81507342736597	10.0511307531553	10.0533723124647	9.6866115263907	9.72677315801294	10.0768141276385	9.71986553320309	10.198313412547	10.4465421141045	9.48397494852275	10.3629233993454	10.2495069690924	10.3325642834656	10.1695760574768	10.3640445658509	9.85864016237011	9.65052673461299	9.02519771196237	8.66218448868718	9.16551981619466	8.87060514872168
magi2	10.4060389317741	10.6602383125941	11.5586141438932	10.4184438142937	10.5607225003306	9.93942935429721	12.3581951086163	11.9380304243788	12.3501609823828	11.1705797011633	11.3727050600598	11.6705706142179	11.4587831310892	11.3416925477371	10.4599821558497	10.7971408459374	10.2490079436309	10.0089204552137	10.3816960807021	10.6912520120059	10.4781859530181	10.7559006229207	10.5324329773688	10.7528315332853	11.2840731251479	11.2174913812657	10.4504425690033	11.2758510235675	11.4867675601689	11.0330565682833	11.6420538145368	12.0186344522993	12.1523941495715	11.0652809472117	11.306652777003	11.4445323834562	11.817922069395	12.0747802291256	12.3531043878008	11.8451520365146	11.851256856377	12.0663079669157	12.0058683342336	12.0377518130941	10.7445683941861	10.8575170972061	11.0780669261257	11.5370099422588	10.9713899361112
maoa	3.68104482672095	2.29666405404674	4.96264181882169	4.72621003797527	1.54680256885956	4.89006733464217	6.17395753399457	5.27687111849012	4.10491918968249	4.56885012175994	5.30117421354026	5.10671294675896	3.7791589908934	4.66146588900858	4.43662773431836	4.8515569640759	4.36274558758852	2.60371758273435	3.92806736789469	2.73389621489027	3.82250788441792	3.64379626474897	3.53800138619497	3.70247868022501	1.95077550940113	4.25590640576242	3.76647021108376	0.144536933077988	1.60764832858698	1.89791978464279	3.4479153013721	2.83470618031703	3.42675624749948	3.0131762651847	3.26948881047816	2.076343871938	0.31335673475079	2.58927825724779	0.170075162151229	1.08457701091655	0.1872713948441	1.35339031422496	1.81612694935503	2.69403774718991	1.70150833710485	3.06768228615834	2.96175142428931	2.9781540692132	3.18393827643344
maob	4.11556983269432	4.67805156635051	4.93595674606588	5.12758696087839	4.98116459763568	4.75998855802467	5.13445244251955	4.07171992659572	4.82328186054713	5.20098487488703	4.94223047993173	4.36441430145214	5.14984388655318	4.5443186098041	4.48401751479149	5.51915370033524	5.81803821054604	4.58584302733719	5.50592231372064	5.59760117392477	5.52801307292319	4.8629828390173	5.86955922431311	4.72641947806221	4.66259360192659	4.09064716280796	5.45177355102444	4.7730707735367	0.227754874393514	1.91010449238851	4.43808188858726	4.1595569523924	4.1420157678218	1.82225327627159	2.56818385954953	3.61653018896826	0.215761459898144	4.74700451366006	2.77209092087323	4.69671333365385	4.77932251774498	0.590405990243652	2.28751966509415	2.87778900224391	1.42834717373308	4.85791151027624	5.54903614952168	5.8254459055326	5.5147362850793
map2k7	2.57089021150466	2.93594360126554	2.31407456829836	2.07552071989934	0.901233000805708	1.83036652424387	2.58324173433325	1.85648885516711	2.51829640733434	2.58232597236187	2.57512208088996	1.35090810206974	2.30023330664368	1.96993592623449	2.44847592765911	2.13052511243392	1.99084688106698	2.80829566463972	2.43045156143277	2.49692670862118	3.14195663739571	1.89014403546462	2.83437549837581	2.18621484277503	1.40811852239582	2.51333181298463	2.79757682646996	1.73968499118931	1.92593609044716	2.8560254653402	3.05255516593125	2.58803030159805	1.53002173571979	2.10057706768982	3.13396703266845	3.29113927793373	2.81604625670437	2.2527413852702	1.04409491710119	0.980756299920885	2.21704681517745	2.54532279158022	2.08896992471435	2.01541225118594	1.8812703593106	2.21744908959373	2.48533377033899	2.03985731573915	1.98339781024737
map6	4.88450269411401	5.13675906008607	5.3825363872461	5.07504877228961	4.8886070457264	5.62235701691717	5.76853430343522	5.68476658503591	5.68967466112043	5.39018628185306	4.7830339225988	5.97981088021162	6.50607191913784	7.65845078351402	5.73170061216244	5.81795160618408	5.60787216399962	5.2301413519791	5.39593657115158	6.38277327344847	6.66207248068537	6.13595261953561	6.24546613244865	6.19556766143733	6.08759486874963	4.94454586986733	5.39504647448057	6.9495656917411	6.22785271791241	6.71998423887333	6.61668326449564	6.43689828298935	6.44674237656942	6.70321788723134	5.97880579176131	6.61442985535047	6.01654990694536	6.02173625469079	6.04784298045252	5.7077817999634	4.92831752036178	5.69784786584577	5.7074285551048	6.10361105633719	4.35384665595405	6.56046983672902	6.36426840270735	6.54007667532145	6.79981007870419
mapk1	6.36911187351263	6.96565893787179	6.70243480599544	6.6293678409974	6.91001053416121	6.49695137814688	7.02024171226708	6.63229017571052	6.36244025603681	6.42859483759532	7.01951000189132	6.3840209595154	6.92250186719602	6.60827685502541	5.9285567479189	6.64508008576909	6.92413207981019	6.22621795779742	6.1108004460132	6.63259685657231	6.15524609571272	6.18276697252949	6.95425494776785	6.94966624030356	6.36806690730195	6.32552331595117	6.81474638391927	7.07631751412561	6.88580983242018	7.18447599328236	6.92542839696861	7.1448384919835	6.60280678013751	6.54974432196936	6.99269978331328	6.64039794779243	6.41564020574374	7.01668317442145	6.34630540271155	6.05058549670134	5.98668602232138	6.39409753722922	5.75228724052506	6.21727841744551	6.44401765493165	7.04524057996733	7.05538678305298	7.13427013104362	6.99639880279248
mapk14	6.59698313206459	6.39244708775591	6.52925406211733	6.5842944985152	6.67400691318959	6.85215194049449	6.35954348395708	6.25176263786209	6.3978628447829	6.91491833741799	6.65395196448933	6.32624880184974	6.76813588117599	6.94548304905707	6.90804573176598	6.58837659314331	6.49136025165178	6.69361337943851	6.46186526034158	6.83868407228323	6.81936277901994	6.83747933581328	6.91224890089972	6.26048508418333	6.1753339723141	6.34746759100422	6.4325751383629	7.13656792780855	6.92984720398463	6.91835510453	6.35124933868501	6.86453433082809	6.79827115452308	6.9351516099305	6.83656193176814	6.86823708755613	6.73772366646127	5.94220435121513	6.45913157244677	6.95876636347124	6.63269572507735	6.72938404738193	6.86823918687188	6.39261606409024	5.84147503152902	6.88663513116705	7.12201178082251	7.00121124252043	6.96892213625838
mapk3	1.81176256932761	1.68363303271215	3.0222541810043	2.45231122952293	2.9842282285852	2.58109725263188	1.9672025455196	2.68611601872972	2.62656431514175	3.37696636737145	1.62330543097331	1.33673458088481	2.65794123866152	3.74056036658918	3.90576260971798	2.72459387456838	2.18609736439385	1.26920646298287	2.93506157881119	2.53747353376055	2.46307324418109	2.5854657812491	3.40720613541573	3.2864328552648	2.63725625218786	1.20572607732049	2.93143145028295	2.59257068307459	2.28054152094256	3.36975455836529	3.07144188107578	2.08774432941685	1.79743738742231	2.4611927087539	3.03647501936212	3.20764879382433	2.74785242036216	2.35749838603646	3.22862860694203	2.96636578084461	2.58103188326823	2.43384115876667	2.08088836014448	2.04685010024879	1.62394155987818	1.97810872116527	2.03099966434125	2.21320721763339	2.34483245588352
mapk8	7.97493421061386	8.06058732021983	8.34339893868031	7.95938938089763	7.93655549693044	8.1514468723812	8.22914085641449	8.30176596059134	8.60405834706691	8.05933851155426	8.19980875648958	8.44820552874312	8.41725126668345	8.84322638103933	8.21684575227579	8.54900603775744	7.7439652687279	8.42243569720852	8.1813078259273	8.21224880161615	8.02606248107404	8.63966955137043	8.93526142253966	8.32645959913445	8.37515762320754	8.69165908327847	8.46235053113484	7.80000424530429	7.91002205074304	8.05520379020692	7.93586633249201	7.63501500924136	8.10054408046659	7.61599959621082	8.13320490339646	7.90523234704132	8.15070994948223	7.98755280644868	7.94703840582362	8.47454677217485	8.1322015204143	8.16512758684617	8.07542620067244	7.98970784216966	7.5308846199791	7.83712834308551	8.10341895654546	8.40507081616274	8.23291205544822
mark2	3.60755556374699	2.99739376311404	3.49087609310482	3.02687670601351	3.68845532863545	3.23116110957588	2.54139217295336	2.51901444702439	4.16630611456265	4.17714378994171	3.0439561730895	3.33863178283462	4.01695533482204	2.63725990444468	3.4858634339718	3.98749668935827	3.98779353036658	3.64952349150802	3.91697376308436	3.66596493721306	3.01353818912638	4.12404767562246	3.02173128875006	3.95468218409696	4.16648761611309	2.83763973957169	3.99769769651725	3.55086287342069	2.80057732124093	3.97478047740867	3.42268727043034	3.92970286188456	1.82516405625714	3.73697984070939	3.84308881424234	3.44897995371041	3.66571202068446	1.56518039124478	3.94854786672209	2.78062044459407	3.43021768688675	3.10750057458764	3.5434269640148	2.39385684986962	1.96976607074008	4.08612017080807	3.71977715655314	4.05260300109456	3.70035215499253
mbd2	4.31186417999009	5.31358471469637	5.89380388355537	5.50314325735284	5.87163299374206	5.21716323374536	5.25834102658065	5.62112702655726	5.10202187845805	4.83280901848535	4.95513840835056	4.74188112874446	5.7506713496264	4.8206017505455	4.3191554578247	5.45398468393255	5.15389854089391	4.8184108972049	5.7467881216972	4.89153389792894	5.50909374895667	5.02620250054456	4.91347012854787	5.12689977833604	5.08954814938966	3.95071008731946	5.30614118360948	5.64698517365047	5.05201803735562	5.24776690976711	5.44733817626035	5.06808088744966	5.00955410137916	5.39340624655536	4.62632173042091	4.72093508135976	5.05338203365563	5.05885978532174	4.9855191014267	5.60420004523868	4.36523759946028	5.15044797711167	5.34076982843084	4.68591828926461	5.61071925306346	5.18211502457809	5.23532191501722	5.33091902871432	5.22674934421791
mbnl1	7.26328046954947	7.06154076855871	7.72617523553542	7.61264958902241	7.94356330346603	7.46124941629228	7.79974333957824	7.83213303347047	8.00870480870255	7.36875700161376	7.45992827927096	8.02895529989935	7.30353784362768	7.446963341125	7.52475560589846	7.15560555498418	6.70341359668181	7.94290679467563	7.09998839835966	7.62932310253275	6.88216247852414	7.8901548165537	6.95233473133614	7.71282410655899	7.90873306263711	7.38576492378219	7.20399982171288	7.07510472220949	7.40426025638812	7.00892157537112	6.85884759552714	7.62205328412065	7.3068701014372	7.41054802261316	7.68459996083142	7.55557691283397	7.52683488343738	6.8802373680972	7.35553610194141	7.94071999077964	7.74249201430572	7.8472528250745	7.775942728931	7.94038349090728	7.91636497456441	8.23855712191231	8.46155761672947	8.35021964302281	8.13725758886156
mbp	2.89001473396019	4.69015830356694	3.79579400844869	6.59711737247306	5.29983837228233	6.61068844116523	2.66013245586583	2.72911251000098	3.45761975481834	4.23699556823158	4.63719245794415	0.992926176135012	4.65160177419885	4.90166419632138	5.59768236324502	5.86566125615057	6.1384072038687	5.68985474276833	7.61104610475952	3.34221098356947	2.80359320301089	0.25313888416259	4.65269996930781	3.68522737969759	0.986739741227513	2.61635317974487	3.6868406381631	5.63188535895428	5.722590364124	5.96443130041945	3.40272693762225	5.13891636956319	4.28684544212223	5.52751412624354	5.38926049563964	5.45909813064732	6.07592295743411	2.67790733832391	5.52389269988815	4.74914801347745	5.94642129306006	6.10011986358001	5.1395626933697	4.49064130079036	4.68946337797485	6.04382918272473	5.45385323179541	5.8100606541371	4.57496113936206
mcat	1.5044989670285	0.155968974399646	2.62052521073396	2.13784632638064	1.97300686265725	2.80324889578616	1.04156582097735	2.0007950016357	3.12347071094297	2.82947470060024	1.69838678134648	1.27660693156625	1.53249123434756	1.33069221741339	1.4547703821838	2.89986127756142	3.05440836705165	2.60531420144416	2.7218383768236	2.40823837016057	0.953672727443398	2.83647739524477	0.86716841102582	3.11781654804414	2.68878781235414	2.73281251448631	1.69759874206962	0	2.44077718292647	2.84411050831798	2.54389831941089	2.08633113108313	2.40877349892624	0.886305280029199	1.61321899739856	2.35367999646555	1.88220769862502	2.20083073396819	2.52275540713269	2.6984082501634	1.89157836449084	2.56702281897218	1.72966678942969	2.73367959154428	1.74267464702229	2.43449800894248	2.32539289122912	2.04496977796493	2.15235947877435
mchr1	1.51367303918096	0	0.371927141918835	2.0985234742871	0	3.02151534661382	2.1350859063661	1.57033441371946	0.362900413918778	1.14906162857751	1.50080879241542	3.31506957865679	1.38078739337456	0	2.13074097824087	0.329040529118264	3.68257747149425	0.770537568939476	1.59143864770943	1.77409859675297	1.04714569473565	2.32385954822026	0.695149322229349	1.80329704885044	2.11634428731251	2.27923127422176	3.41836132966685	0.236799230054286	0.59147481161337	2.43961343623139	2.78243815664775	2.13574934717611	1.76915554727887	1.02659923637883	0.796992568227547	1.09398052463728	1.98757587476018	3.36259225383782	1.76411437607155	3.03866128141376	1.58699704958413	1.81448239883821	1.0184679199478	1.77633340257179	2.13079107973878	1.65334815118207	1.26000200038787	1.51312431515547	1.59003978695218
mchr2	0.362104384024149	0.504494090681946	3.5800233254423	0.407402114669468	0.631153335492135	0.38061511426937	1.4017834868033	0.669354737194313	0.509813005799122	0.476297866235463	0.415133759893988	0.335469020967782	0.352303196483607	3.88672475845799	0.242671521955331	0.282624908845842	0.541746613514857	0.422878376210054	1.97130117369952	0.436564532807985	0.447505459856603	0.370655840468732	1.29527847669929	0.753596304509006	0.37262239049726	0.393458794219392	0.36596548696815	0.446208929894021	0.340428298673682	1.14675981697641	1.99129003482774	3.12169609291726	0.39197865470011	0.518726569143608	2.78879149949955	0.925306462410543	0.442682521546713	0.415250973496427	0.380501236432629	0.385218049311823	0.418689830066262	0.40936915637005	1.18495107259403	0.391324935970019	0.425046052568047	7.06904821519959	7.01794392918864	7.54013611555889	6.99683633958436
mdga1	0.0837806929044167	1.22341068086182	1.90727499761424	4.81491322230861	4.26963575058804	5.01643793342409	2.08294945433532	0.160464789886784	0.104687239081775	3.20461806560187	1.37314804046932	0.0297730455133267	1.48990826936947	3.72209882169246	1.4861901766882	0.46864304621222	1.96978864808893	0.107991693665965	0.81984914250513	0.832290068473419	0.808854438170881	0.105378084127796	0.680303812360243	0.368864499485621	0.102858247333982	0.113404529653948	0.282390364052915	0	0.0562647269014739	0.222792952681135	0.772531524688857	2.029088086077	1.17432902101037	0.856151947537842	0.919659938147038	0.14845026677398	0.153081381921944	0.156462827596327	0.0955160744555395	0.394674634909745	0.0546496734635823	0.13077776474945	0.462567030830657	0.132529083245029	0.0877152806118563	4.63236987886966	3.22778298699971	3.10667151600877	2.41749124716629
mdh1	8.02460763311565	8.14139722995483	7.68651222277037	8.45516978943584	8.17934090453425	7.78629844858428	7.34641001495527	7.53376492833765	7.21360478564918	7.40535151105186	7.29747803750764	6.53462800184678	6.98795508933693	7.91177276114069	7.90179321567628	7.40009436246458	8.1381448579059	7.65477062605438	7.58590557971621	8.03464128898575	7.67780989973809	8.3142016018112	8.0668235936712	8.24354598894116	8.02712827938132	8.50080472146701	7.56990192569138	7.44645938410705	8.17723768216861	7.75952258759865	7.03211362983291	7.63192000695614	7.81931532120349	8.02720664511479	7.23868780462697	7.16719040785446	8.21116939544586	8.23498216431583	8.47671627656562	8.40019928856506	8.74925857394935	8.74024668527788	8.51427224372682	8.08582588613083	8.49359261868982	7.29323242901883	7.78437454811444	7.03925992970193	7.5663203221572
mdk	1.15419335265127	0	2.73340310071274	2.52450016043239	0	1.86815858774894	0.451339453550518	1.32435057241178	0.493026698180716	2.51475085538972	0	0	2.11724685336434	2.33218467099854	2.00071984062691	0.728327922978184	1.76356819293112	3.70538012623508	3.56273316361549	2.133982513883	2.38268797871552	2.52045321679036	2.31108467904367	2.13246859864553	1.47817012189202	1.44268188996306	0.779414527009268	1.24243304294637	1.40165569987574	1.61337286757594	2.4022268065259	1.40949364965249	0.432753183326439	0.875761327566549	0.772924561522844	1.13141339367293	1.41402972785943	2.78574520095773	1.19800112030915	1.07266268649209	0.765744617766179	1.76423136596996	1.93503996620547	1.5282669506226	0.141897478394946	1.91090149722352	1.77052658317149	1.26118809610558	1.6797410570429
me2	6.67689106074893	6.65381600106791	6.36658187598432	6.3651906977213	6.46874067556675	6.22455471386793	6.57957797509252	6.28352901400156	6.51225027796171	5.37200763126429	6.35222090941684	4.97820753003583	6.69278369879896	5.83434058526545	5.90113503981209	6.03912215910864	6.35829497715825	6.40141936416049	6.46176820296027	6.44710124945059	6.2314583297215	6.4726109151756	6.53331306625876	5.98445947462202	5.74423618912283	5.80424462491048	5.31652012811745	5.95438826913325	6.04589134053636	5.98680932803434	6.27339242732056	6.28472658346534	5.83925569898457	5.92360488410192	6.18620894657612	6.24824487144448	5.61691459871217	5.6744321205374	5.98188894848373	5.99576489004149	6.08312591019078	6.1556956081701	6.02776780077104	5.92234368074518	5.84161718006387	5.90816008943593	5.9005847606956	5.69315210187948	5.60030871098317
med12	2.62779176203978	2.63073968507785	2.69525996709259	3.25028653137684	3.25011005644268	3.07019470550847	3.41454031049839	3.13541502325181	3.42204994713703	1.98941516436943	3.86267089835646	3.04337859435724	2.97968929053376	1.0111994838356	2.86890297560712	2.14189168592566	2.77330974264967	3.08049230669297	3.55101522633387	2.75762742992974	3.0715898032132	2.14414347082282	2.2147941662623	3.51010372877347	2.88317755931997	2.72470158361987	3.72389888159413	2.91537174763034	3.08327434316852	3.2067063561372	3.08434666851911	2.90955840209003	2.02512194633838	2.76157729379692	3.28843502152805	2.70345725288972	3.00472740574213	1.68637399027573	1.772131428288	0.614064314506465	2.66311121865959	2.84685193430216	2.56731753834108	2.76510391027215	2.59902370152793	2.95810423465226	3.51385128586234	2.50623401159708	2.33711485476819
med15	5.05907072139868	5.83327014712693	4.69394929853165	5.06597167277731	5.37770340792268	5.16878295296351	4.85909530031905	4.72941894109479	5.29777017267489	5.35988607453598	4.67436126511513	5.23666815345698	4.74298711482236	6.02336461279234	5.14925197882356	4.43821918441192	5.00746448332643	5.62706377018112	4.98325341431417	4.73253351197414	4.71938207945029	4.10130162921658	4.43174868530824	4.49155503680682	5.04896098310345	5.39998660818595	5.08675218986162	5.32040972524726	5.40774143438335	5.35996090471538	5.82619416872689	5.2997600829767	5.36985668791206	5.23254727438608	5.29506841110685	5.98773480134549	5.53607679156974	4.14565198366003	4.73465311965961	4.71373606569342	4.77842285642855	5.04755134469294	5.18412489874818	5.25828158411674	5.07773886576644	5.44681993224951	4.92440713841057	4.99806892322953	4.99379021646875
megf10	3.56796514075801	0.177793278255443	2.05712598374747	1.82460874269812	2.49648411895244	3.11127098690935	4.03852169954085	2.57690602511753	3.84929368812225	1.69469150937137	2.97413826894588	0.0919680472499997	3.59998038372088	4.42964971349844	1.34186102127783	4.69322219155672	1.98227267206713	0.172080213501349	2.44861163271609	3.88845820458706	2.05939738099072	2.88268642150235	4.13859285782242	4.35889829605307	2.0684743053136	3.73572878849098	4.00598212528833	3.01263183069942	1.85558685017915	2.00051979232829	1.2456113110932	2.46038380308838	0.452308690994864	2.53659409789722	2.9204910521321	2.08821072717758	0.24323990065562	0.818339352270064	2.22914973525018	0.320054930622778	0.775639074722963	1.14055442850084	1.92140279194621	1.39634800827507	0.0898866363712456	1.19655125503121	1.86434576798637	1.9259068591071	2.50395565132575
met	0.240630838697307	0.036598448252459	2.55917943285281	0.734156325529037	0.384260789662516	2.48758288165995	5.90588140526881	3.20006850513886	4.39481928166557	3.42885285590552	0.21896155692049	3.87487056408738	0.257883625170285	0.904792685063305	0.31413216638143	2.05588843277599	0.528194068556893	0.39546443817742	0.474655394100593	0.471751616848079	1.06387379151486	0.18314211943859	0.391331095691778	0.239778554901931	0.220237668979936	0.333830688074044	0.265699881865358	0.0641593089542731	0.297503779793353	0.673716441201288	1.22871615470804	1.00275764953699	0.968964563285821	1.05959572521221	1.07270410150206	0.501428678734632	1.03871221290702	3.00668072094007	0.236697780284385	0.279220996802009	0.311300542678198	0.770408897429738	1.13755600410636	0.721548992191778	0.348224826087495	0.650442884966267	2.50560044381232	6.10748276002783	0.49384760672126
micb	0.137627891817117	0.21767101539865	0.214913296296982	0.263837330689654	0.440807878796989	0.486671995011058	0.190185293466442	1.87921070758153	0.329563463649458	1.93170272144535	0.241788831247557	0.137952800830429	0.293232294360288	0.0504700605476401	0.237415647869531	0.453531833577869	0.270941006932815	0.188578924085125	0.189657515954291	0.224183931329202	0.205735303150634	0.187370146814415	0.188838363937463	0.16844896591362	0.0964464090491634	0.145720608248688	0.291485544521308	0.0941215957305374	0.295838129970247	0.266429481577751	1.49114166331288	0.103355360632305	0.232918307047326	0.249022391955315	0.601775841136521	1.30860102088593	2.63817383507781	0.254182640945384	0.18480936968238	0.182982650395174	0.206098197375943	0.158905112215761	0.359784834553403	0.102596203315705	0.12060657281237	0.730294771979692	0.269522693730719	0.717694871899595	1.17229433249536
mlc1	0.634488749419059	0.119049688832973	0.202384431845462	0.144299648074919	0.0327764870299031	0.134462674445716	1.04104687313897	0.752423267667814	0.0745649514442732	0.651137296009572	0.0550445590853637	0.0340239114987198	0.0691003706304024	1.35579743730599	0.0190536482987649	0.46851715221787	0.0795124935456908	0.098965700280577	0.0375147540771251	0.0612011059417875	0.237813164298543	0.084081522584422	0.250992863915744	0.429910648248322	0.0764930812593239	0.210631196907752	0.0634901305650804	0	0.0418057198178932	0.0844399154432232	0.124143868577633	0.0912171875749889	0	0.123730973926931	0.462392608064826	0.948942419300407	0.0951203769295318	0.07047838751631	0.108259478364941	0.376273199825371	0.118921091570196	0.404051811706169	0.285962201376549	0.0570945819176406	0.0236795593888749	0.211167734423328	0.0639467685151868	0.636477623454623	0.111234450921639
mmp9	0.00827172648796715	0	0.0948396901404271	0.0164560607974284	0.176467054080462	0.342806530677977	0.24482432426583	0.0057363512349323	0	0.152639123163326	0	2.25413134957298	0.962621027433009	0	0	0.00784480920197385	0.0170087814051048	0.017101394647831	0	0.00671086109495052	0.0110038708235697	0	0.611147375631896	0	0	0.183260120774122	0	0	0	0.684222066291586	1.24488562677623	1.10194511000205	0.114440883716487	0.106199079625736	0.0971450262304904	0.042108128094632	0.788205302964524	0	0	0.0824388953446098	0.390579281189789	0.503663014057548	0.278842862873831	0.757959942055565	0	0.0717505278240376	0.383770075932998	0.11891594212706	0.137780679501196
mog	0.143671703334438	0	0.888110932827442	0.209800943075693	0.0360882983344831	1.56603126914228	0.169961715960939	0.0607036364149678	0.183234140648124	1.66805543224392	0.119447948783423	0.0927309629015649	2.40369115255172	3.36059366507958	0.0748292597088491	0.470586612160226	0.0500013463912192	0.0402358287144788	0.819483318687656	0.141061487884876	0.0909968258569685	0.291782127637087	0.303758424581379	0.0922105508503857	0.0827395485513162	0.464176841111088	2.17185131571781	3.95703491317103	1.82791006596158	3.12689558677147	0.167088993568003	0.41969576191329	0.15607344001458	3.87308069314657	2.65780870606832	2.15444131092453	0.101017612177964	0.138550736916979	2.25936240896146	1.27261851395023	0.123057991179372	0.460574955083351	0.579610642417919	1.22641571960785	0.202896795448861	0.807996358292718	0.0470802132284978	0.886222576420114	0.512952224228689
mpzl1	4.97020935819841	5.29184851692888	5.78776815401092	5.47343992835421	6.53694468581137	4.78041908455209	5.23747343233445	5.58678902821708	5.34628033010796	4.91206241707255	5.70450784268888	3.59746979431909	5.41718686552885	5.79512643309691	5.37352589372627	4.48318691533877	5.23333456054486	5.07908262920631	5.33802649557052	5.34929428766448	4.99836364226071	5.78589666810134	5.35289783102598	4.87527837397629	4.8087352813164	4.67514217752521	4.46236379994693	5.72046751923493	4.75720618613955	5.03399379937574	5.32658804003265	5.14627189423839	5.20757621247321	4.74722432185298	5.09836893924961	5.10379294652557	4.31466506151179	5.87978963519507	5.13834561511332	4.75997369739276	4.58646362513998	4.53320119627533	4.25780463648351	4.73252384689598	5.12101390851745	4.83126644868713	5.02875031750566	5.04002501906213	5.08211169050725
msra	8.84324717575561	7.4017316550969	9.18736110548251	9.09760792619133	9.708238062668	8.49545453351115	8.95819929160654	8.87547623468522	9.27697083276147	8.86463275371819	8.65502757938558	8.68138471226345	9.1042186234497	9.08360468344175	8.43522611333425	7.12754125133474	7.79931329245936	7.83685261134269	8.25393718687312	7.0221722591093	8.08989840843924	8.25407144571263	5.19074877338609	8.70952465485692	9.03901827401369	8.63728694824917	8.02844433643854	7.39176016008222	7.13325895934664	7.97769561167831	8.37546218333969	8.30418761298064	8.28019775333421	8.52251472047184	9.03252654514585	8.56328727451159	9.02000251871102	8.08649086940365	8.66992855788685	8.69833660238097	6.77003256952936	8.22243431684974	7.66620155873282	8.38084821387198	8.20433266416616	9.43851297387829	9.54904116603369	9.35448537388496	9.32924231318633
mthfd1	5.97943546208164	5.1592119450998	5.37615310959719	5.92664478530406	5.52177834151442	5.45121810270336	6.04384240161453	5.48925245998442	5.50280985027703	4.30600830188661	4.86691949790336	4.65199807575488	5.56316588090103	3.91621473807609	4.8534293331115	4.91092924448555	4.69873105517476	3.91750880527817	4.71839237042303	5.28374842371375	4.34886565510265	4.8503448845925	5.16558787886294	5.75837833775191	4.66195557040559	5.31285010864599	4.90906122778094	5.01078681951881	4.26411121617181	4.97722482523719	5.00726862122151	3.84307051792553	5.15042055864863	5.13328534942457	4.94032384061149	4.70567153137989	4.77763495955335	4.64981839921906	5.17479133088544	4.91903673178628	4.99236361283538	5.05711776414708	4.66776101677323	5.26387858624433	4.38263391683691	5.70031683413212	5.65668373140848	4.99666849007308	4.64340824999342
mthfr	3.65519401662402	3.68235075233906	3.61503748122844	3.48422096453088	4.43739922190184	4.54647107555516	3.56713952304594	4.14734085247137	3.83452950244186	4.28964970577383	5.06792994100559	4.90792237388305	3.89994903451145	3.5390658551168	4.73548212354037	4.8402582105744	4.22373729806373	4.93214977754541	4.09804455958603	3.85757120159149	4.20753285900234	4.19184010910254	4.09641287096499	4.82659286314523	4.14660258624875	5.72889082781276	5.69552307932763	2.97157141896278	3.40585407208973	4.56760988439289	4.11148272682621	4.60368975986762	4.32753944442782	4.63842159485435	4.18650577916422	3.64809406807799	4.04234085805085	5.07442300652506	3.95009714769777	4.23048673547692	4.19691482711761	4.15395260503184	4.01669813510767	4.52944514110535	3.20878085063037	4.28614610995908	4.36007407882169	4.11041659168638	4.02007990083213
mtnr1a	0.0291575782085463	0	0.0118346051549938	0.625120735001461	0.0378057730436738	0.174642897582307	0	0	0.0146012343761629	0	0	0	2.13464118753624	0	0	0	0	0	0	0.0225597183012717	0.137754115163855	0	1.47687980758532	0.0175537793019504	0	0.0241185191535224	0	0.0342722512509389	0	0.0140116606619202	0	0.651977263004431	0.0192162076649232	0	0.0120196369896732	0	0.0118091819735663	0	0	0.00911996107539069	0	0.0308752100571164	0.0594243577946371	0.00985056707713534	0	0.0121864685167167	0	0.085201763727727	0.289006478247628
mtor	6.07961886876623	5.78950438257974	5.92978495807711	6.2261152782381	6.96138525586059	6.03527060631873	6.8400972023966	6.4672030227712	6.37002065616958	5.70631181101094	6.33863775812962	6.17866123219001	6.18545500343812	5.39523270388088	5.1229995532652	5.98404223691651	5.51109174333441	6.15308890065663	6.01019310103855	5.92162561260371	5.74966436447111	6.24387702646419	5.92647819758634	5.96673711123922	5.73623140381975	5.29233924876025	5.6753507591889	6.10380747323889	5.37706615126146	5.98002264432432	5.9258312802109	5.97492659774203	6.46392770749754	5.52461076215897	5.96586293594345	5.90456479986029	5.36390878352832	5.19473379081274	5.78396897419265	5.58896867143707	5.79729599334875	5.94213950837667	5.79450491817715	6.01368680250461	6.35694386671228	5.94600970664997	5.8903605418546	5.84727255444952	5.75103117185488
mtr	6.53478194498583	6.62068453970037	6.17258094923051	7.3745818123901	6.81437739990912	7.53814637201797	6.83577868989402	6.87263350733856	6.13478957898096	5.91449890472972	6.77241498794098	6.27282009713839	6.48536751443926	7.00915888576188	6.34195459342944	6.94561991636529	6.68449936709985	6.75103401272838	5.74974008641837	6.41648696457506	6.2352926065332	6.14171681399295	6.15645147105644	6.97867135682242	6.78719874555032	6.42075272546198	6.68065025995125	6.90290210452094	6.48942025735579	6.94221589286444	6.57496665821661	6.68789313267277	6.62829515371538	6.92505678403342	6.94500765983305	6.82519563609922	6.85025450986629	7.42512542638081	6.75221850963181	7.17442348731048	6.81467712922887	6.90753929823116	6.93037507156502	6.89519870573542	6.55343753922753	6.95183462262483	6.73378163234733	6.74758541421935	6.69888349153933
myo16	10.219829034244	9.75311482811794	9.88593165664629	10.437437371444	10.1484045719762	10.6932204351355	6.07689260071373	1.91683461769508	4.78130521534593	9.01429240414121	9.15254292851944	6.14791346379488	1.20964731319208	7.24010480846537	6.05717070235455	2.96202209778826	6.82536742184356	1.84434411114377	4.97657205986297	7.423927831732	3.78588904842044	7.04587758685056	5.59201131768214	4.11950722876556	6.2101371852612	8.18201832168706	7.40280417953969	3.54515363398931	2.74776288119019	6.16256927534851	5.68149007737722	4.85902648057537	7.38212446199459	5.84042416727385	4.69268724029728	3.09166443055842	9.27129367824988	7.9479893630518	9.35625465503186	9.09159208808242	9.22886814307027	9.85029770598445	9.75637754935719	9.76983774992862	10.0255712597574	4.79183274274397	3.55501321172369	6.24544593621693	7.55869197260032
myo5b	1.03957317281891	0.543665928298127	2.2947504790183	3.05835347175457	4.25216839374109	3.0818168105917	1.41990375283613	2.89845046499347	2.99553213155073	1.21484317566136	0.978579174461596	0.23195225027579	0.554550837697276	3.69446424675452	2.12779361795103	3.27762631948304	2.38778817234886	3.62011628505015	2.69546550744241	2.96206129290825	3.26656005352176	1.29251503209153	1.49132454994675	2.69828080841715	1.72326483774324	1.4682833303634	4.07342140663735	5.19422804376025	7.77458819772354	4.96802017810259	4.47808024166447	4.01921549657343	2.83689380913988	5.23558108295802	8.00091342195867	6.83895997597427	8.53843470715499	4.00409700342583	6.76260810268953	6.73674433811294	7.55891624479994	7.96593790965442	8.14966504560203	8.33330510859791	0.567141202767814	2.76814578180373	1.62662178084126	2.82290835820451	2.15128233775534
myo9b	3.91633045667294	2.81643505174352	4.48964742192421	4.55189955741256	3.30221784669284	4.46663886513649	4.63182754448557	4.98782303833633	5.09508927129449	4.59381041268562	4.31263054323463	4.79151987721154	4.67277069879757	4.7426258005027	5.30970454763857	4.71838343765918	4.96009973073024	5.33352366695173	5.15012538112704	4.82886353353775	5.27844945822048	4.56941131134192	5.01395438946199	4.60916573350835	4.10815558150078	4.87852868609544	5.67243181994057	4.37803864694348	4.43363691408915	5.69020891783428	5.53859968171515	4.8331366686201	5.23360456912323	5.78643467689762	5.37288598447897	4.83380803538258	4.64460163965709	4.4516770518132	5.24949331634563	5.47275656209912	5.53064922786844	5.12050020881468	5.66521156999187	5.29799637869827	3.01491048088738	5.57833857202166	6.00986443941906	5.0949476970656	4.8305203788035
myt1l	9.6829578622378	9.79509570924075	9.76822833374953	8.93882223846854	9.35500256109837	8.9797113444846	10.0417153398192	10.0640845566939	10.0554432745579	10.1425376352139	9.82156922143561	10.0782263095576	9.77419388988179	10.2680836106979	9.85806834036142	9.78607716648201	9.6526062372224	9.82082207400221	9.64573621462888	9.93834648255511	9.73721687437281	10.0088779948637	9.91815516945376	10.0342862456252	9.9842099342791	10.0914323245274	9.95803140671209	9.08075519011308	9.98435386520646	10.0099136658619	9.80085961937714	9.58228085973429	9.74022519894145	10.0241445076942	9.81867066853039	9.66975542016571	9.88845236799468	9.33571438021554	9.2123984527278	9.2255438363736	9.11297029874573	9.2780172510295	9.38860935182563	9.38788830802654	9.07286790469664	9.40511313134913	9.10308429247945	9.4278451358093	9.05526087247285
nav1	6.15900364289367	6.59748171295158	6.15495558880777	6.82803452379319	5.88773995313445	7.17634092590688	6.00820830711714	5.67518955493783	6.18395311154054	5.93525393692142	5.9221892835587	5.29004133989401	5.94751888779629	7.0853714337954	5.45614476242401	6.46986416641472	5.46550763470548	5.59549321739611	6.28301146899247	6.60192570734093	6.23846473890428	6.5254271581169	6.2089604256053	5.8795305642459	6.37668160435455	6.01822243815998	6.05164312542104	6.29445974616853	7.47419167947104	7.00997648952959	6.70612382207702	6.81093364472426	6.55063967572745	7.23024423428305	7.01694207891464	7.17424291155043	7.04886696520689	6.33884207978725	7.08614970958399	6.60199402680021	7.32503303775303	7.2560665589603	7.33517969690581	7.0651437001259	6.45316558716938	6.28708826165295	6.15031392633853	6.45293867305976	6.29213036524055
ncam1	9.24205238786421	9.08952170439759	8.50513870426185	7.83132235163808	7.86855326565898	8.34786211357774	8.67224702374561	9.38926254293083	8.87424946522075	9.40676997195763	9.10931522632592	9.37591735263314	9.33982048522023	8.81996908609043	9.71717044870814	9.23555563868402	9.00598240264364	9.96359221956762	9.47168933038277	9.32275915889899	9.67214678476982	9.28954148480694	9.05645701877422	9.290274741283	9.33691059619578	9.13395971775733	9.59277621692362	8.84199447246667	8.97990191048028	9.10894704180278	9.10588941564584	8.80238660720378	8.67229927037595	9.06539353878501	8.83190783418318	9.17559832575296	8.91791077998322	8.81042626544948	8.96443961753814	9.03445053922371	8.76151486543371	8.37542728600861	8.64053248116072	8.97642672648248	8.75481868864432	8.99158892841829	8.6144242542405	8.91970960056861	9.07121000293355
ncan	4.95533309840886	4.95875783856939	5.30062257754899	4.18818302653884	5.82524008640882	4.29823437951094	4.66746644810339	5.26506085290158	5.84321520881288	4.00610645952576	4.91805986268145	2.69389613308965	5.91633621990442	5.37775335540152	3.9999767399617	4.85952470680091	5.19964569065205	5.81605508492352	5.6905789792392	5.71274502921274	5.58762069077229	5.73818111203266	4.77286122012327	4.18662178948551	3.37162279976669	4.29582930111896	4.9927173727792	1.63613980747856	4.61649095485583	4.05426045287083	4.14078821810395	3.69159873524365	3.59635993968473	2.84508063077215	4.18227372972003	4.56328590822285	4.12419245241848	3.45414440760256	2.93207259074365	4.32798462787651	4.17123491949851	4.13581462582427	4.34760768090355	3.94848529831735	4.05744161252173	4.03147901431665	4.28262315203666	4.43199598185972	3.96295587033051
nde1	0.945436382336732	0.196113094567532	1.39895342873458	1.70355585657074	0.243554294413341	1.42140138110862	1.00002265013434	0.718798495182045	1.11584481367154	0.316754326929069	0.540016751634965	2.77719052842724	1.46087663254326	0.772215227295997	1.77082524111747	0.575657277528536	1.86279636695106	0.536295750047447	0.537716313518064	1.35464245739006	1.16254037436728	0.394567700123463	1.37451159347652	1.95174742235297	2.27814459500383	0.820595215633128	1.43802643414071	0.448103602201669	2.41233274352022	2.22710163914329	1.51121738023298	1.26429585167634	0.478393368931585	0.894616635175421	2.15030711785174	2.02755395814244	0.693888079677023	0.432224407406086	0.860848013149671	0.552710136321648	0.453160384023571	1.06343066768683	1.292018155409	1.10277347517579	2.97927720881792	1.09278764752014	0.401344301868972	1.29478329195253	0.854554019727471
ndel1	4.76978755169275	5.23293591695358	4.67212511701419	5.01915056973822	5.40481959133445	4.80865508018354	4.45860609535592	4.74379106144009	4.28127672871976	4.77417939234012	4.84040074090888	5.33141748707673	4.5553275679456	4.14876241848071	4.50088540069871	4.91553160858794	4.83648331326561	4.83446963415137	4.2299165675337	4.24072753739988	5.02192898944199	4.56133964065179	4.75701305583712	5.5581725330691	4.30042519436238	4.96836944643206	5.52266676837744	5.17428160754544	4.60563371336403	4.86491624839615	4.11353048580403	4.81394804688219	3.72445764489907	5.09367852266736	4.53279283304202	4.60761249209889	4.7650721611521	4.63295217002959	4.62579421886551	4.63040500549548	4.17451404135524	4.52158234998107	4.68347576683655	4.26574277618165	4.73742864298976	5.39841457459332	5.21793913046538	5.05505280092117	5.01912285237691
ndp	0.00951602291635217	3.42046974818746	2.70699415415045	0.616986177981007	0	1.53120599816602	4.65980400403936	4.79418782842798	3.11134883031994	2.94894926878182	3.21638016684096	3.1691183804754	0	3.01004313177823	0.993318943695761	2.85984348534647	1.92392169248512	0	0	4.2374148113354	2.65964337964403	3.59552016940825	5.16930060975614	1.04261540127802	0.0323901898501763	0.0192547541362266	2.05787485281967	0	0	0.00686959208441455	0.0152664770437981	0.288011537684282	0.368290382288878	0	0.179380276937515	0.44428949774985	0	0	0	0	0	0.0319741372322225	0.246710868799286	0.0156430590243192	0.0207719879677911	0.25479296644364	1.57266984120236	2.4657996517598	2.57489902505191
ndst3	2.17423717798224	7.06713010680664	3.08755779461582	5.31891309460805	5.43720394829994	5.62920050416049	2.23918147134814	3.28596214221203	6.1168489966	2.96958029694006	5.18543973893652	4.24479429906828	6.68957311824793	7.51277967442559	6.44406221972826	6.94953042295384	6.77676728994791	7.44960194530143	7.54537997355669	7.0160162975762	6.27673890770777	8.62808069911704	7.0270833186457	8.9638351754773	8.19550486900441	6.86883276155171	7.09273443885142	7.35151005166845	4.48595196661123	6.73006844461425	8.46653356335684	6.32237190655053	6.86122667000283	2.68381550710075	7.80270274411122	7.52775187294244	8.9518743308337	9.1847032707137	5.62601379524908	9.30709793815138	9.24911914422335	9.24423869781868	9.3665559858068	9.40598842585961	6.84701077645961	9.40258381950324	8.87435695075856	8.86722119353465	6.76427599692659
ndufs1	6.80588790879229	6.45970636030347	5.98985268322849	6.17662815598461	6.51841066025079	5.96112992185455	6.43889994671618	6.44709347798899	5.71585823599398	5.90550783130944	6.35713954600828	5.69287964325572	5.36532894847039	6.48349980051022	5.37078538470226	6.17553897208124	6.27821786500858	5.63011623945226	6.06214049687718	6.15298163009926	6.4667158583913	6.27182566371859	5.65955698958572	6.2798025871548	5.73849818432611	6.29339108557803	6.01186301950527	5.16789418173984	6.13866581844805	5.80238608048376	6.06974662727678	6.17577248062944	4.89069133667159	5.97444304188044	6.18468911911758	5.37652377428713	6.15733824379386	5.45704099508638	5.63748476130632	5.63707606270431	6.45307650540639	6.53521968985071	6.52630063238123	6.15049651666841	6.32656880608448	5.86897857342139	6.05779530797821	5.79876027886431	5.91866768519002
ndufv1	5.79916037175277	4.06580320703784	5.95813785559011	5.86990989068944	5.60349015408026	6.15230005517935	6.06477983520538	5.63690356294814	5.66076864185299	5.96629433145759	5.89981512865153	5.6302647948676	5.85924329837465	5.2515820111317	6.05303398507353	5.87021994958687	5.69304697296986	5.5673245728168	5.82048176892147	5.74922129225282	5.52351836091776	6.03105106823396	5.65780947191015	6.0900757826865	6.14615745860011	5.98303714000535	6.15790773405716	6.04229981781777	6.07451656822686	6.10422027492448	5.96745937721332	6.27354013333959	5.90217538463291	6.60992734140445	5.77736184873837	5.58019674984968	6.05607927729316	6.66565043305969	5.81044875944544	6.73796453998002	6.67501124627442	6.52972976032409	6.33892745181537	6.27363729029109	6.06824021629254	5.82049044877803	5.79440988760151	5.61086066757402	5.56030164873225
ndufv2	5.71736660445357	6.36853177938308	5.52406712449646	6.11162813739106	6.41558004219445	5.56714961351966	5.79309135838274	6.04607671917248	5.54153621210334	5.81213391167619	6.0130124082839	5.3172440030624	5.20657641652995	4.41975056114534	6.24746558725968	5.81509632948239	6.06913501209204	5.48651423508249	6.17020269351068	5.58978385711999	5.14329300127254	5.85394675834182	5.51962524586358	6.09490172677441	5.75269266983677	6.16869999409029	5.33373070313488	5.04586535505492	5.70858428125845	5.47943268217998	4.53518266784755	5.9863874969561	6.16726338026099	5.97043886589845	5.44973369539962	5.49313908638376	6.22997661362869	4.77065781492141	5.75885186621141	5.68638678790633	5.852011325762	5.97803313425557	5.62176207962357	5.90419745722438	5.05647948410697	5.13059197785209	5.50399010843039	5.10431904540729	5.62396896331944
nefl	4.38519057718571	6.29048489212842	2.03497248087683	2.24193433998174	0	3.66954100483992	0.658914455309091	1.47572574348866	2.9728148092649	5.5325428079072	2.23572097355124	2.51538639600442	3.29258741395048	4.35172841471944	5.98080209435135	3.94083208265914	5.3122145041833	4.68145597163859	5.00161381859019	5.06128716246871	3.56408423371705	5.50298634865618	4.20954644141135	5.49021273678128	6.0454230274089	6.10554816287086	4.54493736440898	6.1258594174546	6.32102014992241	4.8797093896769	4.62627918084536	4.7150726196955	4.72676296090528	5.47501735655904	5.03192636616528	4.44041663958254	5.58159750305281	4.94250388096542	6.05671195827229	6.59580817763948	6.50617697455795	6.26363003720298	6.00872120300236	5.40205053847709	6.80493206461038	5.5373584303057	6.58078901612453	6.26724416479584	6.67997273782599
neurog1	0	0	0	0	0	0	0	0	0	0	0	0	0	0	0	0	0	0	0	0.0489996782583333	0	0	0	0	0	0	0	0	0.0129205124628005	0	0	0	0	0	0	0	0	0	0	0	0	0	0	0	0	0	0	0	0.000989109301715369
nfasc	6.8150866433729	7.04446875503719	6.98268171357641	7.53657035095871	6.84794502119874	7.17847428815672	6.95676986415549	7.12717454450066	7.18448850996477	7.32549987634954	6.67274968558874	7.11152005942221	7.27283339470853	7.63480819744361	7.48686100793627	6.97446774195661	7.04168796144938	7.2572458292502	7.51290202770129	6.99472892999503	6.51661757338556	7.06281372256273	6.86746107001218	6.87251181189081	7.36777453920524	7.5792771936259	6.63182380571162	7.97374741712666	7.85035152993725	8.40438181403631	7.93853484232114	7.63284812196809	7.66780935376144	8.04273955279566	7.46328888006509	8.20193348330291	7.72790915113938	7.49356249437775	7.49195929080613	7.428122093722	7.38891465536192	7.34868766084187	7.37612690036003	7.49423353386655	7.41896528936679	6.93801889684833	6.99646353459742	7.24982546807331	7.42777687936061
ngfr	0.00746373879038492	0	0.0175399001738541	0.072450462210183	0	0.0118050494300841	0.619633898588427	0	0.00621611025228772	0	0	0.026694164827775	0.158831042358041	0	0	0	0	0	0.0241444910516128	0.0271675354716941	0.474021497869077	0.0131179300439117	0.111716878455943	0	0	0	0.049367367504489	0	0.154606875745522	0.168912122833704	0.0114427633818865	0.017462398081948	0.287762240001232	0.00682453179404722	0.0390624394545009	0.118481628865938	0.0462843729510802	0	0	0.0371257769504781	0	0.285324772321879	0.0616028135811749	0.0084759830160374	0	0.137346547366592	0.00444002722215641	0.0911478334713249	0.631275793357343
nkapl	4.49980305514313	4.10881146181562	3.15891232606363	2.66679282920277	2.97344341355844	2.6599886792934	3.96238484802707	3.92872656074657	3.52364404934172	3.39562465547068	3.86634843226181	3.11456204214988	2.64904799471852	1.90850139798065	3.32791658216089	1.21898148858584	2.69729067597833	0.427920206339615	3.12603555973448	2.78442447546924	2.91258592890744	2.31565378052938	2.65343433528865	3.66821404526831	3.06293881764988	2.48615304131426	2.63321973133676	0	3.35581555976357	3.92414407819142	2.55508650176511	3.24811180216754	2.6992109954656	3.63866807037735	2.18347689116703	2.34875933734909	3.08198566152966	2.96257208364986	1.68405002282977	3.65997952586247	2.59035053482642	2.7823565598665	2.7499857123086	2.69593187385432	3.01523497942644	3.38636720123666	3.37120073707535	3.04719039346054	2.59414969911725
nlgn1	10.2179053431949	9.17214041627334	11.0164114641295	9.80170845590436	9.02209234295455	10.3062779635159	10.7619796143613	11.0229077307733	11.7219016056547	10.6811883558933	11.0671032692978	11.9587386588638	11.1894733780024	10.6216898919531	11.070709631817	11.5179415407578	11.1969448718693	11.2418141800771	10.7208859651877	11.6120431751271	11.806800601703	11.9786285777624	11.3102241899723	11.4396366783417	11.9466113067172	11.5963295966565	11.3605300843179	11.0584957862329	9.24642951278089	8.99545876835024	9.10623879817639	9.18435768940097	9.17264427166733	10.3666455384331	10.8831741124908	11.3012902132695	11.1006311065532	6.52595797536925	9.82404973130844	9.58316804763315	10.2300031136512	10.942757551123	9.73917019534341	8.90550825249893	7.65408999222119	10.011246393373	9.39797479778986	10.7292440983082	10.5707065758602
nlgn2	5.0484573604276	5.26605147833872	4.93908291238263	4.65799491940119	4.2536696905216	4.62047169404155	4.73295819593443	5.20333038216936	5.22269136314715	4.06219866395519	4.63627084864713	4.443575489987	4.96581724698182	5.13782018514779	4.01209073513327	4.68322719336101	5.20981344856419	5.1086812211219	4.36690959505115	5.20801065131331	4.29508417469347	4.68910063651328	5.3251471929961	4.34814373553406	4.29646306066898	4.65687003852211	5.04787952277288	3.82794459457996	4.22490649577134	4.80722605272008	4.26227055210641	4.4178903113135	4.2291341253252	4.62310833478359	4.63198500062747	4.40505852493837	4.08951026929096	3.96749492964341	4.00793442418926	3.83879115611134	3.86741644100539	4.15927662208478	4.17651347027703	3.70342965505496	4.41225982564666	4.24428976932355	4.58138469271876	4.01860417702137	3.82459526920807
nnmt	2.86159836368762	0.0407301665366841	2.53749812195283	2.47492655534662	4.25825229771971	0.489311231927732	0.014562266301128	3.02860069082756	0.870450389746091	3.13823400480503	4.12054820637159	4.44263312430211	1.87092267275325	0	0.956154370125943	1.35889001579353	1.87485025710545	2.65776804248346	2.23662919082309	1.97877002138748	1.54509493038432	1.18057369066991	0.483529708031163	2.9563023241326	4.14197107472635	2.30090772391484	4.50608993635613	0	0	2.02194434217393	0.264748024765771	0	0.0187595948565214	1.78274301626085	0.0238601750382115	1.0175699351059	1.81535177863203	0.0318076055303549	0.766178167904838	0.0150249080133966	0.419152147792278	1.00846818285946	1.04277445633015	0.889917622545199	0	4.15564436985125	2.66622851384872	1.51333962307397	1.35076065688717
nos1	0.761657261979763	1.19929844405116	2.80018737682399	3.11183150231937	5.10314328824761	7.12033137546852	0.523374970662798	1.91711354445848	2.52828292606349	2.32080512579337	0.387460261364782	1.80534108124071	1.60100680520789	0.880084267260332	2.24247577488409	4.9111309212154	1.20641367469164	0.470363080479183	1.94242220743779	0.765502836990368	1.02680289162568	0.856351760357041	2.61055271453735	2.43481893764773	0.237212607566097	0.586132821023908	0.943535806431796	10.6886274551615	2.047822223479	3.70275507159777	5.0025393687157	3.62265074311151	3.98151029218281	6.45416909927402	5.58086687170068	7.17588814117883	6.85031599230314	4.88168417485057	5.55602907181395	0.58215305187743	2.12964382695052	4.40112190477105	4.28077618834489	4.89661792330383	0.563491937761395	0.917443900329667	1.00486406085422	1.28907356007761	0.753318621584391
nos1ap	5.8443804050944	5.53838354983739	6.70592737883362	7.13777931035091	7.08836226152387	5.7395238918332	6.15285051125827	5.00474716878079	6.3935483064617	4.91731197140173	5.6260601020208	3.23845793652963	6.68490106473942	6.11056079435753	3.3765105775917	6.06619338372957	5.85305309785629	6.20777111911159	7.01733984793667	6.95178869000481	6.70340908369305	5.99138590321887	6.12142988822654	6.02162336791228	5.63067717443123	3.51076853456056	3.34336191117339	7.31884631990746	7.04349292954421	7.02935656302048	7.79047870000976	6.48578117782181	6.89667486784305	7.06811975369893	7.78181462846421	7.55109572149471	5.4949101959135	3.92914021821808	3.97294377135489	6.23447587544016	6.21377378588702	5.03571240404163	5.82423965066243	4.06428551287983	6.39994922133114	5.77904955283746	5.75093988857123	6.10897906407779	7.19654995005557
notch4	0.571613519286351	0	1.38981568272275	1.45723442680565	1.04685212531371	1.19267519388704	1.17133046339158	0.391310317525076	0.87364345028268	0.529963934878273	0.666590365664546	3.33324581899185	0.201186932843034	0.148837292699974	1.75931437237267	0.698421730523431	1.91384261270727	0.0405264480508012	0.869586707318814	1.23193861465279	0.0729795654307328	1.57931919636984	0.64215830469391	0.0118877266678076	1.20506214429833	0.100200737299851	1.34473193543651	0.0677491999577605	0.966685906556279	2.13302027575018	0.39546011677458	1.29181570346744	0.218414419395257	1.38883646905956	0.600096924279036	0.649226856194363	1.76038234892711	2.467335047933	0.444155195615778	2.40151196632686	1.91557405672714	1.08019579058165	2.03211036703928	1.67536115092186	0.138854958140436	0.471193080252123	0.0376418486030848	0.898776184597766	1.01684429334051
npas1	5.13738866507808	4.39887758834267	4.76067076294975	0.77062804823008	0.548399040151053	1.23539149466949	5.79152240113821	5.56762063472513	4.97038287527748	5.40545537644581	5.58484065697429	4.98990957136605	5.49299841075867	6.27324925367777	4.32567466580632	5.22870771797261	2.72492117176707	0.291452562192174	0.31061583517147	0.88026109697873	0.42779419357075	4.11762991216139	3.15127407237093	5.17261616581648	5.00881630813466	4.20286172277246	4.86721194045605	1.40318492181309	4.07455671072492	5.93813290328132	6.09943277777301	5.84120076100879	5.96446382464961	5.58675700753515	3.22990054456813	4.32080804952277	4.01151690161586	4.96274126611672	2.5678738375535	2.89015715179704	3.10018562955175	2.31119155386437	2.83470001232623	4.49333928749216	1.79057250684583	2.12900731219012	2.11766768439149	2.37758766969462	1.98764317129543
npas2	6.76329895912168	7.37812484417425	7.5425825654721	7.16755554407355	7.56342402651182	6.42779214577237	7.73168266654857	8.16360959696323	7.79793948857795	6.97760101336214	7.48566402312441	7.30085857952175	7.38845248294566	6.98630277458049	7.39781333889517	6.92873375821262	7.07577762678808	7.50875229557223	7.45233258145137	6.7270769255378	7.25101065388075	7.22804583376573	6.63522258238512	6.48500748298508	6.85758662531461	6.9623451549698	7.74222536148614	6.38864137649041	5.5472276145377	4.99577628462043	5.37485166019023	6.051818719857	5.52769165060308	3.8415323958092	6.29893370621308	4.77003560984758	5.62120555149286	6.1248176913776	7.06237951965277	5.08062082810798	5.08143243489324	4.92608858764202	5.60137579610898	5.80975843248119	5.34532107337501	7.65442714123548	7.66602780424476	7.63144097380297	7.37251400077831
npas3	11.0247596556424	10.9254712284612	9.87166306936408	7.99549740810164	8.81375015690992	8.12556127134586	11.9941328007997	12.1432353461155	11.6055781605832	12.4553345930328	12.1402735678856	12.6597938028889	10.6536111273434	10.1076570239513	11.6772624559526	11.4770111799039	11.8789520128619	9.96652080884768	9.97553419427798	8.6425390212488	10.2491352530106	10.5768538259273	10.7381638857929	11.7765213763044	12.1018221089592	12.3120702151835	11.6919322521582	7.66463095646828	9.6309563956337	12.2656534807279	12.1771248797974	12.1912266388937	12.5265082816273	12.3923686246629	9.32403665255694	10.8476934171339	8.95166061191829	10.3973983662247	8.5195132057574	9.17756679001979	9.90731172594902	9.08507312329383	9.99110163183969	10.2607714352382	10.1116801783223	7.86494302042722	7.43837736122116	9.49701612885309	8.66648677132228
nptn	8.0122171748899	8.58606791789528	8.11456322688167	8.06610490928826	8.4937399889982	8.0410297584237	8.52403248016948	8.23258190521236	8.11406962586588	7.97193343127161	8.3012008123759	8.13247237921294	7.82189978586944	7.76558818343411	8.42693155346934	8.1041059779218	8.43653728403076	7.94680225634078	8.72909720006489	8.08154617765269	8.04963588597238	8.03139938707268	8.69223883502598	8.15961803580877	8.20082922653144	7.99790758995748	7.92842551866992	7.00108296723778	8.2261552304954	8.13716422509856	7.65646605190139	7.79722800381024	7.47830577962912	8.02222819778377	7.89673139848257	7.96602305978477	7.79025882040751	7.93649872693612	7.23515501817426	6.74626022320329	7.55524950076219	7.58411166092483	7.16700459762176	7.26668226942164	7.94960992553098	8.32692751296301	8.17572682968679	8.01534981600557	8.14159469468797
npy	0.462957345643356	0	6.56630448960665	0.774539637925751	0.0421376663942664	0.373724484946231	0.0143825039486989	0.452086791093244	0.0206025580642707	0.254788606302056	0	1.27767654282183	0.660676025035824	0.0497465410986029	1.41728652995084	0.46719703838785	1.81948466755494	0.571997685961971	0.302423289760277	0.295263757187534	0.0123199722030091	0.254758740307993	0	0	1.95884527301975	2.95323729758789	1.25520702794937	14.3441356766362	7.03697470414506	5.26241849907767	8.62788366369703	1.11352115115696	0.0346249797336629	0.00898239449350425	6.31974003212924	4.99014844981517	1.74355417469926	8.3384034659578	0.506315954162607	0.597408650186188	0	0.238424917805992	1.25486066906994	5.40020351619672	0.020648140100718	0.120573915166752	0.0196113295624037	0.204953756875911	0.794718535413411
npy1r	6.06276751474505	6.61457379347183	4.34013701222685	4.29856200365888	5.01377996433531	4.8782449735274	4.31561363951888	5.12259482651062	3.35028196819322	6.61654446386047	7.44208930088226	6.86047940870944	4.69129681089478	2.60881967261345	6.43827152142816	7.29939292743171	7.06820801242832	5.57550893260029	6.38247299488884	6.0716582076111	5.87936061460494	6.07664501702524	7.05591612604366	6.85860711102309	7.00702973279277	7.17848610607603	6.92137024960871	0.10433886076177	0.0584806867652118	3.80441527291214	6.31839706921949	6.1174795863388	5.39173257754682	3.4200978814669	2.36835437169532	3.79681579984568	0.0536702012629858	5.12605198269744	0.101876586979534	0.422392732633586	0.0786536613572903	0.362081519365175	0.303341049997809	1.84229574753159	5.28956225361545	6.63290832073751	6.76527053089506	5.99167728052511	6.41820662909509
nqo2	4.69676710632886	5.01822751324296	4.88354134857753	4.92478585802909	5.53572421438347	5.32754984176971	5.69819152469471	5.06772161267315	5.53170683343707	4.8875357984778	5.03804068572368	3.83705515627302	5.33768697565947	5.57476916027403	5.22955297003068	4.98768604168775	5.18441896264955	5.20277772349725	5.66827814490469	5.26480524114118	4.34216777995562	5.68796679257568	5.61248806207064	5.51019351120777	5.43763021093378	5.12759399298733	5.11176286881777	5.1012155971167	5.1956565004377	5.60853850500953	5.55201475322008	6.10089937351037	5.79604301027549	5.69215365378399	5.89243935781646	5.47807116581168	6.01579902858321	5.14863545038101	5.79029010348632	5.79258542031207	5.84226268524035	6.12852296990633	6.22707902138251	6.5003511882055	5.84926381782495	5.68658504142496	5.46485790229122	5.35075404516128	5.3197349750237
nr2e1	6.09854082063034	3.33480322647867	6.39675410908602	1.36540931681636	3.46245880958375	0.721543768930312	4.95286890260926	3.97634520321522	5.41018091138516	4.48101783536588	4.75567603365778	3.71720285845869	5.66182936760669	6.70821195713903	6.21612019655278	6.17712281063835	5.15917068192926	3.92370222199575	4.4093302581634	5.45958057019438	5.27877009396876	4.70667585129965	6.25867019963623	4.74914281998464	3.59916585276876	3.13418668274092	4.94658004384581	0	1.3831595938791	0.0914233246550173	0.415550985681668	0.211461496533793	0.0709097583821348	0.140105031486221	0.182563567784809	0.0695077505460725	0.033850444652359	0.134201721225795	0.135002044580464	1.67650571765023	0.160712995585756	0.211045297192354	0.332150348493166	0.078125056906447	0.0660624275705484	0.134316371374154	0.0780707043062579	0.254130516400115	0.160773485219577
nr3c1	5.00063825135289	6.10819803623619	6.0555774527419	6.71466809671859	7.07424713161027	5.76336403274185	6.29376572173274	5.9839213910866	5.49777329473461	7.51595618951127	7.61296688463238	7.66831750714975	6.98035233804241	5.94543119445117	7.60744705634786	8.32336200702537	7.46366111629779	9.06106577075459	8.93188940748983	7.95890657454898	8.03868693260652	8.54274127940765	7.95365473272152	6.70373459178421	7.52271671260621	8.77807791825225	9.09553305698258	7.55089112461038	6.8971469862594	7.26422385700111	6.62039095895179	6.91197589898205	7.12982361713807	7.96540376694863	6.55398248539372	7.67268712493697	7.14795615207257	8.02640464697685	7.61705783235931	8.11222294291473	7.87263714656925	7.14685639693348	7.78641830090351	7.40609528412931	7.35601947104178	8.29042845885895	8.80262356969671	8.60226077588404	8.4210515375872
nr4a2	0	0	0.0026326990902975	0.15330195843276	0.209036935946978	0.950128472911945	0.0128282036885857	0	0	0.0200359690694092	0	0	0.392205520263656	0	0	0.787747215204585	0.0170087814051048	0	1.53563147224605	0.156343283143775	0	0	0	0.0118877266678076	0	0	0.0160905253542542	0	0	0.668009624607849	0.0102003231601129	0.0652087038692917	0.0166366174846755	0	0.618423327538063	0	1.08596301690057	3.15308851142197	5.00006221488214	2.90439758177502	3.27734892900613	0.402960932939213	1.35423717905216	0.0290646752670214	0	1.12933379891665	2.98006662399154	0.844205334985708	1.76470750552241
nrg1	4.49339102278702	3.33401485994802	9.47688719037116	11.2652256567243	10.5619407816426	8.74405750580922	8.08067147631673	4.31210851927213	9.66820829909925	8.30271953883149	4.6095815872709	5.44052899191356	8.3098357572786	10.915943556429	6.24040069761818	8.6453257168548	6.62146066208291	7.75906702114668	8.13975523377505	10.2964270709934	7.19020561719736	6.07283684804159	8.83865574970157	5.33377184208999	6.54470399027401	6.55064223044687	8.38543270681869	10.8556717367909	6.35198000321832	5.45499763987629	5.41518844462177	3.76448873158909	4.21403890958356	2.54072637036082	7.24622263618688	5.94169212248569	1.8124427754906	5.58750505278238	4.07771718135159	1.79768663177103	3.99850197558412	2.27029420502445	4.63084238441107	2.30174800217029	2.52781902108268	5.05396006064825	7.24553998576491	9.39228060782309	10.4309010733244
nrg3	11.3168903563549	11.7828318390678	10.7634728999895	11.3071197563249	10.9339590258475	11.179504805148	11.707442378015	11.088800347236	12.1578958319798	11.8190610951022	11.2188153316301	11.6137321744398	12.8204488360496	13.072570536021	11.3202182830806	12.192376411294	10.6657267066853	11.2144910074321	11.3666794720149	12.061208510677	11.7058341475445	12.0417498305203	12.03197632915	11.8408638376957	11.745113265343	11.4527268299894	11.3860119080722	10.7069880822242	11.5899569776159	10.6633673125272	11.1184911982986	11.2549719352529	12.0458469267795	11.3982846014285	11.8849485020628	11.8011911105456	11.6769212880686	10.9358001671676	11.2854663930881	10.879517063311	11.6720028763406	11.7575968475037	11.6506626897713	11.7954507628033	11.585121052271	11.4378413980731	11.685232284802	11.9803943336608	11.825519588552
nrgn	0.0635927317468633	0.156444770352592	0.366938997668553	0.517095925987979	0.0985512485476984	0.327901970655024	0.479569751301613	0.4488079603756	0.605539022097139	0.501433692844133	0	0.132747508168997	0.285078616408195	0.351901036005306	0.714484296085849	0.612417405593403	0.504786459288709	0.49814980894604	0.372632374634205	0.232134070834067	0.807829432974978	0.679015038173397	0.59077986940717	0.56909990719319	0.260149499539522	0.957678467505214	0.421189479498175	0.385239158418812	0.844709397457087	1.98808847017257	2.08943259757186	1.62890420858873	1.16127178611972	2.06513258447954	1.23419968422174	1.97136101837491	0.402892158213063	0.900955274467123	0.365376845239839	0.352825755096603	0.5574701054264	0.44726336119276	0.415224521747914	0.992281239573413	0.155357268868247	4.10863135526569	4.45115130090788	3.95185987363861	4.21222542286147
nrip1	6.39579116290658	4.66098906626733	7.15881071748527	6.08684850427104	5.96847442103133	6.65139229926017	7.23937827770067	6.01597763556514	6.79231489106715	5.48864032672094	5.58437147583209	5.87195992662032	6.59485738818419	4.59314278979201	5.64822785047704	6.09948541879838	4.11549858024603	5.27715161067749	5.78394689878176	5.98453990781849	5.87686732543107	5.89892637661302	5.75304662484123	5.37865796614542	5.6473890602976	6.12058625973754	5.30776110821094	8.48500679847193	7.22031524922211	6.80504063277292	7.06685350866771	6.0442238275756	6.80351469416772	7.61515119711678	6.89723425295697	7.88147117853184	6.99970748647029	6.06250492006384	6.15091360520996	7.1283530033449	6.24424242002827	6.56668442287271	6.28320005914672	6.57270249993796	6.9023906719913	6.39258240778095	6.14562956833669	6.60197991761174	6.21054082572296
nrn1	0.0617872650021478	0	0.914638643970058	0.496001680246169	0.0354955379411325	1.44297832069375	0.0478809961782035	0.0260114986577912	0.0064067130070706	0	0	3.13998603129252	1.13915245629422	0	0	0.0611565508962994	0	0.0274189210050066	0.5826789462218	0.641136597029393	0	2.30972225073823	0.170567757774024	2.19737365922892	2.60882599084869	0	0	0	0.0795339482440471	0.0113692114204581	1.4559793605791	0.755240906763218	0.0505373414124501	0.0084199001206931	0.020889710806924	0.0207261311092985	1.14627987384034	1.85109043339949	0	0	0.0344673577330879	0.162412676255679	0.238026422500942	0	0	4.31587516785757	4.50102271123565	4.17328259890362	4.63371217418554
nrxn1	12.4518606183957	12.060713468836	11.207433961952	11.5019685770958	10.7323447373388	11.2324068257525	11.9029293733723	12.1789861369612	12.2931106568979	12.6039815364015	12.0785767626164	12.2580096419554	12.4962772031839	11.0646443004846	11.2807905409478	11.4979076255681	12.4218019311979	12.7287646056436	12.4700836225047	12.0794985520319	12.583846575282	12.1937230931923	11.8174203270793	12.3226447446896	12.1147452432347	12.1219049217365	11.8063014337319	11.0237724734908	9.99330332298582	10.170091460312	10.0523159280053	11.3028176555492	10.4690518337621	11.0778220880567	11.2551363092601	10.7821655090542	9.46429601485113	9.34326145328354	8.19349085860965	9.37549299854951	8.232557697297	8.70388643398738	8.63294507988126	9.08656790451459	9.39454497518585	11.64001030067	11.5364185330812	11.9308780692214	11.8290475710316
nrxn2	4.99465013760039	4.79858103028539	5.67802994800027	4.78155039897595	5.4118791523969	5.17997606930848	6.05352985285713	5.73009850406667	5.73001832202774	4.90913632525062	5.03213660145487	4.89148874368018	5.54549181813624	5.31544174975393	5.98649544648936	4.9599564603849	4.99525683549412	5.29442133076345	4.94683096585612	5.00326211991177	5.56831380422468	5.41859604520296	5.24673778671933	5.6252041694742	4.89904842210258	5.62026751614767	5.48876412355571	4.88005257906008	5.12761330634963	5.57021177336197	5.32078463064494	4.69262202911212	4.69680437774979	4.97178038939946	5.72691756911733	5.31808975266496	5.50422982678029	5.18426557377607	4.67132626872421	3.76064027856478	3.60694293882058	4.10660477210605	4.37476310271198	4.42330170637613	3.92989484151796	4.49391153917319	3.99991109117857	4.55778759478966	4.18185066533146
nrxn3	12.4247331151284	12.6080670583885	10.5475682609761	11.035674264352	10.8859510795566	11.1334774619394	11.3824472775008	11.8055589172699	11.6522963668058	13.2492312062608	12.6236474193548	12.8153940639467	12.2768707981217	12.4518395442892	12.6569725901067	12.3957344494545	12.5563176945151	12.3814363781559	12.4171460699615	12.1712326493893	12.2531486573091	12.4071742224114	11.8729310224624	12.2036530903191	12.3850927688183	12.7610767022082	12.6478250326312	12.334770535474	12.944661036973	12.8296762966012	12.9025053487693	12.5634096356121	12.6545951702352	12.6644438955884	12.7488829595635	13.1619060843033	12.2026803022396	11.7491670736598	11.5394533797487	11.9991095161794	12.0432451277727	11.95892557129	11.8503518354786	12.1267139671132	12.41597998869	11.2467638951583	11.5117294765866	11.9307347285885	11.6490246090745
ntf3	3.83027368595602	3.61424126676945	1.06925724896178	0.690673738767825	0.0722980623787086	0.0282672635498066	0.0265300592822342	3.22076372075625	2.5473315299637	0.0508773197152704	2.02560806663628	0.02577336049737	0.00987390273994948	2.14547660567638	0	0.339378882120053	0.156651380906984	0.12562566848251	0.256375756707977	0.0293763772780815	0.0394965014859002	0.058460764808932	0.0365587293517239	0.26074317822726	1.82710820477942	0.0210655036066341	2.68287490413834	0.0305979745584618	0.0241793124673294	0.0291834835854759	1.25609476854621	0.315237544747087	0.0656505610299659	0.0232241854918927	0.442753569227697	2.18526735557589	0.0635192771110261	0.931515647830103	0.0265291230366214	3.18127019028959	0.0303921774569489	0.0520219470606846	0.302164445424112	0.0837586233302151	0.0215893296930734	0.170560005279343	0.173889980629748	0.33606547589085	0.0417507089155156
ntng1	3.2065555532176	8.28853105278284	3.48666450202348	9.51624283902639	3.04309978246351	10.5705850419518	7.78430222642606	6.310088250539	4.57684516628033	1.54953832430344	3.52278324260004	2.85839869933804	3.8050117322597	8.01026652456985	4.75330809980968	8.10993472980898	5.34234838507979	5.25043952126831	6.05557765229197	4.4455305173817	1.34038816667385	4.9187057340713	4.22937283286862	0.389127659043383	2.61034265087254	5.85152383850498	6.19465958099968	5.31246395758276	3.29024135695558	3.70918380836259	1.22516835902437	7.64821368861038	1.50139195902359	5.19969784596333	4.61201211587087	3.74926439946267	0.432852964515375	1.55006242708527	0.45932071047192	0.656250507963001	1.17595573242401	1.4325608477979	3.4905934649513	2.69964466292143	7.06182545787023	1.62457680018267	1.77801882638876	8.01231650553539	1.80898638807016
ntng2	0.915664187958693	1.82653479598646	0.176988824796498	1.85567849196087	0.0348666691285531	0.734070225669172	3.32700947020208	4.68384958124141	2.93362390212113	0.161881840659114	3.0903214859161	1.63755773979451	0.279096187775026	3.90793174851063	1.42369694305432	0.398653074677872	2.4441768515113	1.92712087917898	2.25068442823205	2.2738561077917	1.65108892687273	2.63591102951061	0.741102753501727	0.608347544233985	2.63451238929874	3.91742962715078	2.8371555595569	0.307890043828624	0.156253427348957	0.238269181534509	0.533305842791487	0.884371244754844	0.147043902437095	0.463723368742191	0.775736784935442	1.34617806341698	0.135719184112582	0.0742802871253949	2.35846790259055	0.770236161523484	0.23370635012383	0.340352477654417	1.47732345349682	0.470446455973554	0.301324507806952	1.68572090043163	1.50966616188253	1.87224602547195	2.93947567786714
ntrk1	0.783045089164537	0.122126186702118	0.447753388483312	0.855271167866898	0.0335959700833503	0.19854505881698	0.0944119125049034	0.0687140324044785	0.132686437269364	0.447267932263161	0.775172797594301	0.0585340092014161	0.150598745787743	0	0.0827236506168676	0.686757430646495	0.140465429373501	0.111460944441856	0.105927698853524	0.869585120237594	0.0966921681549502	0.0800603253447868	0.708780899321425	0.288870387436977	0.0961353788972106	0.0200986561678966	0.0996986177154268	0.0803496645333167	1.8107521221441	0.688654004126921	0.274359382456126	0.160681013909525	1.93441728151702	0.10499189715683	0.373825505085897	0.604098013280239	0.135124184975679	0.139226619839456	0.926768238460689	0.0437020893289963	0.0782204184265101	0.696072838573851	0.418895030816674	0.181563923061111	0.13812971421263	0.824305204308626	1.20606339785941	1.07661933955996	0.682661860823805
ntrk2	10.1700990035147	9.50305635385598	10.0994790936238	10.0020840759064	10.2702398955451	9.9999902786823	9.12608780185601	8.37393495588313	9.37525104006965	9.85178273513405	9.07214597902071	9.37263775789812	8.15902312581514	8.3930809044738	8.92221426419311	8.6054222906407	9.33030707618912	8.49432407892659	9.10834337673256	9.08019470309593	8.96819725058172	9.24038359993256	9.28721706926297	8.67387325070761	8.90044432018773	9.27099454285055	9.31125746548038	10.1704098258026	9.90146256629809	9.69019518448194	9.81799812725943	9.72232118414382	9.65235951854307	10.0475558377996	10.2618667569921	10.197291652319	10.4675745868254	9.00217800809706	8.75739224300021	9.20778833443635	9.81056843767398	10.1810560491358	9.86918467978333	10.1454715049488	9.42215567833254	9.14374617642216	9.42671261263334	9.23367426807405	8.91466775309756
ntrk3	7.95124781647649	5.41985325017472	7.0023906714999	8.00314202316696	7.71571952849707	8.35655694970264	8.43757835597361	7.91253364710731	8.01935511340524	6.95531924403319	7.81816842415474	7.73655710486668	8.71929158720756	7.13584618816204	8.73388483010252	8.75523284936603	8.31146315307594	9.45849131448278	8.89859232462066	9.06337054717433	9.48434555809259	8.78716670173607	9.08899813358884	8.77618953037646	8.09793686721116	7.85659135276595	8.67826061601946	7.11757061940057	8.00232559744155	6.16956362118963	6.56078724024343	6.31794478414286	6.41037090602735	7.25921677457898	8.1816871602087	5.77102310981256	7.16916498189806	8.42098473400094	9.47932645496903	8.70814180959066	8.9528939842566	8.3748584530232	9.03143134977173	9.49815027633849	8.42870199439619	9.31253831416267	9.02669897864099	9.2093116723709	8.36540809106121
nts	0.0117809894352676	0.0397374197254926	0.252589650012776	0.542007959630355	0	0.118971248523177	0	0.00805757061064609	0	0	0	0	0	0	0	0	0	0	0	1.53254349479416	4.97287720121472	0	2.78769068005855	0	0	0	0.405550776244938	0	0	0.490047124935893	0	0.00965571116466295	0.216839169643342	0	0.274209036746819	0.0136680036419187	0.150939829917368	2.77910263395854	0	0.124241155075738	0	0.257766925748403	0.0548337992784124	0	0	0.17416034165462	0.00603079658993801	0.113491250542307	0.170394463937738
nufip2	6.01452423731522	6.10873122824909	6.53969762688301	6.02089817924008	6.67913395192388	6.02840825443978	6.25310753890737	6.36198148502762	5.74582381206471	5.47597526474146	6.21039022827164	5.97566251175149	5.81078240062473	6.0126482251255	5.77879126754896	5.76231319966739	6.0250048675326	5.68814566185763	5.42914525418906	5.91806225960298	5.817795142851	6.017336028147	5.83864348523357	6.20874256576906	5.68307208696848	5.84368819187904	5.60789544356794	5.85043440350474	6.05874530023759	6.32688712189312	5.69962408748583	6.1910299900966	5.82493812590745	5.49566030986278	5.85094965437303	5.89037762066374	5.98630170499412	6.07405923482173	6.00588567020481	6.13238127596848	5.85399913917261	6.00953864990535	5.79540228047165	5.96786856911964	6.0324672023856	5.81301924706449	6.06932043600384	5.8095626164311	5.98070328985652
[truncated: 242 more rows]
[truncated: 26 more columns]
