# Supplementary material for: A comparison of anatomic and cellular transcriptome structures across 40 human brain diseases
Source: PLoS Biol. 2023 Apr 20;21(4):e3002058. doi: 10.1371/journal.pbio.3002058 (PMC10118126; doi:10.1371/journal.pbio.3002058)
Supplement: S1 Data — (ZIP) [file pbio.3002058.s009.zip › Input/Three_psychiatric_disorders/autistic_disorder.csv]

	inh l1-2 pax6 cdh12	inh l1-2 pax6 tnfaip8l3	inh l1 lamp5 nmbr	inh l1-4 lamp5 lcp2	inh l1-2 lamp5 dbp	inh l2-6 lamp5 ca1	inh l1 sst chrna4	inh l1-2 adarb2 mc4r	inh l1-2 sst bage2	inh l1-3 vip syt6	inh l1-2 vip tspan12	inh l1-4 vip chrna6	inh l1-3 vip adamtsl1	inh l1-4 vip penk	inh l2-6 vip qpct	inh l3-6 vip hs3st3a1	inh l1-2 vip pcdh20	inh l2-5 vip serpinf1	inh l2-5 vip tyr	inh l1-3 vip chrm2	inh l2-4 vip cbln1	inh l1-3 vip ccdc184	inh l1-3 vip ggh	inh l1-2 vip lbh	inh l2-3 vip casc6	inh l2-4 vip spag17	inh l1-4 vip oprm1	inh l3-6 sst npy	inh l3-6 sst hpgd	inh l4-6 sst b3gat2	inh l5-6 sst klhdc8a	inh l5-6 sst npm1p10	inh l4-6 sst gxylt2	inh l4-5 sst stk32a	inh l1-3 sst calb1	inh l3-5 sst adgrg6	inh l2-4 sst frzb	inh l5-6 sst th	inh l5-6 lhx6 glp1r	inh l5-6 pvalb lgr5	inh l4-5 pvalb mepe	inh l2-4 pvalb wfdc2	inh l4-6 pvalb sulf1	inh l5-6 sst mir548f2	inh l2-5 pvalb scube3	exc l2 lamp5 ltk	exc l2-4 linc00507 glp2r	exc l2-3 linc00507 frem3	exc l5-6 themis c1ql3
abat	6.77927141004266	7.10302421706486	6.95951863519654	7.25624200106834	6.94605414577902	6.79457845281859	6.66917193506509	6.39896339232025	6.72470647244964	6.5804795816271	6.82292334399069	6.74882964211658	6.26695066134066	6.42417099279426	7.180048477471	6.76489347973617	6.73734429699017	6.48284118571404	6.94203423081291	6.97731370048841	6.82035207543352	6.82612375128317	6.9620513044561	6.93532360471737	6.76615611176659	6.77027828588711	6.71946247694386	6.79225019913199	7.13544755107134	7.18393376395888	6.88873497011815	6.79862978416425	6.98395615265156	7.581284504407	7.22498758094782	7.07550931339893	7.59730567963604	7.49797882045298	7.23224860896904	7.04123400041082	7.15461875025851	7.37526398760394	7.14277304565198	7.1560011400105	7.32436275132236	5.30785143515569	5.67612520822373	5.48889092959524	5.17302226645588
acadsb	6.14759976732666	5.36179116448639	5.98636155509721	6.26864566944796	6.61780830879586	6.27465937274007	6.11828371831048	6.15001937710298	6.30517820699031	6.4441616441705	6.07457714974605	5.87985375254479	5.84336684948987	6.1786297976968	6.10498845134794	5.44556780748101	5.94164041311347	6.48260050021007	5.2244212010229	6.16032102434418	6.00244059750532	6.23794166500341	6.05728389775741	6.07996727262801	6.88279061240096	5.30297005454557	6.37567981103529	5.70916406346179	6.21345052211844	5.89025892581356	5.83364179141007	5.43419185063824	6.05170380513224	5.94047710800158	5.87033561877455	5.87874642762334	6.68525422885503	6.55756617047182	6.65492940635262	6.86776478735753	6.51203088921205	6.30726694158556	6.21960862055339	6.37991825856062	5.44523638707444	5.7175714212025	5.97339545203475	5.75036103286553	5.657928343923
ada	0.0778605139044171	0.122967127104768	0.19724200614482	0.144070921335618	0.108497318801952	0.885869910489613	0.294970197363551	0.100363780548326	0.118332809571183	0.141876485486521	0.0281497790078376	0.947569909089943	0.584148452597133	0.118054855137963	0.154615330078288	0.11029858191002	0.110446285143142	0.134678283748414	2.12592345737068	0.133050365049242	0.122969697258424	1.38115088547955	0.0957868528896312	0.0170205626277925	1.57016932777004	0.124329041649718	0.0954150557032244	0.082615704866804	0.69200672781047	0.182557693509704	0.0911247494584928	0.478724258214451	0.0675032967955685	1.67032175648905	1.80480515187306	0.0941616410794448	0.112448991890321	0	1.28289032227223	0.0658735380291182	1.33353368980442	0.157987420836491	0.696954856827115	0.208866806624505	0.0924137909847372	0.617145960093785	0.843384362107264	0.655277837985559	0.399331874658562
adm	3.01981949552294	3.27136277345692	0.921031801516827	4.0667763525394	0	2.24585309780277	0	0	0.783738502407324	3.29209645356156	2.82178959168705	0	0	2.25521790698603	0	0	2.03388494240158	2.23533217906949	0	1.76775055103009	0	1.08644207049922	0	0.79631317369642	1.66391566326833	0	0	4.6076569916995	3.34555917329062	2.81902189120415	2.44370954590844	3.1248316668111	2.9908134875036	0.965803120365582	2.92730029467033	1.71769506489613	0	0.0245322092609758	2.17301354884512	0.0798101739029631	3.01925427154652	1.9461675190305	1.61965293114078	2.8796704825482	3.1539578646487	0.00170783217505973	0.00371983347936285	0.223095790390566	0.181190604954623
adrb2	0	0	0	0.00197133027212575	0	0	0	0	0.013880773970965	0	0	0.0338512901952895	0	0	0	0	0	0	0.0137749085928181	0	0.0110391354087951	0.0270943603543429	0	0	0	0	0	0	0	0.81558272429064	0	0	0	0	0.00438149165434624	0	0.0212752482093226	0	0	0	0	0	0	0	0	0.00401823987298178	0	0.125369556916094	0.0012782120746798
adsl	4.76481751684929	4.55224733092208	5.01081389204012	4.66528861306882	3.85226327366384	4.60286980358358	3.32663973673836	4.47802513831834	4.30469370347429	4.17744720557494	3.86631673768444	4.15280158447515	5.41887310943254	2.96217603943307	4.69464338198939	5.16759762098497	4.3276194668207	4.65338710940237	4.46102452349439	4.12683255989455	4.70314849694737	5.37688201844665	4.60778243531261	5.14892934704049	3.84769350794763	5.09046484951322	4.76128894393062	4.40896213739971	4.39676772374261	4.38884507724934	4.3982298898807	4.58013094883574	3.35297683335946	4.32921553825471	4.23307662275724	4.61049496897703	4.36527889972912	4.48916333051988	2.97263365851675	4.01914376279513	3.99051227530181	3.87558654419525	4.01985969502539	4.85325979482382	3.23231385436391	4.51084441077742	4.32045897211128	4.26761961576631	4.37437487378979
agap1	6.65743850539915	6.24453128744808	6.92310115323944	6.23737862788282	6.12858272771763	5.71326690119378	7.73954969259294	7.47173966687724	7.92629777405447	7.30405273446925	7.08182394583824	7.24387516281898	7.73927032857861	7.59761191759791	7.18007295096634	7.28526173421693	6.94771991792318	7.6679643433062	6.9390832650974	8.11848790190254	8.12287162435133	8.01214039364896	7.53955650576004	7.9469527556755	7.69041940037843	7.7660393361743	7.27836721528946	8.15756506648954	7.71404538137282	7.83204813319049	8.09607448200701	7.29447371515313	7.30304167989885	7.97833219178818	7.9714875693996	8.28098558117085	7.8840032483868	7.53272877626862	7.76095940665329	7.28997985215628	7.49540904130412	7.42188288259855	7.75556333997359	7.01220046665622	7.00423799769572	8.03647031006275	7.66977386424703	7.94647343025258	7.8883311392956
ahi1	9.85958882819869	9.65304138121758	9.8165795480842	10.3042056186502	10.2552186341409	10.6878561809661	10.0648757128732	10.3581026967171	10.594844477695	10.5596410346383	10.688918603026	11.0364713952954	10.6873597603358	10.1944062320005	10.5653612640475	10.5622149440538	10.4594370492263	11.1662758319519	10.9285405817834	11.2313137166683	11.1977389303719	10.9425131858005	10.6290714228155	10.6874713058403	11.0701781814284	10.9716905461661	10.9258181804725	10.2484690156607	11.2225599477914	11.2568037512206	11.4701672674659	11.0160743597071	10.9288640920946	10.8555172164068	11.5135732528784	11.1154909593716	11.0117293852717	11.1183764040069	11.0460499455497	11.0795541168578	11.1914268142759	11.0197088632883	11.2086288199158	11.0008081900062	10.6035051572217	11.1022187032411	11.1369168613439	10.6400565419381	10.2195728299222
apc	8.2539117608776	8.64492735376205	8.21588192230303	8.36892894995706	8.69217678596585	8.3601943776094	8.48285917098749	8.20513490777247	8.02924304807047	8.60080829937447	8.57803938936483	8.81644835128507	8.34538351187091	8.87062549088718	8.52851193462047	7.97150906680453	7.86358603209234	8.13532554231164	7.81319052714947	8.03695383085939	7.93657905228892	8.48615845512525	7.62369716434764	8.58490389004458	8.89338617862253	8.56692700419556	8.34870956724272	8.39396184458919	8.23355688700451	8.1896926351855	7.94432553388503	7.90013259726623	7.97067710201312	8.04918693570122	8.35912755222757	8.00397938827137	8.39088131254715	8.02333187699107	8.04831848162793	8.44818694100365	8.39800869206817	8.59178673851739	8.45492559373515	8.23757088818218	8.52510575435073	7.40731790711849	7.570617757413	7.36331127390677	7.76122808575441
aqp4	1.97275440370616	0.116072142076402	1.53591310129243	1.08405405700443	0	4.14794404681282	2.2931635712416	0.886371667397121	2.88960145192709	0	1.98157358351269	1.81544426880604	0.0110821930845754	0.0438029584505911	0	0.0369345902563204	3.49963034350239	0.0151031436324427	2.19239492900427	2.33354166349972	0.0356727071855198	0.176795209821794	0.0196975027419663	0	0.22977296957982	0.0302662057396867	1.79119019203305	0	1.52487308351887	0.867619439949645	1.6676346646227	0.0178362699277246	2.62949627785782	0.115522930152728	0.2395811012923	0.0179159662187842	0.0717256199764603	0.137159058862253	1.99778484539818	1.65101953522961	2.41566700813511	0.88418933722502	1.28202814078741	0.832584393675609	0.0155735700754079	4.33253680482419	4.66139674841916	4.32282012593798	3.70336874303755
astn2	6.43832695547534	5.5421450445494	5.65096613180168	8.54417071290527	7.7761622343933	9.60665367909563	3.91153340397755	5.23316561171013	5.68452422269737	7.01606769985446	6.2819576522731	7.73722915498264	6.55951154458625	6.36940785334307	9.57676694373718	8.40297737290576	8.7534072124727	9.36515005123102	8.94468345572581	8.08671318765883	8.0075381344313	8.34465076724997	6.92622256818658	6.9100591191166	8.70080506214109	10.0444728369914	10.0771307247067	7.52221836970267	9.98638590404838	10.8619005891885	10.8075747713857	9.92332882262304	10.5983320580654	10.8503526520785	8.71328188782687	10.0501937205801	9.90356416184188	10.3130051481942	10.2434628149592	10.5180580958247	10.1364690977351	9.68969626640296	10.1997851184516	10.2398150604506	9.92910510489594	6.60680996189348	7.13047563266513	6.73463551933813	7.89312627296969
atp10a	0.283519539076382	0.0910791776290411	2.41751257251236	3.05059015449113	0.707106498892958	2.16181578762596	5.13619918062624	3.45159054843457	2.13649689285557	3.19516709265096	1.18888448506897	0.0338512901952895	0.254550144770994	2.04055161285256	1.10564723928804	0.293163394631798	4.15944189454116	2.60822211189352	1.81202498482437	2.01945925087449	0.321060716769395	1.61579104795093	1.84525117105065	0.407326208570526	0.404879912438518	0.197230440674842	0.272785256438271	0.512849551308423	0.343081096606256	1.31425799571714	0.657019627292161	0.423424884894078	0.298037705938787	0.314537138923673	1.45531169994622	1.32064930049153	0.282089482644401	0.355904844069197	0.238366338284818	1.0781186063152	1.41850733293221	1.12650575436979	1.58029698357318	0.42067469473398	2.63982324607009	1.31705452769571	0.898250152322866	1.45372879906501	2.47283657555405
avp	0.0824604578108203	0.0397374197254926	0.0868246690911158	0.432373083750495	0.108177164556873	0.251742018021855	0.3047464330547	0.156810298142466	0.0579294342335818	0.0568880990773642	0.204751240817182	0.0448743222285982	0.0254891073681368	0	0.0569772471513109	0.0909078589894051	0.0583129763112325	0.112323241572111	0.0604273194447438	0.429620987851266	0.0846274456019967	0.102126046597466	0.0526560543650294	0	0.0339197916186752	0.204813829938923	0.0311857503133584	0.0305979787957196	0.0509907064641486	0.0978122340264488	0.120240913609082	0.0270491939201628	0.104861101557911	0.891081408898346	0.814258163522149	0.237931295635616	0.0260040244032053	0	0.881136884014537	0.150973527718043	0.0535487369995482	0.314879856622979	0.268376552862313	0.0987794993663503	0	0.250080800061858	0.193723406784569	0.346070168384454	0.256871074476159
avpr1a	0.340044452247452	2.19508303072927	4.61768031892687	3.0812712667346	2.65687194293415	0.497323617874515	4.51500528973454	5.35607135443639	4.30181434824309	0.0287244301596051	1.6335818286905	0	2.65583736286066	0	0.0190691430681295	0.0174860143123228	1.08204648119216	0.253496801562081	3.24671638286145	0.0118543844723518	2.6979116510526	2.25349380505375	0.737832420833423	1.45289501082255	0.0298825438470489	0.051057486807962	0.0309081423816649	0	0.0385988219552502	0.0290273076741647	0.715199586722699	0.0458513410433662	0	1.28678995002366	0.0157684460683052	0.651793722101044	0.0194588224411275	3.58456554399799	3.36650477604915	0.0296676375321036	0.013352428567715	0.0144663205148303	0.0226260424500845	0.960565827219429	0.0205842608448769	0.225905454663205	0.407995821890794	0.139440178496629	0.606636750006341
bcl2	7.13405530993072	6.53992019801359	7.86259536847856	7.2579942883282	7.7797261632036	6.97637033819971	7.65227246254701	7.06109639418177	7.59931412595091	5.65189242970385	6.88888158271951	7.64569769623383	6.26044144385007	6.94355443086562	6.2665330350313	5.55726732087583	5.53342875892141	5.55304784457039	5.93859368454415	5.67979168798393	4.76129532750663	6.39331142347949	5.38945106801158	6.97474713427201	7.16258727019661	5.89182945566776	6.16710241448419	6.47090580490358	5.46805732816523	6.00431259357288	5.2071322697118	6.16754439494144	6.39336833523533	6.49426531650202	6.73247145030035	7.32163061656996	7.35022592948932	5.68539651319827	6.2061289026404	5.3392838922855	4.41380764124801	5.72471563896082	5.26257834444146	5.21382305931647	5.05857232179672	7.16051002679888	6.03864363317044	6.44172750467369	4.18293497717848
bdnf	1.60411931288736	0.117013517461891	1.13183785473556	2.63132239368278	0.042137667795433	1.50513302979316	0.00977989723489728	2.12267260619123	1.21933931305139	1.06487949793565	1.48449520547375	2.35275486830681	1.29699318809705	0.0385364110629384	1.02701608135321	1.15627234788961	1.87623715869358	1.89468380011402	0.0589226894715549	0.714730063986588	1.49582287947894	0.0528839998702486	2.92854447939007	1.65000417840232	1.39898014001586	1.80490754275535	2.01005623954917	3.54910675008511	1.67654785338106	0.457229028671912	0.417435536216551	0.305926644883062	2.04598640969415	1.92606147285054	1.13662258592153	1.36260156930674	1.0458083422295	0.957046065069894	1.24019747271488	0.0601359907939103	0.641930626211981	1.5513572816801	1.98800834950229	2.48548935041511	0.11573505725042	5.03944109731091	5.96570171501544	4.24158082552557	4.90216397541218
btd	4.29136098895567	2.54729326133724	4.50210522985205	4.87292386594745	5.07234510761382	4.4791904958496	4.08754533558877	4.13582548903524	3.70508158255268	4.39039588911661	4.14136765236629	4.60080029364705	3.95393516825895	3.53857255448722	4.26416231764391	3.54987564244889	3.89315851036801	3.66665329349379	3.84379785902518	5.32205625100903	4.30244861713325	4.5889862773527	4.39677714768419	5.07404025749146	3.33331015995774	4.66557774661699	4.20724967069503	2.52766371077697	4.48623199339451	4.58989719968628	3.7655536603953	3.48813643179403	3.01559979473308	4.08962510140007	4.66409786363175	4.31545283606065	4.33898591537294	4.54588407150295	4.46751350157279	4.50309062360564	4.48323442330092	4.55536484970974	4.6221124670306	3.89895613461483	4.19032440366167	3.43872634026311	3.47308358544406	2.97736214103451	3.12476104400322
c3orf58	5.06639305376796	4.71413253400727	1.93336840314669	1.8012093378875	0.0998642647457434	0.933944737611192	2.93166989122572	1.09457115513415	0.444288556200298	4.27066453513977	3.42239199387231	0.231138506203363	3.47122102184455	5.0780632775587	5.3490025205944	4.898891036617	3.93115280512468	3.40404548118438	3.32656539499789	3.84143571051975	3.86531668730477	2.98765745853631	3.94188786897746	2.88146386716042	2.59896808822518	3.32848005960246	3.53164523280001	0	4.42945684658301	6.71091118057485	5.86360463350886	4.79814560037977	6.20288350678864	6.73767250918335	3.99202493319219	5.38875118288219	4.72655087273304	5.05321733892878	4.57360714953762	6.79077237664512	6.06649081121111	5.95827230853537	5.55713847232779	5.17193680407508	5.79156043636078	5.44473190119733	5.53398332562278	5.40708930096692	5.83533934730468
c4b	0.53503355774244	0.185351140345339	0.0843149153599357	0	0	0.0665218383127407	0	0	0.62853938608326	0	0	0	0	0	0.131677096912952	0	0	0	0	0	0	0	0	0	0.0383479624416961	0	0	0	0	0	0.0108918691599796	0.0524427054920014	0	0	0.00927382873858016	0	0	0	0	0.203857076594799	0	0.0100210565922729	0.0122546903051713	0	0	0.130922431023926	0.052454996639075	0.0591678895445144	0.0310655903313934
cacna1c	9.1870133836772	9.18562973463545	8.89743221743708	7.78334271152696	8.4191805327979	7.95970635209595	9.22527476114119	9.40272612000432	9.30237752443137	9.23667743988563	9.28703027369163	9.92205107930448	9.19087299735775	9.24722374324132	9.34292036399101	9.32899172452869	9.21781487488773	9.30466248581058	9.12325494348037	9.71430504478341	9.80102614638618	9.28266437459249	9.29537029610981	9.03218855631497	9.30602611162854	9.5614727243293	9.4986757137665	9.06925659850872	9.34930947417633	9.41920670476228	9.79830088710398	8.7127495262955	9.0739397657758	9.12599058804247	9.38258838562348	9.21112275756806	9.08635302443315	9.19485951353963	9.22321741180412	9.02300969725096	9.04828501879778	8.92207299896026	9.4237484137416	9.35870040331657	7.35612434991312	9.52204654626811	9.07031971402931	9.86598211041911	9.2905298530343
cacna1h	2.12453087996218	1.11146068336507	0.475556914697177	0.699575639337379	0.753359113493199	0.579601953085351	0.334797703138488	0.328816223857212	0.0319037272236439	0.669045655617442	0.25067429222608	2.00148824308322	0.0148242626151964	0	1.22506112118468	2.13213922548781	0.733696011041915	0.0456370812667714	1.49294798663049	0.12356579754062	0.577036047300757	0.0238834015521205	1.89212365546714	0.0141070680836638	0.0809790190796745	2.727134667787	1.95853935304936	0.0379670707687619	1.12279507405137	1.16528639415454	2.42156777461478	1.64130047074279	0.171970474643233	0.711757242727416	0.473082748246685	1.20944681998973	0.334685353455019	1.03248559425186	0.0913022595920188	0.033597385207831	0.00864550355448095	0.0166555310147723	0.201158636942346	0.0250416120888041	0.0230694857160322	0.91873202532401	1.30776127255284	1.58869436162487	1.99798133750606
cadm1	8.79193886930154	9.20252571395382	5.96036064922274	8.33362995245682	7.14357147914841	9.21246097702274	7.36581814472893	6.62620708945172	7.78218758290234	8.89771820892574	7.73975705399877	9.60289962224332	8.335779293937	9.50963684333463	8.65702737994589	8.99577817240409	7.75675525061736	7.1488728049497	7.75523210481956	9.23339026521611	7.98264625965812	8.83194572072366	8.76059245249296	9.62733451979074	9.46647652558542	7.78062145499787	6.55714629292128	9.2581296262481	8.11323697809591	8.17049790811071	8.77399800588156	7.79579239832728	6.40211672084207	7.08112825305378	7.6813496760012	7.97553234573517	7.82353436642688	9.10037206268769	8.6129529560457	9.20169523810925	9.71935899124513	7.61463152425857	8.43787992251601	8.50002896223523	8.53757473909575	8.30909549574826	7.46041559448568	8.31461754681562	7.64797763127646
cadps2	1.05943710185734	2.40171420271802	2.25102243215802	1.54134057556079	1.9369384216742	1.83005773119808	3.5376991079833	4.25292508283844	6.38717621861029	6.93517250503157	1.1589151527967	6.63785315169498	1.61938666855377	2.20603895327663	6.12341409384337	0.872374588711422	3.57238994870761	0.846570979709333	3.26851925197204	2.47857457576003	1.57448288153497	1.57701346544318	2.20543139516164	7.53737656250645	4.62180593983523	3.1363358946913	3.95752167531907	2.18741706873617	1.05201384514362	3.39883760811469	3.1619675200397	5.40498259962204	3.20927784525186	3.93660325737464	3.07194659776111	1.26609987930616	5.60789430169633	4.71237269019254	1.21063486225402	3.65206969949178	3.09092090703905	4.43423646857073	5.62170693457554	1.40527459008389	1.56706919206624	7.80722417060658	9.04674747969	9.17753651986726	8.91654128868522
calca	0	0	0.0143842065814106	0.00206316492722241	0	0.679645651606149	1.48061471606173	0.0160192017358627	0.556451301574331	0.0229966987901922	1.64057432147766	0	0	0	0	0.0158799313897333	0.0823152016339192	0	0	0.0244803810817384	0	0.011492099364404	0	0	0	0.0203171661376578	0.0159329769301873	0	0	0.269508538503305	0.0128138843615748	0	0	0.00669404256768452	0.00296968960163295	0.0174119302602014	0	0	0	0	0	0.00381206914878208	0	0	0	0.00374914520417014	0.0180203598470553	0.00280304581193281	0.00375971281986949
cat	0.169978386583065	0.231291277951934	3.36340557802315	0.540074825814332	0.159456878738358	1.98996830045308	2.35519347133265	2.38224605987098	4.79409652386491	0.169554277368748	0.124068307377317	0.0629541582404739	4.25029750519415	4.31408261458762	1.29357930376041	2.41312229707049	1.9958988520432	3.10694518731631	0.987020550345429	2.16714392602032	0.138710541322817	0.32793340604188	4.11168873679594	1.21171670474265	0.0628833339674245	1.01334568176406	2.65878016845785	0.10433886076177	2.51911533316289	2.24145213486844	0.26411674236598	0.345477711347788	0.135451746593601	0.115925333239925	0.520941168346244	1.4425222655781	0.154058476049923	1.15379551275127	0.277736213492449	0.618127051533452	0.169400072735548	0.226942013034186	0.314232503515224	0.0873079995148363	0.0207719936560785	5.76302580834053	4.61308921753782	4.72207048218516	4.10442316020963
cdh10	8.46125690351905	9.2893680931212	7.33971243980703	3.6965599820695	5.22055318769968	3.76390036130417	8.4634549281075	8.77043291835886	9.16852835712573	7.94469319916475	8.36616821319517	9.09216063206153	9.07637646469123	9.3499635532119	9.56276540388688	9.66602264996162	9.10110906250348	8.72712441241693	8.7804531749567	9.35849675877006	8.49525050894164	8.58687678051473	9.84117221018397	8.93526310886137	8.70230122775047	8.74921522248686	9.67064696910763	8.86044383356048	8.31826142803561	8.18596799114825	7.74642401131267	9.14634264989842	8.65966889752288	8.9477662744762	8.55534040743742	9.02008546290124	8.77479616469094	7.35943473211152	7.3320557543214	7.39119162998565	5.199940570887	5.77213209090635	7.02904938053544	6.8905835865623	7.73053746930688	7.38841455058087	7.45756878658567	8.59463657380456	8.74139093616584
cdh9	5.71293859437471	7.57267012263136	9.43941333898688	5.40193402106857	8.77989736616364	7.79497923857765	9.80576783777691	11.3967548529921	10.2096281376684	7.04709377719982	10.1192820003068	11.3139042560037	8.78419250862915	8.37409050302481	7.73996596342407	10.0088757043517	6.59669212170009	7.60730577958703	7.43313436017657	4.64591447959045	5.03358920805254	6.79775146941226	8.80335823620677	9.49141333393494	10.8525488261734	9.89314851606263	7.73602582971396	8.96052532364742	8.94101130485876	11.0761135580681	11.1046858126039	10.3597106846569	11.703304814537	10.3807949596987	9.94421254341802	9.97292911528625	10.2720240731269	11.9801598559681	11.1386820363094	7.35540533809556	9.1605326820344	9.16830882810609	9.6562239322808	9.8056454874729	9.29182491667707	10.1357530414197	9.85689587946945	9.49826614541186	9.65031457140385
chd8	5.4247911113469	5.67111557257655	5.48183268388992	5.80769030966731	5.93325630591397	5.58120299269272	5.64101185560148	5.71049045232774	5.80784561253916	5.59088431551053	5.75993876818188	4.43246172523783	5.35891628960587	5.73566649373744	5.27867469621068	5.51230749058024	5.19660271663265	5.40111776006108	5.53530306365618	5.48582383570615	5.65799777664909	5.58485669920539	5.38805173735266	5.78232389847171	5.7408323306706	5.56288836270882	4.76811920349435	4.79285275009636	5.52992805173015	5.95469651307254	5.5361094875997	5.81963369940329	5.683252911781	5.70677586166913	5.90209094944747	5.65142946990654	5.36910384491192	5.64744633798697	5.73325671133033	4.78911626264496	5.62951341356553	5.71825228955066	5.60987933726084	5.32764748833873	5.72668274474082	5.56413241386411	5.49387946060895	5.529353712483	5.52971227190016
chrna4	4.49614214402351	3.97398756965125	4.88672891142837	3.73770515835804	4.55872235362838	3.25414121000876	5.12229334036127	4.7461072634245	4.17558612150022	4.2760560091111	4.5180419324578	4.03267505113861	3.69708882599303	2.96157204966025	3.96383808943983	2.92976633348113	2.73455222810645	2.12605497990003	3.06497857177702	3.16713005578153	2.0796890477301	4.06651079975334	3.72081108040754	4.4752210788677	3.49317185661953	2.30424553812971	3.94813411061398	3.2633030226643	2.19644871347415	2.80983256557089	2.97345791191585	1.42220126104301	1.39492840868377	1.44248448263901	1.68763406358598	2.24308484482983	2.08595612212418	0.116648849140397	0	0.94540048253569	1.72515832521348	0.742810393767726	0.804873835811335	0.184617867781533	2.47021693526034	1.37950116127447	1.92414905428287	1.36231402718532	2.65496052581562
chrna7	8.41746484312847	6.71557712463927	6.60208430748829	3.51764603399898	3.38438960160831	3.08136526301507	7.66484861119456	8.54431931080008	7.90680042675522	9.63062368623038	8.8938621672873	9.28703842216861	7.94538698078229	7.87740400737369	6.09432017322095	4.66438389630877	7.39897144280619	5.73706687772125	2.94425131819084	4.85109858034015	7.03385880911996	7.16345727332529	2.56186298064413	6.81771021052082	8.3756852947423	8.11321520748931	7.60837323530166	3.32737600158772	3.16043318028456	2.94411142355081	2.1330553037864	2.35596766105992	3.80946491709889	2.9622025309206	4.13050534379361	2.29401640326756	1.74037579931426	2.61515544440066	2.42236612084109	1.9718351994721	0.940145847700961	3.5508316549049	3.0732037006935	3.36132203730484	3.63994307693313	4.03116256588484	3.14563547786483	4.48421620093756	3.60198774748579
chrnb2	3.29396112953703	3.23881803002163	3.25203774836764	3.13543612024294	4.08702257302731	3.19979383544946	2.84472423882345	3.53629162413082	2.95279361580395	2.86227530532886	4.75067162989963	4.01349592736009	3.76642760539009	1.47829964500727	4.24017867832614	3.12262489211106	3.47238335555505	2.15789430330398	4.04174421678009	3.31899588352862	2.64607214018461	4.03930117934379	2.53367262760205	4.00096963582744	2.82196886278358	4.05923531572087	3.07740003902203	2.87386330604695	2.08549357354921	2.81476829805143	3.58150074698229	2.69470442730121	1.45142889980524	2.35218555571455	2.48185621954467	2.83681685447709	2.76691859868767	3.66511568968032	1.85544370131543	2.74443902875927	2.29726484391219	3.06500702180319	1.98097386476868	1.9855541077627	2.62981337205324	1.75783746927077	1.69889512799827	2.02988547394808	2.44761090639937
cntn3	8.06997049910416	7.26155651254984	6.5084546807088	3.72252943608224	0.592845833795972	1.89097666658188	7.85473622758811	7.94903935102773	9.42757854711968	8.79647715391021	8.9244655614171	10.0129681504149	9.05507903695921	7.99186640213325	5.90309963638726	6.53958551890893	6.74375848710795	7.64370264711278	6.20698595031368	9.88659079936655	9.28213762637965	9.85901063523315	7.64247166514292	9.89236488760672	9.58961802818528	8.92293988981121	7.64715198131436	5.33678936012434	8.95670615324054	9.02017689467506	9.66319934941453	8.9732829355003	8.67959181079861	10.0111199115637	6.78286574345619	7.43064467407092	5.7971299092389	9.33462685759511	8.67923115366638	8.63798241941955	7.79371764162269	6.44058526047075	8.22870283839441	8.51912136138904	7.28801294586819	8.78387326636065	7.12171335555089	8.85697135516923	8.86193604260557
cntn4	7.04731804380552	7.94228895811392	9.63526828300133	7.97015508811947	6.76260964929449	9.67354176447767	8.12017573512289	9.30020907310967	10.2804255698451	8.40818809279616	7.95275617194235	9.3832349082918	10.6725664345366	10.5655249498112	10.2268269356904	10.9645639260048	8.86451596709719	10.8096093343031	9.89337060411057	10.4047401529799	10.6613213457047	10.3620564212368	10.9461254146021	10.5018464091664	9.83119820931069	9.03931389357762	9.8582728392927	8.33514246677769	9.81289548134053	9.08834424426332	6.74317050422409	6.98540818686341	7.09539162124781	10.278271653105	9.24959812630889	10.6986686970353	10.3164287526777	6.28958757798531	5.27506278691331	9.44432266022348	9.76028058783046	9.86890441266657	9.88141627993619	9.74664761731497	10.3034423074688	9.08686863086949	8.98770507388294	9.71478491606328	10.2507929157789
cntnap2	12.9764654513349	14.1103751502882	12.9346952567048	11.5546935276836	11.8509189106558	11.9721044488687	12.0520684403174	13.1632344177134	13.0605931701148	12.4403111760321	12.8552211004995	12.6697088557333	12.6376281216854	11.6199354023173	10.9344923095269	13.2273380904744	11.6267061054914	13.4480353867437	12.0779692973399	13.3256045505394	13.8850196614045	13.5093025430504	13.3369338394269	13.7435746623204	13.1214844927194	11.9840121070393	12.570032873339	11.567676765239	13.1561283358683	13.5680216584564	13.8457362772949	12.8606675684051	13.6047594381925	13.421042249602	11.9382339496138	13.2893706900175	13.2601218248272	13.5127353172067	13.1323957663705	12.5785520678732	13.166422857683	13.4099485037397	13.3096899151646	13.6684664403091	12.8166809538349	10.3312252055485	11.3659279237311	11.5759993586667	11.2018476750024
comt	4.71698294036092	5.23811043773794	4.85130574742337	4.70550698665974	4.8247070692983	4.49822597124815	5.15809772969213	4.84269780562902	4.59186698142447	4.73425075669108	5.28164706874994	4.13179318230599	4.59715838515239	4.4757185824781	4.78678107775633	3.89123932483789	4.9474841955775	4.76245236277331	4.21145716355986	4.8537156613453	4.70471878061222	5.39895491267723	5.39117951214907	4.93896049163557	4.55671222462703	5.38041122685287	5.12340874444953	4.51783193705103	5.06712114495953	4.90211328906587	4.77438821457929	4.49740677171629	4.30437384783841	5.12470174794551	5.15562757300139	5.15962305080241	5.0271573255258	3.25170712689668	2.48440318111598	2.76736093306493	2.99973488042763	3.91725682636607	3.46156365729131	3.54614054349603	4.89748866395415	3.43109860055447	3.73390538825709	3.7630238644838	3.70607065127879
cp	0.0694455076673501	0.970619889363244	2.00085274101563	1.43501939000082	0.363169544973493	1.97740966239137	2.61426823577145	2.1239819843208	1.32364820134786	2.02478009496809	0.0907786413691294	0.0567603336813218	0.572319500644987	0	1.61831946728112	2.46552588425443	1.54700665627895	0.447405822586277	1.18226840894377	2.00146852218471	0.251982615977382	2.92866697524309	2.76368307687634	1.00286386568274	0.34212160115974	2.23752028630253	1.14707773695926	0.0762496972462365	0.0317517054088616	1.93570539428311	2.05776400249199	2.87908519516603	2.00647601832569	2.53924409079008	1.07087426053195	3.28618820678156	0.0131841893180255	0.0994141259902752	0.0607643695285744	3.28690749151385	1.10461598013659	1.59136084676295	1.9374326036632	0.461195415613304	0.466785335665447	2.2507824263622	1.23304387344087	1.45204657381663	1.47612288089945
csmd3	9.8298243162652	10.8730367528228	11.3104669893913	10.92058388475	11.088501509362	10.5414739604958	10.8494378681289	10.5966364145317	10.8844342089757	10.9077535792871	10.6991924617453	11.4256487864095	10.539247204497	9.12666251019595	9.90922671072312	10.4215694824023	10.6382778596299	9.88496764662995	9.88681227956052	10.4231010754251	10.3495882275348	10.4717653342981	10.2688172252889	10.5874910327705	11.1886546147837	11.0695014370047	10.6294462775116	8.90637535628793	8.19654613878818	9.66157613304685	9.54363330062085	9.62353140108475	10.1128741121665	8.09276725031891	8.15491568255809	8.30715464216082	9.28641938561705	11.5499596252567	12.2166728438552	11.2232926294885	9.99307698679603	9.28587788762345	9.69832752373127	9.84311137644814	10.8347262201014	10.3962260497123	10.2268073215074	10.4600285956411	10.4022803501291
cul7	2.90748042187698	3.06687693662681	3.88451287078024	3.38286542642541	3.79784950876543	3.45238017402626	3.72601292025743	3.23099268197112	3.31797667231933	3.42281336681711	1.333835873434	2.80528040213256	3.29316299725967	3.27829822425849	3.79332853285675	3.5413513437569	2.54414420811717	3.32396504004935	3.44506097163097	2.27129469806048	2.83835288894082	1.90103149036925	2.66661551894816	0.980768288825854	2.80401767705943	0.357963388510123	3.31583634083854	4.22541387050819	3.12098182059978	3.31476020582492	2.87938924033748	3.33044061337008	2.25940947252674	4.04132088951611	3.74929174580288	2.91977597175689	2.8805503580905	2.15111198657039	3.3248816421638	3.07913085612353	2.05170727619554	3.01714148391028	3.54403078160207	2.43307270782088	2.68634292585252	3.54362403755556	3.53860971307346	2.9903874339518	2.76443136295793
cyp19a1	0	0	0.00883924847050583	0.00903969709783426	0	0	0.0164990840487524	0.0259085092303938	0.737589327970524	1.6907032406335	0	0	0	0	0	0	0	0	0	0.0134596985069383	0.0269517414597715	0.0262751740811212	0.902899831095533	0	0	0	0	1.58699797208768	1.51951178982928	0.978361896196367	0.612939694609158	1.57031829529844	1.62967780296975	0.73652331236045	0.0597938691533386	0	0	0.194836999312029	3.34778898614974	0.617478441709763	0	0.00365574276460133	0.189521482985982	0.0084759830160374	0	0.0542378673095233	0.00337689818000261	0.0555781690397577	0.0158827038580166
dab1	11.2180252945985	11.017198465825	11.2236369254021	10.5535912534917	10.994145581864	10.7630466880977	11.2983601859756	11.6915048834331	11.5883306777224	10.2669584477082	10.7447236134056	10.4154275624124	10.1539604123954	8.87662465354221	10.4980552665539	9.93720964819396	10.5083873610549	10.0698458801899	9.7967844411228	10.512775478098	10.4948855278509	10.5410884142343	10.3279343520202	10.9126302040318	10.3322796930572	9.94928505142065	10.5015501296805	10.4198775101067	8.81420880676794	9.7700944321346	9.43854441123904	10.5403187252664	11.4023025525078	10.402866201718	11.2693679713444	10.9420193296567	10.471041112188	10.4862627161085	11.3541787664117	10.5742542601787	10.53867612561	9.45588655693938	10.3497668746742	10.3374140118291	10.7161970480551	10.2016868709077	9.60434437991777	9.71454973966729	8.83340128934719
dao	1.9492281825087	3.21649100889794	2.17983324484654	2.88772294346155	3.63030530764392	1.64280258698164	0.0420503710618128	3.15435857324065	1.42643588173537	0.860744198601856	1.40931504227213	2.96227099000248	0.347672515463445	0.138848786553266	1.84085644333749	0.874904667373252	2.96731294545618	2.49542921923377	2.09523088565339	1.86032607637761	1.49433054136698	1.53786565142437	3.24531899639917	0.0509918623174698	2.49783361553782	1.04511586688731	0.892410246175062	2.22204799243105	1.62860650347928	2.44856152117366	1.81906501907483	2.82134671008219	2.11366561805704	2.60056157234988	1.96666066364202	3.94583072034172	2.80673766692184	1.97242343853305	1.82746525680616	2.30460377433228	1.26419629318951	2.06258202953633	2.82061630287212	2.31168735829666	0.497092048359687	0.94938771645248	0.405946072921106	1.43559048613265	1.41650748394818
dhcr7	2.01233406542134	4.23224075092164	2.71885413980113	3.00655291581037	3.55283935422109	3.3743937187281	3.06493785328483	3.79144139729838	3.11372599944089	3.12278853061956	1.0454368686515	3.36521555163272	3.11075485952207	3.19422869473784	4.08040515597433	3.94179182362673	4.18779884176059	4.02101744371119	4.63871622937388	2.07857188831214	2.69524089499164	2.35880415388357	3.19497231177987	2.18392404284217	3.05646077095079	2.0717058800817	4.38621438253633	3.62206290634208	3.8974222817986	1.88506375129512	3.34686230645278	2.97356884258033	2.89344447116171	2.75219090340279	2.05163749491041	2.47815690121188	2.90325706098383	0.093393276303556	0.0869624346249648	1.93296590275104	1.9155562133642	1.58256022752724	1.56064326297593	3.26332640480857	1.52393750968945	1.57585077663466	1.09429566171835	1.67637341717778	2.70617955756141
dhfr	2.81235230552354	1.95368749847859	1.85455976432726	2.82158563181656	1.93727892319791	2.49252150558464	2.00633458009065	3.19301189738256	1.53905451134548	3.22721597050325	2.66380101724487	2.46092545081089	3.36983263185225	2.19049751202666	3.66604671354368	1.80188470576635	2.35134883639929	0.765121821900589	2.91850700739255	3.93015423850152	1.66800676441979	2.667715290606	3.17776964132944	2.23789565906285	2.38463204613303	3.43771268901986	2.24119741583622	3.29466853163034	2.55958512649242	1.89511823933036	2.7605939759797	3.10965655735449	2.40324964081177	3.25017340734764	2.27700832220522	2.32303666853958	2.452106406298	1.56155641155562	2.09222753553812	3.24831164439609	2.35011225073613	2.36361332364509	1.94669440870784	2.91574844428701	1.74345960300005	2.53955608392676	2.1409626612726	2.57998702051981	2.13701859836206
disc1	0	0	1.33334051358356	0.0309784781467795	0	0.147928393076178	1.94792314493175	2.4752584873585	2.36197594577412	0.635916164613263	0	0	0.894489431988422	0.0505708546017449	0	0.0328377951806436	0.00907381262953837	0.0318567396803893	0	0.266097951396589	0.260227752839254	0	0	0.0791299595443638	0.0149274209349416	0.0231838212455164	0.0456499812490274	0.34021054581156	0.0129205123198173	0.619170287789342	0	0	0	0.0135558213079254	0.0340572201009483	0.748728069982232	0.506144814604689	0	0	1.29404375075785	0.510914459398203	0.182712159540443	0.279441106600578	0	0	0.0424321896131267	0.0149928490013553	0.450706401743776	0.0130288437795528
dixdc1	6.82835549057979	7.93599140789176	7.07319448712439	6.63025314401529	6.52900334384296	6.71556655871574	7.13352653730156	7.60220668753721	7.25519497780953	6.34701023620673	6.68140526975444	6.62943691329647	6.42951554109828	7.22971999711782	6.35674034835181	7.33362436244399	6.71975063018357	5.91215403290017	6.28156547154038	6.76565156280361	6.43650551140721	6.69567958083912	6.85473463954244	6.86116570912066	6.20025813673593	6.39516736369097	6.89744338106216	7.07862755234449	6.61759220572838	7.25627050013874	7.52873430044944	6.50807918769599	7.06931345349576	7.78116316572597	7.45572174961334	7.78425747093131	7.59775283524334	7.11074773399754	6.95910358925631	7.48773281227975	6.83165332240817	7.28858825654561	7.32744917050685	7.58766412110379	5.97164586096753	5.28256286624115	4.71811170176113	4.65449912709879	5.5600787446429
dlgap2	7.9463019173872	8.09539307185996	7.62211366361112	6.96534235988848	7.65963326496154	7.92231088164656	6.99582909641429	7.7499985436629	7.74163433606097	7.79268907764233	7.35220031007476	7.97694508207136	7.59240598888083	7.58770171050833	7.1853388346234	6.49646500206273	7.653223414854	8.61136580494445	8.43650078917775	5.69326960295231	7.62623632741525	7.8793226894504	5.1991093287548	8.13038289471289	8.73259101201695	7.93952955066644	7.85875067901002	9.38291004304224	10.0644674154162	8.95010661895641	9.20308583204885	8.62977476616643	9.0481846992307	7.16109899168243	9.63896728542483	8.41007115073699	9.25958837394428	8.2447929451224	8.83274201010696	9.37595530406812	9.76616317632044	9.68421716376263	9.48715857323114	9.25926488744253	10.6179189811381	9.69539823583455	9.44737615243955	9.96396435613219	9.43816285219469
dlx1	5.7280698882535	6.08671605331863	6.33487017606488	5.28059076993876	6.12106825735451	4.91637106587129	6.10283803714983	5.03835891743796	5.4520438423548	5.00096222714031	5.5598545827566	5.08503537522176	6.36877009484804	7.0262157823183	7.31211058915171	6.17971943777421	6.57568369818862	5.79175547676181	6.57459322460813	5.72489251939586	5.61620917316708	6.0315176066503	6.29428751217827	6.18693528942731	5.3798617838683	6.55754135804905	6.37546035877713	4.98771468793059	5.57616655987009	6.05549220763385	5.68754813161837	5.71505539791922	4.54739183390806	5.9640016285001	5.34643926956445	5.50115981490697	4.97084859385793	5.08610861845513	4.43968230678552	3.64048326855788	4.05971175369955	4.35611774567512	4.53575438072867	4.38225153623095	4.072610912628	0.380155469699137	0.15473730776779	0.0591511952149973	0.0127787846790507
dlx2	2.65689537328735	1.11001773031974	2.75706998394773	2.62629801436139	2.23562536310018	2.62386803211102	2.5122516687926	3.14118376393623	2.9608630740345	2.14702269112633	3.08640776060102	0.0536401767156298	2.35117091322403	2.94495999297549	3.2749639746599	3.54671299292797	3.60643275227099	3.21742476892163	3.51960103021279	2.93575542284095	2.69904673417358	2.79715827793319	3.25534195242286	2.23145145582915	2.63958202647493	2.83718537575162	3.2677855140086	2.46643344268714	1.68177712351761	2.9530923660371	2.69263898910169	2.69428048634113	3.14093861922149	3.29526208183422	2.13439609005225	2.85226137572756	2.47304238758522	1.41378523766866	2.3692350196675	2.27361554709634	2.57423668627893	2.50753131639709	1.23660955995586	1.70353840429864	3.17878410554813	0.0027435135765093	0	0.000938705072470704	0.00546314154843553
dock4	7.81752835370558	7.51651579447854	8.21100824982805	7.09543183695118	8.3304608337626	5.3565498632779	8.74119635457548	8.88432635228959	8.88407781724881	7.49663890465885	8.21591486904349	8.38167605366932	7.96396586276171	7.78312783276718	6.95824819489396	7.35250898683996	6.81440571091803	7.14144607497649	6.78069316561574	7.20566854433805	7.26224202095308	7.31858827026168	7.3094663493018	7.38507273494017	8.0668731467724	7.64325150171172	7.7496372370235	8.41311265527215	8.99844950977567	7.95436372310564	5.94843031160821	8.08998900439886	7.43480217448253	5.71901035051152	7.89733882079888	7.78679328155123	7.78267707937634	5.76690545089626	6.24266385536453	6.97177011400308	8.18617902933534	7.7779584884591	7.45127129157029	6.72125411626325	6.12490150060278	9.18256711882717	8.76016281826052	8.9555607860307	7.50317204509434
dpyd	4.2484987075908	5.29533442152455	5.93320596962483	4.16115615533669	4.97354772574502	3.85537353097895	3.32510084101058	3.94061377570203	5.96895682349358	6.20647940347422	4.79316150223325	5.21323936721938	6.03833694467023	7.46995903690234	4.48040654060465	6.04868098583632	2.60455957432882	4.49782808317083	3.38887682380924	4.27932857915348	3.6936629137465	2.10342277540047	5.00136346874576	4.91673363145909	4.42760590462295	2.11721328825391	4.03059316243802	8.15191659621244	6.04734462484419	6.9884043109397	6.98124035956454	5.37241304060582	6.04339120708571	6.62356706891627	4.41241491230288	6.28497498840511	4.70890625188601	8.91389210369332	5.2360226135779	3.69754409966759	4.19546052101458	1.69703538345095	4.56650704180382	5.46439234479468	1.98869050297982	8.7670567787712	8.81899731355736	8.96414807677227	9.09749801846625
drd1	0	0	0.927526591828353	3.93073957993495	0	3.62181707197178	0.612211566869704	3.45639751815883	0	2.3185169268753	0	0	0	2.2640138375536	0	0	0	0	0.324244829336885	0.00418990043636004	0	0	0.0121599843182465	0	0	0	0.0206016236530151	0	2.58221108517527	0.636828199767556	0	0.00745608744927735	0	0	0.370220345314817	0	0	0	0	2.00921416476758	0	0.262953684788064	0.0538714302231667	1.14542857486666	0	3.55026960262471	4.49919151243152	1.97032303548195	2.81640818665404
drd3	0.160322933351402	0.0903418671198653	0.356986131998426	1.13492556526632	0.316418449613547	0.226361182429317	3.38298545985395	5.07443250940308	0.758766249280355	0.157360214362103	0.0908757683450562	0.105839379880996	1.86858396371227	0	0.148131931784007	0.428086740798655	1.15752785040798	2.99446534491872	1.83090454095118	0.131330039279381	1.32892840439269	0.186392528956398	0.39222524123869	0.133358837903937	0.162043568840452	0.121727671031929	0.335203790996443	0.148381226824852	0.285920643619387	1.03348739319671	0.13668204232114	0.182662591674587	0.147990406762445	0.375753974528778	3.18766142353351	0.213558784765546	0.24772371154091	0.125071183044009	0.16313834842598	0.137227601612465	0.0958509436095274	0.315907591047078	1.07967597619795	0.248608329135308	0.180741650525465	0.513331540080519	0.113077939283881	0.375731002725081	0.279737511461798
egf	2.94197498947593	2.88156844492799	2.30773349908888	0.696121245543662	0.0623832941289408	1.08468119122679	0.209670742338725	0.204449222661546	4.11877362485784	4.48176956212126	2.20789647086526	0.326711738031206	7.51616130886746	0.159539004875834	0.229391801320706	1.05470619351271	0.110780956361243	4.2963181706694	3.66270722640697	0.292114316021081	2.98587017371208	0.953991801782054	1.48224351483648	1.06475240316022	3.3323248490407	2.32308579986747	0.74667903116495	4.00639135077201	5.92915145501097	5.30318658173168	6.42234372193282	5.68283017475618	5.17484832920916	4.75006818966808	4.72217330310197	5.60500426945746	2.39925125073794	5.52915749622071	0.103654070056202	0.16120462140616	2.28534263654625	1.98447674466813	2.19756748243446	4.38881527341143	0.653585741215092	3.11248890840135	1.68699702017562	3.88953719201451	4.42473158817188
eif4e	4.53068006227038	6.63421061892927	5.49433368040246	5.63592441731905	3.97389684760905	5.082942252292	5.23700952338177	4.93489057249998	4.81370424542962	5.5393164130544	5.62486299323912	5.1649201973983	4.56184727013445	5.04204235938365	4.70373915911636	5.06002792272428	5.87480557090477	5.14511249280265	5.21367272635764	4.73146404004814	5.6543315626902	4.72773969805007	4.70330395197827	5.46563496690493	5.58462643386191	4.16173131477585	5.21091014179284	4.46244174152841	4.5859702318459	4.99480190386486	4.68463305995259	4.93599853621487	4.52727243382117	5.23814407524375	5.21082366486113	5.07060228144173	4.72173137452351	4.99840900260975	4.60781142780346	4.88178353399029	4.54813079025591	4.95900178042427	5.18712399552457	4.79511910623738	5.53113095571665	5.12474458690379	5.08775686648183	4.98565024786293	4.77198643690517
en2	0.0092138949092514	0	0	0.0732363383673056	0	0.148298573694408	0	0	1.29809006684243	0	0	0	0	0	0	0	0	0	0	0	0	0	0	0.768096282644826	0	0	0	0	0	0.380116979791795	0	0	0.0190579167449005	0	0	0.0142374771181563	0	0	0	0	0	0.148574509532963	0.0384256444652398	0	0	0.152299829624331	0	0.0568898327187532	0.025651461978926
farp2	5.04512446277145	5.3977786657974	5.06657531830774	5.49189669712095	5.19874126079261	5.389389217187	5.96102732954843	5.29955202578749	5.082129876274	5.49098497397476	5.76415663283853	4.23811120223542	5.6626171104276	6.36741300384829	4.64082507946191	5.39367360548598	4.98172253093867	5.34984116672592	4.72001792469843	5.59305522055011	5.70634295130779	5.62700996885385	5.6794145081716	4.87465485294622	5.45727087707782	4.92677845333489	5.7120071926839	4.991561753473	4.88052048247802	5.28315578528369	5.48798501939848	5.75557502295352	5.22955716132441	4.81968657467579	5.95049944202481	5.70653635424914	6.06144615414578	5.76161080055832	6.05199694570909	5.78129229874495	5.17735455295629	5.07406051966919	5.21138839805101	5.34763447787871	4.6722527740089	4.44729684500604	4.7237480324436	5.06431034943952	5.14465783500284
fbxo40	0.5901003193496	0	0.239158281292342	0.641082683116844	0	0.444877191043157	0.0237924814100157	0.0426700115490731	0.848401549806902	0.170779580365462	0.0180063583996427	0	0.0601341641831651	0.450141304639141	1.86900539112983	0.0899201723211958	1.22121751509546	0.0701846292937056	0.147442676963633	0.571617004229099	0.0520974922552447	0.111350019279282	0.0640379655989987	0.177903572413318	0.0509886454221939	0.0332169655688028	0.0281288225697462	0.0912802831122824	3.27562198143801	0.333979396342664	0.113840295141023	1.05965990055631	0.0346334165177331	0.269327629720275	1.79780518389424	1.23904397872538	2.84033859776254	3.79230058359563	3.12909105153786	4.06767085537149	3.44384650610672	2.86176339752426	3.59283473292702	3.90662573480699	2.13068272470297	2.36538096932176	2.23662023116789	2.16234960289513	2.56219603495206
fmr1	5.56248972217458	5.49309904667193	5.63723491818548	5.47375704453119	5.73336844207538	5.25424746134135	5.16818470319679	4.97770717276062	5.61711125655868	5.33158412706002	5.79463420367173	4.90847140388353	4.95315067572513	4.85281137308736	6.24526670580482	5.10818318767769	5.8677746696985	5.39595083956346	5.73868002965467	5.63741085630486	5.46102131376137	5.52193675456437	5.99024082188662	4.63425404422626	4.83545572852857	5.97731495995404	5.62909137297287	5.61710772929977	5.50220264788493	5.14711210094184	4.59151845699234	5.39201614285812	4.73959431291206	5.51757081700708	5.28591779772121	5.17114916971464	5.41992344657517	5.1645944261997	5.73536945149464	5.06218260023041	5.49271364766511	5.70147725307792	5.13907651504611	5.30020281431196	4.56097046003719	5.52877726951478	5.65146046863215	5.22403795824586	5.38343957252383
foxp2	1.23732000586157	0.650309533026218	2.12498616489027	1.81347925292343	0.683245679223636	1.81784105732581	2.51966188934562	1.22791324031582	2.37783969805529	0.349205711681429	0.452613145428421	3.1190385167362	1.13883274816506	1.29087825646961	0.429370865981496	1.26259876638932	0.668028601584984	0.660802326480367	3.34646289976353	1.23996303230741	1.91838787560644	1.09042767099821	1.58485968099072	1.80013354383088	0.599109897315479	0.842085069328373	1.9973818031769	0.525863112773568	0.62909358842539	2.46933569411916	0.844903821313402	5.71111512226121	1.52983463645305	2.3126495210454	2.52052290049675	3.62179848047049	1.89374836640609	6.14173330338355	1.46504175121941	3.87619111362588	1.08994865151137	1.2387128890044	4.47001274688027	3.81649913418141	1.69262676007663	1.27403260125648	4.596541536992	4.75851662306269	6.86205341620069
frmpd4	9.86675838038903	9.62144401254356	9.98843380073881	9.00451044697184	9.15364481060879	9.91373834526315	10.3357515645533	9.92845677108646	10.3535109311077	8.78124740321354	9.96969264558698	9.68935141045328	11.1572973814112	10.9962069592193	9.86232090977066	10.1278846296952	9.78643058798091	10.7640021270004	10.3725311419099	10.0541053393251	10.3751614522229	10.4072312425631	9.55429466825342	9.9331610271546	10.5818577288064	10.0603000598111	9.50502319028763	8.90304797283127	10.1138912684286	9.70777093478048	9.7906877663482	9.41982708151154	10.0281574388901	9.57942761143224	9.36697372699918	10.0260602351174	9.40784852883852	9.18754373549661	10.0568720803762	8.21699738748433	9.27753898932222	9.29640089818498	9.69842707474146	9.63664996589923	11.5212385635798	10.0457639408712	10.0398887054082	10.1344922284437	9.9621540607384
gabbr1	7.34673532828793	7.25750023651637	7.63666376852114	7.13316708358069	7.59747940372422	7.02479504655333	7.2667751115071	7.22265543158182	7.40744665583717	7.46407306520673	7.03544202192417	7.13490659097611	6.89307019565835	6.94017720645947	7.53260091910865	7.06551232011567	7.34125167476934	6.99662657717687	7.09674772345553	6.94573316575251	6.8513681446297	7.15209639222153	7.64059685303484	7.48162032458776	7.046755145953	7.1811781033669	7.55911043978054	6.40026517842618	7.24651060388509	7.0498864401133	6.09653722430368	6.77332306854717	6.83493668248207	7.01244609731859	6.62969350104075	6.7723499438502	7.14102634215047	7.16046282136618	7.07625892998215	6.78381898514405	6.48956669778497	6.66856209638127	6.79145817117048	6.46713614954498	7.09149335743257	6.29728222424268	6.31645966812632	6.22902007666716	6.30633060277657
gabbr2	8.34476611213415	8.62717076806645	9.84241320913064	9.8895596602516	9.81298729546508	9.19794745792422	9.91469171278935	9.72113069278882	9.61028119177417	7.48992836306473	8.88882361573071	8.5590142226771	9.37756520623099	9.00298925845987	8.8905606706923	8.68987374199355	8.90589426549131	9.9861754179659	9.73102868047907	9.26165308819789	9.36664260560757	9.01862563459283	8.71149655790172	8.48835259098255	8.47626465463604	8.40792847052175	9.04574408565175	7.8748687337664	8.53098742658137	8.87707744563582	8.70785678879721	8.13585084486045	8.70002769184584	8.98815557705839	9.1885920369403	9.04113078733232	9.07692424045335	8.67939747117927	8.7539647415691	8.62444437136135	8.42142545049014	8.91431520355535	8.72544767404607	8.74632611592891	8.76160421128912	8.96360937174027	9.09649318424917	9.22551377788395	9.10171754590917
gabra1	10.0779719611866	10.5015396605584	9.56705082821441	9.48570253913304	9.7031254500194	8.72546510425815	9.49455761670124	9.22911849946114	9.55606532353506	9.29684189126204	10.1373728760606	10.0818482267114	8.92133843474214	6.48317778769641	9.38988081843364	8.94359934418144	9.94887953098978	9.02899092634631	9.47759941960579	9.48755990678379	9.04643212536934	9.47303639489422	9.27516166691077	9.8649806464827	10.1062933504702	10.252702090629	9.8200077120107	5.44539829926244	7.78993395767761	5.54879756157065	5.48643796942694	6.69384793457276	0.741995773394006	7.31005377104094	6.37607606107196	7.09924680506337	8.99267327500572	7.69984448366117	8.34361479510125	9.10268935932718	9.03332691044254	9.17487201724067	9.22825280262224	9.2356425842775	9.61894228243327	7.79233480570669	8.27648782557013	8.06200403038452	7.94022549094173
gabra2	8.7619503845694	8.40624813891053	6.9550332565239	6.50140505670677	6.8280987711132	5.90553575229644	8.04428838943621	8.21809176948505	7.98367058379901	8.89162627655461	8.6012701550753	8.30821373778486	7.97042827032217	6.16880914433983	8.18344070746989	7.1459185627764	7.92835426613653	7.72372990887417	8.1991257066966	7.07787110758329	7.4339764325842	7.79872384974155	7.13510898675678	7.30483980429455	8.34863558600038	8.39292405539942	7.51982622558211	7.61947334662274	8.01045895780717	7.28576496389265	7.88876704099561	8.28438616130323	6.76553619436132	5.87303889024367	7.38090935344927	8.0304203309787	6.72556017988841	8.29664962725529	7.57810164379571	8.16536774336701	7.00410521355959	6.5332781603905	6.42869613704842	6.54221493854673	5.05604482309847	8.46051606311757	8.1569935879547	8.285173948415	7.63843458316251
gabra3	6.73615685868801	6.11017174487608	5.41015700405823	5.223606752105	6.44586547629859	6.59073305149848	5.13975575859621	5.26251773833557	4.87959818250124	6.32327863482521	6.27341618625753	5.96089150278641	4.95012149573674	2.85749389886049	2.82800749736495	5.86993370123353	5.65088518738575	4.65716435759149	1.6717828545221	6.80366696937859	6.19370203510305	5.63895924113234	6.25691256141111	5.60304710942148	5.88289966242433	6.31841690268674	5.88922245572697	5.35462411921319	5.48755896462921	5.16158979957814	5.67768875671505	4.85510288970295	3.88019064398523	5.13362353541197	4.63291413648158	5.45471045020863	4.77007970696015	5.95980478503992	5.80804697915636	5.26367173712403	4.85060695928938	3.51346431699206	2.94563732831275	4.56891389849597	2.90388016871517	6.20499227148311	6.06552935924151	6.85075474443408	6.83719613095128
gabra4	6.89166603367009	7.25933864749629	7.79316437230857	8.10319323964298	7.79799606120691	7.64738082881745	7.89696723411868	7.9024622590766	7.18719729069303	6.6964335064876	6.90499732303821	7.05580479243243	7.45921214146919	6.33224735401941	6.49502533621957	5.38340189989458	7.75184619587541	7.86714622353629	7.74929264120169	6.99888626996091	7.30295661854877	7.53411654994736	5.86924280213184	7.78888471527225	7.86889963410663	7.60277950398028	7.42382153423404	7.51013175108767	7.83750100145386	7.49865328676831	7.30123877857882	7.69096520126906	6.7491661771437	7.3999017352632	6.49578027704234	7.33908064941167	7.85600412854568	8.12269896779841	7.14652007970951	7.8389067429608	7.62090258479374	7.82376801703127	7.81457600979548	7.52732677576054	3.79194112377148	7.55350503264881	7.4819861343469	7.43130593209117	7.25699731716798
gabra5	6.69948463592759	6.41275605426495	7.10677845034599	6.79539435598616	7.39173108418079	5.9560515374359	7.28491467526922	5.84827515730952	6.74798881110787	5.6339590555925	6.12205607344454	6.31680196766632	4.39283887515293	4.50810449718195	5.06651404464979	4.96024978641074	6.43678447279583	4.78047342146201	6.30616408988354	5.15557131710939	6.22517676460751	4.2632183565088	3.62158367289364	4.12100828945225	4.78148269987076	6.27658103087037	6.20385217103034	0.61389129176373	1.84391682347994	4.37010030661928	5.72707424273203	4.521449271596	3.84603258290668	4.27469174319505	3.41539531766108	0.868196995472624	5.05238394704085	5.13985676009736	7.48517405475886	6.29691130253352	6.21283015788262	5.27571351189597	6.42943680399424	6.36474510818096	3.89548578059008	4.85138897475021	4.62727906400566	5.00866462341718	6.13979983225288
gabrb1	9.18342736905272	8.86160956611752	10.0421183172731	9.67027472054345	9.47230158456865	9.49994554975672	10.0121760563613	9.59413284226586	10.0053889986326	9.17215887982469	9.27050625059017	9.02010183553416	9.83545971825608	9.29059735373556	9.31215286443049	9.26599708975061	9.5953876139466	9.79502443960628	9.93317166093716	9.37200403544182	9.82124397221655	9.27433892818219	9.41861923387673	9.3874861244273	9.54354983268481	9.53691384634518	9.31780340433073	9.57743226708428	9.19217333390496	9.01755696547289	9.24383754841402	8.69598582455361	8.71970011581081	8.41727913089751	8.59219253263587	9.2230904949233	9.33433299466023	9.46667993551377	9.47944114800544	9.38180599885781	9.32963949204158	8.93745576853427	9.4358353972552	9.21795031211876	5.324054862375	9.15976459306964	9.3796252963373	9.48245201981691	9.38351623226192
gabrb3	8.99123829178959	8.70725119719725	9.09935729901804	8.74594974911282	9.05762256295366	8.54506192516499	8.80946353857263	8.79084232876825	8.99017945157439	8.51199187466827	8.76305273913406	8.47407245272938	8.77253204566336	8.48346156464448	8.35348681938859	8.39468593836035	8.27476047955453	8.51275614691665	8.71144811019152	8.27919432008443	8.21633310059985	8.22869857584378	8.3625662965006	7.99695362530243	8.11081691734031	8.4052115155575	8.24544747884935	7.93200327015761	7.70067507325135	7.7488206349247	8.13299401547122	8.2310460850001	8.21160303994191	7.81972053069033	8.609897017742	8.15239816522766	7.8471555487705	8.2195665544917	8.37118695088429	7.81967932232102	7.77729594354275	7.83236567895046	7.63591688263025	7.44478857711362	7.99802299181132	9.4883336402175	9.15827679444215	9.47377540149809	9.48504852861868
gad1	9.27222296506281	8.39572567409086	9.83893432341205	9.69747284960527	9.71837713810933	8.98039204089297	9.75150857019563	9.09431799357184	9.57716732152539	8.88389125960217	8.98892336177475	8.93665016534959	9.79073694829562	9.33199085438581	10.0877607815082	9.28009485206909	9.5262215655114	9.8137166759789	10.1445875365525	8.9618580168363	9.74336093009751	9.24909152500501	9.30793562465554	9.17277132141102	9.15072394665737	9.30536617105337	9.4559626643684	7.84969268233648	9.86954454556296	9.6250004516413	9.29880806483411	8.97409704550441	8.20974387956128	9.42708668872936	9.03923940535009	9.37617316416186	10.1888236118095	10.5243347498481	10.0167691892856	9.59611751277942	9.81790325914008	9.95910052524	9.74505452975586	9.49156539485491	8.17080885073671	1.40220786589089	1.75065370784465	1.3535828399906	1.08359585728145
ghr	2.07083082806171	5.60880519248089	2.88077100706206	4.68424734073644	0.675555274269156	5.70801362476728	0.666403849586976	4.40633191107261	1.69251562294404	6.19041482647215	3.34195313683014	4.3889431656663	4.10650692850554	3.82895965393294	1.04597046453677	2.1065215933248	3.97196512256389	1.85359626668478	3.37470646758084	6.62401324209886	3.55432666253952	5.96748467901318	3.87642411014264	5.07843553694126	5.06619926173703	3.59369070312099	0.704231371870379	4.18899852380481	8.08937033469739	6.71705376957943	5.50902135102015	2.97740568438611	2.66014875222681	5.27811021541117	6.06983043294419	6.37503379613433	7.70925536826458	5.18958651037039	5.03645344077172	6.79970074596104	7.71055764824049	7.66627639769463	6.97330079980835	4.64144743577753	7.69910543865612	4.52280328792096	3.1874004242032	6.77489029094878	4.95282369186794
gja1	1.20015022760271	1.32401067365899	0.598275486722821	0.844049571576385	0.0370625092576671	0.891038062807359	1.54952973878616	0.0918048212848158	0.0972455193293001	0.253147212519461	1.70263740757122	0.619310344343308	0.053278540339782	0.261802154795404	2.85079835920249	0.0790114791829652	0.178066881046576	0.0282631269525878	1.16527718067322	1.12173706543737	0.0924944733734547	0.0227034380727383	0.0845957455604274	0.158699323064213	0.0739023103669057	0.126726480510722	0.0264073096091779	1.19613492484095	0.220582769676683	0.0865300088173691	0.211725886114275	0.0554134444858734	0.097476795045296	0.150291141343215	0.183773824331535	0.0752290822120279	0.0572967647309263	0.0437390395690733	0.0242452444249032	1.66492522480062	0.157939429751007	0.109571113989335	0.458305656898333	0.599524650861523	0.156759257689001	0.801282171995915	0.342715298943983	0.950558287705667	0.325339655844887
glo1	5.641296310258	6.16838450306144	5.70528015399828	5.78261902997428	5.4188777295292	5.93682259215026	5.54650372207588	5.81293661479339	5.8064990985815	6.55637024718509	5.57048812939361	6.37383993158307	5.21650414409607	5.19825368442594	6.50953307040483	5.65381127292071	6.44859028246767	5.57292300762664	5.75987220865543	5.5194950426469	6.32525075983092	5.98874511966088	5.17007848000066	6.34377484555342	6.35393422501433	5.69736794889798	5.73394783871634	5.23737174389624	4.68428800638685	5.64936512113394	5.13725430944647	5.93475897475062	5.87201756949736	5.15319368205031	5.0093090976515	5.36531564897426	6.08700322724343	6.0874687817471	5.42793328958788	5.80167887429299	4.42679208078378	5.43630211672675	5.28853981059937	5.4665282617026	5.80331875213338	5.47278830162546	5.57383105312855	5.26398724666015	5.49631661545002
gpr155	7.72898806208625	7.36456122685396	7.26683975080345	7.77444215497273	7.42729825995452	8.23911468586607	6.79919884634095	7.0381542131069	6.89850549676478	7.90219414063547	8.27670239134411	8.02512898432215	7.13870451818147	7.03231831128964	6.75193068971633	7.06815926395794	8.2283189024636	7.03151054903698	7.4561352320326	7.74592516476334	7.21704678026909	7.74240119968728	7.59169796506894	7.6703304995999	7.69437864377085	7.66119648539454	7.54796058010849	7.09398349163806	7.59104227841978	7.22365808851567	6.64243804511935	7.40115608281095	7.80353497142168	7.29452802748559	7.07817504374009	6.98782813055972	7.74442484779157	6.90437956495791	6.91426480786652	7.72284277005946	7.33725027654154	7.14124506404658	7.25794699081297	7.02675967659373	7.76530380385266	6.6335558859056	6.77045339438293	6.68397542322238	6.83697704418252
gpx1	4.91080858365019	4.57079466416759	4.23821960387645	3.92347334625178	5.2122725987243	4.16482118682268	4.3030763219061	4.67775002423203	2.49943288242209	4.37698773503839	4.31918747463755	4.95648335560079	2.87947542633645	3.77921012359421	5.39394657622405	3.85067812685075	4.81326783388163	3.11473531497603	4.23428379627403	3.79225160494331	3.83226521724966	3.79526771469281	4.71258169456856	4.83913917407213	4.4765046937872	4.83165879414111	5.01352590671322	2.01525491131908	4.21668440535186	3.40585720276243	2.98100230837993	4.60500153828737	3.80111197991085	4.3333852327188	3.39283120551554	3.20375431832125	3.45151182057721	4.25740458917319	4.65893190759278	4.04238772847425	3.992280804443	4.2040693316658	4.19990598362801	3.82103227478633	4.29806447450453	3.65143004396307	4.13054066357394	2.75995751079042	3.50030084613749
gria1	9.51917428060991	9.98902827990876	9.45431759711871	9.58785232079838	9.93462780725344	10.4749733843911	9.84170428629349	9.60299479589815	9.51475625950046	9.96113652178701	9.50381719308246	9.20969387598652	8.87334874999	9.37930233113976	10.2371454145454	9.89503051482995	10.7948999327919	8.56958222968651	10.9478399966844	8.49841723067661	7.42941594795042	8.79289666270858	8.89868028381248	9.12106618459126	9.23601060310199	9.40786893896676	9.71873732186478	10.4478043934533	10.6766984722943	9.98328436533531	10.4674904151643	9.47314601335373	9.17263627176552	9.65745654863914	10.3091466222613	10.3047825254845	9.67809110100049	10.0518206988154	11.0323846584429	10.7418857453841	10.4683593039429	9.23264756719753	10.0221638792203	10.4145309173153	11.078175497494	9.46517619179969	9.05814762284269	8.97915449490861	10.1162321805346
grik2	12.6135753967939	12.1468213718738	12.1476571038863	11.3147924362011	11.5451313687783	11.8974230970846	12.4449482988865	12.2925935967137	12.7574539913896	12.3002146309164	11.807019748691	11.7596568781181	12.371060445124	11.8549166607385	10.7244295386883	11.7946148520589	9.99424977054531	11.1961408901373	10.4550467995177	11.300045678412	11.4825904096883	11.1397359646881	11.7250837918005	11.9618479556937	11.0858025089882	9.57599346637804	9.76061060699481	11.8061769326504	11.3544597276384	12.2643456857795	12.5131186881069	12.7226675108212	12.7202528856978	12.2973168527952	11.0961026534071	11.9881402223704	11.3153528382742	12.3974264762947	12.2688577540861	12.108523271128	10.3275182482496	9.15572954841503	10.7702230871183	11.8034622260154	11.6474090962794	9.89953847973023	9.64500645586003	10.1280484444899	9.66205977731754
grin2a	10.0492351593525	7.8587794364371	10.8545633378607	11.2710484666549	11.5779142175029	11.0503627391208	3.01125713791338	4.17763209434977	6.12956649927718	8.76186919863677	8.99751600747474	10.0439159028289	8.20904343090932	5.76479103635583	7.97701218712833	7.23565106555998	9.16927442974634	10.3797414245487	10.3962250766006	8.26252985337126	10.147445244688	10.1933061108688	7.88742004399012	10.1897021074123	10.8152975065487	10.3113943958704	9.30082276109253	10.2706461005323	8.31705455936145	8.80520250365024	8.48694734029927	7.6734407479425	7.59744469782661	9.00679265354725	9.45004952626586	9.53284983081709	8.71811576817444	7.08598684593192	7.01906899553189	6.13254200864914	7.23409531385448	9.39598603415341	8.03572701695622	5.80091472790255	6.39487038163483	9.65429457953445	9.74817309291989	9.79937976030717	9.73366706069865
grm8	2.41686810923306	3.37916346315601	9.12094826407265	6.71405493742989	7.02084448639229	3.29016978642097	7.99008871518544	5.25740389140705	8.22782184642433	6.35821380703048	6.18202234737795	5.33110812199663	6.37721720885793	9.4690387761456	5.48201628693515	8.64391113809701	4.23543579594923	1.33850280169942	2.93137718463363	4.51167424491619	3.65818261713492	4.01138270023524	5.58831127211432	6.46038220701227	3.2210707093202	4.11433778759111	4.88735167386568	8.39495209636791	4.5465355714775	6.30812028278401	6.37690807162259	4.75613395434365	6.18431657560084	6.96480499376009	5.68734231961338	6.99079690953548	8.85054429193986	7.10479507881438	2.13373905172712	2.48317338189502	3.32624754326599	8.54790648060502	8.60277983180161	7.13237892016381	3.4754319572565	2.47743396557008	4.6184041507152	7.00532481135612	6.85379364699971
gstm1	2.24193465107111	0	0.906958435305087	0.963970185205189	2.7645419282339	0.846463051646047	0.0696609815320391	2.55986392424423	0.0519190039641211	1.36012233863571	3.20862772693684	2.41957664918037	0.321726230416841	0	2.2243500313128	1.88695323794345	1.6982551742288	2.18460300301285	2.70845260568664	2.50884046416924	1.86855386296893	2.67161824803592	2.82464328932468	2.46147344631715	2.06662125817519	2.94316219615489	1.72368750490638	0.0749605328065438	0	0.75919639064825	0.534918804739643	0.0213619048733474	0	1.16596084988898	0.0789049285512263	0.182558648192267	0.541326379758485	1.56328843576447	0.0225895359979053	0.0580329305214392	0.0327597468133483	0.0302395187567541	0.0931849049591418	0	0.0700875257434084	0.224083566771428	0.0513054403608877	0.209820764692485	0.111061060988106
gstp1	4.48840009264145	5.41050562380137	4.2080691182215	4.19450165701382	3.72464983521398	4.19324368345103	3.78271625812659	4.72167494843393	3.88597783307022	4.7543687333206	5.00796612356455	4.4743949618774	3.68332512305961	4.14357684613097	4.92727905290709	4.33775140426034	4.87938112337439	3.78659155289932	5.60508945245416	4.54962241482214	4.76470978755988	4.56330599296421	4.44912988815403	4.41497559731675	3.98003042005996	4.42450493590509	4.60086458792664	4.00614836009327	4.30699929600369	4.88738635591647	3.52539389332973	4.8031497840412	4.55372518627525	5.16019886199339	4.52650812806683	4.33745449505894	3.81771595536358	4.56163199692969	3.54110640627754	3.86244345623306	4.19355784603029	3.62437524971325	4.13625825214308	3.0821016818493	3.95317014281188	3.0343514899395	3.83608884324913	2.66881034502156	3.28019513595804
gzmb	0	0	0.0253238530896846	0	0	0	0	0	0	0	0	0	0	0	0.020074442709738	0	0	0	0	0	0	0	0	0	0	0	0	0	0	0	0	0	0	0	0	0	0	0	0	0	0	0	0.0399476760556441	0	0	0	0	0.000359995354315561	0.000560727173543793
hdlbp	5.3028870962482	5.6469209674244	5.62549523533779	6.11031876403249	6.20493573323545	5.90743919630345	4.8735395917739	5.54982870845315	4.86745716564698	5.48217646050659	5.6458759909864	6.00068106178284	5.42439978911836	6.28843682295443	6.33764794608212	5.50079249453361	5.73486079049007	5.8740210751469	5.30322766994954	5.68256009505451	5.81044181847839	4.66432695716374	6.09264256630267	5.65874589512993	5.42425263793711	4.598630207112	5.63659330139678	5.09178148582701	5.77059782637643	5.42410412769263	5.53796227432823	5.41763550373218	5.25592403783168	5.60033517767465	6.10741147971023	5.95895562781258	5.41626923775867	5.97366981781281	5.53185209224482	5.95997713372333	5.40146220150779	5.689480324817	5.6918216703046	5.40050240824581	5.54520451434804	5.80089938236145	5.74183880324314	5.56794634336866	5.48918677772357
hla-a	5.09346015502209	5.23043604114401	5.87411616694707	5.82565317170386	5.50884642529879	6.27936333277377	6.60529206146174	6.60684951729731	5.97839474859159	3.9744484844231	5.95220404186266	5.84312217929083	5.98392140248397	6.04838905186526	5.7288935099628	5.82741423345655	6.78600060317216	6.26633181775047	6.76315899175515	5.90918482442254	6.29049708421147	6.13056435032327	6.33299225258152	5.1300075172048	5.42317890736576	5.28636621998016	6.22447176371373	5.48010726047478	3.93048616377847	5.03441979505369	4.01620743105019	4.728681278269	2.6827514883937	5.14324140604301	4.72062137651301	4.23870405507386	4.6562328172386	6.05454534898666	5.33094240552624	3.43635606492086	3.71371881860833	4.03065182097852	3.65077352998731	2.65780189348722	6.21617463962515	2.79682786507323	1.78695527649467	1.3485096552408	1.64183971710606
hla-drb1	1.97945322864596	1.24391824115264	0.180446046738524	0.3745272845287	0	0.767403861876811	0.817467560828425	1.85909730858934	0.0179004918319218	1.63798576636158	0.991232121554444	1.84711258411953	2.12131816932077	0.0994289159388018	2.48482669580387	1.28180268408839	2.60973959918474	0.0627941357376456	1.26884456610672	0.0415650640471122	0.0240891700338529	0.228367668157728	0.0128695307514831	0	1.40120502178696	0.0240193489075387	1.91197951698454	3.20665900728085	0.069948276696474	0.409530840221722	0.264740825839708	0.310205967005465	0.0539823917255555	0.0335744893381123	0.390261891148316	2.05172429211434	0.0131399305533206	1.69993934913023	0.0667177825796834	1.34133795410104	0.383513975487284	0.157928722894521	0.037951287215423	0.328837498007463	0	0.637386742167573	1.53919008467447	0.925908070288815	0.749103947859572
hoxd11	0.00969996660209397	0	0	0	0	0	0	0	0	0	0	0	0	0	0	0	0	0	0	0	0	0	0	0	0	0	0	0	0	0	0	0	0	0	0	0	0	0	0	0	0	0	0	0	0	0.000887810453683645	0	0.000361251627632548	0
hras	4.23565652763267	4.15900620940507	3.55675991478182	3.4641711467877	3.54194512933383	3.70532831827713	4.35111453049413	3.69368118386687	3.6288285786791	4.55197331884551	3.26630179317427	3.36274964486938	3.28285070254291	3.6166710809263	4.76115659433334	3.35297004737712	3.68402405146916	1.87863708232816	3.36301200035534	2.44257884789879	4.09214103250329	2.83587133409814	3.694242166632	3.88292965554205	3.55437605872586	3.68427572320303	3.32017893291095	3.18373555278478	2.47796858528519	4.1570604457962	3.96394581091061	3.48479046477101	3.61500189140312	3.98107091079838	3.46933878120219	3.46979702903957	3.27332853605213	3.36141293690918	2.83910184983803	4.13585041822359	3.23306039549025	3.51594711425739	3.49659479763314	3.69649976191286	3.62425364021604	3.41691070239228	3.54450575667918	3.15851973434626	3.42473928958655
htr1b	0.0253770566101873	0	0.00300771952622284	0	0	0	0	0	0.0854683185330188	0	0	0	0	0	0	0.233330301666451	0	0	0	0	0	0	0	0	0	0	0	0.2748342082426	0	0	0	0	0	1.31688659090083	0.604759439919417	1.82223879144366	0	0	0	0	0	0	0	0	0.0230694857160322	0.837767455639583	0.731316604742634	0.606225728982346	0.855012388422083
htr1d	0	0	0.341777978491505	0.019033708308878	0	0.0186458879776872	0	0.0161989200588951	0.0470465434479828	0.0268208155931409	0.051014656112804	0	0.0154527763587788	0	1.88639094811706	0.0203411510524979	0.0115470181900563	0	0.0231514659993439	0.0204097834592616	0	0	0	0.0171544081276874	0.184779934598245	0	0.0340272580341807	2.5499855344595	2.82435596671906	1.34303459671844	0.371948247952769	1.88171822667966	0.0914498148310132	0.0216393645106563	0.97618603582483	0.0194412252493291	0	0	0	0.0539764993426176	0.0330588103585765	0.0493892417524926	0.39393967473274	1.00458632627049	0	0.701480851007908	0.643426101908855	0.61582399405011	0.0984313515404263
htr2a	3.03561225552273	7.59003419225239	6.54399926708816	4.20041423790488	5.14426110466708	5.32353688886577	6.17254710005709	5.06355261261302	4.93531132409702	3.6563167810264	6.30070689836094	4.25450952483969	3.61670034931073	0.316643206693115	0.0394368429490382	2.42755078081005	4.50984097621387	3.42269145319179	0.64815377803266	3.84486480148511	2.77236090096139	1.56136710572273	2.61672431657752	4.84213184135939	5.30078751693969	2.01011717095232	3.9916736361383	3.38783461394641	2.0650256830469	2.28982391782858	2.90641391775238	4.13808348942559	2.25785619408946	0.115942160835952	3.64725013029123	3.29828293876943	2.99723087181233	6.1172260444346	7.24201667377299	5.76328556846576	4.12801812671793	3.86724801757782	3.4786996870867	4.09316479211032	0.196905761823461	6.01790200646077	6.43362264505324	6.8365581021819	5.75797205597653
htr3a	0.0266455131138368	0	1.48899824628059	0.0159656385774534	0.0619162997971852	0.0300053641700094	2.47495977380863	0.678121349031148	0.958031876617487	4.27197743630903	0	0.64777528778861	0.262375719304403	3.84933849020659	3.37327018072127	2.87286996271078	0.432509980522196	0.0162889662559034	1.0233824735085	0.0282954300096508	0.00966052484403506	0.0262751740811212	0	5.53267644396536	0.0165489120536866	0.331603491735258	0.472822118753905	0	0	0.00749376535520542	0.0498263016802285	0.0300299614565323	0	0.0211268038822394	0.0626664281951207	0.0542466292432026	0.0379148643770213	0	0.219733015085981	2.60360405304678	0	0.0135152099414125	0.376655229009215	0	0.0241875878211494	2.07555813224542	0.382522452565347	1.18995023625465	0.719441439201936
htr3c	0	0	0.02731394393903	1.09818947092992	0	0.261758910915694	0	0.0056028275443666	0.0525163909854738	0.683898283665666	0	0	0.0307047382045959	0	0.0398844106052864	0.0299379766475572	0.0138153397472531	0.0182013633752743	0.0131722523515359	0.0328710465668534	0.0740659283505166	0.0435195062611708	0.11590259969803	0	0.0299465341471752	0.0241185191535224	0	0	0.0732543199352785	0.0425680280281244	2.09895344984228	0.0181949127357728	0	0.0415930856200154	0.0579009853121474	0.0533517730128668	0.0329109968562211	0	0.600477883417576	0.0122429645125378	0	0.151204570468917	0.133742585040899	0.0360702330503495	0.0245116087046394	0.043923498088046	0.0379259238414279	0.0576585084944372	0.0513114118852699
htr5a	3.68570200339985	4.17322766451563	4.65020969368602	3.77765207144393	5.18078376383714	4.0846658656629	4.57337860644089	2.09063413768569	3.16968042466685	4.10021852739571	4.7334419350348	5.00960766431149	5.55028050425321	3.99304148389958	6.13594636802603	5.72034273542796	5.40001147356392	5.68118354994499	6.38380699453753	5.85645021963407	5.39026259460479	5.66678384294397	5.46037905712419	5.68508118265098	5.86999109235452	5.4452742973466	5.46902796476332	0.0543659841005882	3.67291084313362	3.91353092920186	3.96312023742096	4.3109865452938	2.44676221474521	4.48826258658212	3.10219996683569	2.94947015315465	3.50526678214377	4.15623035809712	4.1204180679025	2.46498093726914	4.41632627400351	3.86041528603385	2.6634148394434	2.70627558352768	2.96035875113	3.20814416471441	3.58182399643128	3.35249194923031	3.75846853172362
igf1	6.58242352910699	5.85320574001239	6.54460222644927	7.61085505849418	6.01105635863332	6.84158447456187	6.70440445109569	7.14480097591639	6.30814441247074	8.19098763336122	8.05495752134896	7.66506298748081	7.22773241317477	4.714619745439	8.09830269453207	7.15011384254627	8.01671581855458	7.40543763207003	7.4389938988877	5.68137870309538	6.40464328560651	6.1734141046492	7.75056363064605	7.93701946666664	7.75336719620524	7.37998564418115	7.83968565595812	6.80105257167578	6.83310007551748	6.57802028727994	6.44217601013726	5.03754080430703	1.76775860075405	6.2507482601516	6.84627892668517	6.73303837749769	6.47701523894705	5.66628281029353	5.63737375746516	5.38064253237371	6.57570744430446	6.68342838003152	6.02453621792428	6.34487997018867	4.79856744836915	0.12101298651799	0.0410242620579852	0.503929055107315	0.415990625450041
igf2	0	0	0.0626416102857004	0.00436518388779728	0	0	0	0	0	0	0	0	0	0	0	0	0	0	0	0	0	0	0	0	0	0	0	0	0	0	0	0	0	0	0	0	0	0	0	0	0	0	0	0	0	0	0	0	0
igfbp3	6.63872265529738	4.97287926152252	4.74100847996866	4.30472913672081	5.86954151607735	4.30782302167664	5.26240531072482	3.40097671811179	1.9954447911221	4.25810243361486	4.69454597121717	3.09111734821428	3.48662955126549	2.55911076389132	5.35749065890026	4.05821180608206	6.2969728271402	1.81312730856228	4.59643976070457	3.34740029632971	2.52653506244309	2.51921814675927	2.88494782792288	3.82526714315209	3.85550218827446	2.915774698104	4.80898540083771	0.386503346547424	0.0142585848873501	1.22310189989107	0.0152123206163585	0	0	0.0225283631794928	1.2666865015768	1.74652115695063	0.134860506702451	0.0538506356312084	1.40729157522207	2.81592384088053	2.62783950646768	1.99792880237377	0.701196472865467	1.4789635514998	0.0239845179549874	1.23338587810545	2.56373634921389	1.85401198365969	2.6275732845747
il15	2.00403156344909	0	2.91318765041011	2.30317463928518	2.50582741419064	1.59635532479055	6.06809231133272	5.81179512808652	5.43714750408466	2.6405750460873	5.42496017875247	4.01490807493901	5.50162997211048	3.77899728782478	0.0587391900712599	2.97424885173989	1.47874435108271	3.64758170462373	1.36387474998658	3.84057011724705	2.61210898006176	4.44047167466038	2.45911470242339	4.55882165911312	3.01503610044428	3.85296757525068	3.7161856294211	0.0583511614215603	1.7718962286494	1.70752877089483	1.6373478665472	3.56563224364025	0.619524233520056	2.5918995044807	2.31412206498001	1.6166236111569	1.08699884344206	1.16393037487364	3.42086408842464	3.18675024556682	3.21675645854609	2.66849554952349	3.58441603660492	3.12391633735908	1.07371016619687	1.68460336727094	0.522975565782537	1.59723489135203	3.19159713379522
immp2l	8.03680825875955	7.53422583289399	8.31629782562173	8.51401965785969	8.40921270985963	8.49791249671214	8.57740730075018	8.62240476054997	8.7454262633202	7.87386178762792	7.97553733249639	8.0904946170413	9.03039263947215	8.93275835508303	8.90066880109904	9.14395890153838	7.99559983942053	8.25928049152443	8.47562117195674	8.64619758620265	8.71518502445805	8.52123333999866	9.25604022664656	8.47905914043	8.49716165259769	7.64866819991202	7.89782186457296	7.82787934731256	8.61156782734703	8.26041667798542	7.91663607253898	8.80141865929822	8.52962381157919	7.97988301222371	7.91302461996126	8.12496393055651	8.03041112481467	8.13333233243397	7.99167205993929	9.05314148282184	8.94481804509664	8.13702134942141	8.49077548167292	8.24292256124226	8.38075671692732	7.95991733783057	8.37545827355995	8.2768781328549	8.4761280918593
inpp1	5.46085845301585	6.15786722643493	5.02474632472538	5.91080504903718	5.84527735441781	5.97145687238943	5.35614509935162	5.17783923491358	5.60747976033698	5.83376647112633	6.00654159840014	6.07227607690779	5.63339122180573	5.56555340694209	5.20913105495104	5.45984841204252	5.75814194439317	6.3014238124021	5.76199528812641	5.64568085254395	6.71542280257808	5.58778029109963	5.40359112658951	5.29234110054023	6.33830503093011	6.08061582287701	6.23924380557139	5.12635819273781	4.90232152302309	5.09171225564533	5.29424765831074	5.46935383226559	4.95095401952609	5.77002645714846	5.17921543868515	5.31387029182487	5.34266548911995	4.70373825118724	5.25465421579633	6.2274334982175	5.69076212491022	5.36543456661566	5.32024993937047	5.35403467354943	6.50971978901569	5.64198237545375	5.68829338579014	4.79156865150795	5.34756827464213
itga4	0.0740509775080676	0	0.0490498649774241	0.09218750278304	0.0366018661816983	0.234031255271794	0.0890620493395331	4.51889002600523	3.24887541404855	0.423719437926678	0.0480606656830741	0	0.367622408200727	0	0.581133792412956	2.27917706283063	0.0575382487708797	0.566867591674619	0	0.62948104905533	0.190598590689348	1.91763974818635	3.34837447322479	1.13487397458497	3.46759328206948	1.69799391159985	0.0797528132661315	0.0537947964576003	0.0852885524279223	0.196195678887512	0.090306484407291	0.0511077214697429	0.0566028520272622	0.0339856124895974	0.181242824155838	0.298381678660307	0.115159549830501	0.0301162916742112	0	2.00664613554368	2.19550879631211	0.239439005947081	0.654128115058623	0.0650364090585251	0.106408424962395	5.41273117270956	3.32500326521396	4.76016978578322	0.262975939432578
itgb3	0.644092670813108	0.0408761910331941	2.10084726793772	1.38659151876588	1.68319754810162	1.5798414586934	2.14780701225861	2.49485724813857	0.203064706314867	1.5574511560893	1.44745260409225	0.264977573017864	1.79411103713693	3.05081403105493	0.0654068023011768	2.47182290239179	0.392314872641272	2.30463731882641	3.05348484356832	2.54607150082184	1.79691364226805	1.42856039566831	1.62359027510227	0.815036850618803	1.11608846212157	3.4754334748341	1.4612957135918	0	1.38739983203548	1.06986894325894	2.97397835108391	0.453036177386842	0.0639597418176785	2.65510207648431	1.78768203920081	1.31078703670045	0.0912183929030142	0.282953532407675	3.27986341470572	0.776983549050083	1.539071286195	0.90728255530246	1.94956545246424	0.544258543308985	0.0508880546406479	0.571061588390365	1.44737564978918	0.99076591485981	1.01479513363679
jakmip1	5.78780548690318	5.57273947180551	6.55331747990559	6.85138901972855	7.22492792669481	6.63460217781516	4.96428979288444	5.52873636611888	5.49324760122847	6.18418966286686	5.7790875901762	5.77933097597916	5.90120834461622	5.69177556164798	6.47743650916777	6.40043038092525	6.12700252194754	5.65878006393937	6.42229340554432	5.9678610041567	5.71086683969439	6.3391227529667	6.85387474780825	6.04603579817766	6.27679888901548	6.04076447343627	6.51873343927103	5.94751542094968	6.21007263042356	6.05841320097833	6.92661521230661	5.87895409986131	6.50505367447322	5.9652379122398	5.96743023371187	6.33343434815747	5.46810637990122	6.3841407306831	5.99702958645302	6.41390940732743	6.08235707256186	5.68373190936454	5.75055452507601	5.46366440516351	5.91012704174044	6.30087558467248	6.34896550317971	6.63474772118392	6.87624864664347
jmjd1c	9.12988650400657	9.14283537059461	9.40166438173769	9.12954654234455	9.00611144676899	8.6368986340806	9.08208675391342	9.15853698364032	9.47819222373237	9.07987620508926	9.27666508189489	9.45756535985766	9.23489788456424	8.85735589915796	9.12206465250757	9.19339007839823	8.87436757238333	9.26808344631766	9.20215738018394	9.36597767501973	9.31766585461676	9.26752175307201	8.88777473549784	9.18326641124676	9.39043725962714	9.11583177857795	9.11093190452054	8.82378406455176	9.21949551041634	9.00955432531235	9.08252483841965	8.85378860658029	8.8926684872921	8.62693516036427	9.30541677685844	8.81269042212356	8.94384838142943	8.9585358959737	8.93089815362049	9.06450431645381	9.07119042377433	9.02632147874252	9.08697505361685	9.06314993713648	9.4908965931069	9.63116250133003	9.70790452646877	9.62227681107459	9.60990765989876
kcnma1	6.86257831463719	6.61202835730288	7.81876846004136	7.54053380184464	6.89855871867037	8.39339267222052	8.22214874035352	8.2989813614366	8.16726225107374	8.14217018927758	7.60374886501768	9.67516812376878	7.87293890485033	8.01528923051111	9.05945625116173	9.4420239617395	8.36265895348697	8.8415757628232	9.01269309304317	9.65231283492983	9.2610021435196	9.76424052106717	9.29933334352589	8.80206724710121	9.37634723895818	9.27768034162524	9.46621558964558	8.3705533022885	9.40577445905419	9.16128909970126	9.51255885408537	8.60408986888425	8.79213714724176	9.22152468529223	9.48854874761893	9.34375715538895	9.22650468319478	9.59983051549469	9.52988562824841	9.40233851714167	9.60261541712346	9.49803747571415	9.15572224285227	8.80429667695711	8.78691115228724	9.89470511519083	9.77591874124544	9.81374587377045	9.95860476185446
kdm5c	6.75251673018505	6.12827174557234	6.29171073957217	6.61256024721519	5.92996256788128	6.663224769358	5.54996359338444	6.12138804904862	6.66784203866554	6.6486139904011	6.62981616911886	6.42544856239445	6.33995098800305	6.6150850432467	5.93544159613585	6.27573193884526	6.48980959507635	6.96447857433231	6.64446242710856	6.60825334323784	7.18338368800596	6.78004915134222	5.98332974619494	6.69860785885877	6.32501540262564	6.12868252475473	6.6304364883933	6.82971880334037	6.34382990875137	6.352987281959	6.26374111571306	6.08724217689873	6.17393052874196	6.15027878672696	6.73838076977861	6.44945770813299	6.64339272169063	6.27729186422414	6.85665671482102	5.85928703775626	6.36814515320771	6.36870724623973	6.26447131309096	6.37253670626685	5.82294245828798	6.56143764923221	6.3809377142564	6.24223168641334	6.17309684386295
lamb1	4.34854191948941	5.53869117803122	4.02951030973761	4.73466952222897	4.7199018704904	5.8324743568791	4.43567659419763	4.71404874812434	4.17557968911273	4.93567990701386	4.67176947387081	3.8212030400165	5.19288575124615	4.7434352589398	5.17335213732568	5.26139541519463	4.49946962141367	4.79178542530803	4.42828646564668	5.32007159507938	5.19819238194089	5.05871218660068	5.04447280966915	3.51400103081139	4.719497250032	4.93267445101218	4.27408718526032	6.85083329526355	5.2759084502414	4.48064190582738	5.1186047506519	5.11243450230227	4.99659302338778	4.37052909394045	6.42347178006451	5.36490715473953	5.42440314855913	4.28037139913755	5.70640594825583	5.18247977034128	5.47286626679129	6.11622791709915	5.23552526751851	6.1282806140289	6.61029861796269	7.54234744145946	7.3920489534735	7.49447825490126	6.9833004426373
lasp1	4.68914733405744	2.78512155034955	3.95848311640352	3.90568678966773	2.32886518000747	3.80597071367934	4.03794618619038	3.18617994073064	3.15933160735342	3.56180292306045	4.23528292627259	1.26961489619315	3.06246161724625	2.90951583418412	4.10961539073104	3.81381679007946	3.61827202046954	2.78372337636804	3.88189030416135	3.3065197783492	4.0465470242212	2.89339094787552	3.6626808497472	3.58535798539965	3.78424337390965	4.08711553426646	4.6222255182703	3.51914494529295	4.21906231870628	3.97360420436795	4.39243297115418	3.64503375612593	3.20579911300607	3.93872888436544	4.62198333009454	3.72600382740161	3.92012929629467	3.82766336771324	4.25017462035841	3.92780478944336	4.44770045188873	4.24809379344708	4.16900122062396	3.58000410303218	3.82438274369241	3.83568037156864	3.54763367097185	3.76314457681679	4.14212503342611
lztr1	4.33690389895245	4.81962731336966	4.90403845548638	4.86772698677864	4.36629423443431	4.42716297208145	5.10026747531402	4.06556800349163	4.97554719132992	4.70157567059535	4.91141835461469	4.88533763754373	5.07464671902396	5.88469583924988	4.02386300174537	5.21014530337271	4.48678386781738	4.42556672407525	4.44784232224359	5.00141900400881	3.95573963368649	4.07211609315505	4.05660173534034	5.07300227436987	4.33075414010448	4.00473058725914	4.64081120039351	4.63853612079571	4.29489419179427	4.59119169496484	5.09883050426387	4.92871235991522	4.24755388298191	5.00956171508801	4.90192351192158	4.45080017376432	4.32519930121409	4.13983863497634	4.50283975825593	4.24464811199348	3.96505097841587	4.76416725098926	4.82580597562934	4.03150459414888	3.66753566401107	4.80507314515828	4.67342413319162	4.80176396424195	4.91339496909457
macrod2	9.71190508032299	10.6594531301464	10.5239145499746	11.4068298430295	11.0835302529031	10.9558679660991	10.3204260086706	9.64461791196863	10.9702425302319	10.4447798972015	9.31990645519367	9.9012238157364	10.1634973485589	9.58766539609964	9.99814316726772	10.3908965704073	9.59807148776493	9.72433495466462	10.2273855029091	9.91122658528592	9.69561040714899	9.86309039493727	10.0625281251765	10.2304881246272	9.95665944076157	10.2684359141621	9.96415687272841	10.3419102714245	9.88510392321723	9.77996339451629	9.89009932300545	8.95609151092428	9.6737811209421	9.43399534614583	10.3853251177455	9.9633705132488	9.05626649511271	9.05977842095659	8.28570228671894	8.73278033482615	8.5022024887313	8.77173639022025	8.36592913559774	8.97046687880075	9.2854940027905	9.07488510214406	9.09970495486526	9.64441710875213	9.73631702460993
magel2	3.64843419039377	3.97908319808804	3.85581008394646	3.43202289087389	2.74037635977323	3.59605527107495	2.92367743842345	3.83845746900017	3.99983813460266	3.22956581365426	4.55460756269707	4.10301569520921	4.06650778285846	2.99100985687987	2.55244057508666	4.37765161152015	3.39564515938972	3.64295222588676	3.45872455237099	3.90279014573352	1.40603281772162	3.58278751904753	2.46608264638645	2.9942854589974	4.21289754576305	2.68506345464137	3.84504475268969	5.41999554045205	4.3379379873832	3.804187799069	4.45598433953843	2.23732214364905	3.49395215780783	2.94280742329745	3.69815877119915	3.57995474065436	3.49063640933737	4.71261089070017	4.22417093850488	2.42608110202599	3.22781997807363	3.21944130261087	3.47105985181458	1.8946678576141	2.99231066931419	1.4740423091388	2.05238423972519	1.27564483584515	2.2092498720099
maoa	3.68104482672095	2.29666405404674	4.96264181882169	4.72621003797527	1.54680256885956	4.89006733464217	6.17395753399457	5.27687111849012	4.10491918968249	4.56885012175994	5.30117421354026	5.10671294675896	3.7791589908934	4.66146588900858	4.43662773431836	4.8515569640759	4.36274558758852	2.60371758273435	3.92806736789469	2.73389621489027	3.82250788441792	3.64379626474897	3.53800138619497	3.70247868022501	1.95077550940113	4.25590640576242	3.76647021108376	0.144536933077988	1.60764832858698	1.89791978464279	3.4479153013721	2.83470618031703	3.42675624749948	3.0131762651847	3.26948881047816	2.076343871938	0.31335673475079	2.58927825724779	0.170075162151229	1.08457701091655	0.1872713948441	1.35339031422496	1.81612694935503	2.69403774718991	1.70150833710485	3.06768228615834	2.96175142428931	2.9781540692132	3.18393827643344
maob	4.11556983269432	4.67805156635051	4.93595674606588	5.12758696087839	4.98116459763568	4.75998855802467	5.13445244251955	4.07171992659572	4.82328186054713	5.20098487488703	4.94223047993173	4.36441430145214	5.14984388655318	4.5443186098041	4.48401751479149	5.51915370033524	5.81803821054604	4.58584302733719	5.50592231372064	5.59760117392477	5.52801307292319	4.8629828390173	5.86955922431311	4.72641947806221	4.66259360192659	4.09064716280796	5.45177355102444	4.7730707735367	0.227754874393514	1.91010449238851	4.43808188858726	4.1595569523924	4.1420157678218	1.82225327627159	2.56818385954953	3.61653018896826	0.215761459898144	4.74700451366006	2.77209092087323	4.69671333365385	4.77932251774498	0.590405990243652	2.28751966509415	2.87778900224391	1.42834717373308	4.85791151027624	5.54903614952168	5.8254459055326	5.5147362850793
mark1	7.74365623442534	7.40270415302015	7.47073932535843	7.62165531882287	7.42037812094275	7.88022538147136	6.84995775562427	6.86272900083551	7.39715274624806	8.49709146638565	7.61625469624299	8.37196940086572	7.85228468389786	7.39360380976383	7.7560686544196	7.55930689441049	7.52166985763396	7.96366035723696	7.82581096768974	7.5902898480776	7.43331928799883	7.45479511733713	7.40613443100621	7.95874434027985	8.04618913856572	7.92305370272476	7.23559944230399	8.74836890991193	7.8348176673236	8.09922328179836	8.40907546121426	8.02780174852414	8.36588527725129	8.40908938518028	7.9789786137194	8.05587034528629	8.57928140214022	9.10726857205763	9.3634035498463	9.28304090770063	8.33254870927139	7.91402902377717	8.50200030874992	8.45366285683879	7.15504730137443	7.45550854433167	7.64536432743824	7.92180509752633	8.07189317090056
mbd3	3.20682765900449	1.38709631256673	2.37123270697246	2.73326304658651	1.96833848714398	2.5743240124072	3.3938065457704	2.56448933594713	2.13159185479727	0.827441598740856	3.52059651807607	0.493598252818989	2.65236168922844	2.36146640037833	3.27777455958079	2.4382671117535	2.5654669131325	2.63950786996652	3.03725826088206	2.66879804845939	3.50756135498955	2.44595368222452	2.83964437657914	2.75424109411308	2.38935129997816	3.69439001656162	2.5762250306626	2.26261214535191	2.88521304017794	3.28172484884806	2.79331833529186	2.12640246942054	1.17106838098932	2.71666176880144	2.5017354754956	2.70863463390693	2.08292514091013	2.83490845557922	2.63423887021085	2.88912187926408	1.90442532916022	2.2185473733593	2.75704911234644	1.69549987267776	2.49640014591922	2.58755872155031	2.3807152098532	2.47413659617044	2.23453004541975
mbd4	3.89932743423724	4.9323806006819	4.7497090966978	4.54425291407235	4.63693487536041	4.53073686075942	4.41324880157163	5.60935517579091	5.23556815553466	5.3162123712486	5.60121900523051	5.06716886968573	4.86344045634	5.39833497732074	5.8056084620167	4.73420885718971	5.27366544780075	5.07530671105287	5.03584733422231	5.14364932905	5.08409488770726	5.21501921661985	4.89052986656416	5.40807493768639	4.80156325771857	4.90021811339632	5.42177670314072	4.39051636521521	4.50293775026855	4.76528384412237	4.29882471438991	4.99472950692275	5.44780992996197	4.5913221692656	5.38683646236345	5.33717372729337	3.66303372892865	4.62776382188858	4.97603179604401	5.58337285734925	4.47384989017626	4.71193700841461	4.99315850379384	4.72810608752894	4.68804604402998	5.90571071006864	5.56095456866641	5.45590122474188	5.30794794761708
mcc	7.33020282725585	7.12346724525347	6.42746016961707	5.53424009126439	3.53763191126136	5.0761554825359	3.97454087602374	7.06522417547152	6.64081669420739	7.09252884939693	7.70179280995052	7.95654073271985	6.07685419664177	6.58684385526799	6.89014699589354	6.96940184476893	6.55694740202519	6.74375954789206	5.97609626783599	7.74157425420525	7.85748586678261	7.75963136397528	7.89266495409314	7.42299857318403	8.31629444013163	8.15196304739437	8.37764501338157	2.94588351920723	6.54440833761139	3.30666631859291	4.42035964586465	4.60478709535806	3.4144843902224	1.69643724009922	7.10828117488361	4.44655618662314	7.05461245726093	2.35883339309156	6.77779425470526	7.72067318207128	7.4690844101111	7.65789704810075	6.54073715553899	6.26313627378946	7.94122500436177	2.87098881529091	2.68223303287994	3.57943674927323	3.70647352876536
mecp2	5.15567152708222	3.93603199762456	5.22634552380475	5.23557926025961	5.8512825570649	5.32856327680985	5.26168688564433	5.24622906945823	5.0278657553194	5.2011080441502	5.38044859703294	5.86104272472237	5.29076314085912	5.41492433344829	5.39910032481553	5.52882726827074	5.2383026960936	5.78622152611952	5.26454055941285	4.9355719530561	5.80553314268865	4.65932178773456	5.70186921987254	5.01768010273209	4.86047172137961	4.81046778266544	5.67936890213902	5.74587623676332	4.83392585160192	5.38053794905357	5.45323572901221	5.31928446028518	4.742480022792	5.44006285983306	5.61411792330842	5.29131622801772	5.71625701781225	5.23139208554117	5.06067042763968	4.65985036727193	4.94033121774115	5.08043297082319	4.86790486322016	4.78224499429865	4.9862493625646	5.33983860376766	5.39359673199817	5.04010206256045	4.86045135969627
mef2c	8.48822091129389	8.72001782206028	10.2566802771703	9.94701224360445	10.0848541919806	9.96848614264404	10.2377322485075	10.1425320790387	10.2699979487844	9.17917992192307	9.78731666381915	9.93065868193197	9.38667452362037	7.70879483092561	8.97409575625956	8.86891133565035	9.57707330341981	9.61999526455558	9.91231558625523	9.82043726788083	9.80901075214774	9.84744859077859	9.39106993994044	10.1526021749581	10.1529882952084	9.93454199207914	9.70098719678086	7.91171734405377	8.66047459515813	7.81307005586274	8.82718615102137	9.69415133283545	9.62743327532831	9.07640514536293	10.5261487634986	9.98145709917526	10.9317679493893	8.8671279439384	9.17384745170074	10.042577885896	9.97324211738426	10.9058907846862	10.484512072255	10.39084561712	11.0456002668508	9.80745696980073	10.2356902190509	10.2314559896257	9.8971882449416
met	0.240630838697307	0.036598448252459	2.55917943285281	0.734156325529037	0.384260789662516	2.48758288165995	5.90588140526881	3.20006850513886	4.39481928166557	3.42885285590552	0.21896155692049	3.87487056408738	0.257883625170285	0.904792685063305	0.31413216638143	2.05588843277599	0.528194068556893	0.39546443817742	0.474655394100593	0.471751616848079	1.06387379151486	0.18314211943859	0.391331095691778	0.239778554901931	0.220237668979936	0.333830688074044	0.265699881865358	0.0641593089542731	0.297503779793353	0.673716441201288	1.22871615470804	1.00275764953699	0.968964563285821	1.05959572521221	1.07270410150206	0.501428678734632	1.03871221290702	3.00668072094007	0.236697780284385	0.279220996802009	0.311300542678198	0.770408897429738	1.13755600410636	0.721548992191778	0.348224826087495	0.650442884966267	2.50560044381232	6.10748276002783	0.49384760672126
mtf1	4.22648802982965	4.30844446590393	3.90189127676087	4.28260348897076	3.88248899064911	4.08388612858989	3.44700504572858	3.63724645481833	4.09997060458448	4.35938868772013	4.4336740989736	4.85706578750073	4.59417337617629	3.892448441119	5.5925638077003	3.85405002158721	4.51895850659181	4.1783339616399	3.35227038901793	4.02887330601769	3.56493721127342	4.01856688003193	4.15081001443329	3.78132697709123	4.97851713359731	4.43178486941302	2.97419062485004	3.23404017306053	3.48909896116878	3.82847134103439	3.94124390518137	3.86176534055788	4.06438502901898	3.17689558758095	4.49315683162866	4.01329403979763	3.43604800799779	4.5689006838377	4.15504892179412	4.00364873676224	4.12319073718874	3.84358825427604	3.81719550153093	3.89287320379112	3.91311526493539	3.8879965066451	4.09979358032528	4.17274471665909	3.91397814206125
mthfr	3.65519401662402	3.68235075233906	3.61503748122844	3.48422096453088	4.43739922190184	4.54647107555516	3.56713952304594	4.14734085247137	3.83452950244186	4.28964970577383	5.06792994100559	4.90792237388305	3.89994903451145	3.5390658551168	4.73548212354037	4.8402582105744	4.22373729806373	4.93214977754541	4.09804455958603	3.85757120159149	4.20753285900234	4.19184010910254	4.09641287096499	4.82659286314523	4.14660258624875	5.72889082781276	5.69552307932763	2.97157141896278	3.40585407208973	4.56760988439289	4.11148272682621	4.60368975986762	4.32753944442782	4.63842159485435	4.18650577916422	3.64809406807799	4.04234085805085	5.07442300652506	3.95009714769777	4.23048673547692	4.19691482711761	4.15395260503184	4.01669813510767	4.52944514110535	3.20878085063037	4.28614610995908	4.36007407882169	4.11041659168638	4.02007990083213
myo1d	5.75978857891346	5.92318688786244	5.43354738604621	4.6489789234613	5.63961788208329	3.82500465153963	6.43751038661924	7.51937696112756	6.57765825117803	5.48968216338144	6.70464528089193	6.48899156010193	6.31643246030366	4.94963493773137	6.05637727499215	6.25793417176934	6.9627827247543	4.76747794603462	5.46375966459212	3.98681519730552	4.86977173638803	3.95432763619679	5.47686341283502	5.3702913479141	5.78605501447533	6.01017189036888	6.54224599113887	5.68470329489435	4.89254077668695	5.8751480330627	6.2303498274821	4.93464807428045	5.72161518467477	4.85319815321011	4.70517109351939	4.84565980225549	3.03460856377952	5.6097014864512	4.81670398842237	4.24438393042607	5.31608327485299	3.51627125308409	5.03672811642286	3.52672063231181	2.95591758180624	7.46776603079176	8.02485714854464	7.43015886433553	8.5619853153459
nbea	9.09584954133909	9.73517317239169	9.85805188443533	9.30186905259894	9.3132036697578	9.79596609279996	10.6181217182499	10.9345815169328	10.5341147264088	10.0581844301263	10.1936329118099	10.198188771497	11.4798542659209	10.9468906342126	9.75429661091201	10.155373819259	10.348641523546	11.5871599969536	11.1904395494696	9.76319144841474	10.6648933576871	10.387507622523	9.89455920676434	9.80784013987802	10.5087429796985	10.3676547800065	10.6257013556404	9.44752072224624	10.486598038183	10.7863294255468	10.9986179295353	10.1974680982952	10.103920357074	10.5389458815306	10.280061193283	10.6774131024384	10.554871991163	10.4720115669604	10.413385061969	10.6033500183177	10.2264200204118	10.3331054702244	10.4511952420996	10.5477303250533	10.9662058506895	9.95026441258715	10.3285037233417	10.283464724598	10.1614462176576
nf1	8.28960579906971	8.68498525208422	8.57308249476055	8.39870137226297	8.34634396827738	8.41707147645403	8.49818543407863	8.40664635793239	8.57314461799372	7.89032569286838	8.47689198470427	8.14029195036764	8.3914609978229	8.29541860507373	8.43195718768673	8.2232183532035	8.41552334082272	8.61652311395646	8.54167512656351	8.36593350858558	8.5536404284459	8.54926293204985	8.27737063460672	8.1789157759657	8.34418181952011	8.44064662252151	8.52456247872544	8.60534061262251	8.70259763761519	8.49342757969678	8.58351569914631	8.43423539417965	8.62323368606143	8.7326063588574	8.89273283613741	8.8264728550398	8.86652444864172	8.38666396270366	8.86593087406684	8.69333780160623	8.56058428073255	8.97722496264196	8.86119518162451	8.82545938176612	8.92676120004015	8.40072448763617	8.44872382369345	8.2977962346957	8.22147257108086
nlgn1	10.2179053431949	9.17214041627334	11.0164114641295	9.80170845590436	9.02209234295455	10.3062779635159	10.7619796143613	11.0229077307733	11.7219016056547	10.6811883558933	11.0671032692978	11.9587386588638	11.1894733780024	10.6216898919531	11.070709631817	11.5179415407578	11.1969448718693	11.2418141800771	10.7208859651877	11.6120431751271	11.806800601703	11.9786285777624	11.3102241899723	11.4396366783417	11.9466113067172	11.5963295966565	11.3605300843179	11.0584957862329	9.24642951278089	8.99545876835024	9.10623879817639	9.18435768940097	9.17264427166733	10.3666455384331	10.8831741124908	11.3012902132695	11.1006311065532	6.52595797536925	9.82404973130844	9.58316804763315	10.2300031136512	10.942757551123	9.73917019534341	8.90550825249893	7.65408999222119	10.011246393373	9.39797479778986	10.7292440983082	10.5707065758602
nlgn3	3.54160283572287	2.60049372975355	4.48534478186186	3.42750497141565	4.03641367901741	3.66702866419327	4.87151487169884	3.54373361156728	4.75031928507596	3.39228536711282	4.61431778116168	4.51971834528022	4.30975855877058	3.78336589058581	3.99489569865542	4.62281595015301	4.19134505674107	3.45972695005104	4.02834252431167	4.16847453154011	4.00493075617841	3.5297932715002	4.77733954626268	4.37921060472407	4.50257041964816	4.27009046539943	4.73889298921892	2.32700289306367	4.09461719422656	3.96119400985862	3.53404418760196	3.65378902004604	4.38358019324768	3.33941918758655	4.04472059752854	4.30413584704926	3.45280088288212	3.4357493487067	3.82642828735594	3.00718954578888	2.93700133461076	3.85641330124301	3.37457753508771	3.72875816560456	3.83349191358735	3.66617444128442	3.36097693782858	3.43807478718269	3.5521612827721
nlgn4x	8.39086605452562	7.93525414911271	7.71211820759293	6.42488785066304	6.78336043219301	7.176344995399	8.22896859314952	8.21472386870376	8.79368024879585	6.90326866342175	8.32590408417605	8.16789824502962	8.21632112930352	7.14785404763397	7.55374562631111	8.21020446326682	6.8703586158607	7.71289417892287	6.82037779805116	7.54196523190537	7.43940891135672	7.79257477502236	7.28890613232666	8.10834590176358	7.62540727732788	7.51725306823494	7.8588121522078	8.65950492165542	7.75905042477459	7.75066534088763	7.54235549804901	7.89238231264053	8.11486099783073	8.05926966589699	8.13092940304457	8.59181086046808	8.3366865273017	7.33236996153736	8.72027192834868	8.01768147775229	7.78696281738473	8.06515096140559	8.1363477778001	7.50830191197385	8.18083066281524	7.25379404874757	7.23214257890869	7.50232704494383	6.55328733754822
nos2	0.0192341848525612	0.041129525017841	0.721007842296793	1.51956773397276	0.108936093867707	1.56229781776187	1.26804226740213	2.25297271552583	0.123785645863592	0.24376526555315	2.14671879965042	0.0377380405546492	0.0999018504036401	0	0.0727858648769463	1.16916514869732	2.83120618737753	2.24445647823925	0.729579794766543	1.05944561629603	1.98919951934305	2.41831177967974	1.80630897655904	0.944015395827543	0.0361402880565985	0.797369858520504	0.0402302166431316	1.78674277337191	0.109196146326855	3.2917195244223	2.25308268162824	2.3236340566585	2.353905824706	1.82026952711567	2.2453642596277	1.76800988207671	2.09270629289765	0.0902150897315902	1.11873457195822	1.42048987224968	0.678105194916627	1.74440112713656	1.39623580956864	1.61548367482146	1.5181033888076	2.38118387572778	2.78659484601479	3.00973720800121	1.99904489030161
npas2	6.76329895912168	7.37812484417425	7.5425825654721	7.16755554407355	7.56342402651182	6.42779214577237	7.73168266654857	8.16360959696323	7.79793948857795	6.97760101336214	7.48566402312441	7.30085857952175	7.38845248294566	6.98630277458049	7.39781333889517	6.92873375821262	7.07577762678808	7.50875229557223	7.45233258145137	6.7270769255378	7.25101065388075	7.22804583376573	6.63522258238512	6.48500748298508	6.85758662531461	6.9623451549698	7.74222536148614	6.38864137649041	5.5472276145377	4.99577628462043	5.37485166019023	6.051818719857	5.52769165060308	3.8415323958092	6.29893370621308	4.77003560984758	5.62120555149286	6.1248176913776	7.06237951965277	5.08062082810798	5.08143243489324	4.92608858764202	5.60137579610898	5.80975843248119	5.34532107337501	7.65442714123548	7.66602780424476	7.63144097380297	7.37251400077831
nrcam	9.32912785797771	9.59113788210088	9.67520631877181	9.58458274768725	9.6436488776366	10.0323208048736	9.13416887116829	9.11384643215398	9.08279922554549	9.10991426288811	8.95754430348606	8.98922778193914	8.74725825091287	8.86340672403226	8.79264204854943	8.85497354348286	9.29694964765817	9.79904614022545	9.99066070549634	8.88863400778988	9.03410311046235	8.3929723692775	8.83660576464618	9.02899675353415	9.19183867631507	9.10700998232505	8.37983428197155	9.08631369081917	9.04696479780375	8.82041622155382	8.90071281168472	9.23814906824417	8.98599194672399	8.87581114259112	8.66051060555128	9.18844303589443	9.05412675909776	9.05998018823761	9.06677772459864	9.43962193254059	9.07587997316037	8.69784254216868	8.95471308658837	8.90773988256603	8.66731985716728	9.46182023094774	9.67458850457337	9.86309050337652	10.1194116363088
nrp2	0.303725252950183	6.15129695744403	1.18964824492283	1.9900343905168	0.0760123790981766	6.11386545156207	1.03869950636127	2.54628384188764	2.58462657696249	3.77398840735127	2.22207802135846	4.67629966484654	3.04893975502289	5.10586796993621	4.14847035415584	4.01607141484106	5.85060376809229	3.33985023172098	0.0164881201163043	3.12335587622368	1.71076167532993	2.28248666796215	0.38160574587307	6.36744506102294	6.1865545413432	0.0642969446494385	2.54928499728259	4.02247557441694	3.84641635242458	3.35303782768514	2.26262251711937	2.07436087018705	0.0411638645732345	2.73598278184867	2.90498323875097	1.75425423166919	2.69653187207567	2.43771961246419	5.45009519393439	1.2964610260717	0.0853167057190311	3.25221886616194	1.65350323163286	3.37786707555535	3.03521361507668	3.44767390484889	1.36700191608196	4.05323445731878	0.720004776444565
nrxn1	12.4518606183957	12.060713468836	11.207433961952	11.5019685770958	10.7323447373388	11.2324068257525	11.9029293733723	12.1789861369612	12.2931106568979	12.6039815364015	12.0785767626164	12.2580096419554	12.4962772031839	11.0646443004846	11.2807905409478	11.4979076255681	12.4218019311979	12.7287646056436	12.4700836225047	12.0794985520319	12.583846575282	12.1937230931923	11.8174203270793	12.3226447446896	12.1147452432347	12.1219049217365	11.8063014337319	11.0237724734908	9.99330332298582	10.170091460312	10.0523159280053	11.3028176555492	10.4690518337621	11.0778220880567	11.2551363092601	10.7821655090542	9.46429601485113	9.34326145328354	8.19349085860965	9.37549299854951	8.232557697297	8.70388643398738	8.63294507988126	9.08656790451459	9.39454497518585	11.64001030067	11.5364185330812	11.9308780692214	11.8290475710316
nsd1	6.6430007065642	5.83980820739001	6.709426433481	6.83053396743617	6.23701526148002	6.53671035817179	6.5085738021562	6.59422396637009	6.88413656575894	6.48063092038627	6.70266391472591	6.2827604094653	6.64948641542913	7.27615372426263	6.88245353036237	6.56267730450844	6.86277148632113	6.85028286823438	6.51807541126813	6.68533371356294	6.70065860276407	6.52904833575049	6.5321281933437	6.60309026008336	6.33209009161224	6.67953724317242	6.62455364027217	6.63442540889544	6.09983779635672	6.56202165208864	6.63037969635884	6.29187444308666	6.08684256121964	6.83970480136947	6.90830194281436	6.70650085293772	6.59411570596988	5.7271425505882	6.37785862130687	6.93315938574375	6.56094203880833	6.28736701472955	6.13674160420177	6.49891811924743	6.31330753511601	6.37150345369492	6.39345996256421	6.24898238319084	6.21094811988823
ntf3	3.83027368595602	3.61424126676945	1.06925724896178	0.690673738767825	0.0722980623787086	0.0282672635498066	0.0265300592822342	3.22076372075625	2.5473315299637	0.0508773197152704	2.02560806663628	0.02577336049737	0.00987390273994948	2.14547660567638	0	0.339378882120053	0.156651380906984	0.12562566848251	0.256375756707977	0.0293763772780815	0.0394965014859002	0.058460764808932	0.0365587293517239	0.26074317822726	1.82710820477942	0.0210655036066341	2.68287490413834	0.0305979745584618	0.0241793124673294	0.0291834835854759	1.25609476854621	0.315237544747087	0.0656505610299659	0.0232241854918927	0.442753569227697	2.18526735557589	0.0635192771110261	0.931515647830103	0.0265291230366214	3.18127019028959	0.0303921774569489	0.0520219470606846	0.302164445424112	0.0837586233302151	0.0215893296930734	0.170560005279343	0.173889980629748	0.33606547589085	0.0417507089155156
ntf4	0.0390046095064138	0	0.0399701700033091	0.0191708209603534	0.0327290498003782	0.025951226016076	0.0466437465939527	0.0127833091055284	0.473136023380833	0	0.018288562421037	0	0.0117016046330303	0	0	0.0501924953768115	0.0198717077000391	0.0744066994850405	0.0377356906465204	0.0107894356862498	0.00975716619825117	0	0.00910521208364256	0	0	0.0200986518996894	0.0124072013275283	0	0.0142585848873501	0.130023665703342	0.0381478147119399	0.0255710594129231	0	0.013814622416364	0.0622960850596874	0.0399250484421123	0.011692493167716	0.0289380375144004	0	0.0303354582062009	0.0206478257958188	0.0276155664687922	0.0242684250186782	0.0264694145236428	0	0.0285610193341562	0.00799001376217144	0.0257391033108242	0.0201673698221414
ntrk2	10.1700990035147	9.50305635385598	10.0994790936238	10.0020840759064	10.2702398955451	9.9999902786823	9.12608780185601	8.37393495588313	9.37525104006965	9.85178273513405	9.07214597902071	9.37263775789812	8.15902312581514	8.3930809044738	8.92221426419311	8.6054222906407	9.33030707618912	8.49432407892659	9.10834337673256	9.08019470309593	8.96819725058172	9.24038359993256	9.28721706926297	8.67387325070761	8.90044432018773	9.27099454285055	9.31125746548038	10.1704098258026	9.90146256629809	9.69019518448194	9.81799812725943	9.72232118414382	9.65235951854307	10.0475558377996	10.2618667569921	10.197291652319	10.4675745868254	9.00217800809706	8.75739224300021	9.20778833443635	9.81056843767398	10.1810560491358	9.86918467978333	10.1454715049488	9.42215567833254	9.14374617642216	9.42671261263334	9.23367426807405	8.91466775309756
oxt	0	0	0.00247841958565759	0.0170143234251468	0	0.110212087242919	0	0	0	0	0	0	0	0.813544225267546	0	0	0.0432978170822154	0	0.464490112438504	0	0	0.047659930177243	0.238041288794567	0	0.0456674559353871	0.043355035602537	0.731526256290288	0.616660922825746	0	0	0.0999187165147097	0	0	0	0	0.332122315740325	0	0	0	0	0	0.0662050162185474	0.290963585571281	0	0	0.202901389224761	0.0610940918671596	0.112819691688751	0.0328824550044827
oxtr	2.97653275294146	5.27551674447605	4.13096583334766	3.8826208365777	3.38815827153508	4.26421139767991	3.98142489471812	3.41126033981693	4.46402137252245	3.83506059326515	2.3931845653437	3.67084593175129	3.38439681336671	4.22296865518305	0.971019701927941	3.52721352164645	1.98881765395998	1.76003737713141	3.07267345190259	2.64924286226099	3.70562655989835	2.5466517828014	3.22442666525928	3.50119921107404	2.94410296907853	2.86795859735616	1.41363199056461	6.35087028933544	4.27976406171268	4.48355422437873	5.80450894874185	3.88660983406095	4.17018003135303	5.53106527757923	4.57528898958095	4.67004611396066	3.75217254356813	4.46645275285983	3.920399259126	3.89044847294309	2.54843743852378	3.37761464013753	4.29191835445356	3.35695533740772	1.8314782970686	4.963337930834	4.43503698113272	5.02761894577102	5.1470893133652
pask	2.89497609124919	0	2.8135756547295	3.19650904828677	4.16359927222572	3.61838719501979	1.31105827017308	2.88300602684844	3.53716043495529	3.69381483771182	0.108370320206164	2.24722847530317	3.21706406756243	4.12378695255579	4.53888105099391	2.25727325232404	3.18511118552923	3.6929311505248	3.90557382707409	3.3135368984894	2.10094885406933	1.94138195207613	2.89665680033369	4.40305924943485	2.9730306994119	4.06306193743199	2.99751231288692	4.95359550200179	3.56658716217872	3.52910980242648	2.64679188986777	3.16890949014906	2.46019187333538	3.0990849006365	3.77972112300999	3.22732866299241	3.90544576444452	4.33106273169067	4.57186722647603	3.59435170379148	3.5149537238007	3.786757374399	3.4971759900748	3.61647056135307	4.61748509299141	4.6337689834938	4.50193022757341	4.35312222447014	4.51182656465883
pax6	6.64567393648811	6.40235492766014	2.22247364278089	2.01870935467887	3.76603452921797	1.7655899835527	3.1761246932922	1.47126821262413	2.00928394815011	5.21313542332754	5.10868189430628	2.74460836935635	0.205652124687064	0.967556857947668	1.39119847436978	2.154410965791	3.50167013239766	1.62190066748271	2.50385804382858	1.89264712866886	0.531409279775558	0.19516710525249	2.18744116575213	1.29489603221284	2.55654451253895	5.08921810616344	4.75628178552891	0	0.251363811147728	0.191668183393986	0.957747043176585	2.71115512627576	2.65484124406743	0.242497146475739	1.45095868439946	1.92196217500056	0.0827085562719033	0.0697027577293911	0.733111201063391	1.53023523405123	1.24064301262631	2.23285721699072	2.36747748564596	0.565049315628598	2.42015835692048	1.28057405587426	2.2132960966497	1.8848885522753	1.70827055891156
pcdh10	6.15648878448824	5.6193088545864	7.84247632699353	5.50301286236667	3.81026087882256	6.40772350739565	7.82214492848821	8.13919952212914	8.11246317877589	7.045453378975	8.28264685784651	9.09411970668786	7.21118355203158	5.62829361808223	8.30478824662439	6.26185177542399	8.18749854261735	5.95413248135398	7.180669249699	4.50198255348019	5.39834315274792	6.25046173405932	6.22616881682446	7.65866686684124	7.88600282045871	8.92451569348878	7.99973587246242	6.66604650044252	4.53050372304324	5.84481428488781	7.00757655852969	7.11931803393641	6.79252334337192	6.68325194313703	6.45499035484452	4.98855463388034	6.23733856644476	8.040079677836	6.07477726474688	6.75514061950429	6.33056739892061	5.52055915661832	7.22224128467405	6.85392331106805	7.74293495678765	6.09556123275954	5.17476804572758	5.10849271713813	6.38677110285034
pde4a	5.15368695728384	4.24861430058042	4.62593340389726	4.28494521907443	4.34403394398292	4.80541623517623	5.34601117113714	5.03723522128617	5.14977121840648	4.66810079580591	4.57111909873258	4.39744354367694	5.42014833513337	5.10815888590433	4.80588494309778	4.99220071101631	4.70711419827562	4.95845555426053	4.76017990094254	5.31396302966086	5.7655764354041	4.75777113055259	5.54017928871066	5.11953704214012	5.12184852403027	4.4385202843733	5.22878368067143	3.73608030132415	4.87090578904895	4.9055112970936	5.12152096039928	4.31525834234386	4.08595647552899	4.8002938666106	4.5826806378112	4.89695011450611	4.68831785016217	4.69314446146887	5.40078641786837	4.90809527185268	4.51971933710577	4.84283088512587	4.96032408640137	4.63832880665185	3.54261799751984	3.67418469618415	3.51842183387531	3.64963982948296	4.39507630757806
pde4b	9.65287692879126	7.97335746720427	8.52883479762077	3.98806729931923	6.57298871846143	3.71033453534015	7.7817415450245	7.11019324662428	9.68955616522767	10.4318393778202	9.02999415930498	10.0760483060824	9.29918798425204	9.53651524216785	9.47137955068744	10.0707946261298	8.84040753954154	7.96821586930209	8.57827459306621	10.0449128375389	9.5703701754208	9.9246881514409	10.1857232256136	9.87332406006635	9.97902110882018	10.249537661939	10.3373145951785	9.56773479939853	8.3261456325457	9.29627658927491	10.6760260578989	9.20544517928322	8.59734469525409	9.0766743893022	9.83036566234059	10.6990718190085	7.37605193479733	10.8645812615102	8.98826242993595	6.78045163948844	8.38868028605685	5.47147137928879	7.22802138505812	9.50316440765117	0.933479124420903	6.87211902029377	6.97377305308059	8.31208328284368	7.36534514306628
pecam1	0.799583458095262	0.499002098979206	1.55317080227233	0.879626494284533	0.563597755851383	0.599113040268982	0.477566051857606	0.763277369967759	1.19414537667653	0.367252066359227	0.742796823978568	0.399209820431379	0.492849532588317	0.546706622652652	0.419984952394738	1.31183428117689	1.21037614572951	0.517574936344277	0.469380163107913	0.682664799962986	0.671301978799948	0.595328540496568	1.67979503149534	0.275929362059505	0.57498318438882	0.466134366310768	1.70013339036724	0.407782911991004	0.654401260390777	2.23938169581858	1.29377863087659	1.50414487294132	0.518891312280125	2.4336167524046	1.00614317051179	2.66287737013321	0.571446736975765	0.415262722461075	0.530378031515363	0.40798679931899	0.351860995794519	0.601538880958057	1.97567721157702	0.749043517728597	0.320035769726728	0.736652149047882	0.618992137726351	1.48847588187962	0.738394135792284
per1	2.47287997523074	3.4455631727555	2.74865679938853	3.3633813671919	3.10560986335418	3.23878471999543	3.08681042586766	3.02504651790896	2.12882820778639	2.08963780346807	4.05612775895771	3.38165770468376	2.58924646857287	2.32957255628668	2.65895794856595	3.26006571353486	3.27282555835538	3.11346614218865	2.76007485954301	3.43416729216859	3.16391618396157	3.25066709427263	2.76968056311876	1.61657460254737	2.03474289304976	2.75105553541145	2.85887737644016	3.09753933426106	3.18249907784109	3.77864783749947	3.39203229058407	3.80343515808528	2.144804727567	2.55648827473504	2.09986038765942	2.72888962002754	2.40027614412005	3.09758534699177	3.48280827934187	2.9354356083922	3.57042819906069	3.10440577331701	3.1945077242868	2.74214508244976	2.06480457704888	3.94409989471269	3.91430226974482	3.33736243437483	3.15665290035429
pla2g4a	0.339241049953338	0.405415166213091	0.986570469387977	0.475594614331106	0.288870104019145	0.778230279752071	1.44358273012055	0.684046431002069	2.63598260456457	0.221627054124222	0.875636100865793	0.293319626983791	0.665683282014788	0.393334590061653	0.21720539902749	0.284217864706171	0.332175835466686	0.372569482332648	1.40186427126312	0.557434598497883	0.321822139472829	0.687846519057783	1.60772951363919	0.368928782382861	0.261880991100234	0.529063701415262	1.53834998022081	0.200410815664895	0.44952820215001	0.482836927284632	0.606160105104315	6.02470693036892	0.359789444030641	0.372855617936408	1.79490664230594	2.18947276717854	2.76929136029478	0.262553908377911	3.26627772298236	4.4035605542573	5.40257063202443	2.3526879984633	4.24520896638875	0.466186270533163	0.304425762578611	4.262089454286	4.98607397427464	5.28555918294204	4.02631974781842
plaur	1.05773029247663	1.10537120440443	1.79147924372862	2.58998349318527	1.80587329688539	2.44583132672417	1.55230938630306	1.96256630924885	1.16710951357798	0.849392439581575	1.53551950196334	0.188226195360381	1.37432746125136	0.169520990266659	0.67846642825774	0.724578855469552	2.23263340671653	3.38401404299205	1.02725803789421	2.52689939956355	1.64165482823594	1.66182469642546	2.13963310689406	1.58746095937131	0.337574778833798	0.472405730471555	1.42139901113713	2.38773819375854	2.09668737858666	2.51067454123958	1.97201911659709	2.32118433818072	1.74426324337612	3.17150406436576	1.74466039697076	2.57878871330257	2.3259013982547	2.1185045862614	2.16152588324812	2.93009531368879	1.5018290086786	2.55431118904258	2.2869837292188	3.00660762696849	0.600940032248386	0.876548142819709	0.785962356763079	0.9309396223365	0.79224491951726
pld5	10.0809748400632	9.72744694338784	9.88203152181486	5.87010440925365	9.02264522521235	5.47726715988773	9.4615454708674	9.59671222766493	9.61194131870921	6.79259567251072	8.70725159310509	8.83359737412454	10.2529569220025	10.7403662481955	7.52056221851543	8.81444642640732	8.86170830565168	9.90958416744135	9.74052383466637	9.43194498513198	9.83001476360235	9.77705783593746	9.32269433280444	9.7772292441828	9.38599753386442	9.51313795357029	9.5259211650328	9.24422793089049	3.9785013278054	3.96494952376287	3.15992341006743	5.80088103478019	3.36508832062921	2.82119162907903	5.85432476310126	4.50802450186507	7.25590982647621	1.10583762363531	3.20714362672753	7.94494472622749	8.26555782133711	7.94582427318037	8.85148782064188	8.74470349571694	9.23602457041469	2.02169515615373	2.37134426841649	2.82000219207889	5.99331729356249
pomc	1.15102094810669	0	0.619432925990978	0.929908586582602	0.0464711116802433	0.084113071969351	0.626668760895021	0.777207815845161	0.58788060105218	0.412231180557163	0.342088108359179	1.30783538709313	0	0	0.994886658692534	0.480400830355969	0.67421673502898	0.0139382009774226	1.14005958330825	0.216530117383853	1.02634747210309	0	0.0107722049789391	1.46490096749091	0.668837733762395	0.0455703920122346	0.0124072013275283	0	0.451581184660185	0.58358618084853	0.428011476681366	0.499431098516128	0.724569579826505	0.0594991896528198	0.620785514901287	0.470578963842372	0.0102214026952564	0	2.18865807616015	0.670329755333833	1.14753046720003	0.509547402130181	0.89850435193957	1.36540999602949	0	0.733418738479801	0.37823250356973	0.390395885264292	0.439228306856666
pou6f2	1.1771592293976	0.196829096294391	6.9544499871693	8.48187726165226	8.98963800309439	3.41026185733754	6.63815088025329	7.4132805471624	5.33822204175134	1.90898390787467	4.11010187738443	3.14369539625576	1.37659761798886	0.479534902569106	2.80144317220804	1.19735752866315	1.30204396939508	0.577831360835142	1.66150896338	2.04082315157402	1.67252681361176	0.333256554613858	0.83603657583403	0.562843193051754	0.453915658078052	2.85341883299679	1.25588342711491	3.6436456909832	5.45417466241898	1.98455577518636	0.490771785609159	5.21238881559245	7.312091215689	0.567709858782849	3.17273546941245	2.59385017824887	1.36558073379692	4.34576448960659	2.33415995006401	1.84813259365756	5.94208930978244	5.217531866768	4.25667759036315	4.71557039139436	1.03835055860632	1.1495671899896	7.17175875027878	7.22409074025604	8.95158458395919
prf1	0	0	0.00922882914440697	0.016852927434048	0	0.149125335636552	0.0148815906795	0.0264677544234014	0	0.0305911483200326	0	0	0.00874844785160763	0	0	0.0333161639654798	0.88882199739614	0	0.0159350030553699	1.11109836075064	0	1.55037701953585	0	1.7156975033855	0.0181833049310893	0.0203171661376578	0.483172897836608	0	0.0115442989186854	0.0175197895962847	0.2038177035317	0	0	0.0179123184961326	0.0115918754096605	0.727106124927596	0.0144274173557686	0.31380456759132	0	0	0	0.0017579949848494	0.0100524511965838	0	0	0.0273219082966295	0.274521887744311	0.162787254119533	0.0448470999466772
prkcb	6.60116109587489	4.39107500232718	10.4050642524151	9.72657885272493	10.5174387589331	8.32744423466784	9.42868282290284	9.34474460063449	8.17578281300845	6.65829768477615	8.85080078552572	7.25233313915194	8.70571800661171	8.55712290960977	7.19387943892678	8.3204457173243	8.04936176735962	8.30096738578498	7.730723512981	8.55668491860955	8.65467082104417	7.88846690067746	8.65106816005892	7.53772338356687	7.24786447008944	7.05451710518946	6.98817667780852	7.25342346648079	6.2339892660979	6.63466084237367	7.78182960146202	6.27702263606566	7.00551171143374	8.09904250540845	7.80211961305519	8.29103574978718	7.30581605025684	8.08316862911394	7.30143577886213	6.49157161509932	7.18798615544452	7.65723128136821	6.83529581452688	7.45063859456442	6.78150320208376	9.95449377448858	10.0295743885791	9.63192106523599	9.70068090375878
prl	0	0	0.0752666770570971	0.312649006455265	0	0.00984256443116077	0	0.00818718774712113	0.0805541089132802	0	0.0177364930278784	0	0	0	0	0.187497040901227	0	0	0.0160359247450208	0	0	0	0.0107790511775712	0	0	0.0238092962003718	0	0	0.209113165168561	0.023794960571523	0	0.0164417446273251	0	0	0.00309843732825439	0.0055849096319126	0	0	0	1.63130388771417	0.166530752756627	0.00191834375369225	0.0427573842435244	0	0	0.00276575637655597	0.00464170058328572	0.0948185523683087	0.0989923756146479
prlr	0.367474499819906	4.73447164125985	0.394175131901142	0.473705131472142	0.267945003998575	1.12963722022021	0.645994050183712	2.32479541328794	1.94385399546406	0.226317341551944	3.92230427748909	0.322133277696983	3.01694714870094	0.21935041018325	0.264398958581085	0.33539841589744	0.467877899981664	1.432431546157	0.540031476285055	1.7622163112561	0.259053512254877	1.3465208871424	1.11370161251953	3.4941778187854	0.424154606762959	0.247247871352761	0.569934409522927	4.76395575243383	3.92242489131595	5.51172698574129	1.55781768308535	0.256844185584287	0.355604287934141	4.68941308924349	1.41392230693101	2.47547177433218	0.410203189837202	0.245900120528787	0.324800927828483	0.452503082396946	0.273535022068743	0.429475841248092	1.16771712436173	0.894706929035392	0.307898201894587	0.420067160944047	1.5115869719541	1.64230973393865	2.82581260703417
ptchd1	5.01882110176642	5.22492572131684	4.69641447660316	2.12176893767323	4.39431398500282	4.81071667992908	2.65091939701226	3.12795273692943	3.96085430950917	0.0704437095995038	0.05066724003435	4.52242469120633	4.79103859961549	6.40763362236893	1.55519658080567	2.25015527271504	3.70595696973918	3.86079189936695	2.79031079165648	3.37435273839395	4.46700383872095	2.37557123794489	0.15193684481042	3.24620189025926	4.1571188148621	0.110729824417024	1.5105386413341	5.31921192040511	4.98627908874605	5.97448425027429	5.75903447502823	5.3096840233147	4.03281018194422	6.65939631390702	4.58254489373777	4.48178425612902	4.16584041404907	0.299228044137855	4.08754622237091	5.58099985028253	2.03055014995588	1.51787704443557	2.95305291158296	2.40509714014017	6.18637385571652	6.28327308785991	5.86700391738701	5.75488487057845	6.54179855671211
pten	7.2011027497158	7.20270166789219	7.24640324151597	7.40846943868896	7.48889341934131	7.40248147455615	6.84047745932643	7.32659954432769	7.20740152564204	6.63534679847196	6.78245548320738	6.78146581328568	6.91036270803993	6.55174901405626	7.31801326491456	7.20742134198656	6.57443700772115	7.30126077184258	7.20607926801259	6.90379642602298	7.23562961337094	7.02251851130101	7.01307853229622	6.79558865152897	7.04137474569153	7.14844149947583	7.040746488439	7.26528545088055	7.10802036634535	6.89340492788502	6.54313361755776	6.69238967391611	7.3017843393957	6.70736396406575	6.42930362541184	6.61428315548962	6.77300940779103	7.44468106242646	7.33337023994858	7.35036525920261	6.93492877604991	6.87539562895261	6.62952317616514	6.83617119543731	6.72695870031204	6.92312968446165	7.01130274330509	6.94472143011328	7.07134007690232
ptgs2	0.0150362871208795	0	0.0073333762672312	0.00806959444541042	0	0.307389932729456	0.0144542313244514	0.0317443158744937	0.0150451918880631	0	0	0.71355268095918	0.0248221006830163	0	0	0.0183647965458539	0	0	0	0.0115359636044014	0.0123915876402671	0.0115312921434698	0.0128695307514831	0.040563694326345	0.0159975618372031	0	0.0107155768926241	0.0342722512509389	0.011738474927164	0.121748814656363	0.0102003231601129	2.39055542141518	2.42658741930149	0	0.61642749050416	0	0.011692493167716	0	4.34083814034428	3.94094204569279	4.00020239041699	1.53862414072605	3.38610722573654	3.67524875689849	3.90845460778143	3.41211118495001	3.76310832751802	3.43017386826222	3.72483718859451
rab11fip5	3.95539948158979	3.89182260868613	3.3097109713191	3.3348650930784	3.66352722772252	3.66346986764228	3.71466093204034	3.30896844306646	3.10798884569343	3.15792385758475	1.83110482788188	3.11223581044861	3.16837397614466	2.85451332815744	1.66970866336568	3.70203890236416	2.3132125271792	3.05420410293806	3.36359106596567	4.14553411591527	2.28557308302411	3.70349415254058	3.72447853496735	4.28853815694903	3.68551630152928	3.27731640161301	3.38704206260056	4.8311161353388	3.9007873090682	3.78693201079754	4.41871853337852	4.11547151321442	3.10564400454819	3.83173861828518	3.6838643248426	3.51023782106289	3.72621497620178	4.44466234309444	3.86747373194409	4.44744563198037	4.10840334894614	4.48022304929932	4.56536517451914	4.15751461984007	4.3954033834518	3.45649920883294	3.69338054819486	3.24740683438066	3.49064539506405
rab39b	3.65282987742234	0	3.5344614328341	3.47675413220019	0.958681359002472	3.56777598177211	2.74894390978572	4.04194998978838	3.98282952193136	3.18554920469904	4.52997548586469	0.521678368746748	3.51493073456608	3.45515726196894	3.16346697010024	3.42832810255624	4.21053320933718	2.88138703727581	4.84166913349365	4.67083090441315	2.80937427871756	4.1836569885414	3.86891674860747	3.4791803726055	3.87565304036467	0.0332169655688028	2.48407064398495	3.68750600577421	3.39956196882849	3.66445591132296	2.52837184311536	4.80665067225067	3.83246749474454	3.17605408397189	3.50377170849195	3.85520010988849	4.14344053817894	2.89793088521868	0.287513370857685	2.87956129352628	4.19742916879583	4.10360300882404	3.31889683277296	4.03638226887454	2.71636338199308	3.1882473507532	3.88599113468494	3.15182569993802	3.40297834023758
reep3	5.2946343487553	4.1471104723973	4.7732663561354	4.71730298744334	5.26728708776724	3.69693860251606	4.33410413029302	4.95199428811003	4.45438978056374	4.79079809786942	5.7868383589137	5.45668986174695	4.14957398571154	3.93157054893124	4.97855900392307	5.01503764418411	3.99176852867106	4.32060598060908	3.77798037699272	5.25314669199857	4.63749954185231	4.86705184494393	4.3889286084555	4.41304227059612	4.41689039745051	5.21402647176322	4.87927985355854	5.40913937608335	4.58533695171034	4.73418771726403	5.61357054858343	4.74059139587219	4.47274249512565	4.26106889836585	4.26674457077415	4.52980408376084	5.17416749432872	4.72585347079352	4.8062028824176	4.74117787910198	4.34030731815663	4.44240279846654	4.92844186375785	4.53471094302968	3.72757852254185	5.88617796398755	5.9902546658398	6.02526184003887	5.93762169819301
reln	12.5618634495001	12.1839693976934	13.0703680265304	9.51862531896298	12.5074281705944	4.26377474669879	10.8456454974295	4.96294392861544	9.66179192887648	10.5820367453105	8.61697642278837	7.88660508988973	6.66978548650623	11.7844157429612	8.63274299818531	7.1502524395816	7.08502841735531	5.53863956153864	1.04451883276827	7.53409957712579	8.91417493964862	2.91245889154781	9.22453253895391	3.23137687775221	1.09987176310884	8.61730348537311	8.97018148441344	2.09352900982692	1.26762508359704	8.74864644278997	8.76797166611302	3.68369946319265	3.60578938530718	9.73557812955329	4.67333639056481	8.78802787877759	2.48043161703582	5.94154170714638	2.21819479687827	1.5451983475019	1.60258714729525	2.14790696949953	2.77128245663261	0.989821164509321	1.2062711257037	2.69938501116832	1.17189482631605	2.94013761432785	1.1378846727732
rims1	9.16348387303112	9.71219448643126	9.89907022398421	10.1484090653941	9.92914031218591	10.0655972642712	8.84436337845132	8.54167636775115	9.52150479077901	9.44956947427497	8.87831714343474	9.90044764176963	9.52049718323316	9.52205822706417	8.96458945233532	9.01911945245885	9.08402639567326	8.67779916911411	8.83015462315876	9.419876463092	9.30257823016959	9.41611721049602	9.0189794460124	9.12008963404185	9.33614273163285	9.51691817692183	9.26099189399815	9.556752970244	8.85960373592964	9.42753317137038	9.21437875217778	9.23222155141393	9.0438748863303	9.40226551260503	9.07131105855031	9.13646372270252	8.62559316350369	8.92848674783816	9.10847795629492	8.98900355217056	9.13323249967455	8.66000820361291	9.23700081027502	9.17059936685645	8.97065109264921	9.22874592176778	9.60732742595215	9.52028912921189	9.5122107133978
rnf8	5.058085308136	5.66442358966515	5.21438051904078	5.89207743639705	5.60904481435936	5.6222417740031	4.79184479971812	4.22596564449546	4.78020730073439	4.36045080755553	4.96230113384917	4.28007944690083	4.68331383677615	5.00366928806173	5.1422726742936	5.23326709844543	5.7425779999708	5.20977524567182	5.42804374179091	5.24148907488321	4.57594125461174	4.96578950143792	4.95120282585534	5.23990882924551	4.99915965594883	4.34469877640978	4.30613199459776	5.19242763727045	4.96229456238138	4.95638972592513	4.26536210381532	5.10177019764064	4.48373479063492	5.17892656874289	5.01922495463107	5.17708724630887	4.41133037925249	4.06405816949974	3.88998228999706	5.01920173200811	5.07694203571545	4.63591786037222	4.83996976288655	4.95652484809954	5.20485343493242	5.2544634705024	4.99691655333588	4.80724717962987	4.68384335472309
robo1	10.3691315586671	10.3525120346088	10.5148353005109	6.1905912562298	8.91292846206782	7.08773900605244	8.92938752332553	8.63549291900611	10.0205496530852	11.8918883358173	10.980188050664	11.698367052255	11.7894874058533	12.0488249454237	10.8195973648896	10.915463311906	9.92417285162556	11.5163812310209	10.0889050856593	11.1398320712387	11.7210086208542	10.508458704734	10.4768198038072	11.0394898133126	11.2897542045052	11.2476409077255	10.3136394379902	10.9843778527019	10.6844715972553	11.2026555389881	11.9810277197414	10.2339799532452	10.8950156171837	11.7008614640193	10.5294856995733	11.8398350456142	10.1588431965827	11.5578214848503	10.7018678002592	11.4312568687827	9.64093641801052	8.70558933047889	7.85960223895195	9.3903115050581	2.64392382173296	9.03980005875881	6.99585607806366	9.14709147681617	9.20152894343447
robo2	12.436260128646	12.0237786602887	12.048049390092	10.2595798862898	11.4691673413145	8.57520174529649	12.0134085384458	10.4268824031483	10.988588666258	14.020093834291	11.7773797991953	12.5129718202953	10.444440047159	11.032305961097	13.342228866408	12.9577886550526	12.882346831293	11.9570126388703	12.3491612984942	12.3617918212231	12.2687247577762	12.1320318012454	12.7314273915989	11.2791339637949	11.8352107614004	12.7262174388361	13.2381045067468	11.9320612337389	13.2551032900716	13.1135059885753	12.3023795209196	12.5843982997049	13.1415499724429	13.1231200427384	13.2774715583958	13.4781933087149	12.8261034056134	8.16908825118891	6.10432600731784	7.88910466873548	9.99927669177348	11.7994435314764	9.53745651682941	10.1913071763318	9.47590079009361	10.6841447024983	9.6421655981426	10.6664509674893	11.8903424840988
robo3	0.272926278372122	1.26057130712749	0.812194087538819	0.626121732238602	0.0298500784663309	1.97076053861992	0	1.56492879980415	0.00647496448894848	0.977985068720672	0.383724528073836	0	0	0.850834300166496	0.847722527958349	0.0257486154197067	0.111851278175276	1.76600651536186	0.0424548416775196	0.418362467222487	0.148996820548459	1.52606029573423	1.92119713133523	0	0.42775258012833	0	1.61348450525077	0	1.02371452826877	2.66008228748131	1.53433805926966	0.951678053676876	2.64493284634008	2.0301178034667	0.896851833201187	1.06947189440028	0.355908225941858	1.05294654694023	0.312137482790721	0.509425973189905	0	0.00380305448727498	0.863864886955198	1.13094865636799	0	0.817963979796237	0.81548156866045	1.49820388341985	0.668455381433326
robo4	0.00740848202029317	0	0.097029714416207	0.00960335151165817	0	0.00289855950602346	0	1.03604758393833	0	0	0	0	0	0	0	0.712191773674425	0	0	0	0	0	0	0.0202902176620382	0	0.701694703904847	0	0.793918381343027	0	0	0	0	0.0105366708065448	0.0228794104605223	0	0.00926088748531519	0.0125591670589105	0	0	0	0	0.0108043822596086	0.0268104481267472	0.0937417834062162	0.0555274123483107	0	0.253428165921415	0	0.134563491510433	0.0201154784971772
rora	8.50400918309014	8.31636969752087	8.82075697792023	10.402139803181	10.1203615186564	10.1015450954754	9.00680968254097	8.36051953876911	9.23262241071268	7.33758006991932	8.46053403932143	9.16567502011665	9.71938296800371	8.77041282396655	9.73985775392972	9.84000031068475	9.15507825160233	9.8670003375813	9.91952224039254	10.341553580936	9.74308824746687	9.44662558367773	9.48224169618705	9.06846590203658	8.78765437491414	9.00273081375513	9.55557382619665	7.77681969527699	9.87531724600311	9.35684101624479	9.18720190632018	8.88067107864986	9.33129925363358	9.60256318035932	9.75866658373484	9.47426001544429	9.42737553766835	7.5998726097696	8.05501963497011	8.89652086540115	8.6970771668911	9.68054935597646	9.32680325851321	8.81171958244221	11.8432991926456	8.62180672356436	8.30874051680406	8.56875372795101	7.60721193391522
rpl10	6.20965981221509	6.35930012485537	6.14275221902675	5.75053093822034	6.40255182209904	6.01744671999253	6.33759300320581	6.66464766568388	5.85042890250271	6.01710815884003	6.29536542838686	5.7523493334581	5.97702639909672	5.8701516288872	6.4001860931502	5.97201732387684	6.24012023944568	5.46713794330767	6.18425370985989	6.215767112318	5.86124252251251	5.8412354858515	6.34335451977224	5.98130080821678	5.77852531413438	5.78733137410876	6.36274900254915	5.37865761937886	5.37946016079573	5.90898891156127	5.11913120532475	6.20789382748992	5.47675883885544	6.35671816746513	5.33755482737792	5.55535511825593	5.53633146273259	6.23526599762907	5.09193293113125	5.74665727354583	5.48267374254269	5.51530497459286	5.41513093329923	5.14394803778583	5.3487518744208	6.19631058292311	6.03969816329941	5.3809936275394	5.71279549900224
scamp5	6.75198370679652	6.12510074400114	6.70549635225629	6.4835095936045	6.63417941871667	6.45188175306836	6.90758859374802	6.59687278471955	6.26187360827575	6.1320809893818	6.94950822073411	6.36192714712722	6.71038925891998	6.62848211832677	7.19997490416222	7.02919153487177	7.57913306618556	6.78034421171031	7.12817831719515	7.08872172536536	6.63459015683263	6.47853819869724	6.94573040967238	6.61823022908047	6.40288142584664	7.02872178735715	7.14296549190394	5.52751854569616	6.32039064524611	6.48217883276484	6.18095799962582	6.47809497523829	6.05219796048365	6.68481070791209	6.85430569352068	6.61535337515259	6.72270654922662	6.47095361328725	6.62333076910561	6.68752707920767	6.34563285742955	6.6788642258252	6.40141511619645	6.41140609327834	6.81427155237232	5.95455241897323	6.25086765512079	5.66216256573226	5.73363575259589
sct	0	0	0.00375303180494543	0.0167105017780992	0	0	0	0	0	0	0	0	0	0	0	0	0	0	0	0	0	0	0	0	0.0563385809588619	0	0	0	0.0117712488438989	0	0	0.0172047309946435	0	0	0	0	0	0	0	0	0	0.00352783199219183	0	0	0	0.00344684034161879	0	0.00454144412926457	0.0109669302067679
sema5a	4.07504439395528	0.60632614455018	6.11861301016626	2.59470683126524	3.64293036350703	2.56131330429356	4.46023689639737	3.97330508128488	4.3946562574292	7.4177987114818	4.76065902270596	0.851538539976083	7.66093339873655	8.54617145883527	8.71758375451987	7.65409788239557	6.95318352162453	8.60579577104157	6.35612733501877	7.07519112083515	8.07973344035446	5.71942423926955	7.74181169607275	2.46978810927342	0.941969265337779	0.94471634271593	6.39880853011217	5.19056505634772	1.29922924004625	2.81604982128841	4.27284110414585	5.27027604866661	3.76803194695662	0.635389063463054	4.25339281387952	2.90565442670733	3.49562220747706	7.45890865839389	6.70916066736677	5.98059149492284	5.39286989666207	4.15024501126934	4.68655205988997	7.56250085798098	3.7729455593176	2.10644983395432	6.32808400049106	2.6413446157257	5.10407071389574
sez6l2	6.12611443187563	6.75270995491725	6.4707509921289	6.09724940344916	6.05442904055359	6.0736584778916	6.80330471096711	6.34002787087484	6.7407600004969	5.429282465612	6.15022928513997	6.51979716529743	6.4621548878875	6.4340743265663	6.2604418390466	6.3813016137581	6.7862819795486	6.94022883907584	7.17353486331929	6.59531285301781	6.43542904299422	6.70182944591919	7.05267856081538	6.21430952223213	6.36300406744022	5.7340959989222	6.20018016262027	5.85014009544491	6.06796721782044	5.93881096714999	5.86483170839321	5.39146220078216	5.54503809912751	6.18430255365135	6.20341844491405	5.98286565386451	6.03562850611461	5.84821840335196	5.4533630293922	4.79716616523399	5.17543150553409	5.49237625092561	5.1661730471268	5.07702238989195	6.1150988904046	4.62121542909366	4.8599580721921	4.49035537880495	4.62476060416655
shank1	4.98202113288365	3.38297490266766	5.50693403633962	5.26386980369224	5.22753443979179	5.32441778990154	5.26548978464592	5.33041308707838	5.38792820586604	4.82033404507319	4.97669745635618	4.89776459022849	5.63957940744682	6.29863132525886	4.82629723564347	5.57557794608998	5.23198663051435	5.8437973164375	4.49820781584408	4.98774013259247	4.98742085505711	4.68206269070799	5.15274347035891	5.25655333893423	4.73017013683383	4.10565994353296	5.05694791890288	4.45562232524547	5.07403947372363	5.35765382714452	5.46431118519652	4.97363311781214	4.23823260693944	5.53995325978263	5.6189205613908	5.33960531886846	5.12121807708618	5.32418967180482	4.93690117091147	5.1077855742848	4.4384452182149	5.00834334198631	5.12996951459587	4.73102046749197	4.56386868409281	5.00982529930563	5.30406604121726	5.05302589335747	4.9254662062489
shank2	8.21208674804927	8.3138538952496	8.21238794638418	7.9495088884013	8.36470941047489	7.78129202330846	7.93148537787025	8.28902718987188	8.65319395330956	7.77582681459827	8.18170902821052	7.71920776932386	8.25878388017425	8.38358861911409	8.18443743735002	8.0456442575426	8.01585248870064	8.09011048565749	8.20952945116409	6.82282636561304	7.2666197433278	6.61589460656493	6.81308424094911	7.5786363485172	7.38226043803879	6.40494523134984	6.98692820910552	7.64305219132758	7.95596066689032	7.47915560108339	6.03677485530667	7.32063073717867	7.64196293213184	6.41622283933253	7.6505791089093	6.99529809050802	7.86701317906106	3.3833541191243	4.52459182945386	6.23979828655897	7.55321607683359	8.23229320355611	7.75079519708712	7.26793848205839	8.7245853373998	8.02757237208025	7.75745839632469	8.047007319644	8.05615270654075
shank3	4.88632456056321	5.47131513942738	4.9348187220883	4.97485280837614	5.62084688341348	5.33847378399007	4.39095736334048	4.4429899167168	4.62967641409415	3.62531208024689	4.27138137110853	4.55948037132762	5.1331765012186	5.46106223339221	5.98315344381803	5.90867286971602	5.80793106680186	5.89852342287352	5.54061012860554	4.82228006904627	5.19381759238372	5.33002773413509	5.65489346884266	4.98894220007536	4.40589794580646	4.23041445785235	5.7221438628444	5.43612490176998	5.48175602215506	5.68155333519766	5.46326457060896	5.45073546904612	5.22953905677079	5.39174687488261	5.45141019990329	5.56959449638506	5.25344771729694	5.38027590510716	5.16210659433687	4.22520716619409	4.50825599293258	5.08660950340942	5.21990614469731	5.12366284958283	5.05158394697752	5.90125213428806	5.62952460791039	5.53866528590736	5.02750383255991
slc19a1	2.65595640639865	0.66303832102872	3.04356405116655	3.13218989188557	3.71697849704828	3.14446986084954	3.07025085343697	1.7600389105219	2.46564867632124	0.912102502587997	2.09447737504131	1.83054780134402	3.74683306838855	0.808738248363931	3.37254212070697	2.94977350050067	2.38894934107445	3.39838148017475	2.87320997062732	3.42423044569901	3.24172297431945	3.65475325966977	3.71165199987783	3.02016123384211	3.03929950691795	3.38105367910771	3.25921680622155	1.25086966850713	3.4966611723917	2.85786250221539	2.92325529691816	2.04104907463304	2.87215752667125	3.63766938090455	3.5255246752777	2.99775555312438	2.60454192379101	1.96877643431273	3.90445634008546	2.02266234843906	2.63934298483427	2.41513263737137	3.32114265683435	2.10756381898633	3.06235610835383	1.58171291934535	1.59016486463528	2.06383678058608	1.66830292721571
slc1a3	4.38416933548433	0.0794521581762555	2.64744253873327	2.34227767136272	0.132049361430745	2.83416711971344	5.06754794330954	1.8048329490744	2.05457102231828	0.292794115132343	0.980301744588109	4.72559884283127	3.24093310515666	3.73718594900453	0.140682080310966	0.203310302014614	0.657666526774622	0.167965838433875	3.76597491335707	3.24349284573497	0.457211203233027	0.236008220135118	1.74048292160724	4.38630812239247	1.88944394848315	0.150830124051803	0.788195570373138	0.147316208160961	1.26042256838538	2.54211984163069	1.47226004162416	5.48839546494705	4.33297282106614	3.19497065287815	2.07415431044334	4.46967697868735	5.19283960323685	0.538140411665622	0.158018590782285	3.50174612309735	0.0580846897389045	0.687100742733132	1.94776750653635	3.26623153971682	2.57473562154419	4.8451623337738	3.04004988215465	3.95633456753499	1.34934885750227
slc25a12	7.56939873318785	7.71478622087027	7.44781257425712	7.7751011244985	7.77610563348172	7.80066717379334	7.26750677159146	7.76702725626205	7.09967950007139	7.78963803688881	7.50996632189685	8.22253787501944	7.71642179531765	7.35103691916768	8.09854314875943	7.73365274694843	8.07419413755786	7.82239498829097	7.7487600862748	7.67626289419424	7.545035967059	7.90093556072122	7.51937795979317	7.7200276410777	7.87318809602398	7.95217191815305	7.54106129309491	7.20842644472563	7.71598072286818	7.72691164449432	7.62961795737342	7.6277220973889	7.92691973286214	7.64217389250894	7.81621543157616	7.55381580514677	7.89654335803583	7.61434713737888	7.63297666366193	8.04143542074419	7.85272655763396	7.97243487558804	7.77157517030352	8.3035216789789	8.04066912869946	7.53689324296005	7.41542184740825	7.34299574254054	7.44111168605842
slc40a1	1.4627758465837	3.50124019876446	3.69816224536618	1.81063930114251	0	0.194346575159088	3.93080991890713	3.09769541090583	3.08956363164031	2.75673787625558	3.59495335024438	5.29997232848332	3.43160800855524	1.58180391964051	0.175622435969022	2.33071780185598	4.15584373565893	3.20296518040712	4.00519647882864	4.86501695420083	1.99131396147515	3.56562915970757	3.04153467962838	3.93303261236072	6.00176865568109	3.90290237842738	3.59085619854431	5.3287926737215	3.94345824462444	1.99911783250657	2.63958895341961	4.15018939825958	3.62297948251525	2.50362590954277	3.33895255130002	4.03230678905711	3.86712705437886	5.6744482434595	3.37149907386034	5.1106733727527	4.69417876000091	4.58688096898207	3.64163790202255	3.72642915360334	3.35332391087228	0.505389058888109	0.298857827665568	0.245646763673818	0.0697599969911122
slc6a8	4.10907476129508	1.30123531091516	3.1801985185381	3.16702381458107	4.20827379383926	3.2856544908743	2.82667082264344	3.571260069367	3.15266908087407	2.80316853169119	4.08778566924625	4.31152101753443	2.18091669993849	3.89183813559167	2.36184214829596	2.45534537628134	4.3324444398144	3.47955855592766	4.03635233694377	2.56494745613293	3.41833423857509	3.5350357041464	2.5812469161761	3.54337342484718	2.80330752747843	3.55085836056502	4.06387863951044	3.73930112473426	3.34998575214677	3.45425831663243	2.87013333121596	3.78427007043688	2.87164296000719	3.19189340304901	2.66169268199753	3.2662183562225	3.65857763056754	4.00327143123726	3.31389082160132	3.32617622508271	3.4752431503682	3.65468999505279	3.73076574257285	2.78949329145953	2.60316880177935	3.45193757630214	2.65302977294525	2.93549808338065	2.97331636439008
slc9a9	6.96883251794853	7.18885790215649	2.15497658824384	1.95181358055265	0.735277461600213	2.40341015758004	3.54970002016935	4.52213119104686	3.97251356492123	6.70260178746888	6.47975632236686	6.23991232055212	4.86678095803625	5.62441569951291	4.1011375795967	6.63644568191336	5.58673050670892	3.60582422432176	4.26329617863507	7.01160176846576	4.83227812097894	7.22962834801199	5.46909270889121	6.91701631923666	6.10664898924001	6.37805973751151	5.26936249678949	6.63476685620704	1.85017713419948	6.80247915506445	7.16609853685931	7.3596600507251	6.77501985490684	7.43724731495444	6.64241567562189	5.67022851638563	8.08274863867771	7.87560670689868	6.6271457337996	6.16486637984041	8.22920534202376	9.97109676373882	8.43022179191199	8.0103885547917	10.1240527201328	5.21215083434162	5.70563906624649	5.45426417986678	5.59335189738796
snd1	5.76248356365954	6.39314690567383	5.79761069022051	6.8714640781392	6.54617231446555	6.56503214166599	6.05273736055813	5.72280343356835	5.81471601115062	6.39224751907553	5.99701346264127	6.12146057780799	5.83914784320454	4.78700820299028	5.3437197802538	5.52171789191029	5.01636973086767	5.10733091713448	5.1849804426362	5.48752686669487	5.60491670166905	5.99787135690412	4.88888252007674	5.20457896901465	5.64988385584245	5.8533514787326	6.10604109426962	7.56070670174619	6.34627986908005	5.90382811262797	5.93929264487686	5.94536728079246	5.8387112977388	5.9221007772586	6.20236835093816	6.0590177554923	6.64683372299539	6.50316250226025	5.90981749776708	6.15765110729352	7.01563137072916	6.79767475319934	6.91708488445922	7.36281386422951	5.44881474357739	6.54521301071112	6.76672792384519	6.62013813769167	6.19693530327094
sntg2	0.458422144959598	0.320134945993222	3.04067214602619	2.35662487162618	0.258077890104149	4.07118687138903	2.79891715544921	2.28788272218443	2.58473409199375	1.80194179172068	0.688737388747364	3.38223384660016	0.903367529609201	4.27182248516911	3.06267549893364	4.96718553926756	3.69290499049254	4.60923269370588	4.03807932248147	6.37428838351588	5.6050446263835	5.69728808790894	6.7243867722154	5.64538307320505	0.849980674392798	1.39917963783113	3.42932256986553	6.40831802302117	0.635926223085372	0.96217432144979	2.99990303501119	0.439328654111118	0.117898428388477	0.587229404838423	4.9296614314488	2.19015360127863	2.59502380822549	0.602278012155625	0.331082929388395	3.39589493555553	1.75019198237078	2.96420303903525	2.79522998414411	0.938057833705424	5.01185491354355	3.03145239475325	3.88454612467101	3.57831109238353	6.51334367826198
st8sia2	2.3030182453517	0.0406013001239176	4.6096834612593	4.45387744315215	0.0327290498003782	3.04807456161796	6.1618539555204	6.01018649230096	6.33504194679784	1.68551140769942	6.22911721430562	4.47029207676406	4.03186787999208	2.2779048685671	3.13513902402706	4.90859398597859	1.86887176211273	0.735404530900452	1.45374288490687	3.88579996071216	1.18878777011955	5.07753113592765	4.38187208641314	4.36339598163336	4.57959289389843	2.87954237691358	2.79941700277601	0	0.211442755315569	2.04639678078184	1.10872980432431	1.14799818253621	0.0455438831907415	2.15147975854546	0.745764483719694	1.24760695412382	1.71860873071657	1.34032561458981	0.0587461420499169	1.14829689702155	0.361071443513073	0.88269007321588	1.2523706358776	0.968151304511034	3.15593723150061	0.432328656724189	0.608003915593179	0.690473808983613	0.226327553943977
stk39	6.79137770711271	6.72737013839366	6.79896271019275	6.45223336479785	6.17681841442378	5.96076525761588	6.83797413843825	6.76571325557001	6.24695642377571	7.15541239723817	6.44563742588768	7.27207856784856	6.36961589291476	6.92449128712336	6.49678743385566	6.71131395271047	6.77853653667729	5.81812862384618	5.90555856570754	6.72118629477335	6.60186773722771	6.92245956293973	6.81512698892142	6.95358869149103	7.26672283587103	6.2530660770843	5.83712306871179	6.17608352715532	6.78517714461422	6.36300052688514	6.72382128879205	6.67782535789654	7.04073144415734	6.30836964953761	6.56379318226459	6.64962491414534	6.84250016218612	6.71136079034876	6.88609447783739	6.77170109767066	7.25902571046193	7.19917501023335	7.4095424281358	7.61439379303894	6.42645281284124	6.06973206495498	6.47309209835227	7.15330623329391	7.36803523222249
stx1a	4.55865121991744	4.43005098329905	3.63007411683919	3.24401935501619	3.40794085922256	3.42419209329862	4.04615243589079	3.69628632994735	3.66591174317137	3.6264978946591	3.23655552922838	3.23214482433191	4.63594020029011	4.91600955602808	3.96167397914281	4.12825784467261	4.88080177848707	5.41415485224694	5.36068891663744	3.94829900860288	5.19291174336392	4.10788325590438	4.55043257450819	3.37761507043902	4.17882058893635	4.01797703214353	4.64437938923824	3.51182752967323	5.39708855514861	4.24014356214782	5.44445478106853	4.92760987683763	4.86907933472524	3.72700990837261	5.58216652514646	4.54032651806274	4.57983230358311	4.4900163065066	3.70436272715558	3.37554244443224	4.27385272787449	4.12928194522825	4.49496026256571	3.98598743983067	5.33106171384193	5.74854267749545	5.11938784459534	5.70208508877545	5.87294015788001
stxbp6	6.58364535566044	3.54793584739648	4.23004180963291	1.52657688647394	0.3225753734884	1.92779475246649	2.97289213645016	3.34126503639299	2.34229431153501	8.01500471861049	7.55300661555105	7.57187340146545	7.07239247675722	4.16645923781493	1.75685960658498	1.90955244995499	1.43034129877784	2.98728236929071	0.579682898644666	3.83103336533973	5.74805211782262	1.38515729400964	3.4635222088183	6.53723832287394	5.79933503891567	0.65523586791093	1.40291053883334	6.42155123838265	8.86692866605879	9.25740917157892	9.34407410538009	9.82535706440891	9.66020453730386	8.87767599061042	8.8076406299841	8.76199748087805	8.20476977882451	9.48297567538834	8.06162642024923	6.70787709224154	6.0609092238391	7.56210826856552	7.59345973502664	8.45212830728011	8.71883626596532	7.92323205436004	7.56507956528565	6.81164935714079	1.56079161578497
syngap1	3.12599459343262	2.89580681718756	3.51570729297752	3.23796823416118	3.11667419090772	3.16890921103159	3.01905301828188	3.53630966467021	3.51348044961041	3.53747253480746	2.90521806230714	2.4791583211525	2.90243668745671	2.36611095325016	3.07718763188382	3.03123609578964	3.13623701949297	4.03587197916741	2.47493331416464	3.90458187029428	3.59894570418848	3.00260987172344	3.08363162959418	2.94067845461579	2.8913683999758	3.0570854711683	2.67689734385351	3.6595718311348	3.13427213973761	3.97869747393466	4.19873697115342	2.99550689630604	3.63156159893125	3.64784214237618	4.17507871786981	3.64009410704617	4.48743456909614	3.68345105178007	2.10475541676009	2.25877521021252	2.80695612664502	3.57263419179151	3.76568120429955	3.37843741965534	2.53456922120435	4.33513513857452	3.90598102634837	4.28618132272057	3.88863528987615
taf1c	4.33981509280447	4.36670240609678	4.61871755555459	4.77741845299273	4.97992221425812	4.65040722960382	4.22795443046993	4.8274673502417	4.44503259691083	3.74359930411097	4.45962020589889	4.41768390376021	4.76680572047771	4.47207511466743	3.54719969260885	4.39350523348119	4.12247924226839	5.00406280920536	4.41773101966153	4.1854828325298	4.43667550137456	4.18640769225524	3.73401110547357	4.30322460076018	3.30263095524567	3.5206060468529	4.37261248150732	3.44522042664791	4.41771110696834	4.98908953879659	4.44430840230195	4.11877449929454	3.51979763697064	3.41420874857662	4.2584492756833	4.77359151221357	4.42265599014758	4.34494045771592	4.02767682754323	4.54603932868731	3.99773960088496	4.20505909366672	4.10916696114777	4.14250215353865	2.95934562888206	4.83126011393848	4.48829088795048	4.27195277008453	4.24471911538489
tcn2	3.31902510809343	3.04813026436879	2.61364284223177	0.189569268600342	0.0378057674221523	1.69122335795757	3.96211432867183	3.64482614530481	1.7798439009292	1.91592679451411	0.409245184667367	2.35280214133417	3.03410513500609	3.25744419156321	3.34235382226459	3.27078840232773	3.32326447606216	1.06600371147427	2.73853187905034	2.79145490476618	2.19373615963361	2.56424934953733	2.24319457377437	2.21398378745787	3.20921022061288	2.64000775877898	3.6106956700334	0.421176022495596	0.0264192933858218	0.858775846358149	0.200052541254217	0.0769843846339349	0.281449405653062	2.13103857715404	2.14559173863206	1.76931898350977	1.87689662277574	0.108625764703112	2.18120712088101	2.21322481466977	1.9489090018993	1.29996619417566	1.36770901372395	0.373570229924747	0.1203490204643	0.373728404298798	0.039886982956195	0.210260213206041	0.195378480485532
tdo2	0.0169876682096027	0	0.0177666941594214	0.0166835257787601	0	0.0251244090384796	0	2.18405600440716	0.00621611025228772	0	0.0187236996321054	0	1.21280553118084	0.0406699853333635	0	1.0534456567227	0	1.50073731232141	2.03908521153691	3.21267037547933	0	2.71479841029266	2.20556058030017	0	2.90504243835738	0.881570597954581	3.92664763278041	0	0	0.00574979690130379	0.0391023590768558	0.0227870594787084	0.0106601695753288	0.015951394588838	0.0508711333091763	0.28690960052839	0.0418047415780821	0	0	0.037959181824139	0	0.0188707909012466	0.355150717357529	0.0163221290929533	0.830663468795836	1.14198775618772	2.04326479849937	1.05163553153435	1.23738092314962
tf	5.84375903334725	4.77942415511901	5.95326034930419	5.32125203388105	6.14382072687082	5.40409996364859	5.6307994677404	5.90133346547261	5.56236394135223	5.497460679879	5.61955885746388	4.97270092420691	5.51938873275621	5.89840959975169	5.55479112175966	5.97429825169374	5.36782498184403	5.74472648892377	5.37771722870833	5.78759100807363	5.54167837858127	6.02187188461228	5.18084763090114	5.9197033326828	5.5996965704528	5.76856308177046	5.63207128582111	4.24223435452005	5.92913079476711	5.93097098793669	5.63178878878643	5.03281143354511	5.7526110579135	5.71533358631524	6.43823445718251	5.91475274082406	5.66360506664536	5.76482223977199	6.12204585505896	5.4779369634073	5.28474508810096	5.53722772074563	5.87086353454844	6.11583396289007	5.96016484891138	5.89221298538846	5.76221139691542	5.7180947097163	6.07646909490083
tmlhe	4.9413384102608	4.5611066419072	4.82432722426338	5.01280331583063	4.83084683565447	5.09739395894133	5.32540791315998	5.15013643613847	5.29063235504858	4.84471708626791	4.4532415707189	5.42894227253261	5.02227016812375	5.51810390259089	5.21717038160758	4.68694936802565	5.90986218996957	5.42357352221559	4.62731842203384	5.63147250103803	5.18148558951501	4.86342948366926	5.54798427814119	4.69671664374088	5.16461124744709	5.00589343350934	4.66060774213484	4.73388912880399	5.16358253416828	4.6396476250667	5.23915452421764	5.42305164248331	4.98782772136386	5.66597932086331	5.71662221677649	5.47271744712664	5.25251388569594	4.01465899473816	5.34964542015666	5.64506840115247	5.34633805318442	5.0973073226288	5.18543599514039	4.91915405051309	4.94573229504241	5.02642433883056	5.1709532684607	4.82781151648768	4.71873248125197
tph2	3.03246094111368	0.0800949230055291	0.220759281617575	0.961724072664363	0.213378477829297	0.982524610047924	0.0717660598353566	0.424783668817304	1.58331839712716	0.537870545451156	2.37308900261819	0.0873164868421705	0.92236674422039	0.617896475425995	2.64043382130611	3.28132356655391	0.20798491887801	1.11332142858064	0.0783107450363805	0.443119076074888	0.351895858649301	0.0797778354521665	1.61515545852882	0.419741145877255	0.107803909547003	1.1180862990336	0.130092321542369	2.98458937770349	4.98031291643358	3.23929597843399	4.14783768380265	3.70720873936799	2.90130354791319	0.110405755128	4.28340860670523	3.7493476856383	0.978095889869733	2.80519246655848	1.61327041660083	0.449729116290454	0.66309585771035	0.633891971464363	0.817179207455981	1.87116405399963	0.0684082059517168	0.0860699309901622	0.35824030291971	1.78602682820968	1.16219119348525
tsc1	6.0710650035697	5.59232576847287	6.04762257841584	6.29689418783623	6.95715522000502	6.03759988383877	6.55072231706786	6.20266905461592	6.02515728433523	6.2353305322302	6.70430096908241	6.66276278395836	6.17512834445472	6.40719977112366	6.21008021689215	6.05090084299673	6.0112731077928	5.63540412090144	5.95849216446697	6.36967673048837	6.22138798177384	6.38845390367861	6.27686417851474	6.18253757288745	5.84405015023538	6.68798937632557	5.80911676763566	6.55107222067675	6.83602800416089	6.67057765107585	6.33853726577763	6.13569964245732	6.5721265961876	6.38338962969797	6.50682247529532	6.4399094874273	6.46668714952247	6.24802280410054	6.44662827149554	6.5504272796164	6.50710309062533	6.48222810062065	6.62250213366233	6.72816433107321	6.01484778748797	6.40503353359416	5.99030413986544	6.17588343383839	6.23866497421661
tsc2	5.564458349937	5.93125141301404	5.55080095275615	5.11079251323891	5.64394592261561	5.48432796397078	5.38423842269586	5.00075631493307	5.83609985411752	4.85351017744297	5.07863545050306	5.07232836319525	5.66696389340382	5.36062659281012	5.48717407034942	5.00664496515089	5.24438058122792	5.88204775372555	5.88396507692094	5.55917944019636	5.71061966318779	5.00980578034636	5.29215853231577	5.17521998223753	4.8917691243316	4.96605202401623	5.74966780463584	5.35784121838899	4.97494177986509	5.15956056899339	5.02097194088066	5.61620299659747	5.32619036644641	5.9051609701035	5.68281232222638	5.57952442495102	5.14674237416711	5.57350480426396	5.0487187764142	5.1945397937344	4.81784118008983	4.91290035095503	5.14124230467779	4.75429480680331	5.23837798711602	5.63243719871122	5.31839132441938	5.16143183157006	5.06590615037144
ube2h	5.90648441978258	6.53338113105161	6.42470832111884	6.40095233749144	5.96248956489453	6.38963718961096	6.11061526698573	6.40916483962256	6.63427306961349	5.67407868454969	5.73036932332923	6.1431037811638	6.47314609454951	6.10770167694446	6.99762390935959	6.2816385383486	6.5864724824552	6.34771897692752	6.67207947802929	6.77779290047476	6.52590568523279	6.71178864689885	6.06022727687138	6.27174780367175	5.92768221372293	6.59717164748726	6.7436960475499	7.06309410640712	6.45000368926292	6.68704122638693	6.7642825856168	6.83438344270978	6.91145382914657	6.56511091543554	6.58218745453924	6.56151218995409	6.93280104331794	6.89394642763927	7.02918771209255	6.39160929795457	6.62500039719393	6.78279159888678	6.69575209134801	6.37096580701083	7.05072000065278	6.46797522388645	6.28868892663305	6.47490599453949	6.31098842417163
ube3a	10.849442633989	10.5184681602157	10.7482811700184	11.0349340112162	10.9751781842901	11.2485459245182	10.6706183668127	10.8460659163116	11.167557076947	10.9853337741464	10.7543975037701	11.1766363706218	11.413361048066	11.1937225317762	10.9516200661535	11.2295616073509	11.1333055501481	11.5214877677114	11.3902163106514	11.3462784172845	11.4938713568169	11.462827890257	11.2734462452562	11.2632665004526	11.4618552152874	11.4122386134217	11.2153203412591	11.5030203562621	11.5734681174783	11.3958671378761	11.4930774648063	11.0032538740531	11.0337993884646	11.3306399056063	11.3362297656607	11.3898897967289	11.2477008881178	10.9628120143334	11.5370813574181	11.5018361401917	11.4055889377372	11.3040905975783	11.4361218006893	11.3391108776495	11.183611129603	10.8686501925689	10.8836213508207	10.7806195686915	10.668410624726
upb1	0.118376538468883	0.0407301665366841	0.434225409644951	0.807745592194605	0.143202975603404	0.970293809496163	0.540300908861463	1.20412227596404	0.259785118467441	0.172599124840275	0.185906255342167	1.54441513413018	0.178745753980495	0.149451924467132	0.275727309040528	0.274546110308197	1.08008544455732	0.141882846808065	2.88124543104832	1.73655517561628	0.766134892978939	0.809373957652343	0.153450888831258	2.00351608974398	0.712094907761439	0.97111268317352	0.593193461562541	0.0463037176943288	0.279394757973749	1.95139582676872	2.80214706444096	2.91018187317325	1.22321432960998	0.329476839629693	1.35522509584949	2.48686520335253	0.307412751640238	3.16500305381274	1.27660536541557	0.190571322713832	0.126830165076569	0.69200245114542	0.366642902474476	2.48610380495726	0.105216274538511	0.476964527498667	0.586131273786035	0.443800288465242	0.389521691045071
vip	0.684968698245188	0.0926033940710342	1.27028852300991	0.0552724802202197	0.0335959700833503	0.0866707370182674	0.0587409491923566	4.43816973812402	2.86754187317288	8.49608759775628	8.12887230565075	8.31256806860888	9.68331309979561	11.1185511550548	12.6765094017832	11.3358849401109	12.6742335441728	9.62568035412161	11.3566181291893	10.2881335850084	9.04801597995924	9.7971357379173	11.3774383063605	7.73359025077688	7.7110605184692	10.2507863406078	11.4650995449925	0	0.0867058286183811	0.586290034805574	0.053845582174873	0.120434929441835	0.0167651510169683	0.0841063609267773	0.398144350168684	0.148354828324088	0.162020500923631	0	0.029106074285161	0.136333666546225	0.067127364325309	0.960819269405539	0.0837365588637686	0.216767986785296	0.0683630625125242	0.410679430662388	0.0880755001070611	1.30513529580146	0.171527618427639
vldlr	5.71151176791218	5.14058203388385	5.91114652267841	6.27470620024559	5.74332605057799	5.99018390799946	5.01957242630701	0.0326790892479066	3.29187945296832	4.56828888710909	5.38819824118322	0.116372302872124	3.48836905466812	4.14227903141745	5.74674150376938	4.54888160282416	4.53322940353164	4.87743000999781	5.28088636740044	4.99836401372488	5.11952788986486	5.6305983811846	5.64109743262973	5.3906360000494	5.58280766150155	2.94881734949902	4.55904994374311	5.59175112568914	3.71804248368773	3.21470894903134	2.79222905972999	2.42628651440534	3.4922542751958	4.68914757676887	2.61681396302124	3.62402208365007	4.22754811787433	3.11400379324779	4.9673810771592	4.05310269416893	2.46693915734843	2.7301944350695	3.41681555900732	3.6806313143865	5.25648970485093	4.98552261566912	4.67815438264489	4.8853869834049	3.92064619418854
wnt2	0	0	0.105441227190837	0.0780448871288586	0	0	0.199614905351398	0	0	0	0	0	0	0	0	0	0.0277514244212817	0.0172557577498378	0.945201319806584	0.00612023700695269	0.0114555662815466	0	0	0	0	0.0192547541362266	0	0	0.0259227799459062	0	0	2.27477347772808	0.0163396502548743	0	2.63628954022911	0.273865334656905	1.95340460090883	0	0	0	1.92557741637966	0.168359527184431	1.33379830319071	0	0	2.37805773687822	2.37679154500066	0.860041333032621	0.0853105319776412
xpc	5.81135131475647	5.92332130454975	5.42433058289807	5.61629564236516	5.16942758666194	5.88532689849858	4.98906405432496	4.65085013044895	5.26590416594498	4.97736785651781	5.18394656315734	4.8037002785282	5.19213418327982	5.77720849055198	4.9401836679802	5.7285229941586	5.19608372045944	5.08569530615305	5.57328665801875	5.30692203576356	5.9074593862138	5.87664389814281	5.49572202105833	5.43344890545853	5.39902544948092	4.22222186409134	5.16003194116065	5.29693528977811	4.86414106746982	5.80756049145446	5.53588250291862	5.87674235772866	5.38400834944546	5.4817590759953	5.71571412047377	5.55341948795742	5.64790332673282	6.32670703315152	5.98760601107446	5.4988520779606	5.24816174254425	5.2540414382213	5.24740007403812	5.17029805017464	5.29200130513805	5.29811317001903	4.93714850380731	5.01581956360286	4.94289823464172
zmynd11	7.24966718959002	6.94386742368502	7.32009470773801	7.29787829434454	7.18954982777714	7.46489203726243	7.45744326453625	7.48454258350157	7.30156935674282	7.41076678068108	7.60222376437914	7.29022348308917	7.75734866985234	7.63736897512344	7.33713839550117	7.45069989502552	7.69519070088192	7.45489722488817	7.26499892752339	7.52047018040857	7.43172824987893	7.11719113332358	7.44014078604364	7.45005731894781	7.54074335388077	7.36388155914144	7.06031548553335	7.39926595986516	7.21382162098379	7.20696842661041	7.34135158323689	6.86925082504492	6.93475826720339	7.44856401873123	7.55355403760147	7.46008887879723	7.68190179352027	7.47440683860362	7.42034091484976	6.98627553401674	7.11116175851675	7.22463940708562	7.00422159013084	7.13650210165744	7.47830205795301	7.3768633740274	7.3199944900167	7.23776732860693	7.2504907644223
[truncated: 26 more columns]
