# Supplementary material for: A comparison of anatomic and cellular transcriptome structures across 40 human brain diseases
Source: PLoS Biol. 2023 Apr 20;21(4):e3002058. doi: 10.1371/journal.pbio.3002058 (PMC10118126; doi:10.1371/journal.pbio.3002058)
Supplement: S1 Data — (ZIP) [file pbio.3002058.s009.zip › Input/module_reproduce/Disease_modules_normalized3.csv]

	M1	M2	M3	M4	M5	M6	M7	M8	M9	M10	M11	M12	M13	M14	M15	M16	M17	M18	M19	M20	M21	M22	M23	M24	M25	M26	M27	M28	M29	M30	M31	M32
migraine disorders	-0.177740182089121	-0.094376266978361	-0.13921024487872	-0.420084434526152	-0.303862316813584	-0.363567445567374	-0.0587443952010214	-0.445668670533047	-0.119918336904307	0.150936030879917	-0.14991243738788	0.0907461745690183	0.0056178663022937	-0.19524648911294	-0.0262654402820681	-0.251902805602066	-0.241028103074361	-0.32013486038778	-0.364369235952768	-0.561578172361631	0.291237502234208	-0.256854186758475	-0.0294011812616432	-0.541994724000924	0.0519888178208125	-0.215001749933074	-0.197786285226775	0.36348149666735	-0.381653936667442	-0.320152601030091	0.0735346991314922	-0.0531432825965532
dementia	-0.424335332759522	-0.382842973591717	-0.344892627712178	-0.253282343766339	-0.299414538587475	-0.253966354879041	-0.287275721224508	-0.317233384003477	-0.447130172332611	-0.107527951415197	0.246692911386361	1.36088375292065	-0.209031677797371	-0.111241939622415	0.126468783811938	-0.48546661606624	0.0329116016765422	-0.017947176188357	-0.016078139058742	-0.107749260667247	0.0854515175379326	0.177308846006473	0.0504236589188795	-0.00477486929569347	0.315876942322437	0.141991595131987	0.110482110457963	0.0760791453104457	0.13152611914977	0.134774893646123	0.291919389391076	0.397021607386558
gliosarcoma	-0.455082651955771	-0.304858680391699	-0.382095186619101	-0.348568970520247	-0.249519787414488	-0.346858178048435	-0.405366285218097	-0.278068401801742	-0.320553507277507	-0.314263282595398	0.00134815164001593	0.121523990049051	-0.150932389776622	0.0640620030439729	0.223113631729544	-0.542997551047552	-0.237565417402538	0.173545456865455	0.0490053535765544	-0.317309003797214	0.295159666704315	0.142100195923051	0.134526712453315	-0.313849162140679	0.283683981465211	0.110319905572011	0.243861341115203	0.130408418105476	0.0355873978812913	0.000283451283427644	0.291503286572974	0.179100437111623
multiple sclerosis	-0.713188881896372	-0.571535899838351	-0.550230212424294	-0.6896332982908	-0.479223511010148	-0.738998376972418	-0.68477631805509	-0.671031161886699	-0.405329934108874	-0.319612688435926	-0.235703109317274	0.222492714648375	0.360437237788147	0.0625136631517749	0.407383575996265	-0.613998609501167	-0.290424625073916	0.228427360007493	-0.144891882688747	-0.61595804533477	0.515374878344215	-0.0249365742992122	0.346271774017287	-0.415802518613426	0.682390487507332	-0.0856373106412545	0.124022227778986	0.464025790709206	-0.053331530261631	0.235028122009095	0.486562233233386	-0.0678011872495715
glioblastoma	-0.18191305027012	-0.0629976262722287	-0.0517497305636927	-0.17904489379426	-0.0794360182458663	-0.296468004019159	-0.192842455151366	-0.240197945862153	-0.161916870277735	-0.0397607024583448	0.181714520944715	0.12458415195172	0.0154764629560572	-0.153952688830176	0.392133957169017	-0.253592118416189	-0.25317779070429	0.124913818536268	0.291459992063725	-0.00544436801113141	0.515731185457802	0.301260986970515	0.479813174036806	8.53690516172688e-05	0.528193801884768	0.265504481638715	0.449835224787514	0.290226583009851	0.298687338532021	0.368084294372688	0.455431790618188	0.23451694057435
glioma	-0.323347683456704	-0.333949095313745	-0.437268065961733	-0.344825102093999	-0.497740852598838	-0.213134578955386	-0.195213534372708	-0.329259579366298	-0.465156521973564	-0.0401963947259217	-0.157480360552629	-0.018953186984714	-0.153963999413446	-0.201746562960175	-0.0165731057206533	-0.331902839890464	0.243959156855521	-0.199799936483263	-0.0885892494925232	0.0531251951997992	0.0745194625488915	0.322744859974107	0.0353387153798481	0.343761960861954	0.246176353010753	0.208105525768456	0.283797742920084	-0.0183095118860809	0.459821608686712	0.362951027256342	0.211982426255837	0.173647927342666
frontotemporal lobar degeneration	-0.217557107832487	-0.065185802308735	-0.0927873202643656	0.185817008874925	-0.181358351763559	0.14674981314567	-0.253153083644828	-0.0384087077568171	-0.452147173355493	-0.421690410338228	0.510258417001616	-0.300818206885174	-0.154388082041295	-0.164920491988796	-0.0379527022714165	-0.256486168596533	0.661816167394158	-0.247159081589197	0.213732550653815	0.457886573940867	-0.0242649924293577	-0.0704941688378289	-0.0790553079813435	0.643981659032618	-0.0904026348230084	-0.274403696115378	-0.144971364117375	-0.131443047878953	0.358560927716057	0.383365336860511	0.0484793311399191	0.168579335764957
neurofibromatosis 1	-0.0110103890153191	-0.072306093817679	0.150097660676123	0.329871914312199	0.158126398579178	0.16625838805601	0.0764064909398786	0.225997799738242	-0.133561919697551	0.0533032975596834	0.377415288504027	-0.151074838928111	0.0390738622298015	0.0164790673175089	0.0245429471847351	-0.193136922432731	0.451807466705981	0.00230197747442735	0.332049185572664	0.385867393288139	0.00303432107552861	-0.0628107108185604	0.0247407548518441	0.562949304261109	0.00147355034640888	-0.218819249700451	-0.110117233043384	-0.179983842051183	0.290865876688492	0.358453300753161	0.173076578356369	0.400582129675946
spastic paraplegia, hereditary	0.137649784784047	0.255871220263127	0.404107745398722	0.454182853274761	0.453218713221622	0.162280370922134	0.00184144914084365	0.290714835881926	0.148244909704622	-0.17716698420256	0.311936102653686	0.198059566712507	0.0323833099367653	0.065548113872111	0.230787016620013	0.000945846521196948	0.0472502439422605	0.253945706401141	0.472403840168188	0.225174761080281	-0.026644859310219	-0.0279934022054073	0.108454965028916	0.107408541168743	-0.0239909105195522	-0.045383102655346	0.0422742542716103	-0.127391898516422	0.0334672869391273	0.134923670592111	0.00360532602850544	0.0508272102564188
alzheimer disease	-0.271467758543737	-0.243537424850482	-0.266102416188264	-0.261047459599727	-0.288629094860703	-0.164864167078218	-0.158324282499685	-0.257889661929239	-0.264772097452239	-0.047282853335136	-0.106807824841082	0.132674582409312	-0.0651594303186806	-0.0918930355365252	0.0412053120748776	-0.263486914633879	-0.0669186313383444	-0.0495656690545229	-0.130971363108321	-0.165106763588785	0.136854603566105	-0.0522520535280703	0.0228958028802473	-0.211265049844992	0.192396114582001	-0.0611716504044681	0.0310453450443842	0.0826973020229586	-0.00488587765551353	0.0481691217326615	0.0999394430890227	0.0458586839852768
amyotrophic lateral sclerosis	0.0678550918595719	0.0775684851555245	0.138410571220987	0.187265871254413	0.0782752026207389	0.11954858121344	0.108528870153584	0.105416540931801	-0.131352061963025	0.0683095396092028	0.171753816823061	0.194580445335726	-0.216457743172461	-0.150220303639986	0.0646459535195532	-0.17323965829815	0.0145702065454204	-0.0724206658885919	0.254814745619295	0.196004092637175	-0.0112822796916229	-0.00292770961507709	0.0129787010027559	0.0718267274654234	0.0633116195644148	0.0128814181001637	0.0570019322632436	-0.131483811851653	0.163785466291606	0.0884700657534148	0.07953956590584	0.310807777530388
williams syndrome	0.0370187020177512	0.0779027246690113	0.152955068803431	0.125446081452822	0.0388698010692131	0.0505522204759343	-0.0361840133515613	-0.0155143430513475	-0.126491796175109	-0.154784541226833	0.438636335251147	-0.0810983117796065	0.108386960914344	-0.138343703512374	0.367647176965844	-0.0580802937441623	0.178353366335052	0.144489185863317	0.442850044909746	0.210992585147486	0.0417853377961556	0.812469183576028	0.180961859651284	0.288766375195735	0.187263509905548	0.795658144773954	0.60346170853414	-0.0685446415832293	0.274642186701341	0.153368988608588	0.0693735550125269	-0.0560232900216745
astrocytoma	0.0882579239796133	0.178469847009556	0.100799036162931	0.0453660891205914	0.0717992812093512	-0.0550781064381393	0.0491723299209285	0.0206400286599751	0.075485320001165	0.0972235780413996	0.0639657589136383	0.0535240510721885	-0.295580717020997	-0.0424441149443786	-0.039051913271887	0.00300819847481153	-0.0997899800852484	-0.103479334472838	0.0132338651214523	0.0449005534749929	0.151644148350778	0.000847590477358331	0.144902445486117	0.0363305496890443	0.161027593748837	0.0136249711144281	0.110641527371762	0.0570331315750081	0.170174475763361	0.148888198297217	0.229373585512607	0.297389161214313
parkinson disease	0.0405803029762563	0.0281303602270994	0.0852621076312253	0.162062080849497	0.145084949936597	0.072964063575612	0.154695397511134	0.121391556962572	-0.0395891723301434	0.302621457597913	0.138623742445442	0.612291549015374	-0.118727255874018	0.039373163964511	0.114972253108118	-0.0887268001104383	-0.120606251267092	0.193639530023613	0.251058374778886	0.128205597530965	-0.0338521755461556	0.195296075265802	0.0232635112946938	0.0103420019844372	0.157247885894664	0.245976145539066	0.249503811576967	-0.133093238601007	0.199376492812961	0.0680609920662901	0.0424407653629995	0.147456185021558
ataxia	0.248039508092971	0.0491284539766533	0.186439610389585	0.0695908339169334	-0.0424675483413181	0.180650696898448	0.587670539678707	0.0979107401177441	0.0724190032092743	0.966643216087145	0.0972063463589315	-0.164933393575986	-0.379261213859156	-0.139245130374707	-0.426638240856651	-0.0723346412772538	0.37613941782525	-0.410579257249123	-0.438350955916458	-0.267631196934995	-0.390338450083343	-0.118781938638171	-0.49401137391264	-0.264284694411317	-0.519150329542591	-0.0856569344074094	-0.308879528904317	-0.287119424628548	-0.501582913449409	-0.557727698853434	-0.585496549142962	-0.361382088078169
language development disorders	0.930631629486967	0.783065331492061	1.04662982545072	1.07818155578834	0.560719655945806	1.10154886261575	0.825192110109418	0.669351786811566	0.410998722267919	0.201873232505535	0.340009818789983	-0.613902224487507	-0.607310346977287	-0.556051156287058	-0.740600098904958	0.323107383381386	0.0765741540863277	-0.897575428034745	-0.154374637418601	0.370624351040792	-0.507936798321482	-0.641053375014359	-0.681740185061461	-0.174440667258267	-0.882013056088603	-0.561920809618528	-0.755139639962121	-0.458750397874568	-0.594260276128678	-0.694476697239155	-0.857517320150238	-0.154246457410076
epilepsy, temporal lobe	0.0407719451082422	-0.0599622251298612	0.0304010286177706	-0.0653125353851392	-0.183091932759813	0.0793444312059871	0.180935538799868	-0.0505956579227669	-0.00590424785450451	0.177742597392487	-0.177551977285138	-0.454280374649809	-0.0597408717535825	-0.111630605489392	-0.521066010530847	-0.132275879214431	0.0916319208442583	-0.522092147709797	-0.584178031289992	-0.347387925870811	-0.343149282033451	-0.602478267143361	-0.523397545648065	-0.422959774601756	-0.523085440081453	-0.578496815874439	-0.642415712247951	-0.190096837717842	-0.517048369539655	-0.440156442728369	-0.436822946911507	-0.164133490772298
obsessive-compulsive disorder	0.311875869297017	0.0681315681991929	-0.08716931532874	0.136523843414504	-0.285492356296396	0.841875812995482	0.469302555202467	0.313618534100967	-0.0271989618942963	0.0597573233259961	-0.312453420146673	-0.683113634799833	-0.773095476347735	-0.252606920280007	-1.25821625908767	0.154119355485627	0.173063809628237	-1.11026033569261	-1.0397203580897	-0.140204762759193	-0.991980806909842	-0.838950049836722	-1.22953399919082	-0.412294073897251	-1.099099386137	-0.743129083687684	-1.01042735441673	-0.767349581042174	-0.66440186761879	-0.717254770499511	-1.05284584683994	-0.319479199692268
depressive disorder	0.120318481927416	0.0543669371433417	-0.00334209381383383	-0.0577795859882063	-0.0356821298525262	0.10308025164573	0.210326650355447	0.0352709823339411	0.0906851011640032	0.282115766479777	-0.147218551840605	-0.026702686497358	-0.258950546593105	0.0439847475181017	-0.375197912995394	-0.063934565034764	-0.203579799072736	-0.269248590887121	-0.425576443297466	-0.261336415636586	-0.298168623766466	-0.353122219984762	-0.389153582560771	-0.413784666112757	-0.35349527418543	-0.254663269926311	-0.354425985947251	-0.138852150538874	-0.369343382174379	-0.392950154272813	-0.329995908468223	-0.0847052966726261
bipolar disorder	0.208536774718513	0.155101556918371	0.143803190687315	0.0826369828249223	0.0556757960794608	0.183613238083535	0.249742275378759	0.0963370847885956	0.101628793491037	0.213857513281633	0.00485275234449223	-0.00378551827937992	-0.217544455893637	-0.0551887757111978	-0.293805263136509	-0.0228868818117351	-0.103969315346975	-0.269922611087854	-0.258927202962123	-0.123681954029152	-0.252047517613768	-0.252363758861281	-0.321373068201414	-0.289759912791924	-0.311940531281868	-0.16759825027497	-0.274189647436401	-0.148971083605651	-0.306611181987699	-0.336888086879931	-0.29494308282701	-0.0416541125973589
autistic disorder	0.225530873727812	0.173235954709855	0.0972036824493938	0.119294810761831	0.128613309725415	0.224924644823041	0.232711221172837	0.213636866227596	0.227488126253615	0.131284777710318	-0.0199128092104384	-0.057511843224423	-0.342490656096328	0.133835866654377	-0.354518033884344	0.054809858495211	-0.0958353128136332	-0.155433077823529	-0.292623183559774	-0.136090495626967	-0.325500439905945	-0.250447063768755	-0.370582056937171	-0.285319413949027	-0.360093087459043	-0.147243710977144	-0.295282304377362	-0.225963062127865	-0.326732809744059	-0.396906101884769	-0.327123097729425	-0.0429491462061361
schizophrenia	0.159767851710713	0.105052160234085	0.0748263771250355	0.066550636374019	0.0306804893781064	0.190145121328105	0.196778961947125	0.0942777598426967	0.0678751646451859	0.152596240537963	-0.0617135178131165	-0.0171930738656171	-0.245816504579423	-0.0395412926164584	-0.286973545276027	-0.0249740523015657	-0.0772976389385937	-0.230558900033752	-0.249285455018415	-0.0833321375558789	-0.220221555743682	-0.249151995133878	-0.282537954185384	-0.234160672595867	-0.271081459412482	-0.17617540504469	-0.246515058212995	-0.151939272447355	-0.236164347086522	-0.254389739103826	-0.245086698309672	-0.00895139111278077
cocaine-related disorders	0.500488162425925	0.316370719865449	-0.00477452379977882	-0.0283300401779706	0.102264295570593	0.288793373094391	0.568773716337981	0.3302389188959	0.445897246650206	0.527209960833612	-0.263475346308891	-0.141374537045743	-0.609837532844306	0.313024550312464	-0.734374893271047	0.230872850612786	-0.221013215849763	-0.310288945377379	-0.656324344883711	-0.182053791528434	-0.639275863801438	-0.383254080492355	-0.64588372943226	-0.370836376889815	-0.599294750724155	-0.231311256279565	-0.458373802500845	-0.418822159297928	-0.465137671294481	-0.627555162447826	-0.583881806106764	-0.0749870368036297
substance withdrawal syndrome	0.29894661299051	0.0800745881268045	-0.0707441314098766	-0.0520283565712388	-0.0350619305390266	0.365872274191113	0.384028507863257	0.242534810039296	0.275656470333422	0.400127185437139	-0.308994714260152	-0.271111202148615	-0.531453360644306	0.261296629746314	-0.712612025007512	0.146290504905901	-0.285346133968929	-0.397777715112953	-0.721481512465106	-0.310348251468233	-0.5892891841065	-0.569907327027133	-0.706422995808857	-0.538054102594245	-0.720019527482893	-0.402008047586929	-0.635516527522062	-0.305759710647745	-0.60752042625918	-0.699054858799022	-0.649209356269298	-0.21489285223026
hyperalgesia	0.187371756398141	0.153289992149095	-0.0327593496339981	-0.158796823968573	-0.119925637447335	0.0664461072785982	0.122110278098742	-0.0910219821646717	0.128536199259417	0.0880156083157199	-0.38022885048835	-0.257603828871029	-0.114001167334775	-0.0796333147759239	-0.531797555919599	0.0574453968819873	-0.0748785124000076	-0.480155894680156	-0.647628374539083	-0.408372504358143	-0.33369909899884	-0.466731254079838	-0.470288373007703	-0.4621395408443	-0.369857400905144	-0.410201622287598	-0.518233890669698	-0.105973338938568	-0.515596927859922	-0.518082180932849	-0.408561727491156	-0.337484353811403
heroin dependence	0.314061000564478	0.0371038371426359	0.123876119026337	0.125869788832639	0.0563113390148049	0.260580564664539	0.569997521804669	0.272720939377852	0.30871729660065	0.677601864819518	0.0173792987006283	-0.12347522775141	-0.310810841170437	0.120337207885063	-0.389273629928337	0.407210759003195	-0.0473383075495535	-0.252679882025368	-0.317437588817115	-0.142104567267854	-0.247234812501081	-0.293719431331772	-0.432027095137196	-0.224531509749889	-0.469474853651165	-0.240550354412133	-0.391774609730532	-0.186222398814163	-0.385679991276236	-0.51218521563701	-0.459961462375691	-0.161825641621699
epilepsy	0.723254285971766	0.515673305427706	0.519653203535835	0.422384439342877	0.277725388464808	0.623218839375206	0.562220112121263	0.41800672843468	0.468332133313061	0.20795991152529	-0.0799406081692958	-0.261816454288424	-0.459732768939037	-0.102759906059162	-0.5581591754735	0.645015479722079	-0.0766023582898415	-0.447341227621649	-0.314605122078346	0.0689173536947541	-0.480031181687366	-0.368225710257725	-0.523184268160861	-0.242025052973926	-0.621789925690005	-0.214075334650246	-0.435368527104165	-0.377262888955949	-0.439522221237805	-0.557605904780083	-0.620213344326578	-0.142632384227395
mental retardation, x-linked	0.559287550241428	0.350469851174544	0.3056943098288	0.309344420220441	0.289909634487073	0.498632979670982	0.430318404312112	0.451535009288518	0.593415827185023	0.110075077554294	-0.219643163662002	-0.110616213145533	-0.543992279892788	0.152010694903778	-0.758893927596621	0.445701291128713	-0.0108379943272937	-0.466702773684749	-0.606875374211221	-0.055340681657445	-0.608309418989864	-0.735588005424988	-0.667430219557239	-0.277596928016547	-0.656197948480206	-0.63323884938453	-0.799845930664496	-0.368309911459701	-0.586924139438818	-0.657176853766557	-0.562718578955046	0.0274265435547402
alcoholic intoxication	-0.0855821396684872	-0.0577760970584984	-0.0557364960360937	-0.063821998117947	-0.0632723908503399	-0.0178537049157924	-0.124387797609465	-0.0540547849805462	-0.0315328021812582	-0.201386938687785	0.0863220788418838	0.632329679819726	0.068377423708651	-0.0390982820955828	0.0418823355306118	0.0166190672672685	-0.103140301701711	0.0167310440075144	-0.0333392319168607	-0.162771444566927	-0.130558863083494	0.161229103981807	-0.0846878686723021	-0.150516174692626	0.0465953536423606	0.18165501527961	0.133259100900429	-0.0735348535268874	-0.0799329063344725	-0.163550139641546	-0.0395922537382609	-0.0141813827791988
tobacco use disorder	0.152679615097055	-0.000788294722023173	-0.0388380768025311	-0.0451453172523949	-0.00111906793350221	0.152560477719564	0.169943432437156	0.135892754286763	0.250070835053423	0.249746918941923	0.141028211472994	0.140187715997828	-0.522885915045926	0.32714119862891	-0.446234355512851	0.3845029872633	-0.229190203365932	-0.131299287706654	-0.592567933638613	-0.397560038360482	-0.627759764429169	-0.418338098064801	-0.710940494457359	-0.487812652387136	-0.68251237576089	-0.363582800395823	-0.587559552937329	-0.433361657239307	-0.690316021548878	-0.666323196996293	-0.663821171709639	-0.425808817139266
huntington disease	-0.124573491389932	-0.127094754598226	-0.182484991671646	-0.0995023070485088	-0.0280530387136618	-0.0718018864723433	-0.0602909935643358	0.00735233501099887	0.0370014429426394	0.00635094102602848	-0.0270118506998948	0.0134625241996352	-0.148679188142485	0.332595331441843	-0.0791511706515719	-0.199808113473146	-0.0228992453267528	0.243932900517044	-0.256456079360021	-0.342180000630974	-0.231356200493323	-0.117798840246748	-0.284381655888225	-0.299936540754589	-0.266635631565969	-0.12963851681382	-0.208658671642181	-0.137008192471217	-0.339732726735771	-0.355840901265698	-0.219120199867068	-0.209648557473619
parkinsonian disorders	0.212559361868621	0.145495713480617	0.320687900567683	0.463345250800454	0.270444862392106	0.365447651078335	0.364503334829125	0.29971858318395	0.0699359521732979	0.322157008187476	0.346125456151042	1.4337944294486	-0.404536336328032	-0.0815968745695984	-0.252497593756428	0.0975696790279045	-0.237032633842037	-0.0848293139761361	0.0591165438383092	0.118216634221435	-0.376568012018049	-0.32396250596771	-0.416128978971207	-0.326782854564764	-0.389476177875418	-0.223096549705011	-0.289340843135895	-0.330205061041454	-0.309240260829782	-0.418777678718773	-0.377846702057007	0.078748675489655
narcolepsy	-0.24488737911625	-0.373608803870441	-0.449965317238779	-0.292144600038268	-0.442147041086284	-0.108815995661178	0.122771400950167	-0.15975831629064	-0.313154393677454	0.617058433209165	-0.00377256563620697	-0.383142357016221	-0.11632534860825	0.218458762630205	-0.399964085823622	-0.229701914503024	0.0105279151526853	-0.274732150078471	-0.500187830523704	-0.251686277692612	-0.410590113924413	-0.242510003517885	-0.52175648354897	-0.135380821017692	-0.22662406789053	-0.260952021855898	-0.313872091784554	-0.361717603843982	-0.231635026902658	-0.202375272898445	-0.263645119084928	-0.0920244523242275
neuralgia	-0.257607432578192	-0.344874086921498	-0.613494475059216	-0.738820492641807	-0.361557759139565	-0.440393377461138	-0.120460051819407	-0.296674337575416	0.140365121041834	0.200724454213615	-0.699367963564334	0.412388251607279	-0.137046436888009	0.592276279079575	-0.488157950713801	-0.366383488636966	-0.485643083911055	-0.0439115440050721	-0.958665101741798	-0.818133771713012	-0.255451790805156	-0.511220223225573	-0.410469859957229	-0.766691779063788	-0.143442743338627	-0.359811281473102	-0.51445834747625	0.109137734764372	-0.588830565088949	-0.563725225250676	-0.187575496255892	-0.253788439750624
seasonal affective disorder	0.253949026417765	0.0887175090602503	0.23320949626359	0.177791293116153	-0.200790739160362	0.419686522349642	0.469513091470497	0.0255182731786674	-0.114220264666579	0.33559567039227	0.400060008490488	-0.610218107845001	-0.416923980679329	-0.430922748166932	-0.503179717712656	0.0761896458681848	0.240177593727646	-0.746868563038237	-0.367327308832571	0.0150430377064808	-0.514926519533715	0.108641330902537	-0.576422029688531	0.0471645460386762	-0.620940448523984	0.121574401310645	-0.229930309731796	-0.355493454740382	-0.279990393562765	-0.478774502038234	-0.623343902770975	-0.273181895384745
amnesia	-0.113962925239433	-0.16787096436353	-0.329105284079103	-0.455571073793699	-0.266412420024603	-0.260034868353379	-0.0970837041684618	-0.185314716986484	0.210010702898643	0.12072440571432	-0.417364560033791	-0.30130111807031	-0.0189491322864766	0.424424177370083	-0.420860217362349	0.355004806926027	-0.549223639363992	-0.0587943883726954	-0.745932587461483	-0.692492754365498	-0.348168697616111	-0.644787552441292	-0.44387456424108	-0.805428613470761	-0.500329025435559	-0.474401305419594	-0.581184116636059	-0.0341120971422938	-0.656291855037693	-0.53746319885691	-0.456567513856998	-0.495717630748263
amphetamine-related disorders	0.0286587692014571	-0.0132770630395113	-0.115307234629184	-0.249843501674842	-0.0995055440091031	-0.0758283615537102	0.0790767096632529	-0.100985521010685	0.138450530069664	0.31008321462346	-0.399841467170824	0.231439804758634	-0.0300624278714793	0.0451865885894161	-0.327368464839986	0.0643807598982245	-0.269734804654071	-0.163535115812313	-0.511169119888117	-0.446465497213184	-0.288792172910006	-0.286813649438345	-0.326518082927535	-0.492190633214783	-0.287536011603408	-0.150731507317287	-0.325638270111504	-0.0784487945414852	-0.444714537823781	-0.448734187818533	-0.335753817485312	-0.297172941380615
learning disorders	0.0419199477737514	0.148762549367408	-0.122928688139756	-0.185664976755494	-0.088064675924579	0.0379722715254377	0.0398865048581051	-0.0151429037269685	0.096728204214072	0.216172818044073	-0.221919977904691	0.192486129584258	-0.220977488049571	0.204093287220537	-0.18392518661248	-0.127157863414275	-0.452770678739559	-0.0518619312490074	-0.294159893958523	-0.275080032748865	-0.18078246633941	-0.157875633055803	-0.149391619939084	-0.466426082995014	-0.0225576275414035	0.00886936456484239	-0.0511594708391505	-0.108988765281633	-0.199015926015131	-0.155901078441595	-0.0983303002060735	-0.069834343586432
dystonia	0.409598009539566	0.401202762347833	0.448852075825514	0.319274773431002	0.524157335729903	0.0808126787389303	0.513380830659579	0.322067316073856	0.463764807809547	0.898840399308066	0.208898220264459	0.431382621405614	-0.206312109848252	0.240137148421878	-0.0088804762936503	0.246600866144762	-0.0933468154092112	0.212128646515023	0.133239849854858	0.0160097586656425	-0.0451053115094617	-0.0266381795938151	-0.00567756585070805	-0.0811155863884454	-0.152017020082928	0.0152960871187041	0.0267346332912003	-0.105033305333846	-0.269038655947569	-0.284952868650764	-0.179098240684324	-0.0946605198261816
marijuana abuse	0.110934014311661	0.0103777082573946	-0.154896943486424	-0.18341153518608	-0.0575008981544003	-0.00900696810346466	0.321779955498953	0.0406041938814037	0.116600487609517	0.644089947349557	-0.367715328022037	0.0814892380686745	-0.179558323614758	0.216926747526206	-0.288876667465747	-0.0203667189569282	-0.206722143336124	-0.00188073547681133	-0.367055942253031	-0.115194040907972	-0.246286105904684	-0.169958863911016	-0.281337925196587	-0.239719364441714	-0.257747617598007	-0.0835981677322355	-0.200765071939452	-0.171590336037156	-0.166774934877131	-0.246073785517009	-0.271468682957294	-0.0902415221191344
