# Supplementary material for: A comparison of anatomic and cellular transcriptome structures across 40 human brain diseases
Source: PLoS Biol. 2023 Apr 20;21(4):e3002058. doi: 10.1371/journal.pbio.3002058 (PMC10118126; doi:10.1371/journal.pbio.3002058)
Supplement: S1 Data — (ZIP) [file pbio.3002058.s009.zip › Input/module_reproduce/Disease_modules_normalized2.csv]

	M1	M2	M3	M4	M5	M6	M7	M8	M9	M10	M11	M12	M13	M14	M15	M16	M17	M18	M19	M20	M21	M22	M23	M24	M25	M26	M27	M28	M29	M30	M31	M32
migraine disorders	-0.0727651171560418	0.0845681693205823	-0.0583382884370545	-0.275406415025004	-0.324135938050979	-0.196944902778757	-0.0237543796487431	-0.310141516356815	-0.0912899462509819	0.0987616089718345	-0.137389535398189	-0.143753712249695	0.105380464596357	-0.172975721224357	0.111379243264662	0.0270290680402782	-0.0445418703067349	-0.136138427066488	-0.164479356642729	-0.317082820888708	0.137414766572936	-0.0252714386285521	0.028107913491343	-0.230885373778403	-0.068653093005023	0.045438359035264	-0.0706026735691062	0.193323030869157	-0.313426309720712	-0.246067945741151	0.0919408951416753	-0.154977752801609
dementia	-0.278515325844153	-0.412751879806639	-0.401339360061843	-0.280997951954899	-0.246538763389203	-0.137983671096098	-0.177596279702465	-0.206505327238584	-0.299561215525944	-0.103394136200961	0.179212289235366	1.00338139697274	-0.224314428510849	-0.0180854660484278	-0.124314703669718	-0.455430882579396	0.196683630393509	-0.0201596964172622	-0.19288743299581	0.0264697340604032	0.0873938940659632	0.20949962244088	0.113675811186598	0.160738890670462	0.330611463406774	0.120048088413489	0.184715873564246	-0.0291811589287418	0.198205345880896	0.159197788032932	0.207124882812111	0.198529574539638
gliosarcoma	-0.276154140270655	-0.247385826018413	-0.166593035311881	-0.240219907896505	-0.223690394450915	-0.181025400540746	-0.267921519829055	-0.215773165048144	-0.21777238479605	-0.26940063590551	-0.156314717246371	0.0297172617206204	-0.0119862501804636	-0.0782076396658955	0.00381420181690143	-0.446438103014739	0.04394073721643	-0.0100143738664203	-0.16057904376494	-0.215905990741201	0.204260286812417	0.0853567659628131	0.0451298890531197	-0.0836491019119854	0.076679554811167	-0.0613470968689318	0.0421558567371556	0.0930082787015236	-0.0719224422089365	-0.0513286963058945	0.0643208184693694	-0.000706297343089198
multiple sclerosis	-0.55646543742227	-0.51418442121554	-0.459523370015314	-0.58574674062979	-0.633953802342659	-0.50143283947289	-0.507690420111038	-0.572645308056068	-0.371492866446723	-0.296139457634565	-0.361929429837854	0.000399627734558415	0.341518717312977	-0.0476063650397755	0.24394638733311	-0.477453929730723	-0.212054653778681	0.140395021641155	-0.00788411807215412	-0.327531667742933	0.52527233575719	0.025849964187644	0.446466136775275	-0.136709564171229	0.712091575151845	0.0905177506248843	0.532020802775794	0.376649104395621	0.138967307808318	0.404254743980453	0.449432313003322	-0.135514994829498
glioblastoma	-0.173924692083869	-0.21147664639951	-0.217752133319203	-0.283412249625604	-0.395620124757656	-0.140670948321465	-0.130063939416043	-0.287699655000814	-0.304320584479692	-0.00897434654816103	-0.0836330919730865	-0.191432394174613	-0.0207195264550434	-0.228701832152603	0.121999127749691	-0.185058311975921	-0.220691516014253	-0.129079162423593	0.0342981041507007	0.0436889167651409	0.419996146127627	-0.0729829936703477	0.253060367207399	-0.00471408628115693	0.429887238651801	0.111643952544123	0.412193633299818	0.0745500678479375	0.261955960936998	0.397799701960948	0.357702647469559	0.194665412210771
glioma	-0.235647958058402	-0.298420539648283	-0.339308636375707	-0.309818543176985	-0.378758955176595	-0.18293568547735	-0.201708771884005	-0.25072575691246	-0.235804948224657	-0.109671943121727	-0.187729705242543	-0.203305101434245	-0.0285155564038773	-0.0309292736620412	0.0685480150502979	-0.250823151504926	0.071014141731466	-0.0312507806182046	-0.079871931617771	0.0160036175032214	0.179186335666402	0.21211020674288	0.216946976533896	0.224185410374177	0.329436885364652	0.100603954620876	0.295698004712365	0.0434886434001667	0.34069484977606	0.336832738677994	0.275648268897007	0.114221367411667
frontotemporal lobar degeneration	-0.317767009951186	-0.171999677137253	-0.129596896517398	0.0254704293584033	0.0135709480987377	-0.158949522119454	-0.319882837284902	-0.052992585739882	-0.151971601278481	-0.268480081165754	0.476954319179419	-0.164286926774993	0.0900954560692682	0.195801149267091	0.22998860299565	-0.320927159438159	0.130816573547422	0.322885636353547	0.359250141093433	0.259123651735191	0.210821133886451	0.28446621304016	0.280081544088683	0.435319748393295	0.357884932492782	-0.114232924059221	0.429415505124568	-0.0196987435279729	0.483120723361826	0.44859414344541	0.146158800186922	0.0457976886992105
neurofibromatosis 1	0.137639190297245	-0.143426724601277	0.0115369336361628	0.212495228678268	0.0774537833410546	0.263671668584747	0.220510521516565	0.207764464722294	-0.184954638371371	0.225989795908886	0.0730203240240944	-0.244841838742617	-0.0755719047267196	-0.120230853920886	-0.182263975595929	-0.143513931882001	0.342414088823628	-0.216850777761114	0.0494769823601718	0.495151895381116	-0.161659152439907	0.43043861043766	-0.1019738492647	0.626670892087424	0.0513774809964988	-0.0997808637459637	0.0490614787386218	-0.368530512765738	0.522491368156627	0.36295381344755	-0.06038480135923	0.342929557362417
spastic paraplegia, hereditary	-0.0187859822280845	0.0833914701843476	0.520685479147941	0.386592911642932	0.26786780200064	0.105339939188042	-0.0507066904432755	0.0321369980789899	-0.0418179792374916	-0.130579837846154	0.145274987152245	0.248879136013277	0.227085466241803	-0.153014397912162	0.384649100872148	-0.0894120331570018	-0.0328217186419567	0.0859193919172599	0.535686593513693	0.16209925793897	0.128232998637764	-0.1685418458144	0.19668738423904	-0.0063429999761866	-0.0371261550430383	-0.431382861277435	0.0260648133763321	-0.0109706791396257	-0.00490561141274945	0.203455932863187	-0.302066590424208	-0.171199387565489
alzheimer disease	-0.216842268188391	-0.223141365441606	-0.0509988117095588	-0.161965478434184	-0.25686139667941	-0.153981836001503	-0.136556109513659	-0.270541576142609	-0.237294511983363	-0.0190698895332388	-0.00107964626302427	0.112978686064056	0.0578354470540843	-0.189012688362478	0.0821581362253364	-0.205979103759308	-0.171124108516479	-0.0346571201551201	0.123077201078303	-0.0528233348784735	0.371572207282324	-0.177091734021101	0.26205390281111	-0.141722304304448	0.318339125262673	-0.122233961241306	0.255889602392113	0.163658677298318	0.0432580181413112	0.245907880026773	0.0686214249321569	0.0148328724713836
amyotrophic lateral sclerosis	0.125385264716141	0.131606279142879	0.16417936057073	0.128010517233372	0.0803536767782626	0.0998989002715092	0.0930515516265767	0.019635008917516	-0.101187629398401	0.0379872248229665	0.0521320417777029	0.104952319068839	-0.0550308987648425	-0.186760654163097	0.177942739316243	-0.0355253172173697	-0.0467810743267523	-0.108481891640532	0.214178241350772	0.137630427404407	0.00253831438922209	-0.0276480905308958	0.0656796401238279	0.0587582539893174	0.0669557228911909	0.0428964374873209	0.0502155330497489	-0.0308163732378774	0.0693444193412154	0.0351992127060181	0.063918861703066	0.108425284951831
williams syndrome	-0.0408376446615702	-0.110002611301893	0.0906051303142018	0.137081446904837	0.0310545382681799	0.103641346404911	-0.025001193171375	-0.0196745796054059	-0.295905142146617	-0.155005597082922	0.368168907842155	-0.130008758627685	0.0258122273130903	-0.14217240816982	-0.013254738486537	-0.240565785147065	0.222761233821398	-0.137465672675751	0.122544024287499	0.143673496150397	-0.0480776628780525	0.214435285206263	-0.111223700510411	0.229796588779613	-0.0508858825873546	0.15945134512283	-0.0290285591508756	-0.123139667390441	0.0350824239926608	-0.00309307421535474	0.0140552013342572	-0.0455164703730838
astrocytoma	0.19902439037135	0.248059183664609	-0.261379956331809	-0.197446027690668	-0.155244874595398	0.0861636564003303	0.178645249579274	0.00337814402564689	-0.0350609840746684	0.220155533145006	-0.211912348839018	-0.366558418407515	-0.395941865944866	-0.207386724013928	-0.22366914800727	0.145886429320614	-0.0141716421273005	-0.316637162938313	-0.398949249523246	0.145033051909134	-0.150492645537718	0.0745186439001738	-0.0795555321492562	0.160738026166416	0.112415050083116	0.319396636903101	0.0500850803596317	-0.20709572756688	0.221414708399265	0.120679382180304	0.349778479579139	0.346521653880489
parkinson disease	0.0958473306562553	0.0376987016175295	0.0835534210651177	0.156652895411139	0.205360766185161	0.123313260677993	0.165710831619604	0.126451090831636	0.0231497223598238	0.312578133552505	0.0452967275174307	0.603823195205897	-0.00696753132550145	-0.0115849847621875	0.053521491249834	0.012982061049292	-0.183231096291324	0.064882659004212	0.140814711866983	0.147377119285605	0.0422286476939137	-0.182624855706666	0.00875279520550891	-0.0431074549269302	0.140658485679113	-0.0408898372478897	0.0858460855580584	-0.100285054842682	0.135302177366662	0.0925801461574891	0.00714801272088379	0.151021861457842
ataxia	0.300266354980883	0.129043532791049	0.439524075693793	0.288001819616679	0.207215235599902	0.188676962139982	0.464335787724652	0.140988747853423	0.0165058166057644	0.795979193183287	0.407549980315144	0.00312198465949919	-0.0641944168824524	-0.21083303104398	-0.204659546480665	0.0517966773044289	0.433847045949323	-0.250509237689768	-0.157724193792632	-0.033820720735666	-0.15754824001424	0.217223141755082	-0.341735477247163	-0.0316710435136336	-0.507816638450652	-0.317795065317317	-0.481315820460393	-0.167751575882849	-0.352858934272087	-0.405127331382639	-0.518999437556084	-0.198885389753848
language development disorders	1.00726286379075	0.859917849722586	0.695408252284463	0.859387203690908	0.655723455278584	1.02036582065176	0.812425392055432	0.598339086071905	0.199219366999837	0.164943381730025	0.569506862092122	-0.640469404679137	-0.437105241415367	-0.580106361672287	-0.841260235551426	0.611858217301617	0.249574880331729	-0.933053563833773	-0.5577586263348	0.454560767123229	-0.881271439695823	-0.204978050157034	-1.00353944283989	0.0328557967876998	-0.908331573610354	-0.401010036816561	-1.0644855425357	-0.785336335207852	-0.454622845174591	-0.739448192808482	-0.903896812414975	0.0377874249951694
epilepsy, temporal lobe	0.16369218300046	0.0793677075684335	0.368829200659748	0.195369496732362	-0.0409430180505324	0.169898375647735	0.182330924534471	-0.0681512843679985	-0.0954232109653569	0.113678366736717	0.201918877586638	-0.324325434708551	0.205461438467128	-0.373530030171272	-0.173296129916129	0.20611464190759	0.268042467344287	-0.40944856469012	-0.170126230605267	-0.084902503469515	-0.153442077436669	-0.00600760157182047	-0.303239371402623	-0.116661930627784	-0.465900874545959	-0.5044222699544	-0.503714933756136	-0.124056949152423	-0.342272142981249	-0.306446711989685	-0.589734944483473	-0.238480573922346
obsessive-compulsive disorder	0.659806131209986	0.390755304555859	0.485001960308186	0.703342552393893	0.552173482089993	0.932952999383551	0.58407213396482	0.491141285676689	0.069178480995122	0.0615344452916532	0.679585237665243	-0.20563732263105	-0.390160187079265	-0.438698275584321	-0.652765193659403	0.514860848412906	0.320513768685876	-0.691080683963981	-0.525456233986775	0.302638121719001	-0.802490009355023	-0.177581919715471	-0.874811590392974	0.0217205757173154	-0.844040646903318	-0.570099420515551	-0.994116750800958	-0.708864266829638	-0.424179758229412	-0.429966089484879	-0.946603550951687	-0.0877947587969087
depressive disorder	0.251090488230659	0.200262045073448	0.101074427623634	0.0904350908801766	0.169668798755781	0.197531082592461	0.262692004142321	0.126500907155647	0.164223356467292	0.307304490108708	0.0315601891885198	0.157970390267809	-0.14972222088218	-0.040385903181625	-0.147655762276364	0.152676044796783	-0.0990129534480348	-0.13499020984441	-0.23787104300663	-0.0512145771196627	-0.230463429779867	-0.255372613560694	-0.243521970699788	-0.208318522054307	-0.272095408665113	-0.203745072846524	-0.329055934223595	-0.12130678385411	-0.263292322039672	-0.268841994594588	-0.271827070195059	-0.00862772777871851
bipolar disorder	0.335287053129593	0.277286542147963	0.21268502999907	0.20586817757536	0.225366376877836	0.281210097093434	0.317835999165857	0.169519678535239	0.119301224646319	0.250583138080951	0.16017615737908	0.108137878448696	-0.148326543237347	-0.155105249024236	-0.162265927433794	0.187690439073968	0.00537527779824028	-0.230163501802796	-0.182373674621763	0.0482158363400232	-0.253109118259896	-0.156877158665154	-0.285303172860118	-0.115166835203829	-0.296219320783322	-0.163666107364828	-0.341677153113007	-0.192380219235756	-0.242576493519262	-0.283869392352227	-0.279587431700521	0.0382160213725068
autistic disorder	0.380395843008941	0.348767642312788	0.118037382188374	0.196868160610569	0.314487078552894	0.308894367380495	0.314222298040414	0.296771075272922	0.302655033663398	0.16093883455618	0.131327260893831	-0.0167756919289182	-0.29779503763994	0.0307422853437311	-0.272519289194558	0.321861037598966	-0.0358078138250719	-0.159150756809051	-0.312614115721671	0.00680882518719179	-0.321272647628322	-0.191420732520983	-0.355631692752413	-0.144085282857133	-0.377840522903783	-0.16754895655678	-0.411452723133264	-0.230428805123662	-0.278238951903465	-0.360746751048722	-0.302216181251485	0.0504683006913769
schizophrenia	0.264090776452149	0.20261764737532	0.124520179322628	0.151960256540815	0.154262876683622	0.252961955473949	0.254696157628086	0.140529620891855	0.0907910418378914	0.192673372208659	0.086632560831581	0.0311381834715549	-0.162586523361083	-0.116992779234784	-0.1627503012935	0.165962919751986	-0.0336194659051842	-0.197786940896956	-0.172012688366403	0.0623516420317595	-0.193553931299624	-0.170695250351281	-0.218669737832354	-0.0970691931895548	-0.204434979529404	-0.136492142951184	-0.251515965315605	-0.181812782546371	-0.158920488431784	-0.168851540529204	-0.20733499295188	0.0695573399826225
cocaine-related disorders	0.620158554133499	0.434253274730976	0.0758195651575317	0.201066367974063	0.377712262591023	0.441322163654195	0.586559369351856	0.415239299693218	0.375737852933236	0.488206972722849	0.115760597731688	-0.0193501175588615	-0.488925243722035	0.0121349002746878	-0.441536440630519	0.531847619906946	-0.0735606482396933	-0.262254409843361	-0.48737641176057	0.123514260240161	-0.494547720281197	-0.270151891733385	-0.512555849328093	-0.0943756124556574	-0.486395454874472	-0.214190275399588	-0.541699886062925	-0.373724151993314	-0.277109238483341	-0.454210519966037	-0.403824924995461	0.187910126244956
substance withdrawal syndrome	0.405377939427702	0.269935009310363	0.022401890619962	0.159398437885883	0.351142872328451	0.370245765609847	0.350588951852559	0.335962001868578	0.331154122271232	0.290107630554938	0.0843470364337494	-0.0144787103242464	-0.35273646147279	0.129941676155756	-0.383266936579454	0.360789359916982	-0.130881098066223	-0.115539005005698	-0.446412263535671	-0.032048433835508	-0.479037324857764	-0.342453042027726	-0.456992537574344	-0.218077317103458	-0.478727651473193	-0.290454401681711	-0.55588196686792	-0.246858940810969	-0.359495030507118	-0.441937588227754	-0.447462834874242	-0.0459409160694534
hyperalgesia	0.285793038096957	0.355827004916714	0.0950621755953932	0.00649404858244282	0.0857040758913475	0.127981837606756	0.15841257003244	0.0220513824806068	0.197920079868545	0.0748578719065476	-0.137768472730911	-0.086965757443214	0.00844011198635907	-0.108819545006267	-0.14821968046196	0.364587059237314	0.00300997088723696	-0.163266090233611	-0.36827052264614	-0.226836043963587	-0.260727396842173	-0.118614708270742	-0.285330253045981	-0.231185284153499	-0.339961788952457	-0.100326914075505	-0.428465221980696	-0.0473775450657524	-0.434812571288306	-0.441998352135199	-0.250750745512074	-0.214017048086619
heroin dependence	0.349379613941959	0.198205283429438	0.0301455006326593	0.119041623729647	0.238824071166784	0.185630348684615	0.40494494678635	0.289355840947559	0.378203701005826	0.420983003043414	-0.0724313348814766	-0.0266770292385645	-0.080907304891627	0.22798480688125	-0.129723286998035	0.435989318679299	-0.183214427872904	0.0512195565257417	-0.330437199450373	-0.160210665352819	-0.203407622642188	-0.219241712182464	-0.315353107572217	-0.297948630718016	-0.325212172367542	-0.0321167154504175	-0.290547300312034	-0.0565576138555964	-0.330810131569448	-0.445148042559877	-0.165955097805459	-0.0496924007141899
epilepsy	0.696436819426646	0.639023341378833	0.576535071383174	0.418547043015779	0.377016779155708	0.550986901098128	0.505200414722881	0.358684081443902	0.358504281188885	0.190526601680368	-0.00189195472232416	-0.290365985919462	-0.188345740893899	-0.251658634405378	-0.199323697243903	0.771243470546122	-0.0845911406250309	-0.384472478921112	-0.194599031283951	0.0852293098529397	-0.361763561052472	-0.363893256883047	-0.438422582185621	-0.235085692154928	-0.561468040320996	-0.209321428873752	-0.579145933584369	-0.29530430333846	-0.471458959629636	-0.530764129417937	-0.490277217070488	-0.00512049128750049
mental retardation, x-linked	0.593637770814565	0.577221431116219	0.313522666794317	0.38464566375739	0.596663034394439	0.294709412558733	0.412563631229462	0.577342511962784	0.858337643095024	0.2198172423538	-0.0507208839816444	-0.191316789666888	-0.162354984834523	0.389983971265248	-0.19002764890674	0.703299818823455	-0.149873185476112	0.113833275433439	-0.255447496904929	-0.0628345390802736	-0.489281252060488	-0.385847115341472	-0.391532565128727	-0.316018888398798	-0.589439497340566	-0.396648130154487	-0.592958826432287	-0.137720425740644	-0.449675722101655	-0.563343161215196	-0.523207647795568	0.022471360581138
alcoholic intoxication	0.00970468890196405	-0.0685240216518039	-0.0200712588991122	0.030861179986552	0.0629002422007338	0.0362068477164414	-0.0152458262621479	0.0405397247868989	0.0216060135810191	-0.0770981769459325	0.175223412797187	0.487701494438845	0.0336052770681963	0.0197176980092903	0.11193188983063	0.0433928210334948	-0.129474478440433	0.0258728581249918	-0.00188134874406887	0.0341069495152894	-0.0474727959810673	-0.102319905593917	-0.0262949718299016	-0.0401889398772009	0.0347787748357213	0.01836693032049	0.00655599245589745	-0.0579577628784436	0.0355808980764929	-0.0217957899763971	0.0387682304114218	0.101325435967818
tobacco use disorder	0.28736558836344	0.184282096856373	0.157979028885059	0.339932092177319	0.493225990873181	0.336928051371739	0.22913638720252	0.350595719705487	0.265554330183453	0.102846505658552	0.461973169712084	0.492402013574216	-0.329753318302217	0.0969301751980646	0.147658614106944	0.504460659528391	-0.0616541731040209	0.0560591355884976	-0.116284443300312	0.0792575435676978	-0.28656841007525	-0.190887670756491	-0.375230884544851	-0.124580462779951	-0.454693322473394	-0.359537228143654	-0.404976995744683	-0.314781525492323	-0.308806897717443	-0.327415962814672	-0.438111561191732	-0.0527703569747806
huntington disease	0.0114123330126936	-0.0179615762325112	0.317058326579439	0.366258022887647	0.293971507187516	0.136460236588251	0.0856910674762898	0.126655686138441	-0.0373618768813095	0.058242215986636	0.48322189328741	0.114291849027131	0.101617235183181	0.036139221159191	-0.00622512315630171	-0.21392092685472	0.213040157363817	0.102030327754609	0.149988139161035	0.0512426318200717	-0.19837026381238	0.135339392372078	-0.207758052142414	0.0457451336500698	-0.317379425760191	-0.355448907824484	-0.334879937173618	-0.103686983662466	-0.161213343966474	-0.206232489372564	-0.424997872890925	-0.310414056894244
parkinsonian disorders	0.382430312644597	0.297094412031174	0.55703979865525	0.688220841608346	0.720783286394195	0.462200327445201	0.410220076174069	0.400639032508262	0.185766032092542	0.293220552144035	0.726059067441202	1.97940367116978	-0.167161333569332	-0.159836405094414	-0.106716237031266	0.584296696817052	-0.127492484814034	-0.0447342133768431	0.145230676134438	0.256216555178929	-0.332239654077939	-0.355036865834481	-0.358197108164651	-0.195225632065479	-0.456551400036821	-0.390842619739594	-0.459102557468181	-0.292255073120787	-0.332804011866157	-0.398907622917427	-0.557744493348993	0.00889347406968913
narcolepsy	0.136845401706874	-0.105673561793012	-0.294792422338439	0.0222637296606392	0.0309214626326114	0.247179429446073	0.368103795521985	0.263160644700288	-0.0551437855627163	0.776588383925722	0.101691823617483	-0.49901544478116	-0.16404620041032	0.205710741485092	-0.57202749032312	-0.0419101804582093	0.107575872855904	-0.150667624835354	-0.427994850674122	0.288953919593089	-0.272155416325701	0.115344528364942	-0.386899266063392	0.295144386790351	0.0626459055132132	-0.0299964334519827	-0.117227348680981	-0.397126368358573	0.219037074673193	0.032831084010916	-0.0747104354009479	0.243307866523752
neuralgia	-0.0320045552616922	-0.0745808660719856	-0.564217942771383	-0.541340747603881	-0.0738650947167127	-0.270299290543672	0.0208934963967541	0.0221042076765962	0.516634679154409	0.267852491811859	-0.504540448924709	0.34654533969885	-0.0788840540717851	0.640772282512822	-0.0274149712665453	0.0238796262995194	-0.346487490796067	0.420141048956735	-0.563778439377158	-0.486651305564317	-0.0892629368177766	-0.237864965505011	-0.0884534651933529	-0.404352393753402	-0.0862915681665725	0.212533546857302	-0.109971547292649	0.167118941510024	-0.309551366379856	-0.361061857473155	0.214587659137506	0.0310998250999325
seasonal affective disorder	0.484471874890346	0.181838156170583	0.110960389008343	0.330144500137969	0.173479233045501	0.595229858273026	0.569344445988033	0.342756473964817	0.0355057187458762	0.345047963410206	0.498097890857677	-0.649924035873494	-0.600033338854443	-0.203229372141065	-0.700994210410472	0.205238453597914	0.426965594178933	-0.634715227064925	-0.690188573606726	0.223189933255314	-0.735101194554742	0.246717622839453	-0.780272335846992	0.230470262297973	-0.684160716546237	-0.0685705001192451	-0.737557497113124	-0.586334419662685	-0.222946718653934	-0.552028094069272	-0.450569369219588	0.1012862164575
amnesia	-0.0118520323978158	0.0791453227569656	0.175882182479888	0.00239314330352381	0.145495845550751	-0.135644171911642	-0.0052400746717289	0.00963457341029216	0.382806784478642	0.202207046311311	0.188345569814258	0.0354170113132799	0.129294386556925	0.233236160822756	0.20577948018046	0.643880849709145	-0.528742613221794	0.323458764053173	0.106220556104764	-0.320967373732257	0.151737760519314	-0.638788626955566	0.132855582467792	-0.557871959507343	-0.142041714714423	-0.435337298433342	-0.0969842369489849	0.299842351082902	-0.408142889726231	-0.108552498274906	-0.285885919086179	-0.278787701709969
amphetamine-related disorders	0.135655698663363	0.151255215524945	0.0405907518869103	0.00284449024337429	0.114704755706794	0.0611187747007657	0.115893478540113	0.0610107237332792	0.180874065190032	0.220600029237981	-0.0490669882740564	0.348233317656981	0.0413376105588949	0.0115639724151255	-0.0736177154310712	0.248949116911195	-0.148578733846911	-0.0319772253033119	-0.195269262771277	-0.17872192679212	-0.209803179698942	-0.234535863081378	-0.163810901243836	-0.262859713236829	-0.219400193538632	-0.126255598785031	-0.27678521244252	-0.0268661049643888	-0.311802325454252	-0.289824122472492	-0.198368227057694	-0.126039043755965
learning disorders	0.0574535458512149	0.100876415449807	-0.0129584611235279	0.00473683103079811	0.131399642533652	0.0803729748078593	0.0985516671971767	0.0942749236438254	0.158362813152824	0.304215189088322	-0.0924956149835653	0.400926891741113	-0.0762807889233265	0.13170639406983	0.00566204186704607	-0.0447929591965332	-0.392843538976869	0.14485896064511	-0.023062015872625	-0.104160678869812	0.155697752223587	-0.437769987372119	0.0572125310738299	-0.352622317347581	0.048702465613803	-0.147553749477136	0.0283636423749726	0.0405562115053347	-0.188542825898324	-0.0176620435000598	-0.00962719149075466	0.00816832208554761
dystonia	0.18135920333394	0.100381747605937	0.141485375173314	0.0832511139904674	0.245818182486622	0.0757346081260789	0.316337267195147	0.145099453768102	0.217235490172265	0.771748465953349	-0.0602654423260442	0.828166721975733	-0.104191503761181	0.0118697015963991	-0.130674559970961	0.184953296487567	-0.0144110435212631	0.0146095415980424	-0.197474031169228	-0.116165792376913	-0.0749130460466237	-0.1575303649533	-0.184377487592353	-0.186594803953419	-0.303383646069364	-0.342115799308638	-0.319676059824074	-0.107470845129762	-0.298813291116516	-0.310042399078648	-0.36361142610213	-0.115044377335497
marijuana abuse	0.201661450930856	0.0775641001868125	-0.0283628665520136	-0.0246153957942468	0.00748612895836167	0.135430422719148	0.375729373599823	0.0680783704890972	0.0137354552774156	0.790942872899975	-0.207765575892985	-0.0101375299520987	-0.116316951136492	-0.0431898356378381	-0.0524989224644644	0.181752783229289	-0.0990289988379938	-0.135269212127929	-0.186946025518938	0.131368715521826	-0.00537965777968368	-0.169694847213825	-0.18991226090144	-0.0398956991297204	-0.151800489427112	-0.196290568223218	-0.155997073909557	-0.208372831649064	-0.0200177323635367	-0.0570972612688063	-0.207521805782994	0.142813306639714
