# Supplementary material for: A comparison of anatomic and cellular transcriptome structures across 40 human brain diseases
Source: PLoS Biol. 2023 Apr 20;21(4):e3002058. doi: 10.1371/journal.pbio.3002058 (PMC10118126; doi:10.1371/journal.pbio.3002058)
Supplement: S1 Data — (ZIP) [file pbio.3002058.s009.zip › Input/module_reproduce/Disease_modules_normalized4.csv]

	M1	M2	M3	M4	M5	M6	M7	M8	M9	M10	M11	M12	M13	M14	M15	M16	M17	M18	M19	M20	M21	M22	M23	M24	M25	M26	M27	M28	M29	M30	M31	M32
migraine disorders	0.220781786187744	0.164743023284079	-0.086239316122428	-0.236826899372413	-0.168497594074669	-0.0570177270388914	0.278153093241752	-0.0786852727502945	0.237742186250082	0.487590482026549	-0.0534236379044895	-0.157028051158018	-0.240948976016499	0.0092344506499973	-0.170478400588528	0.118492856589147	-0.110821022175513	-0.249172227275234	-0.308033840179598	-0.300157859340382	-0.095506154752334	-0.089489248754922	-0.127682278099724	-0.279236698085751	-0.108874235305885	-0.0135629844062448	-0.19488694073664	-0.0231716347372396	-0.302167369646989	-0.345578859236762	0.00467030417616314	0.0663730840768137
dementia	-0.402293300544909	-0.410933753700926	-0.0761184190973958	-0.0378519134817195	-0.232135553731312	-0.156283690536402	-0.225263216898058	-0.318957171822965	-0.266611366373348	-0.0372129150320212	0.344641211052134	1.02258622051168	-0.0148715528103576	-0.100171356570157	0.119958064659108	-0.453160532224228	0.0983423831711421	0.0456508298306788	0.0823091302495992	-0.0516632677781178	0.0930812422831298	0.232689870729868	-0.0286307108869138	-0.0954390871351262	0.0894801712509157	-0.298526389856831	0.105517014395303	0.103240414731148	0.0403510778849547	-0.0147748680819237	-0.148453219565482	0.237300073773826
gliosarcoma	-0.323108732916539	-0.186518313856327	0.0327388974686814	-0.109445111166576	-0.026690774481423	-0.247639735740976	-0.250863771781543	-0.215474828254262	-0.0832952480943378	-0.116693245042812	0.0109069605223264	0.177807662807721	-0.0964765189887751	0.0646948355679021	0.278934718693439	-0.444678188799671	-0.138018783791334	0.275556321297008	0.163160946444374	-0.166439442658241	0.334572806345742	0.185262222421308	0.15025244335862	-0.201969073305285	0.132804205683866	-0.141247347155014	0.272506433306459	0.339825955500236	0.0273956391492608	-0.0146805336817905	0.0862277816032063	0.267069305358158
multiple sclerosis	-0.428990934768685	-0.444169983622306	-0.389580136523727	-0.463936525075047	-0.583413526208381	-0.416146575510676	-0.305022486784626	-0.46834480959347	-0.0339395316389037	0.0701200947660521	-0.151272219670157	-0.0286667782179288	0.106867097131994	0.109083426585727	0.0854998609581937	-0.396647547023732	-0.251087415944224	0.0871618608137372	-0.132764812299102	-0.308263315381472	0.152442145415661	0.0725849478505609	0.106692799036144	-0.219172676138075	0.479759939447477	-0.00707615128340889	0.17431011470405	0.17283142844666	0.0544425336852541	0.153421491527478	0.192445778612947	-0.141896269509577
glioblastoma	-0.170527325020596	-0.153259179854635	0.0064264171729972	-0.209836673164907	-0.340341755152057	-0.215542832037288	-0.149125481085316	-0.42937581706154	-0.117851306762184	0.0355490208143425	-0.00645529418409374	-0.0352789071088033	0.0157888666127199	-0.233167460644536	0.27480543394033	-0.15760454753906	-0.228814373780529	-0.04632067125198	0.143227746176761	0.0142917582959775	0.409537626997877	0.243422310660146	0.380254858169742	0.0767003637598309	0.443417935790335	0.223190984696195	0.434591782399466	0.310158609796559	0.236723196119751	0.290318231960616	0.391045138371112	0.198777940905205
glioma	-0.283395142249619	-0.395561859869941	-0.425605500440594	-0.344116318516337	-0.509403726683778	-0.164230562420659	-0.190356718360158	-0.301871718581071	-0.129941074902903	-0.063487390664054	-0.287125146096824	-0.10330495595699	-0.144209060833098	0.0262424220658109	0.0217052690388535	-0.247284104265542	0.132441457059433	-0.0272687965727858	-0.115757967664674	0.0169884347621917	0.0522411043199952	0.276020663086293	0.0835055312243751	0.177406112467721	0.280245368388266	0.0550303803356411	0.286896054059793	-0.0151759191540162	0.35632440314168	0.213049803240695	0.126631851251578	0.10984131078438
frontotemporal lobar degeneration	-0.258808387847795	-0.194908315105652	0.0384084426687276	0.347399804284095	-0.149487503676865	0.252482086965564	-0.162127628052586	-0.0481103166080864	-0.65644927459378	-0.467475958529155	0.511443146994557	-0.175227252467376	-0.0550416756986362	-0.43801392681533	0.139912733878697	-0.258496347794988	0.585195627638373	-0.209083730453611	0.344464657513276	0.727999039442747	0.2615169451944	0.0767050948030368	0.103635531436182	0.776858962610055	0.201570720511792	-0.0398978925977651	0.136829765129727	-0.0358335888493745	0.636864955069672	0.512041487380781	0.0382793628707248	0.328190878860061
neurofibromatosis 1	-0.0656927525627	-0.228703110926342	0.197759360195893	0.318847896486444	0.0306267676484549	0.266615565906873	0.119033876601523	0.105289477032525	-0.43217085587842	0.0664374403862894	0.136928290719954	-0.0481843939684613	0.24346144492035	-0.326742415192254	-0.00323139679642358	-0.189803546982788	0.39048050072122	-0.249654166780751	0.282995498154869	0.53634204671041	0.231755415319874	-0.154288021394684	0.0564859279706527	0.606532975068173	-0.00918476508011803	-0.134066571521915	-0.088390051092967	-0.134819080277294	0.340027797776027	0.417063719111921	-0.0474482168696791	0.368301545415374
spastic paraplegia, hereditary	-0.172655755735517	0.0771523794614513	0.598466890306518	0.468237829323653	0.487929294876624	-0.020219142801656	-0.247890486940674	0.0447037710824429	-0.0953639548570188	-0.391983169773287	0.218461471161278	0.289086245178716	0.431501293470032	-0.0205448414155038	0.562995701614666	-0.0846318630237304	0.00220245944200128	0.360018901826367	0.551190821847835	0.0634378948224782	0.264162843009039	-0.188726767001737	0.136389432152751	-0.0601922932476783	-0.102123698214471	-0.307109147857157	-0.0164871953185766	0.0763646163142621	-0.10001746032006	0.196155406745273	-0.212732794318583	-0.198856457303441
alzheimer disease	-0.20386028816897	-0.200598439128902	-0.0325671765071121	-0.0569881725139204	-0.152259737624755	-0.0967975622069519	-0.0929943811844019	-0.17977765803724	-0.111697958856199	0.00501224703541665	0.022621287949325	0.036738609814797	-0.00768673352999272	-0.08154522954788	0.0550812336601873	-0.20504772866525	-0.0493478667050202	0.02584436512778	0.0366186859820795	-0.0577317560533497	0.142986643010382	-0.0887715477532423	0.026127126277013	-0.164658482644584	0.126649847510808	-0.247982931320062	0.0329495371841336	0.0497612081240055	-5.44570981520091e-06	0.0757024367791392	-0.0961326950005218	0.0577529495799138
amyotrophic lateral sclerosis	0.114215575267349	0.136413623753641	0.148078594972971	0.163961472082244	0.063220901587419	0.135769508854699	0.120667560738526	0.0580858903284557	-0.111726123056154	0.0151739421434696	0.148266058236647	0.196556200931905	-0.0933017678513575	-0.204128055515389	0.25839626545949	-0.0719489526487448	-0.0136754135516731	-0.101649550931584	0.172102152722334	0.129594119200219	0.0405585653449555	-0.0205977336344408	0.0046913606659245	0.0510187551165263	0.0247682194138857	-0.00331551308451404	0.0392467847281412	-0.0925672900340045	0.0469991296584466	0.00293121595869527	0.0771629356213572	0.196431854142437
williams syndrome	-0.00210337225709905	0.00129042216441285	0.363759557056001	0.312440459542164	0.081682647890822	0.142468313669164	0.0274032582591601	-0.095035089301967	-0.406615684996685	-0.132509949467175	0.467963076909282	0.055974750417735	0.220286622552205	-0.428436991888389	0.289835160927167	-0.0449790230086729	0.249298888389395	-0.00659180069608677	0.460102611348162	0.327208797855956	0.289808020890605	0.778491357871772	0.137633487333362	0.299069137591085	0.0216862520928568	0.155699168248432	0.532562596713409	0.0671962797377926	0.277058132955365	0.185307128383587	-0.0248280739062187	0.107678715004766
astrocytoma	0.146069352104348	0.0899614912176163	-0.233701038690566	-0.27641891930404	-0.204769516502297	-0.046602608194118	0.0643350242516948	-0.104334928275629	0.202933540302572	0.141587134912608	-0.149785359174858	-0.101093014680655	-0.411553146619698	0.00593450659972513	-0.239241054696696	0.0679081240562162	-0.084887633823818	-0.261455277795381	-0.310392914283051	-0.107487314060088	-0.0959511064344917	-0.0723834115984476	0.155511630207638	0.0527411858859025	0.212366772792545	0.362994845346897	-0.0291863352861753	0.0242809075943429	0.0580619123208531	0.00646673285836194	0.41327251884496	0.229601916895037
parkinson disease	0.0270268779859402	-0.0121417365336413	0.10275228634437	0.16992982726803	0.160006097407069	0.116252983270748	0.136222830346582	0.128358131374083	-0.108417816335292	0.240557895266223	0.0345769891890172	0.64942457676028	0.0401801173818578	-0.0473715701530602	0.160540860739602	0.0355468892034482	-0.139705476757536	0.126368144966023	0.152467675903747	0.0873598061429875	0.0172668338909611	0.118370930687198	-0.0931481814983956	-0.0552050851319787	0.00998305857239596	-0.0887653646268217	0.161283839782957	-0.105530620692491	0.117953490722528	0.0112185488543516	-0.126351688249601	0.115843278484474
ataxia	0.275032154249381	0.0878348540697428	0.18549924007984	0.0961397740344764	0.0146821701169016	0.0725156856342936	0.444356997992534	0.103422792150026	0.190641665795078	0.844740190815003	0.596764254530224	-0.0982486191963147	-0.28346049529983	-0.114551248877246	-0.367174331166603	0.0127724680637653	0.294748041799242	-0.304141991731381	-0.364222898486827	-0.386767904882817	-0.453724267681998	-0.11578043227414	-0.526597450995177	-0.490937320046078	-0.606566954760368	-0.454378378678045	-0.42549278390162	-0.363370467463924	-0.569632298968784	-0.563482142592507	-0.663397983368976	-0.383655713859245
language development disorders	0.982441782844087	0.677518936415819	0.519345052481436	0.552328223506405	0.382223500246113	0.873310396966955	0.85991437766138	0.676431453445019	0.181129471183212	0.209716927750824	0.70188262634558	-0.728680320353677	-0.579965986314523	-0.600197247686466	-0.891243993740362	0.269064642284864	0.0600212721844618	-1.12484157584201	-0.445855918535454	0.159986163913861	-0.554020843785415	-0.659805734779723	-0.728984355435498	-0.226353792570938	-0.85273003015467	-0.396763522973569	-0.909175795178313	-0.661201985267401	-0.577019249983803	-0.615431585459353	-0.681636303366782	0.170594446640436
epilepsy, temporal lobe	0.210882460812464	0.109821445005604	0.243551190074982	0.135953170778168	0.0666059141398358	0.0976699498258382	0.240477109425391	0.150661079345483	0.216756098196319	0.225704262961655	0.361539257466914	-0.477871930424422	0.00456577576767689	-0.0392951863550235	-0.375997249427916	0.111035556531257	0.192210457288057	-0.397602849115165	-0.305978064470365	-0.303183234432031	-0.362667854104743	-0.570870012385424	-0.436259016748683	-0.453193434397111	-0.571704888641603	-0.618790133994897	-0.714579518759007	-0.315525058831557	-0.568256939570235	-0.414949657806232	-0.609491652351666	-0.2400530353861
obsessive-compulsive disorder	0.704686804588601	0.406395940035843	-0.00727672793959267	0.499753921677467	0.308379582377065	1.07471766306655	0.804177157238916	0.977458769212389	0.111574597259811	0.13406227942025	0.769438632287911	-0.327771530883726	-0.824349898634105	-0.226479444893523	-0.982910834902715	0.470565212060744	0.285478310913546	-0.946076101417026	-0.698762745046554	-0.00333870569997026	-0.979990891115172	-0.862410258962291	-1.23755489692457	-0.542068661934518	-1.20452177198645	-0.938816852518192	-1.19519680593382	-1.22148993471728	-0.670350713945861	-0.675744428382855	-1.21376195534223	0.118945610782238
depressive disorder	0.268302356936147	0.217036107225107	0.0510317518183227	0.0224251227160127	0.205756489570739	0.118387550866288	0.281367273385581	0.226343173311593	0.268301192675962	0.34084736807246	0.130661151196073	0.12586385040106	-0.273774074459064	0.124645039691957	-0.252061390952878	0.0786647210874747	-0.211737388995515	-0.136684453339917	-0.285539572756627	-0.274030745942077	-0.328626913900968	-0.367137362363185	-0.350211939478578	-0.460441932497521	-0.375463365394567	-0.35529112646794	-0.415382714769004	-0.212165524974545	-0.421298277578336	-0.390451575146786	-0.366927956238342	-0.0331475913526481
bipolar disorder	0.345924595921887	0.278334557980937	0.163209701001499	0.141322593961539	0.231802089317966	0.222251800057443	0.335683472292038	0.247005161515616	0.192574690826412	0.266971708175634	0.257230698248391	0.0981021893553345	-0.259607273268448	-0.0463414730423741	-0.214538202910427	0.11200582518524	-0.0798081398289279	-0.241806045664278	-0.209838545632175	-0.14101339777651	-0.290352126114921	-0.25983465133612	-0.334029309421215	-0.326693315573163	-0.386374230709509	-0.288623052109481	-0.353017242323576	-0.239458066537114	-0.362450196015397	-0.357357409983909	-0.331717387920692	0.0578074643082221
autistic disorder	0.349270464526338	0.290817389885398	0.00581592457203819	0.0494597284195893	0.208409260859606	0.228690676874385	0.296689655342848	0.312857721129098	0.307708565591191	0.15092398681706	0.184159663863891	-0.0771004544491839	-0.422060378417789	0.105995504325725	-0.360879779215394	0.165181071230811	-0.139522445422153	-0.225703947536013	-0.34406108984452	-0.218908979286347	-0.387679710377969	-0.282472177218081	-0.372495133892111	-0.384526948415562	-0.421912040907536	-0.278467116976134	-0.401410033337918	-0.291607916916994	-0.404407101171982	-0.42229046211581	-0.348929167367387	0.00207059183257208
schizophrenia	0.265857931346043	0.207769433019683	0.0742201880434478	0.0801873402920968	0.141795238797693	0.188203022258804	0.253224372258653	0.189897172608397	0.159602376834158	0.181143473957812	0.131489660022168	-0.0258621039424551	-0.254947980817761	-0.0295370668447923	-0.212303731832746	0.108497570194781	-0.0928579239541375	-0.204310793975249	-0.203689316361052	-0.120105436597123	-0.238453870467465	-0.228578081568186	-0.263837701001329	-0.281839513162811	-0.297225944584921	-0.257052503640791	-0.279089566643393	-0.208887020630639	-0.286395457252274	-0.266884507872033	-0.275668764983227	0.0604309061270442
cocaine-related disorders	0.668898659518122	0.468366603158363	-0.113248211486445	-0.0691897809519922	0.175988070421405	0.298653467688899	0.603752730625786	0.430622962079685	0.449817223573609	0.547331766366203	0.0670742215701159	-0.0431180333909293	-0.643541062410776	0.146839648800302	-0.631932777674947	0.461407073328643	-0.214064192713417	-0.429097321981962	-0.598645518719642	-0.235389569268524	-0.63276709361672	-0.413804147859567	-0.581843452878736	-0.432342234851524	-0.595406211472367	-0.34804457856157	-0.591145995319492	-0.476079174956869	-0.495213712773139	-0.586070547765702	-0.512390446239561	0.0736325937712188
substance withdrawal syndrome	0.5081249057949	0.311586003033139	-0.0931959492881926	0.0349117523914359	0.25398462005257	0.323912970416927	0.463686924792619	0.478744004161915	0.389506828244972	0.422987664955709	0.164979360338026	-0.0650564421160726	-0.580825769308322	0.233806538925049	-0.558721378809334	0.379035562047607	-0.294298679276958	-0.310267096703817	-0.532610734502773	-0.272741909588312	-0.608709968186895	-0.566446900536453	-0.575620763003153	-0.542358012522397	-0.619815892373648	-0.464283540193527	-0.676961058421526	-0.441879152515979	-0.576398712508312	-0.586911720233544	-0.540113060232793	0.00711545890612307
hyperalgesia	0.441110242259874	0.435012863202985	-0.0573173837472394	-0.0672858555524228	0.150045007114826	0.132483597140917	0.308137450973472	0.233142025358255	0.389894921645474	0.273430665969288	-0.05090935949187	-0.22227074252302	-0.241184118054699	0.115055353637274	-0.412326574822397	0.317447037850586	-0.0378432168704143	-0.274290218328474	-0.505770358493556	-0.376558583731772	-0.521086777055193	-0.425469136125206	-0.462654263532088	-0.483219778855882	-0.430251792403342	-0.370591584960113	-0.587395001740753	-0.29729532041846	-0.53324041682693	-0.555664130240069	-0.389857343587977	-0.221362511050385
heroin dependence	0.437384828175979	0.252481268327312	-0.127902104542795	-0.0205555323116309	0.168106164995231	0.127735561054428	0.472345911368663	0.361769466731887	0.468351491133761	0.444237414596193	0.107178427970375	0.151014754355069	-0.277282885821341	0.298350804879673	-0.480891592001065	0.524969928357814	-0.139256664983898	-0.17708649393424	-0.554045932690745	-0.422473258271283	-0.641525180785489	-0.383645913365849	-0.508411311382026	-0.516994929546541	-0.517101641865565	-0.259457315231801	-0.598053531713627	-0.32968219074577	-0.518203174809263	-0.643208709037384	-0.362348408256051	-0.205756448143105
epilepsy	0.810352443110716	0.737545942073397	0.4587082204121	0.369703007322167	0.41356261775711	0.536332138468772	0.614664137597301	0.532643362375173	0.340683394609091	0.212955170430218	0.160509042626881	-0.336740892463072	-0.368769304068633	-0.142188134875551	-0.330411132196309	0.784011623768595	-0.0943382381404049	-0.452487299337207	-0.287915508916493	-0.0946088403389293	-0.455909052416138	-0.401264544063063	-0.546746780703031	-0.409736315484077	-0.677955030187609	-0.423503762038578	-0.581356322382197	-0.452444674273893	-0.558258343732673	-0.588953988002657	-0.575082421101322	0.043618112292425
mental retardation, x-linked	0.721045069774288	0.556793286698849	0.234553908369229	0.282021654749127	0.612109950171344	0.425221883860663	0.51131941749562	0.702542807838426	0.624433195576559	0.169359466681181	0.0810745579763295	-0.334036000234185	-0.425339975772324	0.258367695771799	-0.479535577891069	0.624056356338024	-0.143704119478966	-0.296653948347549	-0.45755244971528	-0.248988976399997	-0.655641605652833	-0.743769599723105	-0.55548450342801	-0.501549603396764	-0.793230134289553	-0.531089085162681	-0.843818904957658	-0.345069293365334	-0.703143731050184	-0.640596620545876	-0.554592384190576	0.116436967592969
alcoholic intoxication	-0.0221280481687465	-0.079057395334416	-0.042718600795225	-0.021171411096495	-0.0397288166099561	0.0120478565004584	-0.0302887150092863	-0.0395169168237287	-0.00841459161601368	-0.0982538060502936	0.118406083214048	0.448977974385239	-0.0142329726655542	-0.0509341303768051	-0.0139370722732553	0.0679465223374753	-0.141665937736079	-0.0125509381085953	-0.0751257413277406	-0.0951344272802445	-0.060759077460459	0.140631467053355	-0.0812720279743014	-0.142004325963758	-0.00123153474234643	-0.0232432454452666	0.154087633431765	-0.0637784401359464	-0.0490488208115355	-0.135158676400035	-0.0608368689210903	0.0198214613334878
tobacco use disorder	0.241156266555363	0.165319505712615	0.0770904203213277	0.369607713480508	0.367703634097031	0.344561555101761	0.285230048207036	0.517376929074562	0.0939821968677126	0.109890060566875	0.815923417067321	0.308743512476945	-0.521122323004218	0.17109722629011	-0.0660585995272604	0.531447750240496	-0.100411461265728	-0.0563719236431031	-0.193652202903223	-0.112010244478744	-0.547898518069661	-0.535492244469636	-0.753691710533815	-0.498382098297403	-0.774040291877755	-0.634982500415432	-0.700782691328839	-0.697191456750043	-0.579184778481121	-0.543026917403401	-0.77717638343474	-0.126306045686429
huntington disease	-0.203877189159	-0.145595120111824	0.0216606653786824	0.100077737113881	0.240553158816305	-0.146146655265556	-0.15010657510389	0.130273875637759	0.181234270870635	-0.0513253646460886	0.219794613463762	-0.0117240127343682	-0.0480182988781686	0.404045222465361	0.0547378772870434	-0.168575671911985	-0.169497647417379	0.414389725181662	-0.0372594023092617	-0.306822778562646	-0.18160790981737	-0.29847193384853	-0.234160945651029	-0.431532340552392	-0.348631028387695	-0.46551669329821	-0.266106521144425	-0.142540451526756	-0.359847462951078	-0.220672692470231	-0.423344521929203	-0.308878531985643
parkinsonian disorders	0.167131963889199	0.104587671114995	0.456295267442803	0.6007985434498	0.592621853810079	0.361733908066982	0.306094342984578	0.430241916980834	-0.107025105259036	0.164300606248641	0.657288539422639	1.93459178115971	-0.127408513734502	-0.175736407999832	0.0461323813299034	0.414871433160196	-0.220715920272196	0.0207989150918276	0.189067242629385	0.0849424607123458	-0.216352804965627	-0.375371038339127	-0.465835962711055	-0.375281875854215	-0.537282087542017	-0.541546000793135	-0.35680386720013	-0.34283751957409	-0.32725043492086	-0.29856071831628	-0.61088193139496	0.142786547655767
narcolepsy	-0.0649914750994911	-0.232597842747001	-0.414311169898625	-0.122765579718046	-0.345749482872395	0.0890072919021401	0.240917006387221	0.158851993276033	-0.163990884638407	0.624387128605966	-0.00658489976110548	-0.497781107972903	-0.113040197169604	0.258596846099309	-0.500619293613519	-0.0624944527065128	0.0488872374429448	-0.233649763489243	-0.398190005225149	0.0149004989138489	-0.338369106005268	-0.255435317044207	-0.53027979917329	-0.0970506565261937	-0.136735713632898	-0.350902942122319	-0.361026220855472	-0.523303037503223	-0.0678888282250952	-0.158300455893228	-0.350048514519498	0.00143984757898615
neuralgia	0.0468976914557394	-0.111152051957856	-0.820252007066429	-0.72720150198223	-0.186219389591565	-0.312737755772061	0.0541744794627826	0.101231243641289	0.761970476308231	0.366315714398285	-0.461448335417454	0.0986125646127228	-0.532826675721215	0.992204590334107	-0.512822848641	-0.115084796319897	-0.370840223869366	0.175751782171602	-0.868174418971387	-0.734857179108074	-0.693426504993806	-0.357519067079453	-0.335092337514829	-0.609675626742594	-0.134523663718905	0.00158835157173151	-0.500428487204587	-0.197666560048016	-0.530554755668299	-0.614917229013382	0.0722541337841017	-0.308745945082089
seasonal affective disorder	0.511663845438906	0.161558381559036	0.0552869413942995	0.148838521753984	-0.0866785151649345	0.523685049615199	0.686239215498948	0.272209388841685	0.0764026509233377	0.484543780212796	0.798492352506288	-0.515511080125218	-0.695857750208509	-0.346592427067877	-0.663930154730495	0.192715050743506	0.231095604961556	-0.781493824756017	-0.471206759249837	-0.000945786754745522	-0.500103329040372	0.0767955804764953	-0.493729070750138	-0.0398721535293613	-0.435907201072983	-0.0274271656202071	-0.315187625099532	-0.482056015960472	-0.236132879285529	-0.472505511708306	-0.264478241449433	0.245970658657437
amnesia	0.0611911317674829	0.0633065623698047	-0.198112777104865	-0.199797397603538	0.175884018808392	-0.189665718167734	-0.0131312522526805	0.150931437111378	0.505425686069922	0.18831857645771	0.0676470580420607	-0.105002760880211	-0.225240693652196	0.533792248635781	-0.380885754196171	0.49199291142533	-0.548717726040473	0.192734878217667	-0.460573354662298	-0.586821775687736	-0.52342066378249	-0.680497329627215	-0.418761729918421	-0.815686209223117	-0.495814942870953	-0.65393028894129	-0.646750034110561	-0.208464856847054	-0.662272316036666	-0.479696237875177	-0.633629292218942	-0.559066322286355
amphetamine-related disorders	0.186405397918116	0.0941540852552964	-0.113095943291292	-0.172279478845914	0.104008874431852	-0.0487242569785956	0.137883318237247	0.162504645423007	0.395936086461735	0.346273657634873	-0.0930602332197193	0.192300365244193	-0.0826103572773078	0.282941058580054	-0.285941945927372	0.235825751279098	-0.273288931775969	0.00925004647816341	-0.402694648563577	-0.422059386025463	-0.42642761142419	-0.312498824652324	-0.33194086355877	-0.523347064506966	-0.346624631762601	-0.312453550745257	-0.39028166300455	-0.204437786377917	-0.465546513714241	-0.435841635572778	-0.35785802213449	-0.254780449042484
learning disorders	0.107562624525115	0.254508014107635	0.0359512398518631	0.0950748938133605	0.25732074340302	0.0591687605223174	0.0578076803636976	0.182133658759143	0.162426917073074	0.219665082863665	0.137459260989196	0.496223990869784	-0.139763830900509	0.230384765950966	-0.0723933306249662	-0.00661402490214968	-0.38191370622517	0.162507091243913	-0.11141098041199	-0.228644742656814	-0.142864197190364	-0.195860338010252	-0.155638342998125	-0.423599212933116	-0.217354943430064	-0.264164319858379	-0.138066567599111	-0.0946459228481616	-0.286599290302983	-0.168956178937384	-0.25723442290052	-0.113503508727726
dystonia	0.335319265110136	0.313407050814848	0.260497339538823	0.0308870278020174	0.373273630664769	-0.0421051872587463	0.348649018199754	0.177192993857443	0.360069382251899	0.964908346081078	0.206288709702936	0.668734141473474	-0.187728476692729	0.171275057216482	-0.170219422124673	0.410497185527405	-0.243007800910336	0.0241995253245801	-0.17313735525317	-0.300371575279352	-0.237637490022015	-0.190972325632748	-0.151770679464686	-0.338659785211739	-0.313043300846678	-0.162227055230841	-0.227746931461223	-0.11522806264223	-0.452598391843762	-0.37491524564408	-0.238785222673868	-0.271583476203931
marijuana abuse	0.174356131770329	0.0559049750891771	-0.151279819313697	-0.127312247317875	0.0552952237922974	0.0315772108397179	0.316678434862242	0.197129418342197	0.20577972891104	0.644832761198239	-0.241316971653026	0.205110122886139	-0.251521196233095	0.270001287047969	-0.168162267013505	0.0464738094788068	-0.196150839868483	0.0252324321514308	-0.261788020060875	-0.152063376678113	-0.254569645961502	-0.254806654344207	-0.348177038793566	-0.315941599089894	-0.333178725788356	-0.363778534576707	-0.272490305908016	-0.257118498939654	-0.192737249186783	-0.249728729775933	-0.380454149757331	0.115521256282339
