# Supplementary material for: A comparison of anatomic and cellular transcriptome structures across 40 human brain diseases
Source: PLoS Biol. 2023 Apr 20;21(4):e3002058. doi: 10.1371/journal.pbio.3002058 (PMC10118126; doi:10.1371/journal.pbio.3002058)
Supplement: S1 Data — (ZIP) [file pbio.3002058.s009.zip › Input/module_reproduce/Disease_modules_normalized5.csv]

	M1	M2	M3	M4	M5	M6	M7	M8	M9	M10	M11	M12	M13	M14	M15	M16	M17	M18	M19	M20	M21	M22	M23	M24	M25	M26	M27	M28	M29	M30	M31	M32
migraine disorders	0.0255570248322101	0.0928948253827834	0.095373557229667	-0.222895833529069	-0.327332304629822	-0.156226013094638	0.154140193925416	-0.40925238823443	-0.145778980263771	0.33119360461818	0.00243251485967184	-0.0739521868937724	0.0818665736292549	-0.354641960062151	0.154668362476127	0.00108316666989405	-0.098757321055682	-0.301717934371183	-0.0850541749861791	-0.438978724986152	0.144079934029599	-0.0592871798060901	-0.0920601327103642	-0.333296086265339	-0.213279006053918	-0.0555142573057602	-0.0965363871776428	0.196898763995952	-0.416021818401488	-0.305935098924052	0.0834917510071361	0.420048638611953
dementia	-0.361919823903554	-0.389832993778226	-0.255876731338134	-0.377338444313369	-0.304277501555072	-0.291409604894965	-0.279057478866014	-0.390889874455976	-0.301253492991881	-0.147971762381862	-0.131814725659187	1.10371822639794	0.00561156415786324	-0.121812942669476	0.140799827490274	-0.385980832515211	0.175259522284307	-0.0485976497813254	-0.0291509818132746	-0.0780658686131569	0.108589649040272	0.27485399365771	0.156048429166953	0.0983715644149653	0.339650733135966	-0.137243395684477	0.123587872857198	0.111795762289302	0.220000718645512	0.21742239539645	0.106396625920465	0.440694134759647
gliosarcoma	-0.414375810800036	-0.0830237680293949	0.170563297095158	-0.222744103584359	0.0836738104940324	-0.517147083477735	-0.458553999992734	-0.259932587898378	0.0886001378306642	-0.305409567746754	-0.170563941421192	0.284417893319829	0.274552690137585	0.107790859872368	0.427495332451299	-0.392038096646644	-0.137040285113437	0.301959112851092	0.241914571287845	-0.578995177039823	0.472302919813073	0.0796244687872357	0.335397407943068	-0.291740627267976	0.150439386861785	-0.0979908883670924	0.302133810599272	0.434861628804349	-0.141525271479112	0.0191893542011234	0.329071977798589	0.51558591069111
multiple sclerosis	-0.467238454632821	-0.442363023961251	-0.302894068098213	-0.573302682641315	-0.387128334648957	-0.497600748193269	-0.388182233402372	-0.437626946943039	-0.124477226780934	-0.175077936669925	-0.326731543461186	0.0433705774434064	0.239839475285541	-0.0511311673485233	0.222083408245412	-0.412226184386032	-0.230182276551523	0.0522775082078617	-0.00113107343893038	-0.353330618009277	0.280854007638926	-0.0565314775993404	0.304017013061583	-0.172912173189417	0.685806054045877	-0.222585926236662	0.280383094686746	0.3113853134396	0.277955918307256	0.39728894129468	0.185989706212481	0.322234869784249
glioblastoma	-0.244956784478595	-0.18744340050187	0.069963945818405	-0.234316890417901	-0.260733814278595	-0.285583964382759	-0.23363970451246	-0.403871989761089	-0.254808580625112	-0.0751821382197502	-0.00288574439061112	-0.0136977677131966	0.143121219437487	-0.193127389264319	0.282599795972131	-0.180772023829919	-0.171139838939566	-0.0674368550460981	0.192700900180913	-0.0294404966056656	0.469943773380515	0.0640044238885985	0.343559645235172	0.024156141701926	0.355841884803809	0.0764269343338665	0.375180010327943	0.296432398354305	0.205136723326661	0.313995679006835	0.396993151198253	0.391070185103513
glioma	-0.287081930462936	-0.343877838085354	-0.153880011548086	-0.275810359176209	-0.355391887175146	-0.230943171351898	-0.242999893261772	-0.379198539534593	-0.350020170989144	-0.108491524111077	-0.16969996712889	-0.0833376060694277	0.0605535904898589	-0.155592858326553	0.158821476433726	-0.28167972184437	0.251447502864946	-0.0604860517949252	0.0427193564240576	0.0660619785912897	0.169714718729372	0.363247001471266	0.193367832159778	0.340033423206872	0.23619081002917	-0.0150824823052795	0.197068605684219	0.0528227112352876	0.321002710111662	0.299211217489093	0.161693900517698	0.148931428495638
frontotemporal lobar degeneration	-0.40411032707787	-0.202348414928019	0.0292473402858108	0.248604033886825	-0.1390203330146	-0.123642446681352	-0.461929294273801	-0.274214614378644	-0.532349359665856	-0.48890313754533	0.580367406004235	-0.0505736099107513	0.0820391209477011	-0.0984450443564251	0.153793079510762	-0.309477355524368	0.568713753192106	0.0557113452251938	0.275708715009933	0.403707224335701	0.109490076833915	0.583195113897286	0.1814407474052	0.610884799703001	0.126921561631225	-0.16322545629373	0.169469704734004	-0.0034609025431117	0.419604043092438	0.355711560854614	-0.105468114253509	-0.578597795678483
neurofibromatosis 1	-0.141975627235128	-0.29750840686635	0.051476298199115	0.035104108789597	-0.147615314192742	-0.058004459500686	-0.0978908900004083	-0.184337913892111	-0.290236242870936	0.0188348185297537	0.0442011814316707	-0.0587101132545264	0.286456142257206	-0.127248414660381	0.00706928716781428	-0.187765981336304	0.307119328193252	-0.00078100555199089	0.170960318367387	0.255164806152323	0.133271155057748	0.477712089510277	0.160138834641556	0.463655606760699	0.152736165280985	0.0861914960830878	0.188931267466252	-0.0918431148106847	0.327351476740392	0.334247325915694	0.129611225199968	-0.181339455824466
spastic paraplegia, hereditary	-0.242566795937871	0.0847649024453091	0.581688103937415	0.453616407824044	0.426334364850659	-0.153196628047468	-0.375850636538274	0.0410946120318883	0.124362901369689	-0.423437410832097	0.107593554083043	0.284173325273044	0.459525933196828	0.16652412677788	0.59498915421897	0.0145692665098989	-0.110115900635146	0.425111935409455	0.578573104591865	-0.10369506524002	0.298076641919466	-0.142368208486386	0.355542059824181	-0.150429351463134	0.111533224213995	-0.253150084322978	0.222443004975504	0.199797778276274	-0.0140556349779171	0.212133230934478	-0.0496994486866832	-0.31326033451963
alzheimer disease	-0.199456352688687	-0.153934791452982	-0.0170833046425684	-0.132520204359817	-0.154598637399366	-0.198435300855496	-0.14845651765794	-0.263664552890355	-0.151348980218754	-0.0600961324993237	-0.0272856810178902	0.0332142833086842	0.0901842728874761	-0.145138647930458	0.100691640419322	-0.161674771778365	-0.0530485378844273	-0.00343911290895718	0.0827547783059443	-0.0886714537899343	0.241579446951834	-0.03720477825521	0.193809066261676	-0.0963132124192707	0.298549140784825	-0.209584856097546	0.171306086686468	0.16136954337489	0.0781030026940931	0.223765546935901	0.0225120008724433	0.177219308574336
amyotrophic lateral sclerosis	0.0458288211438843	0.114350156684923	0.238567018745425	0.161207295078345	0.104275641319845	0.0321105517650133	0.00207283364475146	-0.0243381133411209	-0.0226946226492579	-0.0172939674451855	0.103374775967473	0.181127790392339	0.103696345008986	-0.0432317393089941	0.286112241860395	-0.0109860406482747	-0.0754014354161071	0.0408771657934924	0.193735201959398	0.0212992564167171	0.0536502891220969	-0.042548873131626	0.0783696303097376	-0.0442045897481153	-0.0369788739133987	-0.0407489104969882	0.0362912536971738	-0.030879386282265	-0.0516529561981548	-0.0458844542972527	0.064044067129208	0.103478518028877
williams syndrome	0.00342402541017101	-0.120739875883159	0.183675284635998	0.264637522026983	0.0949918166979311	0.13981585181578	-0.0326332522734476	0.0368608718284176	-0.209195894163664	-0.180348313457602	0.3975849106402	-0.229539488897103	0.0781156071362368	-0.00852243118228651	0.0421608781203853	-0.0830448091822043	0.31335486438671	-0.0426669302933542	0.140171527078134	0.239458152247139	0.0201373902244656	0.419206583227792	-0.0194319777739228	0.311061901654895	-0.133180191217953	0.387421852245284	0.0506498050939257	-0.161243788562082	-0.0531630011000565	-0.0336925592396728	0.152832611794163	-0.0529184493702764
astrocytoma	0.156911942268385	0.315429265295336	-0.205443093717648	-0.272599190749093	-0.260838418715401	0.0310060579134965	0.0689484076314303	-0.205127663638936	-0.11268869714387	0.0796381802767985	-0.154817877215358	-0.218844674902008	-0.277624643361198	-0.250244759419613	-0.111020962283413	0.1117940192727	0.0517951379889803	-0.307231223583707	-0.240891407356378	0.123157794624092	-0.0831427860577742	0.181198267604602	-0.00721896071885142	0.239057086537679	0.102279765091814	0.358447694231397	0.0288780829157787	-0.107931751543045	0.170790103138702	0.143124523103631	0.333389822872918	0.249775778250722
parkinson disease	-0.0271469294855476	0.027241181305123	0.190997991604124	0.16031984105733	0.221428911872384	-0.0440996198436561	0.000408340927943953	0.0284248580004795	0.0675135893257306	0.153724125683842	0.0216161020947889	0.574859496419712	0.207763264655872	0.0415869409862327	0.193352664622281	0.0441957612135178	-0.216574427469146	0.186880284743234	0.20211467689701	-0.0535105568182356	0.104757353748563	-0.190468798716381	0.125362762332713	-0.167360642606013	0.122418078608726	-0.11091512007521	0.0944965974057435	0.0298390037116511	0.0610490762617759	0.0643708286364267	-0.00139965527466138	-0.0525773221752396
ataxia	0.199038811676285	0.00783596373781763	0.288759740152492	0.181492139580687	-0.265067904560703	0.115341847004146	0.464092635118358	-0.186660708251328	-0.215760564914347	0.817551534489419	0.511163674557498	-0.15645535691211	-0.12340532061865	-0.264051456628034	-0.130441121908698	-0.0704009784768148	0.331409311836586	-0.327334436979632	-0.200135888516824	-0.27864115339464	-0.27131014667181	-0.0145036562269342	-0.423366224671788	-0.267631734104275	-0.572020271223661	-0.40824382265328	-0.491102059226289	-0.378536657527716	-0.527998781345656	-0.43504835371538	-0.586951112631223	-0.62602996232657
language development disorders	0.777103297568512	0.530374036916096	0.438310117803992	0.64391175689386	-0.374833235179021	1.0234336583808	0.711928009954198	-0.00935597849481037	-0.317746829830178	0.174168138864388	0.438581651720134	-0.739359134213475	-0.569746666135104	-0.668538955837229	-0.705480456776373	0.286604220389188	0.231065417705057	-0.987631255969465	-0.543437735864897	0.381748531249614	-0.688969636300753	-0.216684127009676	-0.895830024271609	-0.149340933174591	-0.828586163199488	-0.325391911144233	-0.912591274822695	-0.762514865894674	-0.688164374844851	-0.743052029163445	-0.838373750265076	-0.719325201188407
epilepsy, temporal lobe	0.102049609848087	0.0424068771348129	0.206089472720523	0.0881258177216515	-0.339166214759167	0.0845761825789422	0.202866102242468	-0.282851818408341	-0.183874093025319	0.217839026040072	0.189217050816685	-0.436132277772663	0.114520558062702	-0.376784121183872	-0.123960222787034	0.0537435712808077	0.191985462835953	-0.409372943930682	-0.204525717666963	-0.300321001783948	-0.19061323795329	-0.143640876414088	-0.390370946039646	-0.327991415554488	-0.416500689389218	-0.536479942078361	-0.460489934968832	-0.213771953563203	-0.420265248521292	-0.342982162269892	-0.55573491995196	-0.279262695972677
obsessive-compulsive disorder	0.689719941438695	0.480558785543499	0.0360223894324023	0.400107741457292	-0.291809575459931	1.00327505096037	0.6834781794391	0.139242279598901	-0.0747051200421688	0.225449528758407	0.461918100036882	-0.372109907007237	-0.617286190126744	-0.420232009972794	-0.70588383049109	0.492547000497325	0.159178204467402	-0.803116083977355	-0.745756689517233	0.034141633819717	-0.969618791223992	-0.558639324451209	-1.05091694025144	-0.423808637795329	-0.896305443164673	-0.706035850445149	-1.12311011414356	-0.960786097901697	-0.723966709790793	-0.67518114517823	-1.16185927778485	-0.855516834551766
depressive disorder	0.26485707827451	0.22616920166056	-0.00646299631698452	0.0160384288268775	0.00816205901746337	0.204220314414099	0.320008950171593	0.0850636740153908	0.160425558433615	0.34231224994888	0.0759230807560202	0.0478974673716435	-0.246240966738305	-0.0608850209632483	-0.151090202953258	0.114237312238331	-0.186557836651619	-0.175315142273285	-0.278534259020266	-0.215949611408805	-0.309633023567579	-0.397672427975836	-0.352958181607493	-0.400059901157573	-0.316412478044454	-0.333905041819631	-0.400414750637286	-0.209374177873037	-0.3653841802292	-0.355091246341443	-0.387670081334164	-0.0561449503347015
bipolar disorder	0.294158280811152	0.255584082368747	0.118984111727658	0.120464761545579	0.0107095601488704	0.245212037252748	0.298970344311899	0.0434087121275621	0.082240723340126	0.237828650623555	0.146298214288782	0.0402863340293144	-0.166354358982341	-0.138475041431749	-0.108109374327102	0.140658382861143	-0.115305945931519	-0.218300985117579	-0.19235546396704	-0.126187271418737	-0.251425686655861	-0.291420831046758	-0.306194082165703	-0.308984242325185	-0.292049880245706	-0.247772757457548	-0.343892643953005	-0.202187630212219	-0.364705559600449	-0.324376278379328	-0.318560056307529	-0.0678479727887312
autistic disorder	0.331938664544149	0.288943696847405	-0.0360839071337553	0.0660464878809859	0.110948043671683	0.289274638771928	0.306849440064622	0.226014874849353	0.262320644195294	0.159520642976362	0.0918302618783736	-0.0903728834179775	-0.303385682624108	0.0441696365107206	-0.241326973478451	0.255438969526452	-0.0872561569254268	-0.142599374704938	-0.319933907167774	-0.159615754111465	-0.356796290684963	-0.29555887182404	-0.402123867681164	-0.30500853500047	-0.372067018530904	-0.246000139065873	-0.428953769198776	-0.31524611842492	-0.375933271593169	-0.390894724507377	-0.37109058571987	-0.103846253085234
schizophrenia	0.241170048307191	0.201419374240212	0.0490916323145245	0.07121060160703	-0.0132792830098005	0.226985241316352	0.230724150828649	0.0406315802065559	0.0586998606444019	0.157558729193859	0.0316571756936817	-0.0362462045438604	-0.166313715243702	-0.111298887166795	-0.119440405598509	0.148143106718577	-0.0905784889406911	-0.184891503147947	-0.176950051696913	-0.0677013047742499	-0.198013258538101	-0.24737346993104	-0.238672400319417	-0.237293401083258	-0.209549955684224	-0.218393366351636	-0.265955271394459	-0.180503231979703	-0.260811239569531	-0.223191474840006	-0.248660211355223	-0.0396940136547654
cocaine-related disorders	0.741505281481014	0.478396143161817	-0.207256491466496	-0.0401877754423762	0.0508291674570489	0.54393132169701	0.72445007015731	0.349451490960471	0.364006495343064	0.544841550655536	-0.00360640980133336	-0.151618318723219	-0.582296080947978	-0.0260804065876056	-0.556190177513028	0.522182567829585	-0.116149579197989	-0.378196919721191	-0.653451201451913	-0.0596697694152978	-0.677235208157807	-0.431749163238521	-0.701642650964534	-0.323097802964012	-0.602844415166689	-0.30638915390837	-0.714844161559438	-0.576573713742374	-0.505078369189239	-0.620501486357753	-0.570586164533956	-0.0627828023100896
substance withdrawal syndrome	0.60691479302167	0.29997068615332	-0.226073204167584	0.0443816547529635	-0.0101006142150384	0.624922340277282	0.65957877731645	0.34549472323108	0.283207826535938	0.545657768025939	0.0628313941016314	-0.281252492527454	-0.612918698308383	-0.00689260444422182	-0.537650152355757	0.348026904184389	-0.187861082052932	-0.364576917426899	-0.620606567749661	-0.0560427135942279	-0.710931489161382	-0.57625728424373	-0.733577973968973	-0.420900445884801	-0.613699291181069	-0.47123646593648	-0.781816952825591	-0.519013126562949	-0.512532848425301	-0.624575390067674	-0.734739140112975	-0.329170746840906
hyperalgesia	0.433541651291632	0.389704488582392	-0.0883029298557532	-0.0488126334109147	-0.175528325327186	0.316600977718317	0.381776528728705	-0.00286685617267886	0.113825672137818	0.252752535008182	-0.072329454632829	-0.309897921471095	-0.22773478726204	-0.219678361162493	-0.300532794630814	0.275018349622261	0.0125598256383723	-0.398015248148493	-0.487159133035415	-0.20250051568225	-0.469302175919672	-0.252291218504044	-0.518089154028525	-0.305949276978632	-0.414123818009095	-0.285091399876932	-0.562265674468452	-0.300557974538254	-0.449330625676829	-0.473436939280315	-0.442143213006889	-0.216872369368616
heroin dependence	0.516846813621226	0.363517014611216	0.0478529914183512	0.193506633371409	0.00141472284317948	0.337991412006972	0.580319729908709	0.174683145270601	0.246528842893981	0.514046797822691	0.287239844716696	-0.0979400761889802	-0.311802380366539	-0.135865311041249	-0.317810847574016	0.65527877045688	-0.104064761296837	-0.331017958767765	-0.425992435009396	-0.253052230440677	-0.604258412409998	-0.386783965249946	-0.609422700807849	-0.437924942767883	-0.637879859414644	-0.302490633312767	-0.652234487879653	-0.313774162023891	-0.62716770607689	-0.645454067919469	-0.568211771556348	-0.363975829140636
epilepsy	0.734240921720643	0.627308865833826	0.487156875749772	0.425728026670198	-0.0622055633916249	0.679962759245085	0.56608228943036	0.143008948688974	0.141552227157672	0.199475547584035	-0.00667818091125988	-0.424921689220558	-0.268261284771275	-0.313136201013343	-0.218604198810075	0.624768632383615	-0.0368355509366068	-0.488892066999521	-0.264919777254801	0.0685224902125609	-0.462340609894016	-0.414577605928071	-0.559714948011836	-0.325931853584001	-0.583429162341301	-0.258683467615371	-0.628532215439132	-0.447526624673335	-0.573231153841495	-0.574238342933063	-0.569151826008822	-0.293380594658396
mental retardation, x-linked	0.822438121605344	0.585855377891963	0.126458390108196	0.344485863327608	0.314684637944127	0.63806923861694	0.643178516144068	0.517934010973491	0.509964760389607	0.232438285017234	-0.180614925280742	-0.431350671720878	-0.419149526810117	0.0120442215182316	-0.439648713338627	0.829602895096785	0.0101134345182812	-0.257032852366718	-0.496891320494461	0.0670031672300102	-0.629821269265369	-0.393562553918041	-0.665102295426647	-0.284361252989886	-0.672925901590644	-0.445076410955076	-0.733826780166081	-0.486082186823893	-0.541543566587143	-0.647401440407376	-0.689514222545023	-0.151281071016043
alcoholic intoxication	-0.0600450097126459	-0.0411408153970806	0.112382191076207	0.0629355407582882	0.0519466106327245	-0.0267316260936206	-0.117801232454388	-0.066064365564582	-0.0070270880894975	-0.19447563236305	0.164342708446704	0.475439392188357	0.166778886152471	-0.0395503243773468	0.162616926627315	0.0851401033460304	-0.106256513166272	0.0257659775631309	0.0721462507005708	-0.125477719381016	0.0289403038746448	-0.0884008209781248	0.0171183254626756	-0.130869392861082	-0.00681675367496769	-0.0923724121446717	-0.00770548972564375	0.015220265750419	-0.122832217211177	-0.0867444296350462	0.00582973337980333	0.0510093349501154
tobacco use disorder	0.275663521955024	0.277205064425119	-0.0248749065236159	0.210579595670678	0.364360501748873	0.213020019157305	0.219625329055028	0.231575866371798	0.345882971510169	0.130967949439939	0.691862105813738	0.390601567478587	-0.439575031648269	0.0911631404081915	0.0253774223658388	0.544245999957126	-0.209913616945047	-0.0301410563023969	-0.304648690993967	-0.412960779954769	-0.560435142641607	-0.461342189397946	-0.58578850613289	-0.561255009580755	-0.686752761865258	-0.382497180247607	-0.642218928826672	-0.445542479852736	-0.757841236893043	-0.648342992021711	-0.604751145331457	-0.373194260504543
huntington disease	-0.129266639963552	-0.0050943182248988	0.132933827446361	0.15125373544367	0.476494702133565	-0.177051074137395	-0.105204543471374	0.269189127531993	0.48445536429584	-0.0298420985535848	0.269867225466302	0.126264693620694	0.193999834380161	0.428045982900015	0.144090857104547	-0.0155468586774411	-0.0603054608334459	0.496502706854379	0.116793834410468	-0.511906988733634	-0.172710851404491	-0.109787191094631	-0.0988491824715322	-0.376155210763271	-0.242484724613226	-0.376424561745227	-0.201629104668827	-0.138332582495957	-0.330677333283831	-0.319659852930863	-0.334888352534578	-0.423184706210422
parkinsonian disorders	0.159927964719566	0.107007932506338	0.442587734489727	0.564094919448354	0.364315389116059	0.280122927594805	0.235589214850349	0.129211116314917	0.0670368194589952	0.183069629933585	0.45413495169531	1.65476935632419	0.0347877461737449	-0.114227864555731	0.0328340793046538	0.325401990074195	-0.299598001640041	0.0349195924141052	0.0559726659654829	-0.0947131602479263	-0.266948796014193	-0.535951529323442	-0.312182052570293	-0.50090683871109	-0.450404628049934	-0.436406245942724	-0.386241062201884	-0.249328905561589	-0.508658292853271	-0.411574867752276	-0.524838240703675	-0.412835989427986
narcolepsy	0.0479776560287241	-0.114411942469638	-0.398811630324471	-0.256778394154422	-0.261982150274835	0.0495806102865352	0.273333804994548	0.148228767982628	0.0644162128168528	0.503979378121043	-0.0322786108511589	-0.413329651865536	-0.162319431078389	0.252072075237441	-0.466367366547836	0.00242296611772386	0.0557335343040981	-0.108097571528611	-0.424363168122215	-0.0661741723210634	-0.308711622564906	-0.0717585083128177	-0.362915821174117	-0.00949792908202559	0.0248821169692634	-0.314938304048849	-0.306196165227195	-0.497767998628887	-0.00106221891378125	-0.109692719469203	-0.332972739545393	-0.260840654418966
neuralgia	0.101689924601433	-0.0886819240858303	-0.656472936700052	-0.649229591260433	-0.117748851918521	-0.117326515851855	0.287390785098485	0.150671757495209	0.455890823447687	0.490719168226101	-0.309306756709238	0.185236094836484	-0.430457240595172	0.37945318198434	-0.147463605765605	-0.0666648126407933	-0.251851381680124	0.0647016755481442	-0.587190303504378	-0.49236503896721	-0.442852970810122	-0.277514253596741	-0.375167968834396	-0.365110687056629	-0.296144593642199	0.0986794924148749	-0.372691441757766	-0.205435644234273	-0.317123585005853	-0.418169854577233	-0.103161014772679	0.118466302409038
seasonal affective disorder	0.586546833702472	0.181776015824306	-0.0634967922981703	0.147815264650478	-0.359920725330189	0.669912060211452	0.796211836262664	0.132723642451608	-0.154868119385245	0.632302179956553	0.622657969520283	-0.717955601988016	-0.740627490838167	-0.273687588436302	-0.683106848543552	0.178956478527648	0.295518764374322	-0.734308932879469	-0.65738106874539	0.212092034064625	-0.68435462291678	0.0199918655577921	-0.827312117381131	0.0908966906996916	-0.705615507713269	-0.181881691966719	-0.758729177851587	-0.649608239594	-0.379941663361352	-0.58950464535421	-0.573955379757935	-0.20901255775121
amnesia	0.0180612043274223	0.0178878432297668	-0.224717497220305	-0.131370184554519	0.0938083547899041	-0.109144754491365	0.0612160223838985	0.206698732307519	0.47111726483986	0.171968157070452	0.253697465668521	-0.167739303154249	-0.135912897055788	0.313641935254569	-0.100205882496662	0.471951729721496	-0.416178584786377	0.176610952952118	-0.270566902982362	-0.519162780654699	-0.358285272953139	-0.610526904760291	-0.298139935350695	-0.593583478017087	-0.299126734322974	-0.511302100943091	-0.412378088467294	-0.149457688959899	-0.365939730213501	-0.312115594858157	-0.515804034087268	-0.340993894925899
amphetamine-related disorders	0.0985583028429033	0.0961832908623989	-0.0902718259518996	-0.108815296338395	0.0396283374413883	0.0129341345866071	0.141620215283919	0.0858372844407687	0.279088168514523	0.271236095458104	-0.0864763131005109	0.244195632547848	0.0838043144601312	0.0857010447542001	-0.0249836168605148	0.170074040933002	-0.218777799382311	0.026413187144732	-0.22775712257652	-0.401297917087515	-0.300554855416298	-0.347900716066984	-0.280940992616536	-0.424848227479976	-0.263249148891297	-0.286993501393804	-0.34741045003543	-0.183720907194907	-0.3704336475359	-0.348239736541022	-0.314745773593725	-0.146297158333703
learning disorders	0.185536836012914	0.256160145523337	-0.143212838405537	-0.0934087233492343	0.0728077836467424	0.0713312408824469	0.161037485490827	0.111450356506645	0.217413552600863	0.324893694696735	-0.0545761153593263	0.160724549066706	-0.154287933948423	0.11856099478625	-0.094496322396762	0.115320402778219	-0.355118780978825	0.0532301849175954	-0.202995651111732	-0.175722447894694	-0.114614508400155	-0.418788227843328	-0.114548456676964	-0.358592042368997	-0.0655689963080028	-0.170415751027637	-0.125572215507415	-0.191828970010135	-0.199427554314923	-0.0644763508986665	-0.0913130238172039	0.0138105902596804
dystonia	0.198220587510703	0.157182485639005	0.156887584585403	0.0670697433276413	0.226622305470823	-0.0500860482766294	0.352607864154427	0.215641173545502	0.392855211107995	0.859216608801866	0.0884772448163754	0.614678533474329	-0.0720487238561503	0.156429805908531	-0.0468125498518222	0.370896034280484	-0.194941126280441	0.105129992119245	-0.0777572451373012	-0.216658009533143	-0.0788868312682252	-0.265296796882618	-0.0868492419243674	-0.271577159057706	-0.219322427701996	-0.2432931785382	-0.155637196023035	-0.111532364117274	-0.255158997860516	-0.223477201809445	-0.224871402551818	-0.188980962842443
marijuana abuse	0.180075898660977	0.0463665869839146	-0.172315714361846	-0.255102200826528	0.000773329446894953	0.0162362966067965	0.349002016583625	0.176504098628292	0.281611846185844	0.617315919921868	-0.354374846900506	0.0263523916257872	-0.124256418133687	0.223159241759366	-0.0600936469771119	0.154473201563752	-0.206613196402495	0.0413669475830365	-0.227097963080139	-0.112567595735806	-0.122159436715129	-0.282542841659708	-0.166856299265544	-0.225771141505483	-0.118111033122326	-0.282082370612636	-0.188769983566743	-0.169431274514025	-0.0998209095185482	-0.143019077432969	-0.228850672022105	0.130794356291795
