# Supplementary material for: A comparison of anatomic and cellular transcriptome structures across 40 human brain diseases
Source: PLoS Biol. 2023 Apr 20;21(4):e3002058. doi: 10.1371/journal.pbio.3002058 (PMC10118126; doi:10.1371/journal.pbio.3002058)
Supplement: S1 Data — (ZIP) [file pbio.3002058.s009.zip › Input/module_reproduce/Disease_modules_normalized6.csv]

	M1	M2	M3	M4	M5	M6	M7	M8	M9	M10	M11	M12	M13	M14	M15	M16	M17	M18	M19	M20	M21	M22	M23	M24	M25	M26	M27	M28	M29	M30	M31	M32
migraine disorders	0.022058261554181	0.0924232313920633	0.196957557711139	-0.264332311368654	-0.232089321474117	-0.201030770437603	0.118110417801666	-0.249336349537066	0.205740635935003	0.318270944420047	-0.0535769116256615	0.0608020978315701	0.111639324657481	-0.103233410109398	0.21081073822087	0.0164341818124003	-0.240645227162622	-0.193814447895161	-0.132363358959886	-0.539962554786037	0.368384821790064	-0.158291579371029	0.0525872974358262	-0.457990935251536	-0.107171684183671	-0.0317183684251343	-0.112068696834443	0.313244030144212	-0.417912500949849	-0.34274506712877	0.176109505978807	0.138449502778324
dementia	-0.435845286878761	-0.43121264835421	-0.356079211815541	-0.3066106295092	-0.157625680769688	-0.337200688813027	-0.33374755245428	-0.192997282011625	-0.381139333300727	-0.198025042872279	-0.0426243744004784	1.37602557574061	0.0568170189927148	0.0779701150830213	0.10979772931383	-0.383445686332016	0.124256811372133	0.15411037038434	-0.0203522854358113	-0.08692806731245	0.0437751657344272	0.226815456513751	0.0799804090074105	0.068292530704506	0.338725204722156	0.211111502006109	0.117624208598947	0.00933765445827	0.120867320161213	0.0659362566957372	0.196465826368264	0.300789781561437
gliosarcoma	-0.432145744092426	-0.142417876335317	0.131989528146798	-0.360549145132631	0.00885953174753553	-0.568810593749482	-0.546331020199436	-0.249583506908552	0.132750697941084	-0.386791619287207	-0.168997566245337	0.397651412139658	0.309824025283038	0.18428263367689	0.417687255847567	-0.406281826790414	-0.20668701356818	0.273309538684145	0.200408849276304	-0.582301493951517	0.535467241206794	0.106472953165819	0.357505294184954	-0.324426986957695	0.186177687578184	0.0685008040348343	0.322360338146979	0.47929040972576	-0.190808241055517	-0.075934734572634	0.510287607179233	0.396924698141316
multiple sclerosis	-0.529424006347594	-0.4815692435309	-0.386023046595018	-0.655936780536135	-0.353382684065138	-0.506460284601691	-0.453173292047367	-0.281892236540343	-0.172481312482461	-0.249927193236087	-0.363821947826036	0.166738773770983	0.378386549980367	0.138431082703856	0.282154782716973	-0.440016685263464	-0.347837158998386	0.132297791345841	-0.122444122225823	-0.460523572679698	0.301787719795731	-0.129531308689309	0.151498139673931	-0.332857782507403	0.629953242011601	-0.08387296134694	0.123030696169272	0.184381563342596	-0.0958274102125401	0.101224174140468	0.347994527006677	0.166664414739866
glioblastoma	-0.241799810641821	-0.154694869566141	0.155891704579891	-0.309206619648936	-0.318072206789673	-0.317714531967853	-0.270581348709701	-0.460986811978462	-0.127986546696077	-0.0981190697050262	-0.0643097285552726	0.0392819105268921	0.126880705620604	-0.29119659751406	0.400609488332758	-0.155425803278075	-0.20195979534363	-0.132560280072206	0.196373316026979	-0.0830283093030985	0.535232157864247	0.0993926695706033	0.389664341690472	-0.0192400168745732	0.405152688530042	0.112875466385937	0.355896035011399	0.373986085761714	0.10145644439248	0.237953820318095	0.38866755044995	0.186223478832554
glioma	-0.251823690038588	-0.292835421273384	-0.185216802675236	-0.291318446036733	-0.464035218257925	-0.128086579054619	-0.198513927751867	-0.373108231365882	-0.368064843345767	-0.126999340069308	-0.238795031758251	-0.0972536541817769	-0.0533931768093387	-0.268003430970083	0.095329641161661	-0.203692743371324	0.372804431056199	-0.244679930328346	-0.0622588928554767	0.146838428352415	0.135780356422951	0.323148824105839	0.110174250607385	0.415559728498904	0.213420288839484	0.0976917597330532	0.183982225455775	-0.0265826666260227	0.358734594747066	0.215877435830818	0.125486839799589	-0.0244660946181603
frontotemporal lobar degeneration	-0.454589461080076	-0.316454317800723	-0.00100744131346574	0.267488995269178	-0.129331823571363	-0.137857409423923	-0.479573898213453	-0.30997637683545	-0.736992503828367	-0.519326172616434	0.534495700481903	-0.0321553762101878	-0.041740461695908	-0.298458812673793	0.0928857939297656	-0.446855326138257	0.812221694931266	-0.115162808851162	0.386485683752471	0.619770922674953	0.07242805064207	0.146242183537431	0.191846903742271	0.836690715150878	0.125500988683277	-0.310099320306545	-0.0296065926810003	-0.0127136994714693	0.511239443434808	0.4356902883959	0.021418026950275	-0.335454900537047
neurofibromatosis 1	-0.2190932837053	-0.3528562622048	-0.0094524263481919	0.17997207538972	-0.0308095269492865	0.0638206648991076	-0.127626403380168	-0.058612391893993	-0.448177838201367	-0.0882613489225122	0.0344241635984006	0.0188569061482025	0.0757187350095013	-0.167858953418443	-0.0767372952568396	-0.279005299637028	0.387652795734761	-0.0723464040764493	0.275693872617223	0.545385977796809	0.0995625343008797	-0.0597939129331234	0.166210557598368	0.633509218553299	0.184587936736798	-0.290861750115886	-0.00893693076464945	-0.100958170170627	0.46129446262839	0.494136081874099	0.129552672196752	0.132314763608707
spastic paraplegia, hereditary	-0.131476303768819	0.134742162726684	0.487619431016861	0.349982829853547	0.342486742891633	-0.160398595907887	-0.332206675658091	-0.0692931075461041	0.0949488330067347	-0.380304237859756	0.173047227270945	0.316303313926964	0.451349741609787	-0.0151528868032505	0.528375753144903	0.00664248913770644	-0.0936716241168938	0.25350672891088	0.538914384910226	-0.034565337594056	0.122540748167782	-0.190440003009181	0.292229668328936	-0.078922313886609	-0.0145694097158377	-0.187667869410217	0.0624062966398745	0.0987464339740979	-0.157433849997971	0.213214431677172	0.0680624367476696	-0.188487594635808
alzheimer disease	-0.176117319036442	-0.156708603801848	-0.108827764729231	-0.253096017356933	-0.253988213119109	-0.167209055829731	-0.103026404040113	-0.248850455395028	-0.175946207923628	-0.00579093533650374	-0.104515124396057	0.142374471167446	0.0588474782788955	-0.14245112169315	0.0341740661940004	-0.126618579276813	-0.0618560416490669	-0.0625960635877109	-0.0672733826077007	-0.0812147948769814	0.134006982315247	-0.135958884301946	0.0965679432303334	-0.121836454347955	0.28058150113084	-0.112160126901454	0.0289037338020316	0.0480409211150024	-0.0467092560953126	0.0873021126248528	0.102767843930006	0.0541979273669131
amyotrophic lateral sclerosis	0.0291186822057831	0.123367455926208	0.226350384965231	0.196881041367198	0.136164403147377	0.014411735719229	-0.0385487858542261	-0.0256533211567776	-0.0104266694380309	-0.0532671990547172	0.0946815160369021	0.31259781361145	0.0738825346696145	-0.0939011689024245	0.320536003183409	-0.0757717546265161	-0.0433687910248594	0.0154151243033363	0.253335668130783	0.0134816127253612	0.0519835609643027	-0.150916182031067	0.081251672083601	-0.0535064454937975	0.0244838629010301	-0.154877598969408	-0.0440493028553704	0.0459327745276563	-0.0596820925576002	-0.0233682578993834	0.0567422480079059	0.103114756030073
williams syndrome	-0.138543448746459	-0.152714632858281	-0.00572769176343383	0.107659363995986	0.0491956961638998	-0.0299120266656979	-0.132213633472989	-0.0168959729778819	-0.251048107480465	-0.220395902897381	0.265293315337802	0.0995286241884266	0.257548606709626	0.0571726488615989	0.13333641967191	-0.162169588881196	0.150155749633025	0.161494373294255	0.249615083783013	0.0049710400323789	-0.0821812932797636	0.889356106316682	0.00537590174559906	0.123299178044776	-0.0929681795051198	0.913132029944407	0.437640706187747	-0.0536102715390267	0.0479510558229602	-0.033620204300954	-0.107175875047048	-0.299261027380427
astrocytoma	0.157970807595921	0.286295334375582	0.109048621547727	-0.175591355187905	-0.210142968671034	-0.0112498034868599	0.0513260144192671	-0.26392667227561	0.188602341517309	0.109491245911323	-0.271822678532816	-0.186873816851696	-0.310993864767253	-0.284600989892072	0.0160072926177895	0.139312190117204	0.0460521028778761	-0.343807406302859	-0.158889084423054	0.0253678124299412	0.162449373266759	0.0131471934197955	0.182732862885427	0.161355786142594	0.115541575000169	-0.0285017033580895	0.0317805578572645	0.0893795813235928	0.152781984159191	0.07998769375304	0.2355314294333	0.215281139978506
parkinson disease	0.0158201558622176	0.0144298660718983	0.0429571519294356	0.0896597906429758	0.159930598431187	-0.00746770924678703	0.0699870815580029	0.0432380536645485	0.0102864854750094	0.234841811885757	0.00847959504312216	0.682615406049593	0.153814921059559	0.0239536978794728	0.133379872450352	0.0238491583069309	-0.137917785029731	0.164468466349933	0.0938419402888344	-0.0656986602426152	-0.0343256698573839	0.0648131475731452	-0.0538385657033178	-0.118308130349934	0.0980909700316052	0.136712167771303	0.0900493882065608	-0.0627977887239797	-0.00795551751349427	-0.0508517762509552	-0.0283184031229708	-0.010702766939154
ataxia	0.388263341908945	0.237616193179112	0.349281307503018	0.255299092013081	-0.0570790878256926	0.206167802898626	0.612005879625869	0.0437437032080607	0.103502112207585	0.981638269184072	0.614428100442999	-0.167243366067351	-0.0610949326791006	-0.0902680419245002	-0.231000409764518	0.108599950154916	0.166453313632008	-0.240612845179011	-0.315248117231053	-0.418866831202752	-0.321615215380718	-0.0687307925774157	-0.447110546430665	-0.429857470115063	-0.676657897115791	-0.0477186762737753	-0.393377408440956	-0.245292956355623	-0.61515031062058	-0.550921428925542	-0.621602625270273	-0.647164184475049
language development disorders	0.931664380990547	0.713685486432748	0.732889937480113	0.905005838290449	-0.28379864435634	1.14093708302248	0.827215353630468	0.0579708301394408	0.127883158503889	0.241383541709449	0.628963216519296	-0.809129766118811	-0.420225593175774	-0.852454825854975	-0.882585671041099	0.332720675108188	0.299135147494091	-1.16534304355636	-0.511330207664541	0.246518586802127	-0.584828214935563	-0.617201118486803	-0.681269317639597	-0.239238439211146	-0.832385037885305	-0.646967428458754	-1.03388377104519	-0.662020977181596	-0.583955594046244	-0.62820177205848	-0.984411259388422	-0.841013061737296
epilepsy, temporal lobe	0.272758365949076	0.203249381234739	0.370428262580697	0.158918077183876	-0.229852932674158	0.15823115712106	0.311660180068538	-0.0947098706531429	0.146200568819733	0.259856072914988	0.22485573758194	-0.394207807596442	0.192393681364472	-0.221799206252482	-0.170830116330146	0.284928910546961	0.134917089203651	-0.422989422583396	-0.316528932735135	-0.335138811507387	-0.201771577906582	-0.484621893225145	-0.305792937381498	-0.381604181798691	-0.4718619780415	-0.51931535757575	-0.631434782706919	-0.202766036032109	-0.547018658875702	-0.340434164947781	-0.410090405185375	-0.368390806762959
obsessive-compulsive disorder	0.835869642502303	0.532725188283979	-0.0347794398449141	0.3713695846554	-0.317978704687455	1.1695989497489	0.810320731629359	0.353244722450943	0.264269689199387	0.212263721426367	0.232308585958165	-0.41261045878073	-0.518995721422082	-0.256684959869448	-0.944201590043784	0.803017317193569	0.00673900211740469	-0.843007262105068	-1.01918618892905	-0.196214376494547	-0.977524611003788	-0.792782973223209	-1.04034495722955	-0.587872041694425	-0.995431272426543	-0.681727501192947	-1.25175559948603	-1.05536501342649	-0.814667270129272	-0.682408705975923	-1.18659881910535	-0.888826676551948
depressive disorder	0.333957998328676	0.307695317849096	0.10523111964792	0.0341394101790661	0.001221353321697	0.197791908156545	0.324734001534643	0.0774652730434796	0.307157403861212	0.319595295089868	0.0558231677211316	0.0781276398101704	-0.142133059981421	-0.0313618199546313	-0.162282487131241	0.218019123426658	-0.218239341646418	-0.183341878814155	-0.344313788982717	-0.322972393547252	-0.23866694045107	-0.388211290275693	-0.299618691682206	-0.458417444877009	-0.328795943558429	-0.247368294806311	-0.435925167018737	-0.175491018260787	-0.473260085625872	-0.370571572570666	-0.303646727793297	-0.170402675461301
bipolar disorder	0.341220419112583	0.305893639838772	0.192132854109516	0.126374108341032	0.0105543548660836	0.213695059116488	0.288249412450573	0.048519303663933	0.252940243576537	0.234965346444055	0.133084948950048	0.0984686164954201	-0.106541135812517	-0.0939418377738662	-0.103311088038873	0.219527815755132	-0.129890857167343	-0.193266129260526	-0.23053415090543	-0.239297602282113	-0.18042022918327	-0.260519959072772	-0.244691232024631	-0.354939198832444	-0.303158861392248	-0.157072137088525	-0.341273521693072	-0.144911911124119	-0.409083264045829	-0.336362591866206	-0.275026752921299	-0.169688290345452
autistic disorder	0.371587710469011	0.341762721483456	0.0601231758418762	0.127316923367182	0.083698102592716	0.288404817016536	0.298299334323864	0.185963168625842	0.370900447574099	0.139643725486343	0.109526843169516	-0.0659969610595037	-0.252675156666645	0.0390973424285612	-0.255949700941419	0.28126017484609	-0.113682331202935	-0.144171180610075	-0.347869022236882	-0.258164918024669	-0.263994708846568	-0.269399409783608	-0.324856801690695	-0.361671147011766	-0.382303241309438	-0.146208280072258	-0.392475115763728	-0.233889093883157	-0.423559095724876	-0.374346892655755	-0.328032038411351	-0.170257803438804
schizophrenia	0.277843269095809	0.245664829296581	0.112509275507168	0.0694184669692655	-0.026866051398763	0.207154417595049	0.23529010454047	0.0315550636530068	0.204481010211017	0.163279999031734	0.0367942256908077	-0.00694329383536006	-0.122239670487073	-0.0958213920476736	-0.139238711354489	0.190367185692461	-0.107674118117876	-0.193898210265605	-0.235259953077782	-0.175219038596354	-0.159576140661764	-0.250000208354976	-0.199659739140034	-0.289038552040666	-0.228710295368743	-0.153318601154975	-0.290158519709823	-0.158830862762263	-0.327567040953822	-0.242738173394088	-0.226262394502315	-0.144333001589209
cocaine-related disorders	0.771313371770792	0.546019821302781	-0.0250742800655486	0.0400141961491653	0.0439904421793692	0.471710088402065	0.708903848831333	0.277751610156308	0.533672933433333	0.572613999440082	0.0317492395761097	0.00537710424878534	-0.469946413244427	-0.00847115407675174	-0.547235852035699	0.653551145562898	-0.19405103982671	-0.327633589208797	-0.631682503835934	-0.231628830529588	-0.541434043949025	-0.402759348400507	-0.538458053928762	-0.41347055612067	-0.579706298359139	-0.254696930504711	-0.599544762766039	-0.411004234858677	-0.516714320401475	-0.531246109847671	-0.544977125063251	-0.167501131544262
substance withdrawal syndrome	0.631318524694575	0.368424793048147	-0.0213282140441995	0.0960919289550634	-0.00240067390934791	0.508019976905426	0.592904568987369	0.265225258771883	0.430310134812082	0.448243438353382	0.170206718582895	-0.162107893970743	-0.358285841273795	0.00309330959388769	-0.501247685969508	0.55399417001708	-0.263745499095054	-0.322393022299902	-0.622120614487438	-0.308050894259883	-0.556245473496716	-0.52892822345601	-0.56848882398586	-0.538726290362811	-0.624124159898371	-0.330519663030281	-0.726182114656112	-0.430921233091959	-0.642526424357108	-0.576990273460802	-0.629302350200985	-0.396217709601825
hyperalgesia	0.484378285242794	0.450481834079685	0.0219795212875443	-0.0471044601010461	-0.123098672695565	0.273649239603412	0.345846203454614	0.0354374375840964	0.373854757986492	0.20617186915635	-0.127459634777974	-0.27372236053556	-0.0548275428419122	-0.127727076391265	-0.31276215088754	0.417622528102382	0.00133896069302892	-0.357721266769971	-0.59848703639606	-0.408420989564457	-0.350495490790307	-0.459064782971584	-0.431789546331663	-0.437862372370053	-0.397394907015561	-0.432439710134203	-0.660683917502005	-0.268563780827189	-0.545695531918868	-0.520922871484483	-0.419882072351191	-0.364935395509459
heroin dependence	0.632734214987722	0.409518762370484	0.0331144246428029	0.351627307398863	0.162639518143056	0.466269688535628	0.736825066524196	0.428979920799676	0.459688666720268	0.539184720176454	0.348248983886017	0.037908989150188	-0.355221402915278	0.11058117425162	-0.390269397740895	0.722029641558018	-0.0965819194091799	-0.162182566450484	-0.536700616040683	-0.414143181148531	-0.619773049760689	-0.427666568998306	-0.748176557801472	-0.567016963107623	-0.745991072680508	-0.357467323916271	-0.762523666563849	-0.483234422459789	-0.62725993343547	-0.756849578709723	-0.732080859839034	-0.404221833791656
epilepsy	0.896671971588424	0.713712463085619	0.505852908603486	0.364765382671363	-0.0563437823918806	0.65528201470864	0.607875161148992	0.14004804998378	0.530814271136374	0.213283918883164	0.0465455834955409	-0.326335927493993	-0.201498635154676	-0.292309198741006	-0.307377214318509	0.884396288042595	-0.100394222938215	-0.521589653644024	-0.439837187514581	-0.219164719333828	-0.396978646178073	-0.401013909760398	-0.490277900121248	-0.444544478672561	-0.608208866176116	-0.248692548761027	-0.633899643420074	-0.396025324464294	-0.624090526527863	-0.606148076898536	-0.59385699439407	-0.37918486622599
mental retardation, x-linked	0.746057136013325	0.511176298835523	0.141599784841237	0.460276951862859	0.412237602275964	0.572692775198839	0.564966939143959	0.555459647578684	0.702266822915512	0.206494749017389	-0.0254524636946778	-0.282262014469835	-0.437288022581734	0.203620699224525	-0.456362530510067	0.640830882401384	-0.01846861277146	-0.150147895019112	-0.487911886443175	-0.111185345652775	-0.555083388775106	-0.647751436209356	-0.517199165235153	-0.328784210972213	-0.680960921346257	-0.543646003046158	-0.796833169219632	-0.43215024184519	-0.521828463117756	-0.521735910463644	-0.520559522791908	-0.0131053622311527
alcoholic intoxication	-0.0164369643330272	-0.0146426086460293	0.127615259973562	0.0409757026459365	-0.0709743954454194	-0.02662841650765	-0.106543021440501	-0.136611757359713	0.0299425563104718	-0.170059110048181	0.18637589518045	0.449512001916136	0.17251933715766	-0.121466254437575	0.158932795984059	0.195668728763153	-0.0956936360798123	-0.0919777334793524	-0.00473065982332869	-0.184487481110169	-0.00767380764358142	0.0290644727204754	-0.0505250432343562	-0.1514098403215	0.0365275620362106	0.0182467828308734	0.0330564215005671	0.0101855016817775	-0.130282253047928	-0.146636901461488	-0.0229655910473121	-0.0321653400425309
tobacco use disorder	0.176071883072901	0.0705266793922736	0.0190084971125863	0.313786866427106	0.32677484696772	0.215517163878865	0.103263197547739	0.271890813416666	0.17542817582879	-0.0532846463107333	0.638056372619468	0.688361032929949	-0.314632979644546	0.187189867779943	0.0944987994178183	0.593781409288164	-0.209375719871754	0.16305610965771	-0.209768477225312	-0.344358881345487	-0.413161582362198	-0.460153084646608	-0.493441524736638	-0.515027108520569	-0.637508929955174	-0.419616875270214	-0.603320199423885	-0.427721142619124	-0.701836373761756	-0.511344786848792	-0.569570825619734	-0.524288575856451
huntington disease	0.0014127116065905	0.0991034975614995	0.0168718252267746	0.14335996174741	0.328591285679219	-0.0729470806374048	-0.00295072821918696	0.189768424677736	0.225342925500754	0.00941073123201853	0.167205700371626	0.185293768739034	0.180996033288478	0.302323879601638	0.0110857586257773	0.0308071642565668	0.0117332410515242	0.348867181634957	-0.152061170814356	-0.414621988834132	-0.36005652713936	-0.236588841589026	-0.269312466578468	-0.335191624214045	-0.396202846136443	-0.279045542522327	-0.370909063611796	-0.294411485413614	-0.449209728311488	-0.331542141054216	-0.291622040037768	-0.34835148110108
parkinsonian disorders	0.200093660055846	0.151188234419125	0.32581396930876	0.503596321981375	0.356177359981261	0.240233567129776	0.211225596574391	0.162623786605539	0.106357690718839	0.112735441189269	0.592357631945468	1.76562716546473	0.0194182452920571	-0.0837406008131543	0.000547492049541221	0.502534163317912	-0.246721936693485	0.057901227910826	0.0767404899780302	-0.0861310136201471	-0.298669120174595	-0.35735110537658	-0.313675379960994	-0.382788954070051	-0.369750879267066	-0.255483781982135	-0.374911595033463	-0.239182690411099	-0.435239254350436	-0.358714464246479	-0.404071993593923	-0.259412342795771
narcolepsy	-0.0554528398016134	-0.226697740336199	-0.41441806713289	-0.203169317460261	-0.248561653825227	0.0367868196102351	0.179425284511075	0.140620364744641	-0.0868402255695368	0.356584152051287	-0.0730234885958202	-0.300547900606388	0.26805263515721	0.219085557689252	-0.539144634578941	-0.0703186506869424	0.0251903906818337	-0.0701630921486615	-0.493384316325747	-0.155477937266778	-0.379279780961285	-0.140871341179396	-0.435829959303736	-0.0917415553352135	0.0245811991605817	-0.182738908884482	-0.356449738894341	-0.463068762834814	-0.160226824721699	-0.203248645947406	-0.300500830199068	-0.355669996539092
neuralgia	0.129507615705857	0.0220374072407639	-0.360812824812365	-0.473333644838992	-0.0448243802953649	-0.104393867214542	0.22811812718762	0.0882906378356423	0.532216860535266	0.362782229927351	-0.330392068372854	0.117144239272118	-0.234005605829651	0.31014816106659	-0.0539073867951262	0.0646480804827985	-0.228219760761101	0.0535936659531912	-0.664789884873119	-0.64749232268668	-0.29938651872801	-0.311822434843877	-0.387609644119099	-0.538835656478183	-0.380144255984908	-0.115756640667149	-0.456570540991229	-0.188905721922243	-0.531600468408472	-0.552636324742663	-0.212785794739476	-0.0904426693142663
seasonal affective disorder	0.486536822908948	0.220267478463735	0.149608432160568	0.361975717283995	-0.261886619232361	0.579312794350323	0.657786515184138	0.0772477807494975	0.0186645246974548	0.432316580117203	0.63403884509514	-0.449148115502086	-0.558554256212856	-0.357720120926039	-0.566188089060981	0.290171496077779	0.247667765185957	-0.608127161618035	-0.451645011097472	-0.0435045501718537	-0.440598966164151	0.215998558431536	-0.551151536354037	-0.0807579966159852	-0.590213237457418	0.200051083646932	-0.359121364128253	-0.403641290757998	-0.299366165520238	-0.51346332391567	-0.618582942758146	-0.457985690241499
amnesia	0.107129926889513	0.0538466798812302	-0.124280900885945	-0.185855149480262	-0.0510485875219678	-0.0919399594085606	0.0674221673435746	0.0436600262620866	0.436260329427192	0.140441187854517	0.0570199334619573	-0.0858749287725261	0.0725445888780287	0.205493505981173	-0.162100072705383	0.709515924759179	-0.370822002348073	0.0787048853723689	-0.471531412634063	-0.635498730919857	-0.313311498932292	-0.567139082761745	-0.325038392194447	-0.661420417139693	-0.373418137184801	-0.414320524256328	-0.573138850022926	-0.198266545083161	-0.676350010540345	-0.42082680213461	-0.398966499324347	-0.557512818080906
amphetamine-related disorders	0.1817998128532	0.127012107670575	-0.0119252492839078	-0.134799624001099	-0.066586045501998	0.0444905357778996	0.172676607789673	0.0262093010550281	0.297518098550428	0.281373425256231	-0.112792183505167	0.257534514023173	0.17740606013244	0.0400616797258034	-0.0868628834507246	0.311155854251928	-0.239470656829299	-0.0608029890402341	-0.394816500513523	-0.499767219561522	-0.255265476781296	-0.273296823467404	-0.296990964850452	-0.511335172110388	-0.328278192749603	-0.125920863252848	-0.377575302390031	-0.19602025204586	-0.522251319113969	-0.427334940253158	-0.309609196055257	-0.315382429342313
learning disorders	0.155473260870438	0.294976529571818	-0.12776418487503	-0.167995102351794	0.0603337384883419	-0.0622308801883601	0.0505559520300705	0.0953029542431291	0.29929718527973	0.192549716149889	-0.127565903429068	0.489743769241263	0.0220452836033112	0.267098210043102	-0.087964262365204	0.129316885308533	-0.410961202439136	0.163969027083316	-0.268178999864487	-0.386615430813823	-0.055690937208125	-0.248578142877592	-0.0990606278254741	-0.457596008164805	-0.0389575380308338	-0.0160370603532428	-0.105564351432817	-0.0839362581686052	-0.37461446267309	-0.145678003907523	-0.0443721597404768	-0.0188762193956395
dystonia	0.291629423742475	0.299827943562566	0.430151247647826	0.0149299740328192	0.131889546960125	-0.0916929000918922	0.300158553990768	-0.0250669158998816	0.498679401041285	0.840463907421267	0.0967621592550278	0.584123144057967	0.10644084760737	-0.0270147778879393	0.0608285840174788	0.510059436833284	-0.260664039366057	-0.0495364283517725	-0.123731611738188	-0.447000778155237	-0.00810079827865325	-0.22884537067378	0.00170927335598242	-0.435173663404841	-0.322951564261387	-0.122595580126929	-0.181320856231541	0.0326953669406264	-0.522180075200928	-0.349237709794449	-0.135162559140702	-0.249578927558629
marijuana abuse	0.247332268598028	0.143829859609387	-0.0272088427716392	-0.231860830899044	-0.196381959519007	0.0681973631268322	0.320496629477956	-0.0831829743111987	0.171734945208073	0.51671319313342	-0.353954416169824	0.0696585079980523	-0.0995121411407535	-0.112677812105727	-0.0771527782941836	0.290148534145851	-0.211990708875305	-0.190148449575266	-0.309537100184735	-0.107900985213466	-0.0841052705461478	-0.299490327770415	-0.13467073096714	-0.251065309383097	-0.130843061006136	-0.206260766232439	-0.261642508433674	-0.164418513141118	-0.2405088884916	-0.0929280296527182	-0.18610706504728	-0.120324880472659
