# Supplementary material for: A comparison of anatomic and cellular transcriptome structures across 40 human brain diseases
Source: PLoS Biol. 2023 Apr 20;21(4):e3002058. doi: 10.1371/journal.pbio.3002058 (PMC10118126; doi:10.1371/journal.pbio.3002058)
Supplement: S1 Data — (ZIP) [file pbio.3002058.s009.zip › Input/module_reproduce/Disease_modules_normalized1.csv]

	M1	M2	M3	M4	M5	M6	M7	M8	M9	M10	M11	M12	M13	M14	M15	M16	M17	M18	M19	M20	M21	M22	M23	M24	M25	M26	M27	M28	M29	M30	M31	M32
migraine disorders	-0.105351084049348	-0.00538478775680507	-0.0987910639345907	-0.31589820601276	-0.181744908714424	-0.208975295994268	0.00360208078779247	-0.354578185698659	-0.141646108603609	0.203705738492007	0.279496333600865	0.0145862386123417	0.0198743525080686	-0.121192199025529	0.228923985229846	-0.107672546229903	-0.264669160626837	-0.0833124217259067	-0.215888850923573	-0.696451010616398	0.342386956671262	-0.111871522721662	-0.289247545895941	-0.597929454754101	-0.310270219601465	0.127437237568786	-0.039990555357106	0.228635637310128	-0.530275395942781	-0.431096917857956	0.301061236903254	0.283586392936751
dementia	-0.386341530981231	-0.431929639545566	-0.407197929809553	-0.432272988227227	-0.405788622804555	-0.272431064696999	-0.264344760462878	-0.371810589180138	-0.319873823520162	-0.0784457329765989	0.361511964725383	1.09608429606811	-0.131596629018732	0.0255300435603305	-0.127804875553456	-0.495490645234522	0.0616362227218979	-0.0210941481454316	-0.244928354870811	-0.231048257777045	-0.0904420652089986	0.233330136788742	-0.0680683260459068	-0.109780072312488	0.268025859352831	-0.0903928690741182	-0.0532290419565355	-0.148551240366602	0.0123620261989958	-0.0232961963721986	0.0899835949165185	0.272759031432828
gliosarcoma	-0.450010573788156	-0.30442587758331	-0.226591186397886	-0.316528628992908	-0.218965641803992	-0.385471181179394	-0.456441080197585	-0.366644056844328	-0.317712958446793	-0.411606157804646	0.418764039521969	-0.0715377101931734	-0.0260519142291326	0.169216443603838	0.195235567297296	-0.638819412612533	-0.217199755678137	0.1782396692991	0.0528453784271634	-0.381390879504636	0.457849522211193	-0.12299272546923	0.094797014861212	-0.36469717579468	-0.00149839197091538	-0.259110908281514	0.255751241631058	0.277275493943132	-0.0553706072967155	-0.00298058377556999	0.289549421167094	0.672246628296701
multiple sclerosis	-0.566141110662396	-0.502982089757008	-0.373175421856501	-0.367910636280219	-0.471670345345442	-0.490801643411248	-0.527819298125351	-0.487799829905561	-0.50321859698706	-0.311880182080766	-0.194972805452096	0.0774314040781169	0.476663410204924	0.0240857765530285	0.406951755172843	-0.504447255585682	-0.266496732735227	0.299989247544416	0.220872164838831	-0.377015064031017	0.50402222133523	-0.043078736335332	0.222590655486983	-0.344409783514349	0.743645314058918	-0.0990703540227433	0.382023114827122	0.431493800504016	0.0525278991985785	0.16842340032926	0.375481086924459	-0.102163994400346
glioblastoma	-0.208146885196337	-0.105277694015204	-0.0681270657318256	-0.274600376574592	-0.211032076050871	-0.313365948002412	-0.248393378418603	-0.405967316098131	-0.203983939843585	-0.12009334403729	0.350715491014006	-0.173654736640143	-0.09603720523017	-0.296780478615604	0.158808707472031	-0.260820328903224	-0.285243124991981	-0.113852117804544	0.130113893442775	-0.00788460278948525	0.523432945865781	-0.1069304114243	0.357746293259542	-0.038943944995513	0.329196423389123	-0.0185800397975227	0.411235745971464	0.316305757628202	0.179680628732925	0.268121984772045	0.458802933681839	0.49757681285198
glioma	-0.27273651338208	-0.331608173732886	-0.329407538268703	-0.315876514156916	-0.356316249860585	-0.194308733305328	-0.246895288499343	-0.258056799530699	-0.278451019546277	-0.164916869688513	-0.0735018927468409	-0.0691044668530243	-0.0972157267192608	-0.0317668315940799	0.0137356965367311	-0.318330247613012	0.138162358960184	-0.0300999192071882	-0.0109733536969216	0.118157820707378	0.140465653158387	0.23302973631903	0.177521480943341	0.245836163743959	0.212200330555702	-0.0564292524530726	0.22236301540948	0.00290345632360454	0.324352635198256	0.30147422743046	0.172278567632324	0.0936235630364164
frontotemporal lobar degeneration	-0.314170236385075	-0.407187672978341	-0.254742715824612	-0.135104592759688	-0.40560277911791	-0.063972322468478	-0.256491022720104	-0.316295509050461	-0.432228218662075	-0.265351056811613	0.238102946455835	0.0112661296618133	0.0204669324513527	-0.25994455829796	0.00793139048975254	-0.265329329450424	0.565115874147355	-0.0675884599989669	0.0166460503907137	0.518498989565461	-0.301225888054661	0.550351801357894	0.0503860108967513	0.749570110784195	0.053796287210375	-0.185201564408519	-0.0870631045530187	-0.411846946684293	0.324511915999603	0.365943067200109	-0.288528150691596	-0.530897130544791
neurofibromatosis 1	-0.152969083193547	-0.279468896015768	-0.137979775205001	0.0282971006782523	-0.179621881471531	-0.0052059092807289	-0.121993333676481	-0.00562878281018758	-0.222928455026473	-0.103609187419906	0.0196086884035764	-0.209466471019919	0.127174526200403	0.0238433664793935	0.00302947959252391	-0.168671427065085	0.304945009442173	0.0803907691057377	0.207739599104661	0.433820976118788	0.00131711486529393	0.368928622656663	0.155971144887564	0.510085528107575	0.213224097289917	-0.0489250381040811	0.156079676609628	-0.16041235736926	0.401419893140964	0.395486731489321	0.00115089089276708	-0.208275713717235
spastic paraplegia, hereditary	-0.0257175311859412	0.129403833980322	0.34272052082534	0.406727852874	0.274865609969814	0.0357105327523101	-0.108133273922606	0.147800825913816	0.0707251681441156	-0.306216705008153	0.113981239025456	0.0504424726501018	0.201906298897121	0.145438078986251	0.35929124854421	-0.0680319428240848	-0.13859815519326	0.271129070036956	0.475289219981645	0.284416795530647	0.0563907234131317	-0.267587915250494	0.293356550838375	0.0795733268507935	0.188457213421539	-0.344357424866851	0.121269097902452	0.0180460294139601	0.174139061064103	0.28020162836032	-0.184083718556499	-0.160878812148707
alzheimer disease	-0.248331779278021	-0.176794559082812	-0.114388980840899	-0.131541844702033	-0.16992754607947	-0.211890445672297	-0.212507618739586	-0.230937622142624	-0.215068630882986	-0.130905597353341	0.0607182911273477	0.158053944078708	0.0994036966650522	-0.0813607076823283	0.108759957068836	-0.270019890789802	-0.0559029908439227	0.093463161587757	0.125539396782403	-0.0779560885353192	0.25275881355111	-0.0402057237998557	0.177778550444475	-0.140923171315795	0.321463129288583	-0.247546800671686	0.189147930337141	0.178124115144083	0.0775101933694859	0.13081039567489	0.057234381299441	0.107392099653679
amyotrophic lateral sclerosis	-0.056621677903564	-0.087428813662399	0.111835073096287	0.137216124757324	0.0588491289701894	0.0197008988495022	-0.0295346469056959	0.0689114386137195	-0.0703943570834739	-0.0491827466566056	0.134770816067356	0.122183248358736	0.0484787033116885	0.0189060862465584	0.252700781603143	-0.204067520229669	-0.203985310897521	0.140005864736813	0.284404787418085	0.0574195453410228	0.0655337229351498	-0.185058982252387	0.129134288657174	-0.107436891222598	0.193869571731943	-0.0568595117689823	0.110356152229472	0.0838494793285382	0.111968368324547	0.0321424988168355	0.109335100608277	0.185345062929885
williams syndrome	-0.0390186355464784	-0.054239882757971	0.0781505868237048	0.0582564800619004	-0.0218818924507501	-0.0394887516876408	-0.113300597773368	-0.124355959135347	-0.155106203188795	-0.208604856198296	0.347480588152676	-0.215586109867477	0.242621515427556	-0.0937122989646644	0.152156417956226	-0.153082268416839	0.0961877683880197	0.0056155099658212	0.0438163164261547	-0.142648035374558	0.00373433374703826	0.130214608889124	-0.109581676433391	-0.11103663498351	-0.140961509045361	0.229976520711217	-0.0439798960955831	0.018278600280185	-0.21993221489866	-0.124677246629638	0.0255822944331929	-0.14747173146533
astrocytoma	0.226506929909182	0.233059863928657	0.00661332842278881	-0.131499176023728	0.0819632507108882	0.127868784953693	0.174504881260021	0.0856948023352646	0.224836328540243	0.0988002658866244	0.237866740477878	-0.177549242744192	-0.512843863031606	-0.124388289970701	-0.317832496188044	0.0410835722025406	-0.0104038395000527	-0.300484964257129	-0.381344751456643	0.0563990315995691	-0.207055101988765	0.00766255499221957	-0.0598847856942338	0.0938970302303023	-0.248351282591392	0.22258692302864	-0.116902798572658	-0.198081398998972	0.0629107489358535	-0.00339180670521491	0.182972481973181	0.534402484460675
parkinson disease	-0.077507840401378	-0.10218367730885	0.103905518667956	0.181952458275792	0.0882841902871177	0.01698772049686	0.020874726655877	0.114951612211873	-0.0337566524885857	0.237159434936419	0.0575380742825935	0.667972211641897	0.191640014075722	0.201847855177757	0.207539782945908	-0.140559313908438	-0.272740327660391	0.305814063815443	0.2471608845782	-0.0907145785882027	0.0107137849880123	-0.283351307117711	0.0130757437455631	-0.263507725697149	0.265929978177975	-0.146296542383515	0.0338196157099042	0.00864223960470991	0.0433996049501585	-0.045903548192025	-0.0485551849238124	0.0482572765158892
ataxia	0.182462776109856	0.0187791652159027	0.360185671038763	0.272894388584906	-0.00283154705415928	0.312508284385068	0.489002046606847	0.0974572058885836	0.00477396653009046	0.764573015268423	0.577378341661126	-0.161511160132386	0.033287158558576	-0.216428169743939	-0.218908860950572	-0.14507885513597	0.371643418880603	-0.280258492018096	-0.314756947419229	-0.373772844776019	-0.382503501840455	0.197320229014322	-0.586226887003151	-0.320532870018898	-0.408028214639505	-0.290732844745227	-0.554973928169207	-0.451023569883491	-0.539693292093927	-0.482084884243097	-0.60814378554824	-0.202735446924151
language development disorders	1.05889260451281	0.784804017965008	1.11692666616725	1.06094723407389	0.689041241579114	1.40621490089248	1.18717764480728	0.948270492951377	0.714600707408017	0.456067556487451	0.882342590281758	-0.599009876415657	-0.474376619570714	-0.703230643355215	-1.08516475378527	0.410413565601507	0.097839145491552	-1.12997981445297	-0.678112926293905	0.154940901651236	-1.04162476147988	-0.348189783989615	-0.913488827181371	-0.257380894786896	-0.795803519394656	-0.274278910673887	-1.12898925475441	-0.992276211580852	-0.683044977056047	-0.809914799565233	-1.06175225339328	0.208280514323179
epilepsy, temporal lobe	0.143918311019303	0.0793081321893785	0.393613212713651	0.281924891461038	0.0555443739093883	0.230622614519494	0.288328501621726	0.0649538922188236	0.0786588361334031	0.242951815235066	0.411065449986624	-0.376942673604023	0.176424976384636	-0.334879292000563	-0.194682628312019	-0.000751833634519598	0.208445265496462	-0.35864001100436	-0.200829667334253	-0.329717590010145	-0.150581077904233	0.0196035514520658	-0.427868763304409	-0.364375337483901	-0.376503745898193	-0.436865166952648	-0.422000317313858	-0.204373169587723	-0.415681444035076	-0.375420716580461	-0.547106116475251	0.0592347074418785
obsessive-compulsive disorder	0.437476955231417	0.233444973313526	0.367382033414113	0.543027750748405	0.160043867476859	1.16326304083426	0.76170243974965	0.663239019272566	0.223405106513221	0.404955149722776	0.781796581313992	-0.251379203492413	-0.215521502774123	-0.127803540252619	-0.726124687945952	0.164610618340729	0.404481986377674	-0.666291706855833	-0.757576356263476	-0.195260386095215	-0.924498600437363	-0.114393208546806	-1.03460215994687	-0.370805336341359	-0.933451117524413	-0.539650953902302	-1.06521871143835	-1.07285121789293	-0.74141940741368	-0.607339337179149	-1.15490005622894	-0.132408962375767
depressive disorder	0.22865874847017	0.172509783785768	0.204811146724126	0.15215689451747	0.215653957253287	0.267768401336457	0.351113374720702	0.256663142064215	0.235073987155197	0.445043318990278	0.2703015478119	0.176780171926639	-0.181374209436366	0.113889090935918	-0.196278341222736	-0.0338896782977922	-0.163801313343486	-0.117642726063765	-0.273885545944903	-0.258034072335998	-0.257147606705711	-0.309229271496853	-0.357843580776912	-0.407919345956622	-0.337745224735021	-0.229511123107549	-0.360729911683989	-0.209799543242305	-0.356540907831611	-0.35882306976626	-0.309866679649197	0.213036286665688
bipolar disorder	0.321216097558738	0.27582302638272	0.357271483512363	0.249727268104759	0.286945367795039	0.296106224830502	0.37621326698235	0.258885769332449	0.294372141726132	0.34090757679885	0.417581438744486	0.086876460813397	-0.160988789803229	-0.0616308567006552	-0.222209437397828	0.0572263685299007	-0.0984382061111142	-0.224187083395604	-0.236182139039024	-0.209279235571129	-0.255411114670442	-0.238749881286956	-0.333251644412979	-0.345810443791915	-0.332237406936422	-0.206558041152636	-0.363409108822296	-0.210414624638161	-0.357280089004988	-0.375535655299936	-0.30262574232515	0.274841541294211
autistic disorder	0.337382903067394	0.28433289964627	0.290736084256791	0.235905404138907	0.327210844788671	0.379970426314797	0.384688830452841	0.381253740609457	0.376006903713905	0.238807425589851	0.37700413361073	-0.0309475285127686	-0.281204849636206	0.157796157444894	-0.302916615709246	0.105129991142321	-0.125726039466145	-0.183963657909214	-0.341256261703645	-0.210551138819959	-0.284963045096616	-0.279590178237848	-0.381406540015292	-0.350722862014811	-0.426430003085842	-0.188446793736958	-0.397351650710022	-0.249754238230254	-0.384945113488076	-0.398944689670072	-0.296173525342344	0.307665903490677
schizophrenia	0.227742991470875	0.199515820075603	0.230171590695847	0.176632434564959	0.207409853914182	0.24477327379307	0.267365725035945	0.206171323648025	0.215671340674302	0.206646474320422	0.268470488034416	0.0406640914588253	-0.135578678979963	-0.0081283693867938	-0.18744162354272	0.0310495769880921	-0.0912520281235004	-0.150986595240774	-0.199236037752712	-0.169023103546437	-0.183125571884662	-0.210884897313281	-0.251819844601054	-0.283503614090471	-0.260252427169039	-0.183285114230252	-0.267247173480208	-0.168863346973839	-0.271971928674847	-0.260470871919506	-0.222870204932442	0.220364288244378
cocaine-related disorders	0.611438001923854	0.437044610699516	0.337494801008158	0.218577855211	0.386255485224008	0.50790500435845	0.729083694208502	0.484856775895682	0.555304898524758	0.743602236984357	0.276730134917541	-0.0571780900859153	-0.436804759100364	0.0517144076651314	-0.536520726694672	0.29122865085348	-0.113700462775636	-0.390874740656946	-0.530286789095015	-0.129115192302839	-0.522794278115323	-0.348184280761723	-0.514818078375639	-0.302089475472624	-0.560757082040486	-0.235028013106295	-0.590125103398575	-0.437166845312574	-0.447288605901594	-0.499391877488676	-0.500316442237787	0.304960641077578
substance withdrawal syndrome	0.505875185316567	0.333270755811399	0.242896839585884	0.215631906517881	0.391807321380745	0.584021853874623	0.579855442130106	0.506603260066593	0.498508172580731	0.545481952904802	0.224810836620756	-0.0554307076992231	-0.300962759348096	0.244599346315165	-0.512235230173449	0.255782981251631	-0.181945937242092	-0.20443516290315	-0.552367449299962	-0.35231150714558	-0.54670136080775	-0.425295507765074	-0.61538415909269	-0.503915491596311	-0.646255891201338	-0.299655319323938	-0.66984749582432	-0.419043416661611	-0.602328014505593	-0.591306012785981	-0.570167630654847	0.100119024630715
hyperalgesia	0.274416824505117	0.281005352260365	0.10579851717278	0.0505743189537	0.141536199859793	0.228811083781825	0.287866541815384	0.133886576680251	0.213366075082735	0.227201636126495	-0.0283492035774621	-0.133323076325847	-0.0507615935575077	-0.0672904262474985	-0.322939632207625	0.0284815720703179	0.114006386424274	-0.254722242596752	-0.49487595383846	-0.46985499771189	-0.377896193049556	-0.0174353091921073	-0.550421368891473	-0.435794063675804	-0.337668153218852	-0.12602913874051	-0.515216805738856	-0.248571748177898	-0.524073926421659	-0.547242063633241	-0.369969845943333	-0.219497378478801
heroin dependence	0.4111449075965	0.176111022034583	0.20044966924152	0.231338530373665	0.147440649665622	0.444460044115608	0.733908816421708	0.400161550440055	0.294082652804332	0.87276023348733	0.0198803549133807	0.0437114782680379	-0.0345432749145196	0.0285182704191185	-0.398674822026291	0.422965482520513	0.0861676736473889	-0.277537628667858	-0.495273137190821	-0.321506174638073	-0.604382979178832	-0.0589647662236605	-0.70365020636196	-0.327069660612192	-0.437700306797904	-0.119909696889177	-0.667514825009363	-0.510393621282872	-0.547944715658064	-0.573622060734889	-0.578345748292154	-0.247092101416689
epilepsy	0.782114309728883	0.581797004335898	0.742645486910522	0.694113118306551	0.505096634333882	0.827060430079659	0.740409388897961	0.683354717157753	0.617099038906042	0.305225168372773	0.23317427081817	-0.316573286662326	-0.182956970477603	-0.141428914525971	-0.366406599190904	0.563119650847821	-0.123401858939712	-0.394145968707004	-0.26239294312636	-0.102496192716264	-0.528919170924114	-0.416220954889073	-0.587276413655133	-0.387386160653392	-0.47555385523684	-0.206708165749379	-0.653001639437675	-0.507343784493965	-0.542013878907288	-0.570662104960712	-0.638390160669959	0.130682423978596
mental retardation, x-linked	0.872476051194309	0.636170721300002	0.632330492134643	0.61099706770207	0.842504664834197	0.675740913891845	0.784154710782019	0.939674285460397	1.01355084912311	0.371207483059225	0.297782567230366	0.00548487079875281	-0.575266711076781	0.42205939546042	-0.633250537269495	0.606231286333536	0.0472122000911184	-0.227723389081026	-0.536483398826915	0.00933602203379263	-0.777080874296096	-0.307833571698914	-0.563011995618829	-0.156267445102563	-0.67939488853371	-0.399647309025475	-0.767498441947291	-0.575971160274718	-0.406609879373725	-0.562715722676486	-0.717462599805084	0.481615832048336
alcoholic intoxication	-0.0326892249287214	-0.0390032552153337	0.119851110389516	0.0464080126519333	0.0469874287568288	-0.0229382008567676	-0.0273679411051365	-0.0574783988373523	0.0158911881031532	-0.130232079102913	0.468350911541522	0.631550829044274	0.0197271216990431	-0.0657700170246931	0.0445681473153672	-0.0413572031888187	-0.179876940167876	-0.0243263621286297	0.0110222770943958	-0.225118084034678	0.0417402572947517	-0.148419944244453	-0.0441251800342751	-0.239997243323886	-0.00280105434348588	-0.103749862084863	-0.0637178867606531	0.0245646422261211	-0.185066532262431	-0.163204008717566	0.00451521151608755	0.240709320550223
tobacco use disorder	0.197371741785862	0.089255977968329	0.0774351016838591	0.0514946862156067	0.100210502677151	0.295348552711772	0.237460825009364	0.144045208731868	0.205915934875016	0.328121756235897	0.398476170046594	0.319865358077888	-0.165238007585961	0.231786391515162	0.11318776342351	0.404096396530252	-0.0190182440311551	-0.00377399954015021	-0.446188932534183	-0.402726896899687	-0.283715311020313	-0.0964756239014191	-0.598286965842991	-0.332717597586788	-0.61068081398929	-0.225907128242518	-0.507913742682637	-0.409926180678922	-0.701084475650464	-0.505888361956664	-0.416796011750449	-0.0912853024215048
huntington disease	-0.10199812997814	-0.0287634799325843	0.197048650389281	0.200118322394362	0.176453061797997	-0.0500803158973506	-0.0685570973810839	0.0477379464308071	0.0743131265620922	-0.0754112912535051	0.531319586928347	0.186151399388322	0.117208936579916	0.389294871097229	0.217120106350137	-0.162537033328684	-0.173046767449066	0.347720675583403	0.191316673979987	-0.306530272554358	-0.0559785096376272	-0.213852133540954	0.00439244528369443	-0.337441821627688	-0.118938828963122	-0.295967901870919	-0.104540908597916	-0.0353092674774541	-0.200910355826497	-0.134122672861488	-0.204174417064436	0.0164270973479715
parkinsonian disorders	0.0524961001393586	-0.0121375578389497	0.407706757422115	0.507019797493556	0.326611161265449	0.251235309685943	0.246349133882624	0.360247074437014	0.113960327489926	0.330874833420277	0.507590083613287	1.89227786974602	0.208262691910432	0.138187644156013	0.103081354468793	0.165988284698473	-0.349944301009285	0.283028571112315	0.203967663813059	-0.088346721035744	-0.204659804522702	-0.516245628902954	-0.228133116728222	-0.452648426593529	-0.134540318067582	-0.409967663188327	-0.27649618595266	-0.165203847131665	-0.265102564907949	-0.298142331990532	-0.440710247878619	0.0950309180452762
narcolepsy	-0.198417603373631	-0.232256481195932	-0.248230156879102	-0.115649813596749	-0.242955511263229	0.00510088395030934	0.0481540270344518	-0.0248126953604315	-0.224311515923814	0.481312208261914	0.0301662837644415	-0.385151754824615	0.366452861773977	0.386889514409132	-0.174224362134599	-0.261819303232513	0.0484635213189976	0.111216682936866	-0.275372801546231	-0.205872364852487	-0.236994634474917	0.0384876286550329	-0.39405100890863	-0.0884471441700588	-0.0221847960653725	-0.208005526631674	-0.282117489982759	-0.378527892141625	-0.250053290273577	-0.154462554560243	-0.279872086242202	-0.309358438101527
neuralgia	-0.127359586659723	-0.124759424291103	-0.486730124356636	-0.545276952384937	-0.0394116175070125	-0.320454074611746	-0.075755889857058	-0.0371373101284794	0.160826588230212	0.142570647905431	-0.342885280019133	0.614482221225828	0.0111580419929657	0.99860222779554	0.047906653462717	-0.246667675173063	-0.28754027148691	0.384534687675213	-0.614631613203605	-0.863456841741528	-0.436156377677092	-0.222273318652712	-0.506519507346224	-0.633897520129778	-0.461834950167414	0.237691455810643	-0.439597152499524	-0.170410015387972	-0.574246585142435	-0.534854197406075	-0.0219408590309696	-0.264079952861856
seasonal affective disorder	0.537798743160274	0.40484358495084	0.494995764772699	0.378557623390076	0.435661406858651	0.666146548637837	0.673034236631063	0.547581805673065	0.531101977791088	0.406351761690507	0.982273304262341	-0.384427743022793	-0.585768023090812	0.0437624478835109	-0.698859411243589	0.221905112444906	0.105688548305684	-0.538246083161268	-0.653821631248494	-0.216532527133726	-0.656603175715489	-0.089934996247731	-0.69912332981038	-0.220197141508814	-0.844728227354144	-0.126831758639843	-0.741058911137168	-0.583064696495745	-0.592703162050905	-0.630038120473119	-0.516777570409062	0.443383733253931
amnesia	-0.111942401558466	-0.113850927472298	-0.164322030464386	-0.106852844420391	-0.048590508609154	-0.073139951964276	0.0672135963527472	-0.0231808530370979	-0.0546852418477453	0.35804123193008	0.0493005546845401	0.041999372412912	0.148606759677045	0.351533411300264	-0.0161205848194903	0.186425169123219	-0.265669163267754	0.281678345210294	-0.246896053453278	-0.319702047874352	-0.31238226977977	-0.406581545067214	-0.35650384990852	-0.390867481004223	-0.375914788227378	-0.394137092558359	-0.387002303957728	-0.2237092029775	-0.397660489780762	-0.200546252658469	-0.483078202789464	-0.541489750563616
amphetamine-related disorders	0.101201509163076	0.0725371897175613	0.0368308919845347	-0.0534949277991303	0.0549269879088311	0.0542217480157569	0.18584611161044	0.0429612588682848	0.155206757427753	0.53549452549278	0.15902861458312	0.311867801364692	0.0320073366018961	0.112821482442496	-0.160137523215031	0.0683453030404915	-0.195741278770756	-0.0815734647534709	-0.317657729990954	-0.395299368101563	-0.253941948831149	-0.242865513464977	-0.358351718984245	-0.399260778053241	-0.244318681173628	-0.126265232998924	-0.34005585304023	-0.19534312673778	-0.392269529298677	-0.361114109887002	-0.227364675416873	0.0144217506529641
learning disorders	0.0224963400577365	0.116116442655351	0.0489895835362	0.0777872369996661	0.086565020903534	0.0867706337901349	0.117005287977405	0.113377918578021	0.00611875621050054	0.387112496463914	0.14334746904284	0.342157703113669	0.143297923039744	0.281254956107037	-0.010617370346378	-0.187452819726516	-0.333855283514185	0.149140920861569	-0.0843739971683091	-0.210412820899575	-0.0725813451013776	-0.428413289568037	-0.167231284150332	-0.415768073065565	-0.106222657102905	-0.279434166168953	-0.151020531583367	-0.106492600004203	-0.237684288403573	-0.149886328748514	-0.214438556910009	-0.0367646545453819
dystonia	0.314889790396826	0.380600534370838	0.482648085712586	0.344382173649684	0.545071222999593	0.0797245261010768	0.348802999743925	0.327755542303052	0.465820901689484	0.699490508199106	0.354123436173808	0.940066960210304	-0.150486330680891	0.236809424479521	-0.0955198624043035	0.290031893949567	-0.301079004948174	0.116515158931135	0.051238299322769	-0.210245389942886	-0.0591309988244502	-0.399708366321383	-0.0300789670132521	-0.337709023972989	-0.155255194402441	-0.274703299230651	-0.138800917436109	-0.00276357419164302	-0.2614477457849	-0.269786650911798	-0.196842628223758	0.278110186172701
marijuana abuse	0.0834860485396532	0.053433120316391	-0.036668069035911	-0.102097519220066	0.00356147284901761	-0.00170644520811229	0.262891722158897	0.0360407921419601	0.0695703780685166	0.820989402984888	-0.169609745186665	-0.0483775351108508	0.00706240047792824	0.162535791123979	0.0357863890007887	-0.0206527522108867	-0.254084469392176	0.00622281314784608	-0.0748107355946956	-0.00584791141898664	0.0658633841095884	-0.301919576569916	-0.0285152941709061	-0.179089565024696	-0.0834257833813959	-0.257045866938539	-0.025775393151185	0.0610905106983908	-0.0529079747570392	-0.0303840472442955	-0.132313173651969	0.168588515347269
