# Supplementary material for: A comparison of anatomic and cellular transcriptome structures across 40 human brain diseases
Source: PLoS Biol. 2023 Apr 20;21(4):e3002058. doi: 10.1371/journal.pbio.3002058 (PMC10118126; doi:10.1371/journal.pbio.3002058)
Supplement: S1 Data — (ZIP) [file pbio.3002058.s009.zip › Input/Cell_cluster_disease_matrices/substance_withdrawal syndrome.csv]

	inh l1-2 pax6 cdh12	inh l1-2 pax6 tnfaip8l3	inh l1 lamp5 nmbr	inh l1-4 lamp5 lcp2	inh l1-2 lamp5 dbp	inh l2-6 lamp5 ca1	inh l1 sst chrna4	inh l1-2 adarb2 mc4r	inh l1-2 sst bage2	inh l1-3 vip syt6	inh l1-2 vip tspan12	inh l1-4 vip chrna6	inh l1-3 vip adamtsl1	inh l1-4 vip penk	inh l2-6 vip qpct	inh l3-6 vip hs3st3a1	inh l1-2 vip pcdh20	inh l2-5 vip serpinf1	inh l2-5 vip tyr	inh l1-3 vip chrm2	inh l2-4 vip cbln1	inh l1-3 vip ccdc184	inh l1-3 vip ggh	inh l1-2 vip lbh	inh l2-3 vip casc6	inh l2-4 vip spag17	inh l1-4 vip oprm1	inh l3-6 sst npy	inh l3-6 sst hpgd	inh l4-6 sst b3gat2	inh l5-6 sst klhdc8a	inh l5-6 sst npm1p10	inh l4-6 sst gxylt2	inh l4-5 sst stk32a	inh l1-3 sst calb1	inh l3-5 sst adgrg6	inh l2-4 sst frzb	inh l5-6 sst th	inh l5-6 lhx6 glp1r	inh l5-6 pvalb lgr5	inh l4-5 pvalb mepe	inh l2-4 pvalb wfdc2	inh l4-6 pvalb sulf1	inh l5-6 sst mir548f2	inh l2-5 pvalb scube3	exc l2 lamp5 ltk	exc l2-4 linc00507 glp2r	exc l2-3 linc00507 frem3	exc l5-6 themis c1ql3
adcy1	6.31914913207124	7.00680818830529	7.11153834144218	6.7201540807864	6.9745279886362	7.40884746731067	6.18133045311849	5.91450543205886	6.31104073013065	5.28886981248252	6.06008286678517	5.79744901581261	5.23237886654594	5.82712428860388	6.3572842155669	5.92629873486118	6.2584358486375	4.92904262332579	6.14914616877034	5.81690779500267	5.58925998663665	4.86827502789487	5.47210704794849	5.67349059670055	5.92408157384686	6.6313782606995	6.13354102044352	5.24127077093611	7.25946320022277	6.26525949824106	5.66211495801238	6.70079421827701	6.31290881105133	6.33681807510981	6.38141232664714	6.16348297888481	8.52472366961912	5.35219946772935	7.3377580841929	8.35586659533017	8.07966253317253	8.27376646114156	8.25235913564724	7.8910014052642	8.59537441763438	7.61027359081196	7.79237204729734	7.8694768702442	7.68330530602793
adcy8	7.79351102066149	5.93357115590999	7.53268356007264	6.00929250128743	7.18233228986171	5.56226506137899	5.6032749996601	4.4551934766862	6.71317063930048	6.19671277569865	5.11866466324114	6.3472828768128	6.57422383520556	6.38700432498864	5.58247187446034	5.42437257400032	3.41957975830571	6.63594987452774	5.75047498421863	5.51249581470079	6.45018196808545	6.53626958671148	4.36657409205737	6.73688537809191	7.20152577260363	7.46566817019348	6.76715812430268	4.63475638714503	8.63452634042141	8.51818010663719	8.60419272376596	8.32164350108309	7.77921449884467	8.31897537485919	7.13083768658653	7.83406419876144	7.33867735542054	7.95576500646477	8.43047629530331	8.60932097347233	8.60416288288428	7.80041299293838	7.97270060373744	8.31034103729403	8.85311709203891	1.62983904658122	4.31365347165889	4.56455457389514	2.80481734062239
adora1	0.496995077377591	2.69411289725606	1.15988066362035	1.04221320482161	0.911834163327201	1.5189831261868	3.14042603127319	1.06142902162028	1.29138715404638	1.19804459074539	2.0287561851311	2.58698138830343	1.87893343979122	2.21854189331899	1.3793180968241	1.34452855792115	2.37520995574863	0.634398331146394	1.86503651035457	2.79391862390338	1.89281805367948	3.69456498498081	0.447106313907701	2.24396492648683	3.25316567288344	1.88894996690582	0.519374174862572	1.32830086077195	1.89483057690469	0.91985327630498	1.21666492859936	0.00932848662155151	0.0695080433859255	1.2035393244987	0.990182515326262	0.543960426708967	0.0764244044720955	0.0575051216268529	0.269427850935213	0.0263681874099473	0.482362339744255	0.826496789122896	0.747594769313995	0.100351815500423	0.152765241730245	3.15279585914231	2.99393629842434	3.26953515708582	3.61126113340041
adora2a	0	0	0	0.105585818887339	0	0	0	0	0	0	0	0	0	0	0	0	0	0	0	0	0	0	0	0	0	0.0197671306115441	0	0	0.239713254021364	0	0	0.0176889349037975	0.207038435783112	0	0	0	0	0	0.119445944742134	0	0	0.0913378616454468	0	0.0208065581209004	0	0	0.0249558128358123	0.00610213876074218	0
arl6ip5	7.99222953264038	8.70313144720611	7.83054551158893	8.0218178727311	7.77787596517534	7.83012900459619	7.13720446008707	7.34574841828163	7.23799198638284	7.63436336024474	7.69011434910902	7.4615015063135	6.75931023026803	7.38426388533502	8.01721493874649	7.42593478905513	8.39311160733741	6.69006064464308	7.61930473522151	7.37906948453933	6.64843441497124	7.83565606673779	7.90370391088906	8.08821662849407	7.86241246593109	8.01792228642636	7.82547332636785	7.80311675150244	8.03176663796156	7.94816083993911	6.48039110012469	7.50638259080189	7.56022369591806	8.18869692243757	6.89338417686649	7.89923251150315	7.48685799503693	7.8315367940152	7.60033905240215	7.17151814360829	7.33867265776108	7.56095066822493	7.16757805120927	6.94366556380687	7.74514229159798	6.68562737956815	6.61686741932991	6.01649408395784	6.72271285667312
avp	0.0824604578108203	0.0397374197254926	0.0868246690911158	0.432373083750495	0.108177164556873	0.251742018021855	0.3047464330547	0.156810298142466	0.0579294342335818	0.0568880990773642	0.204751240817182	0.0448743222285982	0.0254891073681368	0	0.0569772471513109	0.0909078589894051	0.0583129763112325	0.112323241572111	0.0604273194447438	0.429620987851266	0.0846274456019967	0.102126046597466	0.0526560543650294	0	0.0339197916186752	0.204813829938923	0.0311857503133584	0.0305979787957196	0.0509907064641486	0.0978122340264488	0.120240913609082	0.0270491939201628	0.104861101557911	0.891081408898346	0.814258163522149	0.237931295635616	0.0260040244032053	0	0.881136884014537	0.150973527718043	0.0535487369995482	0.314879856622979	0.268376552862313	0.0987794993663503	0	0.250080800061858	0.193723406784569	0.346070168384454	0.256871074476159
bdnf	1.60411931288736	0.117013517461891	1.13183785473556	2.63132239368278	0.042137667795433	1.50513302979316	0.00977989723489728	2.12267260619123	1.21933931305139	1.06487949793565	1.48449520547375	2.35275486830681	1.29699318809705	0.0385364110629384	1.02701608135321	1.15627234788961	1.87623715869358	1.89468380011402	0.0589226894715549	0.714730063986588	1.49582287947894	0.0528839998702486	2.92854447939007	1.65000417840232	1.39898014001586	1.80490754275535	2.01005623954917	3.54910675008511	1.67654785338106	0.457229028671912	0.417435536216551	0.305926644883062	2.04598640969415	1.92606147285054	1.13662258592153	1.36260156930674	1.0458083422295	0.957046065069894	1.24019747271488	0.0601359907939103	0.641930626211981	1.5513572816801	1.98800834950229	2.48548935041511	0.11573505725042	5.03944109731091	5.96570171501544	4.24158082552557	4.90216397541218
cckbr	4.59225919143183	4.19136238588211	0.758618648059798	3.3389989613839	2.71510341492465	4.45610707093558	0.0479856009703199	0	0.00855084717132775	2.63895780441727	0.0896242753804564	0	0.714906454511194	2.763409352208	0.075813173333292	1.96477899698745	0.0134635690405517	1.30983583267558	2.34853572616932	2.42370289887884	1.02438338618042	0.0736908427602257	4.23097120503932	2.2043185467875	0.761687621923379	3.46777202311682	2.85025608214483	4.67036388381033	2.65596405884351	2.87748461567628	3.31277456870272	2.85991052568393	2.07763462448597	0.289725369705292	3.634499175525	2.57446671542065	4.32330060500972	3.93694840286893	3.37824702647684	3.39713594613697	3.1101544360649	3.28508911858592	3.73029593630346	3.85334691992906	2.32433070483915	4.68579019783801	4.50576408205005	4.13683504075087	4.3950566418571
chrm5	0.0337944263292373	0	1.81773915549676	0.23747132903581	0	0.0358316287871358	0	1.26753471941783	3.66116854613664	0.596422243485807	0	0.245522435486645	2.89923276858183	2.7325259112449	2.58292309690516	3.50677760985282	1.8104342604985	1.50686740026032	0	2.25783637606085	2.31135695236156	1.5842165788544	1.81444612319646	2.97364724969573	0.6301474035683	0	3.47090887496666	3.63483990175156	0.0487039950548285	2.75970344679135	3.05956148035185	1.932365129835	1.72271606994153	2.04250518766379	1.55770399111695	0.372616529241822	0.392177246466836	3.93284449592783	0	0	0	0.360124322497095	0.727262087001363	0.97532482936952	0	0.897470843333262	1.62672849244414	1.15406624252531	0.614245346381277
chrna5	2.19406583084939	0.0825448514988578	0.596646173824967	2.05420582938651	0	1.00956132455051	0.192424397251892	0.192823838423064	0.209515688708547	2.09492112987744	0.139729575823385	2.9432783675133	2.77360284598882	2.34286096140858	0.227924856828254	0.221232452889014	1.03142196070239	1.23959721872297	1.30138386982762	1.01036502756964	0.165587658591476	2.34238506523284	1.94989915586282	0.0459891762611087	1.78193571544294	0.169371875147072	0.388600488245349	3.40325592846368	0.863138872789651	0.962738413492886	1.18930291886604	1.20672638282939	1.36694329907608	1.06109773297629	1.9076320695492	1.35010770644148	1.99548748928856	2.74195872838221	0.113001396059635	0.562624102592189	1.88401270693668	0.776038646197925	1.95518842794976	0.660524366560854	4.48280320717724	1.42124481996708	0.646406484279011	1.47839894008634	1.30910930845488
chrna6	0.0521894135990747	0.0399628322676022	0.124128671933759	0.31063813433703	0	0.189589572547924	6.15995898863439	6.49212790452202	5.4166067403446	5.37176895354426	5.91029327733419	7.2748418144318	3.12095489438916	0.186767051288457	2.70530212879741	1.25194457465661	5.97261343202015	2.65428072467009	1.42816238806197	1.01507673148314	4.01179879746886	4.11410454386157	0.306943056789559	5.91486527109985	5.6628618702925	5.46165164200087	5.11564265828172	3.82917530761895	0.0374126711575964	0.164756960634902	0.13229114431487	0.031965696171125	0.0478103743046754	0.0934268119741101	0.44460258403471	0.0861880220256163	0.0223465479907374	1.00332887583849	2.68949759462409	2.79441944318959	1.18732671401173	0.0720156060624346	0.226680668816145	0.0685046934248525	0.0750921911224926	0.361073172212801	0.751697095810911	0.561231591307447	0.202062792179383
chrna7	8.41746484312847	6.71557712463927	6.60208430748829	3.51764603399898	3.38438960160831	3.08136526301507	7.66484861119456	8.54431931080008	7.90680042675522	9.63062368623038	8.8938621672873	9.28703842216861	7.94538698078229	7.87740400737369	6.09432017322095	4.66438389630877	7.39897144280619	5.73706687772125	2.94425131819084	4.85109858034015	7.03385880911996	7.16345727332529	2.56186298064413	6.81771021052082	8.3756852947423	8.11321520748931	7.60837323530166	3.32737600158772	3.16043318028456	2.94411142355081	2.1330553037864	2.35596766105992	3.80946491709889	2.9622025309206	4.13050534379361	2.29401640326756	1.74037579931426	2.61515544440066	2.42236612084109	1.9718351994721	0.940145847700961	3.5508316549049	3.0732037006935	3.36132203730484	3.63994307693313	4.03116256588484	3.14563547786483	4.48421620093756	3.60198774748579
chrnb2	3.29396112953703	3.23881803002163	3.25203774836764	3.13543612024294	4.08702257302731	3.19979383544946	2.84472423882345	3.53629162413082	2.95279361580395	2.86227530532886	4.75067162989963	4.01349592736009	3.76642760539009	1.47829964500727	4.24017867832614	3.12262489211106	3.47238335555505	2.15789430330398	4.04174421678009	3.31899588352862	2.64607214018461	4.03930117934379	2.53367262760205	4.00096963582744	2.82196886278358	4.05923531572087	3.07740003902203	2.87386330604695	2.08549357354921	2.81476829805143	3.58150074698229	2.69470442730121	1.45142889980524	2.35218555571455	2.48185621954467	2.83681685447709	2.76691859868767	3.66511568968032	1.85544370131543	2.74443902875927	2.29726484391219	3.06500702180319	1.98097386476868	1.9855541077627	2.62981337205324	1.75783746927077	1.69889512799827	2.02988547394808	2.44761090639937
cnr1	10.5546348944017	8.57591206820211	8.81603932468993	6.69803924168621	6.830030899881	5.02137356460214	10.4455580828166	10.754731368731	9.77611287325705	12.54352754063	11.6408834315322	11.0226313582417	8.00098250137006	7.38976898827717	10.51241554828	8.20696305599118	11.4153414335262	8.76329736544518	9.58165930861166	6.8431220888172	7.93269192896906	8.57985632838466	7.23066608043305	9.64788020019124	9.43470140294268	10.6528718552678	10.562521967009	5.46016097889208	4.32121811425769	6.5207846054964	5.95835643755652	5.67003046171673	6.53849982989386	7.16326222201131	5.60710775162525	4.57253016222005	5.6068567361192	7.72309569992963	6.49720724928006	6.85073567635476	5.3237288966267	4.42395190562718	6.09104052841482	5.06924330427027	5.58213806670802	6.6762533017451	5.75720730643329	5.86127602626514	7.09583583074106
creb1	5.62042893697233	5.54711138788025	5.38489009772423	5.96813822653225	5.16810967079989	5.65165333462713	5.61567318381702	6.18618319004835	5.19738734867836	6.0526951979844	5.8066068453378	6.73300108114759	5.4637839532853	6.06679981188249	5.9294354867358	5.51298280731489	5.63048585196094	5.86498194604933	5.97206145172769	5.77446818217151	6.31379981868916	5.6625829326889	6.02678213618049	6.49722721234765	5.63056651917062	5.58458434483951	5.69897686080533	5.24080544904271	5.62965037534296	5.85091016081869	5.91329634629257	5.48440885285824	5.05407093091461	5.30593332260438	5.19033316744091	5.21706937356021	6.11675045802637	4.22442235870183	5.70951314434684	5.56617371218385	5.25520801008799	5.91228938559632	5.53198243226717	5.62350608447317	5.59261579973773	5.93236666256374	5.99617426972996	6.01250163221301	6.05562213391632
crh	8.60645925491226	7.16443030617767	5.4060495219318	7.53503348132512	5.11118033308604	2.27591321649442	3.97630772334214	5.83769655021521	2.80718488012155	7.98114425766427	8.77233767005533	8.36835891056659	2.78505080518531	1.51349680944245	8.55873141412627	8.4093714171904	9.63938123017584	7.7957169543335	6.13150079470647	5.11186930150405	7.54390954723211	4.19433530923961	8.12061787957027	4.3243505090397	6.9811825119205	8.14541354827997	9.40342836321541	0	0.0105779676088758	0.0169169435974754	1.43909489480536	3.31472552426014	0.0212421535428763	0.0311232042712382	1.35149716904624	0.028361926703515	0	0	0	0	0.025421735357611	1.40074120410912	0.0347891008358857	0	7.28948776367069	0.250780922255997	0.0127515434422347	0.202777402281909	0.308663642781473
drd2	0.0624945395945811	0.330947777623237	0.646945694357769	0.638524416073102	0.0746460956981202	1.05404911016563	2.10766048462726	1.2172285506252	1.96486059033256	3.14773110133042	0.0541786888220044	4.4755788325604	1.49144512913291	0.0487273299365684	1.90445054798738	2.02265141988358	0	0.719919012065572	2.56824136066058	1.89166734793518	0.181001918072081	2.3945004557692	0.488301869212701	0.828982927749978	3.25252085978454	3.47975087122272	2.33461628366248	3.34030499063222	2.16027443765285	1.42794950943381	1.64361134942226	0.035321742559783	0.479970471922103	0.0760759953040631	1.04050904003532	1.79490647599768	0.0473219194103573	1.21117651425911	1.15139603476009	0.100798607913686	0.0308416429118003	0.172659527757092	1.15942875094695	1.82350170900832	0	2.41187977727802	1.12470505932657	1.94961042181087	1.91648654262934
faah	4.06039301822308	4.24058689661378	4.69016910053215	4.68175747773524	4.80422683619028	4.91945339582315	3.71820784007756	3.35821044110959	4.8506969269412	5.12799524100039	4.03756928577514	5.08293359446892	4.96153910688516	4.38851422412543	4.84334686309625	4.25903144265944	5.22210843880142	4.5877011465245	4.82021150822683	4.61960419317377	5.65221800532699	4.78842325090924	3.92689015008619	4.85481746488626	5.04482379924428	3.92577248945747	4.09269786765983	4.69463861306381	3.9768218065463	4.63553140047789	4.3212612425603	4.78969818041806	5.06550294097114	4.97569781217218	4.82902652225564	4.69266068532398	4.55137677391854	5.68103979329797	4.55347437221114	4.94743956669185	4.68344245025718	4.02616848093706	4.35098396846819	4.73651995078445	0.984458690775039	5.165648697421	4.53308034451624	4.65868283277507	4.30639529493661
fos	1.29103167660211	0	0.479824976052187	2.5515116790776	0.0985512485476984	4.88090524675205	0	0.0260073541706945	0.269953459905112	0.0235151914601255	0.0559386521693739	3.3084079064884	2.40608612636215	0.0945872203002835	5.43553208625959	4.24493977131542	0	2.43212890262429	4.00057578099544	1.76021521400486	3.04199383470741	0	0.649205726074685	0.0440758869421023	0	0.360250013942946	2.54944165049752	6.2652482874642	5.06035450836241	5.99528075207958	5.81429327219714	6.67912970430817	5.22349080795317	4.50841407718153	2.04254529229381	3.71890419336161	4.0194880933278	6.12980582351958	5.58834493122487	4.46978892833162	5.32708004783861	0.610753130039181	5.43954777604772	5.48033465058821	0	1.69776094464526	1.71142038236802	1.22937888600244	2.96021985734827
gnai1	7.03445344456672	6.84633846992078	7.1140549417598	7.73971719054262	7.70057793973812	6.66947663020829	7.83560242500298	8.16016872830062	7.91224005520161	7.16968228766105	8.00338102034761	7.55489732521821	7.37791771583709	7.63873250305054	6.70051918902808	6.40045990103378	7.63716886338884	5.65359012159741	6.53669416623483	6.94828487295832	6.93504404087703	6.8752116688211	6.98216200059468	6.51538242622733	7.34336692166898	6.927894522393	7.62735050646158	6.84010503343738	5.73948449449247	5.61498440113016	5.85867349663671	6.43931104620624	5.51921792856998	4.63055935540597	6.67596987251774	5.99619479216947	6.44343548703706	5.98003069433558	6.12352812330248	6.21944101885056	6.71837823142161	6.32954396221769	6.10923350302958	6.50983066872097	5.2294563746396	6.47933896624786	6.26061181997017	6.18585788515165	6.56288317437416
gnao1	7.33254086847384	7.26239382350927	6.67656641994951	7.18211547162689	6.08938325353596	7.0889814965658	6.30831980621369	6.67724881290073	6.40487686817993	7.51327328271616	6.87402365804284	7.13157723066906	7.0746522737186	6.98252609998572	7.49234087721808	7.11090347417612	6.77068655304328	6.66448070704039	6.48743888472413	6.9685896400633	6.58233505083737	6.84180915898958	7.32466358177721	6.97624986090227	7.20398682736365	7.13744581479411	6.88896146284691	7.22319994028572	6.83141059470945	7.3630739390427	7.41265254060406	7.20726005050989	7.18537103914743	7.11144311674527	7.56053219133822	7.59261186078612	6.90477318598527	6.96943497781271	6.63658519600682	5.93790012762476	6.47930903601597	6.44780211273609	6.40627806326186	6.55085765704575	6.73962791562417	6.81892503483324	6.72600678476658	6.913365251307	7.00064953991064
gnas	8.9447455844657	8.99951190893992	8.56652791801216	8.3833096138852	8.43764950939105	8.27872152345647	9.57308592297212	8.72008025892444	8.34544623153818	8.79599773923227	8.85075901924914	9.24666697760853	8.58278528208345	8.11636397686766	9.34883358660347	9.19888829205281	9.07141645301743	9.5210948386477	9.02532366721676	8.78161426116495	8.79305314337921	8.91335337838303	9.57000178769484	9.26495474815526	8.60216143292849	8.83044323680307	9.43723785285961	7.24960044901242	8.79177676633573	9.03471220572358	8.60050028615508	9.04535013447236	8.67596680372838	8.92090800007696	7.73772974962087	8.31769271362826	8.5290335729355	8.85675287587442	8.70165630557841	8.42867300887536	8.43221520049709	8.24516695361548	8.19082411877245	8.36402681007032	8.28314647648481	7.45689426196424	7.75850839368802	6.70350786785148	7.19390427998824
gria1	9.51917428060991	9.98902827990876	9.45431759711871	9.58785232079838	9.93462780725344	10.4749733843911	9.84170428629349	9.60299479589815	9.51475625950046	9.96113652178701	9.50381719308246	9.20969387598652	8.87334874999	9.37930233113976	10.2371454145454	9.89503051482995	10.7948999327919	8.56958222968651	10.9478399966844	8.49841723067661	7.42941594795042	8.79289666270858	8.89868028381248	9.12106618459126	9.23601060310199	9.40786893896676	9.71873732186478	10.4478043934533	10.6766984722943	9.98328436533531	10.4674904151643	9.47314601335373	9.17263627176552	9.65745654863914	10.3091466222613	10.3047825254845	9.67809110100049	10.0518206988154	11.0323846584429	10.7418857453841	10.4683593039429	9.23264756719753	10.0221638792203	10.4145309173153	11.078175497494	9.46517619179969	9.05814762284269	8.97915449490861	10.1162321805346
gria2	11.3119419430703	11.1946131428367	10.9711143790899	10.6095913782968	10.8941494300027	10.1681651936444	10.2733059226426	10.2703489440838	10.3203554687097	9.89541411805731	10.4801212939005	9.29514234161855	9.81542208649551	11.4527089717527	10.1504002287912	9.75037948105989	9.86608239358704	9.73034578340049	9.87970567072334	9.69770548021678	9.74187659161797	9.20429012585826	9.98110772918421	9.57676749255283	9.19996642517519	9.48868718875129	9.30307570823273	9.44464785602475	9.95223591189646	9.61106152708069	9.36640849969304	9.38032820331716	9.55167070588648	9.53908487768576	9.80945077275233	9.76404132713278	9.155351244287	8.9458882046282	9.57283604069129	9.43508407684902	9.76593968588319	9.55662370558286	9.55908164241422	9.66175877300965	9.86877182641103	11.1269114103465	10.8984204311126	10.9164794149499	10.7237855875358
grin2a	10.0492351593525	7.8587794364371	10.8545633378607	11.2710484666549	11.5779142175029	11.0503627391208	3.01125713791338	4.17763209434977	6.12956649927718	8.76186919863677	8.99751600747474	10.0439159028289	8.20904343090932	5.76479103635583	7.97701218712833	7.23565106555998	9.16927442974634	10.3797414245487	10.3962250766006	8.26252985337126	10.147445244688	10.1933061108688	7.88742004399012	10.1897021074123	10.8152975065487	10.3113943958704	9.30082276109253	10.2706461005323	8.31705455936145	8.80520250365024	8.48694734029927	7.6734407479425	7.59744469782661	9.00679265354725	9.45004952626586	9.53284983081709	8.71811576817444	7.08598684593192	7.01906899553189	6.13254200864914	7.23409531385448	9.39598603415341	8.03572701695622	5.80091472790255	6.39487038163483	9.65429457953445	9.74817309291989	9.79937976030717	9.73366706069865
hcrt	1.31818423746531	1.15593447888634	0.606824053528688	0.446324101138639	0.562510993924678	0.424858575991905	0.303369868564026	0.739018703437598	0.540463881372944	1.07104478082084	0.98700252825768	1.70935112176122	0.532433766765993	0	0.565464402809257	0.260573595296059	0.564518260500437	0	0.419585272739629	0.549128459177843	0.966331527815766	0.529919870796991	0.597247970599754	1.43109584519302	2.01337796464796	0.370570745159289	1.7596120539211	1.19896617400585	1.80053872291423	1.68648649795624	0.510752232360485	1.77658225170684	1.66370066034865	1.19783608434774	1.19047971775749	1.82427975888058	1.4963758313046	1.16587779608859	1.06622499550096	1.55014130196558	0.7821423127986	1.1068520021844	1.13600903596351	0.728065566053752	1.04118535740158	0.95961890537135	1.21245292251522	0.876260514507824	0.92498575909541
hcrtr1	2.32163624913608	1.20633090108511	4.41624408431091	3.50600387182097	2.41945200521785	1.12597133185533	3.87659321785885	4.52921005432483	5.40115383966933	2.68975058612403	3.67829142590734	3.46825315333216	2.92826596951541	3.15788476818537	0	2.21407306670699	0.0709846231622953	0.967653940006624	0.0805553450125435	0.433518454415482	0.0336689627612515	0.346848535296832	0	3.94143378396123	1.43400346259909	0.116752037713533	0	0	0.678045260994251	1.12298291360512	0.6771025158359	0.622670753002415	2.10565949771306	1.85339440815675	2.28494597721014	1.07202196528305	0.0115514777840091	0.648284576176367	0	0.0629365256970805	0.724174922103713	0.313194429388178	0.692644493021765	0.796378585629479	0.0236272705331908	1.20437624256613	1.80165946046026	0.99034645342657	0.400568311109846
hrh1	2.60142203130588	3.25310116839086	6.15141584881824	6.18527985476806	6.45755208098401	5.80728150118113	1.5913780517494	1.27982298509456	0.242196000392859	0.241178783535066	0.257143496976132	0.305006507865405	0.774228369430323	1.54370762978196	3.56807597492774	3.2623635995914	1.78349893507769	1.14044807390396	2.08750034065031	1.83363619159913	3.74955169789439	2.35793254441549	2.77194791722524	0.589158444330489	2.09082589706471	0.221531436124755	1.53456728401057	5.84678118613924	5.67961867433534	3.94978012364816	5.08145980939153	2.65294968226624	0.286040864377316	3.03248104550114	6.01596266160901	5.6041887570537	4.61536875793587	5.34048168022325	2.57617369406269	0.616901188551536	0.980217390797292	4.13405447058982	2.75472299348992	1.31412784384898	0.312074337505068	4.40571823586769	4.65622139081486	4.73556264854888	5.49940286960728
hrh2	5.20183052904618	3.78035828362308	5.7162663443648	6.12318591371086	5.5527879233578	5.68735278855165	6.88579322525218	7.37755504647951	6.51254277495749	5.72270422900385	7.06206229959323	6.61576658913985	5.95660282498087	4.61513909214192	6.22172848917271	5.89043250813565	6.91891582541191	6.7210387660061	6.59914759370432	5.74283066146282	5.48210058491587	5.52445585392824	6.10821306512225	5.18454644829272	5.66676200141307	5.6224660601066	6.38094008862426	5.55735438854115	4.64740905881658	6.19449050498435	6.73634094566936	5.5805588670929	6.24077159843884	6.65587641307552	5.36474973702476	6.40382235394535	5.04138786223318	6.65691151052882	2.98163967021453	2.92115892430707	1.565562848077	3.14718659837505	3.41358883746666	4.26540559480829	1.56645316137241	7.61350448337883	7.32990156381964	7.24429442794968	6.77970696504793
htr2c	0.577501145277661	7.37121348834608	3.53404320744391	1.31535151999011	0.879983301566149	1.57452681633339	1.89344123644356	3.10875092121561	6.40525928097386	5.68367032837844	3.6779855887913	5.47047258987226	8.34601397461798	9.27841671935822	6.76654505741729	5.96814240236868	7.01022975003979	7.7578388882218	0.72292166927141	8.51060372221071	10.7245502693698	7.68537449368645	7.30164200727191	5.26689714432399	4.04196821334227	0.81617869352366	5.71666863000858	0.489004290605689	7.35528515384277	2.91664335684782	0.931154816748711	3.487897656886	0.541958631614125	0.986978435373534	6.6374803068258	0.81862890534488	0.649904474925736	0.361468786655497	5.33038296783	0.638097847134538	2.8464125388276	2.97999315466031	2.01178468560544	2.72969206292339	0.689843300631127	1.24645673367733	0.436462502736077	1.18864513023763	0.745934304974996
mapk1	6.36911187351263	6.96565893787179	6.70243480599544	6.6293678409974	6.91001053416121	6.49695137814688	7.02024171226708	6.63229017571052	6.36244025603681	6.42859483759532	7.01951000189132	6.3840209595154	6.92250186719602	6.60827685502541	5.9285567479189	6.64508008576909	6.92413207981019	6.22621795779742	6.1108004460132	6.63259685657231	6.15524609571272	6.18276697252949	6.95425494776785	6.94966624030356	6.36806690730195	6.32552331595117	6.81474638391927	7.07631751412561	6.88580983242018	7.18447599328236	6.92542839696861	7.1448384919835	6.60280678013751	6.54974432196936	6.99269978331328	6.64039794779243	6.41564020574374	7.01668317442145	6.34630540271155	6.05058549670134	5.98668602232138	6.39409753722922	5.75228724052506	6.21727841744551	6.44401765493165	7.04524057996733	7.05538678305298	7.13427013104362	6.99639880279248
mapk3	1.81176256932761	1.68363303271215	3.0222541810043	2.45231122952293	2.9842282285852	2.58109725263188	1.9672025455196	2.68611601872972	2.62656431514175	3.37696636737145	1.62330543097331	1.33673458088481	2.65794123866152	3.74056036658918	3.90576260971798	2.72459387456838	2.18609736439385	1.26920646298287	2.93506157881119	2.53747353376055	2.46307324418109	2.5854657812491	3.40720613541573	3.2864328552648	2.63725625218786	1.20572607732049	2.93143145028295	2.59257068307459	2.28054152094256	3.36975455836529	3.07144188107578	2.08774432941685	1.79743738742231	2.4611927087539	3.03647501936212	3.20764879382433	2.74785242036216	2.35749838603646	3.22862860694203	2.96636578084461	2.58103188326823	2.43384115876667	2.08088836014448	2.04685010024879	1.62394155987818	1.97810872116527	2.03099966434125	2.21320721763339	2.34483245588352
mmp9	0.00827172648796715	0	0.0948396901404271	0.0164560607974284	0.176467054080462	0.342806530677977	0.24482432426583	0.0057363512349323	0	0.152639123163326	0	2.25413134957298	0.962621027433009	0	0	0.00784480920197385	0.0170087814051048	0.017101394647831	0	0.00671086109495052	0.0110038708235697	0	0.611147375631896	0	0	0.183260120774122	0	0	0	0.684222066291586	1.24488562677623	1.10194511000205	0.114440883716487	0.106199079625736	0.0971450262304904	0.042108128094632	0.788205302964524	0	0	0.0824388953446098	0.390579281189789	0.503663014057548	0.278842862873831	0.757959942055565	0	0.0717505278240376	0.383770075932998	0.11891594212706	0.137780679501196
nos2	0.0192341848525612	0.041129525017841	0.721007842296793	1.51956773397276	0.108936093867707	1.56229781776187	1.26804226740213	2.25297271552583	0.123785645863592	0.24376526555315	2.14671879965042	0.0377380405546492	0.0999018504036401	0	0.0727858648769463	1.16916514869732	2.83120618737753	2.24445647823925	0.729579794766543	1.05944561629603	1.98919951934305	2.41831177967974	1.80630897655904	0.944015395827543	0.0361402880565985	0.797369858520504	0.0402302166431316	1.78674277337191	0.109196146326855	3.2917195244223	2.25308268162824	2.3236340566585	2.353905824706	1.82026952711567	2.2453642596277	1.76800988207671	2.09270629289765	0.0902150897315902	1.11873457195822	1.42048987224968	0.678105194916627	1.74440112713656	1.39623580956864	1.61548367482146	1.5181033888076	2.38118387572778	2.78659484601479	3.00973720800121	1.99904489030161
nptx2	3.34815425319642	3.03459517770183	1.25231454451258	0.67819232003896	0.698750767831219	1.83193800330941	3.42358864090306	2.60149162973012	2.4075042927878	3.62781850308206	5.07028831380418	2.37951873334366	5.29612834139918	4.7136710232576	3.1973210738009	4.07490222397364	4.39301353516234	4.64308770212722	5.7188400201165	0.784413641008347	0.057907910840517	2.32754246663457	2.01768233304759	2.81693790055005	0.877126699277805	2.02444517543831	4.08100585141419	2.28672024579907	2.09710736665795	4.39894259180387	5.2632963811016	3.74170227050578	3.72442945046732	3.0309891447088	4.5677437090657	3.36342811751989	0.216692655082652	0	0.02636681050679	2.71593058369454	0.0374853051191347	0.627385888106524	0.484294042140018	1.20089753501675	0.0474555657795741	6.17091867324057	5.84763314475607	5.2320688879368	5.77200637910066
npy	0.462957345643356	0	6.56630448960665	0.774539637925751	0.0421376663942664	0.373724484946231	0.0143825039486989	0.452086791093244	0.0206025580642707	0.254788606302056	0	1.27767654282183	0.660676025035824	0.0497465410986029	1.41728652995084	0.46719703838785	1.81948466755494	0.571997685961971	0.302423289760277	0.295263757187534	0.0123199722030091	0.254758740307993	0	0	1.95884527301975	2.95323729758789	1.25520702794937	14.3441356766362	7.03697470414506	5.26241849907767	8.62788366369703	1.11352115115696	0.0346249797336629	0.00898239449350425	6.31974003212924	4.99014844981517	1.74355417469926	8.3384034659578	0.506315954162607	0.597408650186188	0	0.238424917805992	1.25486066906994	5.40020351619672	0.020648140100718	0.120573915166752	0.0196113295624037	0.204953756875911	0.794718535413411
npy2r	0.717392905977112	1.72334143099713	0.0213049161932225	0.0323846699045603	0	0.368926101193087	0.0309437399654815	0.0283345112996865	0.258322572162823	0	0.0369146357256193	0	0.0964754883643322	0	0.0404124715322476	0.0508275547442743	0.0147519081704944	0.0152424775619662	0.634795742642447	0.0656623721050652	0.0209490591790688	0.0233321236379983	0.328464715609523	0	0.0164403510859937	0	0.0800780132466011	7.66811557809459	0.719312959543735	0.0368577799713691	0.0450869921719435	0.0256341314938763	0.016843323695068	0.0452709554700604	1.4115000056926	0.618682392297372	0.0419499538788101	0.0817975899788741	0.0256924375152996	0.0186823106433747	0.0264522695055875	0.014678549005488	1.01591356165538	0.0163381068377758	0.0480218304524491	0.616508358063773	4.61295752522652	2.38770635321319	3.03904712564038
oprd1	0.300048099002803	0.277193195601986	1.83702997107511	0.537884536810791	0.107978333915328	1.84554754081993	1.1726431056844	0.631902143366089	0.603256454947544	1.75981913774597	1.36758376360954	0.778820149451098	0.868446622731824	0.980190924555934	0.319223266135919	1.00684091373154	0.806321978422696	1.2645550703184	0.403398469856897	1.00018083049006	0.991283648515656	0.231415855455048	0.57246598245536	0.360614898804532	0.922928352296691	0.415614552042749	0.777079004618835	0.273542982872682	3.66066031415155	3.84727053115476	4.00817378342681	4.66797490301693	3.43592051559101	5.08270987643738	3.66833824062092	5.20950467747987	5.26460617446085	1.52775319637214	2.5835206820313	2.25043918092976	5.1136078047806	5.09891332317823	5.04553209365735	4.78694507297535	4.82182257099378	4.00732145987043	3.82954698116876	4.22571340657841	3.93286211729893
oprk1	5.44298277774415	0	1.75093046389623	2.97383204882231	0	4.33469813668693	5.05465557872468	5.50825158000749	1.56758873758027	6.17494831236772	5.83151718458463	3.91640997223315	2.94521000836026	4.75797245320324	6.85766568815386	5.30005661974685	5.6979365435656	0.381293906077489	3.79315907743598	2.64528305952987	2.37819977876397	4.49382411348419	1.91684808199247	6.26902199339921	5.65720675982989	6.18339462289544	5.98808666548899	4.62195285216199	4.57775137677468	2.35845071366407	0.767168809922222	1.56229084666599	4.34314686846729	0.032413828182392	3.97360943243176	3.04799211374801	3.53069692478927	4.47225922851745	5.12087083982152	0.490385617975098	3.15034809178253	0.950632203930564	0.654644139100416	1.16922330914222	0.0222461136835017	0.667631049857482	1.94578713377287	1.89857457445961	4.672241949632
oprl1	2.54984780744763	0.556196990022571	1.83616116109614	1.74209546197656	2.60340543649488	1.73410791613138	2.05677763928862	1.66170463526656	2.75563720803445	2.21144408169993	2.45620433001884	0	1.58256711726263	0.927022120391487	0.859797749179709	3.34449153311983	2.29514956917716	0.453057940140234	1.6200638885179	2.52312540150003	2.16028976048164	2.41924502101039	3.04664770720713	2.40950521858562	2.82197511053955	2.71189300581538	0.481748473566308	4.2091430464537	2.03198367605159	3.04436768107381	1.82531843362487	1.55325744649772	1.79832521716094	1.40777961312902	0.898956502113128	1.86688802708525	0.543424658560283	1.41232662837134	1.08354796183733	3.11307075219062	0.973380957090925	0.00872705711682372	0.926374422687916	0.349350095243987	0.024793914545102	2.86724296883204	2.80322743865329	2.77331520343376	2.9626076580772
per1	2.47287997523074	3.4455631727555	2.74865679938853	3.3633813671919	3.10560986335418	3.23878471999543	3.08681042586766	3.02504651790896	2.12882820778639	2.08963780346807	4.05612775895771	3.38165770468376	2.58924646857287	2.32957255628668	2.65895794856595	3.26006571353486	3.27282555835538	3.11346614218865	2.76007485954301	3.43416729216859	3.16391618396157	3.25066709427263	2.76968056311876	1.61657460254737	2.03474289304976	2.75105553541145	2.85887737644016	3.09753933426106	3.18249907784109	3.77864783749947	3.39203229058407	3.80343515808528	2.144804727567	2.55648827473504	2.09986038765942	2.72888962002754	2.40027614412005	3.09758534699177	3.48280827934187	2.9354356083922	3.57042819906069	3.10440577331701	3.1945077242868	2.74214508244976	2.06480457704888	3.94409989471269	3.91430226974482	3.33736243437483	3.15665290035429
per2	2.64073012083399	2.26054842524218	3.39650326667628	3.80204914708245	3.94053005711382	3.81071393079241	2.52511621832997	3.51840609635109	4.39854991750081	1.57603204627863	2.7026336090811	1.78720383858459	3.32270564221485	1.96970161470048	1.66973296879399	3.14101728594025	3.43875845816708	2.24550418144959	4.85089001369035	4.02078406344059	4.18066363111343	3.68391649062169	4.02723793491506	2.90032758597033	3.53543614066533	3.57683845615167	2.41831572279777	1.23706315458322	2.95396285413368	3.15261843393654	3.83374484874056	4.23006425645152	4.00535587976665	3.22154211427729	3.29031071194938	3.7510078526394	3.58498943077724	2.46231883928588	3.13155474992397	2.25608856825307	3.01232498584276	3.09249906038608	3.62562901416524	4.14946659980674	3.16884690552779	4.09781353496637	4.13035853669048	3.77945672463417	3.24080964592657
per3	6.2961747142359	5.97361655590222	6.5213040973944	6.95124274504622	7.84134500996348	6.75342643459585	5.93333468725778	6.15249801073832	5.94435809986473	5.56739941848821	5.72396832258967	6.28068633984743	6.24740330229553	5.29045205132321	6.35308505741566	6.34171806262859	5.99020814055217	6.23196475716127	6.62787936035949	6.52466550921744	7.38645177966319	6.39433835595022	6.86554126984858	6.16736716134263	5.68885202354464	6.4115957253203	6.88603135690537	4.41310254006698	5.58450347034288	5.97710541554594	5.4640833603798	6.63760560956336	5.98564819879155	6.53807778107011	5.93450046106807	5.94010142828392	6.39538726655844	5.08560183782974	5.36627709653178	6.38121933591405	6.59496245885195	6.23701717417437	6.36079249112756	6.61212776055793	5.94916627500124	6.03802061826425	5.57004238728187	5.5027614871269	4.65209694335098
pnoc	7.41130126261772	7.57705165628943	6.85667107577671	3.71914385619895	6.04647481537737	3.84460122057233	6.61877562414157	7.07623639519303	6.04005100799971	5.11490809279849	7.07783436750954	7.99319761134856	6.92206198861306	6.85576892217077	0.0633259700643169	1.82892833530603	1.59114315551358	7.41621219748509	3.86880636934314	3.34485172902846	6.77300024979814	6.54191086445435	0.127314834855041	5.32481419395569	7.15050374739939	3.17085721338894	0.836269309874588	0.0305979787957196	4.69296129756088	7.41024487229189	7.04947356300808	6.29111034518641	6.42499846188024	7.53163893489733	4.96526796460263	5.50543608811321	6.45788739076649	7.44754406092635	4.73480829448282	1.2988876741142	3.77445395385198	5.36068605752495	4.49757735285608	5.28232651674844	2.43681347199831	0.242622381907577	0.0799520095123426	0.275733351022126	0.178161406950482
pomc	1.15102094810669	0	0.619432925990978	0.929908586582602	0.0464711116802433	0.084113071969351	0.626668760895021	0.777207815845161	0.58788060105218	0.412231180557163	0.342088108359179	1.30783538709313	0	0	0.994886658692534	0.480400830355969	0.67421673502898	0.0139382009774226	1.14005958330825	0.216530117383853	1.02634747210309	0	0.0107722049789391	1.46490096749091	0.668837733762395	0.0455703920122346	0.0124072013275283	0	0.451581184660185	0.58358618084853	0.428011476681366	0.499431098516128	0.724569579826505	0.0594991896528198	0.620785514901287	0.470578963842372	0.0102214026952564	0	2.18865807616015	0.670329755333833	1.14753046720003	0.509547402130181	0.89850435193957	1.36540999602949	0	0.733418738479801	0.37823250356973	0.390395885264292	0.439228306856666
prl	0	0	0.0752666770570971	0.312649006455265	0	0.00984256443116077	0	0.00818718774712113	0.0805541089132802	0	0.0177364930278784	0	0	0	0	0.187497040901227	0	0	0.0160359247450208	0	0	0	0.0107790511775712	0	0	0.0238092962003718	0	0	0.209113165168561	0.023794960571523	0	0.0164417446273251	0	0	0.00309843732825439	0.0055849096319126	0	0	0	1.63130388771417	0.166530752756627	0.00191834375369225	0.0427573842435244	0	0	0.00276575637655597	0.00464170058328572	0.0948185523683087	0.0989923756146479
slc6a1	9.17468432838667	8.74021569439487	10.5548858248245	10.8683742209461	10.9143040021986	10.3781097422521	8.53703378511988	8.17828447608154	7.17538933310667	7.7259118162516	8.59266021085981	8.51463828058229	8.55782349684723	8.61882998318815	8.53020142941818	8.81075855156819	8.61207782823887	8.63513526226267	9.30895101193435	9.5733854870887	9.19775523960905	9.18232981085026	9.60130217304882	8.18661557526535	7.91923167123123	8.5377509145782	8.03743740985368	6.42200119365599	8.26672714118787	7.92434195927614	7.4833559952766	7.64726005700035	7.8490097148642	8.52071674748761	8.26941540625295	7.84196808042668	8.57417746713307	8.53812178492069	8.06336968100299	7.47906452027932	7.79117745481642	8.77725996995159	8.21718966718152	7.80329001668215	9.83475894873878	2.27733898933161	0.831071051965114	1.88453661735805	0.818086891794147
[truncated: 26 more columns]
