# Supplementary material for: A comparison of anatomic and cellular transcriptome structures across 40 human brain diseases
Source: PLoS Biol. 2023 Apr 20;21(4):e3002058. doi: 10.1371/journal.pbio.3002058 (PMC10118126; doi:10.1371/journal.pbio.3002058)
Supplement: S1 Data — (ZIP) [file pbio.3002058.s009.zip › Input/Cell_cluster_disease_matrices/language_development disorders.csv]

	inh l1-2 pax6 cdh12	inh l1-2 pax6 tnfaip8l3	inh l1 lamp5 nmbr	inh l1-4 lamp5 lcp2	inh l1-2 lamp5 dbp	inh l2-6 lamp5 ca1	inh l1 sst chrna4	inh l1-2 adarb2 mc4r	inh l1-2 sst bage2	inh l1-3 vip syt6	inh l1-2 vip tspan12	inh l1-4 vip chrna6	inh l1-3 vip adamtsl1	inh l1-4 vip penk	inh l2-6 vip qpct	inh l3-6 vip hs3st3a1	inh l1-2 vip pcdh20	inh l2-5 vip serpinf1	inh l2-5 vip tyr	inh l1-3 vip chrm2	inh l2-4 vip cbln1	inh l1-3 vip ccdc184	inh l1-3 vip ggh	inh l1-2 vip lbh	inh l2-3 vip casc6	inh l2-4 vip spag17	inh l1-4 vip oprm1	inh l3-6 sst npy	inh l3-6 sst hpgd	inh l4-6 sst b3gat2	inh l5-6 sst klhdc8a	inh l5-6 sst npm1p10	inh l4-6 sst gxylt2	inh l4-5 sst stk32a	inh l1-3 sst calb1	inh l3-5 sst adgrg6	inh l2-4 sst frzb	inh l5-6 sst th	inh l5-6 lhx6 glp1r	inh l5-6 pvalb lgr5	inh l4-5 pvalb mepe	inh l2-4 pvalb wfdc2	inh l4-6 pvalb sulf1	inh l5-6 sst mir548f2	inh l2-5 pvalb scube3	exc l2 lamp5 ltk	exc l2-4 linc00507 glp2r	exc l2-3 linc00507 frem3	exc l5-6 themis c1ql3
bcl11a	0.869277232940342	4.47776173052656	7.20144561540958	7.16480267487131	6.94996712235338	6.78167135445346	7.11006827178089	5.26242338527878	5.82411366103211	1.8349568615483	0.200653750209999	0.140949937026077	6.13936187419346	7.56372134129815	6.05757870315136	3.7866400602527	6.93813255268711	5.80457464721268	6.61148816523855	1.37409610800633	2.65766353169107	0.325486582346376	1.62666168006594	0.471812692208618	1.14886949896817	0.32683241467663	1.54411954717361	8.62072667420362	7.43907244818416	7.83199526520559	8.27462919132672	6.36654529535875	7.42201262631599	8.79432499872067	8.70409072071489	8.92117851184451	8.40982606244197	8.24003121940946	4.41060411602234	3.83052431343567	4.19208597488309	6.88147610357957	7.25806338157433	7.05074645379732	5.94957932905605	7.82087114951754	7.48100900408692	7.12975355247877	7.62583708820529
cntnap2	12.9764654513349	14.1103751502882	12.9346952567048	11.5546935276836	11.8509189106558	11.9721044488687	12.0520684403174	13.1632344177134	13.0605931701148	12.4403111760321	12.8552211004995	12.6697088557333	12.6376281216854	11.6199354023173	10.9344923095269	13.2273380904744	11.6267061054914	13.4480353867437	12.0779692973399	13.3256045505394	13.8850196614045	13.5093025430504	13.3369338394269	13.7435746623204	13.1214844927194	11.9840121070393	12.570032873339	11.567676765239	13.1561283358683	13.5680216584564	13.8457362772949	12.8606675684051	13.6047594381925	13.421042249602	11.9382339496138	13.2893706900175	13.2601218248272	13.5127353172067	13.1323957663705	12.5785520678732	13.166422857683	13.4099485037397	13.3096899151646	13.6684664403091	12.8166809538349	10.3312252055485	11.3659279237311	11.5759993586667	11.2018476750024
dpyd	4.2484987075908	5.29533442152455	5.93320596962483	4.16115615533669	4.97354772574502	3.85537353097895	3.32510084101058	3.94061377570203	5.96895682349358	6.20647940347422	4.79316150223325	5.21323936721938	6.03833694467023	7.46995903690234	4.48040654060465	6.04868098583632	2.60455957432882	4.49782808317083	3.38887682380924	4.27932857915348	3.6936629137465	2.10342277540047	5.00136346874576	4.91673363145909	4.42760590462295	2.11721328825391	4.03059316243802	8.15191659621244	6.04734462484419	6.9884043109397	6.98124035956454	5.37241304060582	6.04339120708571	6.62356706891627	4.41241491230288	6.28497498840511	4.70890625188601	8.91389210369332	5.2360226135779	3.69754409966759	4.19546052101458	1.69703538345095	4.56650704180382	5.46439234479468	1.98869050297982	8.7670567787712	8.81899731355736	8.96414807677227	9.09749801846625
erf	0.209081517263672	0.0408761910331941	0.230371035121871	0.282086730028956	0.171642926903991	0.438737516416858	1.03395533751656	0.515071346066598	0.462808668731196	0.0953588401893571	0.0923656251311012	0.0463074200748101	0	0.0438029584505911	0.312911049636648	0.215930463895108	0	0.687144514551161	0.329877734863686	0.123122305834665	0.232089778597622	0.288233867788413	0.740428174085281	0.0942858031126678	0	0	0.0206016193862956	0	0.723131207078264	0.300755712110769	0.478095146136501	0.669865117860075	0.330030099101083	0.319327967286921	0.455918994851903	0.289672803468619	0.344042013864031	0.811587526533482	0	0.912432267851347	0.561331836340727	0.284294123242856	0.261829625260612	0.716568446560133	0.298588008858938	0.881430707584934	0.703617832578156	0.72283299941226	0.443681595414782
foxp2	1.23732000586157	0.650309533026218	2.12498616489027	1.81347925292343	0.683245679223636	1.81784105732581	2.51966188934562	1.22791324031582	2.37783969805529	0.349205711681429	0.452613145428421	3.1190385167362	1.13883274816506	1.29087825646961	0.429370865981496	1.26259876638932	0.668028601584984	0.660802326480367	3.34646289976353	1.23996303230741	1.91838787560644	1.09042767099821	1.58485968099072	1.80013354383088	0.599109897315479	0.842085069328373	1.9973818031769	0.525863112773568	0.62909358842539	2.46933569411916	0.844903821313402	5.71111512226121	1.52983463645305	2.3126495210454	2.52052290049675	3.62179848047049	1.89374836640609	6.14173330338355	1.46504175121941	3.87619111362588	1.08994865151137	1.2387128890044	4.47001274688027	3.81649913418141	1.69262676007663	1.27403260125648	4.596541536992	4.75851662306269	6.86205341620069
grin2a	10.0492351593525	7.8587794364371	10.8545633378607	11.2710484666549	11.5779142175029	11.0503627391208	3.01125713791338	4.17763209434977	6.12956649927718	8.76186919863677	8.99751600747474	10.0439159028289	8.20904343090932	5.76479103635583	7.97701218712833	7.23565106555998	9.16927442974634	10.3797414245487	10.3962250766006	8.26252985337126	10.147445244688	10.1933061108688	7.88742004399012	10.1897021074123	10.8152975065487	10.3113943958704	9.30082276109253	10.2706461005323	8.31705455936145	8.80520250365024	8.48694734029927	7.6734407479425	7.59744469782661	9.00679265354725	9.45004952626586	9.53284983081709	8.71811576817444	7.08598684593192	7.01906899553189	6.13254200864914	7.23409531385448	9.39598603415341	8.03572701695622	5.80091472790255	6.39487038163483	9.65429457953445	9.74817309291989	9.79937976030717	9.73366706069865
kcna2	5.82709057692304	6.13107214120935	5.01328716942923	6.27277168227523	4.37584116620681	6.01002937057695	5.57985643395415	6.43526376075142	4.65864572859261	5.1586151813001	6.81666424623999	5.9068085159483	4.81468217231389	5.07204930525485	5.42825119883802	5.2316667390353	5.38542531472194	4.60973022177299	4.78804744831079	6.34335240184454	5.99246478491415	6.3585954733308	5.67743819741005	5.86190836416516	6.2098833884219	5.9279721245116	5.52477216740658	4.53401431303188	6.1413039824647	5.84497759746158	5.15328695476578	5.34816484090853	5.27313500225086	5.76242875170526	5.51175729568061	5.56835247583041	7.11130032217188	6.78962633963176	5.86131759465446	5.59127829111752	6.54190647540055	6.90556561976554	6.37783115059029	6.20908882852428	5.85979991725445	5.11331992898974	5.47737400919653	5.33778097053105	5.43796789251145
nrxn1	12.4518606183957	12.060713468836	11.207433961952	11.5019685770958	10.7323447373388	11.2324068257525	11.9029293733723	12.1789861369612	12.2931106568979	12.6039815364015	12.0785767626164	12.2580096419554	12.4962772031839	11.0646443004846	11.2807905409478	11.4979076255681	12.4218019311979	12.7287646056436	12.4700836225047	12.0794985520319	12.583846575282	12.1937230931923	11.8174203270793	12.3226447446896	12.1147452432347	12.1219049217365	11.8063014337319	11.0237724734908	9.99330332298582	10.170091460312	10.0523159280053	11.3028176555492	10.4690518337621	11.0778220880567	11.2551363092601	10.7821655090542	9.46429601485113	9.34326145328354	8.19349085860965	9.37549299854951	8.232557697297	8.70388643398738	8.63294507988126	9.08656790451459	9.39454497518585	11.64001030067	11.5364185330812	11.9308780692214	11.8290475710316
pten	7.2011027497158	7.20270166789219	7.24640324151597	7.40846943868896	7.48889341934131	7.40248147455615	6.84047745932643	7.32659954432769	7.20740152564204	6.63534679847196	6.78245548320738	6.78146581328568	6.91036270803993	6.55174901405626	7.31801326491456	7.20742134198656	6.57443700772115	7.30126077184258	7.20607926801259	6.90379642602298	7.23562961337094	7.02251851130101	7.01307853229622	6.79558865152897	7.04137474569153	7.14844149947583	7.040746488439	7.26528545088055	7.10802036634535	6.89340492788502	6.54313361755776	6.69238967391611	7.3017843393957	6.70736396406575	6.42930362541184	6.61428315548962	6.77300940779103	7.44468106242646	7.33337023994858	7.35036525920261	6.93492877604991	6.87539562895261	6.62952317616514	6.83617119543731	6.72695870031204	6.92312968446165	7.01130274330509	6.94472143011328	7.07134007690232
setbp1	7.19536610438991	7.80467262406294	8.16326876430619	8.22269073531834	8.4975917692274	8.62531005626347	7.41393234363617	7.16342234873629	8.16023534435335	7.50177247111611	6.84456479861013	8.1646194649292	9.14282485568253	9.05478046929188	8.9506547171798	9.26811887246808	8.64466264726249	8.46052154819128	9.17262427182965	8.49990199965543	8.48449207344431	8.02076408780361	8.93028973703845	8.18295011848037	8.46140765863195	8.47187079807008	9.00385439395814	9.53704340247311	9.08703617536301	8.84296711298528	9.13842195041369	8.89880711359312	8.47470554991946	8.80791910514764	9.45322731134788	9.02601300058864	9.64554717309665	9.17594217471978	9.70582008100686	9.7112239456932	9.42485739888045	9.34484300729844	9.42898144473107	9.60002048255661	8.99066714334664	8.42174721213446	8.67506888487797	8.41791941726255	8.43650013955767
shank3	4.88632456056321	5.47131513942738	4.9348187220883	4.97485280837614	5.62084688341348	5.33847378399007	4.39095736334048	4.4429899167168	4.62967641409415	3.62531208024689	4.27138137110853	4.55948037132762	5.1331765012186	5.46106223339221	5.98315344381803	5.90867286971602	5.80793106680186	5.89852342287352	5.54061012860554	4.82228006904627	5.19381759238372	5.33002773413509	5.65489346884266	4.98894220007536	4.40589794580646	4.23041445785235	5.7221438628444	5.43612490176998	5.48175602215506	5.68155333519766	5.46326457060896	5.45073546904612	5.22953905677079	5.39174687488261	5.45141019990329	5.56959449638506	5.25344771729694	5.38027590510716	5.16210659433687	4.22520716619409	4.50825599293258	5.08660950340942	5.21990614469731	5.12366284958283	5.05158394697752	5.90125213428806	5.62952460791039	5.53866528590736	5.02750383255991
[truncated: 26 more columns]
