# Supplementary material for: A comparison of anatomic and cellular transcriptome structures across 40 human brain diseases
Source: PLoS Biol. 2023 Apr 20;21(4):e3002058. doi: 10.1371/journal.pbio.3002058 (PMC10118126; doi:10.1371/journal.pbio.3002058)
Supplement: S1 Data — (ZIP) [file pbio.3002058.s009.zip › Input/Cell_cluster_disease_matrices/neurofibromatosis_1.csv]

	inh l1-2 pax6 cdh12	inh l1-2 pax6 tnfaip8l3	inh l1 lamp5 nmbr	inh l1-4 lamp5 lcp2	inh l1-2 lamp5 dbp	inh l2-6 lamp5 ca1	inh l1 sst chrna4	inh l1-2 adarb2 mc4r	inh l1-2 sst bage2	inh l1-3 vip syt6	inh l1-2 vip tspan12	inh l1-4 vip chrna6	inh l1-3 vip adamtsl1	inh l1-4 vip penk	inh l2-6 vip qpct	inh l3-6 vip hs3st3a1	inh l1-2 vip pcdh20	inh l2-5 vip serpinf1	inh l2-5 vip tyr	inh l1-3 vip chrm2	inh l2-4 vip cbln1	inh l1-3 vip ccdc184	inh l1-3 vip ggh	inh l1-2 vip lbh	inh l2-3 vip casc6	inh l2-4 vip spag17	inh l1-4 vip oprm1	inh l3-6 sst npy	inh l3-6 sst hpgd	inh l4-6 sst b3gat2	inh l5-6 sst klhdc8a	inh l5-6 sst npm1p10	inh l4-6 sst gxylt2	inh l4-5 sst stk32a	inh l1-3 sst calb1	inh l3-5 sst adgrg6	inh l2-4 sst frzb	inh l5-6 sst th	inh l5-6 lhx6 glp1r	inh l5-6 pvalb lgr5	inh l4-5 pvalb mepe	inh l2-4 pvalb wfdc2	inh l4-6 pvalb sulf1	inh l5-6 sst mir548f2	inh l2-5 pvalb scube3	exc l2 lamp5 ltk	exc l2-4 linc00507 glp2r	exc l2-3 linc00507 frem3	exc l5-6 themis c1ql3
braf	8.32161337270593	7.55238629388572	7.91862714058674	8.05333673995051	8.04464001232969	7.88078162827259	7.85304937893644	8.02814532037852	8.09142586529834	7.90860097833047	7.79887935955625	8.14128308147929	8.05786450013873	7.72973153284041	8.42833755843933	8.05448764961058	7.56439874785938	8.29430414826867	8.01639603020671	8.0582591243742	8.1128627395003	7.95796623857856	8.03458274841589	7.91189886452396	7.95958934341038	8.38855937842879	8.32818661695149	7.94242770644118	7.94736049840372	8.01256308684787	7.98468561036247	7.8726564136559	7.90802687148956	7.88805399955966	8.03045857863937	8.17495363756627	7.95575392891912	7.87552145056348	7.83815950382767	8.12140348761858	8.06585554107306	8.01564084785303	7.95622803198677	7.96031303395929	8.11524605557342	8.24851586117382	8.18719814452329	8.07932637201472	8.10406403179628
ercc4	5.02338643994381	5.52140960663895	5.1361383016156	5.0881317147813	3.41870107617731	4.79240181059303	3.99504124039548	5.09689057554012	4.6965618737498	5.53533302105215	4.30398409905994	5.6392918787042	4.5145373304296	4.3783022091938	5.47388498167704	4.83944427602522	4.33300782552271	5.05540248876696	4.91388223913207	5.26724595654068	5.31380083428119	5.18193873747276	4.25139901357211	4.9101776355513	4.93961969147982	5.13351568717941	4.65704445622323	5.1676869688874	5.05692079693671	4.63669044653422	5.10694256333804	4.23513921798906	4.94295653567585	4.62426522145606	4.67712025791551	4.82303292919237	4.98725086714198	4.3533501826349	5.15377113245408	4.79202421017066	5.10193496510853	5.23227486100034	4.96438379852321	4.58180844998559	4.79577047972157	5.17270119968749	5.54737205946753	4.98445031452315	5.4021153220298
fanca	3.31058733547534	4.00827837226553	4.0786978657811	3.96130447411792	4.73020284276601	3.8296123377402	4.45141970221114	3.70878350768016	4.81012743478468	3.37680323805751	5.01965477258901	3.67552228236909	3.84405587653585	3.49498169632019	4.01924226013575	1.61984211626948	4.00295980655214	3.2392814785863	2.7957906323856	3.64695534546316	3.20714882874202	2.32208101245721	1.19220111040687	3.06611709664717	4.62733315533368	3.90719458751398	3.98540133269666	3.42992656208705	3.37393644317025	3.15234374565803	3.53636615491935	3.11046046663765	3.24389372301882	3.35633470108999	3.65256714591341	3.29727506990587	3.82470686566303	4.24029738329244	3.20622123023017	3.26568172534732	3.1114799141144	2.59936135957384	3.62160215581403	3.40683214481422	2.24259579924865	4.3910768588177	3.69659981810716	4.04249787191554	4.13072886190957
fancb	1.5640735582424	2.4070307181778	2.84850282108366	2.71700402670992	2.67036305293261	1.8779769977506	3.58485575897986	3.11280604435978	1.71452139833188	1.95562470137728	3.70091999571057	0.121986064494453	3.95562934504024	0.775003969818968	2.31507182693793	3.61965584304281	3.2115074997036	1.78680184975565	2.77549610631063	3.87264132896471	3.1548090555808	3.92224176808505	1.64105672453304	1.91000298787112	2.40708484458462	3.87640782214203	3.94027815325428	1.69681727232466	2.52062933300787	3.28917870125228	2.13244647768572	4.02984636010626	1.59973995115282	1.72047401925301	2.53494853238659	3.11782425116685	0.726727452581537	2.68213870653277	3.47091422527924	2.55994090969619	2.91184245016825	1.33867276801235	1.84437159961401	2.52175454257206	0.509642632231103	2.75427632832398	2.76925642529069	2.80430880499622	3.61295967362087
fancc	4.35077896943071	4.95366688379242	4.44197308150742	4.00913483750579	3.97001493610722	4.14070790964854	3.26100132874316	4.41894470240737	4.15067835285708	4.98623734629537	4.04343970140908	4.6909555192467	4.0622566127877	5.52666624171683	4.0830720708421	5.3083035312127	5.38566288519659	4.59816335445104	5.55322919244903	5.04997915915868	5.14447858297707	4.85436919297443	5.70416031571863	4.92900714770564	5.11804067465266	4.1495946328043	4.51821232188342	4.42130578468153	2.92829148196333	3.50626641336618	3.96420361027563	2.79179073785479	2.21060955372089	2.27410001071022	3.43992573936027	4.57296264997078	3.1272236876756	4.52457086247014	3.37030365991419	4.12897490682542	2.32181758021446	3.89760860471424	4.60459592554902	3.66727893467522	2.93592529543513	4.99008612369524	4.46830354779479	4.78802089469969	4.77081847679934
fance	0.32768420288863	0.349173207447554	1.85564455699696	0.251835254794231	0.235558263833193	1.09690895704888	1.00325874802758	0.0736073978001049	0.456323477808952	2.21544124210264	1.75561747076265	0.097231870880733	1.88217435850184	3.11190344341302	3.41923706432046	1.70828129181453	1.47785880045317	2.13269142791553	2.27642096161901	1.32623409145432	0.11267608874356	0.0479595356102925	2.24129595919189	1.11914287483103	0.544018069262216	0.517657350850254	0.673805984123725	2.17874498923299	0.12370294200457	1.20564252301409	0.933515322096473	0.699312955131489	2.84475738934575	1.67840793727669	0.736346470145823	0.685823131828602	2.7461563663657	1.43198214205143	0.551656094362697	0.920113586771454	1.64392052561409	1.35027659970801	1.45009149701346	0.592006164239464	0.0729879317431182	0.500939107673671	0.546954242697074	0.340547377716246	0.421819458560157
fancf	2.3444410018261	1.55931186426064	2.66115182862252	1.65121308851759	0	0.495871629246245	2.98556770149693	0.4868103212865	0	1.63336314516481	0.0387104151489688	4.1873501314455	1.53084487458014	3.91895460729274	1.7338384937739	1.7711856530804	2.8816135152989	1.44838618129736	0.14843994353314	2.93260918304835	0.928937488496108	0.802703299300884	1.78255879911475	0	2.17754718431166	0.7146637935204	3.77046340164736	0	3.31220692459791	1.0371869919468	2.20496620463406	1.84781388667609	3.08633463295435	0.88854550046493	1.95102320679585	1.8525842239267	2.87626097350141	1.37337083591088	1.61447930587658	1.52900796232689	2.0425667050202	2.11200510805614	2.06455556474787	2.25382067822149	3.5724512446204	2.23568793715501	1.6606635193136	2.06363732792207	2.03361905729938
fancg	3.67423075569874	1.79722056567911	3.24422947254205	3.83444465054087	3.23135738236121	3.62171956353725	3.72156482262688	4.42122095858942	3.52716141590245	1.26455262031851	2.57012846146049	3.18393211374699	3.49428949644134	4.38716768250213	3.78064347952524	2.37966326921596	3.55076322662696	4.13458178035888	3.38720212584778	3.67545035921837	3.93701678313674	3.41716800684108	3.49127201693108	3.00391094578429	2.91485542682064	4.50033883344619	3.50810182607226	1.42365985774643	3.90413427203193	2.91758302324835	2.68368916109977	3.64245919487861	2.15892284794366	3.3679113474257	3.43633158058041	3.24603894116721	4.8388283099224	4.4296619556493	5.08252957816046	3.54092127584501	3.78671576923589	3.83555909191402	3.41584254912197	4.11705190861028	3.19706988643125	3.71427867783664	3.66280398795986	3.40002580628217	3.17257812114616
fanci	4.41837096849955	5.34783991355899	3.63184344216793	4.39457300232876	3.66481886497853	4.30589049951697	2.57046118230372	3.55486918612946	3.8020428275367	3.36305041285542	3.6939824458158	3.66241859481525	3.10848648621771	4.67808002024942	3.67981988806448	4.03239095795747	3.41258087517698	3.1911930706755	4.72836144897279	3.85986927146927	3.25878197775162	3.24522148820275	4.53239251492211	2.35703929934681	3.59282724062918	3.1542689340445	3.69536236227745	3.70807734637943	4.0928585931639	3.89986405333049	3.24442259787807	3.57185530968855	2.79194589725753	4.70490373880091	3.60668249147049	4.31122911834964	3.70429276767707	1.91889448499539	3.50841122091793	2.31839595236763	3.49431802356295	3.4118256569609	3.65659312283619	4.05833239459142	2.3186841864375	3.90659026256803	4.11948486833032	3.82025078385947	3.66420994266972
fancl	5.84270283341152	6.01898572591132	6.8548566671579	5.83399338039105	6.78570485640841	5.92413742563594	7.06215194047427	6.9008377123313	7.52381495435572	3.55331503437648	4.80197240048019	4.71779046343066	7.39724404882081	6.81902971098629	6.96846290092604	6.23439344395845	6.51859100141935	6.81886423433274	7.02708171141754	5.75608417544169	5.5089762149147	5.40315556139432	6.41040504883637	6.20192295926511	5.93475425776257	5.04880289721437	6.0372053887685	7.37191513641434	6.61406269442924	6.46730948194364	5.56019922108867	6.44096182924891	6.33022690778342	6.55724556723246	7.14813487085246	7.42493056771319	7.05229437466991	6.72030610385309	6.52580031641618	6.50401935613889	6.39832437314115	4.83961700749316	6.05155046975543	5.50907284063591	4.59808407156827	8.18687345459467	6.94148372451175	6.95625742589552	6.45692686149071
fancm	4.90498155020092	4.7096151603829	4.89230295227905	5.20628739724176	5.65951181154139	5.07754338667864	4.86354981273116	4.6759541529104	5.24692015423935	5.05929821120119	5.17526854271205	4.46632179101725	4.61340083497533	4.75567254263716	3.02489784536411	2.4766480391838	4.24962181695108	1.42710951596056	4.93688725661703	4.25136168330969	2.91574312368462	5.63925183893975	3.19633780716945	4.60073644898224	4.79003588953975	3.70038133220113	3.95297182796975	5.2582092637987	4.28288951028682	4.44733786016341	5.51117418389773	4.75607488628633	4.50850426082852	4.45777653911113	5.07267119525423	3.79714272529502	4.14049706313894	5.42614199559108	4.385046071348	4.21064504320312	4.12686078789252	4.52098440533521	4.30821044924309	4.52408799596941	5.06179291720227	5.14663519350914	4.94735263342042	5.08574822905629	5.23134877556381
gnas	8.9447455844657	8.99951190893992	8.56652791801216	8.3833096138852	8.43764950939105	8.27872152345647	9.57308592297212	8.72008025892444	8.34544623153818	8.79599773923227	8.85075901924914	9.24666697760853	8.58278528208345	8.11636397686766	9.34883358660347	9.19888829205281	9.07141645301743	9.5210948386477	9.02532366721676	8.78161426116495	8.79305314337921	8.91335337838303	9.57000178769484	9.26495474815526	8.60216143292849	8.83044323680307	9.43723785285961	7.24960044901242	8.79177676633573	9.03471220572358	8.60050028615508	9.04535013447236	8.67596680372838	8.92090800007696	7.73772974962087	8.31769271362826	8.5290335729355	8.85675287587442	8.70165630557841	8.42867300887536	8.43221520049709	8.24516695361548	8.19082411877245	8.36402681007032	8.28314647648481	7.45689426196424	7.75850839368802	6.70350786785148	7.19390427998824
kitlg	7.04146822035223	5.74823736711647	5.70211078635868	7.38105306894566	5.25885194606545	7.58294718466511	6.19815295638629	6.27495997470765	6.27528166436986	7.27663737179375	7.20191968837069	6.87286236458259	6.92452977060757	4.59748058068572	7.1913610061207	6.25432500535893	7.67193138825509	7.0003348410905	7.44054601007819	6.92857084724673	7.36999553970886	6.62195892008676	6.70915695274942	5.25875331723214	6.68236492157425	7.24556535343064	7.19342954758475	1.2740335557486	4.28057837322267	0.206657975902326	2.89566425809969	3.46817572089217	4.09658051985794	2.39402791185918	3.65880468839739	3.84796409488836	2.66500891852789	3.359152437701	3.7898610699177	5.99428685862396	6.13151729632757	4.30425834361768	6.01991751986729	4.98862189750007	7.1015205665949	6.23815789888452	5.58216352875531	5.88849011832691	4.52954227962042
map2k1	4.47556289109126	5.3351745149441	5.82922395200344	6.46676250908474	6.93881200197477	6.2347653255389	5.37945392245467	5.29819713658625	5.35615789897524	4.64281938519254	4.8291940093839	5.37372406740094	5.36016513717018	5.75721077400362	5.59741943700998	5.48392087256102	5.86777368146745	5.28690147249829	5.7181470555356	5.12833382362341	5.66850919657105	5.25554907395243	5.85756951962687	5.11606111329534	4.58262825638207	5.39518690435174	4.41911748212248	7.0613250688878	5.39913553881197	5.86348431645323	5.98980886920716	5.68187846789631	5.93786741554073	5.38775473402424	5.98917330276525	5.10462055761893	5.54361249449985	6.32385262820994	5.87985375254479	4.98321845792684	5.2413295835312	5.27796243741014	4.41111909797038	5.7440682325465	5.49914908045627	6.24558217781381	5.74093916010123	5.9444133900604	6.87350255739929
mlh1	6.06936028936453	5.46871194180628	6.00865889703942	6.22637286616827	6.54983763958047	6.3634711692369	5.88987212688526	5.74801695085557	5.51277639049876	5.41524875973627	6.50572807760613	5.43200671368515	6.01845841063435	4.04533523642223	5.97953572483212	5.50597928574564	6.32481717256334	6.17652986590538	6.05677386658891	6.0194118564417	5.25292511310594	5.8503506359745	6.38837327271806	6.16111039233811	5.59815668318176	6.33386042995249	6.54484153388556	5.39100668869081	5.01594151909747	5.05826193886446	5.58756850820455	5.41954404880226	5.90822242976808	5.40901252701083	5.45232908871926	5.33728325035066	5.39918384554665	5.04528927431281	5.70701389319906	5.37840993741399	5.64453129963193	5.31983206835292	5.40223039539342	5.54865273532371	5.42246429110671	5.60349335871987	5.3353680217805	5.12093161442847	5.36243240063557
msh2	6.22730235238234	5.75303235595427	6.18952653054514	6.32086360466958	4.9257386848167	6.35219105660976	5.79758921681465	6.0961194828036	5.99675685112166	6.03163190209651	5.96208711537484	4.94838338500601	5.92917467011506	5.83466062251057	5.88910993902524	5.79540755893517	5.78653825565519	6.24661480995036	5.88447762382786	6.10161835082452	5.957039727402	6.23709123748729	5.99549650359844	5.71598752693217	6.08000405417951	5.76444003103305	6.02189147413263	5.79395786925683	6.21086222759093	6.52610869030063	6.3315485577931	6.28621557151976	5.40159635438894	6.48640728021241	5.77129002706095	5.9415784885255	5.9704959242123	6.44098860536119	6.26917577577492	5.54358449942247	6.33098883902384	6.1956365139603	6.1723594998485	6.20906211022294	5.9055962471179	6.50267247082911	6.52375355048532	6.30002072198652	6.12337282332518
msh6	5.11287899916742	5.37399081942209	4.94886446097629	5.2801084442912	3.18143447558291	5.15995571683747	5.88810593610426	5.41258823866819	5.91164691035755	4.97337125023933	5.96049220283747	5.16557489565183	5.18816205144008	4.01549605290909	6.31491496142209	5.2675457231173	4.44325720645308	5.17313842958998	5.70489765946704	5.6623897847674	4.98320637077434	5.22790989115814	5.21758994909597	4.94833265321628	5.55285962057249	5.42464037248543	4.49341702744693	3.86301665436021	4.84096182166621	5.2735715748657	5.1649662418378	4.63826612576485	4.54784654040985	5.26686515606449	5.32250001009638	5.39297078131564	5.34421294834626	5.55567506829096	4.21645393387278	4.48897952978506	5.20531571527513	4.96773722540239	5.28947677113261	4.50019738360915	5.28555435967843	5.14535220083858	4.45002203909024	4.41732758212799	4.44233982556061
nf1	8.28960579906971	8.68498525208422	8.57308249476055	8.39870137226297	8.34634396827738	8.41707147645403	8.49818543407863	8.40664635793239	8.57314461799372	7.89032569286838	8.47689198470427	8.14029195036764	8.3914609978229	8.29541860507373	8.43195718768673	8.2232183532035	8.41552334082272	8.61652311395646	8.54167512656351	8.36593350858558	8.5536404284459	8.54926293204985	8.27737063460672	8.1789157759657	8.34418181952011	8.44064662252151	8.52456247872544	8.60534061262251	8.70259763761519	8.49342757969678	8.58351569914631	8.43423539417965	8.62323368606143	8.7326063588574	8.89273283613741	8.8264728550398	8.86652444864172	8.38666396270366	8.86593087406684	8.69333780160623	8.56058428073255	8.97722496264196	8.86119518162451	8.82545938176612	8.92676120004015	8.40072448763617	8.44872382369345	8.2977962346957	8.22147257108086
pms2	3.36636712070891	4.98643587500122	3.47682700069858	3.48701858101602	3.66937820948694	3.22417042587261	3.78700161863864	2.97964016445646	4.08551048793545	3.17185675861648	3.10701272422897	1.54618969711971	3.33887433995745	1.36709088719796	3.2831971322973	3.21972039582618	3.99757766627962	2.0534182675959	2.28914717741465	3.17697502974379	4.22587035063234	2.66607825216852	2.36139416449674	3.00614970686742	3.3064757404619	3.34716402708348	3.4990857293075	3.89981976796531	2.89417847141269	2.95716000364657	3.22153391697721	3.79046710079692	3.56680931017105	3.70389073097985	3.44577489830441	3.05683320397906	2.42765015017606	3.77332269926426	3.19468106416506	3.33683479193722	3.27454957507125	2.94637042203848	3.28867202266915	3.08440465302335	1.85268205717141	3.43361328082783	4.11598956061601	3.37736700116306	3.19961330108826
pola1	5.85122995255314	5.09910678313211	6.23161854741746	6.56823264186572	7.3065096594147	7.25685498908239	6.15701659668565	5.91180682032478	6.21327061464858	5.66307396625288	5.6560557349802	4.9438502165279	4.84269568389954	6.02713341835715	6.08432174288565	5.31352034412369	6.00747319347257	6.00563652182896	5.53998455024132	5.79586033350138	6.0747641486355	6.22193133575058	5.41452119258352	5.98109325117268	5.31451213527221	5.27095768052511	5.67911341694908	6.06297481452134	5.75777273301168	6.09962761297515	6.77612314972667	6.82413946436396	6.35551649071885	6.15949183587785	6.19489007254164	7.05159253855768	6.01937294335865	5.90180447952749	6.02574591835632	5.90805347521953	5.25223317221469	5.81438173004509	5.97095405754505	5.86754869304906	5.77701919040036	5.40671454718379	5.41583344220475	5.10757726542855	5.36848861301156
ptpn11	6.39656830665031	5.69768792905776	6.97965829429535	6.45824779525002	6.96819895011595	6.07366237634148	6.59651031942556	6.08855102902387	6.93731920126951	6.29075705977525	6.63869307815987	6.58412744962425	6.30326475547158	6.88481303940132	6.43621232076187	6.4651990523759	6.16527584750211	6.41248313431106	6.04336659838205	6.50308043128134	6.19441824912287	6.11264634340552	6.47662762472032	6.83636512498284	6.17808397152853	5.65611934427772	6.36418351753917	5.7175415367685	5.78906225498384	6.32366099283474	6.38756330330508	5.9816905692676	6.24985658708592	6.29142711471367	6.51912229455969	6.26810029373677	6.1715477215393	6.78998336968774	5.36729068069122	5.80417207447151	6.25792276649507	6.04684461859328	6.11561551530603	6.00211155138846	6.23016861365799	6.79592314991556	6.59904026842472	6.55600598700862	6.43298996403497
raf1	6.42309136415813	6.61651429219739	6.32345672184285	6.20754345542307	6.20563922340162	6.30422919227326	6.62000056319604	6.78388929322475	6.51263760416394	6.34603018309081	5.71628336152496	6.36214214162786	6.05447516825168	5.85728758867615	6.31895705337799	6.89358791760053	6.57287906032981	6.26087363006841	6.29559557105405	6.55349797677477	6.33332783711774	6.51986140576891	6.26001982041387	5.80546401052942	5.88907971675586	7.06703535267442	6.69402239767615	6.10104973863909	5.89893483889568	6.57731688264291	6.08631947680266	5.66849473033346	6.21261855616734	6.41054615709165	6.36352101791066	6.15112697633304	6.01414637275193	6.26849428004786	6.58372335491096	6.18630998697558	5.60912967459287	6.02239600079465	6.34570400114132	6.33241578516568	5.53934650438196	6.37713572525372	6.20325421863558	5.97662598256135	5.85143898480259
spred1	6.14074553230212	7.21365387045889	6.6719392698853	6.99564087774282	6.13602625947119	7.29476749200041	5.28150835074761	6.00354534624347	6.1410331904884	5.52243652870309	5.22325147075991	6.04549473805015	6.83323963551699	6.25886843818311	5.66155209346967	6.52562197037829	6.28293828640941	6.67456347155592	6.35182547076411	6.93365572301751	6.80056254155839	6.08099634144079	6.56438853446852	6.31044264721131	6.13044742011788	6.19152672499931	5.96562684918939	6.25740311820633	6.45811587115055	5.86174822232181	6.17430753747656	6.42120074115666	6.96052503144833	6.25601748042594	7.13302802557089	7.13564608826545	6.96245786836826	6.15506086636089	6.19568342682784	6.55021131151	6.58075452056455	6.6424210044749	6.32038936168319	6.26045346906719	5.9017538832011	7.59083507483851	7.56652544454354	7.41039665313857	7.56163842687998
ube2t	4.67774923057249	4.69872574753321	4.56724551088168	4.25009551779084	3.37236344320508	3.96907355350345	4.61405838148025	3.60051251696072	4.31335748071464	4.61807840827311	4.38174450085289	4.28242052273194	3.51542426888233	4.82019593606935	4.41080014362812	4.62912623797082	5.1363217181006	5.0775381819145	4.82726555856016	4.6737385018701	3.81773861836612	5.23555211786343	4.84441828100391	4.98126691298032	4.37668124461192	3.05632729199029	3.2273611094396	4.85285984908938	3.99352411349497	3.25623034837237	3.20765660347693	4.26527280566205	4.53532016215722	3.58815150859563	2.88365834737214	3.41416715959878	3.73851215885832	5.19335574261992	4.56452082612421	3.88520481043695	3.90762160381087	3.67208709726536	3.91957687858577	3.4432190315844	3.85532991002198	4.47592766299965	4.83263630127411	4.17775104527249	4.68624598026747
[truncated: 26 more columns]
