# Supplementary material for: A comparison of anatomic and cellular transcriptome structures across 40 human brain diseases
Source: PLoS Biol. 2023 Apr 20;21(4):e3002058. doi: 10.1371/journal.pbio.3002058 (PMC10118126; doi:10.1371/journal.pbio.3002058)
Supplement: S1 Data — (ZIP) [file pbio.3002058.s009.zip › Input/Cell_cluster_disease_matrices/seasonal_affective disorder.csv]

	inh l1-2 pax6 cdh12	inh l1-2 pax6 tnfaip8l3	inh l1 lamp5 nmbr	inh l1-4 lamp5 lcp2	inh l1-2 lamp5 dbp	inh l2-6 lamp5 ca1	inh l1 sst chrna4	inh l1-2 adarb2 mc4r	inh l1-2 sst bage2	inh l1-3 vip syt6	inh l1-2 vip tspan12	inh l1-4 vip chrna6	inh l1-3 vip adamtsl1	inh l1-4 vip penk	inh l2-6 vip qpct	inh l3-6 vip hs3st3a1	inh l1-2 vip pcdh20	inh l2-5 vip serpinf1	inh l2-5 vip tyr	inh l1-3 vip chrm2	inh l2-4 vip cbln1	inh l1-3 vip ccdc184	inh l1-3 vip ggh	inh l1-2 vip lbh	inh l2-3 vip casc6	inh l2-4 vip spag17	inh l1-4 vip oprm1	inh l3-6 sst npy	inh l3-6 sst hpgd	inh l4-6 sst b3gat2	inh l5-6 sst klhdc8a	inh l5-6 sst npm1p10	inh l4-6 sst gxylt2	inh l4-5 sst stk32a	inh l1-3 sst calb1	inh l3-5 sst adgrg6	inh l2-4 sst frzb	inh l5-6 sst th	inh l5-6 lhx6 glp1r	inh l5-6 pvalb lgr5	inh l4-5 pvalb mepe	inh l2-4 pvalb wfdc2	inh l4-6 pvalb sulf1	inh l5-6 sst mir548f2	inh l2-5 pvalb scube3	exc l2 lamp5 ltk	exc l2-4 linc00507 glp2r	exc l2-3 linc00507 frem3	exc l5-6 themis c1ql3
arntl	5.22396307314549	4.93927877337772	6.13339172696212	6.32926660262994	5.44006186288199	5.70038866802875	4.75749268626104	4.94668220812534	5.27073449309248	5.96789645910344	4.57131336035477	5.13394034279597	4.33917231140245	5.38068027747173	5.58717023796635	5.17937449734154	5.02350243481176	6.24158795676869	5.27104164339213	5.39236516832457	4.80154256473665	4.43384746001217	5.00976906123978	4.32018354357287	5.34200246475181	5.4670971754231	5.59796433483913	5.3455826617936	5.73427498521356	5.42317811386538	4.94178898748379	5.49310417181706	5.30277635593287	6.09025239399989	5.7689430622315	5.6930667723686	4.77530027788331	3.42000802819497	4.92526174707164	5.53732682188987	6.10040478575476	5.99782146441933	5.4564171735446	5.7352408134976	6.18015581951601	6.59366017666805	6.65952916126966	6.46624241532718	6.11611560743214
clock	7.02746018467656	7.16167277331765	7.13797283561654	7.23139717397011	7.08766968343147	7.10033865548168	7.24164496426282	7.19888758013257	6.98250240454448	6.51971141254529	6.7316425657832	6.28746749302291	6.7991924987523	6.72551786499248	7.55375491714077	6.78622871530866	7.20734695607471	6.8012444235238	7.17559056675261	7.03179216512002	6.33800252704452	7.0110553519823	7.31340740209	7.49525912273634	7.19087200992797	6.78650370757647	6.32706826633083	6.82193415208207	7.39760858188422	7.23733521997358	6.93036242464958	6.90675942462148	7.06351631651039	7.14101980042418	7.05529946571055	7.26351015375527	7.62423354509912	7.70013977285931	7.30324703492234	6.61078258131698	6.33789302290957	7.09622948399662	6.67958903646189	7.2232757049915	7.26658473663866	6.70040434393478	6.73911766143983	6.69138522576778	6.66916413824338
cry1	4.24853035806947	3.67833753942287	4.87068745258869	5.20301129079537	2.7299990504938	4.74623116907058	5.64630213782304	5.80058969360832	5.56693802135005	4.82134546500988	4.60630600665167	5.85356352224003	5.0775083517852	5.3091748775248	6.38751962045923	5.59962082305724	6.01471978186367	5.46589077270817	5.79975727300712	6.32336277269552	5.5845966710375	6.14544450634723	6.21750460836729	5.92807779819741	4.73431211314418	5.48878282228391	6.70495276805162	5.04313203996341	4.64178692055093	5.57490245993639	4.94846512125504	4.07891437719627	4.28828199543534	5.21567160829425	4.84043835786624	5.25703766848445	4.13120670124106	5.0504128866902	5.05721682264005	4.95202463066458	5.16664969481055	4.65934964859661	4.92167082586391	4.98953837329277	4.33469276137702	4.06406101582572	4.32142364051731	3.84298607037943	3.93444903585204
cry2	4.48357074009156	4.27212324829065	5.06450997500549	4.8929121478709	5.3361669676763	5.05535662933832	5.20458209890894	5.72590771655438	4.986231156057	4.77587598211795	5.57301211045074	5.03933231980459	5.22176844962757	4.72210093271613	5.42917003222947	5.1417969339094	4.74093133700227	5.54300675659553	4.93526926176753	5.3973440050796	5.30693807124799	4.77686094109038	5.96365814833585	5.21386943505827	4.93941231040739	5.06064276172201	5.51388705329491	4.87460567565406	5.55081141667335	5.25160624747831	5.2329362238514	4.74420739026551	5.0268035996953	5.28441122798835	5.13015826118824	5.18942726897223	5.07152457408692	4.3287431340037	5.01653375959311	4.90734929970144	4.34293087234808	4.60211892423032	4.45072694458235	5.15414813804676	4.27830448447844	5.14633018814926	5.11690159156043	4.98281519409823	4.76127303806418
drd4	0.33936725806403	0.336343992353216	0.243250703326779	0.756658642500027	0	0.384047627826522	0.0169461752035389	1.46701630783882	1.036502193649	0.857046669988153	0.831650534653592	0.562189539700245	1.89372942525184	1.03483486142236	0	0.537493090240221	0.0107266664063819	0.251497532162645	0.298339490478053	0.508032401099892	0.0219094557593184	0.0103840149037423	1.36178799790156	0	0	0.474001189544552	0.331980980471708	0	1.06724510891961	0.862999040537287	0.0302659090633948	0.502359214968782	0.859987169659614	1.99327692522165	1.64900808513763	1.11322825926401	1.42917242268515	1.43016509281366	1.54761513140057	0.697543706466088	0.341362377421112	0.477012065371454	0.724592313078311	0.341838751026235	0.0513922471024398	1.02324245210011	0.720869997780552	0.487564725074916	0.341284659314077
fkbp5	2.39604837754349	2.39151778328037	1.08398865742099	1.44952957554738	0.47997127875484	2.02960483341696	1.67890874107541	0.642552789845249	1.00248146420488	5.32278368750428	2.43086515194927	4.00961117634519	0.687605673213594	0.474884967612692	0.367959542821227	2.76729352843887	0.990069082275719	0.532095088944027	0.864418423384965	1.30131084500616	0.815576822374155	2.01708458133338	2.06107351175285	2.94591495476717	1.53823866779133	1.14803033983736	0.375554065326242	3.08854006428696	0.479421803941715	1.69258694807993	0.671325170307563	0.731262413808322	0.42639079377143	2.43417866385977	2.14749267395722	3.24937463060868	3.79084873632977	0.404074642239917	1.64731962172162	0.530399707124635	1.64009863157232	1.0337860128234	1.61236646557736	1.13091202902846	0.43765984340491	3.54242484786852	4.30890062707897	3.47764531336683	3.16794113461272
htr2a	3.03561225552273	7.59003419225239	6.54399926708816	4.20041423790488	5.14426110466708	5.32353688886577	6.17254710005709	5.06355261261302	4.93531132409702	3.6563167810264	6.30070689836094	4.25450952483969	3.61670034931073	0.316643206693115	0.0394368429490382	2.42755078081005	4.50984097621387	3.42269145319179	0.64815377803266	3.84486480148511	2.77236090096139	1.56136710572273	2.61672431657752	4.84213184135939	5.30078751693969	2.01011717095232	3.9916736361383	3.38783461394641	2.0650256830469	2.28982391782858	2.90641391775238	4.13808348942559	2.25785619408946	0.115942160835952	3.64725013029123	3.29828293876943	2.99723087181233	6.1172260444346	7.24201667377299	5.76328556846576	4.12801812671793	3.86724801757782	3.4786996870867	4.09316479211032	0.196905761823461	6.01790200646077	6.43362264505324	6.8365581021819	5.75797205597653
htr2c	0.577501145277661	7.37121348834608	3.53404320744391	1.31535151999011	0.879983301566149	1.57452681633339	1.89344123644356	3.10875092121561	6.40525928097386	5.68367032837844	3.6779855887913	5.47047258987226	8.34601397461798	9.27841671935822	6.76654505741729	5.96814240236868	7.01022975003979	7.7578388882218	0.72292166927141	8.51060372221071	10.7245502693698	7.68537449368645	7.30164200727191	5.26689714432399	4.04196821334227	0.81617869352366	5.71666863000858	0.489004290605689	7.35528515384277	2.91664335684782	0.931154816748711	3.487897656886	0.541958631614125	0.986978435373534	6.6374803068258	0.81862890534488	0.649904474925736	0.361468786655497	5.33038296783	0.638097847134538	2.8464125388276	2.97999315466031	2.01178468560544	2.72969206292339	0.689843300631127	1.24645673367733	0.436462502736077	1.18864513023763	0.745934304974996
mthfr	3.65519401662402	3.68235075233906	3.61503748122844	3.48422096453088	4.43739922190184	4.54647107555516	3.56713952304594	4.14734085247137	3.83452950244186	4.28964970577383	5.06792994100559	4.90792237388305	3.89994903451145	3.5390658551168	4.73548212354037	4.8402582105744	4.22373729806373	4.93214977754541	4.09804455958603	3.85757120159149	4.20753285900234	4.19184010910254	4.09641287096499	4.82659286314523	4.14660258624875	5.72889082781276	5.69552307932763	2.97157141896278	3.40585407208973	4.56760988439289	4.11148272682621	4.60368975986762	4.32753944442782	4.63842159485435	4.18650577916422	3.64809406807799	4.04234085805085	5.07442300652506	3.95009714769777	4.23048673547692	4.19691482711761	4.15395260503184	4.01669813510767	4.52944514110535	3.20878085063037	4.28614610995908	4.36007407882169	4.11041659168638	4.02007990083213
npas2	6.76329895912168	7.37812484417425	7.5425825654721	7.16755554407355	7.56342402651182	6.42779214577237	7.73168266654857	8.16360959696323	7.79793948857795	6.97760101336214	7.48566402312441	7.30085857952175	7.38845248294566	6.98630277458049	7.39781333889517	6.92873375821262	7.07577762678808	7.50875229557223	7.45233258145137	6.7270769255378	7.25101065388075	7.22804583376573	6.63522258238512	6.48500748298508	6.85758662531461	6.9623451549698	7.74222536148614	6.38864137649041	5.5472276145377	4.99577628462043	5.37485166019023	6.051818719857	5.52769165060308	3.8415323958092	6.29893370621308	4.77003560984758	5.62120555149286	6.1248176913776	7.06237951965277	5.08062082810798	5.08143243489324	4.92608858764202	5.60137579610898	5.80975843248119	5.34532107337501	7.65442714123548	7.66602780424476	7.63144097380297	7.37251400077831
npy	0.462957345643356	0	6.56630448960665	0.774539637925751	0.0421376663942664	0.373724484946231	0.0143825039486989	0.452086791093244	0.0206025580642707	0.254788606302056	0	1.27767654282183	0.660676025035824	0.0497465410986029	1.41728652995084	0.46719703838785	1.81948466755494	0.571997685961971	0.302423289760277	0.295263757187534	0.0123199722030091	0.254758740307993	0	0	1.95884527301975	2.95323729758789	1.25520702794937	14.3441356766362	7.03697470414506	5.26241849907767	8.62788366369703	1.11352115115696	0.0346249797336629	0.00898239449350425	6.31974003212924	4.99014844981517	1.74355417469926	8.3384034659578	0.506315954162607	0.597408650186188	0	0.238424917805992	1.25486066906994	5.40020351619672	0.020648140100718	0.120573915166752	0.0196113295624037	0.204953756875911	0.794718535413411
nr1d1	2.66281342397991	1.84692368617523	2.8680295879702	3.41927739889145	3.22034916983967	3.27449619175019	2.61993884319041	2.00708434644133	2.01220586320216	1.38492946203829	2.97595862722308	0	3.23225307829597	0.0455620958266991	2.95376835716042	2.5440216779059	1.78648486987364	3.21265431482122	3.97084981003152	3.41318101391639	2.5047646526611	2.14521822200119	3.29523659932358	0.190366267968186	0.22872363784485	2.30516844232576	0.917216018255575	0.139689187078503	1.91718309697732	1.85056341619124	2.16610036880371	2.03303631907995	1.89392852885465	2.09309400320158	1.48223722162192	0.789533423789706	1.71964888682253	2.60752588152588	1.45040103254511	2.40638785161119	1.7310650669721	1.65525827436284	1.87530284008392	1.69207437003462	4.09509062179678	2.24790770070061	1.76090284635996	1.59178024314864	1.76536745744726
opn4	0	0	0.00388469087627268	0.0146053460643807	0.0327290498003782	0.00465938862268623	0	0.0064224002180402	0.00855084717132775	0	0	0	0	0	1.50303646196504	0	0	0.5413529809122	0.0448519472706331	1.63019997252512	2.04590440979011	3.01587274834625	0.0103711781411081	0.0744658528173497	1.20968062538222	2.9328384004741	2.19323605721868	0.0762496972462365	0.679286880171666	0.00643058990278256	1.69783487352656	0.00840605619392118	0	0.00855809544569225	0.0173179784683189	0.99694896523074	2.01255584186244	2.89545042640069	4.76846018304202	3.94456851291593	2.58913340693035	1.32653949779998	1.3200192654964	3.34516810918165	0.578286326442666	3.36771830725385	3.25696132955928	1.81191311593684	1.71467318757448
pde4a	5.15368695728384	4.24861430058042	4.62593340389726	4.28494521907443	4.34403394398292	4.80541623517623	5.34601117113714	5.03723522128617	5.14977121840648	4.66810079580591	4.57111909873258	4.39744354367694	5.42014833513337	5.10815888590433	4.80588494309778	4.99220071101631	4.70711419827562	4.95845555426053	4.76017990094254	5.31396302966086	5.7655764354041	4.75777113055259	5.54017928871066	5.11953704214012	5.12184852403027	4.4385202843733	5.22878368067143	3.73608030132415	4.87090578904895	4.9055112970936	5.12152096039928	4.31525834234386	4.08595647552899	4.8002938666106	4.5826806378112	4.89695011450611	4.68831785016217	4.69314446146887	5.40078641786837	4.90809527185268	4.51971933710577	4.84283088512587	4.96032408640137	4.63832880665185	3.54261799751984	3.67418469618415	3.51842183387531	3.64963982948296	4.39507630757806
per3	6.2961747142359	5.97361655590222	6.5213040973944	6.95124274504622	7.84134500996348	6.75342643459585	5.93333468725778	6.15249801073832	5.94435809986473	5.56739941848821	5.72396832258967	6.28068633984743	6.24740330229553	5.29045205132321	6.35308505741566	6.34171806262859	5.99020814055217	6.23196475716127	6.62787936035949	6.52466550921744	7.38645177966319	6.39433835595022	6.86554126984858	6.16736716134263	5.68885202354464	6.4115957253203	6.88603135690537	4.41310254006698	5.58450347034288	5.97710541554594	5.4640833603798	6.63760560956336	5.98564819879155	6.53807778107011	5.93450046106807	5.94010142828392	6.39538726655844	5.08560183782974	5.36627709653178	6.38121933591405	6.59496245885195	6.23701717417437	6.36079249112756	6.61212776055793	5.94916627500124	6.03802061826425	5.57004238728187	5.5027614871269	4.65209694335098
rora	8.50400918309014	8.31636969752087	8.82075697792023	10.402139803181	10.1203615186564	10.1015450954754	9.00680968254097	8.36051953876911	9.23262241071268	7.33758006991932	8.46053403932143	9.16567502011665	9.71938296800371	8.77041282396655	9.73985775392972	9.84000031068475	9.15507825160233	9.8670003375813	9.91952224039254	10.341553580936	9.74308824746687	9.44662558367773	9.48224169618705	9.06846590203658	8.78765437491414	9.00273081375513	9.55557382619665	7.77681969527699	9.87531724600311	9.35684101624479	9.18720190632018	8.88067107864986	9.33129925363358	9.60256318035932	9.75866658373484	9.47426001544429	9.42737553766835	7.5998726097696	8.05501963497011	8.89652086540115	8.6970771668911	9.68054935597646	9.32680325851321	8.81171958244221	11.8432991926456	8.62180672356436	8.30874051680406	8.56875372795101	7.60721193391522
tph2	3.03246094111368	0.0800949230055291	0.220759281617575	0.961724072664363	0.213378477829297	0.982524610047924	0.0717660598353566	0.424783668817304	1.58331839712716	0.537870545451156	2.37308900261819	0.0873164868421705	0.92236674422039	0.617896475425995	2.64043382130611	3.28132356655391	0.20798491887801	1.11332142858064	0.0783107450363805	0.443119076074888	0.351895858649301	0.0797778354521665	1.61515545852882	0.419741145877255	0.107803909547003	1.1180862990336	0.130092321542369	2.98458937770349	4.98031291643358	3.23929597843399	4.14783768380265	3.70720873936799	2.90130354791319	0.110405755128	4.28340860670523	3.7493476856383	0.978095889869733	2.80519246655848	1.61327041660083	0.449729116290454	0.66309585771035	0.633891971464363	0.817179207455981	1.87116405399963	0.0684082059517168	0.0860699309901622	0.35824030291971	1.78602682820968	1.16219119348525
[truncated: 26 more columns]
