# Supplementary material for: A comparison of anatomic and cellular transcriptome structures across 40 human brain diseases
Source: PLoS Biol. 2023 Apr 20;21(4):e3002058. doi: 10.1371/journal.pbio.3002058 (PMC10118126; doi:10.1371/journal.pbio.3002058)
Supplement: S1 Data — (ZIP) [file pbio.3002058.s009.zip › Input/Cell_cluster_disease_matrices/astrocytoma.csv]

	inh l1-2 pax6 cdh12	inh l1-2 pax6 tnfaip8l3	inh l1 lamp5 nmbr	inh l1-4 lamp5 lcp2	inh l1-2 lamp5 dbp	inh l2-6 lamp5 ca1	inh l1 sst chrna4	inh l1-2 adarb2 mc4r	inh l1-2 sst bage2	inh l1-3 vip syt6	inh l1-2 vip tspan12	inh l1-4 vip chrna6	inh l1-3 vip adamtsl1	inh l1-4 vip penk	inh l2-6 vip qpct	inh l3-6 vip hs3st3a1	inh l1-2 vip pcdh20	inh l2-5 vip serpinf1	inh l2-5 vip tyr	inh l1-3 vip chrm2	inh l2-4 vip cbln1	inh l1-3 vip ccdc184	inh l1-3 vip ggh	inh l1-2 vip lbh	inh l2-3 vip casc6	inh l2-4 vip spag17	inh l1-4 vip oprm1	inh l3-6 sst npy	inh l3-6 sst hpgd	inh l4-6 sst b3gat2	inh l5-6 sst klhdc8a	inh l5-6 sst npm1p10	inh l4-6 sst gxylt2	inh l4-5 sst stk32a	inh l1-3 sst calb1	inh l3-5 sst adgrg6	inh l2-4 sst frzb	inh l5-6 sst th	inh l5-6 lhx6 glp1r	inh l5-6 pvalb lgr5	inh l4-5 pvalb mepe	inh l2-4 pvalb wfdc2	inh l4-6 pvalb sulf1	inh l5-6 sst mir548f2	inh l2-5 pvalb scube3	exc l2 lamp5 ltk	exc l2-4 linc00507 glp2r	exc l2-3 linc00507 frem3	exc l5-6 themis c1ql3
acvr1	4.08482233113215	3.48827565391399	5.47258092626334	5.28679045913789	4.18506269270519	4.87168508130369	4.13588286072968	4.33015127600381	4.57068180817698	6.15172538399013	5.22041156855392	2.83702648621993	4.01697645490691	3.57985908827032	4.57847480300417	4.97180121581729	4.73404634282431	3.17940690495002	4.99629880118986	4.33135976231024	4.72961769842672	4.76461547802674	4.78002746483159	4.34023908623151	5.03068642354388	4.66039506961657	4.46097185676835	3.13669456805534	5.16360149649221	4.39407046833854	4.64897777339573	2.74874545027911	4.15968665999359	3.26165958394443	4.96715615454854	4.59514920904532	4.70480746215487	5.66028706987885	6.51053839764961	5.08437858664912	5.57974307803096	5.26440146289176	5.05795880836552	4.98311614724454	4.62733829210649	5.14829764130572	5.33745388847676	4.71833477230552	4.41236809672476
braf	8.32161337270593	7.55238629388572	7.91862714058674	8.05333673995051	8.04464001232969	7.88078162827259	7.85304937893644	8.02814532037852	8.09142586529834	7.90860097833047	7.79887935955625	8.14128308147929	8.05786450013873	7.72973153284041	8.42833755843933	8.05448764961058	7.56439874785938	8.29430414826867	8.01639603020671	8.0582591243742	8.1128627395003	7.95796623857856	8.03458274841589	7.91189886452396	7.95958934341038	8.38855937842879	8.32818661695149	7.94242770644118	7.94736049840372	8.01256308684787	7.98468561036247	7.8726564136559	7.90802687148956	7.88805399955966	8.03045857863937	8.17495363756627	7.95575392891912	7.87552145056348	7.83815950382767	8.12140348761858	8.06585554107306	8.01564084785303	7.95622803198677	7.96031303395929	8.11524605557342	8.24851586117382	8.18719814452329	8.07932637201472	8.10406403179628
dll3	4.4445061346952	3.76170818061766	4.38428295939467	3.56741824125927	4.41385274110244	3.11972362733493	3.23352250045098	3.35666554458783	4.66075402535458	3.93921146132738	2.38714068735678	2.75486439962191	4.04690619611453	3.97377071068379	4.39430629987768	1.27783951265509	3.66219127547647	3.67372198635861	3.43040274746765	1.4230488185813	2.15271688713554	2.5564959704091	3.34116842393482	4.48230590199917	2.13028357380216	2.55004516370054	3.09900816869403	3.36168697958053	2.33214996171571	2.9618379386759	1.92975502455912	2.63064920857155	0.0726538587269449	3.4461486484771	3.73661196106161	2.90864951087222	3.37491446560023	3.85871800311509	4.50174007970146	1.82656580664559	2.92815664619247	2.43721469173369	3.12649495704429	1.91377771873591	3.96328043841288	2.95172673144317	3.02197762179173	2.2064000737502	2.52308404376557
erbb2	0.955868160172551	0.169791215731169	1.73269095625835	0.925145918327249	0.0348666691285531	1.70598131108195	1.73089930689328	0.138844672147151	2.81759012221162	0.320008773002239	0.165963222417043	3.55935612374179	3.11039560340235	0.164285185999545	0.68761054606056	1.70685694152987	0.177493485003996	0.695597997288623	0.134435165711361	0.320344855463421	1.27931661142582	0.726353636445228	0.887466930093882	2.14086904875448	0.243948563873259	0.135973902324339	1.33061749482172	0.183608187990841	0.749640325990588	0.895817618071699	1.56263667889983	1.29965954442883	0.589651096184294	0.328138035392016	0.992690421631573	1.5069825250434	0.809641701227144	2.26472281335689	0.271058764163004	0.0515087562332728	0.297715599346753	1.00346055779022	1.60615958383167	1.21981474646462	0.106959375470959	1.28802804232859	1.51952613901074	1.23129307842355	0.761897373902338
fgfr1	3.62893032378318	6.12955601084623	3.99404513110525	3.88768502087657	3.14318611027009	3.43843217671842	3.77551000198622	2.05578656607266	4.72361702165444	2.68467001787054	3.85768478440393	4.96248757983325	4.7932819668587	5.14538395101283	5.13527458905606	5.44942514079404	4.11321197352195	5.5958548509807	2.47447500782291	3.95152058186173	4.91649217482293	4.15888523760368	4.48473236950669	4.53684528184132	4.31944521661894	5.22461161899795	4.87188135616253	5.89170335714236	4.89501914947922	4.08273189590422	2.81311626465441	4.01737912102433	3.79117730110418	4.54230235158893	4.04493314941275	3.00400192656111	5.23274923425705	5.48843427284675	6.4159937308243	4.94980275919688	5.473045418026	4.89895805914435	4.95282756755576	4.75125274319046	2.96266915305306	2.91269086520952	3.32869728511356	2.98466203921758	2.520568635357
h3f3a	4.11702265327598	4.0028597412723	3.80328397836044	3.7601298035909	3.83646882114079	3.71240054671867	3.53387365623455	3.36935382759312	3.6784693804637	2.49518757210626	2.46953437417225	3.90264610464869	3.46026053664544	4.99721616049868	3.16094922244925	2.55810302516319	4.15164137347278	3.60957000456502	3.97712556977362	3.80430070054356	4.12193975621662	3.82274544145046	4.3564823952499	3.11087651492893	3.23394234423425	1.66324486841524	2.51961109390923	3.08296940874509	3.22309597578951	3.21294404850858	2.39727259867797	2.83768716601804	1.80568290047527	2.04556214195558	2.88555093746878	1.97602372827248	2.3507139179505	2.68562265334533	3.12745235376314	3.66493867363085	2.27091909004258	2.36280509930797	2.71143279233563	2.91850702647422	1.86820552335816	3.27384139181895	3.69891620486737	2.73614569404354	2.62573619192034
hey1	0.18826123153594	2.96269725106673	1.43149977851589	0.670104038253546	0	1.10066208336697	0	0.00820862091618111	1.92714560196152	0	0.0196090951109205	0.714590087720512	1.76218610193732	2.93812845331683	0	0.0102213969652175	1.91019959121135	0	1.29538654647067	1.43303449492726	1.56992886500657	2.12813531956677	1.99213953604338	1.87511577119263	1.05105828751275	3.1787043646253	0.528548195559388	3.99170729546623	4.24650097390177	4.67973532782398	4.41591887085816	3.1666529932343	5.04943494386665	1.70935151440482	3.9436546442422	3.27872935163442	1.79474661163321	4.3971345244108	2.97390317730304	3.32231908150713	3.47199884765686	3.13755592049866	3.53567099941276	4.3802458201457	0	3.04952463687382	3.27045823065057	3.68044208248296	4.48386557662561
hey2	0.557550718202759	0	0.599443522663351	0.463471188780891	0	0.5996851570683	0	0	0.0400281984046502	0.205608802182934	0	2.44500587674001	0	0.0409449697336804	0	0.0141375952974773	2.34227059674202	0	1.49559379234197	0.00480207571385089	0	0.0135096816191315	0	0.093518060210088	0	0.412907170070908	0.0965261187087326	0	0.014174780537162	0.350184191295114	0	0.447571223223441	0.0475230348328391	0.780603400418825	0.373322914229861	0.20506284766356	0	0.0159914594612256	1.16170636532154	0.335572029568147	0.0122686403981584	0.0497971768331328	0.108886325283489	0.119622058665739	0	0.0309876239448476	0.00868521685765998	0.767746356682442	0.16233984079653
hgf	0.023148876412518	0.260818890003958	0.258304599986545	0.43618028607324	0	2.73115065020164	0.0906506396540211	0.0958250241668066	2.68897882430833	0	0.0861451575515162	1.46934108674091	0.291993174517339	0.141506297181145	0.0799127948830143	0.113866719524803	0.139523063020379	1.97691604366511	0.0477073423994271	4.07075167363872	0.0724119692913958	0.638503823686134	2.79749033749956	1.28306063819239	1.14377934840438	0.0656439413818667	0.0771003086529902	0.116285392972653	5.33545395693708	3.0795721642325	1.60782124961721	7.07051706086005	1.64556701920217	4.46339750861668	0.108345561538126	2.30225733474716	5.95848195639128	7.32836885504421	8.0061807496631	6.43735243101607	7.46350312094974	5.73790709624385	6.63665289418951	7.15654628278131	0.162855172538308	0.148072719508322	0.0329255467785603	0.483381800912793	0.215079901489453
hif1a	5.34758143758272	2.96109245219204	4.58016858424684	4.43782463171452	2.12334239790095	4.15721077490903	4.27013958643764	4.20631650220027	4.90554436603208	5.06026346901897	5.20941051305064	4.53631131849938	4.30805712638442	4.46534071455472	3.97425221867886	5.14912353730316	5.67731967607086	5.72373520162152	4.5521527546666	4.38547065899171	4.51943566104653	5.16597575367264	4.55315729513631	4.26333163050523	4.55991605489811	3.51093876003952	5.63784602981617	4.77918600759553	3.67823295949875	3.95747253148471	3.22125858437381	4.75300532118939	2.91802437031155	3.87151072595632	3.87002573274151	3.43345571585791	4.64641453064589	3.81859639027362	3.63673747982964	5.06859338624645	4.3448192671276	4.20010559862829	3.86414453499555	3.91890587364842	4.42661780272413	4.08524592300498	3.74716791713778	4.11627907749337	4.2123484822203
hist1h3a	0	0	0.00301693639507018	0.0354585026519785	0	0.578865450816873	0.0783414261002048	0	0	0.17249883812554	0	0	0	0	0	0.527694874250009	0	0	1.1019062533995	0.084545930190792	0	0	0	0	0	2.38759008790363	0	0	0	0.428042909677769	0.109100738562539	1.71854954426011	0.0106601695753288	0	0.00533162932765432	0.262044993389468	0	0.299857054729196	0	0	1.12201293931834	0.443998091699951	0.253305254556889	0.327251719461174	0.0455354624422797	0.180942036513774	0.00488494531700897	0.169196981342467	0.351108690066852
idh2	4.97824689204647	5.43024713072157	4.48937980117895	4.72990402094289	5.23314298141929	4.81118379875925	4.78489287188081	4.81657922810652	4.39396047215848	4.6577931833954	4.37250153350226	4.34989104638549	4.69367372911483	4.94080102090758	5.43953005745509	4.51909398064301	4.57506237906479	4.07933885357662	5.17348726264374	4.73515441648841	5.29590775701103	5.02053998175146	4.27062835783636	3.9615788800015	4.17917979748993	4.42295215023772	5.14089683089355	4.15520115700579	3.95197844074644	3.66773433956777	4.40525925714367	4.5987844217007	3.47840237803727	3.94016675048282	4.08422502786094	3.98841293468055	4.09027335721672	4.45826059321477	4.60829119850637	4.25611544707115	3.87031046336508	3.88607307191774	4.03271359386239	4.15651230587491	3.57623066715079	4.8549566248889	4.57268779822697	4.62680239311328	4.07138598887199
kiaa1549	5.70030537478266	5.91689857103342	5.74176134705626	5.84766417169086	5.93547549478287	6.06213974116474	6.21185279359313	5.34478447708742	5.7935592751164	6.05760694555675	5.64636758135164	3.96650531347623	6.25783310470255	5.67088289906192	5.60407307364739	5.48462146265661	5.53045162862351	5.29978069586123	6.32175185892429	5.24705791375692	5.53483252960843	5.09678825972526	5.63571562485639	5.50041555146276	5.2086892757952	5.10822844393398	4.95378378024617	6.7415321354202	5.8454908538353	6.14090114471533	6.92229074982688	5.78681246246776	5.51334687948541	5.46561074200342	6.17429033747413	6.08898420936736	5.66323060551536	6.5822236812454	6.44775383670925	4.91468864924262	5.41896523878493	5.88041096592598	5.51667328952919	5.81692286884043	5.83147114745225	6.38064795179942	6.17087059849555	6.41586001796677	6.57129401729371
kras	6.379352199032	6.50675616025156	6.68351217613824	6.28026745547012	6.49924716398277	6.27727902991728	6.8813346164751	6.29872575704901	6.72650156060326	6.22821417081785	6.53499318742855	6.09176435204716	6.2992387955532	5.63751287319528	6.0432005606912	6.45873584235701	6.55711871551136	6.73592422377365	6.35569448305293	6.26925630543772	6.42089886679268	6.31499155924641	6.74087778809975	6.53424139879348	6.27147964914955	6.50078452904895	6.3880141846241	5.71014629274906	6.00185920184748	6.26195235457593	5.78869014725933	6.57584280482534	5.48159570470672	6.39635423564783	5.88360053435307	6.06310316893327	6.21065829251069	6.51859761035334	6.13786394755638	6.24818110175709	6.33785699530213	6.30515558390356	6.1934672080005	5.97626876670718	5.62316717001461	6.16783578949683	6.28063400914766	5.9908618534735	6.12084230862995
lats1	5.86790930985021	6.00915768515055	5.58080998434968	5.64482737365433	5.87288710626025	5.35616318222101	5.5224082797566	5.65427455771125	6.01720995827644	5.08994341590995	5.26010057476594	5.41952911621053	5.62940616633123	5.50823245548558	5.38300575532282	5.13330170938625	5.5151346326074	5.75725718529656	5.91663953557564	5.85828641616004	5.72095176645922	5.66513179337798	5.45298017235608	5.38839621218557	5.30832774339588	5.4837361447481	6.24540096573665	5.74021736809027	5.7348846295159	5.82492311013384	5.35835792931025	5.52573815616499	5.08827943009184	5.30277562494545	5.86372440835945	5.46214395713178	4.98938746021378	4.96685263747933	5.23257595759495	5.2901453191906	5.38246079287708	5.60166532113148	5.73507641098237	5.76915126812945	5.48966334787167	5.77187712932494	5.84108147119576	5.63817609687968	5.54819553884366
lats2	0.330745622737467	0.308763813525112	0.758773138554422	0.634410190212815	0.277896933580692	0.722287818768747	0.255510401438777	0.358443413231537	2.2614861045437	0.348246698789588	0.304838327072727	2.6796719581505	0.324108263310655	0.374663711591094	0.302137814254331	0.379226578903472	1.07580204599483	0.314955404565315	0.401294927252871	1.02009620906035	0.343765054741515	0.328438059988572	0.805835995363342	1.23988637320377	0.330066250964874	0.404303145728994	1.00893910348179	0.285403994485821	0.332771969263833	1.42615362935323	0.45028685787346	1.14535855989721	1.73664085024693	0.561980645212184	1.35894009598566	1.46256196355988	0.485471756116197	0.21934016191374	0.280975668375441	1.67629810357851	2.49222863546924	0.370794129167466	1.52945366831726	0.845790862896604	0.321222386730739	0.358309607624069	1.80397055616912	0.72296694613938	0.367880951455916
met	0.240630838697307	0.036598448252459	2.55917943285281	0.734156325529037	0.384260789662516	2.48758288165995	5.90588140526881	3.20006850513886	4.39481928166557	3.42885285590552	0.21896155692049	3.87487056408738	0.257883625170285	0.904792685063305	0.31413216638143	2.05588843277599	0.528194068556893	0.39546443817742	0.474655394100593	0.471751616848079	1.06387379151486	0.18314211943859	0.391331095691778	0.239778554901931	0.220237668979936	0.333830688074044	0.265699881865358	0.0641593089542731	0.297503779793353	0.673716441201288	1.22871615470804	1.00275764953699	0.968964563285821	1.05959572521221	1.07270410150206	0.501428678734632	1.03871221290702	3.00668072094007	0.236697780284385	0.279220996802009	0.311300542678198	0.770408897429738	1.13755600410636	0.721548992191778	0.348224826087495	0.650442884966267	2.50560044381232	6.10748276002783	0.49384760672126
mmp9	0.00827172648796715	0	0.0948396901404271	0.0164560607974284	0.176467054080462	0.342806530677977	0.24482432426583	0.0057363512349323	0	0.152639123163326	0	2.25413134957298	0.962621027433009	0	0	0.00784480920197385	0.0170087814051048	0.017101394647831	0	0.00671086109495052	0.0110038708235697	0	0.611147375631896	0	0	0.183260120774122	0	0	0	0.684222066291586	1.24488562677623	1.10194511000205	0.114440883716487	0.106199079625736	0.0971450262304904	0.042108128094632	0.788205302964524	0	0	0.0824388953446098	0.390579281189789	0.503663014057548	0.278842862873831	0.757959942055565	0	0.0717505278240376	0.383770075932998	0.11891594212706	0.137780679501196
ncoa3	5.19648429649402	4.64538774950253	5.33452454938804	5.6423130660907	4.19390725576303	5.33674004997762	5.48220331359659	5.02432788033307	5.80673290913767	5.53126763128629	6.07842032763814	6.06963568788977	5.34818255303435	3.84585983528713	6.48722183315365	6.10194130840589	5.93535755328713	5.65388623372073	5.67892157693784	5.84719155278165	5.27424801709989	6.14342162411782	5.8192917769483	5.56477653154077	6.05924944263838	6.5002638573827	6.06872791979583	5.05696500313948	5.57985012993366	4.71349435128697	5.25783235058479	5.22990549602179	4.69287573866401	4.49781090613443	5.43533549184968	5.30520655832558	5.22283036737742	5.43577402291567	6.61639260523005	6.53606762249487	6.61203996453465	6.26821282945012	5.94523562846201	5.61750131818154	6.50775926995593	5.25127281050644	5.42464336188954	5.48263902549526	4.72530326537016
ndrg1	0.204087478848136	0.490875179420326	1.50186295116584	4.95351049914195	0.461313176371765	3.80992646277068	4.74230284612772	4.52235449474437	3.65959075731336	3.25292510553906	2.84509751424331	1.47250145490541	3.43000426134683	4.79381988369946	3.32085671106042	3.78804153919548	2.99598542427025	0.069933872751282	2.15034450401021	3.00953963163869	2.36930437899652	0.113976584843164	4.34103915828178	3.7278649865001	1.24769100141242	0.0230634202791365	1.79392534359943	5.59901512542019	3.03256111467739	3.92745253680272	4.17073469836997	0.40292094295717	0.0192162048177105	2.22858813941031	1.14698783771183	2.49809610784173	0.299009574906782	3.03561802457858	1.37585234552884	0	1.51661282859011	0.408467924419022	0.257834867828348	0.258166809884285	0.459388211225131	3.01444586388569	2.65661478567217	3.67777505584966	4.21453617673938
nf1	8.28960579906971	8.68498525208422	8.57308249476055	8.39870137226297	8.34634396827738	8.41707147645403	8.49818543407863	8.40664635793239	8.57314461799372	7.89032569286838	8.47689198470427	8.14029195036764	8.3914609978229	8.29541860507373	8.43195718768673	8.2232183532035	8.41552334082272	8.61652311395646	8.54167512656351	8.36593350858558	8.5536404284459	8.54926293204985	8.27737063460672	8.1789157759657	8.34418181952011	8.44064662252151	8.52456247872544	8.60534061262251	8.70259763761519	8.49342757969678	8.58351569914631	8.43423539417965	8.62323368606143	8.7326063588574	8.89273283613741	8.8264728550398	8.86652444864172	8.38666396270366	8.86593087406684	8.69333780160623	8.56058428073255	8.97722496264196	8.86119518162451	8.82545938176612	8.92676120004015	8.40072448763617	8.44872382369345	8.2977962346957	8.22147257108086
notch1	0.635195085456747	0	0.161859331125832	0.0717318329083177	0.0635151451076282	0.0767155954545575	0.176818377092511	0.0772987952807368	0.0606854437860135	0.272869150029737	0.0810715012547651	0.319651343532371	0.0106727875255633	0.0851926125253859	0.038723756426617	0.0997146205008431	0.0812109436787767	0.0469579442683786	0.0434768123553062	0.182587824817271	0.0823680946110209	0.0221477295828504	0.110779832733864	0.0592078798202995	0.0833154819095738	0.0238092962003718	0.302723529150018	0.0305979745584618	0.0212974885927894	0.26792996580577	0.0243525657420502	0.0356764749503521	0.03331629084393	1.02664035566972	0.41746445785064	0.676317376289867	0.0890922476290725	0.0583944454327889	0.0278994589907857	0.840382142561678	0.0362046908047765	0.402848247823712	0.22358952836085	0.194575861319468	0.0445094590032247	0.140699395015153	0.302715285627806	0.261348682980031	0.132229053671757
notch2	0.261073653703393	0	3.23437890395136	3.51395535248243	0.5237454050216	4.65585413680527	3.2484375146964	3.01942005438879	3.25024994632903	0.393885562910191	3.19830780135245	5.55071407469157	3.53985479785384	4.48074139134267	4.14414391959474	3.68538357781836	3.72746586323856	3.20958688282607	2.2496927777154	5.64082714396193	5.51914066999427	5.79542964930329	4.12214302331877	4.42791185498283	6.42567601333611	5.09194052835959	5.22537082610198	2.54833622442461	4.66816618855324	4.46403499530639	3.14919723005709	1.28139202505	1.96367630906552	3.99102200313206	6.35161218207782	5.33308525465412	3.63297338139396	0.0960398309854288	0.150894576901327	0.981203111702778	0.222598341052135	4.20857186705796	2.74401449307964	2.90832826523136	5.44209182891682	1.20068707989815	0.326484425341616	1.78545229029426	2.55324948282012
ntrk2	10.1700990035147	9.50305635385598	10.0994790936238	10.0020840759064	10.2702398955451	9.9999902786823	9.12608780185601	8.37393495588313	9.37525104006965	9.85178273513405	9.07214597902071	9.37263775789812	8.15902312581514	8.3930809044738	8.92221426419311	8.6054222906407	9.33030707618912	8.49432407892659	9.10834337673256	9.08019470309593	8.96819725058172	9.24038359993256	9.28721706926297	8.67387325070761	8.90044432018773	9.27099454285055	9.31125746548038	10.1704098258026	9.90146256629809	9.69019518448194	9.81799812725943	9.72232118414382	9.65235951854307	10.0475558377996	10.2618667569921	10.197291652319	10.4675745868254	9.00217800809706	8.75739224300021	9.20778833443635	9.81056843767398	10.1810560491358	9.86918467978333	10.1454715049488	9.42215567833254	9.14374617642216	9.42671261263334	9.23367426807405	8.91466775309756
ptpn11	6.39656830665031	5.69768792905776	6.97965829429535	6.45824779525002	6.96819895011595	6.07366237634148	6.59651031942556	6.08855102902387	6.93731920126951	6.29075705977525	6.63869307815987	6.58412744962425	6.30326475547158	6.88481303940132	6.43621232076187	6.4651990523759	6.16527584750211	6.41248313431106	6.04336659838205	6.50308043128134	6.19441824912287	6.11264634340552	6.47662762472032	6.83636512498284	6.17808397152853	5.65611934427772	6.36418351753917	5.7175415367685	5.78906225498384	6.32366099283474	6.38756330330508	5.9816905692676	6.24985658708592	6.29142711471367	6.51912229455969	6.26810029373677	6.1715477215393	6.78998336968774	5.36729068069122	5.80417207447151	6.25792276649507	6.04684461859328	6.11561551530603	6.00211155138846	6.23016861365799	6.79592314991556	6.59904026842472	6.55600598700862	6.43298996403497
[truncated: 26 more columns]
