# Supplementary material for: A comparison of anatomic and cellular transcriptome structures across 40 human brain diseases
Source: PLoS Biol. 2023 Apr 20;21(4):e3002058. doi: 10.1371/journal.pbio.3002058 (PMC10118126; doi:10.1371/journal.pbio.3002058)
Supplement: S1 Data — (ZIP) [file pbio.3002058.s009.zip › Input/Cell_cluster_disease_matrices/obsessive-compulsive_disorder.csv]

	inh l1-2 pax6 cdh12	inh l1-2 pax6 tnfaip8l3	inh l1 lamp5 nmbr	inh l1-4 lamp5 lcp2	inh l1-2 lamp5 dbp	inh l2-6 lamp5 ca1	inh l1 sst chrna4	inh l1-2 adarb2 mc4r	inh l1-2 sst bage2	inh l1-3 vip syt6	inh l1-2 vip tspan12	inh l1-4 vip chrna6	inh l1-3 vip adamtsl1	inh l1-4 vip penk	inh l2-6 vip qpct	inh l3-6 vip hs3st3a1	inh l1-2 vip pcdh20	inh l2-5 vip serpinf1	inh l2-5 vip tyr	inh l1-3 vip chrm2	inh l2-4 vip cbln1	inh l1-3 vip ccdc184	inh l1-3 vip ggh	inh l1-2 vip lbh	inh l2-3 vip casc6	inh l2-4 vip spag17	inh l1-4 vip oprm1	inh l3-6 sst npy	inh l3-6 sst hpgd	inh l4-6 sst b3gat2	inh l5-6 sst klhdc8a	inh l5-6 sst npm1p10	inh l4-6 sst gxylt2	inh l4-5 sst stk32a	inh l1-3 sst calb1	inh l3-5 sst adgrg6	inh l2-4 sst frzb	inh l5-6 sst th	inh l5-6 lhx6 glp1r	inh l5-6 pvalb lgr5	inh l4-5 pvalb mepe	inh l2-4 pvalb wfdc2	inh l4-6 pvalb sulf1	inh l5-6 sst mir548f2	inh l2-5 pvalb scube3	exc l2 lamp5 ltk	exc l2-4 linc00507 glp2r	exc l2-3 linc00507 frem3	exc l5-6 themis c1ql3
bdnf	1.60411931288736	0.117013517461891	1.13183785473556	2.63132239368278	0.042137667795433	1.50513302979316	0.00977989723489728	2.12267260619123	1.21933931305139	1.06487949793565	1.48449520547375	2.35275486830681	1.29699318809705	0.0385364110629384	1.02701608135321	1.15627234788961	1.87623715869358	1.89468380011402	0.0589226894715549	0.714730063986588	1.49582287947894	0.0528839998702486	2.92854447939007	1.65000417840232	1.39898014001586	1.80490754275535	2.01005623954917	3.54910675008511	1.67654785338106	0.457229028671912	0.417435536216551	0.305926644883062	2.04598640969415	1.92606147285054	1.13662258592153	1.36260156930674	1.0458083422295	0.957046065069894	1.24019747271488	0.0601359907939103	0.641930626211981	1.5513572816801	1.98800834950229	2.48548935041511	0.11573505725042	5.03944109731091	5.96570171501544	4.24158082552557	4.90216397541218
cckbr	4.59225919143183	4.19136238588211	0.758618648059798	3.3389989613839	2.71510341492465	4.45610707093558	0.0479856009703199	0	0.00855084717132775	2.63895780441727	0.0896242753804564	0	0.714906454511194	2.763409352208	0.075813173333292	1.96477899698745	0.0134635690405517	1.30983583267558	2.34853572616932	2.42370289887884	1.02438338618042	0.0736908427602257	4.23097120503932	2.2043185467875	0.761687621923379	3.46777202311682	2.85025608214483	4.67036388381033	2.65596405884351	2.87748461567628	3.31277456870272	2.85991052568393	2.07763462448597	0.289725369705292	3.634499175525	2.57446671542065	4.32330060500972	3.93694840286893	3.37824702647684	3.39713594613697	3.1101544360649	3.28508911858592	3.73029593630346	3.85334691992906	2.32433070483915	4.68579019783801	4.50576408205005	4.13683504075087	4.3950566418571
gabbr1	7.34673532828793	7.25750023651637	7.63666376852114	7.13316708358069	7.59747940372422	7.02479504655333	7.2667751115071	7.22265543158182	7.40744665583717	7.46407306520673	7.03544202192417	7.13490659097611	6.89307019565835	6.94017720645947	7.53260091910865	7.06551232011567	7.34125167476934	6.99662657717687	7.09674772345553	6.94573316575251	6.8513681446297	7.15209639222153	7.64059685303484	7.48162032458776	7.046755145953	7.1811781033669	7.55911043978054	6.40026517842618	7.24651060388509	7.0498864401133	6.09653722430368	6.77332306854717	6.83493668248207	7.01244609731859	6.62969350104075	6.7723499438502	7.14102634215047	7.16046282136618	7.07625892998215	6.78381898514405	6.48956669778497	6.66856209638127	6.79145817117048	6.46713614954498	7.09149335743257	6.29728222424268	6.31645966812632	6.22902007666716	6.30633060277657
htr1d	0	0	0.341777978491505	0.019033708308878	0	0.0186458879776872	0	0.0161989200588951	0.0470465434479828	0.0268208155931409	0.051014656112804	0	0.0154527763587788	0	1.88639094811706	0.0203411510524979	0.0115470181900563	0	0.0231514659993439	0.0204097834592616	0	0	0	0.0171544081276874	0.184779934598245	0	0.0340272580341807	2.5499855344595	2.82435596671906	1.34303459671844	0.371948247952769	1.88171822667966	0.0914498148310132	0.0216393645106563	0.97618603582483	0.0194412252493291	0	0	0	0.0539764993426176	0.0330588103585765	0.0493892417524926	0.39393967473274	1.00458632627049	0	0.701480851007908	0.643426101908855	0.61582399405011	0.0984313515404263
htr2a	3.03561225552273	7.59003419225239	6.54399926708816	4.20041423790488	5.14426110466708	5.32353688886577	6.17254710005709	5.06355261261302	4.93531132409702	3.6563167810264	6.30070689836094	4.25450952483969	3.61670034931073	0.316643206693115	0.0394368429490382	2.42755078081005	4.50984097621387	3.42269145319179	0.64815377803266	3.84486480148511	2.77236090096139	1.56136710572273	2.61672431657752	4.84213184135939	5.30078751693969	2.01011717095232	3.9916736361383	3.38783461394641	2.0650256830469	2.28982391782858	2.90641391775238	4.13808348942559	2.25785619408946	0.115942160835952	3.64725013029123	3.29828293876943	2.99723087181233	6.1172260444346	7.24201667377299	5.76328556846576	4.12801812671793	3.86724801757782	3.4786996870867	4.09316479211032	0.196905761823461	6.01790200646077	6.43362264505324	6.8365581021819	5.75797205597653
kcnh5	5.18094270417236	4.06432143089158	6.80536287814252	8.05487839448702	8.81224716749372	8.04025272563068	4.36715437950812	3.6739929201841	5.22630283862246	3.35869804849472	5.23243202161418	5.68966576259606	4.58575649783266	0.805698829703339	6.17880242303271	6.92176957515092	3.09503944753004	5.03980584574002	4.96150475480942	4.65475528829787	5.31111987776404	4.80644017987063	5.44704890536787	1.80719098136675	3.42578519027573	1.15588520740033	4.30466012232943	6.27123586539067	5.25628488534975	3.95346598225659	3.58771096821137	4.69034189686525	5.71020982654283	3.58734354239068	6.51994941968925	4.80563960489387	3.33452439922192	5.71643991832242	4.21444757226004	5.27153008691999	4.84111028224623	3.83957053125786	4.44291914560418	5.47916710554994	3.37139175121259	4.25867475600228	3.61338547834625	7.12623706820953	3.91684305199937
kcnk10	0.234813983012193	0.435509866831897	0.752960741879735	2.38813943467036	0.270305748416645	4.56025698505871	0.215846057537843	1.96099221953515	1.04695498090701	3.79856388179896	1.88129550056686	0.411479613608547	2.18275756686824	0.669250501994591	4.98858084988781	3.60016692451522	4.09431048328559	0.330511934750418	3.84146283377748	1.74652840204207	3.21924340697844	2.15804862092568	2.40866262924001	1.38835427332738	1.16627093645452	3.94712903392874	3.63609080292767	4.31463779444815	5.25475161001277	5.45394018876787	4.22139286198662	1.82868064548236	3.50874082658243	2.30332333769278	3.10092236017018	4.89926961049215	3.32972100672272	0.773746405061267	2.03340946877424	2.20784838347251	3.48515239274446	4.5577129838899	5.06274083498768	3.96217803880759	4.28557143336731	3.95857258301735	4.50869955711058	5.01282033658441	4.96368393761341
mog	0.143671703334438	0	0.888110932827442	0.209800943075693	0.0360882983344831	1.56603126914228	0.169961715960939	0.0607036364149678	0.183234140648124	1.66805543224392	0.119447948783423	0.0927309629015649	2.40369115255172	3.36059366507958	0.0748292597088491	0.470586612160226	0.0500013463912192	0.0402358287144788	0.819483318687656	0.141061487884876	0.0909968258569685	0.291782127637087	0.303758424581379	0.0922105508503857	0.0827395485513162	0.464176841111088	2.17185131571781	3.95703491317103	1.82791006596158	3.12689558677147	0.167088993568003	0.41969576191329	0.15607344001458	3.87308069314657	2.65780870606832	2.15444131092453	0.101017612177964	0.138550736916979	2.25936240896146	1.27261851395023	0.123057991179372	0.460574955083351	0.579610642417919	1.22641571960785	0.202896795448861	0.807996358292718	0.0470802132284978	0.886222576420114	0.512952224228689
nrxn3	12.4247331151284	12.6080670583885	10.5475682609761	11.035674264352	10.8859510795566	11.1334774619394	11.3824472775008	11.8055589172699	11.6522963668058	13.2492312062608	12.6236474193548	12.8153940639467	12.2768707981217	12.4518395442892	12.6569725901067	12.3957344494545	12.5563176945151	12.3814363781559	12.4171460699615	12.1712326493893	12.2531486573091	12.4071742224114	11.8729310224624	12.2036530903191	12.3850927688183	12.7610767022082	12.6478250326312	12.334770535474	12.944661036973	12.8296762966012	12.9025053487693	12.5634096356121	12.6545951702352	12.6644438955884	12.7488829595635	13.1619060843033	12.2026803022396	11.7491670736598	11.5394533797487	11.9991095161794	12.0432451277727	11.95892557129	11.8503518354786	12.1267139671132	12.41597998869	11.2467638951583	11.5117294765866	11.9307347285885	11.6490246090745
olig2	0.0074365893350424	2.1175826809386	0.00507023657177991	0.205104070274112	0	1.18879082370881	0	1.14961446674113	0.00666011197071727	0	0.0192172582859484	0	0	1.87407533958879	0	0.759263914674094	0.875953254698369	0	1.72485062000677	0.0788470265038541	0.68957586303851	0.893268306318634	2.40368410748725	0	1.29638163635952	0	0	0	0.245180681599647	0.962444930432726	0	0.656225058883539	0	0.957180178364176	0	1.2716718814119	1.04696803808508	0.733317285654806	0	0	0.127886788820617	0.313313891977368	0.0546637307581233	0.0093364921196218	0.0247939173813278	0	0.00508438856854419	0.127625950684395	0.122890892145541
slc1a1	7.20359242155787	6.93782515348944	7.56578936347965	7.51749693384678	6.48101654653227	7.27177684857461	6.96754375631956	6.91571416257336	7.09576080087716	7.29226027899256	7.44984609226034	7.05808727418663	7.30952798434656	6.47649776605488	6.99434351560897	6.60326454885001	7.20487864026433	7.71202687531799	7.70624865244598	6.74366676941024	7.13877053978285	6.02118942911822	6.87327511104157	6.78592032049551	6.1503114036273	5.77770627441344	6.62667008229787	6.29843531654354	6.40009225617754	5.67839352544608	5.93933692933307	6.73849000885397	6.8399774372041	5.37455952159376	6.25251744502853	6.64787669269333	5.95701814103588	4.75779164509408	6.0339754391444	5.61428046656834	4.76198877737839	5.30369466602235	5.39945584414552	5.26296829582447	6.73482050028648	6.62887925533184	6.36179724986994	6.14334865216424	6.12402833308431
slitrk5	3.81032088604866	2.29214096201651	4.9179040151053	4.23758191249632	3.27013381408829	4.12034395209952	4.25314426340295	2.52661953552115	3.08449898129716	3.20262604705673	3.91489759643969	4.73731131444316	3.0152520741193	6.28462772212933	3.93970739280937	3.39490084379492	4.33847357112316	3.48364350757962	2.73709571939033	3.7725057934871	3.40272517791008	3.63999214522742	3.57505527326941	3.87505056093973	3.45480342117404	5.11838788929825	2.72341432844336	0.577661235794939	2.21424397823431	1.76525644910874	1.75876196904648	3.41624233168451	4.15420160943051	1.56588739155964	1.92678296880229	3.26012123510663	2.94872313500927	4.42593611831549	1.54722706536022	2.13024279056234	2.87150013976943	3.37766230565749	2.93231568097773	2.57149959876488	5.54107899461008	4.05801734349636	4.47627578882769	3.84241953076871	4.31311552438428
[truncated: 26 more columns]
