# Supplementary material for: A comparison of anatomic and cellular transcriptome structures across 40 human brain diseases
Source: PLoS Biol. 2023 Apr 20;21(4):e3002058. doi: 10.1371/journal.pbio.3002058 (PMC10118126; doi:10.1371/journal.pbio.3002058)
Supplement: S1 Data — (ZIP) [file pbio.3002058.s009.zip › Input/Cell_cluster_disease_matrices/amyotrophic_lateral sclerosis.csv]

	inh l1-2 pax6 cdh12	inh l1-2 pax6 tnfaip8l3	inh l1 lamp5 nmbr	inh l1-4 lamp5 lcp2	inh l1-2 lamp5 dbp	inh l2-6 lamp5 ca1	inh l1 sst chrna4	inh l1-2 adarb2 mc4r	inh l1-2 sst bage2	inh l1-3 vip syt6	inh l1-2 vip tspan12	inh l1-4 vip chrna6	inh l1-3 vip adamtsl1	inh l1-4 vip penk	inh l2-6 vip qpct	inh l3-6 vip hs3st3a1	inh l1-2 vip pcdh20	inh l2-5 vip serpinf1	inh l2-5 vip tyr	inh l1-3 vip chrm2	inh l2-4 vip cbln1	inh l1-3 vip ccdc184	inh l1-3 vip ggh	inh l1-2 vip lbh	inh l2-3 vip casc6	inh l2-4 vip spag17	inh l1-4 vip oprm1	inh l3-6 sst npy	inh l3-6 sst hpgd	inh l4-6 sst b3gat2	inh l5-6 sst klhdc8a	inh l5-6 sst npm1p10	inh l4-6 sst gxylt2	inh l4-5 sst stk32a	inh l1-3 sst calb1	inh l3-5 sst adgrg6	inh l2-4 sst frzb	inh l5-6 sst th	inh l5-6 lhx6 glp1r	inh l5-6 pvalb lgr5	inh l4-5 pvalb mepe	inh l2-4 pvalb wfdc2	inh l4-6 pvalb sulf1	inh l5-6 sst mir548f2	inh l2-5 pvalb scube3	exc l2 lamp5 ltk	exc l2-4 linc00507 glp2r	exc l2-3 linc00507 frem3	exc l5-6 themis c1ql3
ang	0	0	0.182045913062281	0.00241587385028197	0	0	0	0	0	0	0	0	0.0118829061053607	0	0	0.0535067058699324	0	0	0	1.19555826051685	0	0	0	0	0	0	0	0	0	0.814965388279325	0	0	0	0.133567338291149	0	0	0	0	0	0	0	0	0.00407500628597083	0	0	0	0.0293368110449454	0.0040848637161682	0.00611432256299151
anxa11	2.99480160704481	0.110927541480145	2.99723214562941	0.347451169142892	1.26484411107826	1.77090111768296	2.44882678784386	2.40276339182795	2.9351244736698	0.568978114905891	2.02125102079869	0.0639893453530204	3.45191494627894	4.20560322038607	0.783991624244753	2.81698753765599	3.32488893157187	4.30744792712418	2.55145493465712	4.02196739227892	3.44850157585184	2.27148362477361	4.07065251071345	0.809489363646166	0.588606988679312	0.475645909567502	4.73240637438962	0.95387978374384	2.416090229279	2.22692644700265	2.84765752072025	2.69615175062858	2.7287947350019	2.10668837819552	3.23448032223753	3.89803152686503	4.09200698548156	3.16745749338479	3.34014734695454	3.7211470006063	4.67587291367887	4.74007473973884	4.69358631910615	3.99064494256801	3.32592811804889	5.13739817775474	4.88199644408194	4.70663105587093	4.96727020003468
atxn2	7.26563473544571	6.83655158082934	7.04553252481403	7.07055248060482	7.14952460219466	7.17850650684765	7.36894116885636	7.44885883889641	7.34094674657713	7.18982752331884	7.35464345168562	6.93520041656649	7.41142116103104	7.69664210096609	7.12215086907193	7.67054720203475	6.99743919913152	7.5428515688106	7.09301077928916	7.36688257057226	7.4081335463801	7.63586102257991	7.18567232329059	7.1235503259761	7.34706854327388	7.46877227552691	7.34651461961393	7.45663122170664	7.37467436593479	7.8796383834016	7.92198728139614	7.38149623046874	7.23503100600934	7.9435041126953	7.41634406806123	7.4106828425538	7.2007328755796	7.29683088121539	7.60133847215334	7.09079098851342	7.25411024187472	7.44013746305022	7.3711868153789	7.2514918786452	7.1240623617952	7.18254531944446	7.04082011878556	7.10818465162687	7.04137113139306
c21orf2	3.88396942546531	2.79683444625264	3.89272693558924	3.90662742403108	3.99803425175505	4.10038783818987	2.57389605174846	3.27554125248109	3.31154060645177	4.11539528666171	3.69744090283602	1.17206693484939	4.86780826915147	2.81106097559312	5.10281540846061	4.00245148940404	5.07408124838342	5.09393698370596	3.2033913101015	4.1602015651692	4.40381203929831	3.67828040456329	3.83288707815079	4.23724553165405	3.98467711240083	3.9758206439349	4.70013766386506	2.95823002603693	3.43678242189783	3.85694924857767	4.34031223244001	4.61710049839205	3.77139216848895	4.89420622198006	4.30357707639487	4.38621388373131	4.9073458383299	3.7264752938263	4.91607239433835	3.22528943079475	3.82338171151066	3.82431063880074	3.53789886588932	3.58167976337019	3.28157110931418	4.00231384936517	3.58788748318364	3.73533381314772	3.72715153822324
c9orf72	6.51660854341754	6.08796902701428	6.22498087924944	6.22425314538886	5.28840487683402	6.20237625877807	5.73931552899653	5.68401782542318	6.07456838977289	6.28433774322089	5.68008860633374	5.97602737252714	5.97321527071997	6.20350800947053	6.67021159261664	5.65329518389197	6.51586452095882	5.91956562917887	6.36949436641185	5.61063468292464	5.82085771585695	5.8494281345905	5.62124393130837	6.00321717325342	5.77229367199789	5.83937979573107	6.17326220421215	5.80802436296219	5.72373246290872	6.06853393299387	5.2513901213899	6.1446176492065	5.74972164764165	6.17390280082515	5.75120179087666	5.60598122704088	6.33561441382933	6.65236621890119	5.8964164082794	6.13272443335124	6.04809336603259	6.27774680105224	6.05746588569898	5.75791764208153	6.54289015225022	5.50526572982893	5.97156738086848	5.62420509369744	5.58446277823397
camk1g	2.86478857548724	4.26856328714057	3.89770659636763	4.68237863162016	5.27467575110786	4.57646302914312	4.28397651295489	4.30166472045377	5.68904657089302	3.71741292464689	3.94670323722451	4.78367826913734	5.71719590490557	5.18816302529353	3.92107337670183	2.6757181158419	3.82862216778785	6.0075781952592	4.99547617383491	1.60543189315299	5.0956635065224	3.73888356007583	1.65421508221631	4.20440404486057	5.15936346111295	4.76334275956873	4.7271970796158	4.91234939955338	5.01787298466647	4.39359225673681	3.73362059415861	4.90374173595619	4.23365296208233	5.35358565534817	5.69693841590057	5.67694017652602	5.01659261951784	5.38176551032586	4.46265296036943	5.13785477272169	5.04451030103238	4.42934384692509	5.07728080721777	5.18119642865344	4.46614488698803	4.48431809263788	5.01308706609406	4.47213774093453	4.83198169653482
ccnf	2.85457175012171	2.88622505853402	2.88003155707283	3.25622606021695	3.45534446612046	3.11970890024811	3.22224026360237	3.3374895964649	4.1571277293201	2.05530604604283	1.25516233237955	3.98887161976598	3.51257169873152	3.34319987018259	2.46182574813674	2.64605360050151	3.6720742536457	3.1462793295928	2.3248309709055	2.23742275804584	2.32521253812903	3.70196837336563	3.51798975635222	2.46354366095321	2.78144210532187	2.82693885444411	2.58197378820772	1.05295503023579	2.17785150959654	2.93957587078426	2.8948938948624	3.99440738427144	3.79610442809996	2.48585996739631	2.44686629999962	2.94450742538245	2.08992479463635	3.38239872049171	3.65924347984516	1.29638824445498	1.70321386874258	2.52745494618532	2.14950914866789	1.73114809500707	1.50008152482021	2.59701847290769	2.48667015458659	2.50948515000786	2.19148524904617
chchd10	2.89447166896422	2.79489408597848	2.26341186165451	2.93286546886805	3.74633222440172	3.18534787456237	1.45910159719133	2.04431472522861	1.5834800915667	2.71226230438222	3.16568253620516	3.01875273231007	1.62412991204677	2.43900949601886	2.93917597906177	3.34467655162481	2.13126120258226	1.08287559337619	2.63069039425533	2.75706187436346	3.38930041170031	3.37744585489138	3.49936335642267	2.86748711531727	3.72459210441387	3.56655605437062	3.0345638432658	2.94982101582225	3.45071638871807	3.95394293227339	4.07883225011379	3.58352389764072	3.48510141121586	3.71228024581563	3.72880561662898	3.31506143060145	4.22786265565785	3.67241085837211	3.54840814043584	3.48483829366589	3.64104874536629	3.22037174908759	3.77751713688336	3.32260412763712	3.68623952984801	2.86816165834949	3.55820113138487	2.95680736495591	2.7932077599243
chmp2b	4.83334704829874	5.64068888532997	5.20291407686952	5.18091206107688	4.63114270714582	4.42698323920083	4.72891475480877	5.28306204617795	4.56172998565176	4.68585214921154	4.6171468226041	3.63333355484797	4.7803274238798	4.36059815118297	5.37079200930198	3.97799056200571	4.84733952906675	5.29777432077078	5.40128026201099	5.45540975160888	4.79965774186273	4.09215837751129	4.86997797615699	5.29121675429436	5.00527062447971	5.26589141741039	5.12487689997834	5.28603723482737	4.8228443355418	5.45384743206374	4.96257308306307	4.60365838803691	3.73235495534863	4.54300706602608	4.00156807836881	4.62440858995273	4.55637791160486	5.27169981589044	4.53569218138825	4.86579858495584	4.32274947584711	4.88430485905842	4.49473816453237	4.85269553852239	4.2574519610474	4.85418170891584	4.70501467799577	4.29489345680217	4.5422859127068
dao	1.9492281825087	3.21649100889794	2.17983324484654	2.88772294346155	3.63030530764392	1.64280258698164	0.0420503710618128	3.15435857324065	1.42643588173537	0.860744198601856	1.40931504227213	2.96227099000248	0.347672515463445	0.138848786553266	1.84085644333749	0.874904667373252	2.96731294545618	2.49542921923377	2.09523088565339	1.86032607637761	1.49433054136698	1.53786565142437	3.24531899639917	0.0509918623174698	2.49783361553782	1.04511586688731	0.892410246175062	2.22204799243105	1.62860650347928	2.44856152117366	1.81906501907483	2.82134671008219	2.11366561805704	2.60056157234988	1.96666066364202	3.94583072034172	2.80673766692184	1.97242343853305	1.82746525680616	2.30460377433228	1.26419629318951	2.06258202953633	2.82061630287212	2.31168735829666	0.497092048359687	0.94938771645248	0.405946072921106	1.43559048613265	1.41650748394818
dbr1	3.71304860007138	2.5779075263704	3.27515656436205	3.19435142477305	5.06385168418971	2.9342770075416	2.6435420612474	2.82728098192681	3.45965259898497	2.78149044200308	2.49110624616958	3.36508186861288	2.54669342029096	3.26548675188368	2.83202673677198	2.58454690141312	3.01754260389207	1.57613795016959	4.10118633914974	3.52127790955222	1.92536190644258	2.96835108845626	2.15207835652145	2.29210418004506	3.9901034282019	0.0210655078719819	3.27472965824177	1.04527892477196	1.22288648451214	2.61952752950927	2.85319081992883	3.11079178342148	2.40345100660123	1.43261608515868	2.75004879005673	2.00676967844629	1.74797646185212	2.7335246965688	2.24371422540518	3.17454650559858	2.05202566332329	2.39297112603226	2.15495023240442	3.0106113629464	3.69203207453759	2.66667621222023	1.71490453311601	2.40706656331114	2.54978171872585
dctn1	5.30153130943242	4.39475243585013	5.52686963263577	5.44457383456507	4.63480131167512	5.3525339302438	5.54510691071922	5.48576707629661	5.72152060196291	5.15176702217246	5.33562769111089	5.7890641518089	5.83450396264983	5.98565730119974	5.74470556174725	5.14018793362379	5.92955214754638	5.74029948170242	6.24321480878428	5.56666600998489	5.91030453570634	6.25335142455375	5.63286228864563	5.715283409268	5.4939437706888	5.26431529589134	5.8199407984919	5.7880330749566	5.500722320287	5.36246220534415	4.95614918829217	5.43854369101511	5.16911599981804	5.88619176282547	5.23184526552477	5.51191533948808	5.39113047598329	6.05947298935679	5.81324623562385	5.44732485449978	4.89890351853052	5.41890150087294	5.43409730824729	5.35442025392851	5.32597185819888	5.67809183783572	5.57131242885958	5.25131407769961	5.37142141671127
dpp6	10.0121028271896	10.3302322991756	9.78607065435483	10.7203256113374	10.3025409542716	10.4488641050591	9.06740642087465	10.1233313338101	9.67591937422957	11.0756759028274	10.4598117822156	11.1357623500169	7.58621153666322	7.57220151154852	5.3655575056514	5.68316107020932	7.85739791036437	7.84289284560687	3.60748963767183	8.69893234462276	8.36432463602194	9.5910555914858	6.37848712150609	10.7934571011875	10.9373761633742	10.9602170173745	9.21569213151641	6.5794548218809	10.8015116661672	10.6997175639333	11.0443514731546	10.3977277731976	10.6763385859026	10.4856094097264	8.67916598708351	10.8505338344072	9.80127582826332	10.1602755651617	10.3890076386495	8.20622542146944	9.44671792802577	10.1820814967653	9.9002350605092	10.4292083337641	9.95902035266511	9.8770810405355	9.5579889920273	9.87067585962849	9.42801940097639
epha4	6.49894665484783	4.05063509486058	4.43210881475386	6.35252717007311	4.72263396844322	6.89395930443884	7.76113716742166	7.92567393368879	7.16211065623116	5.13628945651597	5.1827352083167	6.0164484536114	6.29344551777319	7.43194316503718	6.69378817053466	6.16086635629547	6.36414353795399	6.80294136280262	6.01131083537162	7.95419388456293	6.95673912647644	7.44214435896617	7.50789586310733	7.97265986333279	7.59936150315456	7.68551893098604	7.66195895622189	6.74378373436601	0.87432885490918	4.28437175928411	2.2301856406553	3.27711937647663	2.35899178527236	6.68080771936884	2.97163895489748	4.64230817877768	5.90137706235434	3.93231949875297	0.235570590923033	4.31426689380514	3.81344271192837	5.42577502089269	4.79201974210577	1.74033611757458	6.53801195112316	8.21638592223123	8.5729647449535	8.38964016037541	7.79300582627326
erbb4	11.2784569405844	12.0502157176093	13.2966582263864	11.5660140408951	12.5401708328943	12.4948986907352	12.6714280285424	12.4063690274376	13.1545559497601	11.3664070012371	11.3411321552917	11.5549749751236	13.3653717485557	12.9069478395977	12.3405152004775	13.3089297688861	12.1735544479853	13.389490924539	13.1161426717418	13.1477460382828	13.5175027316085	13.506143212618	13.3242331545133	13.1552490569434	12.9315063702378	12.5616698567156	12.7237312203324	8.44375997525758	4.99446006788338	6.07612678620871	8.48547588762835	11.2394051814352	9.9653906507748	7.92656985843446	9.76163862420761	7.54056030562919	13.0683855080579	12.5544867853069	13.2394819096699	13.2572113510443	13.4333317946571	13.7794755888434	13.5038703633557	13.8644236697921	13.2948335071742	3.06060809211994	2.3519143523509	4.21368221253104	3.29640601273934
fig4	5.94713428118621	6.57636431562299	5.70556078644396	5.12556638547027	4.72623451091886	5.19648272273902	5.48859469946222	5.93106368083962	6.25871978754518	5.08254719153441	5.65747566350861	6.71665061412635	6.2256036716899	6.42633554567541	5.61015168420989	5.9429739833149	5.95434755274553	5.75704992331409	5.55229621543761	5.68624782331921	6.18366217590443	5.94491231166223	6.44737289359894	6.13238538910577	6.23129338567105	6.3213640712247	5.54686298256154	5.95591070229726	5.71476204741239	5.71066291455784	5.98774515235839	5.56807619996184	5.66838977485417	5.52187427062205	5.24306427734235	5.78498209742634	5.48121238758327	6.34761180223929	6.20282614001681	5.46094499861807	5.43383944994959	5.27849331920007	5.40859876397681	5.41355211150375	4.10969653615842	6.12204233374658	6.26378448737159	6.29212171249918	6.01695667154543
fus	6.65431766972452	6.50157098808511	6.61970718356972	7.11931851125025	6.88399109470166	7.20398739489038	6.96699264150824	6.7142224343608	6.92432035973504	6.83665533932021	6.62553760874211	6.02860804786227	6.59686077013708	6.45325532201624	6.28259325926704	6.53416434594905	6.92115387218036	7.12171543567187	7.08630694932288	7.15272818105034	6.9609997696497	6.94626169746475	7.06305904252566	6.50554180227881	6.64340008178063	6.83545598118322	6.44953628404652	6.15904361793049	6.52052219648537	6.40433400891375	6.35118748930769	6.43509398449854	6.47515656183448	6.63115129436202	6.58635568162404	6.36715436552642	6.74041397414717	6.52150669094291	6.08710339568235	7.02229956084093	6.52518877485285	6.67497919637923	6.80487638241964	6.57341815567658	6.56400494642816	6.77724084706654	6.59362537130211	6.30792081552091	6.33316716023099
gfap	0.453403307448323	1.95540112210017	1.36404679776557	0.478139392557109	0.0995650522935939	0.852050685281763	2.46413093554479	1.68095270386395	0.280293186680012	0.856127280813074	2.78562779191974	1.89008381167528	0.0427220027354505	0	0.0219601998729294	0.308115294390218	0.722069639835417	0.0625821400524038	1.13578509687771	1.04565805189116	0.0612168418228318	1.6302186639317	0.0338649315527465	1.62714789473761	0.0322576333753409	0.209782655552715	0.0861719581899201	0	0.626827245386141	0.385927813065043	0.956796698986635	0.826818495892821	1.2352996586244	0.155222125337729	0.1680510256505	2.4924749292903	1.01682542791587	2.95053553803468	0	0.103797286304725	0.0586065988021303	1.36568348463564	0.0499334649615443	0.980349509974545	0.0700400572367361	1.07100975943074	0.0381493279469412	0.900336219746855	0.175632041542813
gle1	4.08187303963759	4.56772552991453	4.6336276639108	4.69470694758765	4.4995321265758	4.71575831743046	4.53994168731938	4.87764708558251	5.38757588234086	4.02576324767572	5.0295284198941	4.51805290115116	4.22501265393813	4.34706039105969	3.8404894186728	4.75471917792293	3.99736828941261	3.59105821592425	4.05884809916995	4.5893086787853	4.67518927259791	4.37248203140186	4.3156778044678	5.00821570379058	4.36298529538822	5.7282647548397	5.54654631948866	5.24215278445574	4.61990184761175	4.53218477896976	4.92673481573681	4.9569710609683	5.27958866770636	4.65663193861857	4.53057519764619	4.53826623592673	5.29383615055798	4.78357032628857	4.96334557042021	4.05971867469355	4.62583681722183	4.37612573665191	4.32172826778585	4.73654318335959	3.80276914579649	4.44048450836829	4.33504799782839	4.28978209646227	4.19824189568881
gsr	4.52662612655677	4.56539175996155	4.06549267855758	4.37171430288613	4.37454246072975	4.21133068856559	4.77351998310893	4.17624936727922	4.9327576300216	4.99707827303644	4.6754144211404	3.71269225401329	4.27022056886767	5.33211421586828	4.14537850922362	4.05481788667538	3.91162861956139	4.62036583718821	4.3645580192802	4.76866691422411	4.42487292962176	4.31132345038554	4.58756772815484	3.6246382540218	4.1250239351857	4.14138816380986	4.29400457000162	4.74517388335197	4.5261284280551	4.52153385830194	4.57311242637127	4.21577461261016	3.66387507378989	4.25515984673335	4.60711776173902	4.30414846801665	4.64606361827508	3.39000453721854	4.30494845670146	4.46383592252337	4.60924482942504	4.56100204667291	4.53098362111132	4.65509340848263	3.80081147747227	3.91927279006695	3.6082627125093	3.81180262731742	3.58937820960718
gstp1	4.48840009264145	5.41050562380137	4.2080691182215	4.19450165701382	3.72464983521398	4.19324368345103	3.78271625812659	4.72167494843393	3.88597783307022	4.7543687333206	5.00796612356455	4.4743949618774	3.68332512305961	4.14357684613097	4.92727905290709	4.33775140426034	4.87938112337439	3.78659155289932	5.60508945245416	4.54962241482214	4.76470978755988	4.56330599296421	4.44912988815403	4.41497559731675	3.98003042005996	4.42450493590509	4.60086458792664	4.00614836009327	4.30699929600369	4.88738635591647	3.52539389332973	4.8031497840412	4.55372518627525	5.16019886199339	4.52650812806683	4.33745449505894	3.81771595536358	4.56163199692969	3.54110640627754	3.86244345623306	4.19355784603029	3.62437524971325	4.13625825214308	3.0821016818493	3.95317014281188	3.0343514899395	3.83608884324913	2.66881034502156	3.28019513595804
hnrnpa1	6.09454328556488	6.03628462710051	5.91586002329421	5.83769831605194	5.31035066446379	5.49809446069367	5.97926832676605	6.27666024369115	5.91275835033576	5.28911219931674	5.13395102537809	5.57293755540239	5.60943673766203	5.41781505494939	6.14660248035602	5.86195933303911	6.56033986613934	6.12539135846149	6.16404829279898	6.08945874398078	5.47087065712759	5.65551927456929	6.22743862180743	6.00271377029729	5.39081142518734	5.84947591246894	5.67389896686177	4.78355984998784	5.68803652960793	5.98327319093477	5.30590961725402	5.66828452804442	6.0526562943105	6.14019622594828	5.67542077278402	5.12207381811682	5.52412387042021	5.83310766752379	5.19245616269216	5.42475080838106	4.87190326684711	5.22503734076439	5.11402713527712	5.08543995336216	4.95844924366213	5.5564711076915	5.52619623157906	4.90665974593351	4.89458254847232
matr3	7.99506046703272	8.06520607698987	8.15073025543133	8.31338781020421	8.01568321541025	8.18138933145429	8.06993787834756	8.09214769815405	8.04625421490666	7.64076695997188	7.60859489193603	8.33938416873119	8.17436796559215	7.4530244698909	7.94535662824073	7.93988300038809	8.33012990186624	7.59646708481301	8.22170939475826	7.93352778938693	7.66078746336382	8.27850335499947	8.52861194879155	8.36973866458557	7.7271567128968	8.15035708798491	7.77612570731494	7.34065127757386	7.81769615781257	8.15387118793121	7.32873146730094	8.0435249617203	7.97787462636522	8.02213807329603	7.85628732209252	7.56245843064035	7.59062073111816	7.8455270587338	7.26612312319052	7.65583193144334	7.28992665900065	7.74434882212317	7.69640146157565	7.74272576154664	7.63009745047182	8.02971293176266	8.07481741711421	7.52555134614317	7.67773162001165
mobp	1.71517162293199	1.0987543869424	1.10577260082064	3.30958759964328	1.97083304426411	3.35422405906352	0.12036980472127	0.297855343785315	0.161190506871682	0.046655890298157	0.175558835749181	1.3488533357856	2.07035326006453	4.17332655004149	0.474264493173221	0.15133904123764	1.90762675930439	0.947698021024156	1.72810467223598	0.294756006697487	0.15371650223374	2.43645104242456	0.628366364173134	0.148216059030656	1.86200100576944	2.61596450196363	0.988810457033888	4.27887463050781	3.11839826818919	4.3041875673386	1.67227642552738	1.45038991048325	1.0197125878559	4.00362562182175	4.05130074833208	4.08082477436854	2.63281005514749	1.59934445712256	0.131844985315892	0.135125669462431	2.50097486024042	2.66261135723159	3.04105614883806	1.48126638753144	0.10894808023862	3.09599090055404	3.63034256189675	3.92370922164411	3.75040927301296
nefh	3.41019462808008	3.82563000945597	2.50199821395328	2.41199255236634	3.15309514948029	3.78767493037569	3.74386997340581	3.44926775992798	3.47638102519766	3.65268239099972	4.45288899617362	0.0448743222285982	3.09149977557971	4.09036043642922	3.50151961408734	3.81216632828054	2.60325795068918	1.48292213477621	2.41611923303642	4.8711635709028	3.72932663842648	5.10424651288283	4.24243951181255	2.69007387879572	4.7262755378691	3.15878075731786	3.44145016468171	3.41616887189812	4.23619216900807	3.53643144360117	3.74436712785561	3.34933012704507	4.12295982631986	4.03476342689665	3.53870746302228	3.79678141292646	4.88882557391142	4.8484516850553	2.82443971215583	4.28653174342518	5.85338157419025	5.19451975238306	4.65082008170632	4.50591207153428	4.92565296594924	1.59649208352215	1.95765473787021	2.76263719612384	2.88482142861368
nek1	7.76096512658117	7.66981538200691	7.8395514420104	7.864190850433	8.05406105151672	7.81330810204364	7.44494744953018	7.69446849250355	7.74866973245468	7.63036848330828	7.87901255239312	8.27644562511998	7.61625057020703	7.53596296219107	7.79703639549275	7.41055124487191	7.57980369348901	7.53259421817718	7.24704083780261	7.67269320577035	7.72208282602355	7.56454355681506	7.33217434210175	7.79026357808615	7.85929486597158	8.1392321847681	7.6250940874931	8.04468459643327	8.10214957151345	7.64725528356997	7.95211220567236	7.32135694511492	7.81372226393615	7.62476285551784	8.28745216314745	7.88067095622033	8.17632795931132	7.63815618143018	8.38678504220884	8.21938771599569	8.15875786293022	8.16855148322713	8.08131975915106	7.93848699522654	7.45151429325115	7.14692592603659	7.56015633690809	7.26422263697591	7.27176610209405
optn	5.5610151994179	6.61641399970707	5.88434354664398	5.56552753733098	5.66176404834743	5.52510484579805	5.8083524326104	5.60591154331142	5.45400150214839	5.79780242975305	5.57132537567859	5.28900213084494	5.24904209622444	6.48831002668604	5.11211605661304	5.48490919967813	5.41982477298466	5.44557671273325	5.38730939011131	5.15886129854131	5.03619643168658	4.49669964739174	5.16325835701085	5.54154940722899	4.99858248714431	5.1445472682965	4.81405811079056	4.65181960345102	5.21793381991282	5.79838143582511	5.46870223344494	5.83130612891983	5.12385264562182	6.19765052762415	5.3282307871151	5.86009851064993	5.00292934676785	5.39285809164589	5.40409362652396	4.79072132373818	4.73509212076373	4.78578011971463	5.11458695254458	4.97933885112949	4.83672299290576	6.17514681223221	5.91083438558327	6.5379275118196	6.73573130959471
pfn1	3.7861109806367	3.77029891411152	3.47525592039449	3.95191092902716	0	3.57091213672265	3.86292031746214	3.92034595666614	2.24201381503688	3.25839183531857	4.13891528860062	3.92615385459067	0.920648574908597	3.02866110339519	3.78136832769988	2.90527947555048	3.50487530108717	3.13853124176972	3.30188980543225	3.2705742706983	2.95369183739489	3.06588899078784	4.16915260020647	4.29714309354475	3.19317521153218	3.66295410514737	4.2097610011916	3.52887414053078	2.74831150268657	3.66119407351668	1.87576367050037	3.67136300291901	3.50463523873957	3.98979812662327	3.30992874844847	2.6505995356906	2.75441189011604	3.89930504177019	4.13456638935475	2.99125367601423	3.2394005316035	2.8506084243775	2.65626510894082	2.71667138161506	2.31007683383079	2.63576318902118	2.6599335523909	2.4888592917769	2.98723864998148
pla2g4a	0.339241049953338	0.405415166213091	0.986570469387977	0.475594614331106	0.288870104019145	0.778230279752071	1.44358273012055	0.684046431002069	2.63598260456457	0.221627054124222	0.875636100865793	0.293319626983791	0.665683282014788	0.393334590061653	0.21720539902749	0.284217864706171	0.332175835466686	0.372569482332648	1.40186427126312	0.557434598497883	0.321822139472829	0.687846519057783	1.60772951363919	0.368928782382861	0.261880991100234	0.529063701415262	1.53834998022081	0.200410815664895	0.44952820215001	0.482836927284632	0.606160105104315	6.02470693036892	0.359789444030641	0.372855617936408	1.79490664230594	2.18947276717854	2.76929136029478	0.262553908377911	3.26627772298236	4.4035605542573	5.40257063202443	2.3526879984633	4.24520896638875	0.466186270533163	0.304425762578611	4.262089454286	4.98607397427464	5.28555918294204	4.02631974781842
pon2	0	0.0887387191681121	1.74018977362874	0.669424540630658	0.0325593427374038	1.56530337716313	3.86731203141352	5.15653893251172	4.68292864307831	2.61109364830368	3.90010448889165	2.05697918524248	3.11885509633154	4.17561566205311	3.61525240033946	5.63607625481634	2.84598001435764	0.215710388349003	2.34214209616679	1.1808367458945	0.090881484839653	0.0392984223847257	2.85676111567607	0.0321746480054005	2.02147388199629	0	2.59325028049414	0	0.0629588539547077	2.28421877397998	0.0514101647001324	0.0382449943360078	0.163511111068471	1.82456038743585	3.27746718207144	2.45787031580868	0.0926101861204108	3.1725277283138	1.95457142561884	2.43298461948747	0.795096387539932	0.0493831744353607	2.01569885184634	0.431926367087087	0.0633939422331338	0.938293072158467	0.538222136591894	1.78246126427265	0.472984181099515
pon3	0.33734166923989	0.0878564633815089	0.787707620234955	0.537736766097657	0.226228311490581	0.208104318997213	2.56835684247336	2.82449466819524	3.0221435821504	0.391366205603622	0.165671069934229	3.68036953432317	1.2794530085146	0.0414329876579812	0.156868907024155	0.818270258339242	0.0830082747843577	0.746985589120936	0.112245737349316	0.177657375789072	0.170770198758039	0.131428612557555	0.133207989778536	0.110013933894836	0.174021844623645	0.115344820770002	0.195998365289602	0.148255360994956	0.124186836619138	1.65212955267888	0.257057520123408	0.227983098123115	0.0970572348687917	0.204259195750058	0.280806538875313	0.164243125421658	0.273138430111854	0.12841182121733	0.150072574300648	0.135723359968302	0.0936904049482935	0.108156110205857	0.260596789894724	0.165213926859676	0.106788753368193	0.172314599363463	0.135454360272209	0.249006039559667	0.226337751465097
ppargc1a	7.14787156978605	8.73256808472024	6.85238328933868	7.99315316988272	5.94072087861266	7.77290302529992	6.60781455925345	8.7739602091669	7.86171021477002	7.38408971873304	6.68594746138919	9.72096495524417	8.33142983615036	9.10711551073265	8.3034207503962	8.69704386468339	7.26472899485355	9.43135848727465	8.10257779471524	9.73318161279681	8.93737093273924	9.48716900128829	9.03981260742209	8.28137094094059	9.66753510076246	10.2729202062928	9.37868518901062	9.28331479669033	10.2949772363697	9.6186827336282	8.62872898518876	9.06601651932466	10.2733566209038	10.0107385333812	10.3787563945221	9.31979243917961	11.2258482820087	8.41876025729098	10.7061413127928	11.4056478113499	11.3788133283051	11.5248187697181	11.4830750428052	11.6580475871248	11.172347367773	9.97885532329414	10.2907171577851	10.030092239186	9.50621426561864
prph	2.35107477525209	4.1356325455112	0.608674805615057	0.0181353255840858	0	0.859854366481933	0	1.03216503990433	0	0.0592919887135446	1.8379940884286	0	0	3.13367185531469	0	0	0	0	0	0	0	0	0	0	0	0	0	0	0	0	0	0	0	0	0	0	0	0	0	0	0	0	0	0	0	0	0	0.000385781767544884	0.0492182234159389
ptgs2	0.0150362871208795	0	0.0073333762672312	0.00806959444541042	0	0.307389932729456	0.0144542313244514	0.0317443158744937	0.0150451918880631	0	0	0.71355268095918	0.0248221006830163	0	0	0.0183647965458539	0	0	0	0.0115359636044014	0.0123915876402671	0.0115312921434698	0.0128695307514831	0.040563694326345	0.0159975618372031	0	0.0107155768926241	0.0342722512509389	0.011738474927164	0.121748814656363	0.0102003231601129	2.39055542141518	2.42658741930149	0	0.61642749050416	0	0.011692493167716	0	4.34083814034428	3.94094204569279	4.00020239041699	1.53862414072605	3.38610722573654	3.67524875689849	3.90845460778143	3.41211118495001	3.76310832751802	3.43017386826222	3.72483718859451
scfd1	7.89444188622714	8.00592765171811	7.84364221842677	7.72614048676453	7.46393137655238	7.61920243101309	7.31246369618849	7.48442013182489	7.8575555861168	7.72672837775963	7.86260016622982	7.36888792860965	7.93815756231126	7.93179709258512	7.83133321524629	7.56801461837423	8.07639074095969	7.82023066870024	7.52733781250717	7.45361387638943	7.52278708349087	7.37998391194241	8.10715638433305	7.58211563082378	7.2941143383873	7.21721617285058	7.64896365626614	8.2333843209303	7.64930145191903	7.78038097205889	7.45917994476763	7.82793331811251	7.88235509292953	7.82075783936162	7.38567002847758	7.56529328229943	7.29788379538311	7.57945322281122	7.67451644079143	7.57351995208398	7.5492325076776	7.2670787973587	7.25197182609479	7.43228632656107	7.07661681203969	7.7161822374653	7.69964254765138	7.50928412745132	7.5421551070168
sigmar1	4.29364203083227	3.62399652070047	4.18336502759361	4.37125983830497	1.62665079432136	5.02607684891495	4.86119993439718	4.12790470865257	4.71884441661093	4.09777519719039	4.2787886398583	5.54338780097948	3.85407236937467	4.85844785529299	4.19993181032514	4.40225987016529	4.40811367065513	4.32136995249385	5.3580760299886	3.6782336356864	2.4065919062457	4.81060294313301	4.79290573130969	3.5016733968844	2.6996868788436	4.41361520279009	4.54579895365773	3.05044475470822	3.66136402406277	3.58077827379445	3.34246471644978	4.7699377348216	3.37661809241672	3.39537571520764	3.60721181553053	4.34209622156867	2.77254594088653	4.06066619133044	3.61813973125734	3.37341031754687	3.44605768021277	3.65987650581319	3.10330392453715	2.5830614598496	3.08335584330791	3.95705494565406	4.12374200381603	3.48146402560698	3.76485131989922
slc1a2	7.81637275091126	6.98688990330665	7.37770596007622	6.7359858339255	6.24254698434625	6.39876161116798	8.20618540391884	7.16976741847802	7.98726058371335	6.93282006663069	8.28082150942599	5.28539752084767	8.0689393242707	8.20819832831906	7.54125691019651	4.91007241071565	7.64714391343793	6.34550474377917	6.23837917186721	6.09944249648732	6.63004134424599	5.50265699173266	4.92160904016215	6.65981642355767	5.17556795314506	5.86693250078397	6.98241740806528	5.90540197647439	5.90913560502491	7.35788585312364	7.31484539105435	6.81546230402089	6.15101649828869	6.03879272875204	5.77162360419136	6.357442038915	5.17389683890574	7.05215471244931	7.0666314880258	6.70327040623317	5.09127093880884	5.47500415074489	5.55853232839115	6.18167955313499	6.32926147115459	6.23029456256062	5.74822516559644	6.07668987405843	5.25253101431214
slc6a1	9.17468432838667	8.74021569439487	10.5548858248245	10.8683742209461	10.9143040021986	10.3781097422521	8.53703378511988	8.17828447608154	7.17538933310667	7.7259118162516	8.59266021085981	8.51463828058229	8.55782349684723	8.61882998318815	8.53020142941818	8.81075855156819	8.61207782823887	8.63513526226267	9.30895101193435	9.5733854870887	9.19775523960905	9.18232981085026	9.60130217304882	8.18661557526535	7.91923167123123	8.5377509145782	8.03743740985368	6.42200119365599	8.26672714118787	7.92434195927614	7.4833559952766	7.64726005700035	7.8490097148642	8.52071674748761	8.26941540625295	7.84196808042668	8.57417746713307	8.53812178492069	8.06336968100299	7.47906452027932	7.79117745481642	8.77725996995159	8.21718966718152	7.80329001668215	9.83475894873878	2.27733898933161	0.831071051965114	1.88453661735805	0.818086891794147
sod1	6.94023230468016	6.86812915391295	6.62177028337175	7.05532745122309	6.6082962260845	6.95253998374138	6.69991928302252	6.78207799681732	6.3771402379704	6.9033888959409	7.47949412134372	6.624350244028	6.09493570862764	6.76540731151301	6.79380538622214	6.22468242702094	6.18243150046125	5.0010027753149	6.78203290156108	6.56286135264469	6.42988221895938	6.98007992596545	6.82531270615213	7.26031410965794	6.9881440860498	7.14932471377946	7.12662880034235	6.40965517972256	6.92227302645621	6.81461835259921	5.68864085064909	7.01081485411211	7.077597432742	6.81169001275625	6.80392948165186	6.34160474860373	6.69899491267539	7.61259953765189	6.60799661098841	6.85712918052247	6.59736460811847	6.80598628902861	6.69069057821633	6.45183109014811	6.90379088380763	5.84335730108391	6.24724719828412	5.94460243840626	6.51890442038791
sod2	4.29105421420817	4.89601821157648	4.03543703343246	4.25582586184391	3.85945914928771	4.55052184592065	4.52224957316995	3.96405373048734	3.10841967567771	4.29129502963708	4.64723880349143	3.41995333040081	3.07928892668109	4.27715809909991	5.7993830282469	4.4220631981349	4.39930101940936	3.61013675076806	3.65609031088519	4.74866029830417	4.26784330053713	4.70549650293277	4.55872000355819	4.71718252972485	4.3790316626932	3.86603918254291	3.22873506562054	4.18263502551736	4.13443727028607	4.17129115566775	3.77344813395698	3.83946528909689	4.14369323331746	5.08302332428211	4.54367356772208	4.27423789200806	4.40268760958926	4.82531965227213	5.11308442636224	4.77044342500263	4.66132570597659	5.15164566340371	4.59208922723742	4.87539552081995	5.24391736170505	4.26298286613566	4.51462045007328	4.11271390917033	4.44505730891252
sqstm1	5.80352773880328	5.12650046805161	5.78825868485174	5.7789896494833	5.98101601286202	5.78835553368307	5.94157891339905	5.73826766986163	5.02033640061722	6.10156288822549	6.32508720143933	6.25857545554107	6.11942611036032	5.45619832862501	6.43698498291867	5.47350120113895	6.14414143094872	5.51803904859691	5.99203919614598	5.66188353533434	5.97676504140248	5.66159399101363	5.36307924083854	5.76238336761713	5.23899660058419	5.97323999320315	6.08788540414289	5.44196113387907	5.56403056279798	5.69731095106688	6.28386270799308	5.86610507642459	4.8510943715131	6.3477793809708	5.55842193783688	5.69941087627539	5.783060828059	6.62794719113574	6.13301271089829	5.87745641829903	5.69278007286588	5.25760809618062	5.81961428577339	5.60232711208296	5.49932068238383	5.75785799673303	5.73118405634703	5.35044066969865	5.52269231342677
taf15	7.29165319033571	7.36239913744695	6.9663637854194	6.72604754672329	6.98424321696607	6.77054549952946	6.92010663827393	6.82637242962095	6.70515640954425	7.05843913244621	6.63444210860099	6.26030780476138	7.2937980863196	6.87879779315922	6.48688166962414	6.9683028771502	7.04301131129942	7.07979878249677	6.82249129332265	6.77177943196665	6.94485153678065	6.91504410639006	6.7900552031272	7.04455357206649	6.83858915730236	6.70806953622446	7.07090695214779	6.9553459361295	6.8647281989381	7.2027789378473	6.71266909632406	6.73725816108707	6.4622841852438	6.7638492034905	6.60787961702859	7.13122049142755	6.79273121903985	6.57832996657418	7.15264362054224	6.58465724826044	6.90831191166357	6.83020777956393	6.87283983820853	6.74993805850407	6.20045629053686	6.75216050376664	6.9350916014411	6.76578905198949	6.72042308323682
tardbp	6.06693668631504	6.83411059982828	6.0376288736535	6.37739344818434	6.08564751060791	6.39469230708441	6.15642756236565	5.95349573514104	6.37711212004415	6.15386936438192	6.44348995818685	6.60533357439094	6.14314011661585	6.08922143261392	6.56796398265515	5.63739114766505	6.73603371803044	6.01208188292936	6.40863731306729	6.43972369056205	5.7928543114566	6.11289505019754	6.02949440794934	6.17357860498658	5.97985729602489	6.4842710812204	5.88502104622462	6.70960095274245	6.33481673589511	6.26711420135699	5.61554724744181	5.9182617107505	6.2170325259506	6.7821158809867	6.4330580882494	5.98410647253093	6.25100874070666	5.6273646177801	6.21985600899253	5.86083644480699	6.05560413147366	6.11900728986833	6.33913756311807	6.04846071724456	6.00065898077235	6.80696907835455	6.27221228770236	6.14531286373109	6.02129738019929
tbk1	6.18550146556986	5.5511585602631	5.68457381759895	5.86576404801768	6.40942488150401	5.65958784271173	5.76488899583472	6.1367157283598	5.95045355319485	6.58989746028185	6.28247288801155	5.66948584263377	5.30051598176296	5.38362495070401	5.91471904526923	5.71268290625237	5.84118830173582	5.43666950559657	5.36460664337214	6.21617865844934	6.09123242677458	6.3514169371694	6.42159166970644	6.20316663539116	6.01726902984184	5.41866667381009	4.79519616630885	5.4780888384253	6.20569872473289	5.93724181307444	6.07833029399032	6.13119896221299	5.82506285258945	6.53757516616772	5.94060111486931	6.11827379133365	5.31589679798218	6.42392708821148	6.08909089472125	5.89902378657257	6.16116309021951	6.0760973622582	6.14368734439543	5.90859526240932	6.06359075679131	5.90793278265692	6.27958179650386	5.95062970515821	6.05679172440935
tnfrsf21	4.98310821022317	4.83527501859288	4.68049416173492	4.64440615570107	5.09482177128179	4.12112981706541	5.18833959768235	5.58104182400012	4.83873383397725	6.17400094315443	4.90761459873169	4.25340851753303	5.17121867899391	4.45397467848216	6.00158143125692	6.14666098490573	5.63690521556467	5.05175826245625	6.25281741354982	4.49204358361873	4.64750965740908	4.72794533403296	5.77956257048075	3.63550970430644	4.53724431056518	5.52617293993457	5.58592986402662	5.58173519159684	5.91387072939499	4.90113286711731	4.23023168556926	4.59192674565526	4.62924866164783	3.3968414836175	4.78763942960102	5.08449866665305	4.17762228842504	4.85625250689982	3.83491484509842	3.87772098998431	5.37865394364823	4.9156498675262	5.12107895276555	4.22794619253319	5.07779531377649	4.33774098742795	4.88868047508001	5.24212762640254	5.63762612667947
trem2	0	0	0.00274187490777385	0.023678863976418	0	0	0.0136713234178355	0	0	0	0	0	0	0	0	0	0	0	0	0	0	0	0	0	0	0	0	0	0.0126704701921351	0.650261549784175	0	0	0	0.00962534262540321	0.166917600895811	0	0	0	0	0	0	0.00933519346887985	0	0	0	0.00429978556197953	0	0.0853536619440948	0.0400936682198595
ubqln2	5.22436389475489	4.85025170900956	5.09301335771695	5.48634763606995	6.1357165906112	5.23731961575403	5.36945859661709	4.30758378871254	5.00865441558847	4.60147855086444	5.74187298724766	6.23022057804087	5.1312428024352	5.22440236931523	5.87759185110237	5.43971890406547	5.69015431895222	4.36457887538553	5.14291388291852	4.35342598424392	4.57230228711704	5.20756207901002	5.09717493070931	5.48270194146261	4.57914683249555	5.65810246231042	5.43338470584914	5.13645460653171	5.08193672064535	5.55009535577834	4.18385750219469	5.21795172841334	3.85005878691686	5.08932407457066	5.43522759710987	3.84101049812439	5.15056641888442	5.71734280324542	3.65275458756659	4.03063632899982	4.42067547613995	4.61890780280469	4.0853349099432	4.19816070796965	4.33906802839701	4.37833307869475	4.33725573654252	3.94781845920518	4.17677011429073
unc13a	5.99576146938942	5.28322471854356	6.38765920620598	6.66011258444128	6.53382243385068	7.15992079313089	6.08993823112088	6.60509997007988	6.12321832208087	6.707837887951	5.94844728900867	6.45767915570574	6.08609637583308	6.48727458428796	6.1004783098078	6.01685203354753	6.22429326020052	6.35830414231838	6.38258047749241	5.87748421753852	6.40119840223462	6.02255466766725	5.62451461264247	6.22555046879833	6.50846159612234	6.24322170113166	6.32007379260356	5.90639806923371	6.25383898334126	6.5904246655434	7.25558553242173	6.31345142481241	6.29514281629565	6.69544494331058	6.65281437248838	6.32496299443356	5.80565252715922	7.1468240897012	6.6075424157597	5.88605107044838	5.58141974945169	6.25998499488105	6.32049756329199	6.23819616787186	5.69520463179919	6.80565323001365	6.58982104535476	6.71752554011688	6.53277132736095
vapb	5.32699724892056	5.51459120189669	5.12344805427135	5.3666969654999	5.42989151941587	5.55661095183959	5.33715826349524	5.17535440972276	4.73507820407296	5.40778642929166	5.09929813349393	5.25753753575295	4.7251092256535	4.82937980598952	6.4264659144354	5.5154980676097	5.11331062215533	5.57907429892845	5.40035304852759	4.86125333810526	4.46223135504378	5.82724163041774	5.94920760020577	4.89182074264718	5.00863072192593	6.31143855748963	5.35861398261661	5.23723035101958	5.11617039484378	5.31248185571705	4.84262668576855	5.42513741519663	4.78489523211146	5.34685625168655	5.24857079301254	5.13805729349306	5.39962176306146	5.62002459714481	5.12548873974509	4.20188805888979	5.28904980115465	5.27800072840529	5.40421932807124	5.33748230479398	5.2137333240485	4.89008251944208	4.92841993287133	5.01474903874337	5.15653680977667
vcp	5.62187517004104	5.60812705324379	5.24214859147733	5.58997765857754	4.99300674575523	5.40422840366969	4.84877615214007	5.66691079297582	4.64900721478568	5.21933272660613	5.37495808191137	5.86977815098775	5.06743091872138	4.66857585285058	5.82906611187714	5.29774387911769	5.47752417878284	5.28407321771359	5.69608036108437	5.98510144810221	5.04327012821565	5.27728330803225	5.9954729863162	5.90748270040161	5.31928879630196	5.81660815380194	4.67708309480505	5.54583588952699	5.79349770826553	5.51290160906043	5.3061065421883	5.69148084451577	5.15601590911555	6.09168968023569	5.16242275046378	5.51972399119243	5.61562904848816	5.85740703658198	5.63900781020037	5.32950718733097	4.95354834828613	4.94816115095151	5.27948689627889	5.03802171605371	5.66702749776097	5.10517351568689	4.83411401384391	4.98381995091208	5.20238950998948
[truncated: 26 more columns]
