# Supplementary material for: A comparison of anatomic and cellular transcriptome structures across 40 human brain diseases
Source: PLoS Biol. 2023 Apr 20;21(4):e3002058. doi: 10.1371/journal.pbio.3002058 (PMC10118126; doi:10.1371/journal.pbio.3002058)
Supplement: S1 Data — (ZIP) [file pbio.3002058.s009.zip › Input/Cell_cluster_disease_matrices/hyperalgesia.csv]

	inh l1-2 pax6 cdh12	inh l1-2 pax6 tnfaip8l3	inh l1 lamp5 nmbr	inh l1-4 lamp5 lcp2	inh l1-2 lamp5 dbp	inh l2-6 lamp5 ca1	inh l1 sst chrna4	inh l1-2 adarb2 mc4r	inh l1-2 sst bage2	inh l1-3 vip syt6	inh l1-2 vip tspan12	inh l1-4 vip chrna6	inh l1-3 vip adamtsl1	inh l1-4 vip penk	inh l2-6 vip qpct	inh l3-6 vip hs3st3a1	inh l1-2 vip pcdh20	inh l2-5 vip serpinf1	inh l2-5 vip tyr	inh l1-3 vip chrm2	inh l2-4 vip cbln1	inh l1-3 vip ccdc184	inh l1-3 vip ggh	inh l1-2 vip lbh	inh l2-3 vip casc6	inh l2-4 vip spag17	inh l1-4 vip oprm1	inh l3-6 sst npy	inh l3-6 sst hpgd	inh l4-6 sst b3gat2	inh l5-6 sst klhdc8a	inh l5-6 sst npm1p10	inh l4-6 sst gxylt2	inh l4-5 sst stk32a	inh l1-3 sst calb1	inh l3-5 sst adgrg6	inh l2-4 sst frzb	inh l5-6 sst th	inh l5-6 lhx6 glp1r	inh l5-6 pvalb lgr5	inh l4-5 pvalb mepe	inh l2-4 pvalb wfdc2	inh l4-6 pvalb sulf1	inh l5-6 sst mir548f2	inh l2-5 pvalb scube3	exc l2 lamp5 ltk	exc l2-4 linc00507 glp2r	exc l2-3 linc00507 frem3	exc l5-6 themis c1ql3
adm	3.01981949552294	3.27136277345692	0.921031801516827	4.0667763525394	0	2.24585309780277	0	0	0.783738502407324	3.29209645356156	2.82178959168705	0	0	2.25521790698603	0	0	2.03388494240158	2.23533217906949	0	1.76775055103009	0	1.08644207049922	0	0.79631317369642	1.66391566326833	0	0	4.6076569916995	3.34555917329062	2.81902189120415	2.44370954590844	3.1248316668111	2.9908134875036	0.965803120365582	2.92730029467033	1.71769506489613	0	0.0245322092609758	2.17301354884512	0.0798101739029631	3.01925427154652	1.9461675190305	1.61965293114078	2.8796704825482	3.1539578646487	0.00170783217505973	0.00371983347936285	0.223095790390566	0.181190604954623
ager	0.172897932668794	1.34797538583216	1.25228836028624	0.862212367196689	0	0.80677773106904	2.30729835412715	0.00578029742151953	0.414017448028974	0.901736585066399	1.43486453407257	0.649220801439418	0.149211846843518	0.506903284400543	0	0.52917060741861	0.387287115032332	1.5477280035807	0.0562161645046358	2.00589911447964	1.41992097280829	0.194391568611571	1.35294926394273	1.05993647040898	0.856300602846117	0.0217074164678889	0.0392604175795028	0.536062666755098	1.035293067456	1.01023576783163	1.07608681328366	0.188880799482805	0	1.99836419905071	1.53306713227216	2.55908147588029	2.26590655545777	1.78225180340085	0	0.0730219368747846	0.138033181507135	0.406633982172975	1.00624913483235	0.442317800187713	0.0229473769726141	0.870156996791507	0.504496732758725	0.644081734858489	0.661333813919938
agt	2.17240814589788	0	0.725334832877383	0.394837984881277	2.52488361185426	0.637422264006293	0	3.13528137444402	0	2.4726296944804	3.39806341735081	4.34886905351642	0	0.0438029584505911	4.85864895751991	1.58868849446074	4.31748352568429	0	1.03701948181697	4.61919347886532	4.37630983402505	3.17492935662593	4.60518791233225	2.25917665575606	3.6646250548693	5.75407188178962	4.89618997426729	0	0.0813588950746253	0.48148112713237	0	0.311242337269376	1.01645709631444	0.0158762200123741	0.365346629610655	0.0176905595329644	0.0122677849718103	0	0	0	0	0.394209437172495	0.231224468419799	0	0.0247939173813278	0.394991046968527	0	0.333401291627783	0.172375116611318
aif1	0	0	0.0073716386917294	0.0020824534382102	0.0303275599114437	0	0.109224983164987	0.0352733415087644	0	0	0	0.0272394780409928	1.21492055553347	0	0	0.008292425409432	0	1.03183697163119	0	0.00962122101892296	0	0	0	0	0	0	0.0206016193862956	0	0	0.00475390954175152	0	0	0.829517316201086	2.39701076778908	0.908416736548401	2.82199790912096	0	0	0	0	0	0.0205155001949431	0	0	0	0.0162461407332524	0.0117362769030514	0.0691005219049689	0.0154909610718814
alox5	1.81032916859812	0.0836604305966632	2.0643128779153	1.13924299443941	0.282654535590783	1.99283305335975	3.34089025046317	3.03128236661785	2.68899130130392	2.82824960482613	2.19307931383643	0.196632964534645	3.84086205949404	0.186127754100606	0.356690747192895	2.9459495349642	2.77441459541323	4.51039684482037	2.06092528186733	0.297598812516259	2.04811804795105	0.175402805980852	1.30871488215055	1.03685936909412	1.85027469788059	0.485082662134902	1.93389817097111	3.04586869519815	1.63738114021029	1.06472354636172	2.5993062949444	1.6906685115671	0.239151179664266	0.761746427978036	1.83575532564219	2.76419228827927	3.65304693645732	0.543455764562636	2.7002973282117	0.286813587872137	2.68324534005624	1.69910809108675	1.54462812536683	2.51975561091126	0.316038376293895	2.01303511596884	1.23617512624996	1.80152889479	1.39950572743751
avp	0.0824604578108203	0.0397374197254926	0.0868246690911158	0.432373083750495	0.108177164556873	0.251742018021855	0.3047464330547	0.156810298142466	0.0579294342335818	0.0568880990773642	0.204751240817182	0.0448743222285982	0.0254891073681368	0	0.0569772471513109	0.0909078589894051	0.0583129763112325	0.112323241572111	0.0604273194447438	0.429620987851266	0.0846274456019967	0.102126046597466	0.0526560543650294	0	0.0339197916186752	0.204813829938923	0.0311857503133584	0.0305979787957196	0.0509907064641486	0.0978122340264488	0.120240913609082	0.0270491939201628	0.104861101557911	0.891081408898346	0.814258163522149	0.237931295635616	0.0260040244032053	0	0.881136884014537	0.150973527718043	0.0535487369995482	0.314879856622979	0.268376552862313	0.0987794993663503	0	0.250080800061858	0.193723406784569	0.346070168384454	0.256871074476159
bdkrb1	0.0169580225259566	0	0.0999143226485932	0.0134963209430732	0.126047821305775	0.279312347360207	0	0.0225278191885338	0.00621611025228772	0	0.0416308818522052	0	0.00849631041173714	0.0628196098671635	0	0.00892298909820491	0	0	0	0.00926503305670746	0	0	0.0112905225435012	0.0221972293360909	0	0	0.0139609433890381	0.512639321505211	1.10058233481123	0.0154295964189866	0	0	0	0	0.0527618629673267	0.854233267216331	0.0122109938271359	0.0320137257424337	0	0.0149471107773439	0	0.00877010785215097	0.25806199712169	0.0084759830160374	0	0.273287879917374	0.00423677500142599	0.557295828804619	0.0681197905971818
bdkrb2	1.54823827131975	0.391099011103304	0.243531728398623	0.0428007492873293	0.0838287446542134	0.410630186742193	0.117218892025683	0.178350618670135	0.113340424486336	0.0300276794993566	0.0581505161890069	0.073152079949698	0.227655467644038	0.130764395612281	0.0729250597751824	0.0786346007486604	0.10178571935411	0.0135901846485628	0.0159350030553699	0.0429041279858828	0.0922909888331849	0.0782309121818592	0.260933446528212	0.0308299500080163	0.100057124524111	0.0704042081835085	0.328738988278603	4.33541969061221	1.84490414782127	0.356115349403548	0.091783418335384	0.0512805209186782	0.076100135662218	1.41021553203161	0.11007241377126	1.01283505944148	0.0831173229280601	0	1.56665349590551	2.28321397634563	0.970015333079018	0.0676669358795745	0.117193792598255	0.613167116093664	0.108630281979708	0.0951736061241459	0.252109340856687	1.6249405402607	0.177485194299026
cacna1h	2.12453087996218	1.11146068336507	0.475556914697177	0.699575639337379	0.753359113493199	0.579601953085351	0.334797703138488	0.328816223857212	0.0319037272236439	0.669045655617442	0.25067429222608	2.00148824308322	0.0148242626151964	0	1.22506112118468	2.13213922548781	0.733696011041915	0.0456370812667714	1.49294798663049	0.12356579754062	0.577036047300757	0.0238834015521205	1.89212365546714	0.0141070680836638	0.0809790190796745	2.727134667787	1.95853935304936	0.0379670707687619	1.12279507405137	1.16528639415454	2.42156777461478	1.64130047074279	0.171970474643233	0.711757242727416	0.473082748246685	1.20944681998973	0.334685353455019	1.03248559425186	0.0913022595920188	0.033597385207831	0.00864550355448095	0.0166555310147723	0.201158636942346	0.0250416120888041	0.0230694857160322	0.91873202532401	1.30776127255284	1.58869436162487	1.99798133750606
cacna2d1	3.58439358199615	4.3437153465176	10.69952807737	10.1449026545581	11.4253127972153	10.5957913384585	7.92409673686984	7.85410197155401	8.42861010372819	5.59363650612297	2.48033709988245	1.00280187661695	8.50247021798871	6.07510906398319	6.15219367326977	7.92520281083486	4.70714427186945	6.58469898343493	5.5503850521589	5.57141323620979	6.39738391718516	6.28154513642649	6.9460945107199	6.20219883418447	4.15285532476925	0.862768759243134	4.70797227279521	7.45508754038927	7.68266495093638	8.10322664838749	8.69640229762359	7.89474063222332	7.59909131848101	8.03618914191412	6.21702766975333	7.102784820332	2.93633309654531	8.49706270204149	5.4299492886667	1.23106523639335	3.08486720392723	2.41505731816584	3.85383631336358	5.43092368820077	0.777301286039729	9.54853099617598	9.43971155352146	9.47389540102654	9.03587292604779
calca	0	0	0.0143842065814106	0.00206316492722241	0	0.679645651606149	1.48061471606173	0.0160192017358627	0.556451301574331	0.0229966987901922	1.64057432147766	0	0	0	0	0.0158799313897333	0.0823152016339192	0	0	0.0244803810817384	0	0.011492099364404	0	0	0	0.0203171661376578	0.0159329769301873	0	0	0.269508538503305	0.0128138843615748	0	0	0.00669404256768452	0.00296968960163295	0.0174119302602014	0	0	0	0	0	0.00381206914878208	0	0	0	0.00374914520417014	0.0180203598470553	0.00280304581193281	0.00375971281986949
camk2a	5.16182816796399	3.71081517110233	4.6906369584656	4.78156869506079	5.09087794081886	4.85543157624481	4.70865587573101	4.56105196779377	4.91264291484559	4.3683556904701	4.91762471130208	5.04356612021807	5.71442573886552	6.63954603250932	5.99757182030817	5.84781700429135	5.83103352449397	6.40690335337547	6.24687287105964	5.17892407964093	5.77354128502749	4.52750737662169	5.79109933301909	4.92156582191866	3.94960611355419	4.28106945408896	6.12822583290734	4.87211837987505	5.53491869520774	5.44221614116131	6.52292209183761	5.66571487121552	6.10062631164838	4.85378486959872	6.45746002606554	6.03200735817335	5.62324767379824	5.09345526597359	3.22931358465385	4.59927293494586	5.00569528779357	5.29630048280775	5.27836027878991	5.48041125539476	5.55989253370298	7.29663883321947	7.00986841113418	7.4912786065946	6.77530135392183
cartpt	0.00871091885441427	0	0.0118049492644095	0.353901884995679	0	0	0	0.00952327780881623	0.0115014926183317	0	0	3.02347205046949	0	0.0438029556514901	0.017019172496998	0	1.64007368378344	0.0135135405846936	0	0	2.20348636099507	0	0.013526420879468	2.63242800792958	1.56331462332476	0.0210655036066341	2.43719430348187	0	0	0.00358069611103653	0.774359347561819	0	0	1.58312260691434	0.725142462377526	0.0276542146978357	0.0122677849718103	0	0	0	0	0.738929464920993	0.00841813019382299	0	0	0.216431149806139	0.00873527244692792	4.84610758894441	0.254990379026817
cckbr	4.59225919143183	4.19136238588211	0.758618648059798	3.3389989613839	2.71510341492465	4.45610707093558	0.0479856009703199	0	0.00855084717132775	2.63895780441727	0.0896242753804564	0	0.714906454511194	2.763409352208	0.075813173333292	1.96477899698745	0.0134635690405517	1.30983583267558	2.34853572616932	2.42370289887884	1.02438338618042	0.0736908427602257	4.23097120503932	2.2043185467875	0.761687621923379	3.46777202311682	2.85025608214483	4.67036388381033	2.65596405884351	2.87748461567628	3.31277456870272	2.85991052568393	2.07763462448597	0.289725369705292	3.634499175525	2.57446671542065	4.32330060500972	3.93694840286893	3.37824702647684	3.39713594613697	3.1101544360649	3.28508911858592	3.73029593630346	3.85334691992906	2.32433070483915	4.68579019783801	4.50576408205005	4.13683504075087	4.3950566418571
ccl2	0.0117809894352676	0	0.00312889894114787	0.00183339874687044	0	0.00311440672187589	0	1.19309485816993	0	0	3.65552700237504	0	0.0095522282214824	0	0.0167798817999001	0	0	0	0	0.00775154958296276	0	0	0	0	0	0	0.011534619702209	0	0.774756872044455	0.0317787581769018	0	0.0166323675395574	0.0228794147205103	0	0.00252187609168819	0.0116194362256038	0	0	0	0	0	0.375141994627626	0	0	0	0.18919694094976	0.593370791573665	0.220051667461286	0.215196603157598
cnr1	10.5546348944017	8.57591206820211	8.81603932468993	6.69803924168621	6.830030899881	5.02137356460214	10.4455580828166	10.754731368731	9.77611287325705	12.54352754063	11.6408834315322	11.0226313582417	8.00098250137006	7.38976898827717	10.51241554828	8.20696305599118	11.4153414335262	8.76329736544518	9.58165930861166	6.8431220888172	7.93269192896906	8.57985632838466	7.23066608043305	9.64788020019124	9.43470140294268	10.6528718552678	10.562521967009	5.46016097889208	4.32121811425769	6.5207846054964	5.95835643755652	5.67003046171673	6.53849982989386	7.16326222201131	5.60710775162525	4.57253016222005	5.6068567361192	7.72309569992963	6.49720724928006	6.85073567635476	5.3237288966267	4.42395190562718	6.09104052841482	5.06924330427027	5.58213806670802	6.6762533017451	5.75720730643329	5.86127602626514	7.09583583074106
cnr2	0.555061045220803	0.427411261706063	0.635531342436134	0.6838786826876	0.688838498217851	0.92421947801182	0.550157854797132	0.734932154689196	0.547252487738973	1.87804465255301	0.337618391355976	0.36055137928804	0.383065121664051	0.610998679494018	0.452607874401874	0.422980854960868	0.421743370265985	0.398505577593917	0.614731796467018	0.542169380119421	1.39284378677608	0.32268190805423	0.713266725203032	0.327368211631539	0.310280899092167	1.18297203883246	1.2007461424825	0.46766606049752	0.713016268619302	0.968244950850037	0.644570573956484	2.01952618312851	0.70755571177243	0.432459613898656	1.07511547283672	0.581910282605606	0.462577353769368	0.348972163248228	0.508361713985855	0.43139136116088	0.586739287337912	0.465238959542237	1.63044200438256	0.373861878620731	0.286648050931708	0.382708859304073	0.371991912783747	0.639703845096524	0.443409646503982
comt	4.71698294036092	5.23811043773794	4.85130574742337	4.70550698665974	4.8247070692983	4.49822597124815	5.15809772969213	4.84269780562902	4.59186698142447	4.73425075669108	5.28164706874994	4.13179318230599	4.59715838515239	4.4757185824781	4.78678107775633	3.89123932483789	4.9474841955775	4.76245236277331	4.21145716355986	4.8537156613453	4.70471878061222	5.39895491267723	5.39117951214907	4.93896049163557	4.55671222462703	5.38041122685287	5.12340874444953	4.51783193705103	5.06712114495953	4.90211328906587	4.77438821457929	4.49740677171629	4.30437384783841	5.12470174794551	5.15562757300139	5.15962305080241	5.0271573255258	3.25170712689668	2.48440318111598	2.76736093306493	2.99973488042763	3.91725682636607	3.46156365729131	3.54614054349603	4.89748866395415	3.43109860055447	3.73390538825709	3.7630238644838	3.70607065127879
crhr1	0	0.0487390906854994	0.0612503968405842	0.00263198337794289	0	0.139533391327179	0	0	0	0.116015920370333	0.210901800344826	0.0589440758560806	0.0856561338060539	2.03118780736851	0.247540281007746	0.109308438220663	0	0.107681613828671	0.1736349335861	0.123057210907764	0.0111669216839772	0.330162774298125	0.147249759726637	0.0694956230744088	0.381691697651886	0.161817662738147	0.449537178862865	0	0.0186770627030838	0.0806914199678788	0.0867104530923496	0	1.03184182052955	0.0174635654332161	0.00416870813343492	0.168705208559349	0	0	0	0.176684062500153	0.157252529991539	0.192249005593871	0.0355890453522238	0.00863965968542992	0.980968885708568	0.520136167494491	0.459625569914779	0.360472922700949	0.185967610327273
csk	3.51972360125602	2.90331719633466	3.7372124866888	4.40333513062209	4.96266218537163	3.60459301985711	2.78719698342681	3.33242952033347	2.65799521655524	2.17457266724925	3.37781639581519	0.695995327048346	3.22474011416201	2.30306066732989	3.05664595132053	2.20898077051305	3.84396278617316	2.5045790303158	1.90974876145707	2.56034787637954	2.04398472060273	1.36629048509834	2.89050784297548	2.61378018994834	2.20781937224998	2.7932072604116	2.62463387958686	2.86820394266029	2.22662942751965	2.34102106708537	1.81429729902298	3.00968526652998	2.92440715266342	3.08740525110944	3.05399656669913	2.73129763145568	3.21127914526789	2.07959619291626	3.2320676718902	2.84660611957541	2.916077067679	3.30656680407912	2.5920283690754	2.66322525902674	2.64940889173002	2.30674300934422	2.04055459360407	1.93893014586222	1.74674581094852
drd3	0.160322933351402	0.0903418671198653	0.356986131998426	1.13492556526632	0.316418449613547	0.226361182429317	3.38298545985395	5.07443250940308	0.758766249280355	0.157360214362103	0.0908757683450562	0.105839379880996	1.86858396371227	0	0.148131931784007	0.428086740798655	1.15752785040798	2.99446534491872	1.83090454095118	0.131330039279381	1.32892840439269	0.186392528956398	0.39222524123869	0.133358837903937	0.162043568840452	0.121727671031929	0.335203790996443	0.148381226824852	0.285920643619387	1.03348739319671	0.13668204232114	0.182662591674587	0.147990406762445	0.375753974528778	3.18766142353351	0.213558784765546	0.24772371154091	0.125071183044009	0.16313834842598	0.137227601612465	0.0958509436095274	0.315907591047078	1.07967597619795	0.248608329135308	0.180741650525465	0.513331540080519	0.113077939283881	0.375731002725081	0.279737511461798
edn1	2.06303196011077	1.46368423823797	3.07605095502081	2.02131402117087	3.29751760341738	1.9592923363464	3.04991952873602	3.39940366759768	0.652914033752032	1.38423672595357	1.41723930769924	2.45248624011475	3.25548085403337	1.04258896066761	0	3.08259945644861	0.0627521451913969	2.41312595915603	2.959423160163	2.11583486157753	1.69094708299622	2.14587499145212	4.77185618832124	3.02590440058148	0.897770480855752	0.25459630442259	2.04554165289935	1.35264807612442	2.14367019823149	4.06984073756944	2.86693701567313	2.61268044987629	4.05125808515116	1.68090108999649	1.47680537586032	2.80482606981451	2.91093949347752	2.27038936946072	0.141722138022986	1.57604208684494	2.68337197647557	1.75629168723576	2.07771983681281	1.62691179129456	1.2919973576685	2.71280709173283	2.08257144320778	2.76726890727165	2.77293910466011
fos	1.29103167660211	0	0.479824976052187	2.5515116790776	0.0985512485476984	4.88090524675205	0	0.0260073541706945	0.269953459905112	0.0235151914601255	0.0559386521693739	3.3084079064884	2.40608612636215	0.0945872203002835	5.43553208625959	4.24493977131542	0	2.43212890262429	4.00057578099544	1.76021521400486	3.04199383470741	0	0.649205726074685	0.0440758869421023	0	0.360250013942946	2.54944165049752	6.2652482874642	5.06035450836241	5.99528075207958	5.81429327219714	6.67912970430817	5.22349080795317	4.50841407718153	2.04254529229381	3.71890419336161	4.0194880933278	6.12980582351958	5.58834493122487	4.46978892833162	5.32708004783861	0.610753130039181	5.43954777604772	5.48033465058821	0	1.69776094464526	1.71142038236802	1.22937888600244	2.96021985734827
gal	0	0	0	0	0.0321527990062225	0.00663354623203068	0	0.00941175739664706	1.13906223737779	0.701899344683388	0	0	0	0	0.0288013168948388	0	0.0298465978696182	0	0	0	0.0103699491748025	0	0	0	0	0	0.0137776493847591	0	0.0277571460992109	0.0250306604231645	0	0	0	0.00649044845091506	0.0147609831982308	0	0	0	0.0216672570489123	0	0	0.184687226214774	0.0508475489594027	0	1.31434540026543	0.0067308673049433	0.00468305430500131	0.0106772326380266	0.198049278599882
gdnf	0.085303682357434	0	0.00341489290426337	0.9016144208103	0	0.617776978531163	0	0.00735223129926303	0.00825800306841753	0.053109100454335	0	0	0.0102000867925294	1.09568612784438	0.144861296055943	0.161801640380454	0.618177499067376	0	0	0.00741387732376043	0	0.0118519376497003	0.0102211792237162	0	0	0	0.0568958532923892	1.41789935423198	0	0.0203746561487606	0.0109451098716968	0	0	0.0154730813374628	0.0980106279670404	0.0394705560318117	0	0.0250212002949853	0.0230467274177019	0	0.426580243916959	0.00402426937828557	0.0276070942061057	0.164971835915906	0	0.0747485408212642	0.626001237651089	0.0701732784376543	0.0184205582807265
gfap	0.453403307448323	1.95540112210017	1.36404679776557	0.478139392557109	0.0995650522935939	0.852050685281763	2.46413093554479	1.68095270386395	0.280293186680012	0.856127280813074	2.78562779191974	1.89008381167528	0.0427220027354505	0	0.0219601998729294	0.308115294390218	0.722069639835417	0.0625821400524038	1.13578509687771	1.04565805189116	0.0612168418228318	1.6302186639317	0.0338649315527465	1.62714789473761	0.0322576333753409	0.209782655552715	0.0861719581899201	0	0.626827245386141	0.385927813065043	0.956796698986635	0.826818495892821	1.2352996586244	0.155222125337729	0.1680510256505	2.4924749292903	1.01682542791587	2.95053553803468	0	0.103797286304725	0.0586065988021303	1.36568348463564	0.0499334649615443	0.980349509974545	0.0700400572367361	1.07100975943074	0.0381493279469412	0.900336219746855	0.175632041542813
grin1	3.94042116306248	5.24095166814659	4.93485728978034	4.8652521225591	5.01394358540114	5.03133711233806	4.97755103126137	4.59339808805055	4.9411297362352	4.01508926660672	4.85181633363862	4.59800119455645	4.98013404042212	4.37646427568376	4.13219741580283	4.76197846220909	4.5803320981054	4.87829124515133	4.83471485893878	4.47678348569436	5.32493767881152	4.97542309488418	4.4864311008149	4.49331499425836	4.70112938511765	3.78097181459177	4.38205261466583	3.61602292561737	4.49586930446198	5.53375451070683	5.34036347139371	5.02810248378117	5.29760009560887	5.13488267977958	5.07025706619603	5.19749529756241	4.71707577064927	4.37631052243567	4.03514294324269	4.35259469444062	3.73727416733887	4.2260669143104	4.37710831054369	4.68733034462045	3.35087368338389	5.03193062641648	4.55542568085293	4.67594175172207	4.13731057497752
grin2b	9.30956012367368	9.31843297293361	9.15759040257852	9.86453203483286	9.62515637483751	9.6426668307567	9.75473314290243	9.49761460964924	9.60134027076817	9.38129590279058	9.60386160933658	9.00162170871842	9.53692788629423	9.74499879183955	9.73030420701352	10.3115161691936	9.07208290303655	9.55566711909772	9.24708305293576	9.15386656902835	9.15371725807397	9.40334119368491	9.73291005925655	9.56107384020881	9.33154908378791	8.9779351604095	9.33465840151609	9.10462315285603	9.46230372651178	9.76604711891202	10.0458759923721	9.98102040212315	10.2700292044801	9.64741429172381	9.31211196634625	9.55665823947616	9.77635294271608	9.33912358115239	9.53575450804019	9.75923315832426	9.57540111947324	9.74325099925522	9.78359352414889	10.1277435467941	9.85013007890567	9.6220424505131	9.25372724192002	9.65483290985249	9.51239076624821
hmgb1	6.23415677696885	6.01501488947019	5.91826218787329	6.03884767560761	6.07654028319595	5.64403536137248	5.78266567933948	6.12914863394837	5.90323619313815	5.19987057910647	6.0226221488418	6.07403011130568	5.44846820985317	6.19623837645153	5.59344072450252	5.92801943776501	6.48439386780901	6.12009124126208	6.26950991280041	5.66199523375113	5.85780860764537	5.52184601066391	5.83752247855853	6.12820347725619	5.41383606824972	5.43007413958608	5.56147583655857	5.50637153635251	6.13697430189443	6.27232894528148	5.43834475572534	6.03950647989656	5.62349115986461	6.11070817262561	5.52909879375536	5.96923247214324	5.72299764706817	6.42381596749233	5.60541225245777	5.43258900121145	5.42384234956594	5.48873286208223	5.64867538934934	5.83534278747138	5.88764687116161	6.77721717163931	6.59337095293367	6.34791399671915	6.41356209662823
hoxd1	0	0	0	0.00241587385028197	0	0	0	0	0	0	0	0	0	0	0	0	0	0	0	0	0	0	0.0131492187305673	0	0	0	0	0	0	0	0	0	0	0.805506759358466	0	0	0	0	0	0	0	0.158878970195239	0	0	0	0.000878267386616914	0	0.00383248826394099	0.00108405421318506
htr2a	3.03561225552273	7.59003419225239	6.54399926708816	4.20041423790488	5.14426110466708	5.32353688886577	6.17254710005709	5.06355261261302	4.93531132409702	3.6563167810264	6.30070689836094	4.25450952483969	3.61670034931073	0.316643206693115	0.0394368429490382	2.42755078081005	4.50984097621387	3.42269145319179	0.64815377803266	3.84486480148511	2.77236090096139	1.56136710572273	2.61672431657752	4.84213184135939	5.30078751693969	2.01011717095232	3.9916736361383	3.38783461394641	2.0650256830469	2.28982391782858	2.90641391775238	4.13808348942559	2.25785619408946	0.115942160835952	3.64725013029123	3.29828293876943	2.99723087181233	6.1172260444346	7.24201667377299	5.76328556846576	4.12801812671793	3.86724801757782	3.4786996870867	4.09316479211032	0.196905761823461	6.01790200646077	6.43362264505324	6.8365581021819	5.75797205597653
igf1	6.58242352910699	5.85320574001239	6.54460222644927	7.61085505849418	6.01105635863332	6.84158447456187	6.70440445109569	7.14480097591639	6.30814441247074	8.19098763336122	8.05495752134896	7.66506298748081	7.22773241317477	4.714619745439	8.09830269453207	7.15011384254627	8.01671581855458	7.40543763207003	7.4389938988877	5.68137870309538	6.40464328560651	6.1734141046492	7.75056363064605	7.93701946666664	7.75336719620524	7.37998564418115	7.83968565595812	6.80105257167578	6.83310007551748	6.57802028727994	6.44217601013726	5.03754080430703	1.76775860075405	6.2507482601516	6.84627892668517	6.73303837749769	6.47701523894705	5.66628281029353	5.63737375746516	5.38064253237371	6.57570744430446	6.68342838003152	6.02453621792428	6.34487997018867	4.79856744836915	0.12101298651799	0.0410242620579852	0.503929055107315	0.415990625450041
il1b	0.0141140656273079	0.0445969092065263	0.0235518292044682	0.0104401317866414	0	0.0111879942585215	0	0.0689944635393304	0.00621611025228772	0.0538998475316843	0	0	0	0	0.021960194189325	0.0646895271517426	0.123021727312346	0.129290979940098	0.0249321157967495	0	0	0	1.06373248374659	0	0.188423899924352	0	0.0159329769301873	0	0	0.0111441294584538	0.0237485795363858	1.11839406049031	0	0	0.0635702904326002	0.0108522623743568	0.01363146416573	0.0290876498893301	0	0.0149622327936562	0	0.0122327649838356	0.331475733503954	0.332252027830911	0	0.422430171321895	0.00876660757220616	0.167501478388173	0.0450686476881633
insr	6.68004355540578	5.55776848300561	6.76976499643246	6.61832999597706	6.38518044208148	6.60771335391754	6.91913780012832	6.30991066586192	7.01800762112861	6.43382426408388	6.47170870078408	6.14912866005923	6.81658793147411	6.20881453921965	6.80543808511562	6.29106458306898	6.31036248075768	6.42648248456953	6.36263575057052	6.38598591937751	6.21929535585999	6.42472158802677	6.39540697562298	6.57271644369037	6.05849920230059	6.75565766898961	6.51283889054894	6.70747233433172	6.26428025857789	6.61705805282087	6.50792178200525	6.24316103248904	6.12703870579061	6.58398339013412	6.61177775401239	6.74079213270019	6.47680856751402	6.63566110055928	6.9774686065123	6.87038198249771	6.50029679829757	6.21163642131165	6.69224779861001	6.50605506505301	6.26721235393062	6.08971868225855	6.09859809808393	5.74966565956136	5.93772455623672
itga2	3.61469979821191	5.51444151724841	1.21306603844942	0.915176639718918	0.0327290441590403	1.41522728054188	2.6171699676925	1.06026757679196	2.64958978920933	1.02324390297024	2.8665257131895	1.45964673728295	1.2140542048461	1.76836221901968	0.0449230175749674	2.74963367397756	3.62499699324212	2.30055590591019	0.409230735817499	1.29857271898415	4.00600858324009	2.1955697625518	3.33897490863617	2.37834194956534	2.68091878452355	0.128511729057582	3.50477251562179	0.0873851576687412	3.62203052541336	1.33792535995308	2.43041052773053	0.324121769530315	2.66461671579767	2.43835085367449	1.36763659775173	2.92463155668995	2.46839691710718	0.984441263741479	2.31453976941167	3.2526826061898	2.44026421387684	2.94610670995539	1.99736339696513	2.46680956799295	3.16843412777406	2.42511784354188	2.58265611872245	1.9352616983869	1.92939100524641
mapk1	6.36911187351263	6.96565893787179	6.70243480599544	6.6293678409974	6.91001053416121	6.49695137814688	7.02024171226708	6.63229017571052	6.36244025603681	6.42859483759532	7.01951000189132	6.3840209595154	6.92250186719602	6.60827685502541	5.9285567479189	6.64508008576909	6.92413207981019	6.22621795779742	6.1108004460132	6.63259685657231	6.15524609571272	6.18276697252949	6.95425494776785	6.94966624030356	6.36806690730195	6.32552331595117	6.81474638391927	7.07631751412561	6.88580983242018	7.18447599328236	6.92542839696861	7.1448384919835	6.60280678013751	6.54974432196936	6.99269978331328	6.64039794779243	6.41564020574374	7.01668317442145	6.34630540271155	6.05058549670134	5.98668602232138	6.39409753722922	5.75228724052506	6.21727841744551	6.44401765493165	7.04524057996733	7.05538678305298	7.13427013104362	6.99639880279248
mapk3	1.81176256932761	1.68363303271215	3.0222541810043	2.45231122952293	2.9842282285852	2.58109725263188	1.9672025455196	2.68611601872972	2.62656431514175	3.37696636737145	1.62330543097331	1.33673458088481	2.65794123866152	3.74056036658918	3.90576260971798	2.72459387456838	2.18609736439385	1.26920646298287	2.93506157881119	2.53747353376055	2.46307324418109	2.5854657812491	3.40720613541573	3.2864328552648	2.63725625218786	1.20572607732049	2.93143145028295	2.59257068307459	2.28054152094256	3.36975455836529	3.07144188107578	2.08774432941685	1.79743738742231	2.4611927087539	3.03647501936212	3.20764879382433	2.74785242036216	2.35749838603646	3.22862860694203	2.96636578084461	2.58103188326823	2.43384115876667	2.08088836014448	2.04685010024879	1.62394155987818	1.97810872116527	2.03099966434125	2.21320721763339	2.34483245588352
mapk7	2.18131974669629	0.253853156504671	1.43677683691225	1.71880242228289	1.79576315405456	0.966901983184497	2.32423039953622	1.0853331013617	1.28187928992031	1.42998184150067	0.653992251901396	2.70997808154665	1.80388374310611	2.18095891034843	3.2168942855003	2.74720273790911	1.56906769022403	0.976173979445918	2.19172939425067	1.31595306300883	0.259217194973129	1.13245245955838	0.619303000026421	0.725273634480256	0.731343484804271	1.45217530522755	1.10329968064166	1.86813661913039	0.605476915207822	1.24602491494044	1.09871547125237	1.13518821357387	1.3445277262104	2.43778967318867	1.28458935752448	0.876794498810944	0.232116936311524	1.18517996351768	0.367311925123376	2.00279657059086	1.38504656917601	1.09938719720243	1.61926047832647	1.22094808846964	0.058798569610973	1.3004396709427	0.921604409459981	1.09980927780265	1.20015393851119
mapk8	7.97493421061386	8.06058732021983	8.34339893868031	7.95938938089763	7.93655549693044	8.1514468723812	8.22914085641449	8.30176596059134	8.60405834706691	8.05933851155426	8.19980875648958	8.44820552874312	8.41725126668345	8.84322638103933	8.21684575227579	8.54900603775744	7.7439652687279	8.42243569720852	8.1813078259273	8.21224880161615	8.02606248107404	8.63966955137043	8.93526142253966	8.32645959913445	8.37515762320754	8.69165908327847	8.46235053113484	7.80000424530429	7.91002205074304	8.05520379020692	7.93586633249201	7.63501500924136	8.10054408046659	7.61599959621082	8.13320490339646	7.90523234704132	8.15070994948223	7.98755280644868	7.94703840582362	8.47454677217485	8.1322015204143	8.16512758684617	8.07542620067244	7.98970784216966	7.5308846199791	7.83712834308551	8.10341895654546	8.40507081616274	8.23291205544822
mapk9	5.67809695481492	6.23288320628449	6.19318003827011	6.45776711665919	6.02304636376333	6.47730201939721	5.23428260815491	5.8567686220252	5.98641999188965	5.95002718621924	5.65112231690891	5.44269566266995	6.09484488453132	6.5421553237461	6.60560806961142	6.41586662465767	6.67038520233149	5.93425678838563	5.92931248131345	6.13538647615105	6.40407606300349	6.33156521039549	6.09337866590007	6.06955945373179	6.19066107943622	5.79499958483482	6.5123982832968	6.41206148827323	6.71934292779196	6.21192679185079	5.98758754883687	5.69752608523529	6.16609949719192	6.03833479347219	6.40952403134538	6.35047592474251	6.52774823850803	6.27688449598921	6.67260612013506	6.6810195413259	6.50664275129002	6.66064471318367	6.53737630778121	6.32195256639444	6.74260600955013	6.09840389232476	6.0895863038975	5.98238443492862	6.44054344295685
mc1r	0.957091541258647	0.0958852726546059	1.41798114287871	1.84439782606727	0	1.1955675138041	3.07975701266904	2.11269869172146	1.65607423641113	1.01218795915936	1.38817428060981	2.60562734202292	1.34387926632625	0.872594876265015	2.4366069508248	2.33547440910756	2.510644377528	3.86111235677297	2.88333516762353	2.10216969894023	2.84418844910648	0.0458451358429344	2.12884592790929	0.960597572383876	2.20515556559451	2.4626031738796	2.94064905068583	2.72707444973042	1.81220001974259	2.32528792980306	1.09526991908381	1.91300056384957	0.686676521881334	2.23491020810361	3.08308195019389	0.799700130589822	2.56760575580597	3.08138836872142	2.09104778834269	2.28255425526161	0.569305114248075	1.8820514368024	1.49480557947455	1.48085334246796	0	1.99560704958782	1.103871923093	1.75416453296694	1.70137898411224
mpz	1.29507954484673	0	2.46422624587429	2.13626185542733	2.24602436143087	2.00094290778696	1.2698217498388	1.58397947897403	1.21429174411536	1.68877054523623	0.339141536225825	0.861121336665152	1.69351039727008	0.173687244076758	0.289825449042904	0.899628310420567	1.64281595257073	1.12726620745176	0.63422991444601	0.489212290417841	1.4027813566848	1.8181905078022	0.328473321133708	0.535061497832669	2.07694412156129	0.811577095543184	1.9610052223827	2.18441572046474	2.41689412022467	1.94293058708174	2.24872868829642	0.623622369393849	1.15254658196178	1.7072314911353	1.24539041100042	0.6366505383635	1.66481701994077	1.11946632235229	0.880387819449509	0.529306201046808	1.2835137074105	1.14452397275616	1.24654256022391	0.649338425822171	1.59591524249779	0.696231161446723	0.260827920677311	0.519717090560187	0.367310169212178
ngf	3.8990878844922	0.0487390878959594	3.63345586035105	3.83418091174664	4.64796101271058	5.21581986315737	0.0679893124913637	4.58815717185502	2.82284292660349	5.3463863888545	4.0449200309767	3.36903099902687	2.93534046688322	2.60961474638898	2.44055117138183	3.46681311457318	5.4454675070402	4.36382830071544	4.75929630592803	2.85331063544377	3.69446920458464	1.70000569463211	4.30781080912674	1.86433696366431	3.9375664587493	4.8960688742729	1.97531743273508	2.37151283781516	4.47827400267867	4.62656551884024	2.63982854920713	4.3079160620708	1.77833136428938	1.78296115807093	5.47950208205105	4.33254396686474	4.64442206016731	0.819085249641612	3.74247023333135	3.58358640203221	5.64407811892908	5.07546574367344	4.50868349896172	2.69837594346229	4.6682713356238	0.0344937736450201	0.0258370727613175	0.268621362882535	0.218717582426986
nos1	0.761657261979763	1.19929844405116	2.80018737682399	3.11183150231937	5.10314328824761	7.12033137546852	0.523374970662798	1.91711354445848	2.52828292606349	2.32080512579337	0.387460261364782	1.80534108124071	1.60100680520789	0.880084267260332	2.24247577488409	4.9111309212154	1.20641367469164	0.470363080479183	1.94242220743779	0.765502836990368	1.02680289162568	0.856351760357041	2.61055271453735	2.43481893764773	0.237212607566097	0.586132821023908	0.943535806431796	10.6886274551615	2.047822223479	3.70275507159777	5.0025393687157	3.62265074311151	3.98151029218281	6.45416909927402	5.58086687170068	7.17588814117883	6.85031599230314	4.88168417485057	5.55602907181395	0.58215305187743	2.12964382695052	4.40112190477105	4.28077618834489	4.89661792330383	0.563491937761395	0.917443900329667	1.00486406085422	1.28907356007761	0.753318621584391
nos2	0.0192341848525612	0.041129525017841	0.721007842296793	1.51956773397276	0.108936093867707	1.56229781776187	1.26804226740213	2.25297271552583	0.123785645863592	0.24376526555315	2.14671879965042	0.0377380405546492	0.0999018504036401	0	0.0727858648769463	1.16916514869732	2.83120618737753	2.24445647823925	0.729579794766543	1.05944561629603	1.98919951934305	2.41831177967974	1.80630897655904	0.944015395827543	0.0361402880565985	0.797369858520504	0.0402302166431316	1.78674277337191	0.109196146326855	3.2917195244223	2.25308268162824	2.3236340566585	2.353905824706	1.82026952711567	2.2453642596277	1.76800988207671	2.09270629289765	0.0902150897315902	1.11873457195822	1.42048987224968	0.678105194916627	1.74440112713656	1.39623580956864	1.61548367482146	1.5181033888076	2.38118387572778	2.78659484601479	3.00973720800121	1.99904489030161
ntf3	3.83027368595602	3.61424126676945	1.06925724896178	0.690673738767825	0.0722980623787086	0.0282672635498066	0.0265300592822342	3.22076372075625	2.5473315299637	0.0508773197152704	2.02560806663628	0.02577336049737	0.00987390273994948	2.14547660567638	0	0.339378882120053	0.156651380906984	0.12562566848251	0.256375756707977	0.0293763772780815	0.0394965014859002	0.058460764808932	0.0365587293517239	0.26074317822726	1.82710820477942	0.0210655036066341	2.68287490413834	0.0305979745584618	0.0241793124673294	0.0291834835854759	1.25609476854621	0.315237544747087	0.0656505610299659	0.0232241854918927	0.442753569227697	2.18526735557589	0.0635192771110261	0.931515647830103	0.0265291230366214	3.18127019028959	0.0303921774569489	0.0520219470606846	0.302164445424112	0.0837586233302151	0.0215893296930734	0.170560005279343	0.173889980629748	0.33606547589085	0.0417507089155156
oprm1	0.476402375121382	0.169088470325074	1.24833476369644	1.45567372801262	0.843187940054872	7.15580842119668	0.587930752513305	0.532782297448608	0.345201890852277	1.83690678865062	0.284113190724353	0.121167078276065	0.294642720326553	0.159728027065062	3.67452671820363	3.39063163148881	2.68711979954201	0.329040965540632	1.23374732920498	2.72938203400635	0.624635021151908	5.55940602903542	4.02753453072713	5.94914436688558	5.17519541589693	6.90298145335376	7.27803412204193	5.34204200732559	5.42325187391241	7.28228541438297	8.16549660421132	6.04382676832353	6.83898390612939	7.26408260032129	5.68743162077537	6.63683814332719	4.18289323362302	0.22620982402209	0.390610526852692	6.22210534747316	4.1566542034991	0.479971423570924	4.02281695395287	3.26852184495522	1.11508171828376	0.770872395989106	0.984247495946119	5.25357440038282	5.52773179056084
p2rx2	0	0	0	0.00198338764974115	0.0303275655621796	0.00313637316679924	0	0	0	0	0	0	0	0	0	0	0	0	0	0	0	0	0	0	0	0	0	0	0	0.311275126062574	1.67541763095405	0.425224517390664	0	0	0	0.0116819319815241	0	0	0	0	0	0.0020305442974788	0	0	0	0.334681084058554	0	1.07042143986463	1.19506318296655
p2rx3	0.701426024519114	0	0.835332043713868	0.0788526132853497	0.0327764870299031	0.0690596084328636	0.139921983688241	1.12113027471161	0.0398302442220978	0.091319176432319	0	0.0643308530771629	0.0361021436830265	0.0859834189931406	0.019553773542986	0.0773293802759726	0.167049353273282	0.387601448117665	0.0886811426279564	1.08187802176615	0.0738469897249788	0.12429270250632	0.721700860968011	0	0.0683168994429381	0.0210655078719819	0.144864139362888	0	0.121974716253531	0.128398398461126	0.110227520736216	2.020671321676	0.444144093165034	0.0804866307486662	0.34626719146412	0.623857059731743	0.0661612493375091	1.92074970663088	0.186036399177519	0.0537254670368782	0.826516646469331	0.114308622941572	0.476498011021102	1.59933965774254	0.0435075111076564	0.806193720144537	1.09175453535725	0.476376793024813	0.402528283937241
pdyn	0	2.02340524283515	1.98162561622177	3.0790035188894	3.30833000410127	2.58174219805507	0	1.39527430614506	0	0	0	0	0	0	0	1.6294955215506	0.0108279545154021	0.0172557577498378	2.5891474315722	0	1.20541425335175	0	2.77498554413095	0	0	0	0	0	0	0	0	0	0	0	0	0	0	0	0	0	0	0	0.0478232925516646	0.0084759830160374	0	0.586033611848919	0.520343526399574	0.325181634148057	1.19715823649842
pnoc	7.41130126261772	7.57705165628943	6.85667107577671	3.71914385619895	6.04647481537737	3.84460122057233	6.61877562414157	7.07623639519303	6.04005100799971	5.11490809279849	7.07783436750954	7.99319761134856	6.92206198861306	6.85576892217077	0.0633259700643169	1.82892833530603	1.59114315551358	7.41621219748509	3.86880636934314	3.34485172902846	6.77300024979814	6.54191086445435	0.127314834855041	5.32481419395569	7.15050374739939	3.17085721338894	0.836269309874588	0.0305979787957196	4.69296129756088	7.41024487229189	7.04947356300808	6.29111034518641	6.42499846188024	7.53163893489733	4.96526796460263	5.50543608811321	6.45788739076649	7.44754406092635	4.73480829448282	1.2988876741142	3.77445395385198	5.36068605752495	4.49757735285608	5.28232651674844	2.43681347199831	0.242622381907577	0.0799520095123426	0.275733351022126	0.178161406950482
prkce	6.63476894826815	6.76528861856803	8.88101647219787	9.53377868910544	9.32208466388736	9.55107122063345	8.3289716028749	8.90357559443421	8.73069612755389	8.53596175727854	8.61563309428285	9.03474980833594	9.2203709993179	8.68365235179229	7.10474393300826	8.58297690328395	7.99994815221532	8.9658109454201	8.76650353284409	8.95025242532211	9.17502522003264	8.88304392228235	8.78639457956085	9.11735222163034	9.06200907793129	8.52704076922224	8.40483876332605	8.24613128443881	8.83113268456214	8.313270570791	8.25214303497576	7.67879286112961	7.99529031860275	8.02088179342395	9.45900048760276	9.01608820875815	9.0417915614225	8.41476052878363	8.75022055774901	8.40660988131142	8.84870283410517	9.25821121682964	9.10447436980722	8.62300544054027	8.57484700314316	8.15275165230298	8.2261474255251	8.40260647764024	8.57849810319212
prkcg	3.35342578662852	5.51033754333056	4.16027806697941	1.65763314610258	2.00504838006103	1.44974296448616	2.69274734980217	1.99222496161767	3.86002038940868	3.15667842915931	2.63752339907296	2.76271634243247	5.02115420927173	6.49540307524256	5.81303817483402	5.48869203801177	4.53436221559457	4.97674607337474	5.56150887847262	0.457542707954786	1.88453271009116	1.50561404795179	4.4400918176379	3.03334072813024	2.23652865086635	3.36150519794804	5.03694415434113	5.84108353489949	6.27369855921017	6.21805207780039	6.34353717223192	6.10589057400605	6.37335891606004	5.84968767322575	5.69755084668179	6.16353072159756	3.64044841201953	5.28633788413551	2.92763792084699	2.58034071755002	0.792043134198857	1.51321380241219	2.06565681672114	5.17061603912459	5.171958064822	5.11971656505747	4.10194063626974	5.01824685626834	4.83929109811482
prkcz	4.87767087182804	4.86993259606985	4.79458395262558	5.03396970799183	5.55215988499766	4.72510561460383	5.08375847205336	4.96757978159131	4.62020446796453	5.34503021880402	4.23456414203362	4.35609105367884	4.88609227993366	5.08288219981237	5.31512404739135	4.81457850293531	4.41320588619131	4.77430629723358	5.41244238780053	4.48980341157595	3.58700644507039	4.47954426669662	4.81330656522903	4.6547704313266	4.62977459134497	4.5844313829924	5.30945688676278	5.349346709429	5.02485960465087	4.91557379382021	4.97858411638356	4.91234526219371	4.25561982988377	5.17950960120623	4.77594871097979	5.15216432634473	4.46815731371959	5.48003193538063	4.32266165584477	4.77877625772887	5.45005056996789	4.84970306137872	4.76421848777719	4.37501242662412	4.56947998491405	4.87324151806804	4.8474989004664	4.7863035957729	4.80692994971512
prok2	1.00235558386027	2.26282504958253	2.47912064725379	2.27045670116855	2.21626186170132	1.72426551630496	1.85842865860987	2.27253183607043	2.28249330086663	1.85080834244901	1.07731574721785	1.0870689487106	2.10880868570004	1.62542868612472	2.01319284820305	2.48535412381327	1.51188596053529	1.09939701427637	0.859202450559233	1.65932968931239	1.35110706701484	0.9252841960771	1.00136601809987	2.08920632811919	0.986618813995362	0.859080367449276	1.28034853217326	1.10910610106116	1.08119085037737	1.14950527916342	1.41771994958805	0.897128956132268	0.834513827707235	1.25356776833941	1.58554970235552	1.29535769142887	1.08538046369192	1.31980357676169	1.05983023653561	0.827206053818905	0.90188403822755	1.02533544979742	1.18155453499527	1.06918417431058	0.811685569224461	1.0111397874278	1.06900168122353	1.05531214820466	1.05594693747267
prokr1	0.0222187679183385	0	0.01939565346037	0.0225748587348706	0	0.0417685826784171	0.0130641618402531	0.0314020582363131	0.00952500195114637	0.195747321927739	0	0.105064879970987	0.0156120598597009	0.0455620958266991	0.0384814059951285	0.00850282750950852	0	0	0	0.0122673272183724	0	0.0135976363147403	0.0247621711553161	0.0145011863494183	0.0331940326435424	0.024390700033237	0	0	0.021486206020532	0.0257482526229023	0.0322661545541716	0.202037485829738	0.0169150628646259	0.0387725572888889	0.679218836179186	0.0384429385664258	0.01363146416573	0.0289380375144004	0.0561271150902544	0.014142322614788	0.0120343605089669	0.0115073234753465	0.133968546613661	0.0498721975218783	0	0.0704831742124152	0.0210853586638113	0.0501466389853001	0.0228788367819856
ptger1	0	0	0	0.0770337970867789	0	0.277798117717243	0	0	0.572770521622309	0	0	0	0	1.24633925643312	0	0	0.657895442501754	0	0	0.00434548861229252	0	0	0.409802997347536	0	0	0	0	0	0	0.260019143037033	0.2953601766648	0	0	0	0	0.712271187510982	0	0	0	0	0	0	0.108784338603032	0	0	0.0269007647935708	0.262862476835083	0.0607253934024177	0.0167315163538388
ptgs1	0.0310075222448419	0.0408761910331941	0.175005872151404	0.148143935383555	0	0.292302812756991	0.108147396586074	0.264585911137548	0.784998895284241	0	0	0	0.0257572459886661	0.062819605723493	0.0428221281117424	2.1171996544909	1.43621408674752	0.0322311242869137	0.0333543778404445	0.383593268067363	0.424901132711534	1.4359155044978	0.101983551534504	0.0198717404281089	0.0160905396211932	0	0	0.0549009894449621	0.00920717029579508	1.74025191440294	2.43897623967213	1.61278606785407	2.37682434842946	0.276576346658255	0.293863776842904	0.430297264159456	0.0118091819735663	2.0156049682487	0.281689942525061	2.53251271365865	3.55032445635328	0.34025757611995	0.319698158761116	1.32941985667307	0.324540814381077	0.539800428807101	0.876984976680744	0.543942629028639	0.667013391465182
ptgs2	0.0150362871208795	0	0.0073333762672312	0.00806959444541042	0	0.307389932729456	0.0144542313244514	0.0317443158744937	0.0150451918880631	0	0	0.71355268095918	0.0248221006830163	0	0	0.0183647965458539	0	0	0	0.0115359636044014	0.0123915876402671	0.0115312921434698	0.0128695307514831	0.040563694326345	0.0159975618372031	0	0.0107155768926241	0.0342722512509389	0.011738474927164	0.121748814656363	0.0102003231601129	2.39055542141518	2.42658741930149	0	0.61642749050416	0	0.011692493167716	0	4.34083814034428	3.94094204569279	4.00020239041699	1.53862414072605	3.38610722573654	3.67524875689849	3.90845460778143	3.41211118495001	3.76310832751802	3.43017386826222	3.72483718859451
raf1	6.42309136415813	6.61651429219739	6.32345672184285	6.20754345542307	6.20563922340162	6.30422919227326	6.62000056319604	6.78388929322475	6.51263760416394	6.34603018309081	5.71628336152496	6.36214214162786	6.05447516825168	5.85728758867615	6.31895705337799	6.89358791760053	6.57287906032981	6.26087363006841	6.29559557105405	6.55349797677477	6.33332783711774	6.51986140576891	6.26001982041387	5.80546401052942	5.88907971675586	7.06703535267442	6.69402239767615	6.10104973863909	5.89893483889568	6.57731688264291	6.08631947680266	5.66849473033346	6.21261855616734	6.41054615709165	6.36352101791066	6.15112697633304	6.01414637275193	6.26849428004786	6.58372335491096	6.18630998697558	5.60912967459287	6.02239600079465	6.34570400114132	6.33241578516568	5.53934650438196	6.37713572525372	6.20325421863558	5.97662598256135	5.85143898480259
slc12a5	7.31007939482503	7.28726299126742	7.47077053299358	7.20103947736798	7.51094698453807	7.40126214284074	7.56785716838025	7.48653414940865	7.58349824048526	6.40441604147986	7.03691246394869	7.73637770222709	7.66317379222422	7.4209018236326	7.62549316521899	7.52663235053545	7.36068452298361	7.45258095010965	7.64326432761104	7.24230612750231	7.51230761804173	7.30718826485859	7.83631863982008	7.2354263057362	7.57165494467896	7.37941536137027	7.2521089201276	5.53917271800068	7.36328488395389	7.34837365351974	6.85497916714216	7.38493678997178	6.80465476021907	6.98522585072649	6.99447133767948	6.80294617845856	7.11022325747909	7.55932204288791	6.82459796299972	6.83742153424432	7.04668924122183	7.17118295040142	6.89266400874847	6.74519354026456	6.97059879833807	7.3379141319942	7.24943045079571	7.01047440244873	6.62431383892373
sparc	0.0228091232016504	5.08872062669341	5.95168539651841	4.44106909343818	5.95250141039928	4.21955236492919	4.15567604869125	2.81991280582655	5.27963485693726	0	0.870379445355478	0	3.64538225346791	5.05689970359971	5.33826699019466	3.59630653530747	0.035627498870017	2.68041579965505	2.01702930545045	3.87183610883131	2.51942956926192	4.57551862919478	3.46642385733205	3.24214167227397	3.12014114815013	0.0270636643235508	0.150137451033836	3.20245130831592	0.0501558131670098	2.93353278986941	2.35365298129944	5.63763257241322	6.38535287603702	2.30589443395483	4.32937846856248	3.53702004852933	3.13927056229605	3.67054478874372	0.0307020703395855	2.85819499162287	2.57478742584062	3.55292156111723	1.32188530391786	0.0404846179609324	0.0729901536080901	3.46371217525626	2.26274411540512	3.74042520457728	1.67657770329227
syn2	8.72752770904651	9.60406444423056	9.20778607030106	9.97062747369193	9.47779219264772	10.0528132609517	9.32358803322276	8.87526905596266	8.79255750228705	10.0810103363111	8.73365893202425	8.31479045636378	8.98472182581272	9.28635207107342	7.82366870314816	8.66338831517018	7.82321147152904	7.90573073166872	7.80203029049996	8.57552140873603	8.38013569146948	8.30174503041408	9.02198259532109	8.31395233990728	7.93818217974397	7.94023963528694	8.37639250954776	8.06919815128758	9.40518190058815	8.8410186526548	9.13641329055034	9.23683276682226	9.11788959548888	8.81369031780346	9.62095663084752	9.20254410368718	9.9420060152847	9.10990123363279	9.26748592132516	9.45093994624412	9.45285732809394	9.8597451312037	9.84219598407418	9.78143012680029	9.36307111068001	8.53557324100785	8.42057933813538	8.95421276457902	9.60027618639726
tac1	0.0155536889696275	0	0.126245578454434	0.120830936462304	0.0321527933626312	7.17662496485345	0.537167821831778	0.0187625155942383	0.0286608877118697	0	0.0161331686050673	3.57251985465043	0.0402695988928817	2.80631353877454	0	0.775761660165557	0.229206188658561	0.0128234677735125	0.0327224014684811	1.45854421947837	0.0599310638554617	0.0603733613219974	4.11052527851606	5.58904016078972	8.35718644624159	2.93056420376974	0	9.60420108326917	11.0390993149023	8.4952458491951	7.01175391072905	4.86954523339174	0.0301802235714324	3.16558462302221	7.05092173307048	6.47553468198257	8.92221033869349	0.523308320519885	8.09570399141746	7.32024186168529	9.23130567551708	9.29871123357176	9.21923702264397	7.31545301720875	7.42629746660251	0.502864702308817	0.358940939677674	0.929665731514173	0.255395344580794
thbd	3.66503796634095	0	0.698129468530377	1.44269513193224	2.72286577048305	1.71865051984233	2.30502523882279	1.32113208474302	0	1.50535032580645	0	0	2.00154934358558	0	0	0	2.09477824560029	1.47088353878118	2.58596026013845	2.1854514333306	1.1631901944159	1.6573834524715	0	0.744118890739946	0	0	1.32964258604188	0	0	1.32908053012518	0	0	1.39231302598717	0.182313206603306	0.178483664019399	0	1.28436606581035	0	0	0	1.24764137586384	0.42492122850389	0	2.11959787876874	0.34532846890259	1.32337986955373	0.00812554893518756	0.430622058792635	0.0269320660960791
tnf	0	0	0	0	0	0.00319451158883895	0	0	0	0	0	0	0	0	0	0	0	0	0	0	0.66937919372739	0	0	0	0	0	0	0	0	0	0	0	0	0	0	0.164804271179545	0	0	0	0	0.206267117872883	0	0	0	0.024793914545102	0	0	0.0141297706889724	0
tnfrsf11b	0.00826078735380837	0	1.81658808874859	0.608460530944163	2.08778526555165	1.53872010157808	0.0174920148741764	0.0253795245449953	0.881577755110265	0.02720162426084	0	0	0.780917912178619	0.0817092004899332	0.269833125898967	1.7949134388923	1.83293496197	2.48276709086216	0.0120985421955431	0.388942890774632	0	1.70078154043589	2.20063316889994	0	2.80044698520862	3.42427175379098	0	0.0342722512509389	0.609826888086815	0.107591236975279	0	0.332826585166021	0.641532689645553	0.184434578674262	1.16006624006594	1.65436859375098	0	0.707377252989911	0.0173477578759656	2.1438643794584	1.64961074586872	1.21878645135443	1.04877205360671	1.52013434864547	2.43556028282471	2.65975876769376	2.58026574324165	1.62180738670142	1.47781893887554
trpv1	4.45361734625992	2.12436856960391	4.60975236229372	4.40969044248275	4.92222063537522	4.42034313832828	4.89795225866762	2.96993592623449	4.81061930650982	4.42987786154605	3.0201071996707	5.41014583160843	4.31582490251977	4.56722095079047	4.31085481059647	3.76180758123077	4.10818676807648	3.97900038508089	3.49766557639041	4.53518842343142	4.32297475105385	4.16560285563563	3.505649931271	4.26261379892294	4.37456197672799	3.24971076648741	3.16158874756334	3.06291751388078	4.97975617320008	4.87513577751087	3.82547718536434	4.06298117392563	4.13113397743835	3.89596776563435	4.70604076533474	4.68851832263591	3.7320379589661	4.16943829831792	5.4986562748957	4.31863635386339	3.47662416439347	3.87325600973319	4.51574454064044	3.88946833441208	2.01028293627231	4.21704075662461	3.96037204884827	4.07725701556974	3.82036147094405
vip	0.684968698245188	0.0926033940710342	1.27028852300991	0.0552724802202197	0.0335959700833503	0.0866707370182674	0.0587409491923566	4.43816973812402	2.86754187317288	8.49608759775628	8.12887230565075	8.31256806860888	9.68331309979561	11.1185511550548	12.6765094017832	11.3358849401109	12.6742335441728	9.62568035412161	11.3566181291893	10.2881335850084	9.04801597995924	9.7971357379173	11.3774383063605	7.73359025077688	7.7110605184692	10.2507863406078	11.4650995449925	0	0.0867058286183811	0.586290034805574	0.053845582174873	0.120434929441835	0.0167651510169683	0.0841063609267773	0.398144350168684	0.148354828324088	0.162020500923631	0	0.029106074285161	0.136333666546225	0.067127364325309	0.960819269405539	0.0837365588637686	0.216767986785296	0.0683630625125242	0.410679430662388	0.0880755001070611	1.30513529580146	0.171527618427639
[truncated: 26 more columns]
