# Supplementary material for: A comparison of anatomic and cellular transcriptome structures across 40 human brain diseases
Source: PLoS Biol. 2023 Apr 20;21(4):e3002058. doi: 10.1371/journal.pbio.3002058 (PMC10118126; doi:10.1371/journal.pbio.3002058)
Supplement: S1 Data — (ZIP) [file pbio.3002058.s009.zip › Input/Cell_cluster_disease_matrices/learning_disorders.csv]

	inh l1-2 pax6 cdh12	inh l1-2 pax6 tnfaip8l3	inh l1 lamp5 nmbr	inh l1-4 lamp5 lcp2	inh l1-2 lamp5 dbp	inh l2-6 lamp5 ca1	inh l1 sst chrna4	inh l1-2 adarb2 mc4r	inh l1-2 sst bage2	inh l1-3 vip syt6	inh l1-2 vip tspan12	inh l1-4 vip chrna6	inh l1-3 vip adamtsl1	inh l1-4 vip penk	inh l2-6 vip qpct	inh l3-6 vip hs3st3a1	inh l1-2 vip pcdh20	inh l2-5 vip serpinf1	inh l2-5 vip tyr	inh l1-3 vip chrm2	inh l2-4 vip cbln1	inh l1-3 vip ccdc184	inh l1-3 vip ggh	inh l1-2 vip lbh	inh l2-3 vip casc6	inh l2-4 vip spag17	inh l1-4 vip oprm1	inh l3-6 sst npy	inh l3-6 sst hpgd	inh l4-6 sst b3gat2	inh l5-6 sst klhdc8a	inh l5-6 sst npm1p10	inh l4-6 sst gxylt2	inh l4-5 sst stk32a	inh l1-3 sst calb1	inh l3-5 sst adgrg6	inh l2-4 sst frzb	inh l5-6 sst th	inh l5-6 lhx6 glp1r	inh l5-6 pvalb lgr5	inh l4-5 pvalb mepe	inh l2-4 pvalb wfdc2	inh l4-6 pvalb sulf1	inh l5-6 sst mir548f2	inh l2-5 pvalb scube3	exc l2 lamp5 ltk	exc l2-4 linc00507 glp2r	exc l2-3 linc00507 frem3	exc l5-6 themis c1ql3
ache	3.62210829114721	5.06825564208856	4.33398455183904	3.24013724253438	3.15726855573056	3.07324465622449	4.32355291654795	4.10196213774991	4.05684423552342	3.91081876060158	3.88757320836185	3.50956968103241	4.01256710745406	3.45524307954738	5.61778373344105	5.29513723608553	5.1801469853385	5.23562829425671	4.99816709586515	4.98166284559723	3.56738192076991	5.47688218610701	5.52458879067044	4.46627603784617	5.34846752898579	4.59458245069407	5.46106259988129	3.69024198240446	3.35947971202771	3.78709464019901	3.82061047052308	4.20612322483813	3.59456215954633	4.12670451909202	2.04060236895024	3.3187264825304	2.11041632273624	4.51570558697873	4.4623182843042	4.19532812574524	2.79213391609053	2.53677730197721	2.62969940566433	2.92400833717808	3.44852997757445	2.27541794245154	2.0077356680284	1.77684435344218	1.65666683875519
apod	2.46082339699927	2.82054926823697	1.24355048631649	1.8687182972662	0.374481512918482	2.30838176459118	2.87101162990754	0.0954038489657986	0.67287614371841	0.0425073729255835	0.0773714135880711	0.0965443048263953	1.72278819476053	5.33991748488084	1.91939865867634	1.88002649113376	0.737651210543518	0.726659103272692	0.776373917388304	1.98775982234233	0.12962881340887	2.1300070252867	0.372606689856433	1.19510689387066	0.0621135310851372	0.283818013030068	1.48839804617398	0.183758747638463	4.38486765764554	3.88967758183709	0.587445145902435	5.0601359246312	4.37941416071436	2.98391922649614	2.72547711369795	3.36629817262559	0.0634180071754921	1.70921079556476	0.510442435297934	1.50981482453532	1.87500270884656	1.38999507443774	1.8809538043748	1.35673714305873	0.0467744445797265	3.48019200426184	3.2763035266166	2.83776591267506	3.48818672378332
app	8.95830376743611	8.82489269635081	8.63664865317795	8.85666928769838	9.15453619914795	9.16299436505244	9.02647823828911	9.19482822420849	8.80209629069249	9.1735307359242	9.1312064696883	9.09234512131483	8.66101929001683	8.08846458299847	8.40703245190537	8.98613559657214	8.31676936306475	8.54674651819874	7.90062599664896	8.71400027301559	8.45662506190021	8.84144851864855	8.71618755454458	8.99975294549965	8.9518901700766	8.33630021623257	8.23597461892621	8.55782433985224	9.19862382633304	8.54954700310303	8.47017138649187	8.16773389840263	8.62536109338993	8.54508413095422	9.00639590411676	8.57283837000108	8.63104445993293	8.40083666699643	8.40332145593358	8.88153287807098	8.86857553189327	8.89023368973772	8.65946615312436	8.82423772186495	8.88079604317217	8.29370618554679	8.52955392955613	8.76227017359744	8.75438434132727
bcl2	7.13405530993072	6.53992019801359	7.86259536847856	7.2579942883282	7.7797261632036	6.97637033819971	7.65227246254701	7.06109639418177	7.59931412595091	5.65189242970385	6.88888158271951	7.64569769623383	6.26044144385007	6.94355443086562	6.2665330350313	5.55726732087583	5.53342875892141	5.55304784457039	5.93859368454415	5.67979168798393	4.76129532750663	6.39331142347949	5.38945106801158	6.97474713427201	7.16258727019661	5.89182945566776	6.16710241448419	6.47090580490358	5.46805732816523	6.00431259357288	5.2071322697118	6.16754439494144	6.39336833523533	6.49426531650202	6.73247145030035	7.32163061656996	7.35022592948932	5.68539651319827	6.2061289026404	5.3392838922855	4.41380764124801	5.72471563896082	5.26257834444146	5.21382305931647	5.05857232179672	7.16051002679888	6.03864363317044	6.44172750467369	4.18293497717848
gria1	9.51917428060991	9.98902827990876	9.45431759711871	9.58785232079838	9.93462780725344	10.4749733843911	9.84170428629349	9.60299479589815	9.51475625950046	9.96113652178701	9.50381719308246	9.20969387598652	8.87334874999	9.37930233113976	10.2371454145454	9.89503051482995	10.7948999327919	8.56958222968651	10.9478399966844	8.49841723067661	7.42941594795042	8.79289666270858	8.89868028381248	9.12106618459126	9.23601060310199	9.40786893896676	9.71873732186478	10.4478043934533	10.6766984722943	9.98328436533531	10.4674904151643	9.47314601335373	9.17263627176552	9.65745654863914	10.3091466222613	10.3047825254845	9.67809110100049	10.0518206988154	11.0323846584429	10.7418857453841	10.4683593039429	9.23264756719753	10.0221638792203	10.4145309173153	11.078175497494	9.46517619179969	9.05814762284269	8.97915449490861	10.1162321805346
hmox1	0.072484270096298	0	0.126004108823395	0.153831708951732	0.0782321106433969	0.480357825935337	0.357629564070654	1.60812863385948	0.145920351336696	2.14176394985587	0.120012520700411	0.0559341472759569	0.0551164204766504	0.171509287604233	0.518402561050041	0.0908312927015867	0.238489161763625	1.12670453759155	0.0418133999584064	0.277039811171265	1.48729318249858	1.47028351783389	0.118847554822775	0.0347706798659948	0.349846942949541	0.0641625766519449	1.55523926792605	0	0.343213449328648	0.275137432624101	0.163564148003054	1.04658146415528	0.945652761604152	0.833693582660961	0.3189433894268	0.159164390082307	0.104337524089459	0.131982450959526	0.130523964542283	1.25102048096366	0.119868537967819	0.281789246943255	0.788542907219523	0.0886492425532403	0.13023745596604	0.117949645904731	0.0753109381376003	0.231932898708708	0.1990040232249
htr1a	0	0	0.643918531320021	0.342385502188652	0	0.0101553094784561	1.43248875812393	1.93458848055439	0.43292254220649	0	0.0407104748186361	0	0	0	0	0	0	0.0126751594169896	0	0.285921680211259	0	0.0111037307461944	0	0.0194836001986343	0.206711292830151	0.0240193460697898	0	0	0	1.97226285873724	0.471437412902744	0.240927579780761	0.0307771556499538	0.171692368898645	0.839869841006844	0.0409255501975108	0	0	0	0.0587805274648746	0	0	0.366912484158248	0.703158614494759	0	2.1781538653802	1.32802256445138	1.56355904626868	0.563903928597737
htr7	0.309599071515132	0.121498354315086	1.52269112844775	0.432210218951779	2.52872722402477	5.85773773275342	0.363900119845953	3.49432020119242	6.23292550195374	1.06158402817584	2.12980719214048	0.188809480524175	0.206912910238137	0.488259476091026	0.164441856332687	0.998505972385046	3.09778864164821	0.274633901617955	0.770380690329898	0.912141647853684	0.955962993179807	0.226529911130589	0.695685355091661	0.235803989270279	0.200623018425405	0.33085852968762	1.89473879747667	5.84389851153826	0.222494577016434	2.5868902661715	1.82473842471509	5.72781341133075	5.41127241084426	0.404816568742864	2.24365032824644	2.16934313818414	5.6511194084029	5.47733323258158	7.28483647272424	5.44308197366539	5.82872124623665	5.74676294227631	5.80434203866228	6.13952941344476	0.133233640860527	1.72550175176894	2.09502023005608	1.44764391669761	3.15998149716938
il1b	0.0141140656273079	0.0445969092065263	0.0235518292044682	0.0104401317866414	0	0.0111879942585215	0	0.0689944635393304	0.00621611025228772	0.0538998475316843	0	0	0	0	0.021960194189325	0.0646895271517426	0.123021727312346	0.129290979940098	0.0249321157967495	0	0	0	1.06373248374659	0	0.188423899924352	0	0.0159329769301873	0	0	0.0111441294584538	0.0237485795363858	1.11839406049031	0	0	0.0635702904326002	0.0108522623743568	0.01363146416573	0.0290876498893301	0	0.0149622327936562	0	0.0122327649838356	0.331475733503954	0.332252027830911	0	0.422430171321895	0.00876660757220616	0.167501478388173	0.0450686476881633
kl	0.0592863935141954	0.419612441737715	0.718441329754975	0.453111376055599	0.0914919221468091	0.0668393043299334	3.06992825115346	1.20653661000632	0.464715760160623	2.17971547045277	2.3067877374156	0.475561167692657	0.071572323950013	2.78119279800778	0.0915976460780928	1.73299840054718	0.0233488415882528	0.111135102548445	0.0137749085928181	0.0829103388051763	0.0980021979287784	0.0622271767989029	0.863297864985104	0.0508853625606123	0.0729931421482328	0.521686090570696	2.24549173693166	0.4894990314215	2.27179913994256	0.06125507044908	0.0760902723649583	1.3621587459056	2.70314566570506	0.156917292173971	0.695495565375565	0.626981643152225	0.0566030836876714	0.0799118721730183	0.0173477578759656	0.190591545563595	0.0475480695147301	0.30096101567775	0.242232335907202	0.183046117348376	0.0203381168640224	1.44313232092942	1.36571862247798	1.32353275495727	2.6034144121313
mapt	7.75827852252956	7.45692021026175	7.5157764646414	7.50359671682074	7.62181335228438	7.74264809699607	7.55575098082248	7.42029989779425	7.46670076999453	7.94208215986626	7.70357091950577	7.47599074266778	7.97865801211331	8.03822517690552	8.00088264803466	7.7377215711448	8.00485808931606	7.56002324259066	7.88770376884021	7.20492575911889	7.35726906789683	7.45792846568303	7.20969275515991	7.70779994957118	7.47924923837171	7.26454571991352	7.78629452740236	7.9129922368247	7.76594004960406	7.92020926363608	7.77394464870541	7.59232703935559	7.74627130984807	7.386189115741	7.75322804996723	7.72774779718872	7.68992139826074	7.53842005521038	7.69281563450828	7.4367464328681	7.71053563611914	7.48695976153651	7.59293798002667	7.53384643999585	7.30134501274122	7.65438670355429	7.70625687866235	7.765905516425	7.67053374760256
mecp2	5.15567152708222	3.93603199762456	5.22634552380475	5.23557926025961	5.8512825570649	5.32856327680985	5.26168688564433	5.24622906945823	5.0278657553194	5.2011080441502	5.38044859703294	5.86104272472237	5.29076314085912	5.41492433344829	5.39910032481553	5.52882726827074	5.2383026960936	5.78622152611952	5.26454055941285	4.9355719530561	5.80553314268865	4.65932178773456	5.70186921987254	5.01768010273209	4.86047172137961	4.81046778266544	5.67936890213902	5.74587623676332	4.83392585160192	5.38053794905357	5.45323572901221	5.31928446028518	4.742480022792	5.44006285983306	5.61411792330842	5.29131622801772	5.71625701781225	5.23139208554117	5.06067042763968	4.65985036727193	4.94033121774115	5.08043297082319	4.86790486322016	4.78224499429865	4.9862493625646	5.33983860376766	5.39359673199817	5.04010206256045	4.86045135969627
nf1	8.28960579906971	8.68498525208422	8.57308249476055	8.39870137226297	8.34634396827738	8.41707147645403	8.49818543407863	8.40664635793239	8.57314461799372	7.89032569286838	8.47689198470427	8.14029195036764	8.3914609978229	8.29541860507373	8.43195718768673	8.2232183532035	8.41552334082272	8.61652311395646	8.54167512656351	8.36593350858558	8.5536404284459	8.54926293204985	8.27737063460672	8.1789157759657	8.34418181952011	8.44064662252151	8.52456247872544	8.60534061262251	8.70259763761519	8.49342757969678	8.58351569914631	8.43423539417965	8.62323368606143	8.7326063588574	8.89273283613741	8.8264728550398	8.86652444864172	8.38666396270366	8.86593087406684	8.69333780160623	8.56058428073255	8.97722496264196	8.86119518162451	8.82545938176612	8.92676120004015	8.40072448763617	8.44872382369345	8.2977962346957	8.22147257108086
pde1b	6.0129711623432	4.42458553765377	5.19321702813416	4.73732445941448	5.44735249445329	4.74071007518381	5.19624699813358	4.46203777853036	4.86820998239871	4.64466259189396	4.84983947764519	5.02251050848661	5.13761091323408	5.21052079970086	5.22048967149663	5.40799677920377	4.60431503490172	5.05011270330694	4.93555833189833	4.99378373843145	5.08313420212314	5.17987802178994	4.91315583210348	4.30138148084761	4.68996674515251	5.10594591195824	5.39820749315675	2.14915990847738	4.24020147792462	4.44418083391796	3.607611269524	3.94948331349215	3.85621398109189	3.83431007706907	3.34504818596884	3.73634106528448	3.81754104610826	4.83024683370387	4.62436698530911	4.57617046868141	2.77018142127458	3.26075933882333	2.63417981551348	3.46061519610585	4.1483737787021	5.15250373360274	4.754098036366	5.11460795697829	4.82342118933514
pnoc	7.41130126261772	7.57705165628943	6.85667107577671	3.71914385619895	6.04647481537737	3.84460122057233	6.61877562414157	7.07623639519303	6.04005100799971	5.11490809279849	7.07783436750954	7.99319761134856	6.92206198861306	6.85576892217077	0.0633259700643169	1.82892833530603	1.59114315551358	7.41621219748509	3.86880636934314	3.34485172902846	6.77300024979814	6.54191086445435	0.127314834855041	5.32481419395569	7.15050374739939	3.17085721338894	0.836269309874588	0.0305979787957196	4.69296129756088	7.41024487229189	7.04947356300808	6.29111034518641	6.42499846188024	7.53163893489733	4.96526796460263	5.50543608811321	6.45788739076649	7.44754406092635	4.73480829448282	1.2988876741142	3.77445395385198	5.36068605752495	4.49757735285608	5.28232651674844	2.43681347199831	0.242622381907577	0.0799520095123426	0.275733351022126	0.178161406950482
por	4.85701630565646	3.86686674356952	4.58660965881141	4.56846697650111	4.95656499200171	4.08967745963855	4.96968112628473	4.09921591285148	4.77839815425946	5.02044806264804	4.56720627222721	4.84884323972769	4.47126473161376	3.62807820490932	4.86425380732252	5.19220896309149	5.14261483744077	5.11686051474163	4.45751621927229	4.97192313398009	5.32607830769182	5.00690015831934	5.03293980501014	5.15107033759868	4.72143303483687	4.97539884315662	4.99737334805577	3.6391300362778	3.81140670380405	4.52124105201651	4.0613958634117	4.16522346046051	4.17195864909093	4.08042828047359	4.02680891020639	3.85863324431001	3.96194072331936	4.38124661238735	4.2706201357653	4.72628808831934	3.75054101399773	4.43768030816221	4.73289922329388	4.08395758987885	4.76936002588204	3.41445597599255	3.00288700794926	3.11806730303587	3.44040211550547
psen1	5.36214126472991	4.3596785876425	5.47488215188864	5.36964375603933	5.54881697747662	5.21112825877403	5.60207556035509	5.47854152015446	6.03784188700106	5.54616598502792	4.84656201409276	5.35245134064471	5.29955275841007	5.7117520358662	5.74429297770836	5.75992412534953	4.89985572214125	5.0119701080052	5.61886705442476	5.35028118025079	5.1830354528791	5.42471151190531	5.03188653941795	5.49388234194628	5.64972811132964	4.52748638941226	5.43932027277786	5.08536261631249	5.1098072576229	5.37626085947023	5.1226503577059	5.81121026346969	5.56174434129585	6.15463788746801	5.87785293869541	5.43778702110964	5.25152406946537	4.95881391383355	5.09608471054266	4.97018275558643	5.05815541740466	4.93416970357809	5.53167153003204	5.37860768412441	5.05055175992444	5.37414050877855	5.06353831896373	5.37932568391206	5.61619682000141
rnf135	1.10379996467699	1.31720164032519	0.437800835299189	1.11901498331469	0.0705425751851223	0.475445148454511	0.831266689913804	0.890045795403217	2.25041188688127	1.17053228669372	0.174832260728861	0.115784367788563	0.942891135169035	4.01740701800926	3.77947430766421	1.85483877274682	0.376022403965949	0.152406482384525	2.08976689216474	1.27516175930489	1.4585344555768	1.84398563636473	0.761033601136501	1.87475677049775	0.446582776733556	0.338411543861044	0.289241912145663	0.0789146674500196	1.41350687362384	1.08988999813461	1.84534962647672	2.96795458101904	2.1521685928125	0.285688468508629	1.81126182869195	2.43936349291108	1.30438698806654	0.1155421594304	0.352543053687442	2.75658312538076	0.113814470237774	1.73062604077074	1.48347075296962	1.45957256043494	0.15969585564869	2.34442753678006	2.76471002956178	2.0912235764792	1.3565336458859
sigmar1	4.29364203083227	3.62399652070047	4.18336502759361	4.37125983830497	1.62665079432136	5.02607684891495	4.86119993439718	4.12790470865257	4.71884441661093	4.09777519719039	4.2787886398583	5.54338780097948	3.85407236937467	4.85844785529299	4.19993181032514	4.40225987016529	4.40811367065513	4.32136995249385	5.3580760299886	3.6782336356864	2.4065919062457	4.81060294313301	4.79290573130969	3.5016733968844	2.6996868788436	4.41361520279009	4.54579895365773	3.05044475470822	3.66136402406277	3.58077827379445	3.34246471644978	4.7699377348216	3.37661809241672	3.39537571520764	3.60721181553053	4.34209622156867	2.77254594088653	4.06066619133044	3.61813973125734	3.37341031754687	3.44605768021277	3.65987650581319	3.10330392453715	2.5830614598496	3.08335584330791	3.95705494565406	4.12374200381603	3.48146402560698	3.76485131989922
slc17a6	0.0303181909605761	0	0.0760910839306061	0.249994794330242	0	0.62293895460313	0.117289012483982	0.026967566516209	0.0147614530132187	0.0775203922631693	0.0192172625567641	0.0638909875058714	0.0344476761345116	0	0	0.0380913110388382	0.0147519053144575	0.0427122125124554	0.0433743888649345	1.05976759894531	0.0216653583382528	0.0740442496469427	0.0778994139373857	0.0656433444816596	0.0751938541287409	0.0482199503588893	0.031454586940008	0.0342722512509389	1.24864058921688	0.047997172399067	0.0502533758098921	0.0515927500133103	0.0335414120297075	0.070995669604997	0.131520804878374	0.0297080949598918	0.145463630967638	0	0	0.0351273837845899	0.0107180686038114	0.131955250372702	0.314080203461624	0.0870884401272167	0.734959138235348	5.46983226867326	5.48161708802568	5.07099915310369	2.98615123041175
slc17a7	1.53982045491565	1.29412965058246	0.425896655439806	1.85966259511585	0.323878765014242	1.91323620796956	2.2917327052802	0.0994280137064593	0.113994115059772	0.155662033761711	0.0169148332981284	0.085549503120743	0.0587261974411446	0.104783047826951	1.53322934683231	0.20004445327907	1.46496040930395	0.917608626025218	2.42265051703743	0.635774001583266	0.166788779564921	0.115476906685586	0.739557754864463	1.47510412048425	0.488669830723142	2.47939984025703	0.457941799516696	1.96300413575959	1.35167089137056	2.8772963836011	0.994302077359053	1.27519921121934	0.160341458497418	1.99655988187187	2.57379083611334	2.82296315037618	1.30892575510469	0.0955703138713566	3.04678294504184	0.148759565278046	0.958749315472847	1.32884105879242	1.70349382474471	1.28146401751901	0.258536665077923	7.01461414513063	7.46781850354019	6.93229533816057	7.78367700599044
syp	6.71706866344548	7.13312221237204	6.80051905579994	6.60718553388751	6.80624337403798	6.51411495197053	6.75660727794663	6.68054222166731	6.41753034451844	6.6190503250087	6.45378127002399	6.28899211246282	6.51246470296546	7.12379224675731	6.71434462054155	6.63152318821678	6.67659413311671	6.70714493464131	6.78609436304955	6.3116788278716	6.78836823318917	6.69172113367383	6.41523635206839	6.46196983931757	6.17970554621044	6.52617866896265	6.56680489683881	6.46379125942727	6.61848357282019	6.68896249241354	6.57539698971192	6.61775690828783	6.70531991588468	6.44783275337486	6.62761352050018	6.46586162306051	6.77877627612335	7.49077063700408	6.58828390620999	7.14055144818233	6.85181726491386	6.8454762135508	6.92215090770338	6.76969523948018	6.98028131475003	6.45199254409285	6.4721193010402	6.41468897306953	6.27564298604783
th	0	0	0	0.00291393504178968	0	0	0	0.0251545693302599	0	0	0	0	0	0	0	0	0	0	0.00800338822631299	0	0	0	0	0	0	0	0	0	0	0.392467345353263	0	0	0	0.00927879993792728	0.0034348210954712	0.00578712136841591	0	7.10014613499739	4.62138143301271	0	0	0.00210218395386297	0.0444013800308615	0	0	0.00449772769499522	0	0.153168983453566	0.197114667614635
trh	0	0	0	0.00191376351324885	0	0.00291419708246231	0	0	0	0	0	1.39309702641675	0	0	3.31814740344939	1.69828304816382	2.72976280242683	0	0	0	0	0.561620382503522	0.0131492187305673	0	0	3.53856600501648	2.57772166655494	0	0.87132553967159	0.526974904236719	0	0	0	0	0.00529292465893807	0	0	0	0	1.08775927206538	0	0.00190992958579912	0.0100910971553496	0.0204331708464499	0	0.563116168116286	0.232895884642285	0.0106862273613954	0.0200368768139659
vegfa	1.82562852997364	3.86335937356888	4.00325663204927	4.0650641253101	4.32185768965147	4.45792918778234	3.38588641516801	1.40841079268612	3.68231304944331	2.07417109792028	3.37430016494591	3.71916175059831	3.12454071832171	3.98697079253166	3.56412619322672	3.74816665269376	3.91421739303451	4.89038467394375	3.60070875229403	4.06958076275526	3.38517547115964	3.82519367549985	3.70290938360749	3.59878430262243	3.86500828368058	3.76856535771737	3.67299189869303	1.02955819073049	4.2089413909993	3.69308400599026	3.40351860400951	2.8493846325178	3.36534273781849	3.67722959875388	3.79349640771225	3.19869545684341	4.42563144034854	3.41239960086274	3.67055700244741	4.2381822987302	3.86869585126996	4.48505361037013	4.51674343586733	4.00070323257988	3.66447658260448	2.16925254885963	2.86540675495564	2.70463783942434	2.59507943051689
[truncated: 26 more columns]
