# Supplementary material for: A comparison of anatomic and cellular transcriptome structures across 40 human brain diseases
Source: PLoS Biol. 2023 Apr 20;21(4):e3002058. doi: 10.1371/journal.pbio.3002058 (PMC10118126; doi:10.1371/journal.pbio.3002058)
Supplement: S1 Data — (ZIP) [file pbio.3002058.s009.zip › Input/Cell_cluster_disease_matrices/epilepsy,_temporal lobe.csv]

	inh l1-2 pax6 cdh12	inh l1-2 pax6 tnfaip8l3	inh l1 lamp5 nmbr	inh l1-4 lamp5 lcp2	inh l1-2 lamp5 dbp	inh l2-6 lamp5 ca1	inh l1 sst chrna4	inh l1-2 adarb2 mc4r	inh l1-2 sst bage2	inh l1-3 vip syt6	inh l1-2 vip tspan12	inh l1-4 vip chrna6	inh l1-3 vip adamtsl1	inh l1-4 vip penk	inh l2-6 vip qpct	inh l3-6 vip hs3st3a1	inh l1-2 vip pcdh20	inh l2-5 vip serpinf1	inh l2-5 vip tyr	inh l1-3 vip chrm2	inh l2-4 vip cbln1	inh l1-3 vip ccdc184	inh l1-3 vip ggh	inh l1-2 vip lbh	inh l2-3 vip casc6	inh l2-4 vip spag17	inh l1-4 vip oprm1	inh l3-6 sst npy	inh l3-6 sst hpgd	inh l4-6 sst b3gat2	inh l5-6 sst klhdc8a	inh l5-6 sst npm1p10	inh l4-6 sst gxylt2	inh l4-5 sst stk32a	inh l1-3 sst calb1	inh l3-5 sst adgrg6	inh l2-4 sst frzb	inh l5-6 sst th	inh l5-6 lhx6 glp1r	inh l5-6 pvalb lgr5	inh l4-5 pvalb mepe	inh l2-4 pvalb wfdc2	inh l4-6 pvalb sulf1	inh l5-6 sst mir548f2	inh l2-5 pvalb scube3	exc l2 lamp5 ltk	exc l2-4 linc00507 glp2r	exc l2-3 linc00507 frem3	exc l5-6 themis c1ql3
apoe	2.30650452564371	3.55805654057142	2.61611634771497	1.64800141885521	2.85257418784642	0.667041422197877	0.187245445039625	1.69215888185695	1.04944913004559	0.533042797717305	0.810138195099795	0.0290778529522295	2.15197309481451	0.127610249243183	1.46894286947652	0.657255396838047	0.0465651801964373	0.909681075884505	1.01099954841508	1.0301868073363	0.661862959086798	0.781206374697856	1.8993038505895	0.0728168652973528	0.971878303129415	0.0547777675809824	0.0572560697616545	1.80530267207448	1.24608087913677	0.13806381015469	1.3625896141448	0.344348260904048	1.09487087815698	0.095940470102506	1.70257494618141	1.17822924679564	1.08575296459139	1.05969701879274	2.43377991510085	2.17631439413277	0.0761772947840614	1.05558925217679	0.833543976768842	1.19458856629433	0.256035872235997	0.687274540828062	0.0432284826108078	0.874657571418036	0.418686635377654
bdkrb1	0.0169580225259566	0	0.0999143226485932	0.0134963209430732	0.126047821305775	0.279312347360207	0	0.0225278191885338	0.00621611025228772	0	0.0416308818522052	0	0.00849631041173714	0.0628196098671635	0	0.00892298909820491	0	0	0	0.00926503305670746	0	0	0.0112905225435012	0.0221972293360909	0	0	0.0139609433890381	0.512639321505211	1.10058233481123	0.0154295964189866	0	0	0	0	0.0527618629673267	0.854233267216331	0.0122109938271359	0.0320137257424337	0	0.0149471107773439	0	0.00877010785215097	0.25806199712169	0.0084759830160374	0	0.273287879917374	0.00423677500142599	0.557295828804619	0.0681197905971818
bdkrb2	1.54823827131975	0.391099011103304	0.243531728398623	0.0428007492873293	0.0838287446542134	0.410630186742193	0.117218892025683	0.178350618670135	0.113340424486336	0.0300276794993566	0.0581505161890069	0.073152079949698	0.227655467644038	0.130764395612281	0.0729250597751824	0.0786346007486604	0.10178571935411	0.0135901846485628	0.0159350030553699	0.0429041279858828	0.0922909888331849	0.0782309121818592	0.260933446528212	0.0308299500080163	0.100057124524111	0.0704042081835085	0.328738988278603	4.33541969061221	1.84490414782127	0.356115349403548	0.091783418335384	0.0512805209186782	0.076100135662218	1.41021553203161	0.11007241377126	1.01283505944148	0.0831173229280601	0	1.56665349590551	2.28321397634563	0.970015333079018	0.0676669358795745	0.117193792598255	0.613167116093664	0.108630281979708	0.0951736061241459	0.252109340856687	1.6249405402607	0.177485194299026
calhm1	0.0139196747270886	0	0.0917632294178755	0.013757270514687	0	0.00926824543630624	0.014562266301128	0	0.008736165820029	0	0	0	0	0	0	0.0208625440848099	0	0	0	0	0	0	0.0261796726087177	0	0.0146728037843096	0	0.0197465259393717	1.36397980274256	0.591497484204933	0.255834559837101	2.18727119781487	0.225385425711491	1.56837266419198	0	0.020590535828812	0.0340210482672707	0	1.05723587090387	0	1.24146905209699	0	0.125032202184312	0.029097008454227	0.0136870804592686	0	0.241078100254294	0.104969048355888	0.664465407770135	0.983789434853124
cnr1	10.5546348944017	8.57591206820211	8.81603932468993	6.69803924168621	6.830030899881	5.02137356460214	10.4455580828166	10.754731368731	9.77611287325705	12.54352754063	11.6408834315322	11.0226313582417	8.00098250137006	7.38976898827717	10.51241554828	8.20696305599118	11.4153414335262	8.76329736544518	9.58165930861166	6.8431220888172	7.93269192896906	8.57985632838466	7.23066608043305	9.64788020019124	9.43470140294268	10.6528718552678	10.562521967009	5.46016097889208	4.32121811425769	6.5207846054964	5.95835643755652	5.67003046171673	6.53849982989386	7.16326222201131	5.60710775162525	4.57253016222005	5.6068567361192	7.72309569992963	6.49720724928006	6.85073567635476	5.3237288966267	4.42395190562718	6.09104052841482	5.06924330427027	5.58213806670802	6.6762533017451	5.75720730643329	5.86127602626514	7.09583583074106
gabbr1	7.34673532828793	7.25750023651637	7.63666376852114	7.13316708358069	7.59747940372422	7.02479504655333	7.2667751115071	7.22265543158182	7.40744665583717	7.46407306520673	7.03544202192417	7.13490659097611	6.89307019565835	6.94017720645947	7.53260091910865	7.06551232011567	7.34125167476934	6.99662657717687	7.09674772345553	6.94573316575251	6.8513681446297	7.15209639222153	7.64059685303484	7.48162032458776	7.046755145953	7.1811781033669	7.55911043978054	6.40026517842618	7.24651060388509	7.0498864401133	6.09653722430368	6.77332306854717	6.83493668248207	7.01244609731859	6.62969350104075	6.7723499438502	7.14102634215047	7.16046282136618	7.07625892998215	6.78381898514405	6.48956669778497	6.66856209638127	6.79145817117048	6.46713614954498	7.09149335743257	6.29728222424268	6.31645966812632	6.22902007666716	6.30633060277657
gabbr2	8.34476611213415	8.62717076806645	9.84241320913064	9.8895596602516	9.81298729546508	9.19794745792422	9.91469171278935	9.72113069278882	9.61028119177417	7.48992836306473	8.88882361573071	8.5590142226771	9.37756520623099	9.00298925845987	8.8905606706923	8.68987374199355	8.90589426549131	9.9861754179659	9.73102868047907	9.26165308819789	9.36664260560757	9.01862563459283	8.71149655790172	8.48835259098255	8.47626465463604	8.40792847052175	9.04574408565175	7.8748687337664	8.53098742658137	8.87707744563582	8.70785678879721	8.13585084486045	8.70002769184584	8.98815557705839	9.1885920369403	9.04113078733232	9.07692424045335	8.67939747117927	8.7539647415691	8.62444437136135	8.42142545049014	8.91431520355535	8.72544767404607	8.74632611592891	8.76160421128912	8.96360937174027	9.09649318424917	9.22551377788395	9.10171754590917
grm1	6.39151117068381	5.4729426230902	5.01119338188808	2.37881075725182	1.6994787408245	2.65711292513331	7.80355900024442	7.22325988423609	8.35787357321242	5.52059498755756	6.72258077564158	4.82627293800277	7.15786998247641	8.36291733360941	8.61818109019529	9.25438559281742	5.71641355002968	1.1453461678596	2.76439556479534	3.73891343898802	1.50012882523794	1.41703646455397	7.45356464793723	6.76624177742041	5.19215043785987	6.47786996758868	7.11790804261327	8.15643104726252	9.07176504576416	9.31127655583176	9.67259099327832	10.0215407148827	9.59858287176093	8.77105661421701	7.363723787015	7.35979865854932	3.33977840068727	9.75949068994587	7.59671148272852	6.73955029744038	5.06640114921973	2.68687516464718	2.86979784856495	6.4135087194118	0.282158296323719	8.75158533296614	7.97636098280754	8.61096250068568	9.08422429479222
grm2	0.24453842657442	0	0.0116846667351226	0.962565902078678	0.0464711116802433	0.450499005188951	0	0.00728767447091017	0.0246039103495604	0.0517966057905545	2.54315920201994	0	0.704770728852193	0	0.0174611551867636	1.52248955387192	0.177475724798826	0.160812233646962	0.994239387613544	1.46116321906225	2.14806750316532	1.72009946230464	0.0233624151097039	0.0710426150128706	0	0	1.53360891323626	0.0531124739285535	0.0467504118665064	0.295736129205262	1.89906420331984	0.026908704527756	0	0.00772725256320316	0.571046818721641	0.399036563277544	0.677005743741778	0	2.05241494533885	1.69796781163794	1.87690771621311	0.606501495384968	1.14089425453401	0.119769228731955	0.638884710258006	4.2079529847747	3.69427695555831	4.16160508216302	3.99599242517941
grm3	5.12347132180403	4.1770664306758	6.48136717987422	6.3901224623995	3.88301516778257	7.27893493981981	5.46095567643037	6.69028363168673	5.1475704631509	6.52874964445895	6.442531904236	5.81338500482422	5.43449569374817	4.70221463895082	5.89822506774175	6.81575716317767	5.37050942566629	5.14038300539521	4.75161759114708	5.69110899855971	5.04012973056457	6.04844720273907	5.21542000645445	5.10687147800106	6.16151356077958	5.79233795557875	5.37452730539435	5.60387317677949	4.56961066347926	5.57848938547878	4.90001745652602	5.66337764042164	4.57076376472293	5.72402640588673	5.27680311273449	5.82745055694137	5.17105082598121	3.1531648967113	6.60195287213947	5.79866718434852	6.49974059041479	6.356796186344	6.65904987344042	6.47839794468411	6.7248046274795	4.94908174354812	4.84074837085655	7.81697007273455	8.02673512000994
grm4	2.85089555292887	3.9860484046128	2.98385875889	4.85316861920576	4.37042073376313	4.75678430703285	5.02357138412919	5.37903565987007	4.04360154734377	4.59621931655112	4.32255873215957	5.53488953204257	3.74092202476159	0.171424368403202	4.76419661507819	3.99383072221977	3.72602992832311	4.12626390200514	3.83142113968365	3.43674205283698	3.07786518937232	2.5329087543915	1.92679446610506	4.56942663588193	4.41980017093595	5.27279220113594	4.25560190708801	5.63456654291146	3.33620515167641	3.36775518798012	3.66232225522438	2.8115039737456	1.3930025539541	4.27465996903861	4.46620486604581	4.99203353849127	2.85736344919632	1.20423207205026	0.181539078900128	3.05266524876861	2.53625496289112	2.24396014944516	2.3512316464996	3.18647900580013	3.63618819076127	0.331354158119283	0.787257090347284	1.922780404457	0.928041284699482
grm5	9.27993953140697	9.8012019252999	10.3722914008124	10.7388385573488	10.76334913579	10.2598810062494	9.26357754964619	5.94049576021757	9.53779091841137	8.829936542501	7.76453750348201	2.47917674374479	8.53324729190262	9.62556715614937	10.0243248312331	9.53627037245783	8.90128549700144	8.09717521520502	9.37835920236104	5.40050394524488	5.34699329304261	2.38146888949621	7.87161743363498	7.30898100035672	2.40903975839963	6.71887341122465	7.51249155125703	5.28390584925087	10.1961166907787	9.78490949415472	9.98458438909611	10.496152033634	10.0746107280444	9.46011873317986	9.76060155014646	9.85648205252781	10.4158526677764	10.6954386668628	10.4905169248711	10.1251669435979	10.3863952411107	10.3206636059201	10.2477894518375	10.4021963933298	10.4140921461715	9.91493748591356	9.73869096193555	10.2758618597544	9.9099510423542
kcnc4	3.56002608654937	4.9423153762233	4.31709643443684	3.47894204509735	3.57636443656623	3.89288417816437	3.97564504233176	2.69101461183226	4.4854930994515	2.87570989213454	4.00541858275809	1.60454534195395	4.45053983043893	4.98569614629925	4.88323433533347	4.96868784890211	3.55801177181495	5.11744200866951	5.17299535366211	3.80792642523135	4.21062241063588	3.45078500045534	4.14646843836377	4.48629533861305	3.5604535340114	2.99810160755446	3.56605074927944	3.91437441580678	2.98706632514505	4.61422690209447	3.9864360570416	4.09624405543614	4.84721648803693	3.88940646830773	3.7749388310412	3.48107699126637	3.06850090999371	3.98705513450888	4.22298859491457	4.14280632679173	3.11384449481055	2.30374013300071	3.30003921092221	3.14604028404868	2.69949455432726	4.4194253590818	3.92676820810434	3.78657534857087	3.92949229863277
kdr	0.0640486334042496	0	1.60535580856599	2.71335906019776	2.86943907168312	3.48717085394214	0.0443920069016229	0.040186820564369	0.268349482276127	0.0235151914601255	0.0336888945834365	0	1.36396423196539	0	0.021204892702747	0.0408627280024119	0.0588879182618633	1.94889527300097	0.0676981442247759	1.34367470898531	0.024319622452244	0.12015241790432	0.12464493722442	0	0.0829207072413611	4.15215039410554	0.246963203673354	0.0605604490213717	0.0233822045130262	1.20066130751753	0.105726533399362	1.0092747633483	0.0310554312324103	0.155416623346545	0.519622435610983	0.0513530976997849	0.0527739497188142	0.0280538624699356	1.58636701622284	0.0788575990256287	0.0500637760916864	0.057966243619471	0.370102463779604	0.0418491653297153	0.0855092710308414	0.0387374304410451	0.0207905231335538	0.334901006746523	0.213805648397422
npy	0.462957345643356	0	6.56630448960665	0.774539637925751	0.0421376663942664	0.373724484946231	0.0143825039486989	0.452086791093244	0.0206025580642707	0.254788606302056	0	1.27767654282183	0.660676025035824	0.0497465410986029	1.41728652995084	0.46719703838785	1.81948466755494	0.571997685961971	0.302423289760277	0.295263757187534	0.0123199722030091	0.254758740307993	0	0	1.95884527301975	2.95323729758789	1.25520702794937	14.3441356766362	7.03697470414506	5.26241849907767	8.62788366369703	1.11352115115696	0.0346249797336629	0.00898239449350425	6.31974003212924	4.99014844981517	1.74355417469926	8.3384034659578	0.506315954162607	0.597408650186188	0	0.238424917805992	1.25486066906994	5.40020351619672	0.020648140100718	0.120573915166752	0.0196113295624037	0.204953756875911	0.794718535413411
npy2r	0.717392905977112	1.72334143099713	0.0213049161932225	0.0323846699045603	0	0.368926101193087	0.0309437399654815	0.0283345112996865	0.258322572162823	0	0.0369146357256193	0	0.0964754883643322	0	0.0404124715322476	0.0508275547442743	0.0147519081704944	0.0152424775619662	0.634795742642447	0.0656623721050652	0.0209490591790688	0.0233321236379983	0.328464715609523	0	0.0164403510859937	0	0.0800780132466011	7.66811557809459	0.719312959543735	0.0368577799713691	0.0450869921719435	0.0256341314938763	0.016843323695068	0.0452709554700604	1.4115000056926	0.618682392297372	0.0419499538788101	0.0817975899788741	0.0256924375152996	0.0186823106433747	0.0264522695055875	0.014678549005488	1.01591356165538	0.0163381068377758	0.0480218304524491	0.616508358063773	4.61295752522652	2.38770635321319	3.03904712564038
p2rx4	3.10199491025545	3.01759646341152	4.13153911093817	3.80223386003607	4.00727167153827	2.91640192809756	2.95018171301473	2.17790695201558	2.88485889136944	4.00406141552417	4.09314290721348	2.03652056509422	3.24531356508144	0.520369945954244	2.62875423473409	3.27993909277907	2.98298007146172	3.78758426967402	1.60883289322004	2.25644067128081	1.24031310800406	1.90260346734961	3.90245316564367	3.06745957341357	3.30388140460317	2.62883820596604	3.95946980973179	3.30361331278883	1.56831866901705	3.7353000154826	2.31444682355979	3.34684529774163	3.01389920070047	1.30175795065112	3.71430487304107	3.56255920221811	3.31014493636654	2.8899868637253	3.49772144175736	2.61801330500871	2.44750805181285	2.55381044587687	2.59427025454461	1.91048170322669	3.13790693012803	4.08526657662304	3.58401794767818	3.52294560545652	3.53768980324399
p2rx7	3.46088043219933	2.20789640528838	3.68258124675513	4.66951014274574	4.72371851865222	4.42626618129193	4.3537451210896	4.90526261172267	3.89784292799025	2.05672429870939	3.17345404217817	3.95683366905462	4.45154803790327	1.34909004084206	3.04902114210343	2.86865645734674	3.82901934322124	4.11699168206646	2.34417476545363	3.91481718347331	4.4170810091062	3.86971685091993	3.22644264214795	4.38439003334773	2.91524968492289	4.07153918353954	4.49330460324491	3.40905469537904	2.97237893572532	3.7952479070052	3.75861906205637	3.58820205608813	2.51340940662489	4.64967185469209	5.01306418051558	3.783564358997	3.96390192319916	2.84104511731203	3.33818811008224	3.99093767861336	2.62018952324058	3.81700429862257	3.80890404123606	2.54850375407733	2.3459622142032	6.65375923663123	6.3640821723544	5.85504746824472	6.01440574267632
pdyn	0	2.02340524283515	1.98162561622177	3.0790035188894	3.30833000410127	2.58174219805507	0	1.39527430614506	0	0	0	0	0	0	0	1.6294955215506	0.0108279545154021	0.0172557577498378	2.5891474315722	0	1.20541425335175	0	2.77498554413095	0	0	0	0	0	0	0	0	0	0	0	0	0	0	0	0	0	0	0	0.0478232925516646	0.0084759830160374	0	0.586033611848919	0.520343526399574	0.325181634148057	1.19715823649842
prnp	9.29323620018875	9.48531169680039	9.87688846943573	9.358798649317	9.89915629127528	9.07317648835453	9.90040359229843	8.97740472267293	9.28339121771853	8.89386272260755	9.62170153891448	9.19698736747864	8.76902454918574	8.98110057805676	8.94639751416894	8.23173431440337	9.45931009105311	8.68882552374159	9.09653885824111	8.72173937077482	8.79057722439447	8.77163208127498	8.91584174282206	9.36465231231891	9.11329522594367	9.0383294483897	8.73989737054164	8.67569457261201	8.94711177443253	8.80014924446499	7.9551802650958	8.7046164415332	8.54151948571428	8.60342123776997	8.61300704832251	8.46171271528437	8.74827605378781	9.43473121404032	8.96562500233703	8.01223790624196	7.45748923104651	8.10392297900364	7.77164198434696	7.63844894706121	8.74330895406834	8.03853879179894	8.37296428278471	7.30487696244976	7.77935494245787
scn1a	7.95682182962168	7.564799764462	8.40822792685463	9.48204466897812	9.1284550872468	9.40343088560324	8.15325304493061	7.7265657745923	8.18219549609693	7.81432342081494	7.84536623730676	7.89061583219168	8.3358001424781	7.83914385515809	7.66380157359376	7.35903040514278	7.56008739848948	7.57290604261329	7.62430243224367	8.26357509911239	7.7804373726792	8.24588218778243	6.92308252442447	8.42274103813798	8.44243021968689	8.07771341132303	7.24081636091534	8.06977178881825	7.94420235637555	7.94947337204627	7.95237277279883	8.27236632037456	8.41837256332679	8.6346466751971	8.52144528375985	8.23525368881021	9.07498684041392	8.17433108976046	8.56063140106151	9.22740351589834	8.89235227421556	8.95406866404157	8.85184258248013	8.7506474116538	9.26631638674148	7.9572265201641	8.16910506222444	7.9508155966873	7.55774141520195
scn1b	3.37446450538498	3.33113874575869	1.82123594547032	3.58508234763361	3.61164030639493	3.97862785165511	0.944947477954241	3.57919691428987	2.40988521043223	2.03455937113818	1.31880538025556	2.45418484418566	2.49465013488834	2.32689349108732	3.30516851559529	3.7144770667516	4.34682812575897	3.14022962385601	3.64646079868869	4.24889279382999	3.49339695394037	4.59670214024676	3.37346303618903	2.84679800986359	4.02021829261228	4.1494627383176	3.0561474113473	3.27685952703802	3.87820056993486	2.91195457893935	3.94048191907483	1.97885077203398	2.96488764234467	4.07307433679657	2.68743757678917	3.85916909744533	3.58940426632141	3.34922524784595	3.09510799486011	4.39116780330022	4.74026543582038	4.42609553342529	4.19068613200848	4.36639228730243	5.27766045398939	3.17127578941162	3.93077025901508	3.13881558269911	2.77705063296706
slc12a2	6.01487991540666	6.5938855696342	6.16358567780152	5.91508869674834	5.09655788556976	5.82713612282818	5.91453056044567	5.99282620084898	6.04550019862634	6.25387489711432	5.4305873641727	6.32143947954579	6.20654301164307	5.84790272755474	5.63902315416548	6.0077081591981	5.6073424471338	6.56649751308043	6.30434566268227	7.23042601504502	6.96795592520238	6.61797326576179	7.1442406674807	6.82123314894418	6.75423025831901	6.33560080309109	6.29216000508889	5.20119785048497	5.98984382972524	5.8715851917705	5.79209346861435	6.58420608981054	6.2778960634485	5.80177042983839	6.24095385869946	6.31539468634655	6.02786155424503	5.88283327694572	5.0505121454116	5.80806244198227	5.76753006645706	5.88066569174083	5.70181129089307	5.78384006483515	6.11123584666546	6.62037790835872	7.05378505242125	7.22720129250282	6.83605553233514
slc12a5	7.31007939482503	7.28726299126742	7.47077053299358	7.20103947736798	7.51094698453807	7.40126214284074	7.56785716838025	7.48653414940865	7.58349824048526	6.40441604147986	7.03691246394869	7.73637770222709	7.66317379222422	7.4209018236326	7.62549316521899	7.52663235053545	7.36068452298361	7.45258095010965	7.64326432761104	7.24230612750231	7.51230761804173	7.30718826485859	7.83631863982008	7.2354263057362	7.57165494467896	7.37941536137027	7.2521089201276	5.53917271800068	7.36328488395389	7.34837365351974	6.85497916714216	7.38493678997178	6.80465476021907	6.98522585072649	6.99447133767948	6.80294617845856	7.11022325747909	7.55932204288791	6.82459796299972	6.83742153424432	7.04668924122183	7.17118295040142	6.89266400874847	6.74519354026456	6.97059879833807	7.3379141319942	7.24943045079571	7.01047440244873	6.62431383892373
slc1a1	7.20359242155787	6.93782515348944	7.56578936347965	7.51749693384678	6.48101654653227	7.27177684857461	6.96754375631956	6.91571416257336	7.09576080087716	7.29226027899256	7.44984609226034	7.05808727418663	7.30952798434656	6.47649776605488	6.99434351560897	6.60326454885001	7.20487864026433	7.71202687531799	7.70624865244598	6.74366676941024	7.13877053978285	6.02118942911822	6.87327511104157	6.78592032049551	6.1503114036273	5.77770627441344	6.62667008229787	6.29843531654354	6.40009225617754	5.67839352544608	5.93933692933307	6.73849000885397	6.8399774372041	5.37455952159376	6.25251744502853	6.64787669269333	5.95701814103588	4.75779164509408	6.0339754391444	5.61428046656834	4.76198877737839	5.30369466602235	5.39945584414552	5.26296829582447	6.73482050028648	6.62887925533184	6.36179724986994	6.14334865216424	6.12402833308431
slit2	0.418329865035246	1.21164683969157	3.32761634849504	8.45615615156996	0.811246676062247	10.1582907855594	7.21165895446756	6.53255198912593	5.46930194744205	6.30716100615	0.831172336798306	0.380281833351806	4.63571057585957	4.93599733441741	9.68129797961957	9.00337962516429	7.95623775353651	8.659464532216	9.62669640118795	2.72665928199641	7.20060524601753	2.56203944946766	6.59987126668655	0.621792046517687	0.381586278970327	2.34366981466898	6.81695441974126	6.32461794325509	4.45846877718563	8.08376076183697	8.59690228195075	10.7198515685093	11.0463779455661	9.01050927701986	6.92548857255438	3.8952114319806	9.31213615191962	10.2352903193262	11.2637977289626	11.6019678579056	11.2019509618918	10.2122913621414	10.2633764691542	10.768448914442	9.46070320587526	8.65431701446021	7.58004325270936	8.38932302147635	4.94393819070689
tek	4.67042525780653	4.5091044437624	4.84186793115502	3.78555982094665	1.04928970775981	4.08028640298327	5.50464416489844	4.35132231754001	4.51057801007909	3.43122804310947	5.26065819853384	6.12494270467535	6.36054892301937	5.70920270916391	5.94844120314638	6.49177423005115	5.71435614752402	6.0321160063766	5.98963446259163	2.89015771614694	3.45961700615373	2.94106265373283	4.64619500796392	4.71228669036807	4.21809515895431	5.72632838996715	5.39300207328399	4.15852014796981	1.41623800720589	2.65211454715487	2.63280684518979	4.49311110995327	3.35169168588036	0.318978868360432	2.89207591079112	1.28551283603808	3.17782647707183	3.19390801251538	2.40796975544207	0.16677096677177	3.45039041200203	3.26425161698783	3.03498349251338	3.7064873539219	2.49605801618349	4.78953583069245	3.85154052881077	5.29542947528608	2.89411035412053
trpv1	4.45361734625992	2.12436856960391	4.60975236229372	4.40969044248275	4.92222063537522	4.42034313832828	4.89795225866762	2.96993592623449	4.81061930650982	4.42987786154605	3.0201071996707	5.41014583160843	4.31582490251977	4.56722095079047	4.31085481059647	3.76180758123077	4.10818676807648	3.97900038508089	3.49766557639041	4.53518842343142	4.32297475105385	4.16560285563563	3.505649931271	4.26261379892294	4.37456197672799	3.24971076648741	3.16158874756334	3.06291751388078	4.97975617320008	4.87513577751087	3.82547718536434	4.06298117392563	4.13113397743835	3.89596776563435	4.70604076533474	4.68851832263591	3.7320379589661	4.16943829831792	5.4986562748957	4.31863635386339	3.47662416439347	3.87325600973319	4.51574454064044	3.88946833441208	2.01028293627231	4.21704075662461	3.96037204884827	4.07725701556974	3.82036147094405
vdr	0.0961587148956526	0.045599715535584	0.666227637005118	0.302893803256605	0.09655574693162	0.149833987450481	0.108866273953175	0.279260869690694	0.115857541600768	0.0761560419161603	0.0592026512378144	0.0338512901952895	0.0469877981886372	0.0927890138760559	0.0578788197944523	0.175552001656345	0.0576993542913393	0.0874871326357472	1.00320801407377	0.269463903206785	0.0943481835040119	0.0793773874240642	0.931176531138872	0.968760611741936	0.0820213238639723	0.244422753154721	0.492942669741524	0.0549009894449621	0.0676070267946425	0.0993712392647869	0.070712400444124	0.0342913280466974	0.0152204505626938	0.0348190555347071	0.255048571525246	0.116704388877737	0.0812454946658318	0.0463471257617231	0.736937334378968	0.0752981801638771	0.68215161821484	0.296558793332542	1.32122041793054	3.24923052130309	0.091701621216012	0.531489799882528	0.0763291622513342	0.38224683746555	0.249060364732267
vegfa	1.82562852997364	3.86335937356888	4.00325663204927	4.0650641253101	4.32185768965147	4.45792918778234	3.38588641516801	1.40841079268612	3.68231304944331	2.07417109792028	3.37430016494591	3.71916175059831	3.12454071832171	3.98697079253166	3.56412619322672	3.74816665269376	3.91421739303451	4.89038467394375	3.60070875229403	4.06958076275526	3.38517547115964	3.82519367549985	3.70290938360749	3.59878430262243	3.86500828368058	3.76856535771737	3.67299189869303	1.02955819073049	4.2089413909993	3.69308400599026	3.40351860400951	2.8493846325178	3.36534273781849	3.67722959875388	3.79349640771225	3.19869545684341	4.42563144034854	3.41239960086274	3.67055700244741	4.2381822987302	3.86869585126996	4.48505361037013	4.51674343586733	4.00070323257988	3.66447658260448	2.16925254885963	2.86540675495564	2.70463783942434	2.59507943051689
[truncated: 26 more columns]
