# Supplementary material for: A comparison of anatomic and cellular transcriptome structures across 40 human brain diseases
Source: PLoS Biol. 2023 Apr 20;21(4):e3002058. doi: 10.1371/journal.pbio.3002058 (PMC10118126; doi:10.1371/journal.pbio.3002058)
Supplement: S1 Data — (ZIP) [file pbio.3002058.s009.zip › Input/Cell_cluster_disease_matrices/epilepsy.csv]

	inh l1-2 pax6 cdh12	inh l1-2 pax6 tnfaip8l3	inh l1 lamp5 nmbr	inh l1-4 lamp5 lcp2	inh l1-2 lamp5 dbp	inh l2-6 lamp5 ca1	inh l1 sst chrna4	inh l1-2 adarb2 mc4r	inh l1-2 sst bage2	inh l1-3 vip syt6	inh l1-2 vip tspan12	inh l1-4 vip chrna6	inh l1-3 vip adamtsl1	inh l1-4 vip penk	inh l2-6 vip qpct	inh l3-6 vip hs3st3a1	inh l1-2 vip pcdh20	inh l2-5 vip serpinf1	inh l2-5 vip tyr	inh l1-3 vip chrm2	inh l2-4 vip cbln1	inh l1-3 vip ccdc184	inh l1-3 vip ggh	inh l1-2 vip lbh	inh l2-3 vip casc6	inh l2-4 vip spag17	inh l1-4 vip oprm1	inh l3-6 sst npy	inh l3-6 sst hpgd	inh l4-6 sst b3gat2	inh l5-6 sst klhdc8a	inh l5-6 sst npm1p10	inh l4-6 sst gxylt2	inh l4-5 sst stk32a	inh l1-3 sst calb1	inh l3-5 sst adgrg6	inh l2-4 sst frzb	inh l5-6 sst th	inh l5-6 lhx6 glp1r	inh l5-6 pvalb lgr5	inh l4-5 pvalb mepe	inh l2-4 pvalb wfdc2	inh l4-6 pvalb sulf1	inh l5-6 sst mir548f2	inh l2-5 pvalb scube3	exc l2 lamp5 ltk	exc l2-4 linc00507 glp2r	exc l2-3 linc00507 frem3	exc l5-6 themis c1ql3
abcb1	2.05843010551678	1.37317544769211	1.35173856216916	1.778272507823	0.885797447514363	2.07270196836314	3.06195725741058	3.04487738496539	1.98113806837285	0.997021224139972	2.79003027693782	0.346309395846945	3.18393632380766	2.09079992105118	1.92415082575208	2.27336161602754	1.76039001403019	4.24200792904953	2.54094156280868	2.5172789691946	3.12085453978794	2.38949825458704	1.97579854590096	2.05302338152661	2.64622718520543	4.17870667486388	2.67915960263362	5.4253834350584	2.4949081164303	3.04238116162827	2.60504173167301	1.25269721869246	3.25267784430436	3.2095238610048	3.14147333754561	3.83204844975563	1.7132097030714	1.62357145829209	2.59773853556012	4.51541032419903	2.91143637962097	2.26109989806914	2.41312068813352	2.33341743623309	1.77577118207441	5.43354137725378	5.34766601059735	3.17884846863295	2.69466672498409
adra2a	0	0	1.67647451493326	0.940489701327709	0	0.12519379403921	1.68066094896983	0	0.470914163865263	2.91057751799281	2.26121420657747	4.50798677694411	2.01134323896877	0	5.24012631899665	5.67709770399738	3.84562153413576	0.240109023954555	4.58469874390379	0.0279808129495009	2.56361454765848	2.45628920311216	1.34454440862298	2.90114942181021	5.05009595267864	4.76313350368744	2.91366153998004	2.46493028628571	2.8537863304653	5.56255434705775	4.10017391681627	2.79557334169712	0.113971424386728	5.58378737205105	2.00154100796998	4.33830709016646	0.0102214026952564	0	0	0	1.11846879582171	0.00393180700054334	0.148208932749955	0.00546808277876079	0	0.109047155285406	0.0143486451372781	0.306236840370952	0.583444130118244
akt1	1.72238523128657	1.22656370875608	1.67176610038753	2.29970966294223	0	2.10091916526499	2.95312211731297	1.70629218702876	1.9913357904755	1.16723562106908	3.03963256394689	0.336286358956111	1.73831864024073	3.0591329026829	3.26455983519596	2.07458554961171	2.10915779885933	3.3548653175975	2.56099664374478	2.45403517090332	2.59580458045877	0.653700807530026	2.3593050873311	2.89746026005722	1.25546973375541	3.4940080266828	2.14850324852901	1.24686031417874	1.26506303116298	1.93035933032567	2.72745638743202	2.66681952382344	3.06768521137902	2.31822311734968	1.50326934658946	2.15963525623522	1.04394840638889	2.6874780014457	3.32588240693061	2.28785874496265	2.29814140386427	2.37854458291009	2.00533703240359	3.42592770177123	1.76416476634899	2.03707811693369	1.79679109711157	1.83409153682807	1.92855797014244
alb	0	0	1.06899860463504	1.36839300403231	0	1.645925512532	0	0.697925447552267	1.03078596378795	0.0200359719150043	0.0226356773633747	0	1.11462630892562	0	0.0174611551867636	2.7652328599088	0.750185457699328	0.0162745243210456	1.11384215432957	0.975497109591663	2.78404428380943	0.00733170691901013	1.13176589387732	0	0	0.0332169712082329	0.781133102582574	3.8639062004787	1.8381082444835	2.40718339246173	0.102652657509725	2.21194802884441	3.06962733768569	0.0404869016738654	1.82464104638501	0.341750103730256	2.38259587644329	0.0159914594612256	0.0434022409234024	0.0419023646792238	1.45246385512587	0.425225163109684	0.177776243637266	0.802874388749307	0.0656085597989273	1.68632585761717	0.450119138794813	1.18778172237406	1.11487216830988
auts2	9.59717880015658	8.62925096430129	10.3204965244233	9.65822612388955	9.74956661397752	9.8035874068207	10.6569987879867	10.2798230814612	10.0225253911115	9.18327733034879	9.94983648429201	9.74207023038653	10.8571123183004	10.5219538076577	10.2672398878998	10.4562155811191	10.0084427688167	11.0946766163593	10.7590657624398	9.51064154846101	10.3715774842348	10.1918209637078	9.75886528769194	9.71776843049314	10.4307120043554	10.3532192893236	10.7503308987049	10.2831475185175	11.2068672969353	10.9457294207591	10.9342507337904	10.1905827626531	10.3439391852129	10.3144937456928	10.8667211709088	10.4404400317571	10.1068887368214	10.3436650903377	9.82167370719515	9.36280935030157	9.89168696347589	9.80486976943527	9.6447062276935	9.94122385973896	10.7572244774933	9.63923270599661	9.51788725209365	9.95999816599177	9.19024594215353
bdnf	1.60411931288736	0.117013517461891	1.13183785473556	2.63132239368278	0.042137667795433	1.50513302979316	0.00977989723489728	2.12267260619123	1.21933931305139	1.06487949793565	1.48449520547375	2.35275486830681	1.29699318809705	0.0385364110629384	1.02701608135321	1.15627234788961	1.87623715869358	1.89468380011402	0.0589226894715549	0.714730063986588	1.49582287947894	0.0528839998702486	2.92854447939007	1.65000417840232	1.39898014001586	1.80490754275535	2.01005623954917	3.54910675008511	1.67654785338106	0.457229028671912	0.417435536216551	0.305926644883062	2.04598640969415	1.92606147285054	1.13662258592153	1.36260156930674	1.0458083422295	0.957046065069894	1.24019747271488	0.0601359907939103	0.641930626211981	1.5513572816801	1.98800834950229	2.48548935041511	0.11573505725042	5.03944109731091	5.96570171501544	4.24158082552557	4.90216397541218
chd2	7.56617508243949	7.52242303205321	7.46334371855911	7.67538972003827	7.64315486955023	7.73015693901653	7.06495827732352	7.64710508480206	7.28241385702051	7.52568288296163	7.33342373372519	8.12471119660887	7.27310741640339	7.55769573952461	7.44239035672461	7.4638512926111	7.5228984774279	7.62756890268848	7.58721270175649	7.43243499919752	7.73423609471419	7.84575598412752	7.45257154991654	7.83715799530613	7.68485169142789	7.40892240850053	7.37521584652013	7.81568301219442	7.71622888987965	7.57209611948741	7.91586085965014	7.69835948977144	7.64259761087889	7.63938340093963	7.23448790827971	7.50674077091807	7.27519612801514	6.88166094895855	7.53416823760552	7.49789972644809	7.7702251544276	7.66719387804024	7.31779969254001	7.61021725247719	7.46517129305766	7.59552454648923	7.57843685164945	7.66103910618816	7.61043505359567
chrm1	4.48483181627145	4.2451302164461	5.03564156416342	4.25206533270117	4.76853091220001	4.14597213590693	5.1883388965621	3.86465369526203	4.47650412025777	4.35765709936446	4.60178292051218	4.94552344285478	4.41958378492316	3.77282175593609	4.05367212034548	4.55691632286484	4.71490222146149	3.65294127199383	4.98744333289606	4.77970825892121	4.22839963637669	4.62261119018839	4.5406592103578	4.66361942261223	4.39423833392791	4.57706433215027	4.89039228025956	1.88884324112207	1.86438067568314	2.78469709431373	2.79239683557415	3.88156156669321	3.16077941208642	3.87912519602892	3.59703181283152	3.29591558062522	3.71428225563367	3.7281410709521	4.25675871539409	2.11700932700724	3.54649071171098	3.36162603642774	3.24365013785451	3.24850426507043	3.94861337477861	3.49086258283466	4.13860939442419	3.06570420738763	3.90743973278186
chrm2	6.83639518993502	7.64853650457793	0.417475230670868	2.52523712128582	0.0366018661816983	1.6615823487488	4.7726384735896	6.4743351737315	5.16683473227846	5.33150716549842	5.87662319646688	3.90603255634849	5.24330575083969	3.47794147198209	2.30131832619589	3.76719437371004	1.93885948458177	3.78459932852013	4.11945069288117	7.34814820863128	5.43047716876734	5.11859119647456	6.80931180163067	2.81640750709424	5.12626463601628	5.13115946535431	5.88864427418857	7.74214463212257	5.44909294132854	5.53988273360485	2.37189544382608	4.91590448330323	5.16836783848346	5.32828595805921	4.24485915914049	5.39583937444121	5.67651455808673	3.78134474614174	7.13691846596902	8.17336183123962	7.77376903350196	2.36905964631594	5.90805946813874	6.14855543054009	0.190503093629633	3.04009844244129	4.23036902674285	2.51484441186896	3.15917950216134
cntnap2	12.9764654513349	14.1103751502882	12.9346952567048	11.5546935276836	11.8509189106558	11.9721044488687	12.0520684403174	13.1632344177134	13.0605931701148	12.4403111760321	12.8552211004995	12.6697088557333	12.6376281216854	11.6199354023173	10.9344923095269	13.2273380904744	11.6267061054914	13.4480353867437	12.0779692973399	13.3256045505394	13.8850196614045	13.5093025430504	13.3369338394269	13.7435746623204	13.1214844927194	11.9840121070393	12.570032873339	11.567676765239	13.1561283358683	13.5680216584564	13.8457362772949	12.8606675684051	13.6047594381925	13.421042249602	11.9382339496138	13.2893706900175	13.2601218248272	13.5127353172067	13.1323957663705	12.5785520678732	13.166422857683	13.4099485037397	13.3096899151646	13.6684664403091	12.8166809538349	10.3312252055485	11.3659279237311	11.5759993586667	11.2018476750024
flna	3.85778930294496	4.46419289385769	4.06138306059711	3.46099635620594	4.25344598170544	4.74414463260344	3.80396765676903	4.51334245430936	3.40428678729205	3.57972948558116	2.95985056374835	4.0649584126553	3.82905138466484	4.56180729491177	2.41438674576139	3.2664220286627	4.158793629774	2.96412587698481	3.8715467124968	3.57896845886465	3.36342512610499	3.5032452250823	3.03263397919622	3.57962162588723	3.69262513436722	3.570862882213	3.44842983826501	3.62508641125624	4.21891781599002	4.41680222595063	4.45675660796656	4.05671479117039	3.68017695697195	4.60212911336383	3.67256118992417	4.28386641337785	3.36591779445441	3.54757807794673	3.06132273651962	3.35936693971451	2.39989180455219	2.74915746804337	2.22249677490807	2.78800163375686	0.907317808606484	4.37828171702997	3.99646612109752	3.99327258814683	4.19267755444559
folr1	0.0172410560595713	0	0.0387487658985087	0.0656093993392516	0.0960405072261094	0.0124708229243912	0	0.0348648736133749	0.0315790660636404	0	0	0	0.0257128398144769	0.306775477172079	0	0.0275137544884805	0.0375162679762856	0	0.0214602999340117	0.00425024328149377	0.0123915876402671	0.0237798499663178	0.00853348214270663	0	0	0.0235467621717252	0.347403128810054	0.0305979745584618	0.0262143046827482	0.028527469023183	0.0254787374145952	0.00831410373276933	0.222069150533507	0.097411873019556	0.0257236800129111	0.0355239732471221	0.0295437622874316	0	1.23407754376111	0.0372715326470134	0.0118869983618396	0.0195464906357255	0.400146771772197	0.0198709264950273	0	0.0157847424585022	0.00829609179865631	0.0255679072247126	0.0168010878739207
fos	1.29103167660211	0	0.479824976052187	2.5515116790776	0.0985512485476984	4.88090524675205	0	0.0260073541706945	0.269953459905112	0.0235151914601255	0.0559386521693739	3.3084079064884	2.40608612636215	0.0945872203002835	5.43553208625959	4.24493977131542	0	2.43212890262429	4.00057578099544	1.76021521400486	3.04199383470741	0	0.649205726074685	0.0440758869421023	0	0.360250013942946	2.54944165049752	6.2652482874642	5.06035450836241	5.99528075207958	5.81429327219714	6.67912970430817	5.22349080795317	4.50841407718153	2.04254529229381	3.71890419336161	4.0194880933278	6.12980582351958	5.58834493122487	4.46978892833162	5.32708004783861	0.610753130039181	5.43954777604772	5.48033465058821	0	1.69776094464526	1.71142038236802	1.22937888600244	2.96021985734827
fosb	0.0230301593097241	0.0439848577413861	0	0.377719860298607	0	2.11977200242521	0	0.00932657590255395	0	0	0	0	0	0	2.78433341949177	1.78831345102802	0	0	1.07816521187169	0	1.3359051870713	0	0.0131548113366928	0	0	0	0	4.77613430872879	1.88481637985675	4.0057416503218	4.12097690494966	4.06588102805149	2.06893003571868	1.94935626121432	0.305233543608734	1.31023819991516	0	3.52775048333995	3.60621977026656	2.59467202510807	3.46195565629967	0.227834070615127	3.55258479807667	3.68785329556836	0	0.900791683698857	1.92336527562995	0.935931254376057	1.4166106475264
gabrb3	8.99123829178959	8.70725119719725	9.09935729901804	8.74594974911282	9.05762256295366	8.54506192516499	8.80946353857263	8.79084232876825	8.99017945157439	8.51199187466827	8.76305273913406	8.47407245272938	8.77253204566336	8.48346156464448	8.35348681938859	8.39468593836035	8.27476047955453	8.51275614691665	8.71144811019152	8.27919432008443	8.21633310059985	8.22869857584378	8.3625662965006	7.99695362530243	8.11081691734031	8.4052115155575	8.24544747884935	7.93200327015761	7.70067507325135	7.7488206349247	8.13299401547122	8.2310460850001	8.21160303994191	7.81972053069033	8.609897017742	8.15239816522766	7.8471555487705	8.2195665544917	8.37118695088429	7.81967932232102	7.77729594354275	7.83236567895046	7.63591688263025	7.44478857711362	7.99802299181132	9.4883336402175	9.15827679444215	9.47377540149809	9.48504852861868
gfap	0.453403307448323	1.95540112210017	1.36404679776557	0.478139392557109	0.0995650522935939	0.852050685281763	2.46413093554479	1.68095270386395	0.280293186680012	0.856127280813074	2.78562779191974	1.89008381167528	0.0427220027354505	0	0.0219601998729294	0.308115294390218	0.722069639835417	0.0625821400524038	1.13578509687771	1.04565805189116	0.0612168418228318	1.6302186639317	0.0338649315527465	1.62714789473761	0.0322576333753409	0.209782655552715	0.0861719581899201	0	0.626827245386141	0.385927813065043	0.956796698986635	0.826818495892821	1.2352996586244	0.155222125337729	0.1680510256505	2.4924749292903	1.01682542791587	2.95053553803468	0	0.103797286304725	0.0586065988021303	1.36568348463564	0.0499334649615443	0.980349509974545	0.0700400572367361	1.07100975943074	0.0381493279469412	0.900336219746855	0.175632041542813
gpx1	4.91080858365019	4.57079466416759	4.23821960387645	3.92347334625178	5.2122725987243	4.16482118682268	4.3030763219061	4.67775002423203	2.49943288242209	4.37698773503839	4.31918747463755	4.95648335560079	2.87947542633645	3.77921012359421	5.39394657622405	3.85067812685075	4.81326783388163	3.11473531497603	4.23428379627403	3.79225160494331	3.83226521724966	3.79526771469281	4.71258169456856	4.83913917407213	4.4765046937872	4.83165879414111	5.01352590671322	2.01525491131908	4.21668440535186	3.40585720276243	2.98100230837993	4.60500153828737	3.80111197991085	4.3333852327188	3.39283120551554	3.20375431832125	3.45151182057721	4.25740458917319	4.65893190759278	4.04238772847425	3.992280804443	4.2040693316658	4.19990598362801	3.82103227478633	4.29806447450453	3.65143004396307	4.13054066357394	2.75995751079042	3.50030084613749
grin2a	10.0492351593525	7.8587794364371	10.8545633378607	11.2710484666549	11.5779142175029	11.0503627391208	3.01125713791338	4.17763209434977	6.12956649927718	8.76186919863677	8.99751600747474	10.0439159028289	8.20904343090932	5.76479103635583	7.97701218712833	7.23565106555998	9.16927442974634	10.3797414245487	10.3962250766006	8.26252985337126	10.147445244688	10.1933061108688	7.88742004399012	10.1897021074123	10.8152975065487	10.3113943958704	9.30082276109253	10.2706461005323	8.31705455936145	8.80520250365024	8.48694734029927	7.6734407479425	7.59744469782661	9.00679265354725	9.45004952626586	9.53284983081709	8.71811576817444	7.08598684593192	7.01906899553189	6.13254200864914	7.23409531385448	9.39598603415341	8.03572701695622	5.80091472790255	6.39487038163483	9.65429457953445	9.74817309291989	9.79937976030717	9.73366706069865
grin2b	9.30956012367368	9.31843297293361	9.15759040257852	9.86453203483286	9.62515637483751	9.6426668307567	9.75473314290243	9.49761460964924	9.60134027076817	9.38129590279058	9.60386160933658	9.00162170871842	9.53692788629423	9.74499879183955	9.73030420701352	10.3115161691936	9.07208290303655	9.55566711909772	9.24708305293576	9.15386656902835	9.15371725807397	9.40334119368491	9.73291005925655	9.56107384020881	9.33154908378791	8.9779351604095	9.33465840151609	9.10462315285603	9.46230372651178	9.76604711891202	10.0458759923721	9.98102040212315	10.2700292044801	9.64741429172381	9.31211196634625	9.55665823947616	9.77635294271608	9.33912358115239	9.53575450804019	9.75923315832426	9.57540111947324	9.74325099925522	9.78359352414889	10.1277435467941	9.85013007890567	9.6220424505131	9.25372724192002	9.65483290985249	9.51239076624821
grm1	6.39151117068381	5.4729426230902	5.01119338188808	2.37881075725182	1.6994787408245	2.65711292513331	7.80355900024442	7.22325988423609	8.35787357321242	5.52059498755756	6.72258077564158	4.82627293800277	7.15786998247641	8.36291733360941	8.61818109019529	9.25438559281742	5.71641355002968	1.1453461678596	2.76439556479534	3.73891343898802	1.50012882523794	1.41703646455397	7.45356464793723	6.76624177742041	5.19215043785987	6.47786996758868	7.11790804261327	8.15643104726252	9.07176504576416	9.31127655583176	9.67259099327832	10.0215407148827	9.59858287176093	8.77105661421701	7.363723787015	7.35979865854932	3.33977840068727	9.75949068994587	7.59671148272852	6.73955029744038	5.06640114921973	2.68687516464718	2.86979784856495	6.4135087194118	0.282158296323719	8.75158533296614	7.97636098280754	8.61096250068568	9.08422429479222
hcn1	8.84148747700399	7.6724675974661	9.1685946354313	9.05484561623355	8.96669132394176	9.43627277288652	9.624611580472	9.71959072884081	9.35967707394518	8.43464862369793	9.44516354094363	9.32051631763195	9.46069171927718	9.27883773927959	8.18688398353597	8.28192213834692	8.31901994132569	9.07912995508451	8.69856015530875	9.09557795863626	8.54883892792229	8.14292091421295	8.33344803695648	7.96339547934557	8.74577264338575	9.26021070328672	8.51270488931685	8.42626208613319	9.39342290109175	8.62557001880766	9.45158374027653	8.55388083423125	8.76847131412164	8.86747878964315	10.0920705883375	9.69656841932699	9.61647730803943	8.92111177212296	10.2334487342311	9.86724449862019	10.3560547506222	10.1466154707397	9.86316095029681	9.93482666698959	10.2867080047553	8.48617013763849	9.17548068135522	9.35526419731192	9.00067879596001
ilk	5.53365927552452	5.4214825233519	5.20290976828447	6.04282925840092	6.32744899085878	5.93587222418142	6.48079666241673	7.05224665536636	6.01933630235977	5.38880740743146	6.37401075338874	4.67669900112816	6.22919008856981	5.4734615868113	6.17047552499802	5.70653110508303	6.39664485073099	6.99001793865043	7.3512063978273	5.9728665480056	6.49358169139447	5.93036337092468	6.29892183258761	6.31822047765854	5.9151993896429	5.04129073829261	6.33606321723027	5.13393541234678	5.42464366418849	5.39951053165189	4.93862548633762	5.99600926593987	4.97589564635594	5.73714186269783	5.20780150929103	5.27128970733217	4.84874861528688	5.56994307855751	4.16843184114333	5.23633686013753	5.34667293054424	5.76914095113688	5.28995320972903	5.69184288202461	5.19915288111256	5.41829284932444	5.65763286030582	4.98083236198561	4.83791347969333
kcnab2	4.54723751203755	4.76122902205349	4.62780087106568	5.16104186608548	5.02498035084994	5.19590668393022	3.92956362280193	3.563126529909	4.27690996313003	3.97923406952449	5.07805151486879	4.13641400065072	5.09702664812537	4.82395735422638	5.57001015976864	4.64173680942382	5.15578349061254	5.97434572657816	5.95729467986818	6.07187345168868	6.20498435899971	5.73922776166199	5.44064572895039	4.34498388364073	4.21614686072494	5.14397938229463	4.02596120255414	5.33441349370084	4.78301262990351	5.27260344721252	5.56443947265537	4.94123135318643	5.37367248570984	5.6197804343155	5.57544414305803	6.04971740741079	6.08902966075107	5.44568091996221	5.48203513142801	5.93974006320029	5.71959977647853	6.03218847364722	5.81706574513367	5.67705447179023	3.57107296002912	5.989302798013	5.98131615633614	5.9298583242828	5.68849428967781
kcnh1	4.59103696587917	2.48417990300026	5.11232293961135	8.17934799641426	6.89953589664694	8.79113111634778	7.71781253029675	7.00618875154806	7.29464442911206	8.11177180804692	4.49017237183054	8.06751828471292	7.63861411655025	8.0698592064609	8.17794244632827	7.79884114855316	7.1232851337822	7.44168331532468	7.59825480580597	9.02070809788543	9.23739290726967	8.75610700232991	7.43504974155883	8.4369853325966	8.87867643453973	7.91182588166244	8.04345465732449	7.8309406291601	5.55440531077643	7.82896181880155	9.08194336545812	5.66377346418926	7.79481404071996	7.39625658303276	8.98941689018448	8.18593228750569	8.54302838949915	7.99096872585464	7.46050504335182	9.13165537296869	9.53971683612231	8.7293945948516	9.29867053956751	8.3123936036012	9.34492385407122	9.45304304069255	9.65536713927556	9.72732958228575	9.38014988561132
kcnq2	5.93934685059525	5.34783967620904	5.8210402750732	5.33235361363481	5.73672107089975	5.91881163794641	6.24945945318361	5.98833645086705	5.81143388116802	4.67025051826341	6.00406659461649	5.5223930690392	5.23655679583588	5.82681651640136	5.7793304348638	6.10610516042333	5.39607301111041	5.56595683912352	5.79901153927542	5.65492331604021	5.50626583250231	5.19889358971034	5.7761955594449	5.1619255103121	4.89432007134294	4.85854584391541	4.96697385823128	4.45744051963258	5.9446380760466	5.96197455815899	5.79078555524661	4.83712199869295	4.96615671043936	5.5047243548551	5.7910921185567	6.03666023257897	5.55873654395526	5.12648258941481	5.02468844935177	5.11697780092873	4.58011173268472	5.08142681463079	5.32417859481533	5.07320129660044	5.30568799350244	6.13853786031984	5.75221211788578	6.04333728613392	5.66213014649869
l2hgdh	5.72995131088714	4.98573005465257	5.88166852946884	5.84462981781634	5.46600570732625	5.89437885781639	5.62507583517068	5.77966170133717	5.60596655191692	5.90205100747062	5.77337413155049	5.87683926142651	5.46504631725748	6.22759332023845	5.50982237935858	5.26324784504115	5.30614826494286	5.61058644365496	4.64376959661968	5.39141004298438	5.47219398089659	5.58402566511586	5.2989726942608	5.1790064686259	5.40054592517969	5.1941943359599	5.77818767714763	6.20543070699072	5.50272766377626	5.75759857982183	5.35046894452439	5.2935848749187	5.36515547841314	6.00540228069163	5.6801469546533	5.63196705347344	5.29165861571534	4.95855468271473	5.47169136923491	4.63160462097659	5.57283955814464	5.61217268445256	5.42780558544353	5.34050110272953	5.54021045025512	5.32334451180212	5.26317749980854	5.54637016794692	5.32076652479079
mef2c	8.48822091129389	8.72001782206028	10.2566802771703	9.94701224360445	10.0848541919806	9.96848614264404	10.2377322485075	10.1425320790387	10.2699979487844	9.17917992192307	9.78731666381915	9.93065868193197	9.38667452362037	7.70879483092561	8.97409575625956	8.86891133565035	9.57707330341981	9.61999526455558	9.91231558625523	9.82043726788083	9.80901075214774	9.84744859077859	9.39106993994044	10.1526021749581	10.1529882952084	9.93454199207914	9.70098719678086	7.91171734405377	8.66047459515813	7.81307005586274	8.82718615102137	9.69415133283545	9.62743327532831	9.07640514536293	10.5261487634986	9.98145709917526	10.9317679493893	8.8671279439384	9.17384745170074	10.042577885896	9.97324211738426	10.9058907846862	10.484512072255	10.39084561712	11.0456002668508	9.80745696980073	10.2356902190509	10.2314559896257	9.8971882449416
npy	0.462957345643356	0	6.56630448960665	0.774539637925751	0.0421376663942664	0.373724484946231	0.0143825039486989	0.452086791093244	0.0206025580642707	0.254788606302056	0	1.27767654282183	0.660676025035824	0.0497465410986029	1.41728652995084	0.46719703838785	1.81948466755494	0.571997685961971	0.302423289760277	0.295263757187534	0.0123199722030091	0.254758740307993	0	0	1.95884527301975	2.95323729758789	1.25520702794937	14.3441356766362	7.03697470414506	5.26241849907767	8.62788366369703	1.11352115115696	0.0346249797336629	0.00898239449350425	6.31974003212924	4.99014844981517	1.74355417469926	8.3384034659578	0.506315954162607	0.597408650186188	0	0.238424917805992	1.25486066906994	5.40020351619672	0.020648140100718	0.120573915166752	0.0196113295624037	0.204953756875911	0.794718535413411
npy2r	0.717392905977112	1.72334143099713	0.0213049161932225	0.0323846699045603	0	0.368926101193087	0.0309437399654815	0.0283345112996865	0.258322572162823	0	0.0369146357256193	0	0.0964754883643322	0	0.0404124715322476	0.0508275547442743	0.0147519081704944	0.0152424775619662	0.634795742642447	0.0656623721050652	0.0209490591790688	0.0233321236379983	0.328464715609523	0	0.0164403510859937	0	0.0800780132466011	7.66811557809459	0.719312959543735	0.0368577799713691	0.0450869921719435	0.0256341314938763	0.016843323695068	0.0452709554700604	1.4115000056926	0.618682392297372	0.0419499538788101	0.0817975899788741	0.0256924375152996	0.0186823106433747	0.0264522695055875	0.014678549005488	1.01591356165538	0.0163381068377758	0.0480218304524491	0.616508358063773	4.61295752522652	2.38770635321319	3.03904712564038
oprd1	0.300048099002803	0.277193195601986	1.83702997107511	0.537884536810791	0.107978333915328	1.84554754081993	1.1726431056844	0.631902143366089	0.603256454947544	1.75981913774597	1.36758376360954	0.778820149451098	0.868446622731824	0.980190924555934	0.319223266135919	1.00684091373154	0.806321978422696	1.2645550703184	0.403398469856897	1.00018083049006	0.991283648515656	0.231415855455048	0.57246598245536	0.360614898804532	0.922928352296691	0.415614552042749	0.777079004618835	0.273542982872682	3.66066031415155	3.84727053115476	4.00817378342681	4.66797490301693	3.43592051559101	5.08270987643738	3.66833824062092	5.20950467747987	5.26460617446085	1.52775319637214	2.5835206820313	2.25043918092976	5.1136078047806	5.09891332317823	5.04553209365735	4.78694507297535	4.82182257099378	4.00732145987043	3.82954698116876	4.22571340657841	3.93286211729893
oprm1	0.476402375121382	0.169088470325074	1.24833476369644	1.45567372801262	0.843187940054872	7.15580842119668	0.587930752513305	0.532782297448608	0.345201890852277	1.83690678865062	0.284113190724353	0.121167078276065	0.294642720326553	0.159728027065062	3.67452671820363	3.39063163148881	2.68711979954201	0.329040965540632	1.23374732920498	2.72938203400635	0.624635021151908	5.55940602903542	4.02753453072713	5.94914436688558	5.17519541589693	6.90298145335376	7.27803412204193	5.34204200732559	5.42325187391241	7.28228541438297	8.16549660421132	6.04382676832353	6.83898390612939	7.26408260032129	5.68743162077537	6.63683814332719	4.18289323362302	0.22620982402209	0.390610526852692	6.22210534747316	4.1566542034991	0.479971423570924	4.02281695395287	3.26852184495522	1.11508171828376	0.770872395989106	0.984247495946119	5.25357440038282	5.52773179056084
p2rx2	0	0	0	0.00198338764974115	0.0303275655621796	0.00313637316679924	0	0	0	0	0	0	0	0	0	0	0	0	0	0	0	0	0	0	0	0	0	0	0	0.311275126062574	1.67541763095405	0.425224517390664	0	0	0	0.0116819319815241	0	0	0	0	0	0.0020305442974788	0	0	0	0.334681084058554	0	1.07042143986463	1.19506318296655
p2rx4	3.10199491025545	3.01759646341152	4.13153911093817	3.80223386003607	4.00727167153827	2.91640192809756	2.95018171301473	2.17790695201558	2.88485889136944	4.00406141552417	4.09314290721348	2.03652056509422	3.24531356508144	0.520369945954244	2.62875423473409	3.27993909277907	2.98298007146172	3.78758426967402	1.60883289322004	2.25644067128081	1.24031310800406	1.90260346734961	3.90245316564367	3.06745957341357	3.30388140460317	2.62883820596604	3.95946980973179	3.30361331278883	1.56831866901705	3.7353000154826	2.31444682355979	3.34684529774163	3.01389920070047	1.30175795065112	3.71430487304107	3.56255920221811	3.31014493636654	2.8899868637253	3.49772144175736	2.61801330500871	2.44750805181285	2.55381044587687	2.59427025454461	1.91048170322669	3.13790693012803	4.08526657662304	3.58401794767818	3.52294560545652	3.53768980324399
pcdh19	1.14548788728482	0.624838036937884	5.43031321990486	4.40317355546082	4.09442006930299	6.73893957618041	5.8603806626939	5.15136130713744	5.48867469080572	1.46937448407498	2.59595277383483	0.376410973375586	6.48466000973045	5.98030948682699	7.17267082902326	7.48403561998368	6.25276231775783	3.41866688967064	5.64135029538512	6.51973231505188	5.64932255649112	4.84461391100197	7.95319400244217	5.0526547468354	1.39927649559387	0.534513669024019	5.12973148936444	4.59104912333764	6.68582134821134	6.63979558136444	4.74172569370544	5.56547823085843	6.57456880623882	6.16221595083614	6.31246757534728	5.98457373627115	6.16988987339415	7.52065620624563	6.22504543332269	5.28706049423183	6.88820704135215	6.47926008880437	6.30571511473365	4.73104866704681	7.36566980246507	5.53860158432653	4.43749429055443	5.85759681647594	3.87621285579584
polg	3.63463027623519	4.29891917200258	3.4683650716973	3.93352304004558	4.06612548562451	3.93052934743789	3.49119818216108	3.5733044502924	3.55368904156312	3.29356466989579	3.99485924871406	3.4660261264232	3.67526210317361	2.08672175065795	4.7943689195098	3.3046011928311	3.9413251124941	4.15907145443828	3.5093850653775	3.45581764338836	3.62986618906017	3.79181213367838	5.37333581629182	4.00795578435404	4.17481339352532	4.11770191539992	3.96512148067121	3.80699693470155	2.87494402085524	3.5008064372121	2.97027016495656	3.5839606340356	1.76965183403966	4.8419299531275	3.99984890585004	3.61462474026338	3.62878152592057	4.3274435870342	3.16604745749413	3.66590517334382	2.80870203802455	3.71618208927287	3.50259772764382	3.89937517660106	3.42508229368913	4.21846015954532	3.72956047060748	3.95664713483864	3.99048501880223
pomc	1.15102094810669	0	0.619432925990978	0.929908586582602	0.0464711116802433	0.084113071969351	0.626668760895021	0.777207815845161	0.58788060105218	0.412231180557163	0.342088108359179	1.30783538709313	0	0	0.994886658692534	0.480400830355969	0.67421673502898	0.0139382009774226	1.14005958330825	0.216530117383853	1.02634747210309	0	0.0107722049789391	1.46490096749091	0.668837733762395	0.0455703920122346	0.0124072013275283	0	0.451581184660185	0.58358618084853	0.428011476681366	0.499431098516128	0.724569579826505	0.0594991896528198	0.620785514901287	0.470578963842372	0.0102214026952564	0	2.18865807616015	0.670329755333833	1.14753046720003	0.509547402130181	0.89850435193957	1.36540999602949	0	0.733418738479801	0.37823250356973	0.390395885264292	0.439228306856666
rab39b	3.65282987742234	0	3.5344614328341	3.47675413220019	0.958681359002472	3.56777598177211	2.74894390978572	4.04194998978838	3.98282952193136	3.18554920469904	4.52997548586469	0.521678368746748	3.51493073456608	3.45515726196894	3.16346697010024	3.42832810255624	4.21053320933718	2.88138703727581	4.84166913349365	4.67083090441315	2.80937427871756	4.1836569885414	3.86891674860747	3.4791803726055	3.87565304036467	0.0332169655688028	2.48407064398495	3.68750600577421	3.39956196882849	3.66445591132296	2.52837184311536	4.80665067225067	3.83246749474454	3.17605408397189	3.50377170849195	3.85520010988849	4.14344053817894	2.89793088521868	0.287513370857685	2.87956129352628	4.19742916879583	4.10360300882404	3.31889683277296	4.03638226887454	2.71636338199308	3.1882473507532	3.88599113468494	3.15182569993802	3.40297834023758
scn1a	7.95682182962168	7.564799764462	8.40822792685463	9.48204466897812	9.1284550872468	9.40343088560324	8.15325304493061	7.7265657745923	8.18219549609693	7.81432342081494	7.84536623730676	7.89061583219168	8.3358001424781	7.83914385515809	7.66380157359376	7.35903040514278	7.56008739848948	7.57290604261329	7.62430243224367	8.26357509911239	7.7804373726792	8.24588218778243	6.92308252442447	8.42274103813798	8.44243021968689	8.07771341132303	7.24081636091534	8.06977178881825	7.94420235637555	7.94947337204627	7.95237277279883	8.27236632037456	8.41837256332679	8.6346466751971	8.52144528375985	8.23525368881021	9.07498684041392	8.17433108976046	8.56063140106151	9.22740351589834	8.89235227421556	8.95406866404157	8.85184258248013	8.7506474116538	9.26631638674148	7.9572265201641	8.16910506222444	7.9508155966873	7.55774141520195
scn2a	9.58117257152165	9.92630864240162	9.48626543166143	9.04070646131829	9.43640370104508	9.17282119565595	9.75903596106709	9.43983721562262	9.67003925797853	9.69783170415594	9.43600520854838	9.36295758162641	9.98454077079908	9.74851760059581	9.66990143190745	9.53867654653683	9.87278204198653	9.81173026077051	9.86378164418743	9.51851441032058	9.71522415043479	9.57389084227457	9.64848590874519	9.69614370339728	9.54688862158988	9.77453594128686	9.46038719003401	9.2192471330969	9.57197298175625	9.58868259428114	9.37866045419302	9.52064371193286	9.50831042244194	9.57042548938575	9.16720061116463	9.24524838434564	9.19156605323283	9.60910670873182	9.15010535106697	9.13246549782843	9.37813110127349	9.20552965311832	9.19155595171096	9.2294039621078	8.89605888054629	9.58102727860421	9.65314787310956	9.54575579562966	9.59371385258935
scn8a	7.65003756235193	7.95011901871474	7.30345152139105	7.76723255947639	7.9781518555583	7.98681623181896	7.89898019588475	7.54161446115115	7.60110864778625	7.47344146588809	7.70167366004916	7.7189497065955	7.522233559503	7.65266401221023	7.44780973742404	7.92240209935628	7.76199241957261	8.39686710393301	8.2179174515621	7.83703560593285	8.10628288412863	7.9895941396965	7.73513084396712	7.38954592574434	7.9775307245366	8.12518606522465	7.82640557014638	7.85833476897595	8.29953324533849	7.92431653617457	7.85885938118567	7.49782581233365	7.7906462063559	7.7353631065251	7.69962403890614	7.93533876556366	8.16345482833973	6.84099999406489	7.69831738989024	7.93129465533749	8.24845383169542	8.3767878607973	8.25524240340541	8.21714820828441	8.20357241894757	8.10518333359864	8.30079786905932	8.39135082226435	8.33535267976197
slc12a2	6.01487991540666	6.5938855696342	6.16358567780152	5.91508869674834	5.09655788556976	5.82713612282818	5.91453056044567	5.99282620084898	6.04550019862634	6.25387489711432	5.4305873641727	6.32143947954579	6.20654301164307	5.84790272755474	5.63902315416548	6.0077081591981	5.6073424471338	6.56649751308043	6.30434566268227	7.23042601504502	6.96795592520238	6.61797326576179	7.1442406674807	6.82123314894418	6.75423025831901	6.33560080309109	6.29216000508889	5.20119785048497	5.98984382972524	5.8715851917705	5.79209346861435	6.58420608981054	6.2778960634485	5.80177042983839	6.24095385869946	6.31539468634655	6.02786155424503	5.88283327694572	5.0505121454116	5.80806244198227	5.76753006645706	5.88066569174083	5.70181129089307	5.78384006483515	6.11123584666546	6.62037790835872	7.05378505242125	7.22720129250282	6.83605553233514
slc12a5	7.31007939482503	7.28726299126742	7.47077053299358	7.20103947736798	7.51094698453807	7.40126214284074	7.56785716838025	7.48653414940865	7.58349824048526	6.40441604147986	7.03691246394869	7.73637770222709	7.66317379222422	7.4209018236326	7.62549316521899	7.52663235053545	7.36068452298361	7.45258095010965	7.64326432761104	7.24230612750231	7.51230761804173	7.30718826485859	7.83631863982008	7.2354263057362	7.57165494467896	7.37941536137027	7.2521089201276	5.53917271800068	7.36328488395389	7.34837365351974	6.85497916714216	7.38493678997178	6.80465476021907	6.98522585072649	6.99447133767948	6.80294617845856	7.11022325747909	7.55932204288791	6.82459796299972	6.83742153424432	7.04668924122183	7.17118295040142	6.89266400874847	6.74519354026456	6.97059879833807	7.3379141319942	7.24943045079571	7.01047440244873	6.62431383892373
slc1a1	7.20359242155787	6.93782515348944	7.56578936347965	7.51749693384678	6.48101654653227	7.27177684857461	6.96754375631956	6.91571416257336	7.09576080087716	7.29226027899256	7.44984609226034	7.05808727418663	7.30952798434656	6.47649776605488	6.99434351560897	6.60326454885001	7.20487864026433	7.71202687531799	7.70624865244598	6.74366676941024	7.13877053978285	6.02118942911822	6.87327511104157	6.78592032049551	6.1503114036273	5.77770627441344	6.62667008229787	6.29843531654354	6.40009225617754	5.67839352544608	5.93933692933307	6.73849000885397	6.8399774372041	5.37455952159376	6.25251744502853	6.64787669269333	5.95701814103588	4.75779164509408	6.0339754391444	5.61428046656834	4.76198877737839	5.30369466602235	5.39945584414552	5.26296829582447	6.73482050028648	6.62887925533184	6.36179724986994	6.14334865216424	6.12402833308431
slc1a2	7.81637275091126	6.98688990330665	7.37770596007622	6.7359858339255	6.24254698434625	6.39876161116798	8.20618540391884	7.16976741847802	7.98726058371335	6.93282006663069	8.28082150942599	5.28539752084767	8.0689393242707	8.20819832831906	7.54125691019651	4.91007241071565	7.64714391343793	6.34550474377917	6.23837917186721	6.09944249648732	6.63004134424599	5.50265699173266	4.92160904016215	6.65981642355767	5.17556795314506	5.86693250078397	6.98241740806528	5.90540197647439	5.90913560502491	7.35788585312364	7.31484539105435	6.81546230402089	6.15101649828869	6.03879272875204	5.77162360419136	6.357442038915	5.17389683890574	7.05215471244931	7.0666314880258	6.70327040623317	5.09127093880884	5.47500415074489	5.55853232839115	6.18167955313499	6.32926147115459	6.23029456256062	5.74822516559644	6.07668987405843	5.25253101431214
slc1a3	4.38416933548433	0.0794521581762555	2.64744253873327	2.34227767136272	0.132049361430745	2.83416711971344	5.06754794330954	1.8048329490744	2.05457102231828	0.292794115132343	0.980301744588109	4.72559884283127	3.24093310515666	3.73718594900453	0.140682080310966	0.203310302014614	0.657666526774622	0.167965838433875	3.76597491335707	3.24349284573497	0.457211203233027	0.236008220135118	1.74048292160724	4.38630812239247	1.88944394848315	0.150830124051803	0.788195570373138	0.147316208160961	1.26042256838538	2.54211984163069	1.47226004162416	5.48839546494705	4.33297282106614	3.19497065287815	2.07415431044334	4.46967697868735	5.19283960323685	0.538140411665622	0.158018590782285	3.50174612309735	0.0580846897389045	0.687100742733132	1.94776750653635	3.26623153971682	2.57473562154419	4.8451623337738	3.04004988215465	3.95633456753499	1.34934885750227
slc4a10	9.05131550958201	9.09973290308054	8.94553255997996	9.1895632895848	9.19920740291354	9.41249042229881	9.00969324648183	9.06325728007276	9.63555585652717	9.49700321707945	9.05192107819236	9.1454750087688	9.19633520484795	8.909899001507	9.09584931854292	8.88496784620695	9.2276807662529	9.12287723450771	9.08608114832967	9.3696171521756	9.51854846610718	9.49640597822579	9.08660601638612	9.20714370068648	9.37926647220037	9.63887611933754	9.21898690906725	9.0445195802818	9.72453540249142	9.66538106021897	9.49296906049843	9.59366530590716	10.0037973375358	10.1319384465324	8.73939504280537	9.73307173962208	10.2617792671359	9.29837124026569	9.95338905857393	9.90086136224942	10.275178899545	10.3771052478832	10.1543111328785	10.1393146989008	10.5445767604167	9.65229921564069	9.71313016692881	9.72638328753522	9.877688319283
sparcl1	3.71149953207716	1.08188224054555	4.25140658843493	5.73547533227135	2.76422490618345	8.6456828265366	4.33242982110211	3.3464735942162	3.07689937779678	8.59224054201775	3.48166641510437	6.01006536224963	2.36998093220886	5.30414422501192	9.82934773942565	8.04639400744366	5.61358713785509	4.05277574046884	8.44148807763458	4.71343595238769	2.89416003542598	3.29380393393455	3.92962702857091	4.12799176305906	7.66913425476192	8.13278027279745	6.80088433425666	3.97986474805501	9.62594444514501	10.1519360622193	9.51859028348274	9.47441847185951	10.0312467252959	10.875839756197	9.58292158106038	10.4880142809686	11.1876418408249	8.48696263260041	8.71379838467028	10.2696002204361	10.491827129589	10.999351368425	10.6750414653555	10.3942989115589	11.1007305605749	7.34046844807273	9.18746867190255	8.73713113505146	8.93925964400895
stambp	4.70745963403375	3.5432298387993	4.63913605756964	5.53263364414079	5.70242067597087	4.99646964719066	4.82298654763461	5.48023054091211	5.43173894559279	4.50108750510626	5.13451174988182	3.86702860969667	5.4702781719507	5.21684167906021	5.7408320608893	4.75640420607974	5.01901865168977	5.83188458635489	5.55469566854749	5.33727400776806	4.3639525005237	4.79527602800042	5.33245803578567	4.94310647530155	4.50996244355512	4.12150450774055	5.17873376014372	4.37868223959732	5.35725886143093	5.03637760894904	5.00174235423728	4.85804019415776	5.47741311146189	5.01278810020603	5.33616625341302	4.76033114073533	4.83610591511014	5.21976290455056	4.14123167594869	4.20390118697793	5.38151422677548	5.02081863685941	4.80564792571114	5.13911458966594	5.03342344205495	4.83112175609011	4.50361142423639	4.59288454985918	4.48086999638102
stx1b	3.78389421597132	4.15285616824719	3.73156656946732	3.77336827861238	3.16885733274345	4.12633906082536	3.23862210174175	3.97448278206523	3.6341208885394	3.29028416779956	3.73164487357582	2.92728151848494	3.62127651044036	2.7938353442554	3.11209674323851	3.69635433050217	3.56478591924044	3.10636071604188	3.38104645754205	3.93064367759878	3.89727295846528	3.93025345692085	4.27021592582838	3.27091684811605	3.85511086028801	2.41361466124572	3.61334022381741	2.19436226029946	3.59592418634602	3.93388550298402	4.00738461843289	3.12968048650108	3.1645909669997	3.82961578778513	4.14727755148673	3.86037855191173	3.87027928977849	3.91067644941858	4.0601066298217	3.91862752218832	3.96564734909185	3.65428441199929	4.16821319041099	3.28539452446818	2.80414754591778	3.95253914508495	3.88554449500387	3.53659045272419	3.63174060457352
syngap1	3.12599459343262	2.89580681718756	3.51570729297752	3.23796823416118	3.11667419090772	3.16890921103159	3.01905301828188	3.53630966467021	3.51348044961041	3.53747253480746	2.90521806230714	2.4791583211525	2.90243668745671	2.36611095325016	3.07718763188382	3.03123609578964	3.13623701949297	4.03587197916741	2.47493331416464	3.90458187029428	3.59894570418848	3.00260987172344	3.08363162959418	2.94067845461579	2.8913683999758	3.0570854711683	2.67689734385351	3.6595718311348	3.13427213973761	3.97869747393466	4.19873697115342	2.99550689630604	3.63156159893125	3.64784214237618	4.17507871786981	3.64009410704617	4.48743456909614	3.68345105178007	2.10475541676009	2.25877521021252	2.80695612664502	3.57263419179151	3.76568120429955	3.37843741965534	2.53456922120435	4.33513513857452	3.90598102634837	4.28618132272057	3.88863528987615
tgfb1	0.65505593128731	0.0408761910331941	2.35115654948707	1.24015454620833	0.738013738113457	0.960983474322412	3.13559223003124	1.88791023569016	1.70057673658975	1.40592777448957	0.088730145238941	1.9759587994049	1.10631414471716	0.14335188101754	0.487709425029053	2.06439533553219	0.518283488864015	3.54330470748024	0.327206883969275	1.98325551604908	1.75400645397681	1.01155304493586	2.84026760828043	3.94466936916979	0.227058658931618	0.106071668101421	0.651524714240484	1.34773378731184	0.339153807599701	1.15236155574058	1.23521469266795	3.04018949515029	1.31743096436728	1.76368861755663	0.583273135613485	1.09360764775515	0.306099596300923	0.489707346240816	0.17555077534841	1.94236241146078	0.792310781067838	1.46503207299995	1.74812546677625	1.44247544282594	0.340756423060273	1.19610182984094	1.37191174586897	1.11185918176643	0.658369435784674
tsc1	6.0710650035697	5.59232576847287	6.04762257841584	6.29689418783623	6.95715522000502	6.03759988383877	6.55072231706786	6.20266905461592	6.02515728433523	6.2353305322302	6.70430096908241	6.66276278395836	6.17512834445472	6.40719977112366	6.21008021689215	6.05090084299673	6.0112731077928	5.63540412090144	5.95849216446697	6.36967673048837	6.22138798177384	6.38845390367861	6.27686417851474	6.18253757288745	5.84405015023538	6.68798937632557	5.80911676763566	6.55107222067675	6.83602800416089	6.67057765107585	6.33853726577763	6.13569964245732	6.5721265961876	6.38338962969797	6.50682247529532	6.4399094874273	6.46668714952247	6.24802280410054	6.44662827149554	6.5504272796164	6.50710309062533	6.48222810062065	6.62250213366233	6.72816433107321	6.01484778748797	6.40503353359416	5.99030413986544	6.17588343383839	6.23866497421661
tsc2	5.564458349937	5.93125141301404	5.55080095275615	5.11079251323891	5.64394592261561	5.48432796397078	5.38423842269586	5.00075631493307	5.83609985411752	4.85351017744297	5.07863545050306	5.07232836319525	5.66696389340382	5.36062659281012	5.48717407034942	5.00664496515089	5.24438058122792	5.88204775372555	5.88396507692094	5.55917944019636	5.71061966318779	5.00980578034636	5.29215853231577	5.17521998223753	4.8917691243316	4.96605202401623	5.74966780463584	5.35784121838899	4.97494177986509	5.15956056899339	5.02097194088066	5.61620299659747	5.32619036644641	5.9051609701035	5.68281232222638	5.57952442495102	5.14674237416711	5.57350480426396	5.0487187764142	5.1945397937344	4.81784118008983	4.91290035095503	5.14124230467779	4.75429480680331	5.23837798711602	5.63243719871122	5.31839132441938	5.16143183157006	5.06590615037144
txnrd1	5.58678005277185	4.72533217137268	5.19992867032586	5.21846617339145	6.04696288854367	5.58636964417476	6.01466839345825	5.61519615646952	5.01355962726971	5.43969061687606	5.985521606071	5.59765601170233	4.72470810933091	4.87129021363757	5.14349750254473	5.18640468116133	5.27755224579339	4.98974802680496	5.36978925666375	5.41086919553888	4.36299581197405	5.29589931051549	5.1708796694759	6.05073153519749	5.80000864727902	5.47658096792951	5.90132767240943	5.62760683812965	5.09571010902862	5.29478834907673	4.96998943467528	4.86004754305535	5.0741795772349	4.88381091499757	5.1660827214153	5.18112203575369	5.68375174720082	5.66552437912376	5.13401635175551	4.69853521393587	4.50276275986215	5.30099493714736	5.43773010408189	4.7876560398477	4.82146328287093	5.1153092168987	4.94993687068823	5.03867014407927	5.12420900847519
ube3a	10.849442633989	10.5184681602157	10.7482811700184	11.0349340112162	10.9751781842901	11.2485459245182	10.6706183668127	10.8460659163116	11.167557076947	10.9853337741464	10.7543975037701	11.1766363706218	11.413361048066	11.1937225317762	10.9516200661535	11.2295616073509	11.1333055501481	11.5214877677114	11.3902163106514	11.3462784172845	11.4938713568169	11.462827890257	11.2734462452562	11.2632665004526	11.4618552152874	11.4122386134217	11.2153203412591	11.5030203562621	11.5734681174783	11.3958671378761	11.4930774648063	11.0032538740531	11.0337993884646	11.3306399056063	11.3362297656607	11.3898897967289	11.2477008881178	10.9628120143334	11.5370813574181	11.5018361401917	11.4055889377372	11.3040905975783	11.4361218006893	11.3391108776495	11.183611129603	10.8686501925689	10.8836213508207	10.7806195686915	10.668410624726
vdac1	5.7698552946804	7.38882582926602	5.53444296202329	5.89076136628012	5.82568947850537	5.4093454480946	6.10785208786898	5.77699855017039	5.86924613574193	6.28361642632596	6.53567756415411	5.72299191117914	5.83420302828885	5.31589368319005	7.34317460920774	6.17928113228677	6.82219541054368	4.9336901829047	6.25220085715554	6.38651041117324	6.20121353660749	6.44309953063269	6.35703922894643	6.57607780287136	6.4846315155724	6.69535163751888	6.63042090721151	6.02463417052093	5.83780476678797	5.49187970579281	5.16170350536041	5.89563683605596	6.23396971550684	5.50480564289022	5.00415753141305	5.62384608960957	5.97239949064173	6.26211796590023	6.41319107744811	5.54641080596398	6.16894042693802	6.21643410539758	5.97732778354154	5.8839291642838	5.61883417304858	5.55991269081881	5.84663797938199	5.3849135760149	5.90746755824004
vdac2	6.06800304428873	5.55170026478124	5.72262613287698	5.8720796438663	5.47375249948606	5.41037129613852	5.95383372952623	5.95060675133365	5.33771287587477	6.10529946322908	5.8493805788334	5.62101446376412	5.52588815039145	5.40660367424214	6.31408596973337	5.43387949981776	6.24972160362839	5.5647650101895	6.33102816743952	6.02885532020999	5.64441123204317	5.98088010432537	6.04120574017003	5.64528317483138	6.06172695505929	6.88068883082133	6.70054930331385	5.23647616314508	5.39501068601785	5.46676577131456	4.8970956646824	5.71853616386901	5.40056730233716	5.5425081777807	5.07705111115014	4.9461974696092	5.88912304772251	5.2647533443828	5.58203145550367	6.19360499605514	6.24042825194402	5.96279515771836	5.59165069677513	5.60350766082095	6.0039478035007	5.03638859931525	5.35586235861853	4.67300343567567	4.95711969052043
[truncated: 26 more columns]
