# Supplementary material for: A comparison of anatomic and cellular transcriptome structures across 40 human brain diseases
Source: PLoS Biol. 2023 Apr 20;21(4):e3002058. doi: 10.1371/journal.pbio.3002058 (PMC10118126; doi:10.1371/journal.pbio.3002058)
Supplement: S1 Data — (ZIP) [file pbio.3002058.s009.zip › Input/Cell_cluster_disease_matrices/ataxia.csv]

	inh l1-2 pax6 cdh12	inh l1-2 pax6 tnfaip8l3	inh l1 lamp5 nmbr	inh l1-4 lamp5 lcp2	inh l1-2 lamp5 dbp	inh l2-6 lamp5 ca1	inh l1 sst chrna4	inh l1-2 adarb2 mc4r	inh l1-2 sst bage2	inh l1-3 vip syt6	inh l1-2 vip tspan12	inh l1-4 vip chrna6	inh l1-3 vip adamtsl1	inh l1-4 vip penk	inh l2-6 vip qpct	inh l3-6 vip hs3st3a1	inh l1-2 vip pcdh20	inh l2-5 vip serpinf1	inh l2-5 vip tyr	inh l1-3 vip chrm2	inh l2-4 vip cbln1	inh l1-3 vip ccdc184	inh l1-3 vip ggh	inh l1-2 vip lbh	inh l2-3 vip casc6	inh l2-4 vip spag17	inh l1-4 vip oprm1	inh l3-6 sst npy	inh l3-6 sst hpgd	inh l4-6 sst b3gat2	inh l5-6 sst klhdc8a	inh l5-6 sst npm1p10	inh l4-6 sst gxylt2	inh l4-5 sst stk32a	inh l1-3 sst calb1	inh l3-5 sst adgrg6	inh l2-4 sst frzb	inh l5-6 sst th	inh l5-6 lhx6 glp1r	inh l5-6 pvalb lgr5	inh l4-5 pvalb mepe	inh l2-4 pvalb wfdc2	inh l4-6 pvalb sulf1	inh l5-6 sst mir548f2	inh l2-5 pvalb scube3	exc l2 lamp5 ltk	exc l2-4 linc00507 glp2r	exc l2-3 linc00507 frem3	exc l5-6 themis c1ql3
abcb7	5.37022113611515	5.50776198101822	5.78520055896925	6.01198329789691	5.35531268278133	5.18843376310848	5.59973048590807	6.24128534081666	5.83149042752017	5.12071646679643	5.95940271259411	5.23780422392195	5.76069573326842	6.29002659045072	5.34787007085558	5.80938666025502	5.44214830202336	5.93323293233958	6.15990220810421	6.18817103413488	5.40324044996355	5.18438940501722	4.99777789174292	5.74569206979821	5.31792447617531	6.6904613758684	5.87647569103609	5.70826974433791	4.93430560171017	5.27576173131309	5.04230813628663	5.73846900047483	5.61023644982932	6.08967864591745	5.78161386777202	5.87369928393626	5.5827263947447	4.80293454067123	6.0351124980659	6.0003800099226	5.69870994448984	5.73738148123034	5.68520404048768	5.54920185158521	5.16589224742052	5.61633858092548	5.90889863124622	5.27911057679251	5.34257607854674
arcn1	4.8794568014998	5.36825710034976	4.61298877213977	5.06036002021087	5.05534881964041	4.64142926779293	5.0632759933586	5.66153869739959	4.36689777845902	4.70390744830384	5.79454401356945	5.20585813867499	4.37665087312086	5.37259799537199	4.91466688615511	4.49821511888922	5.43707922637896	4.5264162940136	5.05348977699479	4.92798223560767	4.77709142230275	4.73179636529861	5.29724828668893	5.77608740225017	5.08912861629975	4.3170500402005	5.07571103171193	3.91489454528606	5.38692507485906	5.29857950766164	3.96445038715076	4.80613636076515	4.69520991398469	4.74050720759904	4.40424645930765	4.77185178145675	4.81645993548267	5.61878749195058	3.94996160883777	4.00840621109976	4.44052370977196	4.55445746835977	4.54731902807751	4.73503632317887	5.36732283521162	4.41433581820517	4.80581453829866	4.12917007011207	4.15073594104586
atp7a	4.0389178483011	4.32778980050888	3.56768677762131	3.54131787410611	3.86058129209936	3.05575930948967	3.08619055321861	3.13797263485214	3.21971110413491	5.18422143078474	3.07146497120433	4.04789587738296	3.88270708403856	4.5954922566265	3.69970803075459	3.2608276046047	3.55931024735859	3.6223215386688	3.37609836318727	3.85133576438988	4.88945350820581	3.75266342921677	3.17280731800003	3.60599751814349	2.49205203346518	3.66324516448991	4.22635823354008	1.02218128935642	3.84841070030954	3.48054749292429	2.99258039692839	3.06653162947645	2.94861073328431	4.29022059994889	3.84529057892043	4.12979053373356	3.72679724138215	4.24706614965107	2.88228584275669	4.19268470079216	2.76646740176949	3.46360864708708	4.56309116924655	4.24445174240446	0.383766988737634	3.04608833456724	3.48119785375919	3.56858754490497	3.21431123987542
cacna1a	5.58600423124596	6.03503498963248	8.04317721762867	8.53303284145764	8.04675877406739	8.64203696616852	7.72110897985547	8.2424118106539	7.89313149217567	5.34525432028067	6.27294977820011	6.76560424068835	7.31264237717042	6.78781764025382	6.70688731436804	7.592475156806	7.11274229760603	8.21792242832401	7.54250624316978	8.20879872584856	8.32608160286847	7.78561030752663	7.56390891911267	7.08128089532428	6.89654990898758	6.72351617280906	7.58010814998419	8.57347951462403	8.83513618289164	8.42559771473796	8.54728428590719	7.47585771622206	7.42658880464921	8.60507439538435	9.33960908164068	9.01797575202266	9.01316657193801	8.57094947013454	8.76280373240013	8.33715950545884	8.7895991499889	8.4963458713199	8.34221563175739	8.06267955905142	8.62316832254648	7.73215555158126	7.54328514763885	8.21400628436954	7.36852606980446
cacna1g	5.4006956405929	5.03628872897933	2.84376937289617	3.5600327909305	2.01236808025456	4.3529048962276	4.29470028936838	5.07305514378762	5.67216093171291	4.48470553445237	4.62431668250007	4.37210867972564	5.74052202994846	5.27435632317737	2.38715407398942	1.32766930450995	2.81026554991165	5.89290843414665	3.55282325747539	5.045373312649	5.30834489338577	4.64541667049769	4.18554108257772	5.32057238694977	5.14069380826161	3.73784436993742	2.32589531242579	2.80109444335113	5.13776285069587	5.39223258981624	4.46065426644771	3.78492900967662	4.56845623308165	5.74515269503454	5.58899054991695	5.79347637280092	5.67958840622755	3.7852007326788	2.27832587013656	0.340903724358631	3.13825705147792	4.55252060977417	4.69814206226842	3.70009294247096	4.24763215898181	4.24991570965457	3.68992341604355	4.77789649149345	5.37479592802543
cacna2d2	3.64719025971446	4.23694853975863	3.08384543661002	3.23575069870804	3.28401790976866	3.72986901826398	3.38792308246592	2.66540235410732	3.75219284451231	2.76598825627453	3.80337490716517	2.81332946693243	2.73674063161689	4.38024976893008	3.97267794579119	3.30659653667292	3.47467486966228	2.24173431392511	2.48839398408171	3.79822273074641	3.69470235937059	3.96142745941667	3.55140539651359	3.58261002358601	3.36526273676472	3.27543027482276	3.61857946848765	5.05243178831624	4.09385160036404	5.39298410228722	6.01611826915691	5.23771956325708	5.50129565324328	5.41813912545238	5.06734183212277	5.20984337904395	5.13994933481072	6.12077489380897	5.15177432983357	6.00192722486187	5.24316659875999	5.05923095879721	5.50868612399772	5.48544045445545	4.23411073220039	2.46400165586425	2.01542866935638	2.21549765670594	1.8050141970832
cacnb4	8.40643054576902	8.48061496711512	8.60901628264237	8.43394691458496	8.51434310661821	8.67784502206932	8.39311592239158	8.312061020167	8.80156649097018	9.30136705542175	8.12054997382964	8.74483968897805	7.97851204272349	7.66980170820088	7.97813263626802	6.41266163443109	7.87431143748642	7.47176469934861	8.03528205387058	7.83746318848911	7.71150123907626	7.70231933747469	6.65842901333614	7.57541013592325	7.84856410481149	8.5316455665084	7.33042816080897	8.83808971087963	9.35122711739249	9.3039610509625	9.68017520547045	9.08956700432531	9.07104791703927	9.00864624250645	8.4789052891122	8.46716399338266	9.1156368154008	9.22904015123105	9.52856332948729	9.38441922122366	9.40965047060249	9.4106492235402	9.53078882005599	9.32594405768399	8.565146110836	8.207925298253	8.64728478891719	8.61913715977647	8.48688078493357
ccdc88c	3.7797479999876	3.03431155134433	2.05447107000107	2.09400038788152	0.190308274691665	0.830711104849302	0.326468663176472	1.37412488309069	2.02959667105568	0.564348411910769	0.194523073585555	1.37681973750616	0.823320074294066	0.15630250502255	0.175153332798582	2.14581519746844	2.90440367083026	0.216411529318493	0.271593363210758	1.16240206055528	1.55274126503985	0.189794961588843	2.24244705535652	0.809674970200776	0.654207202996025	0.419731633482155	0.397532355882211	0.14172496267694	0.296839373638784	1.01756336263513	0.366649202052717	0.616340945450169	0.759185156225715	0.29874159067969	0.857180345893482	0.343476728884316	0.424972487626374	1.44541005953804	0.279901514173092	0.382936567566409	0.319033917558729	0.705306212259549	1.12219945048358	0.204268950640217	0.239707323207094	5.05619192744277	3.60578173009124	4.12583315438768	0.931781981328102
cp	0.0694455076673501	0.970619889363244	2.00085274101563	1.43501939000082	0.363169544973493	1.97740966239137	2.61426823577145	2.1239819843208	1.32364820134786	2.02478009496809	0.0907786413691294	0.0567603336813218	0.572319500644987	0	1.61831946728112	2.46552588425443	1.54700665627895	0.447405822586277	1.18226840894377	2.00146852218471	0.251982615977382	2.92866697524309	2.76368307687634	1.00286386568274	0.34212160115974	2.23752028630253	1.14707773695926	0.0762496972462365	0.0317517054088616	1.93570539428311	2.05776400249199	2.87908519516603	2.00647601832569	2.53924409079008	1.07087426053195	3.28618820678156	0.0131841893180255	0.0994141259902752	0.0607643695285744	3.28690749151385	1.10461598013659	1.59136084676295	1.9374326036632	0.461195415613304	0.466785335665447	2.2507824263622	1.23304387344087	1.45204657381663	1.47612288089945
egr3	0	0	0.518805813534496	0.00360975882216047	0	0.953474618571763	0	0.596389688162064	0	0.02720162426084	0.289918763309782	0	0.0114874864428184	0	0	0.00993734672482662	1.0674954534487	1.98966664544507	0.0120985421955431	0.0079823236043571	0.00990901298795955	1.28638866009551	0.013526420879468	0	0	0	1.76312118321565	2.50410400482163	2.98776112419162	1.35732658033429	2.91111840808531	2.23360784772385	0	0.419822310372182	1.91672407694689	1.54264250388566	0.51206709735619	3.55482571244473	0	0	1.55441929521078	0.195724990739743	1.86562761447587	0.108434581019342	2.26949371558005	4.58968133215016	4.39262233032753	4.13082106650922	4.38873515968447
fat2	3.00519746441967	0.132898693908975	2.48434124166104	2.3682991161839	1.68281472407096	1.81880546370275	2.4611975660067	1.41634835843949	1.88759560236005	3.12938312331726	2.44802405722095	1.80321153874794	2.66319292231243	3.66725460944385	5.3174127403964	3.99259482478078	2.91995736281789	3.07404161173846	3.42718238859885	3.55940783587559	4.20425419931736	4.22968411253311	3.78362507210345	2.08466488612731	2.42819516284346	0.91575331941749	3.03645323152533	4.32503465945412	3.89471679245915	5.19522151804028	4.63371596165083	4.921376872207	4.39015045036775	5.49001722009319	3.9266695513484	4.68659429651215	4.5807782882633	5.03101591975836	4.92840126079676	2.94403620137683	4.22160022097297	4.20067130802164	4.29592967213121	4.58577923703715	3.48748047102314	3.10298651620779	3.78694241978721	4.03179609280154	3.96453461713076
gabra1	10.0779719611866	10.5015396605584	9.56705082821441	9.48570253913304	9.7031254500194	8.72546510425815	9.49455761670124	9.22911849946114	9.55606532353506	9.29684189126204	10.1373728760606	10.0818482267114	8.92133843474214	6.48317778769641	9.38988081843364	8.94359934418144	9.94887953098978	9.02899092634631	9.47759941960579	9.48755990678379	9.04643212536934	9.47303639489422	9.27516166691077	9.8649806464827	10.1062933504702	10.252702090629	9.8200077120107	5.44539829926244	7.78993395767761	5.54879756157065	5.48643796942694	6.69384793457276	0.741995773394006	7.31005377104094	6.37607606107196	7.09924680506337	8.99267327500572	7.69984448366117	8.34361479510125	9.10268935932718	9.03332691044254	9.17487201724067	9.22825280262224	9.2356425842775	9.61894228243327	7.79233480570669	8.27648782557013	8.06200403038452	7.94022549094173
gabra4	6.89166603367009	7.25933864749629	7.79316437230857	8.10319323964298	7.79799606120691	7.64738082881745	7.89696723411868	7.9024622590766	7.18719729069303	6.6964335064876	6.90499732303821	7.05580479243243	7.45921214146919	6.33224735401941	6.49502533621957	5.38340189989458	7.75184619587541	7.86714622353629	7.74929264120169	6.99888626996091	7.30295661854877	7.53411654994736	5.86924280213184	7.78888471527225	7.86889963410663	7.60277950398028	7.42382153423404	7.51013175108767	7.83750100145386	7.49865328676831	7.30123877857882	7.69096520126906	6.7491661771437	7.3999017352632	6.49578027704234	7.33908064941167	7.85600412854568	8.12269896779841	7.14652007970951	7.8389067429608	7.62090258479374	7.82376801703127	7.81457600979548	7.52732677576054	3.79194112377148	7.55350503264881	7.4819861343469	7.43130593209117	7.25699731716798
grm1	6.39151117068381	5.4729426230902	5.01119338188808	2.37881075725182	1.6994787408245	2.65711292513331	7.80355900024442	7.22325988423609	8.35787357321242	5.52059498755756	6.72258077564158	4.82627293800277	7.15786998247641	8.36291733360941	8.61818109019529	9.25438559281742	5.71641355002968	1.1453461678596	2.76439556479534	3.73891343898802	1.50012882523794	1.41703646455397	7.45356464793723	6.76624177742041	5.19215043785987	6.47786996758868	7.11790804261327	8.15643104726252	9.07176504576416	9.31127655583176	9.67259099327832	10.0215407148827	9.59858287176093	8.77105661421701	7.363723787015	7.35979865854932	3.33977840068727	9.75949068994587	7.59671148272852	6.73955029744038	5.06640114921973	2.68687516464718	2.86979784856495	6.4135087194118	0.282158296323719	8.75158533296614	7.97636098280754	8.61096250068568	9.08422429479222
hcn1	8.84148747700399	7.6724675974661	9.1685946354313	9.05484561623355	8.96669132394176	9.43627277288652	9.624611580472	9.71959072884081	9.35967707394518	8.43464862369793	9.44516354094363	9.32051631763195	9.46069171927718	9.27883773927959	8.18688398353597	8.28192213834692	8.31901994132569	9.07912995508451	8.69856015530875	9.09557795863626	8.54883892792229	8.14292091421295	8.33344803695648	7.96339547934557	8.74577264338575	9.26021070328672	8.51270488931685	8.42626208613319	9.39342290109175	8.62557001880766	9.45158374027653	8.55388083423125	8.76847131412164	8.86747878964315	10.0920705883375	9.69656841932699	9.61647730803943	8.92111177212296	10.2334487342311	9.86724449862019	10.3560547506222	10.1466154707397	9.86316095029681	9.93482666698959	10.2867080047553	8.48617013763849	9.17548068135522	9.35526419731192	9.00067879596001
mme	1.0889377773696	0.251823417268971	0.68384904632207	0.528917724116634	1.83415963443304	0.789743855590045	0.884835062200473	0.702612333805697	0.422931892483902	1.37871774745413	0.249883514016352	0.399549235481779	0.672911091985452	2.76525672497127	0.218402267244406	1.2616786575831	3.70626543918302	4.57399586405817	1.60408057776855	3.07472512921139	7.28721489223742	4.56397958577398	3.26553112724317	4.44233047560819	3.76362547692823	5.0372487709329	4.32779078474753	1.25943068513059	2.99455409216649	2.19656329678872	1.15406836889859	0.306050341094375	1.17084040553686	0.438231522427378	6.23120210532406	4.4216797246837	5.52200552459121	0.144760751084149	0.733128698481573	3.89898138539854	3.58962792240167	2.83919649018357	4.52310369588363	0.226163228137217	7.63749052356366	0.298241281240565	0.270747438069748	0.709689682039462	0.54604860443392
npc1	3.95736591741175	3.36538809474441	4.96248720503117	4.14822071309523	3.07458215884614	4.20820587001443	4.88300191790732	4.13064403156316	4.66553279253669	4.21068326514551	3.78420525759589	5.38744657151445	4.388365350595	4.62558746165054	5.61103554184013	5.14909711009794	4.54680039619054	4.40073321301036	5.08548818068723	4.80712845268674	4.4597323236357	4.40533666912387	4.20095132066693	2.83945737773652	4.84672577322518	4.0025731850272	5.27072914914478	4.35081142336597	3.66129526628945	4.06433302967435	4.92304694236271	4.41645078320928	4.30409065691688	4.82926064355257	4.42743199304304	4.59124514297448	4.5448330971423	2.63635803806995	3.46436244596912	4.82950340340222	3.96567976050544	4.24648310847835	4.04405701395369	4.48457203480171	3.24424698755213	4.27130293123023	4.11231313836457	4.24095378240021	4.59828063270949
pld3	7.39333836931321	7.40291424943698	7.56853121402282	7.22605424440858	7.51084619847169	7.26179208261167	7.972184979549	7.48662468441716	7.68792633963433	7.13413456854417	7.5228216792893	7.6365204382507	7.93399190778688	7.55678100269666	7.65111413483678	7.38383913928319	7.62940966364941	7.38516663392298	7.77162158394446	7.74568924661798	7.79849914805444	7.91389252842428	7.74076474887763	7.57679632066655	7.75684223134549	7.70704612304105	7.82173380912945	6.83314815754939	7.17434019893764	7.46240803934618	7.08948819329374	7.29898990304981	7.29814662889842	7.23232383281121	6.62242130712129	7.03237628255857	6.95263386358753	7.44483608135918	7.08946478219825	6.96707105628029	6.96848190905043	6.84572926758405	6.84278063611234	6.5343098867561	6.70552083766955	6.52451429083688	6.49889403207517	6.13343056842801	6.4040352282696
pum1	7.43917579950648	6.8113525993132	7.05787662737437	7.11484746151868	6.50410455260613	6.80688300631693	7.0602571127577	7.06959938641218	6.90767628974803	7.42494878588167	7.165347107711	7.23647855490619	6.97497641441715	7.11379101893859	7.19223194871915	7.43774599780538	7.13190314668399	7.22628260935131	6.84428973128389	6.89210318682691	6.93134987988487	7.24740035888465	6.84516697653532	7.20154692441299	6.69977328883007	6.87034326395915	6.76808359732249	6.70921673431399	7.13969817240178	6.69825473965292	6.5241318648323	6.90882851604021	6.28958717225005	6.52997847897703	6.74255358713777	6.83640135762611	6.7719911892208	7.39851361182346	6.9349844287938	6.53700495131874	6.44334026533378	6.6210040571249	6.52533757323151	6.79612269528545	6.6444924222465	6.82747659790608	6.82115966164303	6.66220635433052	6.74753442781478
scn8a	7.65003756235193	7.95011901871474	7.30345152139105	7.76723255947639	7.9781518555583	7.98681623181896	7.89898019588475	7.54161446115115	7.60110864778625	7.47344146588809	7.70167366004916	7.7189497065955	7.522233559503	7.65266401221023	7.44780973742404	7.92240209935628	7.76199241957261	8.39686710393301	8.2179174515621	7.83703560593285	8.10628288412863	7.9895941396965	7.73513084396712	7.38954592574434	7.9775307245366	8.12518606522465	7.82640557014638	7.85833476897595	8.29953324533849	7.92431653617457	7.85885938118567	7.49782581233365	7.7906462063559	7.7353631065251	7.69962403890614	7.93533876556366	8.16345482833973	6.84099999406489	7.69831738989024	7.93129465533749	8.24845383169542	8.3767878607973	8.25524240340541	8.21714820828441	8.20357241894757	8.10518333359864	8.30079786905932	8.39135082226435	8.33535267976197
slc2a1	3.0019844141574	2.45694710074547	2.82303193022068	2.82551423690408	3.47454179807326	3.0235433124632	0.244045789640863	1.3113282609288	2.67748569116951	3.71932180988065	3.03767631906008	3.21231475152624	2.60999023180071	2.10204740117115	3.67033524757326	3.82308974711685	3.41625658885813	2.86708069567908	2.34499470974669	2.16790737685541	3.22208219824641	3.33930663505285	3.81120783798634	1.32689711418298	2.64007266453365	3.75058802621613	4.26233814500598	3.18618406181527	2.36445720818586	2.4095197070473	2.81657922810652	2.37931281783774	3.38974116358753	2.01288563829064	1.81713278061516	2.62475790254037	1.22814610704786	4.42339382903112	3.71485101472745	1.62428790633102	2.67157069658628	2.28603266459869	2.20526297117735	3.52799523850324	1.92005730402754	1.99401176621777	1.18599742827816	1.8309743016853	2.16498198105852
trpc3	0.809547799896373	6.0894377689237	7.85272362426565	9.19506111774007	8.76296132599804	6.92496567050387	2.08991808481917	0.230970155861833	2.22138527483412	5.23576879324703	0.0769177473573493	4.23814560420265	0.0567800128248733	0.146742276429444	1.33903473893318	0.384761360846427	0.0730561085228148	2.00526092176737	0.0937547443380604	1.78350023838868	0.381620829524425	0.101610344290615	0.703138450221271	1.63930533822061	3.60728059540228	5.29458141883467	5.01866176737608	0	0.0653839148904952	1.5375058080221	0.0102003231601129	4.2517705894626	0.029051737830222	1.3548041871254	0.64172145383788	1.80451620483733	3.40985713984046	3.8602099773593	4.36579120475903	6.32464015520285	4.38544139142699	2.70830798906767	4.11984999559358	3.19629826676153	6.71249260920653	0.874349395491105	1.6059522445493	2.1735310757102	1.9610079681956
[truncated: 26 more columns]
