# Supplementary material for: A comparison of anatomic and cellular transcriptome structures across 40 human brain diseases
Source: PLoS Biol. 2023 Apr 20;21(4):e3002058. doi: 10.1371/journal.pbio.3002058 (PMC10118126; doi:10.1371/journal.pbio.3002058)
Supplement: S1 Data — (ZIP) [file pbio.3002058.s009.zip › Input/Cell_cluster_disease_matrices/williams_syndrome.csv]

	inh l1-2 pax6 cdh12	inh l1-2 pax6 tnfaip8l3	inh l1 lamp5 nmbr	inh l1-4 lamp5 lcp2	inh l1-2 lamp5 dbp	inh l2-6 lamp5 ca1	inh l1 sst chrna4	inh l1-2 adarb2 mc4r	inh l1-2 sst bage2	inh l1-3 vip syt6	inh l1-2 vip tspan12	inh l1-4 vip chrna6	inh l1-3 vip adamtsl1	inh l1-4 vip penk	inh l2-6 vip qpct	inh l3-6 vip hs3st3a1	inh l1-2 vip pcdh20	inh l2-5 vip serpinf1	inh l2-5 vip tyr	inh l1-3 vip chrm2	inh l2-4 vip cbln1	inh l1-3 vip ccdc184	inh l1-3 vip ggh	inh l1-2 vip lbh	inh l2-3 vip casc6	inh l2-4 vip spag17	inh l1-4 vip oprm1	inh l3-6 sst npy	inh l3-6 sst hpgd	inh l4-6 sst b3gat2	inh l5-6 sst klhdc8a	inh l5-6 sst npm1p10	inh l4-6 sst gxylt2	inh l4-5 sst stk32a	inh l1-3 sst calb1	inh l3-5 sst adgrg6	inh l2-4 sst frzb	inh l5-6 sst th	inh l5-6 lhx6 glp1r	inh l5-6 pvalb lgr5	inh l4-5 pvalb mepe	inh l2-4 pvalb wfdc2	inh l4-6 pvalb sulf1	inh l5-6 sst mir548f2	inh l2-5 pvalb scube3	exc l2 lamp5 ltk	exc l2-4 linc00507 glp2r	exc l2-3 linc00507 frem3	exc l5-6 themis c1ql3
baz1b	5.95554343764549	5.27976136556167	5.98497594629935	5.7194268815761	5.55698725594517	5.47328071085485	5.7907363348876	6.00684801947729	5.95035969467713	5.6052833426465	6.42323644842905	5.48024896274532	5.79247459092958	5.79236239939342	6.16030186151548	5.94302651256711	6.10412946721939	4.97349693901398	5.12561184355724	5.93991202418151	6.01426467531275	5.74406123393147	5.61786060351794	5.60107337296494	5.72883777135739	5.99467973191754	5.59479037178708	5.47177502105287	5.76010462116203	6.18029965926167	6.00160905985896	5.50800389507222	5.45448157788185	5.9868047781953	6.32235164403948	5.97253206483857	4.94058446065485	5.5189190512365	5.2876078553928	6.03847064191906	5.56954395254208	5.65591820422643	5.67679799540319	4.56860189327253	5.3908733182236	5.90484195749275	6.07604146365277	5.58979284385282	5.46060136669812
bcl7b	3.77729337356054	4.59819877718286	3.25632079679343	3.88529605746903	3.66983916420185	3.35287585927748	3.07535634804995	1.91277355201444	3.28061198514946	3.2810827073783	3.88723246166752	4.3616271915393	3.6918455278857	2.93480637019055	3.62570474069137	2.94008516776603	3.64515731775357	1.83314499936826	3.35855699477551	2.56536069583233	2.99982650548977	3.33633038181869	3.59004373083598	2.49679758447002	3.55993362138113	4.05008190528202	2.7411947524781	0.893727750752858	3.2642352200785	3.88094387480389	2.98871609401494	2.21331508322066	4.09294378927468	2.62363248678983	3.20919387554026	2.78947718020485	2.03214049028058	3.28020921404456	1.57819329310922	3.45235318180873	3.28266818646026	3.18487220169669	2.85722046456688	2.8451357116398	3.71757444799505	3.37993150727259	3.2960213318662	3.0614601177225	3.24527533228595
cldn3	0.809623182784847	0.156444768669828	0.018818228210476	0.0200097500868745	0	0	0.0182479772209878	0	0	0	0	0	0	0	0	0	1.53541437257008	0	0	0.59207126651058	0	0	0	0	0	0	0	0	0	0.0229644441366542	0.0116412091555315	0	0	0	0	0	0.112062187487424	0	0.041026043333243	0	0	0.022384061181099	0	0	0	0.0075871752494227	0	0.0033873598546953	0.000995294208358801
cldn4	0.00852589097228521	0	0.0127478054182147	0	0	0.106202297707736	0	0	0	0	0	0	0.373862831646229	0	0	0.179358317789525	0.902534238669729	0	0.500836180802689	0.262616490331226	0.139330415938661	0	0.576348273622245	0.31450063757992	0.758207813671716	0	0	0	0	0	0	0	0	0	0.735413422585384	0.566359729108221	0.0118962774388622	1.4168749978149	0.567047984497269	0	0	0.0152144034287486	0.150116053735532	0.131799108293232	0.191526565187163	0.307641171512588	0.105438462015696	0.216590098079492	0.188367284538141
clip2	5.32607133070361	4.77493356146709	5.31036629830886	5.11279144495034	5.19466900983825	5.50076541170632	5.17118040125674	5.50033839170199	5.29896251034285	5.11371424936964	5.54129489967202	4.77535348617089	5.13541215009685	5.53042225640479	4.79548696215249	5.3118213219264	5.00064275777376	4.10683572468796	4.73996364325924	4.8948735302737	4.79023301135682	5.21831465712784	4.55683708933695	5.07440610208882	4.9527146932009	4.60212842846718	5.43453415751752	5.4354002381563	5.54176416725962	5.69812816802336	5.8197976830641	5.20562006673464	5.08125908723046	5.08319889866863	5.69092742428573	5.47432084370487	5.50434835200885	4.26921422025732	5.37035088400528	4.58835485377923	4.9702858494811	5.10471909106367	5.19019012705664	5.14505296728747	5.19232516993519	4.95886911667853	4.89450348827759	5.43486337610291	5.30775273082868
dlg4	2.15071930649908	1.67657870971184	2.41484769124388	2.60023461355969	3.39054422310698	2.47564947339815	3.25114459627957	2.87506301878192	2.29258921019942	1.61987328483834	2.65961751931436	3.4610240518606	2.06883763090416	1.58803481243322	2.06515367629603	2.17605342314542	1.406067432306	2.61629605411085	1.3722546453161	2.43392865283634	1.71110151488223	3.01393176053908	2.79317764316187	1.68909493203902	1.76525734035672	2.19030309062382	2.17915606540473	2.35904729716634	2.26636585694282	2.41001168420635	2.53225039681086	2.07209276298713	1.14287999176205	1.70639532738422	2.99468765983335	2.8126772110983	2.40648793556805	2.56193955165913	2.10293515595709	1.49798058585193	1.5265742174239	2.39494246934472	2.77133849693601	1.90330626247033	2.01290551330193	2.6957023726348	2.66426275569612	2.72101860339178	2.11459667172937
eln	5.05913758921433	1.67464183580972	1.38835774531594	1.94455511070881	1.91627939256683	2.68177375087013	4.22625141895143	5.31350307923288	5.17358353770826	4.44024785544128	5.09790806482817	5.7238162331725	5.53355412266103	3.39005380432986	5.88098909590607	5.35446909042472	6.07163023529615	5.32537382124726	4.02090750185321	3.26855479280221	4.19485722705351	3.52013427168638	4.28642222091479	3.91468264170665	2.98055691494287	3.16230221629646	5.17990493504723	0.255551007550899	0.340869745353426	0.460005749470313	1.31112559381389	2.06471647001278	0.303451001719548	0.768885965707674	0.797828876552726	1.45498236593444	0.497125075191039	2.4686883288727	1.05384480386319	0.428093067227804	1.26093435795437	1.00779936897503	1.03594387104515	0.570354214758144	0.421872174140354	2.52387783405219	3.22816342735727	1.40266619220747	0.932276576549631
fkbp6	0.212181779222538	0.0862361309204089	0.522000481630085	0.276427390793622	0.130776631553194	0.297475876828057	0.138350399436448	0.207960338212695	0.344581422835942	0.172416595128789	0.109826586630296	0.0667633907658961	0.243393005092703	0.168868420801489	0.0922914124141706	0.211704595707282	0.876615821443013	0.28863789525077	0.928312473815254	0.81363244207491	0.264871361586261	0.157759833704355	0.820669883412408	0.216005239206238	0.237397144113923	0.273198252958787	1.51851921133958	0.0425245467267293	0.267446303256667	0.51132054387373	0.255995702612868	0.231636706143563	0.0820845775309792	0.289734364041553	0.411446833814056	0.349718864407854	0.202336445636689	0.0693689130142457	0.280934809796562	1.10632890028375	0.199080830899018	0.668645979874189	0.53470514197033	0.302713831778126	0.209623209966842	0.313513848863106	0.165758656299955	0.309430133016973	0.205495575041686
fzd9	1.45653572972658	0	0.104879875144317	0.545202752041595	0	0.518429168258345	0	0.00618005384491722	0.0249317003293925	0.0278224067192394	0	0	1.24299968212754	1.30654732496832	0	2.30399768193611	0.467246943537077	0	0.673460311068133	0.913495410350433	2.08158931481059	0.968232129600598	1.99384769535794	0.31688969370536	0.840832519755795	0.158462757214959	0	2.02889876540688	0	0.00499444396970904	0.358469652980047	0.471583753958204	0	0	0.115444914450471	0.824070407368818	0.0383294098435666	0	0	0.0828462931265975	0	0.129728449764641	0	0.0691816055401988	0	0.0993873965072005	0	0.15701545504234	0.106324231054475
gtf2i	5.70087412589298	5.41047950551311	5.51909932886984	5.65633761960149	4.25699326350648	5.45444012175179	5.3416968947505	5.3759009670672	5.36477866691829	5.89846184204229	5.96587176703693	6.0309539916356	4.92817416001286	5.31791977437893	4.42618020358492	5.65589102098745	5.80604482401994	5.44946200020515	4.82000838236879	5.89270163337653	5.33923610350999	5.75270123213162	5.49161839884711	5.47273372350233	5.20293953642763	5.33763510248025	5.47348821295466	4.94976229130977	5.18498083922444	5.34516215263876	5.19884771203833	4.88715333891244	4.54583125715378	5.43701595406357	5.50311271945221	4.77667516116747	5.04735908769027	5.297183711409	4.59603586046547	5.03774768188406	4.99591454975975	5.151124134299	5.21888615063345	5.09294399217695	5.52967916823156	5.51174632961087	5.0448994113056	5.13956076569743	4.8553852927223
gtf2ird1	5.3357001926626	5.63746401032348	5.75415643162594	5.71594414944516	5.41279774709997	5.58013682943344	5.12136052861083	5.79437931761278	6.10934263008736	5.72833711549157	6.33504151084675	6.29643611553159	5.01185582036898	6.79187426466397	6.14854902271706	5.74429257400592	4.96670353093482	6.06909248800022	5.06345160146744	6.3740449848983	6.72650369952618	5.83064994729228	5.66006048948213	5.4763156111397	5.64062986387973	6.30154998752789	6.29296290281162	4.87219452366866	4.73574598345722	5.16602216627057	4.89901578416563	4.59689150318302	4.62662685006625	5.41744762603567	5.34595541075342	4.81938048428189	5.2322539822307	5.57986216485796	5.2634878066935	5.70147470245018	5.57257978910529	5.75403368170862	5.70498904038274	5.24180586958533	6.22098120712168	4.71778733840619	3.9300731665741	4.88159223806214	3.47907505431067
limk1	2.91719779258238	2.7003949939016	2.76844943864628	2.97292736231325	3.83329670572072	2.96048246299864	2.21406352060453	3.0812901447543	3.36639396599233	1.82951053740702	2.35851427791144	1.77015833817888	2.4192831208097	2.64868992915788	3.41985279858816	2.91303413005004	2.85667206616501	2.98538439069628	2.99620154552515	2.53632842868089	3.43027084595524	2.67226845874341	3.36441154181769	3.72547289715369	2.71338496414644	1.89853149548712	3.60625182246321	2.55873507479369	3.81653263859902	3.64885628680606	3.86175954518939	3.27337338855567	2.73757895540177	3.79954752700097	3.52595729905383	3.45958460177724	3.72165219147368	2.2780388845309	3.49949283793287	4.15314968484668	3.55829879005365	3.57858264340954	3.56132829957828	3.9102408435343	3.38546567526438	2.60119676308218	2.97188556663088	2.8568402978256	2.95934384816779
mlxipl	4.93978883707193	3.35902408310578	4.34537830610469	1.13345587852633	0.523991539221737	3.65153058070012	4.02717724380812	4.1328297527424	4.51742587687603	4.18606428402973	5.11329692228582	5.02740872168518	3.89183231788111	4.97913193786831	4.00631616744949	5.12689808139795	4.57510339709897	5.89089278663113	4.86977131203658	4.89712943545382	5.39589642812982	5.38742505764527	4.31844857977242	4.88769265752127	5.22978810201481	5.52700017012023	5.77454497219093	4.35506789688864	5.53666266447171	5.01899424664092	5.85344851658381	5.151836619375	4.73481904415619	2.98261642202391	4.04884319500613	5.14091039383286	5.05286680934672	5.82204047175177	5.74771601041132	5.23163462426789	5.46691544427204	4.67462341449175	5.21581898077692	5.1844911085017	4.94164906980935	3.83732005474341	4.80121088298569	4.68956652642431	4.74928745453231
pom121	5.12752957197564	5.13765090063595	5.37642146200959	5.44350955138418	4.79134728120419	5.47212458251315	5.75451326128078	5.48119139423483	5.70356473212179	5.21698865667448	5.34018043126143	5.27415757469734	5.72078523504795	6.0868135884935	5.51766359372354	5.1400745976845	5.27839466729304	5.27225921318104	5.24132550257899	5.39321958074548	5.60725937580022	5.45110044051196	4.83245081119565	5.2890984366048	5.556271863077	5.38133113848742	5.22584498413392	4.91022686259304	5.08172006594518	5.1591293384418	5.32118740548531	5.38242191840071	5.10806146556379	5.56634352261933	5.42915064512326	5.24140765335678	5.46307176195058	5.78833984513578	5.3221967357583	5.35059703004034	5.31433257986688	5.50030626448811	5.70089121103394	5.77110120354005	5.57436812765443	5.69783977665049	5.50929610050031	5.42059453774701	5.35986521722841
rfc2	1.81626676086297	4.30263495999176	2.64218528109816	2.96132350547521	3.12024818735089	2.04343347532789	4.49839184577811	3.93885153172564	1.74794338000991	2.23523352165353	0.981274473286064	0.214953035197337	3.50078283271366	1.43373344593292	1.99577913144245	1.22690557389574	3.32979571406159	0.445839191044788	3.58393379906329	2.55493916425722	0.840632435709654	1.30029855396776	1.07792331194414	1.83674353473375	0.134497463766166	0.380592618678928	3.72185528000303	0.257114609228603	1.50484991391708	1.98616219864706	1.83493586965205	2.69701801230743	1.8037664663159	2.58143751944002	3.77675509156963	3.03946805242452	1.60412015617126	3.78295188682527	2.66968862468315	3.36182483112367	2.33374355006221	1.68317469042252	2.80856832615936	0.940577090457615	0.711911170936249	2.5642660925391	2.77171348831904	2.18245391854515	2.29574625144933
tbl2	3.39910579500729	3.24274082425848	3.28812571870972	3.1997301613991	1.80297125576161	3.23887777401907	3.27002400046336	2.50748605436374	1.96197745811892	3.33390167609337	3.36042476451442	2.04659673521968	3.17391831576769	2.83486538624634	2.67852508813373	3.10310771525533	2.84562920534225	4.1895383393198	3.25469747983385	3.47000874335717	3.38626514315168	3.66601729960302	3.75397801845027	3.4138519059077	3.70927123421234	1.09748195955498	3.57240804310432	3.58477192014138	3.504874563981	3.35395040251244	2.13184007403453	3.61333237279607	2.93100117999335	3.21668541406865	2.38315569453361	3.19516362722515	3.54582209118748	2.84452163998556	1.58886816314123	2.30550793834858	1.69140543325936	2.70796519622603	3.02659518210128	1.92302253729257	3.24558988215026	2.46197693535654	2.92040417573565	2.11998969482048	2.49572301864769
wbscr22	4.96160420782099	4.3722970791824	4.78657614258721	4.48825465446304	4.67113632703201	4.62835407208545	4.6987352589419	4.8441455926412	4.460373242281	4.40604293341678	5.42851106543767	4.96724600087999	5.20377318504781	3.26816650892666	3.17001811959302	4.40938252774704	4.65422529614732	4.34497270604478	5.03533643993973	4.81335408000867	4.1397410438889	5.04917218353884	4.53416041256335	5.07516463838855	4.84490391518944	4.15478407846136	3.92210315748294	5.06708211881713	4.61014486966479	4.41996762036596	3.75219912820745	4.50125737005644	3.67932205817534	4.88807824382983	4.24087598254039	3.31238235234593	4.43600888407305	4.1141696729296	4.59377810952792	4.1772544080802	4.53428461818947	4.70227856677498	4.01057933316874	4.10592557741153	4.85503855814191	3.92873918695874	3.63355771091289	3.36593960905639	3.7301657491709
wbscr27	0.792239296237719	0.372677135256049	0.106612027828701	0.505200211315681	0.192740391851778	0.357461786205703	1.24068486353944	0.332927166533838	1.46091916715657	0	0.0524199286832202	0	0.153789761372548	1.71807943643786	0.398265557525442	0.65133940908965	0.090333533085302	0.136992443766576	0.0909238701794782	0.83384113820988	0.0462091431015595	0.475505133808852	1.10471344255373	1.26705302719734	0.587944804208117	1.11382718942704	0.0181044098438827	0.0305979787957196	0.313675414865796	0.986384684334998	0.636881922194961	0.0657809048394919	0.960050900825983	1.01026815332636	1.16484957644747	0.212383578738424	0.30897913378367	0.0320137285645015	0.068755217032819	0.997298572276411	0.605477863424703	0.614583314800612	0.27510484937004	0.33042919990096	0.042789986228318	0.820988099134034	1.19806487071565	0.757807637381968	0.796529172493362
[truncated: 26 more columns]
