# Supplementary material for: A comparison of anatomic and cellular transcriptome structures across 40 human brain diseases
Source: PLoS Biol. 2023 Apr 20;21(4):e3002058. doi: 10.1371/journal.pbio.3002058 (PMC10118126; doi:10.1371/journal.pbio.3002058)
Supplement: S1 Data — (ZIP) [file pbio.3002058.s009.zip › Input/Cell_cluster_disease_matrices/amphetamine-related_disorders.csv]

	inh l1-2 pax6 cdh12	inh l1-2 pax6 tnfaip8l3	inh l1 lamp5 nmbr	inh l1-4 lamp5 lcp2	inh l1-2 lamp5 dbp	inh l2-6 lamp5 ca1	inh l1 sst chrna4	inh l1-2 adarb2 mc4r	inh l1-2 sst bage2	inh l1-3 vip syt6	inh l1-2 vip tspan12	inh l1-4 vip chrna6	inh l1-3 vip adamtsl1	inh l1-4 vip penk	inh l2-6 vip qpct	inh l3-6 vip hs3st3a1	inh l1-2 vip pcdh20	inh l2-5 vip serpinf1	inh l2-5 vip tyr	inh l1-3 vip chrm2	inh l2-4 vip cbln1	inh l1-3 vip ccdc184	inh l1-3 vip ggh	inh l1-2 vip lbh	inh l2-3 vip casc6	inh l2-4 vip spag17	inh l1-4 vip oprm1	inh l3-6 sst npy	inh l3-6 sst hpgd	inh l4-6 sst b3gat2	inh l5-6 sst klhdc8a	inh l5-6 sst npm1p10	inh l4-6 sst gxylt2	inh l4-5 sst stk32a	inh l1-3 sst calb1	inh l3-5 sst adgrg6	inh l2-4 sst frzb	inh l5-6 sst th	inh l5-6 lhx6 glp1r	inh l5-6 pvalb lgr5	inh l4-5 pvalb mepe	inh l2-4 pvalb wfdc2	inh l4-6 pvalb sulf1	inh l5-6 sst mir548f2	inh l2-5 pvalb scube3	exc l2 lamp5 ltk	exc l2-4 linc00507 glp2r	exc l2-3 linc00507 frem3	exc l5-6 themis c1ql3
ache	3.62210829114721	5.06825564208856	4.33398455183904	3.24013724253438	3.15726855573056	3.07324465622449	4.32355291654795	4.10196213774991	4.05684423552342	3.91081876060158	3.88757320836185	3.50956968103241	4.01256710745406	3.45524307954738	5.61778373344105	5.29513723608553	5.1801469853385	5.23562829425671	4.99816709586515	4.98166284559723	3.56738192076991	5.47688218610701	5.52458879067044	4.46627603784617	5.34846752898579	4.59458245069407	5.46106259988129	3.69024198240446	3.35947971202771	3.78709464019901	3.82061047052308	4.20612322483813	3.59456215954633	4.12670451909202	2.04060236895024	3.3187264825304	2.11041632273624	4.51570558697873	4.4623182843042	4.19532812574524	2.79213391609053	2.53677730197721	2.62969940566433	2.92400833717808	3.44852997757445	2.27541794245154	2.0077356680284	1.77684435344218	1.65666683875519
acsl6	7.24035972771336	5.73059817149431	5.9299465855034	6.43809181352361	6.8377876960998	6.59138621556004	6.11701770416291	7.00825061109456	6.55570781238611	6.8327540502023	7.30490400039384	6.59405929086886	6.43859478111227	6.99546852703444	6.40493815903705	6.20590575225784	7.02584499116135	6.79340784117707	6.73252224056565	7.21743721722502	6.77432529035755	7.46921619157465	6.4031594991071	7.14252973719861	7.21851293968309	7.86493228258788	7.53270272814184	6.25539207750282	6.74027196572899	6.77472815296243	6.74882363106811	6.79398431512023	7.22680872768896	6.9100819894681	6.90382499580533	6.83060325479669	7.48160684101708	6.93900584213824	7.61583465244521	7.41613327569347	7.47743890461421	7.61691301784486	7.35274943049742	7.47100115662101	7.07525330979284	5.94109450681616	6.38552717339314	5.85033714019538	6.03528772481862
adora2a	0	0	0	0.105585818887339	0	0	0	0	0	0	0	0	0	0	0	0	0	0	0	0	0	0	0	0	0	0.0197671306115441	0	0	0.239713254021364	0	0	0.0176889349037975	0.207038435783112	0	0	0	0	0	0.119445944742134	0	0	0.0913378616454468	0	0.0208065581209004	0	0	0.0249558128358123	0.00610213876074218	0
ak5	7.70208981513658	8.25786569635303	6.73217320253863	7.80168027935243	5.65001944332447	7.09429249264683	7.08334401028573	8.25559131087612	8.80218809252131	8.11947254307124	6.753493403141	7.94506144693856	9.51711251552698	7.28292884929142	7.8293849856938	7.43025896496633	8.15225718286453	9.88965824200435	8.99268550655444	9.33476721081867	9.7270163935191	9.24994596425722	8.33315569118922	8.83364960792407	8.20618097124247	9.69073449647789	9.16032522802961	6.97961150032766	6.30651091072874	6.8896463489405	7.89544746166253	6.6998532516237	7.45330827695241	6.84214982189932	6.98034644698981	6.7214179138901	5.74662179203772	6.95984589355405	7.22673465954285	6.92506328276412	7.70096644218531	7.64708034908462	7.03340868134148	6.27694630065729	8.82235087353195	9.0063465844271	9.6718061838705	9.07451802285534	9.66121234228636
akt1	1.72238523128657	1.22656370875608	1.67176610038753	2.29970966294223	0	2.10091916526499	2.95312211731297	1.70629218702876	1.9913357904755	1.16723562106908	3.03963256394689	0.336286358956111	1.73831864024073	3.0591329026829	3.26455983519596	2.07458554961171	2.10915779885933	3.3548653175975	2.56099664374478	2.45403517090332	2.59580458045877	0.653700807530026	2.3593050873311	2.89746026005722	1.25546973375541	3.4940080266828	2.14850324852901	1.24686031417874	1.26506303116298	1.93035933032567	2.72745638743202	2.66681952382344	3.06768521137902	2.31822311734968	1.50326934658946	2.15963525623522	1.04394840638889	2.6874780014457	3.32588240693061	2.28785874496265	2.29814140386427	2.37854458291009	2.00533703240359	3.42592770177123	1.76416476634899	2.03707811693369	1.79679109711157	1.83409153682807	1.92855797014244
aoah	3.85591178170163	5.58685714672433	3.46326882768743	4.09629973342772	3.2598073828823	4.93581322607444	1.85830901673674	0.377673618005984	1.67546806200883	2.87441009080834	3.03802347251511	4.77772431426853	3.3494994057606	4.26220537695243	1.02973429430561	3.05536733723319	2.97143262195636	4.66884093850421	3.22950897224733	1.87074828243526	3.23343874282883	3.72638466432463	0.428638429806582	3.04400408431132	3.94080120879824	4.79936533491363	3.16755906240464	4.39242147168893	5.0812413592552	4.94229648474357	3.6316603987315	2.6306553119541	3.71025549584294	4.05412027912253	3.93089898603344	3.73135545301404	4.94982928280929	1.08645266903548	2.82575217445851	0.411280667197915	2.90177383431087	3.80762901838103	3.73278513395942	3.21256155730317	4.89416530911255	4.65837869998525	4.78979384261019	4.41236774441653	3.93400988420841
arrb2	3.44346608794223	3.49420040620518	3.56438560763274	3.58579769957288	3.75144840289365	3.85900633710532	3.89692735583233	3.44434252996044	3.84456542627112	3.56869442465607	3.1139214865854	3.60984950003434	4.07805027200971	3.81280880773639	3.79695796755201	3.52002150711413	3.67509440325481	3.99487049661576	4.11815354072888	3.67693420719053	3.36377845144655	3.59594029372366	3.69702793043728	3.32293517725252	2.80696822796732	2.93740296513322	3.4236254981323	2.72744739080409	3.28179867894694	4.44033965326407	3.94438443325609	4.06550596539648	4.11611069888433	4.16257574022743	3.74834003723639	4.08618098902312	4.71383177584652	3.50263306236783	3.47249569976506	3.15164859775783	3.20313693067784	3.60685377577012	3.52916440214419	3.4845117137692	2.89021202892732	3.87022976579703	3.82303822984688	3.42835655444572	3.50797675706213
astn2	6.43832695547534	5.5421450445494	5.65096613180168	8.54417071290527	7.7761622343933	9.60665367909563	3.91153340397755	5.23316561171013	5.68452422269737	7.01606769985446	6.2819576522731	7.73722915498264	6.55951154458625	6.36940785334307	9.57676694373718	8.40297737290576	8.7534072124727	9.36515005123102	8.94468345572581	8.08671318765883	8.0075381344313	8.34465076724997	6.92622256818658	6.9100591191166	8.70080506214109	10.0444728369914	10.0771307247067	7.52221836970267	9.98638590404838	10.8619005891885	10.8075747713857	9.92332882262304	10.5983320580654	10.8503526520785	8.71328188782687	10.0501937205801	9.90356416184188	10.3130051481942	10.2434628149592	10.5180580958247	10.1364690977351	9.68969626640296	10.1997851184516	10.2398150604506	9.92910510489594	6.60680996189348	7.13047563266513	6.73463551933813	7.89312627296969
bdnf	1.60411931288736	0.117013517461891	1.13183785473556	2.63132239368278	0.042137667795433	1.50513302979316	0.00977989723489728	2.12267260619123	1.21933931305139	1.06487949793565	1.48449520547375	2.35275486830681	1.29699318809705	0.0385364110629384	1.02701608135321	1.15627234788961	1.87623715869358	1.89468380011402	0.0589226894715549	0.714730063986588	1.49582287947894	0.0528839998702486	2.92854447939007	1.65000417840232	1.39898014001586	1.80490754275535	2.01005623954917	3.54910675008511	1.67654785338106	0.457229028671912	0.417435536216551	0.305926644883062	2.04598640969415	1.92606147285054	1.13662258592153	1.36260156930674	1.0458083422295	0.957046065069894	1.24019747271488	0.0601359907939103	0.641930626211981	1.5513572816801	1.98800834950229	2.48548935041511	0.11573505725042	5.03944109731091	5.96570171501544	4.24158082552557	4.90216397541218
cchcr1	2.76227844613183	0.0407301665366841	3.08951210145643	3.10429452243887	4.39410084652923	2.70743076749719	3.8220264580996	3.47890115265066	2.07300251438393	1.97831164479441	2.51771955415728	3.47417810422267	3.78523470400451	4.01626049432933	1.85704220568095	2.34191355091355	2.61272811442807	0.713030640687728	3.20098649001963	3.07552231491967	3.50589120150523	3.98700523231307	1.67219129182669	4.16067727831187	2.47236132084943	0.331013703538435	2.09025921914853	1.33196068330593	1.15921966450282	2.79161926397143	3.0436151913012	3.11400436647177	1.52228888732223	1.54800174813715	3.60983482934598	2.49171380862076	2.33991039105405	2.42627805696007	3.57421193726244	3.50599433525505	2.1871779106395	2.39437327338612	3.28887749353047	3.13250098650131	3.67544625021585	4.09639110444418	2.99926892384915	3.35076339411076	2.89246088563637
cd55	4.55878436434748	2.24000682695506	4.70702223380991	0.827446070226231	4.06424394518094	3.86346870537933	4.64291004872698	4.8084102795779	4.72084043763579	5.73009700918807	4.83221963800421	2.97291446280123	4.10260690554308	4.11040584199452	5.4877889157004	3.00157024005891	5.31935202839927	2.66314078301557	3.73223011919677	3.61596591398671	3.96758456767901	3.99637157140443	4.98704976661195	4.32764281812352	4.60940630025668	5.40730855857928	4.98626802399644	5.78918905238071	5.10373093626763	5.0605368482278	4.04219780321981	3.92118303713555	4.76650770695453	4.11565254970108	3.72783987915615	5.17291989118999	3.3151440541856	5.84937081991685	3.39134334356039	3.68295189893418	4.57841224462901	4.05574228904522	4.31054807476788	4.73155744638214	4.21678077341749	3.33369793422346	3.5714159121735	3.5119474242128	3.48642220091925
cdh13	8.92395131984356	6.60539254630142	5.70634101714744	11.0276037037081	5.85286953650578	9.33110213156154	6.79979785529435	6.77221307852891	6.81648809557513	8.61379130581798	7.56830965393573	8.12768661636408	7.13519233677895	9.34110302254122	7.85727956291541	10.3575122749767	5.77787415205514	7.39884003937641	5.50926163812243	10.6339563132495	11.0330392321634	9.63435003999336	11.2560997096217	8.66856752098406	8.31772228509287	8.43723864365904	8.32560920993184	8.12176567672668	9.64222332551002	10.3223565342332	10.6352997869379	10.811848625677	11.4917469541526	10.8764519470848	8.37710018711661	10.9493228465102	10.188083480155	10.3543278297994	7.99238805332024	7.18220890178566	7.78140168222449	8.43781289930805	9.43247425289879	9.80042046381292	5.23548773945848	9.12427371752915	8.97139692040163	7.77081827862547	9.01091832903988
col28a1	4.617362516295	6.1355780223276	4.35727419925827	4.33437328128177	4.45423739070016	5.17724218174457	4.75869094259484	5.20194160067403	5.12916531296017	4.88903840506623	4.68769662769748	6.02069525750602	4.02952913546147	3.57646988311607	4.55616778139146	5.05191769924558	3.89188728682593	3.31132079077317	3.99929366396384	5.18919094225049	4.165059017925	4.74392895910642	5.01289311826183	4.52156902121304	4.57664476783352	5.24892296740748	4.36376264305059	3.66741437900267	3.63793462487776	4.7721885707428	4.9221490424157	5.43525227757641	4.58128741523925	4.22885319165434	4.15131327975139	4.48580281920952	4.60556836904265	4.29076489515492	6.14675011781984	5.5590956937648	6.32022934244773	5.74090838540371	5.86090417787265	5.59921355759672	3.66689096074249	4.69209454086376	5.16215762646744	5.22535152473053	4.68976024040388
comt	4.71698294036092	5.23811043773794	4.85130574742337	4.70550698665974	4.8247070692983	4.49822597124815	5.15809772969213	4.84269780562902	4.59186698142447	4.73425075669108	5.28164706874994	4.13179318230599	4.59715838515239	4.4757185824781	4.78678107775633	3.89123932483789	4.9474841955775	4.76245236277331	4.21145716355986	4.8537156613453	4.70471878061222	5.39895491267723	5.39117951214907	4.93896049163557	4.55671222462703	5.38041122685287	5.12340874444953	4.51783193705103	5.06712114495953	4.90211328906587	4.77438821457929	4.49740677171629	4.30437384783841	5.12470174794551	5.15562757300139	5.15962305080241	5.0271573255258	3.25170712689668	2.48440318111598	2.76736093306493	2.99973488042763	3.91725682636607	3.46156365729131	3.54614054349603	4.89748866395415	3.43109860055447	3.73390538825709	3.7630238644838	3.70607065127879
csmd1	11.3602919018243	11.4176563140025	11.3863585409547	11.1867344774486	10.6390897211999	8.62343284998752	6.89534831080054	6.5906615965888	12.1044454639867	11.0335258036625	8.06397673416597	11.3970085401568	12.5835698370234	12.533384333678	11.4910448505401	12.0009450043807	12.0441736543401	13.3818916121726	12.9678018276113	12.6980415669539	13.3385822078884	13.1773606002635	12.2859867358391	13.3046504587653	13.1319026870164	12.4726150272307	12.5790752373086	10.3842348820567	11.357950856857	11.5851493908852	12.275257600041	12.8911958769771	11.3370830093911	11.8076567454381	11.1016138294283	11.0498228461123	11.5658100155503	12.6642437550784	11.7762921489452	12.7082325415872	12.2092217634143	11.9363418727558	12.0606852262563	11.7931345238576	11.3041897638598	12.731423533523	12.7376977958488	12.6419950109626	12.4995843574677
cubn	6.34373893966389	3.59918732626736	3.66555284809611	4.03601850323195	2.62536429657613	4.0485411913236	5.17686731117722	4.45927691408826	4.86389169088944	3.74508404974217	4.05311643802879	1.54827463917469	2.96128226375822	0.852643469852741	2.97389473586858	3.44941222458984	5.22138304353856	3.50976259195078	4.01572076986468	3.31014887812783	3.2815636466773	5.13608203547474	2.30154957416882	3.70697032238972	3.4113302165317	3.59933411320082	4.51728193647461	1.64044226894457	3.29614111045403	3.02583816037591	3.59299887455385	3.20779153154548	2.65295113424613	0.281662289827743	3.53122021902771	3.14757874978097	2.70102777394684	2.38263839855568	3.93368119509018	1.89572563351056	1.88369744520666	2.74971919966651	2.25092980964567	2.05522238342621	0.86658827551708	1.92481155368281	2.0675123722808	2.26502284197323	2.16802150475319
cyp2d6	4.23458568479231	4.13317790343793	4.04335372731599	3.74694819706066	3.5968859826104	3.78914515982695	3.90205547554567	2.99990111790003	4.02990749720812	3.75975859243651	3.7532767479965	0.514913839466281	2.96919208965003	2.9529605551022	3.33632643952755	4.15026725749798	3.93667188492309	2.57894523237005	3.21568204416354	3.02836655954409	4.23270200346578	2.82657370563404	1.27523446269813	1.65248117156442	2.63303068773122	2.36490169336474	1.13377268163311	4.01482833190051	3.29654702054562	4.28657375891657	3.97665886305446	3.86063247919391	3.55804742867605	4.05939882087393	3.53174756226398	3.77929273490954	4.40343361591267	3.41548568852862	2.1956632557021	2.42752145888894	2.34603338246585	2.94300744279365	2.61938180860537	3.13473670140853	2.9404323698901	3.3502745456736	2.43445846998438	2.4720347200857	2.49776798180589
drd1	0	0	0.927526591828353	3.93073957993495	0	3.62181707197178	0.612211566869704	3.45639751815883	0	2.3185169268753	0	0	0	2.2640138375536	0	0	0	0	0.324244829336885	0.00418990043636004	0	0	0.0121599843182465	0	0	0	0.0206016236530151	0	2.58221108517527	0.636828199767556	0	0.00745608744927735	0	0	0.370220345314817	0	0	0	0	2.00921416476758	0	0.262953684788064	0.0538714302231667	1.14542857486666	0	3.55026960262471	4.49919151243152	1.97032303548195	2.81640818665404
drd2	0.0624945395945811	0.330947777623237	0.646945694357769	0.638524416073102	0.0746460956981202	1.05404911016563	2.10766048462726	1.2172285506252	1.96486059033256	3.14773110133042	0.0541786888220044	4.4755788325604	1.49144512913291	0.0487273299365684	1.90445054798738	2.02265141988358	0	0.719919012065572	2.56824136066058	1.89166734793518	0.181001918072081	2.3945004557692	0.488301869212701	0.828982927749978	3.25252085978454	3.47975087122272	2.33461628366248	3.34030499063222	2.16027443765285	1.42794950943381	1.64361134942226	0.035321742559783	0.479970471922103	0.0760759953040631	1.04050904003532	1.79490647599768	0.0473219194103573	1.21117651425911	1.15139603476009	0.100798607913686	0.0308416429118003	0.172659527757092	1.15942875094695	1.82350170900832	0	2.41187977727802	1.12470505932657	1.94961042181087	1.91648654262934
drd3	0.160322933351402	0.0903418671198653	0.356986131998426	1.13492556526632	0.316418449613547	0.226361182429317	3.38298545985395	5.07443250940308	0.758766249280355	0.157360214362103	0.0908757683450562	0.105839379880996	1.86858396371227	0	0.148131931784007	0.428086740798655	1.15752785040798	2.99446534491872	1.83090454095118	0.131330039279381	1.32892840439269	0.186392528956398	0.39222524123869	0.133358837903937	0.162043568840452	0.121727671031929	0.335203790996443	0.148381226824852	0.285920643619387	1.03348739319671	0.13668204232114	0.182662591674587	0.147990406762445	0.375753974528778	3.18766142353351	0.213558784765546	0.24772371154091	0.125071183044009	0.16313834842598	0.137227601612465	0.0958509436095274	0.315907591047078	1.07967597619795	0.248608329135308	0.180741650525465	0.513331540080519	0.113077939283881	0.375731002725081	0.279737511461798
drd4	0.33936725806403	0.336343992353216	0.243250703326779	0.756658642500027	0	0.384047627826522	0.0169461752035389	1.46701630783882	1.036502193649	0.857046669988153	0.831650534653592	0.562189539700245	1.89372942525184	1.03483486142236	0	0.537493090240221	0.0107266664063819	0.251497532162645	0.298339490478053	0.508032401099892	0.0219094557593184	0.0103840149037423	1.36178799790156	0	0	0.474001189544552	0.331980980471708	0	1.06724510891961	0.862999040537287	0.0302659090633948	0.502359214968782	0.859987169659614	1.99327692522165	1.64900808513763	1.11322825926401	1.42917242268515	1.43016509281366	1.54761513140057	0.697543706466088	0.341362377421112	0.477012065371454	0.724592313078311	0.341838751026235	0.0513922471024398	1.02324245210011	0.720869997780552	0.487564725074916	0.341284659314077
ephx1	0.644614778643686	3.21691361423483	1.57780937136941	1.18895377790508	0.403435708805532	1.39476786714704	0.756692498503213	2.00864174196983	2.34030392800355	1.65450936937915	2.39718934379903	0.633288073026773	2.82591141522133	0.846154049680521	2.71444714013158	2.72678444854699	3.83700861762399	1.48449691668626	3.39254754863288	3.39126367830576	2.80485995377507	1.86503254159979	2.88959917418771	2.18439811763863	2.80077700553439	2.35058029866691	1.11417956237362	0.936349983668344	2.38201500163258	2.14250117328487	1.55936860986419	1.70105519590748	1.15754345595183	1.90634938728757	2.46197078196683	2.07198259146456	1.66813301589339	2.70047591823479	0.352576058334606	1.6577118409442	1.7508971582411	1.54680967938984	1.59727948809565	1.73560132839371	2.49700580806874	0.879090529541342	1.4979145399439	1.33900206176166	0.995213863800705
fhit	8.12755492184256	8.58755435473697	7.47417455947412	8.53666164195821	7.68746946869007	8.42416826280996	7.05508868915815	7.25376836499649	7.28652523418575	7.48821227345311	6.59722633470382	7.40517908336608	7.86876817880564	7.80832442220835	6.48982340030354	7.25921485342134	7.22850799671118	7.1030792058595	7.18353474905412	8.07907175658789	7.57436146655051	8.06919775378895	7.11522534804611	7.45940628928042	8.10691066328435	7.85849212853453	6.53364199039269	8.99094658075547	8.58519462820863	8.55557879165346	8.79377200126598	8.62022462837244	8.89160668126987	8.80187920915351	8.64108933458185	8.53797651910713	8.82502210955623	9.10152202366375	9.93970033978597	10.1226688367104	9.8118188178594	9.35026763079196	9.27127780011685	9.74645056570908	8.68586335960344	7.63450738081309	7.59996489725463	8.04237676182474	8.00485241655657
fkbp15	4.73866841169355	5.32564448704195	5.23136443873696	5.23329065492751	5.75704572174977	5.24135194846992	4.39364641882153	5.31084136278269	5.14355762285398	5.01475369319226	4.18893342545721	5.05628949293489	5.00650649936755	5.40029259250459	5.03699281312362	5.06426092598935	5.15716283674059	4.1454824499636	4.99974568004234	5.28339833381124	4.84131437424593	4.76043508294799	4.20528057622035	5.84774859135853	4.89849203045166	4.61640162770935	5.23666324046438	4.89600049682551	5.34002236436664	5.10310338767277	4.46627618469618	5.068723376081	5.35758622423486	5.17821776585448	4.89937936292578	4.848109978357	5.99481971521817	5.76787324619063	5.89455706779621	5.48612585607988	5.44013866597472	5.21082362201091	5.26193272809206	4.9738110533691	4.94665597278098	5.30731319605862	5.18764269723729	5.03304958373852	5.10923433060402
fos	1.29103167660211	0	0.479824976052187	2.5515116790776	0.0985512485476984	4.88090524675205	0	0.0260073541706945	0.269953459905112	0.0235151914601255	0.0559386521693739	3.3084079064884	2.40608612636215	0.0945872203002835	5.43553208625959	4.24493977131542	0	2.43212890262429	4.00057578099544	1.76021521400486	3.04199383470741	0	0.649205726074685	0.0440758869421023	0	0.360250013942946	2.54944165049752	6.2652482874642	5.06035450836241	5.99528075207958	5.81429327219714	6.67912970430817	5.22349080795317	4.50841407718153	2.04254529229381	3.71890419336161	4.0194880933278	6.12980582351958	5.58834493122487	4.46978892833162	5.32708004783861	0.610753130039181	5.43954777604772	5.48033465058821	0	1.69776094464526	1.71142038236802	1.22937888600244	2.96021985734827
gabrg2	9.38347000245348	9.29537193942182	7.93663036395044	8.08742681320466	8.37259446696616	7.94971939184593	7.96554705146873	7.76963521354075	7.88512506585272	8.97009214567604	9.54857101391847	8.74876288634789	8.39505163855861	7.8394801845086	8.42131610260691	7.84515296789805	9.03916291139697	8.47826832618467	8.78920467201849	7.96476741095424	8.32383676072286	8.43059615874573	8.3096058631615	8.23825584790262	8.61371571260622	9.0028619403984	8.75672943487536	7.37107627969609	8.02323487460278	7.36311565620062	6.91662610133529	7.59965029018905	6.98397281397161	7.4858516632594	6.91942452840602	7.53103492800321	8.00807742567428	8.79150185112856	7.84770994638735	7.97439149445365	7.71628025038498	7.91844880950959	7.93085728616506	7.56344948540609	8.88496783308492	8.05436153028001	8.62892370763947	8.1063880875109	8.23063070043641
gdnf	0.085303682357434	0	0.00341489290426337	0.9016144208103	0	0.617776978531163	0	0.00735223129926303	0.00825800306841753	0.053109100454335	0	0	0.0102000867925294	1.09568612784438	0.144861296055943	0.161801640380454	0.618177499067376	0	0	0.00741387732376043	0	0.0118519376497003	0.0102211792237162	0	0	0	0.0568958532923892	1.41789935423198	0	0.0203746561487606	0.0109451098716968	0	0	0.0154730813374628	0.0980106279670404	0.0394705560318117	0	0.0250212002949853	0.0230467274177019	0	0.426580243916959	0.00402426937828557	0.0276070942061057	0.164971835915906	0	0.0747485408212642	0.626001237651089	0.0701732784376543	0.0184205582807265
grm2	0.24453842657442	0	0.0116846667351226	0.962565902078678	0.0464711116802433	0.450499005188951	0	0.00728767447091017	0.0246039103495604	0.0517966057905545	2.54315920201994	0	0.704770728852193	0	0.0174611551867636	1.52248955387192	0.177475724798826	0.160812233646962	0.994239387613544	1.46116321906225	2.14806750316532	1.72009946230464	0.0233624151097039	0.0710426150128706	0	0	1.53360891323626	0.0531124739285535	0.0467504118665064	0.295736129205262	1.89906420331984	0.026908704527756	0	0.00772725256320316	0.571046818721641	0.399036563277544	0.677005743741778	0	2.05241494533885	1.69796781163794	1.87690771621311	0.606501495384968	1.14089425453401	0.119769228731955	0.638884710258006	4.2079529847747	3.69427695555831	4.16160508216302	3.99599242517941
gstm1	2.24193465107111	0	0.906958435305087	0.963970185205189	2.7645419282339	0.846463051646047	0.0696609815320391	2.55986392424423	0.0519190039641211	1.36012233863571	3.20862772693684	2.41957664918037	0.321726230416841	0	2.2243500313128	1.88695323794345	1.6982551742288	2.18460300301285	2.70845260568664	2.50884046416924	1.86855386296893	2.67161824803592	2.82464328932468	2.46147344631715	2.06662125817519	2.94316219615489	1.72368750490638	0.0749605328065438	0	0.75919639064825	0.534918804739643	0.0213619048733474	0	1.16596084988898	0.0789049285512263	0.182558648192267	0.541326379758485	1.56328843576447	0.0225895359979053	0.0580329305214392	0.0327597468133483	0.0302395187567541	0.0931849049591418	0	0.0700875257434084	0.224083566771428	0.0513054403608877	0.209820764692485	0.111061060988106
gstp1	4.48840009264145	5.41050562380137	4.2080691182215	4.19450165701382	3.72464983521398	4.19324368345103	3.78271625812659	4.72167494843393	3.88597783307022	4.7543687333206	5.00796612356455	4.4743949618774	3.68332512305961	4.14357684613097	4.92727905290709	4.33775140426034	4.87938112337439	3.78659155289932	5.60508945245416	4.54962241482214	4.76470978755988	4.56330599296421	4.44912988815403	4.41497559731675	3.98003042005996	4.42450493590509	4.60086458792664	4.00614836009327	4.30699929600369	4.88738635591647	3.52539389332973	4.8031497840412	4.55372518627525	5.16019886199339	4.52650812806683	4.33745449505894	3.81771595536358	4.56163199692969	3.54110640627754	3.86244345623306	4.19355784603029	3.62437524971325	4.13625825214308	3.0821016818493	3.95317014281188	3.0343514899395	3.83608884324913	2.66881034502156	3.28019513595804
hs3st4	4.39625883537749	0.397263561374228	5.55927276757028	5.383209205908	6.96901493886622	7.34645615274999	6.34819150641173	5.32557232381557	5.40081857887787	3.71436110451033	7.05180665467592	2.16573478600551	4.49367390396192	2.89841590762498	5.92194406734356	6.50328003694859	3.15350100880012	5.3978577360113	4.44123781274627	4.18444742468856	3.45924296736922	1.24780340595954	5.82829576163095	4.09209457933697	3.13750403197196	5.11366728562919	5.01972805082342	4.99316906284126	2.52497044262384	2.34382695315438	3.49343042670939	2.89176716103027	1.81380088867886	3.69006585543576	4.78137878845008	5.64257375367085	5.41726269484488	3.66152881273024	0.825163404830533	3.87310200865552	2.17688030483185	3.80097492328729	3.79165011543964	4.3456949329745	6.36316225828587	8.21324796907998	7.79679234928265	6.88279832022943	7.32343863147786
htr1b	0.0253770566101873	0	0.00300771952622284	0	0	0	0	0	0.0854683185330188	0	0	0	0	0	0	0.233330301666451	0	0	0	0	0	0	0	0	0	0	0	0.2748342082426	0	0	0	0	0	1.31688659090083	0.604759439919417	1.82223879144366	0	0	0	0	0	0	0	0	0.0230694857160322	0.837767455639583	0.731316604742634	0.606225728982346	0.855012388422083
htr3a	0.0266455131138368	0	1.48899824628059	0.0159656385774534	0.0619162997971852	0.0300053641700094	2.47495977380863	0.678121349031148	0.958031876617487	4.27197743630903	0	0.64777528778861	0.262375719304403	3.84933849020659	3.37327018072127	2.87286996271078	0.432509980522196	0.0162889662559034	1.0233824735085	0.0282954300096508	0.00966052484403506	0.0262751740811212	0	5.53267644396536	0.0165489120536866	0.331603491735258	0.472822118753905	0	0	0.00749376535520542	0.0498263016802285	0.0300299614565323	0	0.0211268038822394	0.0626664281951207	0.0542466292432026	0.0379148643770213	0	0.219733015085981	2.60360405304678	0	0.0135152099414125	0.376655229009215	0	0.0241875878211494	2.07555813224542	0.382522452565347	1.18995023625465	0.719441439201936
htr6	0.0395562305470182	0.0402729520166031	0.249393117917639	0.0430695476223995	0.027598245408196	0.585053243385401	0.0379301803776248	0.0861858611647291	1.70453937606523	0.0268208198415069	2.37454084157164	0.0927309629015649	2.07628459782699	0.0438029584505911	0.021204892702747	0.470247021516606	0.0377146115745755	0.221722702901899	0.0515438922819699	0.582424569676711	2.380950301339	0.399771130157926	1.42668446824531	0.19408596757242	0.657820945772461	0.0540010276178878	0.647332673803868	0.354331312176866	0.40076268833431	0.845467722368616	0.926749060711762	1.44394546468552	0.674499827972617	0.111975167326647	1.28905137377941	0.405560433792272	0.710839620124055	1.13322262410555	0.0827229013525665	0.104244404905019	0.0221028086709006	0.445569513056252	0.38936161509966	1.61405225401886	0.0230694828764142	1.66003077519737	1.38632671000009	0.992174730237531	1.05011071503703
lingo2	11.3993188684251	10.1415061999822	11.5214040344875	10.4034974019778	10.3400016102561	11.1858364084868	11.7149558004967	11.7022821273421	11.8518934234514	11.0597918507514	10.9146605885499	10.7575463240317	11.1707517021184	11.5087888588049	9.48116844613692	10.3900751908759	9.59099634861491	8.53172118338495	9.28422556722944	12.261916495887	11.4087540258333	11.3468752805893	11.937448749627	10.9921566114855	10.1012020092654	10.5479925795879	10.6407405656131	10.3733669161219	8.30448717389867	4.59773209469816	7.65255385401043	9.76808145496773	5.50965204743107	4.10043603940195	10.7663482612696	8.65451496271905	7.1150671514595	7.71398762868041	1.70499480957681	3.99316735509838	1.77413113908548	7.52135213112853	4.84370373208193	6.02867356921763	10.3424123246011	10.7616860676022	10.8389957033127	11.7410956009925	10.602536310611
map2k5	7.09907718435534	7.27948801060347	7.12261847180819	7.26049948012272	7.32337772570169	7.52077250744784	6.97756465592163	7.4105897418277	7.38231111693696	7.19354586116297	6.98721693538353	7.37840879288729	7.55792858231573	7.34805922594057	7.01289366786391	7.25363941941711	6.34888799244657	7.59539594368588	7.15081634948068	7.33042072077371	7.16185514077398	6.92857261779517	7.33188907030532	7.02279634078244	7.37123334831508	6.42909301800695	7.09961459883319	7.59941934121398	7.51526877860378	7.33853414600307	7.52984038530819	7.49898391824765	7.21050955807568	7.47991006033223	7.44114231968935	7.63298022501598	7.84627566671923	7.61803377952802	7.82031728853376	7.81522226861053	7.97402916952843	7.7003002277571	7.6044526353514	8.00983393476001	7.12895600335987	7.79270298177199	7.76924616777352	7.93257022839372	7.89729936669333
myo5b	1.03957317281891	0.543665928298127	2.2947504790183	3.05835347175457	4.25216839374109	3.0818168105917	1.41990375283613	2.89845046499347	2.99553213155073	1.21484317566136	0.978579174461596	0.23195225027579	0.554550837697276	3.69446424675452	2.12779361795103	3.27762631948304	2.38778817234886	3.62011628505015	2.69546550744241	2.96206129290825	3.26656005352176	1.29251503209153	1.49132454994675	2.69828080841715	1.72326483774324	1.4682833303634	4.07342140663735	5.19422804376025	7.77458819772354	4.96802017810259	4.47808024166447	4.01921549657343	2.83689380913988	5.23558108295802	8.00091342195867	6.83895997597427	8.53843470715499	4.00409700342583	6.76260810268953	6.73674433811294	7.55891624479994	7.96593790965442	8.14966504560203	8.33330510859791	0.567141202767814	2.76814578180373	1.62662178084126	2.82290835820451	2.15128233775534
nos1	0.761657261979763	1.19929844405116	2.80018737682399	3.11183150231937	5.10314328824761	7.12033137546852	0.523374970662798	1.91711354445848	2.52828292606349	2.32080512579337	0.387460261364782	1.80534108124071	1.60100680520789	0.880084267260332	2.24247577488409	4.9111309212154	1.20641367469164	0.470363080479183	1.94242220743779	0.765502836990368	1.02680289162568	0.856351760357041	2.61055271453735	2.43481893764773	0.237212607566097	0.586132821023908	0.943535806431796	10.6886274551615	2.047822223479	3.70275507159777	5.0025393687157	3.62265074311151	3.98151029218281	6.45416909927402	5.58086687170068	7.17588814117883	6.85031599230314	4.88168417485057	5.55602907181395	0.58215305187743	2.12964382695052	4.40112190477105	4.28077618834489	4.89661792330383	0.563491937761395	0.917443900329667	1.00486406085422	1.28907356007761	0.753318621584391
npy1r	6.06276751474505	6.61457379347183	4.34013701222685	4.29856200365888	5.01377996433531	4.8782449735274	4.31561363951888	5.12259482651062	3.35028196819322	6.61654446386047	7.44208930088226	6.86047940870944	4.69129681089478	2.60881967261345	6.43827152142816	7.29939292743171	7.06820801242832	5.57550893260029	6.38247299488884	6.0716582076111	5.87936061460494	6.07664501702524	7.05591612604366	6.85860711102309	7.00702973279277	7.17848610607603	6.92137024960871	0.10433886076177	0.0584806867652118	3.80441527291214	6.31839706921949	6.1174795863388	5.39173257754682	3.4200978814669	2.36835437169532	3.79681579984568	0.0536702012629858	5.12605198269744	0.101876586979534	0.422392732633586	0.0786536613572903	0.362081519365175	0.303341049997809	1.84229574753159	5.28956225361545	6.63290832073751	6.76527053089506	5.99167728052511	6.41820662909509
nrg1	4.49339102278702	3.33401485994802	9.47688719037116	11.2652256567243	10.5619407816426	8.74405750580922	8.08067147631673	4.31210851927213	9.66820829909925	8.30271953883149	4.6095815872709	5.44052899191356	8.3098357572786	10.915943556429	6.24040069761818	8.6453257168548	6.62146066208291	7.75906702114668	8.13975523377505	10.2964270709934	7.19020561719736	6.07283684804159	8.83865574970157	5.33377184208999	6.54470399027401	6.55064223044687	8.38543270681869	10.8556717367909	6.35198000321832	5.45499763987629	5.41518844462177	3.76448873158909	4.21403890958356	2.54072637036082	7.24622263618688	5.94169212248569	1.8124427754906	5.58750505278238	4.07771718135159	1.79768663177103	3.99850197558412	2.27029420502445	4.63084238441107	2.30174800217029	2.52781902108268	5.05396006064825	7.24553998576491	9.39228060782309	10.4309010733244
oprm1	0.476402375121382	0.169088470325074	1.24833476369644	1.45567372801262	0.843187940054872	7.15580842119668	0.587930752513305	0.532782297448608	0.345201890852277	1.83690678865062	0.284113190724353	0.121167078276065	0.294642720326553	0.159728027065062	3.67452671820363	3.39063163148881	2.68711979954201	0.329040965540632	1.23374732920498	2.72938203400635	0.624635021151908	5.55940602903542	4.02753453072713	5.94914436688558	5.17519541589693	6.90298145335376	7.27803412204193	5.34204200732559	5.42325187391241	7.28228541438297	8.16549660421132	6.04382676832353	6.83898390612939	7.26408260032129	5.68743162077537	6.63683814332719	4.18289323362302	0.22620982402209	0.390610526852692	6.22210534747316	4.1566542034991	0.479971423570924	4.02281695395287	3.26852184495522	1.11508171828376	0.770872395989106	0.984247495946119	5.25357440038282	5.52773179056084
pcolce2	1.33545838183376	4.50096971328129	1.78142397130458	1.09839786866483	0.0336040041381677	1.62497822634334	0.264280067886094	2.204644911322	0.259224174402249	1.06713674238276	0.0848020826553065	0.0883948402306355	1.53041537928627	0.0812017193962516	4.13528702111037	2.76644553345618	0.218841676027465	4.04849644985911	2.34551418499835	0.254070938000519	0.649176997078581	0.712149728352841	0.790604542086125	3.29524118972113	0.0192637097760245	0.0841764639907194	4.8888401426437	1.55390674631118	1.78629714936718	0.797345851172054	3.45026401979575	1.82205130780832	1.13959000055576	0.173600227291071	1.44570620146972	1.62445766538349	0.0745079025068912	3.29275423323789	0.83911746875537	1.49710908829559	0.452789734771298	1.00931467721215	1.29672202843638	1.5642971412191	0.0832537188861682	0.687265867995746	1.47449796034394	0.773527516486484	2.0308280506083
pde4b	9.65287692879126	7.97335746720427	8.52883479762077	3.98806729931923	6.57298871846143	3.71033453534015	7.7817415450245	7.11019324662428	9.68955616522767	10.4318393778202	9.02999415930498	10.0760483060824	9.29918798425204	9.53651524216785	9.47137955068744	10.0707946261298	8.84040753954154	7.96821586930209	8.57827459306621	10.0449128375389	9.5703701754208	9.9246881514409	10.1857232256136	9.87332406006635	9.97902110882018	10.249537661939	10.3373145951785	9.56773479939853	8.3261456325457	9.29627658927491	10.6760260578989	9.20544517928322	8.59734469525409	9.0766743893022	9.83036566234059	10.6990718190085	7.37605193479733	10.8645812615102	8.98826242993595	6.78045163948844	8.38868028605685	5.47147137928879	7.22802138505812	9.50316440765117	0.933479124420903	6.87211902029377	6.97377305308059	8.31208328284368	7.36534514306628
pde4d	10.4125505825168	11.0328732823201	8.25302062281327	9.29848397021615	6.84660613963217	10.7247201812729	9.67410167747338	9.70397951186848	9.35801684699681	10.5873373287642	9.85764919930247	9.67392948653781	11.0842558467112	12.1776988618069	10.9285192635255	10.963753416802	10.1035409136111	9.98329163435042	10.5079539620073	8.43658038208068	9.19086840580355	8.14242671289444	9.06854479503539	9.12128095884978	9.45475146600156	10.0157921946601	9.56042245049845	11.1919904950286	10.4632334549342	10.1666401352837	10.5871543699925	10.3582217346752	9.8046244224213	9.44894120435144	10.5383563797415	10.1548772077174	9.78413717715485	9.70513003470323	9.00660210693886	9.87359314229053	9.66550664968505	9.84193963548819	9.76190621141975	9.74728903683224	11.1600382963683	11.3288346133883	11.5404451737845	11.6287237994226	11.8471907618007
pde6c	3.1732276989012	4.28253831413905	3.70195605909368	3.25270097245006	3.28857050613975	3.84382726898167	2.8696972459937	3.36480198463167	3.57037516440813	4.23910518019146	2.95083680492316	4.42457773464738	3.03359385937469	4.13221991656521	1.91747216174294	4.17317030583762	3.74669043003161	3.45773995914349	3.43686203756646	4.52809225583568	3.71663341282283	4.32526817617781	4.00929211157294	3.39764825395336	2.94356854964371	4.00765500016199	3.48814115031836	3.03272484135625	2.96045903521977	3.41279282301879	3.84767215341638	3.7458068206767	3.96755836849586	2.91116013126653	3.78084635852172	4.45807272738337	4.2082327193007	3.43358888608933	3.91806596258363	3.05316374183965	3.52562664304389	3.98920618924118	4.40631333042017	3.89788976330264	4.27049576001318	3.70635584932794	3.78366202210187	3.24869447402067	3.32849723020451
pdyn	0	2.02340524283515	1.98162561622177	3.0790035188894	3.30833000410127	2.58174219805507	0	1.39527430614506	0	0	0	0	0	0	0	1.6294955215506	0.0108279545154021	0.0172557577498378	2.5891474315722	0	1.20541425335175	0	2.77498554413095	0	0	0	0	0	0	0	0	0	0	0	0	0	0	0	0	0	0	0	0.0478232925516646	0.0084759830160374	0	0.586033611848919	0.520343526399574	0.325181634148057	1.19715823649842
pick1	4.27740837069918	4.35687690679773	3.80353547563715	4.38894776761491	5.01420164804073	3.91437004026046	4.57414656586501	3.80960552075903	3.63398379273304	4.95359747279781	4.10981398420033	3.38428971090196	3.85686476616065	2.95041500731608	4.02947765434237	3.73602228012665	3.74673598160892	4.39187851360863	4.95547402527941	4.16033320773659	3.61972062048671	3.57646177807035	3.4864762610823	4.13067455376684	3.29676441985334	3.32191796136181	4.01480405756366	3.85525590229017	3.15928477553933	3.98380964966236	4.37129923499137	3.98694725050454	4.05358900323019	4.81372862486408	3.27506309839222	4.04028921683591	4.0564147092976	4.20101362852658	3.91450956418497	4.58939250490145	4.36117918590379	4.0319165332758	4.22513012396635	3.85795102954289	3.85445833087881	5.04355183714068	4.65727774153064	4.14394510812889	3.52950678452856
plat	1.53666642756381	0.532083166435095	1.53681411900034	0.644700129540295	0.0323922310820638	1.45508765154869	2.30421749943923	2.65145821148817	0.87873328952117	1.94257168278505	0.880811897069428	0.478168961915536	2.59525966352597	0.0900265360399621	5.63535029215781	5.56074730929886	4.91261206742054	5.66737392474446	3.87602916787057	2.8566569169838	3.99025818172885	4.97031004280197	3.14426266789717	3.45334846911579	2.21236679328297	3.22908043857144	6.04167872331891	0.0605604490213717	0.617326997887361	1.57175567190873	0.48387517832459	2.57449576420905	1.95939620024966	0.546693259797692	1.23693795590297	0.925843280131387	0.413375441222296	0.280518772481535	0.411479255659817	2.43089194186803	0.695807729071344	1.95985915451147	2.07414587894501	1.75420794605614	3.82691199149087	2.61367457637042	3.25365379912178	1.83455649090201	1.28293335062005
pou5f1	0.052942957517693	0	0.0675013583350125	0.0366107485401899	0	0.0267729158875397	0	0.105313457690338	0.129326209433764	0	0	0	0.0193558694895917	0	0.0191009037640792	0.0313530907051535	0.0680958562510215	0.0586548370047084	0.0522878364142583	0.171831773621359	0.0104934536222049	0.0327550786981067	0.151580469201335	0.14512141913499	0.0164403539386896	0	0.01393069534567	0	0.0105779676088758	0.0614076167379001	0.0669625856286502	0.0220790846139396	0.0148825330865525	0.196370032382741	0.146273686352962	0.0795810576226724	0.0346808841283773	0	0	0.0289975039637663	1.32196212997022	0.0412392724398636	0.356965380430963	0	0.0356930673546025	0.219252291477388	0.363353449164132	0.362775661122862	0.179446416085862
prdm2	6.0051854539993	5.83349311178926	7.31989388609147	7.16377027877082	7.46298856392514	6.78597945174552	6.66568810499013	6.76580697632579	6.76753683296933	5.82464610470388	6.09811226087882	5.98607498029978	6.25552603674003	6.96436361569344	6.69220276388475	6.34138314682475	6.51579574672373	6.17185043524698	6.75373706870746	6.58464878563996	5.91197496452959	6.05875789620581	6.29655457493291	6.17955454145736	5.75244147765678	5.92161679922067	6.24099269449037	6.87800611949511	6.48503354256193	6.64659243444445	6.48078142980637	5.89972821124955	6.58532943960412	6.76302832761958	7.30724323081107	7.14405324443388	7.59395894544521	6.30254163511437	6.37440984440764	6.54478956832586	6.59466830140569	7.11963851463063	7.14129188053264	6.5698086060795	6.5600015151727	7.21463768321084	7.17311153895633	7.12067739554604	7.22930280657053
prkg1	5.21411932527776	2.84399107759864	3.49552735003712	3.24506434145031	5.57541090744632	9.47703811513642	4.00882703102024	5.75443693692842	5.14243786381743	3.77713667228042	1.45496389490501	1.2123377420295	2.65590612920876	6.62081792683482	4.70767988553155	3.16145126157231	7.8599623881336	8.13405687111171	7.59444087336767	5.3109348552057	9.68417970426866	6.55316182723085	6.52403627384222	3.0395939468327	2.06451247553936	1.61317470675595	2.52924475273476	8.26463001642408	10.2402901053074	9.67380677338481	8.31821338120465	9.56797819847059	10.0862400263202	6.96309223321134	8.26304476577466	6.80928215682476	9.72780127588496	4.53575997853777	9.73282241656356	10.2817471870886	10.6675479800302	9.90176209515038	10.3860673911018	10.1856902849701	5.93465467854546	9.0503462015644	9.14843430487419	8.50952378728237	8.73590721690523
psd3	6.11386799273592	8.86698680384802	6.28011171156626	6.33222600017055	5.53637964610002	6.35431974054385	6.77398683366521	6.00497187679025	7.44333139600072	6.02018391820113	6.01880751321892	7.38608708990492	8.64071281421093	8.05702579529089	6.6213091896575	5.826284074896	6.21742170554259	6.74030724075852	5.46252124938242	6.27723996828081	6.58696390317409	6.93770796292943	5.54362857804627	7.42885617351155	7.70962976155403	7.58168129972473	7.62455766111664	8.68985952893094	7.42464408404803	7.51420173248429	6.90012812806356	8.03221046310211	8.53155886210701	5.98429859477489	6.52026948449329	5.63142096516155	6.15881182806642	7.75398486753684	7.16684145437668	6.60419233413163	6.8166736824358	7.52849169653461	6.59392036872344	5.94422501985866	4.93142304599241	8.90260876090633	9.00096045313166	8.61288659074757	8.29251420938222
raly	3.28649721565915	1.82796897582987	3.60167084721398	3.45799660400748	4.44056085045817	3.51707647414007	2.71043308891486	4.31502816240111	3.42684332713908	4.15660687294523	1.41591222858629	2.67736007511887	2.77920907279657	3.27537885125212	4.5924566186622	2.98185210543076	3.50318715445255	2.58423495855471	3.84707268463069	3.15978206852211	3.73848380865093	3.88634801929633	2.42002393302933	2.95868550106136	3.52958559941527	3.77154567078663	3.3881741042326	3.58591412507675	4.15045480118148	4.95068363587804	4.59919298089423	4.3500640906713	3.64768267794814	5.1835847287148	4.7847306294771	4.81879969968266	3.92539136532174	3.45443597607327	3.9790438790159	4.54630053363024	3.41975972830035	3.94125564469622	4.17816470306781	3.7431684168035	3.61192941919131	4.04618858987701	4.25230907587842	4.03989411899567	4.2494464788575
rapgef5	7.3716146466129	6.54064338222603	6.73178966253346	2.5902575853293	3.79412585289985	3.86929720389875	7.26822911008778	6.21440285297395	6.49142379862915	3.72462704873935	5.77731039533287	2.9833473690907	5.58143394967188	6.14111224453009	4.25109504695877	2.71762253585817	5.3107983071282	6.49951107922158	5.94916676769768	2.57654317958911	1.22655914655443	4.88063758154376	3.13133687535073	4.29978940533907	5.88076930051172	5.66295047180177	5.9061141807251	5.4770653733632	7.84132470365091	8.81867969781329	8.85343816725944	8.39382476662558	8.46191007638875	8.92497193248742	6.85821977497554	8.43017459366376	8.74498802746497	8.86078738289403	8.10601197306417	7.54058293454597	8.25830806778967	8.58028079859004	8.54475711014806	8.16963092567729	5.27069533607137	8.89983560102143	8.95870631846192	9.3881767808921	8.93021913280668
rela	2.47504341784436	0	3.17518244938322	2.89004713827007	5.02444200429957	3.41402152038359	1.70738510864117	3.55573540604373	3.26456950301512	1.55296829258113	2.42470228211629	2.12537956248917	3.28960202208651	1.39554829715294	3.86168140467757	2.88955655838356	3.09851671338859	3.31124533131244	3.03735194441916	3.10858360188074	3.8170594526407	3.88439007783788	3.25731918009005	3.3341016124872	2.47606529694528	3.58155264394486	1.67208611600237	0.934603532440723	3.39601485603076	3.24584826161401	2.72837165900729	3.46425012541315	2.68416004067007	2.73425850769444	3.57316877260275	3.8536197691731	2.36031940760855	4.36032973994939	3.64770899182897	2.95440944120074	3.41427677755358	3.26686094436778	3.09630546052237	3.42300743389536	1.70103451855507	3.07115351338629	2.91499837653007	2.55712007600928	2.53070270703493
rgs17	5.77228498393467	4.97942867094327	6.16659111158839	6.64019872585165	6.09592317556807	6.86666788392179	5.66349947019157	6.1181174012827	6.19923252079752	5.13066771043839	6.33637201804024	5.00326135521087	6.79691355559659	7.12433855810533	6.47684408924894	6.19923230481812	6.2259942275723	7.03217845428068	6.61523930435726	8.12630824766963	7.13801872388964	7.74297377513054	7.33730475072395	6.78897299441245	6.03974399686187	6.70243957138428	6.5957735885788	5.68048105292411	6.48979524392107	6.68611243204198	7.6838093183242	6.10661561715354	6.52803009733473	6.11484654556218	7.33221599100464	7.30746431888654	5.6539808174598	5.48381700234556	5.17978029637235	6.49488628167573	6.59462448908391	5.35456577468769	6.29688794904626	6.00729125172685	5.02199785858978	5.86825425245997	6.02192834558209	6.26276892927904	5.99887640194246
serpina5	0.016477974803172	0	0.0153620099241504	0.141702679145469	0	0.00497528061608207	1.07191323227142	0.00719815136698968	0	0	0.0504103873719363	0	0.0114874864428184	0	0	0.0122007382811216	0	0	0.0127316777498332	0.0592637244963595	0	0	0.0645794261531523	0	0.0164203549746851	0	0	0	0.0290531220708057	0	0.0481738219282227	0.00984436843347535	0	0.0285414479427628	1.87499499981696	0.0103640034267609	0.0268530730754902	0	0	0.0107369295723096	0.0204376869780784	0.00889187961310899	0.0243973088532204	0.0110374474358277	0	0.00563421928248977	0.00977504812998038	0.0122597470864166	0.00760819957471198
sgcz	5.05894513464146	9.12056097114796	11.4339748552262	11.857078756992	11.3505741208137	12.1265568064812	10.8421674089288	9.64005939877219	11.0824028421887	8.19877978153449	3.91917854495199	4.08022538693733	6.42651322913661	8.44662248647838	8.83301403947755	11.4486548310015	10.4643486165316	7.40086705807636	9.03508693647356	10.1101625064713	8.18232955731193	8.53596913832369	11.0851683019611	1.61227039373866	3.43739408143757	1.38700623499198	8.51466302344583	10.6123422285087	9.75908709537574	6.48758892677301	9.93480607450453	7.37584194621888	6.40201649762797	4.19657974152522	12.748085639315	10.1442295457815	11.8653411222732	11.2904694194157	10.7948201452937	11.2585959792174	10.8596052787157	10.7130153310992	10.7273871236589	12.46558593233	6.94533745344938	6.08993562177554	5.96255156776454	7.5692269802825	9.59529019957371
sh3rf3	7.93937296763909	7.77310426504706	7.63994159126033	8.26408702005202	8.33519277234199	8.33908514062895	7.92388577019716	7.91512549769897	7.93426935756171	7.90570247995533	7.56629773788441	7.89551341707919	7.13400634756185	7.76412564066416	7.58544931312694	7.25019667233732	7.6821477364615	6.79727542845335	7.46320833531357	6.67728436474124	5.57565722912752	6.96261507167319	6.42691625279621	7.43550183599074	7.76885333527314	7.85197879884835	6.90096564429638	4.2729606362003	7.75236804779754	5.47744079813934	4.24966445935423	5.38514913189216	4.77047720749662	3.64678638420613	7.57466882175552	5.46895016712863	8.26717188553444	6.30672190521419	7.97273919050655	7.90528978305171	7.97284752865224	7.94236258624469	8.22100630148507	7.94272633137408	7.57855031024835	6.84126804828256	6.4712052663081	6.6747267679794	6.99646265329718
slc6a3	0.00926049184924848	0	0.235947180542199	0.293761550473127	0.0325593469689049	0.267268779796259	0.0131144788971066	0.0123883679041522	0.0146029181845989	0.0227244649463022	0	0	0.0288476786043589	0	0.0215445633692869	1.04216510518272	1.04581021362314	0.0144070619456258	0.458342764207254	0.0511069040825928	0.0115253368675739	0	0.00853348214270663	0.0134647968036608	0	0	0.511046047712286	1.19354868266201	0.0254685757516728	0.52432615818636	0	0.759147192095026	0.606659588233012	0.0476889949140647	0.047026342878201	0.0186949113186695	0.0212752482093226	0.0245322021691247	0	0.0372509922895568	0	0.0779206725760858	0.203039590488686	0.701659480875868	0	0.213448756789387	0.0089597770590209	0.139127224649767	0.0398493066086582
slc6a9	1.7109317492181	2.10369603817259	1.36473122086018	0.9399162806421	2.55177061330305	1.45113418363299	1.88261717647274	1.57412089409804	2.21786952423844	0.438205009539003	0.924424875490903	1.92761525814417	1.72435019051444	1.6485506262474	1.6098214276629	1.18102945023228	1.72123316085713	0.40202720231112	0.534754338197303	0.846889469655357	1.24323412936579	1.11155079611818	1.2577183370181	0.619484878263672	0.899905897982122	0.830365201739517	1.21577946681573	0.61839472138085	0.427164018222228	1.29993095005677	1.02984305508553	0.994749398344558	1.09003834169881	2.16628695232267	1.39852539869944	0.85865065612754	0.968383708311061	1.24069254370646	1.60950224623628	0.455979744992396	1.69844468129674	1.08610997756028	1.18835350289996	0.81492724269443	0.100624645332451	1.57375807430106	1.06790082166794	1.30612546015382	0.920504097431818
smyd3	8.17295178426379	7.99875784598933	8.8824770993225	8.9624314347837	9.39678990089811	10.5932369282703	9.30450355817507	9.2952298373335	9.45741435003009	9.0715692467465	8.7922095536708	8.80389361860843	8.5865902120267	8.22853300859434	8.50078086491124	9.11951398911845	8.40103313060528	9.18024601945659	9.05718656632183	9.02163598685089	9.24106293864666	9.16831434556844	9.106457178189	9.50746270288696	9.58306903644176	8.67789722840787	8.84912563675476	9.62182695754524	10.0016165185901	10.1167960388236	10.1680734196258	9.54646394020407	9.77578447998908	10.1051814008286	9.38204423846292	10.1009105321543	9.46561843884067	9.37088150379117	9.87150288981986	10.2355807440741	9.59617531048221	9.16015313922608	9.25172356552164	9.69810294962675	8.70685665537627	9.24408594981443	9.17656121554341	9.64759256207591	9.38041643068248
snca	7.91926912355788	7.55310800500025	6.40685009478335	5.88984673805846	6.09631238319147	5.50519945150493	5.69343079584273	6.0654402904269	4.30005836973571	7.67448138563276	7.39270969061043	7.91834793978328	3.43588525626839	2.82194602640651	7.84205730889358	4.78661552451724	7.60834555382955	6.79821582015362	5.8369703104447	3.50407032203318	5.58769907658197	3.84467189370832	4.25929322704229	5.39186199512723	6.78676426666383	6.86899684896375	6.92293140338999	8.08398955170883	3.82963564567747	6.73814729316328	7.80688064892742	7.68862798348685	7.81138231528705	6.56510754364064	5.36382394866913	6.40905184937894	1.99164871149619	8.8434761670105	7.79551559954102	5.43005874337364	0.353526891602603	2.30657924194609	2.71427915267842	6.8192496237235	1.64765822840036	7.76522630218891	8.48297063758217	7.91412419753536	8.77934477566565
trpm3	7.89423236014912	3.02375768826323	3.60504409107295	6.20710896763193	0.907934190670888	6.08215738234301	7.85540135594411	5.45782519519557	5.0267978244923	9.61072182592019	8.9519510482845	8.00486347841691	3.60443169140368	4.65133923112097	0.701057325746689	5.84317142374753	7.7825356843767	3.20113995153019	4.27217862137089	8.3122570392106	4.45611065647766	8.98503463797284	6.62545864709363	9.18264892365983	9.64338777002464	8.6037506472797	5.57315769686622	7.42835896661911	7.98107736737431	8.30841800347097	7.05768445933533	8.19846816809824	1.22294956500752	4.95637526970515	6.30213990397355	5.5637729816912	5.22060772819997	10.3069830482363	11.3629365214735	10.5150667655376	9.48494365234728	5.89732389129859	9.14990144380639	8.08525199003596	0.787211446099607	6.69892240527658	6.2031984522399	7.49608181990328	8.08015112729474
usp48	6.94370652336294	6.25379247011283	6.41979622782886	6.45070467821577	6.09602186189913	6.52604407775152	6.32246666061102	6.76947449652912	7.14140387215744	6.30485050247418	6.66431799621234	6.89107925309899	6.51208763633082	6.97603408801633	6.63837827744382	6.38902242896097	6.56684345977516	6.20228155639708	6.78069854540857	6.83687734732577	6.60780491933582	6.25589704217765	6.53472494763693	6.35060827375371	6.77688133332166	6.55533088137378	6.70775281675914	5.58715913415431	6.45435128317584	6.61077771001156	6.57629840005055	6.58163791967326	5.96804143223439	6.68158489813575	7.13416476311258	6.60953750157742	6.91628471023629	6.76912190418754	6.72451412597005	7.03512932804403	6.77888376159348	6.62155213569553	7.05927588047608	6.83923390167915	5.61414855601517	6.68667826186638	6.6635576772791	6.37898198306593	6.3144081390697
znf385d	12.0242071855663	11.5367493178186	10.8859923394699	10.2860996418666	10.4950427437861	10.0345263651092	11.2059715413165	11.4745975363138	11.2065620046627	11.9853261368196	8.72564080569518	11.737990002874	8.10332320909091	7.06178982537518	9.281547109214	8.30275341188868	8.56051440745384	9.44855726482675	9.11250603603511	9.32297744738504	9.75002948729176	10.1074051721891	8.89051010104109	11.4107887595816	10.9930441063282	10.2718817420547	9.57395806235146	9.87180328617355	6.4404340599098	7.50410251017506	9.47966761828636	11.4972677090771	8.22786660644509	10.6112872221739	11.267438970839	9.92861428723262	11.4883062574117	10.7980074183415	11.0070916862057	11.1940255532348	10.6437456723966	11.1696384771755	10.9689200956798	11.3506590163287	12.6525052083333	4.40081196096699	4.77730908273542	4.950418721502	5.79473023563732
znf423	2.32568588959864	1.2011994191049	2.26144741031632	0.9978195951108	0.393365894735054	1.24326259555666	4.20479597197461	4.79317113894092	5.11358957605245	1.85217830360677	2.03004404875311	2.37965400726697	3.72208966149752	0.604538130830429	4.33559865231367	3.15254630290541	3.35916150602951	1.86723824729465	1.94377410602771	5.01785636629768	5.48079089891987	4.15372113048246	3.98109888565947	4.33919890485738	3.98621206628704	2.29813979051657	3.94140277497818	0.661028801813035	1.8412246952949	2.27817912620643	0.828688524777278	2.60923895988972	3.26930157649848	1.2934867898144	2.87105458209343	3.48939504925244	2.4719313297667	0.571077669861791	2.5861812074082	2.32193608739575	1.80797391152148	1.97001175075444	2.41876785490133	3.23185791922319	1.09367706082402	1.10777335734146	0.46141362123727	2.07962626233885	1.40235469024253
[truncated: 26 more columns]
