# Supplementary material for: A comparison of anatomic and cellular transcriptome structures across 40 human brain diseases
Source: PLoS Biol. 2023 Apr 20;21(4):e3002058. doi: 10.1371/journal.pbio.3002058 (PMC10118126; doi:10.1371/journal.pbio.3002058)
Supplement: S1 Data — (ZIP) [file pbio.3002058.s009.zip › Input/Cell_cluster_disease_matrices/mental_retardation, x-linked.csv]

	inh l1-2 pax6 cdh12	inh l1-2 pax6 tnfaip8l3	inh l1 lamp5 nmbr	inh l1-4 lamp5 lcp2	inh l1-2 lamp5 dbp	inh l2-6 lamp5 ca1	inh l1 sst chrna4	inh l1-2 adarb2 mc4r	inh l1-2 sst bage2	inh l1-3 vip syt6	inh l1-2 vip tspan12	inh l1-4 vip chrna6	inh l1-3 vip adamtsl1	inh l1-4 vip penk	inh l2-6 vip qpct	inh l3-6 vip hs3st3a1	inh l1-2 vip pcdh20	inh l2-5 vip serpinf1	inh l2-5 vip tyr	inh l1-3 vip chrm2	inh l2-4 vip cbln1	inh l1-3 vip ccdc184	inh l1-3 vip ggh	inh l1-2 vip lbh	inh l2-3 vip casc6	inh l2-4 vip spag17	inh l1-4 vip oprm1	inh l3-6 sst npy	inh l3-6 sst hpgd	inh l4-6 sst b3gat2	inh l5-6 sst klhdc8a	inh l5-6 sst npm1p10	inh l4-6 sst gxylt2	inh l4-5 sst stk32a	inh l1-3 sst calb1	inh l3-5 sst adgrg6	inh l2-4 sst frzb	inh l5-6 sst th	inh l5-6 lhx6 glp1r	inh l5-6 pvalb lgr5	inh l4-5 pvalb mepe	inh l2-4 pvalb wfdc2	inh l4-6 pvalb sulf1	inh l5-6 sst mir548f2	inh l2-5 pvalb scube3	exc l2 lamp5 ltk	exc l2-4 linc00507 glp2r	exc l2-3 linc00507 frem3	exc l5-6 themis c1ql3
arhgef9	6.79194954922929	6.03411734010904	6.53860296581325	6.69296786482804	6.72438176687598	6.72975873866948	6.41371269506372	6.03695600916565	6.5217322062914	6.26309086369782	6.28689102101379	6.48715730764254	6.39233931482291	6.38730939803925	6.81728916343305	6.74497228976274	6.12125790549193	6.09987487472456	6.08848057298851	6.54298501258971	6.40611563236009	6.37082533022859	6.66806677170759	6.35588913499061	6.04967495742419	5.99191533263419	6.83571887632537	6.9319953469987	6.47633334237693	6.02711484406968	6.26264854715234	6.33459488387	6.46051992572888	6.49658086787672	6.62558760235253	6.51488278077914	6.52286805816631	6.39068474765234	6.09840685129531	6.52253793127305	5.95057677971391	6.5388643786654	6.37724585754406	6.48253722051916	5.78320519804714	6.88556910469885	6.71477952280276	6.90438208443544	6.80293467737259
atrx	9.21889956348218	8.79271384732988	9.21296881629764	9.0527381212118	8.75647025861128	8.85005866186177	9.0831290489841	9.09536563658098	9.22413918205499	8.82795681065356	9.2223580442091	8.83476903923427	9.10225525627119	9.05650305729192	8.9456902147759	8.88177166743159	9.06266033323184	9.2287725235159	9.26397664005188	9.09661659989946	9.18120568902575	9.12800437726067	9.06260826089297	9.03824219013586	8.86122310238858	9.08581101792116	8.95120077390447	8.34463101814863	8.87215218374248	8.94396058063598	8.59691539461851	8.67550193021328	8.6045128293459	8.73130511319401	9.06094230351058	8.7871509871926	8.81903264978234	9.01997233882553	8.57527639902436	8.5201232276366	8.52841699287935	8.64717453658323	8.5360871016569	8.42445773837524	8.93098032843526	8.55946925179893	8.52568953777955	8.27471173426594	8.29145621645449
cask	7.68081793476494	7.3189885071815	7.58876520096993	7.78090306959658	7.53225017936784	7.98795133017644	7.275699783703	6.99682767229235	7.3290333388972	7.38597126156879	7.22697680563542	7.86643853518223	7.94281485608213	8.15810708235084	7.49781818644513	6.92021277171007	6.74743700554122	7.44059162534355	7.26407050207216	6.9986625068506	7.6346805564054	7.32546971281756	7.04984290278556	7.21403847231825	7.16829441099072	7.66911399800259	7.77303276784307	7.4665569052167	6.99723975214597	7.60863698036859	7.70656542185142	6.86522035463588	7.08045242175346	7.43751293334313	7.29441728789614	7.18750184538174	7.40567947103458	6.4370320321549	6.23068057914172	7.46620486115057	6.58725872779237	6.7674819491511	7.18672139003313	7.0483372640725	7.850993974602	6.76975060768446	6.40978982350805	7.10976815929288	6.93364206746943
cxorf36	0.295192156142493	0.0836604305966632	0.707902580876341	0.327883925169202	0.027598245408196	0.528822740954733	1.35717317213438	0.483984379936554	0.148657601059413	0.277943066196813	0.298678008803875	0.0330239431575645	0.128468572886905	2.24186061600789	0.163950547105069	0.421389951346614	0.301912482713396	0.0782935137247865	0.1478911096238	0.179821365121634	0.13120923699868	0.0867957749660615	0.184603574249315	0.10366729536419	0.116147005103946	0.228373603901775	0.158462249213309	0.0677784643057887	0.118342820205991	0.173181570316064	0.115984135779783	0.102237562252771	0.121640075367249	0.107077336209988	0.296382705404572	0.704722651069542	0.195183701376186	0.177149952983998	0.151176056565708	0.0647733488065906	0.139550789236024	0.148761270042914	0.521066279719908	0.0777123796364494	0.0862202307004669	0.123376529297508	0.154041568586646	0.346414668782715	0.212816683040885
dlg3	4.71482530904404	5.35172131195679	4.89411675019938	5.23261932437267	5.96506010501241	4.92640589044786	5.2852061347732	4.94570215410539	4.97551399247121	4.20824083330646	4.2815244263994	3.73724907824992	4.78803191672695	5.06322992224624	5.43760160813136	4.7850302905319	4.7833294165624	4.4040633149223	4.66965589514339	5.01755671254765	3.97256059358045	5.59393585957419	4.62423993658405	4.30586184140144	4.86967536790396	2.61466744356817	4.56020675022673	5.55021264128283	4.20586428580548	4.84276475062487	4.87079034652959	4.99261857481969	4.02896910163406	4.83402658771509	5.24245941137833	5.21848955817982	4.80535025202608	4.12241023294162	4.04800094457128	5.31656819453672	4.73931408252731	4.48899986337132	4.74631341735813	4.51749612899026	4.96000822382705	4.69518793083261	4.50518667506208	4.55399021041419	4.55134331023466
fgd1	4.52210925899355	2.02134174088954	4.17921061676286	4.18160878108048	3.84360016273986	4.23988589979824	4.82858735988906	4.04025963593066	4.08446581573009	3.67011936329864	4.03916456226216	3.78664488999042	4.32427197592646	4.67304834419865	3.30652291344555	4.69746254920564	3.84640901839013	4.2220599036423	4.63070719548692	4.58365799131867	4.31792766615458	4.75593159806627	3.96600395461326	4.34435394126516	3.65366681912271	3.60417824049408	5.10928622860384	4.44480273713291	4.48042832739482	4.75314656194607	4.50322827019119	4.34422980344633	4.40352143981381	4.26219159574048	4.4908746430154	4.61294030376109	3.57383709879007	4.12177492917717	3.68926555317858	4.34911604012374	4.35842262297271	3.99794814732273	3.96533526656389	4.15007840552515	3.31715915475639	4.51956781322648	4.16364333267177	4.17818477766236	4.05121030719119
gdi1	6.38715657948772	6.87359790975883	6.14429461746884	6.48294522298231	5.51903200268597	6.34694022916797	6.90039420268124	6.13415870370906	5.73684891148636	6.14530226494876	6.90413819498875	6.18594680289918	6.16038254538966	6.5439482013411	6.6732750088271	6.22311841661015	6.86113369199207	6.26145409010931	6.43561976051798	6.20281595544699	5.86943937175883	6.78327303170505	6.65947521562047	7.01266587784027	6.5529083614202	6.42770220400237	6.55664767324203	6.24686009381495	5.98033359993288	6.28744145060768	6.02009322130714	6.61786383515206	5.86356534264687	6.01648138831748	5.63529063479413	5.97471881436703	6.28692586177248	6.49094359122974	6.28909190572774	5.84257135113678	5.90332851578591	6.18254929202166	5.90436848498538	5.58569388191154	6.33184008670498	6.29002142810994	6.44863686225824	5.80582253315574	6.00655947185211
iqsec2	4.78771971068839	4.0092117116711	4.27768539420654	4.34334798119349	5.97598075287696	4.46703037883094	4.40020023658051	4.38079142931794	4.06118915181199	3.88255511564195	4.71144854143084	4.29974308115415	3.74811704907175	5.76558539892098	3.22574582691561	4.67167454919019	4.02456303366276	2.89498631843463	4.51948265071389	4.60174577404981	5.39976497219354	4.22879214466291	4.1140818729209	4.63773438730774	4.27914438640619	3.95913916267604	4.16406225546908	3.37696544666744	5.27009292844501	5.10001611919388	5.72425844279488	4.66000553651985	5.0824474726802	3.90896869502417	4.94113528665936	4.54094274032882	4.5967457315182	4.69546378136395	5.53513133324603	6.06559979698147	5.11412282065264	4.71487895528761	5.05174412636761	5.20827607516011	5.02806730407302	5.66068282976233	5.48185053646688	5.72475535983622	5.46298567746035
maoa	3.68104482672095	2.29666405404674	4.96264181882169	4.72621003797527	1.54680256885956	4.89006733464217	6.17395753399457	5.27687111849012	4.10491918968249	4.56885012175994	5.30117421354026	5.10671294675896	3.7791589908934	4.66146588900858	4.43662773431836	4.8515569640759	4.36274558758852	2.60371758273435	3.92806736789469	2.73389621489027	3.82250788441792	3.64379626474897	3.53800138619497	3.70247868022501	1.95077550940113	4.25590640576242	3.76647021108376	0.144536933077988	1.60764832858698	1.89791978464279	3.4479153013721	2.83470618031703	3.42675624749948	3.0131762651847	3.26948881047816	2.076343871938	0.31335673475079	2.58927825724779	0.170075162151229	1.08457701091655	0.1872713948441	1.35339031422496	1.81612694935503	2.69403774718991	1.70150833710485	3.06768228615834	2.96175142428931	2.9781540692132	3.18393827643344
ophn1	6.08221811870694	6.47820187653346	6.40843798448284	7.61670921844545	7.26634266569832	7.17034722851156	5.50274621421634	5.3988574615891	6.01222047180948	6.23305893938485	6.01391788742287	7.35697596401267	5.80852987925895	5.67012951794969	6.87281502186141	6.18341999571235	6.67621007850661	6.06198014742109	6.80554691713354	6.33921058700546	6.02947852807199	6.65113012572044	6.29592711031653	6.45443215940632	6.32653235075763	6.08239942037859	6.63534354771404	6.22891725205425	6.04195795293257	5.90870254022897	6.16744957867796	6.09681056156581	5.69281270593556	6.11161937461413	6.56482302748775	6.08527301488179	6.50304782426704	6.11761332780383	6.21154140268189	5.55050054441644	6.21621038561571	5.94019137477434	6.2131755285817	5.97340433817082	5.4387116581248	6.65100586873412	6.65354685886372	6.79368290808716	7.14522797956687
pcdh19	1.14548788728482	0.624838036937884	5.43031321990486	4.40317355546082	4.09442006930299	6.73893957618041	5.8603806626939	5.15136130713744	5.48867469080572	1.46937448407498	2.59595277383483	0.376410973375586	6.48466000973045	5.98030948682699	7.17267082902326	7.48403561998368	6.25276231775783	3.41866688967064	5.64135029538512	6.51973231505188	5.64932255649112	4.84461391100197	7.95319400244217	5.0526547468354	1.39927649559387	0.534513669024019	5.12973148936444	4.59104912333764	6.68582134821134	6.63979558136444	4.74172569370544	5.56547823085843	6.57456880623882	6.16221595083614	6.31246757534728	5.98457373627115	6.16988987339415	7.52065620624563	6.22504543332269	5.28706049423183	6.88820704135215	6.47926008880437	6.30571511473365	4.73104866704681	7.36566980246507	5.53860158432653	4.43749429055443	5.85759681647594	3.87621285579584
pqbp1	4.94090668205508	5.1842428814713	4.48676868863999	4.95322405316247	4.71357097013688	4.7303146689491	4.9045472427275	4.96947993300189	4.03151712144049	4.8111829971022	5.21492375629823	5.12089483139123	4.41984084834329	4.87952628071848	4.15033357164894	4.55748172071764	5.09871001980587	3.80766370818831	4.4558880114004	4.78507447275917	4.62788664830936	4.23954060835541	5.0661771275769	5.37957899257601	4.77290012492275	4.44916198002643	5.03771967828187	4.74711259002758	4.08117059007577	3.91513129180566	4.26588482562391	5.0574804471565	4.0779375389569	4.59476878259031	3.94861484455739	4.04165297568469	4.59123829000888	4.73843454115259	4.26822755652831	4.61491670586431	4.13888734707497	4.25897358089154	4.5862229796013	4.69129950689756	3.8491855981785	4.63218745140322	4.41026260369349	4.09290445951311	4.44169591751811
ptchd1	5.01882110176642	5.22492572131684	4.69641447660316	2.12176893767323	4.39431398500282	4.81071667992908	2.65091939701226	3.12795273692943	3.96085430950917	0.0704437095995038	0.05066724003435	4.52242469120633	4.79103859961549	6.40763362236893	1.55519658080567	2.25015527271504	3.70595696973918	3.86079189936695	2.79031079165648	3.37435273839395	4.46700383872095	2.37557123794489	0.15193684481042	3.24620189025926	4.1571188148621	0.110729824417024	1.5105386413341	5.31921192040511	4.98627908874605	5.97448425027429	5.75903447502823	5.3096840233147	4.03281018194422	6.65939631390702	4.58254489373777	4.48178425612902	4.16584041404907	0.299228044137855	4.08754622237091	5.58099985028253	2.03055014995588	1.51787704443557	2.95305291158296	2.40509714014017	6.18637385571652	6.28327308785991	5.86700391738701	5.75488487057845	6.54179855671211
rab39b	3.65282987742234	0	3.5344614328341	3.47675413220019	0.958681359002472	3.56777598177211	2.74894390978572	4.04194998978838	3.98282952193136	3.18554920469904	4.52997548586469	0.521678368746748	3.51493073456608	3.45515726196894	3.16346697010024	3.42832810255624	4.21053320933718	2.88138703727581	4.84166913349365	4.67083090441315	2.80937427871756	4.1836569885414	3.86891674860747	3.4791803726055	3.87565304036467	0.0332169655688028	2.48407064398495	3.68750600577421	3.39956196882849	3.66445591132296	2.52837184311536	4.80665067225067	3.83246749474454	3.17605408397189	3.50377170849195	3.85520010988849	4.14344053817894	2.89793088521868	0.287513370857685	2.87956129352628	4.19742916879583	4.10360300882404	3.31889683277296	4.03638226887454	2.71636338199308	3.1882473507532	3.88599113468494	3.15182569993802	3.40297834023758
rab40al	1.45922131870438	0.15383481214491	0.756026476320487	1.11548161230624	0.206856130808111	1.28009431680571	1.46641996887573	1.16621390334947	0	0.815920941637885	1.7799854242084	1.80871116626197	1.74767436365329	0	0.443423251002246	1.18917088339967	0	0.292308244971724	0.0138721235004881	1.32262841334271	0.0105718193511061	1.60638191842801	1.00305011418797	0.908682732737728	1.80827892330004	3.22008303754676	0.975955545733481	1.88452109685004	2.04091548448404	1.31161103339112	0.481988617428196	0.709331567974644	0.0106601695753288	1.36922342762254	1.02745683419708	0.228045432674003	1.59271408282998	0	0	0	1.09747044590929	1.33147086126065	1.24105041795616	0.815657900298561	0.77153751455234	1.18742294289601	1.14275149213127	1.13818852124282	1.40771958144057
slc6a8	4.10907476129508	1.30123531091516	3.1801985185381	3.16702381458107	4.20827379383926	3.2856544908743	2.82667082264344	3.571260069367	3.15266908087407	2.80316853169119	4.08778566924625	4.31152101753443	2.18091669993849	3.89183813559167	2.36184214829596	2.45534537628134	4.3324444398144	3.47955855592766	4.03635233694377	2.56494745613293	3.41833423857509	3.5350357041464	2.5812469161761	3.54337342484718	2.80330752747843	3.55085836056502	4.06387863951044	3.73930112473426	3.34998575214677	3.45425831663243	2.87013333121596	3.78427007043688	2.87164296000719	3.19189340304901	2.66169268199753	3.2662183562225	3.65857763056754	4.00327143123726	3.31389082160132	3.32617622508271	3.4752431503682	3.65468999505279	3.73076574257285	2.78949329145953	2.60316880177935	3.45193757630214	2.65302977294525	2.93549808338065	2.97331636439008
syp	6.71706866344548	7.13312221237204	6.80051905579994	6.60718553388751	6.80624337403798	6.51411495197053	6.75660727794663	6.68054222166731	6.41753034451844	6.6190503250087	6.45378127002399	6.28899211246282	6.51246470296546	7.12379224675731	6.71434462054155	6.63152318821678	6.67659413311671	6.70714493464131	6.78609436304955	6.3116788278716	6.78836823318917	6.69172113367383	6.41523635206839	6.46196983931757	6.17970554621044	6.52617866896265	6.56680489683881	6.46379125942727	6.61848357282019	6.68896249241354	6.57539698971192	6.61775690828783	6.70531991588468	6.44783275337486	6.62761352050018	6.46586162306051	6.77877627612335	7.49077063700408	6.58828390620999	7.14055144818233	6.85181726491386	6.8454762135508	6.92215090770338	6.76969523948018	6.98028131475003	6.45199254409285	6.4721193010402	6.41468897306953	6.27564298604783
upf3b	6.03208408805397	5.30669314623949	6.39282828681224	6.40652646627168	6.1873297025928	6.30354058338071	6.19544780387268	6.45421834412609	6.51739176564113	5.5986313980214	6.4001104200262	6.50635741248367	6.52692750438673	6.47602161698818	6.40872765315566	6.03548689118005	5.698621331798	6.62152517627153	6.4576243312752	6.71550025396031	6.05095263241662	6.52607773455854	6.59051863722854	6.15824390666442	6.12317865000499	6.41280607803811	5.40504919579512	6.35082658949717	6.76864578102477	6.69045788377771	6.39881806896527	6.88937984218896	6.33108049375228	6.24707626210993	6.5992930938811	6.51793703932869	6.10296104032806	5.8054178345927	6.4405007870466	6.17208762266712	6.03206226202277	6.30681579617719	6.12947323405061	6.1275973769712	6.20213205378209	6.27138738948257	5.97338511924956	5.79404227694302	5.57501879953033
znf41	4.21440655421438	3.44145107701056	4.50271713160207	4.83137565538063	3.64475476659741	4.77521819630007	4.2585413111848	4.9011448893207	4.07769231820532	4.58876325920663	5.86809862476307	6.21381028920459	3.84822942220514	1.91910015365406	4.42720421359516	4.73236760119103	5.22365299202228	3.83595842372738	4.13569032704339	4.41333797318505	4.47717812570669	5.22694423960089	4.4761496451767	4.35253863003562	4.12546091719193	6.03665700202831	5.10196794154873	5.3800221939338	4.19640466233685	4.73504699531103	3.7947894110159	3.42178693440176	4.13434836124096	4.46589455918133	5.16400274216912	4.48912793415628	5.23057082757508	5.6335616980227	3.12534593475908	5.74915340490512	5.02027296455518	4.92999030116983	5.22800670562637	5.32745815288212	5.09876478595049	4.20434898145114	4.17044652157575	4.09860761399955	4.1422013477477
znf674	4.90279979104344	4.6164492035917	4.57436912076183	4.40399680133762	4.50412424880469	4.17023532382807	4.03861447938675	4.51605383694278	3.57241926103122	3.81248666319032	4.29069651289486	4.62666888657055	4.41610001574714	3.71607763726932	3.86737821612721	4.51018835144908	3.75628227717276	3.59727003530324	3.80912487801433	4.80780534871995	2.95452928320527	3.58656416898641	4.25725196270922	4.76027773749151	4.45045372074897	5.15808627894112	3.92106083084239	2.3224539479448	3.95132078946976	4.65315194297907	4.45896241726635	4.21968331387781	4.77053504450366	4.50758978832593	4.74178982812298	4.15167668283691	3.97523228982566	4.081340650156	4.66958162002775	4.10092380628284	4.1348839423795	4.2871896017393	4.68489821821269	4.25295088564907	3.81976347791746	3.8455968114452	3.73875708408922	3.53249605687222	3.49612883960675
znf711	5.7883219636384	5.27673608997242	6.03846805194064	5.91269191894051	5.43151702670964	6.01033219375984	6.61038420182261	6.71037477261758	5.93054743328632	5.19719388507631	6.01161503104564	6.25257627587205	6.5128414340983	5.78139074424973	5.82533723369382	6.79912930633658	6.45260569680341	5.72248449522118	6.16939950426709	5.94942817430295	5.18688669311567	5.63981711190648	4.85339569654275	5.58474556920184	5.37687083876794	6.1176870230581	5.77990479600986	5.07849600962801	5.87530587605132	5.54730529944774	5.66443169660163	5.83621192785474	5.29123554430086	5.31297201853847	5.46488031060262	5.2962511202717	5.09582465123393	4.85697867044143	5.08281386941157	5.76058631196021	5.72078430495652	5.50621546785911	5.31330637404242	5.87728833044812	3.74448275917001	5.9551348969795	5.85740723565357	5.86764908481485	5.27901070376811
[truncated: 26 more columns]
