# Supplementary material for: A comparison of anatomic and cellular transcriptome structures across 40 human brain diseases
Source: PLoS Biol. 2023 Apr 20;21(4):e3002058. doi: 10.1371/journal.pbio.3002058 (PMC10118126; doi:10.1371/journal.pbio.3002058)
Supplement: S1 Data — (ZIP) [file pbio.3002058.s009.zip › Input/Cell_cluster_disease_matrices/alzheimer_disease.csv]

	inh l1-2 pax6 cdh12	inh l1-2 pax6 tnfaip8l3	inh l1 lamp5 nmbr	inh l1-4 lamp5 lcp2	inh l1-2 lamp5 dbp	inh l2-6 lamp5 ca1	inh l1 sst chrna4	inh l1-2 adarb2 mc4r	inh l1-2 sst bage2	inh l1-3 vip syt6	inh l1-2 vip tspan12	inh l1-4 vip chrna6	inh l1-3 vip adamtsl1	inh l1-4 vip penk	inh l2-6 vip qpct	inh l3-6 vip hs3st3a1	inh l1-2 vip pcdh20	inh l2-5 vip serpinf1	inh l2-5 vip tyr	inh l1-3 vip chrm2	inh l2-4 vip cbln1	inh l1-3 vip ccdc184	inh l1-3 vip ggh	inh l1-2 vip lbh	inh l2-3 vip casc6	inh l2-4 vip spag17	inh l1-4 vip oprm1	inh l3-6 sst npy	inh l3-6 sst hpgd	inh l4-6 sst b3gat2	inh l5-6 sst klhdc8a	inh l5-6 sst npm1p10	inh l4-6 sst gxylt2	inh l4-5 sst stk32a	inh l1-3 sst calb1	inh l3-5 sst adgrg6	inh l2-4 sst frzb	inh l5-6 sst th	inh l5-6 lhx6 glp1r	inh l5-6 pvalb lgr5	inh l4-5 pvalb mepe	inh l2-4 pvalb wfdc2	inh l4-6 pvalb sulf1	inh l5-6 sst mir548f2	inh l2-5 pvalb scube3	exc l2 lamp5 ltk	exc l2-4 linc00507 glp2r	exc l2-3 linc00507 frem3	exc l5-6 themis c1ql3
a2m	5.27475216873461	5.65582549296907	5.56885691777585	5.07611780512465	5.92434957952704	4.5534526657476	5.21768051874097	5.40245546641421	5.68085092320135	5.98893639805741	6.55792850575407	6.78661191259593	5.6942848886624	6.35082906414214	4.25551659515326	5.82767906624995	5.27118734876677	5.37107056362041	5.3652102986335	5.08275835815624	4.74953426766926	5.38455790802089	4.83187926744733	6.53364261328392	5.12204150520124	5.34019157838221	5.18561484441344	4.35273804811566	5.13949528060828	5.24567058887608	5.75611914471254	5.82081207722872	5.5413004760246	5.35934862424043	4.93462972369966	5.49904795972598	5.39247370627632	5.33276986438133	5.27784865160624	6.3994544769313	5.02656947523787	4.60464069618466	5.01229870158894	5.37426816556122	3.64920960807895	5.05355928455651	5.34099978219695	5.21738622415954	5.67300541505067
abca7	2.03853742663809	3.70999075748883	3.59036299152046	4.13682889791319	4.84434872138489	4.12299983892363	3.66875352359134	4.01079839140579	3.2156245217072	4.85317723439269	3.87053383792007	3.84095723079244	3.85643959257699	3.80609780774311	3.44203561908988	3.99110714288526	4.1851982007692	3.04620149680528	3.76034821743205	2.52095125286171	2.50364866751225	3.32969523527297	2.63118958399148	3.04796052643192	3.66421244623972	4.13806068170192	3.88823073207424	4.36419544044613	3.09230628165192	3.04934434341973	4.41284856507433	3.85716526377115	3.09252510730515	3.93474405014762	2.93984887142023	3.18280125818765	3.09166454902308	3.87934462588543	3.71145967582728	2.56364148652235	4.12643014165721	3.89280784141413	2.90962356676231	4.09246129151812	4.24470963324776	3.03626043764869	3.39555933303039	3.83366716939175	3.6219552772257
abi3	0.0415043541454569	0.0385975100507874	0.315434231305551	0.197660091430877	0.0882024385011224	0.0752527451412751	0.0837407654051858	0.145824019046147	0.115841218943162	0.0724257310908839	0.0599757245769064	0.615647477211794	0.0391306012265674	0	0.0729667827089361	0.111215685048268	0.0900275119419455	0.0994526969639766	0.108535777499013	0.0752780782869681	0.122056220095623	0.073105439017632	0.0582956153299831	1.02210518133929	1.2351530348296	0.0947186669032726	0.162219538215502	0.129496750809211	0.123582797133081	0.552420641499573	0.105211016931237	0.0380246669076404	0.508029023907121	0.133792484448577	0.454145122383862	0.166500881944487	1.98149989131595	0.407743305574199	0.184589318658283	1.98591261059742	1.35570501204976	1.27930584722144	1.16133243293736	1.64499882714644	1.62519482657033	0.0801715125874861	0.0985378819357189	0.411907396482113	0.148307119749026
ache	3.62210829114721	5.06825564208856	4.33398455183904	3.24013724253438	3.15726855573056	3.07324465622449	4.32355291654795	4.10196213774991	4.05684423552342	3.91081876060158	3.88757320836185	3.50956968103241	4.01256710745406	3.45524307954738	5.61778373344105	5.29513723608553	5.1801469853385	5.23562829425671	4.99816709586515	4.98166284559723	3.56738192076991	5.47688218610701	5.52458879067044	4.46627603784617	5.34846752898579	4.59458245069407	5.46106259988129	3.69024198240446	3.35947971202771	3.78709464019901	3.82061047052308	4.20612322483813	3.59456215954633	4.12670451909202	2.04060236895024	3.3187264825304	2.11041632273624	4.51570558697873	4.4623182843042	4.19532812574524	2.79213391609053	2.53677730197721	2.62969940566433	2.92400833717808	3.44852997757445	2.27541794245154	2.0077356680284	1.77684435344218	1.65666683875519
amfr	5.4113092931974	5.2785178510309	4.92791588542998	4.98248574791085	5.2270032154023	4.95757523759173	4.28857561461747	4.65697108898593	5.28715199722509	5.03071259559625	4.83450189456928	5.24362452914938	5.23193231888247	4.16194732328546	4.72653589197661	4.23472509567994	5.4100143851244	5.29385895184299	5.34326283482131	4.9900313307744	5.25030069210362	5.11077748259957	5.06286212951476	4.69776436907121	5.29939303788676	5.37863750677592	4.68488885127719	4.62075061029899	5.50506933754221	5.25612299721086	5.09867430785898	5.0186132563335	4.87352384305303	5.4181224676473	5.1576302922554	5.10819699056806	5.2258278672781	5.9299237593129	4.71101576423632	5.63226937896279	5.04498157008417	4.87598446314437	4.53618534848943	4.82691400846628	4.81111236731146	4.92919543177431	4.79597625219183	4.41518469174825	4.41628781900867
apbb2	7.272834756737	7.476324085554	6.83197601784278	7.11069522882775	6.83751453130766	7.34128895220173	6.74485710875634	6.40436585930068	6.98533203774695	7.32822746542218	7.52712156667124	7.57394705513871	7.10144859060417	6.86344838595074	6.8506127996318	6.5775295865687	6.80275389750186	7.4038239662998	6.59608059927394	6.26423427409728	6.47019664959419	6.30484448048091	6.54349186218613	6.77848720414506	7.35168830470838	7.91627258659021	7.59695250529641	7.05864487483915	7.23024067914551	6.93943323322332	7.36700353001976	6.29509519807828	6.5207440687783	7.0884774627776	7.56939880914321	7.36538756978815	7.3394300462665	6.88015531332068	7.52155403719414	6.98488335040244	7.49371961741061	7.38935600182125	7.72811221137668	7.51795120771393	7.32148106067804	6.57831803964106	6.73182120516521	7.06059131899596	6.63607643728872
apoe	2.30650452564371	3.55805654057142	2.61611634771497	1.64800141885521	2.85257418784642	0.667041422197877	0.187245445039625	1.69215888185695	1.04944913004559	0.533042797717305	0.810138195099795	0.0290778529522295	2.15197309481451	0.127610249243183	1.46894286947652	0.657255396838047	0.0465651801964373	0.909681075884505	1.01099954841508	1.0301868073363	0.661862959086798	0.781206374697856	1.8993038505895	0.0728168652973528	0.971878303129415	0.0547777675809824	0.0572560697616545	1.80530267207448	1.24608087913677	0.13806381015469	1.3625896141448	0.344348260904048	1.09487087815698	0.095940470102506	1.70257494618141	1.17822924679564	1.08575296459139	1.05969701879274	2.43377991510085	2.17631439413277	0.0761772947840614	1.05558925217679	0.833543976768842	1.19458856629433	0.256035872235997	0.687274540828062	0.0432284826108078	0.874657571418036	0.418686635377654
app	8.95830376743611	8.82489269635081	8.63664865317795	8.85666928769838	9.15453619914795	9.16299436505244	9.02647823828911	9.19482822420849	8.80209629069249	9.1735307359242	9.1312064696883	9.09234512131483	8.66101929001683	8.08846458299847	8.40703245190537	8.98613559657214	8.31676936306475	8.54674651819874	7.90062599664896	8.71400027301559	8.45662506190021	8.84144851864855	8.71618755454458	8.99975294549965	8.9518901700766	8.33630021623257	8.23597461892621	8.55782433985224	9.19862382633304	8.54954700310303	8.47017138649187	8.16773389840263	8.62536109338993	8.54508413095422	9.00639590411676	8.57283837000108	8.63104445993293	8.40083666699643	8.40332145593358	8.88153287807098	8.86857553189327	8.89023368973772	8.65946615312436	8.82423772186495	8.88079604317217	8.29370618554679	8.52955392955613	8.76227017359744	8.75438434132727
arc	0.00730518655867769	0.174359254351243	1.11058727269626	0.516073423644135	0	0.416266126896191	2.02681357246497	0.00918421233536372	0.00657468168240267	0.0348784730009372	0	0	1.78306759013456	1.79791022571578	2.46065373559245	0.251997438494338	0	0.0146627185308764	0.0116211936426817	0.861472860534524	1.06510473784508	0	0.670479301587723	1.4399807512932	0	0	0	0	0.0605420318583931	1.57702826554551	3.83819032452929	1.98825230276184	0.0979127453677432	1.16846262964001	1.31553310707486	0.266732695463246	0.125092326670503	3.25036884616176	2.05305290856074	0	1.65923526262578	0.239995379394604	1.17815718191634	0.00546808277876079	0	2.48457916128156	1.90363501893308	1.91560164352386	2.28118342186899
bace1	5.49887064639602	4.84032741775519	5.88292033804224	5.89460388913199	5.64759519177931	6.19762806060583	6.01847476835949	5.53669976039866	4.90263756764332	5.98463874564522	5.23371917614926	4.97647783693191	5.56360957326859	5.61182135827805	6.11606571001767	5.90453951655802	5.87229929671283	4.96425740568677	5.87360866264886	5.70060650624168	5.21857168286349	5.06038509738543	5.94437538999261	5.39705674911629	5.5519373522458	5.2659380989954	5.84384876088025	5.37768710942711	5.53505992844472	5.72428906167434	5.92842862188201	5.78268989448265	5.70876847424498	5.78259911180827	5.33091698564468	5.41386615288311	5.80754207383721	5.62474458146111	6.06072824337195	5.53574772552736	5.10839427381309	5.40061460487491	5.20281156822553	5.66144443685341	5.53694432846777	4.82841396283546	5.03385882783631	4.61857573457059	4.86617655699954
bax	2.36395415402938	1.04398821903364	2.26670478815782	2.5205663725338	0.138017162892898	1.78717687756278	2.26098763384595	2.25550185104778	2.15586798464432	2.20869547875576	2.30548736335502	2.21641233644463	1.43239156832604	0.992956911275808	1.58964025351757	2.13377370070894	1.4022749484616	1.59077105645869	2.43912617982459	2.34124184190753	2.17285553501899	1.81392005258788	1.77841247410426	0.941048752277346	2.01844079304564	2.44559844926307	2.53440141272918	2.31815293608277	3.10719807322367	1.5425377940285	2.02746269717718	2.45920147730756	1.32178087477409	0.853106209974193	1.72365287416806	1.65235721447206	1.69247321897039	3.16730059777824	0.85524017799909	1.95185448971391	2.40147242766972	2.17065786465033	2.01136921857731	1.41450869071025	1.74050783363253	2.32613724391393	2.25517227492152	1.92136194706683	1.90089555052584
bche	7.39403609937869	0.0862361309204089	1.21328705281913	0.297643896874392	0.165715481130467	2.49470807276978	2.8465792753622	0.038946934518289	0.0885024019433771	5.72315197625761	4.15123256123797	0.416308905396957	2.79035835663867	7.67643400042771	4.20145865482034	2.33321425580044	0.0720512892512886	6.66259732802392	2.04655221366156	2.10837762058636	6.12334300095225	5.29924125549976	0.970187490703146	4.83022307160086	5.20666658476498	5.40483594339066	4.75113439497177	4.58450720570202	4.93726942138321	3.44412046305855	3.53527983271392	4.59280927258689	1.75083351101018	1.44349081750829	3.28406138110602	2.72108750925725	0.101880082239255	4.13404381999754	7.76423502991371	6.25003565575935	6.29196941446735	4.32305842624649	2.06030568944935	3.85946294912757	2.38340163410652	3.15883751092567	2.2142221031464	1.23795904090566	0.177831285288851
bcl2	7.13405530993072	6.53992019801359	7.86259536847856	7.2579942883282	7.7797261632036	6.97637033819971	7.65227246254701	7.06109639418177	7.59931412595091	5.65189242970385	6.88888158271951	7.64569769623383	6.26044144385007	6.94355443086562	6.2665330350313	5.55726732087583	5.53342875892141	5.55304784457039	5.93859368454415	5.67979168798393	4.76129532750663	6.39331142347949	5.38945106801158	6.97474713427201	7.16258727019661	5.89182945566776	6.16710241448419	6.47090580490358	5.46805732816523	6.00431259357288	5.2071322697118	6.16754439494144	6.39336833523533	6.49426531650202	6.73247145030035	7.32163061656996	7.35022592948932	5.68539651319827	6.2061289026404	5.3392838922855	4.41380764124801	5.72471563896082	5.26257834444146	5.21382305931647	5.05857232179672	7.16051002679888	6.03864363317044	6.44172750467369	4.18293497717848
bdnf	1.60411931288736	0.117013517461891	1.13183785473556	2.63132239368278	0.042137667795433	1.50513302979316	0.00977989723489728	2.12267260619123	1.21933931305139	1.06487949793565	1.48449520547375	2.35275486830681	1.29699318809705	0.0385364110629384	1.02701608135321	1.15627234788961	1.87623715869358	1.89468380011402	0.0589226894715549	0.714730063986588	1.49582287947894	0.0528839998702486	2.92854447939007	1.65000417840232	1.39898014001586	1.80490754275535	2.01005623954917	3.54910675008511	1.67654785338106	0.457229028671912	0.417435536216551	0.305926644883062	2.04598640969415	1.92606147285054	1.13662258592153	1.36260156930674	1.0458083422295	0.957046065069894	1.24019747271488	0.0601359907939103	0.641930626211981	1.5513572816801	1.98800834950229	2.48548935041511	0.11573505725042	5.03944109731091	5.96570171501544	4.24158082552557	4.90216397541218
bin1	5.13161734532516	4.87149919351431	5.30497177641849	5.82179864626545	6.4096645979166	5.7825019281806	5.49103405429633	5.73514872872948	5.76142278032901	5.27677527689597	5.48867464260982	5.5947428166157	5.8946892728632	6.28110504698379	5.42679714513162	5.36764856902856	5.4235877844349	5.95884341746558	5.4389602098392	5.73577998725867	5.96898814723902	5.4649620359259	5.49169137718191	5.40302307069827	5.20043777117616	5.42004543123438	6.03536189163956	5.19063066182111	5.68222305859414	5.6238744685148	5.3280644057853	4.99382120487411	5.85148895814074	5.56433365530947	5.51860771252249	5.40672440970149	5.72977331790316	4.91514583733759	5.26749328812595	4.73743724227283	5.4621979228424	5.24258276686021	5.24395871039062	5.41154817135574	5.30744903608958	5.22681587896794	5.00832794925913	5.19476508711585	5.18301484203116
blmh	4.31160999126395	5.5870772934223	4.66909929540644	4.65058610646069	3.30702203596549	3.96779019768398	4.79912985044053	5.13473421290781	3.73303995070435	5.08389612487599	5.14895581798052	4.23293200400065	4.61278524235663	2.39095680084627	4.23061490057469	4.64530323715304	4.24858781291949	4.67313208940255	4.11881336261223	4.28478646360752	4.67649941252982	4.5605731843819	4.28398938779561	4.86717063547779	3.98537637505687	3.86041729048096	3.5877054603952	4.67970455131793	4.04627521603214	4.02789803685115	3.94739273877596	3.46657126428115	4.2438144550207	4.31331188913366	4.37545563228053	4.27720310056613	3.95091431157466	2.83249592742602	2.82411447081506	4.15402221033516	4.32587876689827	3.93564540033892	4.10270204975849	3.59632896390762	4.08526198695569	3.96896827055882	4.07859608735923	3.90964869872655	3.76233382514615
calm1	9.9233154505288	9.99744343327995	9.57880496332887	9.84009133947668	9.52431172739371	9.51748810496665	9.88047340264452	9.77249306442741	9.25008851301366	8.93519304852074	9.88693143810555	9.60116851856651	9.0298374170136	9.2991035909669	10.2820556344531	9.6701127021034	10.1875604199436	9.00659200926902	9.84552721554445	9.66710373411026	9.72231727303134	10.24670746956	10.2783518813431	10.3948004986527	9.89487231797128	9.74942649727429	9.89611878445402	8.79113748647739	9.3133084422041	9.28968002732363	8.71885066207531	9.01149200481254	9.09841482025099	9.19588029110317	8.99302526335607	9.17636541250604	9.44324609841591	9.60564711282121	8.77823092117375	9.01850398924909	8.99284460749637	9.17651252283539	8.87138626681542	8.72358449917022	9.52138823999094	9.47909391138511	9.79289194623282	9.3866415474406	9.67668472254719
casp3	3.52769643540822	5.00365035569361	4.47035510139896	4.54036731427287	5.14453266682176	4.22233363031566	4.94778181086176	4.46687146356967	3.77451056267116	4.14102080212795	4.43271199057887	4.79028624527661	3.74226399679117	3.73889081185523	5.28499232427054	4.05991262204796	4.88282427959943	3.57228833936119	5.04757158537363	3.43162282600661	4.652666548085	2.66409867735569	2.87979808797016	4.30131012791043	3.64397887134466	5.98577493976322	5.01225274769539	4.25872415873308	3.80925699460225	4.02317132573261	4.6872295342645	3.82825065097537	3.7269510734241	5.35526736041513	3.82004035489539	4.65168880538698	4.18252132484558	5.00489010348114	4.47457342696721	5.31851258622426	4.91875664082701	4.39390358375706	4.96224740428015	4.30637438988609	1.50554951924196	4.38065929270427	3.70330572408013	3.82378960441795	3.47908010013862
cd2ap	5.61057723414573	4.06022641205388	5.81434661685688	5.88280173708867	6.11978215742972	5.49469912907797	5.63095173753761	5.38410369956881	5.6524463398254	5.73024947882749	5.55780278602716	4.70653663052051	5.48419711417655	5.93450871723932	5.43191474502624	5.72727327430972	5.19381391993027	5.19445626985073	5.25745573262659	5.4244820931653	4.06061985048234	5.41242080648652	5.70380365383882	4.89027546584548	5.24201936553146	4.78508073625509	5.29407922311993	6.55694174791968	5.81311419134629	5.74082477677505	5.37260809389515	5.09178487025328	5.32483759970684	5.23592346434426	5.94367570064145	6.13224944370699	6.11907910816324	5.79555060002171	5.46378656846341	6.86484505193229	6.51903577806916	5.85401809557603	6.09113195207853	6.3510989517274	6.01404167805521	5.47110420056105	5.7598399927418	5.6005665175201	5.61575821407743
cd33	0.476866004411117	0	0.0281602769200398	0.0343520196291403	0.0656263265185073	0.018712605910295	0.017170989677026	0.0278849983832097	0.0054712202643914	0.0466532475775796	0.0184090519996428	0	0.0243844571600249	0	0	0.053078450981126	0.0168780651142238	0.049133398261865	0.049215932567879	1.78179669013623	0.0872780368131153	1.25665394956526	0.459722062143427	0.0308154989731638	0.0126886807165261	0	0	0	0.0100601904998442	0.123382119776419	0.0414144536621187	0	0	0.0167700009263889	0.164826133812902	0.0199265432506041	0.024722917808942	0.380466757690459	0	0.0281923262055475	0.0096088460970051	0.0297646480934145	0.215365721796282	0.0197961764522044	0.0445059142745309	0.0875452334178503	0.0161334682019019	0.113848789126655	0.10204928435648
chrna7	8.41746484312847	6.71557712463927	6.60208430748829	3.51764603399898	3.38438960160831	3.08136526301507	7.66484861119456	8.54431931080008	7.90680042675522	9.63062368623038	8.8938621672873	9.28703842216861	7.94538698078229	7.87740400737369	6.09432017322095	4.66438389630877	7.39897144280619	5.73706687772125	2.94425131819084	4.85109858034015	7.03385880911996	7.16345727332529	2.56186298064413	6.81771021052082	8.3756852947423	8.11321520748931	7.60837323530166	3.32737600158772	3.16043318028456	2.94411142355081	2.1330553037864	2.35596766105992	3.80946491709889	2.9622025309206	4.13050534379361	2.29401640326756	1.74037579931426	2.61515544440066	2.42236612084109	1.9718351994721	0.940145847700961	3.5508316549049	3.0732037006935	3.36132203730484	3.63994307693313	4.03116256588484	3.14563547786483	4.48421620093756	3.60198774748579
chrnb2	3.29396112953703	3.23881803002163	3.25203774836764	3.13543612024294	4.08702257302731	3.19979383544946	2.84472423882345	3.53629162413082	2.95279361580395	2.86227530532886	4.75067162989963	4.01349592736009	3.76642760539009	1.47829964500727	4.24017867832614	3.12262489211106	3.47238335555505	2.15789430330398	4.04174421678009	3.31899588352862	2.64607214018461	4.03930117934379	2.53367262760205	4.00096963582744	2.82196886278358	4.05923531572087	3.07740003902203	2.87386330604695	2.08549357354921	2.81476829805143	3.58150074698229	2.69470442730121	1.45142889980524	2.35218555571455	2.48185621954467	2.83681685447709	2.76691859868767	3.66511568968032	1.85544370131543	2.74443902875927	2.29726484391219	3.06500702180319	1.98097386476868	1.9855541077627	2.62981337205324	1.75783746927077	1.69889512799827	2.02988547394808	2.44761090639937
clu	8.31575532168586	7.98578838271415	8.66797579996735	8.74317479352725	8.53058085460055	8.1251569915296	9.12493703122639	8.67950240832457	8.02861898707926	8.31011927283723	9.18286239601003	8.81439250789961	8.41375734269558	8.13788924965422	9.53242175588065	8.95556418594104	9.61268087946103	8.89735180047964	9.87935705650644	8.73529118679542	8.9085928727633	8.8913917228819	8.76539100010047	8.67401750957962	8.51466727179917	8.44249901098092	8.66505371122816	7.58312377181186	7.9498882683242	7.9716763217675	7.53599172432049	8.5864381788217	7.86159390093794	8.3798985099932	7.53072827871356	7.99621709982048	7.54604934859077	9.63245166752413	8.83198029167985	8.25302128487077	7.9591819702047	7.59644002524972	7.58841324946708	7.34535361483224	8.14516131412308	6.7330070486284	7.25403368815362	6.67001544401675	7.53222647632345
crh	8.60645925491226	7.16443030617767	5.4060495219318	7.53503348132512	5.11118033308604	2.27591321649442	3.97630772334214	5.83769655021521	2.80718488012155	7.98114425766427	8.77233767005533	8.36835891056659	2.78505080518531	1.51349680944245	8.55873141412627	8.4093714171904	9.63938123017584	7.7957169543335	6.13150079470647	5.11186930150405	7.54390954723211	4.19433530923961	8.12061787957027	4.3243505090397	6.9811825119205	8.14541354827997	9.40342836321541	0	0.0105779676088758	0.0169169435974754	1.43909489480536	3.31472552426014	0.0212421535428763	0.0311232042712382	1.35149716904624	0.028361926703515	0	0	0	0	0.025421735357611	1.40074120410912	0.0347891008358857	0	7.28948776367069	0.250780922255997	0.0127515434422347	0.202777402281909	0.308663642781473
cst3	3.82401650924501	3.89972592527779	4.96574791443874	4.63863453679733	4.887796457298	4.68646734201427	6.20509917180296	5.14277419723308	3.83095616535436	3.66495616693183	4.75457477213586	4.35389742458716	5.05970002253889	5.1156186695084	1.50283543118245	3.57148084979825	3.59353719793386	4.11132113306612	4.83095161856376	3.90363027079695	3.43394036013892	4.39194119442938	4.21249899213484	4.38874995734367	4.31429884524826	2.13764965479879	2.17159480383594	4.84506156460023	2.00471117450382	2.32939250106911	2.43639584509094	3.06629618296669	2.28652371129301	1.91504523969559	3.57286825818237	2.6681135409283	3.52087459922406	3.84350724396535	2.80007716098955	2.807945172717	1.83514529371304	1.9815459292876	2.90032961495111	1.60524521869677	1.78309607174448	1.37772402974932	0.90370160301338	1.83747335123234	1.7763211973656
cyp2d6	4.23458568479231	4.13317790343793	4.04335372731599	3.74694819706066	3.5968859826104	3.78914515982695	3.90205547554567	2.99990111790003	4.02990749720812	3.75975859243651	3.7532767479965	0.514913839466281	2.96919208965003	2.9529605551022	3.33632643952755	4.15026725749798	3.93667188492309	2.57894523237005	3.21568204416354	3.02836655954409	4.23270200346578	2.82657370563404	1.27523446269813	1.65248117156442	2.63303068773122	2.36490169336474	1.13377268163311	4.01482833190051	3.29654702054562	4.28657375891657	3.97665886305446	3.86063247919391	3.55804742867605	4.05939882087393	3.53174756226398	3.77929273490954	4.40343361591267	3.41548568852862	2.1956632557021	2.42752145888894	2.34603338246585	2.94300744279365	2.61938180860537	3.13473670140853	2.9404323698901	3.3502745456736	2.43445846998438	2.4720347200857	2.49776798180589
cyp46a1	5.33915552541265	6.06731873184654	6.33019257094484	5.9499959288171	5.92674700119458	6.06834454242418	6.19396755625037	5.52533211025295	6.22870641559913	6.0896419301332	6.09357852663303	5.83114670456185	6.0272441242204	7.11366977323324	5.5512953299306	5.59079675575214	5.78748234362365	6.83292421575598	6.16006089041812	6.51709171266134	6.87691289543886	6.07096301141711	6.36810752933333	6.80892794014089	5.86710590252323	6.40686288083336	6.17627879690182	6.346544529833	6.2357248065825	6.32478385140213	6.0933888924374	6.52777622829511	6.38200884698116	5.98867906820243	7.29508452560585	6.28539192945054	6.82404496406384	6.5597586549874	6.63954477071461	6.95634681339088	6.39455478920637	6.70187264980497	6.70090089206175	6.67984380704206	6.46404847251896	7.46181565386951	6.14744274290454	7.46819994675896	5.90814697239874
dhcr24	3.56967297283982	4.50585261398403	3.89578281924099	3.71655087663415	4.45310121173897	5.13083928625238	4.30066034392903	4.49739111625511	3.39123268549067	4.95723516975646	3.1292203613998	3.94566019280541	4.81882463979185	4.05394707528489	5.95383236560333	5.11881107070203	4.82839833322794	4.47245471907071	4.88450483631896	3.57993386558925	3.90656918506117	3.79915565627811	4.97530707518176	3.47422754804568	4.93805679175085	5.41149194515925	5.13754790643257	4.16904807332363	3.15273840097747	3.85884246459657	4.34977169316042	4.28345275353453	2.82815383325154	2.57213471106909	2.8002000114409	4.01607557352457	3.29151643677491	5.93141582883503	2.69301942067834	0.830682957384154	1.53419196714288	1.32665279363832	2.26925417315143	2.50717902663163	2.90132374276833	4.30022523692984	4.36284560682371	4.2955682056529	5.09774922803457
dpysl2	7.78415707409745	8.37769567162546	7.71929523953831	7.65822355277368	7.43665783041291	7.69025441998108	7.69428663008324	7.28634484153339	7.64570454027746	8.29398113484761	8.35103820049397	8.01644077141286	7.75328080809739	8.54162069289222	8.49269742693303	7.99138255834158	8.23294619799501	7.17918109159409	7.9316298176997	7.74622373746162	7.47732729557717	8.13183376414911	8.08711644677827	8.50502410780286	8.02725127352074	8.22764554302551	7.79523543522396	8.13596215235345	8.11402031375474	7.95373777463796	8.03533820143319	8.1976300262382	8.3801727137247	7.66077127973105	7.57133899899288	7.67878814372562	7.87659742828599	8.16725745829134	7.41173239611072	7.62939735013738	7.43930888501878	7.53919115503751	7.44819677188236	7.55579522295049	7.47191545391186	7.57520347390853	7.84156044812454	7.75741007860693	8.12839538343818
eif2s1	4.99451392351227	4.10128481826671	4.83469807092039	4.92895391606373	4.66517915949761	4.84411464514812	5.23496492567627	4.64524397178844	4.93074755464569	4.9128967592061	4.63746719834304	4.75058426400881	4.65334164772374	4.69248187840944	5.09571863145059	4.64675908595	4.94329105270232	4.59902243950715	4.36188560871161	4.82823328276836	3.89449863781784	4.94419455968016	4.89055545008119	4.60084467091868	5.48550626981922	4.15694844384117	4.4576759056928	3.93880414669537	4.95764729465495	4.90469545289768	4.24974113151107	4.57457409197593	6.00417962637284	4.85905455767742	4.04272294813973	4.50962433872597	4.76597581476612	4.57922378319829	3.99875730451258	4.55841850904326	5.25975433450878	4.81824046592976	4.93636671039501	4.62490801640197	3.22767238910712	5.11930570673312	4.64341384937759	4.75176940986799	4.97235325913145
eno1	6.48156793620558	6.73703326399341	6.31817129896785	6.16058504203911	6.01828520766804	6.18875241604685	5.88250195177779	6.25883810640701	5.78907582231592	6.40178489139739	6.31354589824981	7.08159400275044	5.2525659067103	6.54691405571928	6.13256553301518	5.94176176172999	6.61541026444014	5.35256327632659	6.48808177550069	5.84288407327045	5.94412426450594	6.55670514434548	6.1856142497924	6.80279201793626	6.79131620339375	7.03303242984815	6.17795047165814	5.28789075487822	5.82317053602839	6.44108619904592	5.55140035129946	6.66648577715322	5.88090612418417	5.88616845083522	5.84328392701365	5.3719306397313	6.31851171855524	7.05806642698473	6.927952852334	6.30229510332859	6.37300919185609	6.3454499573732	6.30723925013189	5.93472524794696	5.99897690178545	5.43587557776754	5.5942051520424	5.13738138132901	5.85833988306155
epha1	0.0113052592313986	0	0.0134380730671183	0.132889507426034	0	0.281633310893725	0.0127805735737694	0.0178133833259194	0.0240174447766557	0.0523642803606492	0.041473520218776	0	0.0147912595340267	0	0.0505189866980142	0.375923980079188	0.0215568505466515	0	0.916420955716517	0.317758768680623	0.997400567587495	0	0.78007395737013	0.01697092343507	0	0.0251430570853254	0.0163621965090207	0	0	0.0401495322863443	0	0.0356606423900919	0	0.414294323556274	0.0351977591330156	0.0185219941855666	0.086067061838053	0.0620375937015701	0	0.0269203188060624	0	0.0219327335926061	0.206680482289376	0.290471757223091	0.0441544029202112	0.206641037436135	0	0.0918835694922488	0.23635646685417
f2	0.221873134921858	0.518816973274603	0.844769460870955	0.992816459389788	0.0366018661816983	0.445513831868887	0.828814116553111	0.602339154578619	0.330370728478605	1.06434801740573	0.222079322540127	0.0347214857102862	0.143300571193557	0.0602492223067882	0.0387237508086717	1.51686896471986	0.102692365993303	0.121406261984621	0.123744890375721	0.142563326592037	0.262407310366522	0.138964234101411	0.295253516927435	0.0294287988513004	0.0593940858679576	0.020317171827739	0.0920807704081788	0.120808473804467	0.144603990768686	0.687944243174242	0.795606206311971	0.713782277188737	1.82937653805974	0.2731415341322	1.18648364581264	1.17597831680806	0.195218102755773	0	0.128361099173167	0.0356122695979212	0.700604575471788	0.766793966459902	1.23259181273737	0.842768414201713	2.59665158798632	0.317850741563815	0.238763042696122	0.521871994773913	0.420595732825478
gapdhs	0.0660043936724213	0	0.106016615635821	0.397870370008153	0.0327290441590403	0.146645161013276	0.33618914394664	0.0497540675795206	1.23265054738456	0.0496773932021956	0	0.0275446730718889	0.0317836975914941	0.0387473881206132	0.472781469077294	0.725919136798982	0.263678461454158	0.0454384972812364	0.0540792790616434	0.881423831630219	0	0	0.556993482924954	0.766495668522195	0.0478151474820111	0	0.0629163295615384	0.0549009894449621	0.0396598462009191	1.07885907425507	0.507566144869448	0.131999675538343	0.0206787027251592	0.0187303173739292	0.609274803285899	0.33784169649507	0.0705834603619942	0.267839058743143	0.0242452444249032	0	0.836865139918717	0.333490989226321	0.681563884738062	0.629174956141135	0	0.683329430915266	0.231762396413115	0.432366487404486	0.327763221501034
gsk3b	8.10859397627724	7.81802224564395	7.97380468562446	8.07974823162	7.43909033900086	8.02284770674686	8.01139276442994	7.79728670065699	7.78716209058686	8.02057609440025	7.70301484871931	7.92250293757156	8.36650887816417	8.01601876710768	7.7460520472298	7.96240673600771	7.7613265002304	8.13117376891917	8.34976775912588	7.94613019693143	8.20015120085374	7.58685404599581	8.24480288043415	8.15218291192087	7.73075542123813	8.07032492042511	7.72887422339765	8.50654878708457	7.79554098958468	7.49459081615909	7.32846939034573	7.57536679381783	7.51989332055387	7.36442272740994	7.35152409457794	7.52880023790847	7.6241827971312	8.02170901685968	7.65267721634733	7.94138923364645	8.02545963338657	7.8507338014071	8.11637931333146	7.61479964172612	7.82477612545353	7.51741979801696	7.83085235100097	7.71446808773175	7.6380187935488
hla-drb5	0.927960165981543	0.716811809179723	0.0818667966177391	0.0768732113695488	0.106303771503706	0.239763221446495	0.0144542356093903	0.220023204066599	0.0624788314591504	0.404915620362987	0.0667385413016875	0.106386138660212	0.262555471817317	0.264015501533119	0.383647940914671	0.154568057500118	0.43913878941092	0.102293256370683	0.222403480582044	0.055983408895291	0.0685458289994595	0.237601443259646	0.0374970988312764	0.029223775044281	1.15903198409768	0.11410726315083	0.572927173154753	0.818065959851497	0.0470640989740557	0.209116088053063	0.0861592510527441	0.0516921113282199	0.0314940076204508	0.0620123724852329	0.429653153789642	0.546692252393409	0.046682568654446	0.551635739737711	0.02636681050679	0.165199812897696	0.0951434322149609	0.0788408113547641	0.0591898427922844	0.0912266270270822	0.0484998510507923	0.133746777141449	0.720800621955818	0.210883086756464	0.195710229896734
hmox1	0.072484270096298	0	0.126004108823395	0.153831708951732	0.0782321106433969	0.480357825935337	0.357629564070654	1.60812863385948	0.145920351336696	2.14176394985587	0.120012520700411	0.0559341472759569	0.0551164204766504	0.171509287604233	0.518402561050041	0.0908312927015867	0.238489161763625	1.12670453759155	0.0418133999584064	0.277039811171265	1.48729318249858	1.47028351783389	0.118847554822775	0.0347706798659948	0.349846942949541	0.0641625766519449	1.55523926792605	0	0.343213449328648	0.275137432624101	0.163564148003054	1.04658146415528	0.945652761604152	0.833693582660961	0.3189433894268	0.159164390082307	0.104337524089459	0.131982450959526	0.130523964542283	1.25102048096366	0.119868537967819	0.281789246943255	0.788542907219523	0.0886492425532403	0.13023745596604	0.117949645904731	0.0753109381376003	0.231932898708708	0.1990040232249
ide	5.29392183739054	5.12732333110872	5.36775615231562	5.44902843642019	5.34184346259505	5.47617686995948	5.31737172928848	5.7395597508489	5.02465256359267	5.20842478639498	6.3751484115428	5.82963750258444	5.34312707353386	5.5120662971469	5.31231592823253	5.90514556281373	5.53863748517064	5.6523106647088	5.98233446036446	5.21103556308631	4.43012199027331	5.91951742863153	5.25251443823512	5.76871339241288	5.62501559852961	5.31768430328449	5.56138999003098	4.61423043640377	5.78214485056264	5.42832532983727	5.23447794478914	5.02396454738498	4.63450614654948	5.12408242576138	5.5415083346805	5.24359330397863	5.03304014097232	4.8750369034027	6.01940547330903	4.75436215866451	5.75071850764369	5.43567792751221	5.35164634854528	5.46462089512495	5.46609685990939	5.71879615031204	5.33112367945072	5.53210933097513	5.56015977686264
igf1	6.58242352910699	5.85320574001239	6.54460222644927	7.61085505849418	6.01105635863332	6.84158447456187	6.70440445109569	7.14480097591639	6.30814441247074	8.19098763336122	8.05495752134896	7.66506298748081	7.22773241317477	4.714619745439	8.09830269453207	7.15011384254627	8.01671581855458	7.40543763207003	7.4389938988877	5.68137870309538	6.40464328560651	6.1734141046492	7.75056363064605	7.93701946666664	7.75336719620524	7.37998564418115	7.83968565595812	6.80105257167578	6.83310007551748	6.57802028727994	6.44217601013726	5.03754080430703	1.76775860075405	6.2507482601516	6.84627892668517	6.73303837749769	6.47701523894705	5.66628281029353	5.63737375746516	5.38064253237371	6.57570744430446	6.68342838003152	6.02453621792428	6.34487997018867	4.79856744836915	0.12101298651799	0.0410242620579852	0.503929055107315	0.415990625450041
igf1r	6.21896343017408	6.19485454077233	6.43790251250462	6.48866442504285	5.70170540512018	6.22517754621029	7.33379947607726	6.81321041228381	6.92740441271823	6.99237190701017	6.58185601172583	7.29399970502293	6.87797363985143	6.89015992489359	7.25082195723929	6.45706562705188	6.58194170324076	6.58067569200552	6.792081752194	7.05154949096663	6.85825582722762	7.16200575286569	6.39938047452865	6.53005044793898	6.81062651394523	6.89814424743162	6.97417398672162	7.52289259416045	7.21086437199047	6.78629524628651	6.94693047995737	6.5950027538109	6.00579923383059	6.64425287636906	7.0035572641887	6.90837916956893	6.42179639152259	7.18608253705337	6.94469425964325	7.22047922816857	7.4204213453206	6.86185849493452	7.08768972963576	6.54919075977322	6.52109267875383	7.03400844071666	6.91528748364188	7.1193355284229	7.17329256622806
igf2	0	0	0.0626416102857004	0.00436518388779728	0	0	0	0	0	0	0	0	0	0	0	0	0	0	0	0	0	0	0	0	0	0	0	0	0	0	0	0	0	0	0	0	0	0	0	0	0	0	0	0	0	0	0	0	0
igf2r	5.37603798688217	5.06979478069246	5.77275238728744	6.01958983883465	6.3900731976328	5.69951662520091	5.21289756521244	5.07222501946085	5.51271237095675	5.21489759838394	5.83050828582686	5.00710335618505	4.99981590938497	4.58972981571942	4.6753613767669	5.46070649596277	5.21690463805051	4.39192213889037	4.85154847412802	5.23324416291423	5.28282796822935	4.62943192970964	4.95452613792189	5.3598119220478	5.36033512734725	5.27226470078651	5.04775181960182	5.16216773146614	4.82876423895251	5.19249877223012	5.67989367848128	4.07526511735746	4.56497274614221	4.85554062844669	4.44445285948785	4.50816690260994	4.07637250408404	5.00008182553885	5.28678972000567	5.43263890636331	4.3859977186587	5.66699842183136	5.7945188269113	5.6807617973556	4.85634250668525	5.72261241780155	5.4633807668806	5.60232782480004	5.42957385429805
il1b	0.0141140656273079	0.0445969092065263	0.0235518292044682	0.0104401317866414	0	0.0111879942585215	0	0.0689944635393304	0.00621611025228772	0.0538998475316843	0	0	0	0	0.021960194189325	0.0646895271517426	0.123021727312346	0.129290979940098	0.0249321157967495	0	0	0	1.06373248374659	0	0.188423899924352	0	0.0159329769301873	0	0	0.0111441294584538	0.0237485795363858	1.11839406049031	0	0	0.0635702904326002	0.0108522623743568	0.01363146416573	0.0290876498893301	0	0.0149622327936562	0	0.0122327649838356	0.331475733503954	0.332252027830911	0	0.422430171321895	0.00876660757220616	0.167501478388173	0.0450686476881633
ins	0	0	0	0	0	0	0	0	0	0	0	0	0	0	0	0	0	0	0	0	0	0	0	0	0	0	0	0	0	0	0	0	0	0	0	0	0	0	0	0	0	0	0	0	0	0	0	0	0
insr	6.68004355540578	5.55776848300561	6.76976499643246	6.61832999597706	6.38518044208148	6.60771335391754	6.91913780012832	6.30991066586192	7.01800762112861	6.43382426408388	6.47170870078408	6.14912866005923	6.81658793147411	6.20881453921965	6.80543808511562	6.29106458306898	6.31036248075768	6.42648248456953	6.36263575057052	6.38598591937751	6.21929535585999	6.42472158802677	6.39540697562298	6.57271644369037	6.05849920230059	6.75565766898961	6.51283889054894	6.70747233433172	6.26428025857789	6.61705805282087	6.50792178200525	6.24316103248904	6.12703870579061	6.58398339013412	6.61177775401239	6.74079213270019	6.47680856751402	6.63566110055928	6.9774686065123	6.87038198249771	6.50029679829757	6.21163642131165	6.69224779861001	6.50605506505301	6.26721235393062	6.08971868225855	6.09859809808393	5.74966565956136	5.93772455623672
maob	4.11556983269432	4.67805156635051	4.93595674606588	5.12758696087839	4.98116459763568	4.75998855802467	5.13445244251955	4.07171992659572	4.82328186054713	5.20098487488703	4.94223047993173	4.36441430145214	5.14984388655318	4.5443186098041	4.48401751479149	5.51915370033524	5.81803821054604	4.58584302733719	5.50592231372064	5.59760117392477	5.52801307292319	4.8629828390173	5.86955922431311	4.72641947806221	4.66259360192659	4.09064716280796	5.45177355102444	4.7730707735367	0.227754874393514	1.91010449238851	4.43808188858726	4.1595569523924	4.1420157678218	1.82225327627159	2.56818385954953	3.61653018896826	0.215761459898144	4.74700451366006	2.77209092087323	4.69671333365385	4.77932251774498	0.590405990243652	2.28751966509415	2.87778900224391	1.42834717373308	4.85791151027624	5.54903614952168	5.8254459055326	5.5147362850793
mapt	7.75827852252956	7.45692021026175	7.5157764646414	7.50359671682074	7.62181335228438	7.74264809699607	7.55575098082248	7.42029989779425	7.46670076999453	7.94208215986626	7.70357091950577	7.47599074266778	7.97865801211331	8.03822517690552	8.00088264803466	7.7377215711448	8.00485808931606	7.56002324259066	7.88770376884021	7.20492575911889	7.35726906789683	7.45792846568303	7.20969275515991	7.70779994957118	7.47924923837171	7.26454571991352	7.78629452740236	7.9129922368247	7.76594004960406	7.92020926363608	7.77394464870541	7.59232703935559	7.74627130984807	7.386189115741	7.75322804996723	7.72774779718872	7.68992139826074	7.53842005521038	7.69281563450828	7.4367464328681	7.71053563611914	7.48695976153651	7.59293798002667	7.53384643999585	7.30134501274122	7.65438670355429	7.70625687866235	7.765905516425	7.67053374760256
mpo	0.0218235510233894	0.0445969092065263	0.0438873866555213	0.0799151193998114	0	0.0515340642974988	0.0109867486266773	0.0460801391736144	0.0782135979228992	0	0.0627843412757696	0	0.0385170194804048	0	0	0	0.0120708889529788	0.0156377043982921	0.00773673350070955	1.33773308770875	1.44741641751303	1.8388036491102	3.01884555246355	0.0194836001986343	0.0151424340221287	0	0.0577316591750718	0	0.0307011127881034	0.762358873011495	0.0286577620679827	0.44406434706316	0	0.0442808131601461	0.0924641026519767	0.0391911302917296	0.0501958213367263	0.0280538681295845	0.156098057216897	0.316334911823961	0.416932082246946	0.281657645784148	1.24403623668631	0.1085615351533	0.0657854190638342	0.686980207009991	0.0890155184583093	0.581357595495093	0.337193987794337
ms4a4a	0.0416677786540089	0	0.056841814242755	0.0279582593460468	0.102614327857289	0.0315614114254086	0.0136821715862567	0.00355760670449077	0.0704643598223065	0	0.0364426763245612	0.0323996878313657	0.0106717020224363	0	0.0186140075995068	0.0105402942597813	0.437178786608583	0.0474300143551581	0.748461700162354	0.0534262809955783	0.0358639978398461	0.0690330147414322	0.514411037978863	0.0738640275025479	0.0176939213694388	0.0671144084593086	0.922135349798	0.0543659799325662	0.100904891014744	0.0655992255664489	0.0752525424743159	0.0686099266179643	0.0322035650406738	1.14516112316257	0.13290166088574	0.0281921026708608	0.039653295699841	0.0231825974666095	0.0641199317873926	0.025753873128782	0.0451161465427417	0.171949795710478	0.187378378374115	0.182969526358815	0.0222461165247407	0.457901922637148	0.0194111488272423	0.129324424831104	0.117157101690319
mthfr	3.65519401662402	3.68235075233906	3.61503748122844	3.48422096453088	4.43739922190184	4.54647107555516	3.56713952304594	4.14734085247137	3.83452950244186	4.28964970577383	5.06792994100559	4.90792237388305	3.89994903451145	3.5390658551168	4.73548212354037	4.8402582105744	4.22373729806373	4.93214977754541	4.09804455958603	3.85757120159149	4.20753285900234	4.19184010910254	4.09641287096499	4.82659286314523	4.14660258624875	5.72889082781276	5.69552307932763	2.97157141896278	3.40585407208973	4.56760988439289	4.11148272682621	4.60368975986762	4.32753944442782	4.63842159485435	4.18650577916422	3.64809406807799	4.04234085805085	5.07442300652506	3.95009714769777	4.23048673547692	4.19691482711761	4.15395260503184	4.01669813510767	4.52944514110535	3.20878085063037	4.28614610995908	4.36007407882169	4.11041659168638	4.02007990083213
ncstn	5.31084352171043	4.20108553286514	4.7952663637758	4.81705164264379	4.1535602192009	4.51064449145004	5.66862185806932	4.85990913658534	4.0817418351213	4.43972445507045	4.58962999557041	4.80039322444496	4.70079108256969	6.61462563537569	4.74344888520113	4.89341463614525	5.18033053419505	3.89875513770347	5.57096572220413	4.73022463906164	5.11555550924564	5.30398530417909	4.91461790604959	5.18243396365472	5.17423865632604	4.81522777739569	4.98301004299272	5.12574213502835	4.06436709247503	4.23455811061665	3.98252983052768	4.47347548442061	4.88809546124813	4.67101086422809	3.52706758227522	3.80428779198136	4.77846691345041	3.93424312790866	3.89118750097387	4.38262748471619	4.27487663270461	4.22110504042442	3.66419871069081	3.4239060678457	3.91275906875518	4.59367777322448	4.08311931338255	4.01164787950035	4.26476482712358
nos3	0.0981336316382136	1.10122782096428	0.15674207124758	0.221406076375311	0	0.267765352585936	0.10860661696666	0.192117943512613	0.498297206659017	1.46595351198087	0.0869321170129282	0.436920190465268	0.470919658844872	1.50646762323376	0.489007024934916	0.584288547035341	0.115106188452434	0.0370784543950892	0.0872092169320451	0.527669455154332	0.107112711835316	0.319454685407595	0.129134274838421	0.232130017524529	0.12816441065121	0.203710962591319	0.0559183897531467	0.419546830359606	0.0695280292217358	0.637144539678279	0.799762403997245	0.434170239207024	0.45507755902839	0.55088976314961	0.192669601746286	0.378329965414128	0.706754364532801	1.19697653316524	0.21684752276325	1.20571044018549	0.115833496903762	0.312409554604429	0.562376471079325	0.139157150169835	0.815440514173861	0.425784438482211	0.273715698825682	0.207855778274246	0.190237213407549
npy	0.462957345643356	0	6.56630448960665	0.774539637925751	0.0421376663942664	0.373724484946231	0.0143825039486989	0.452086791093244	0.0206025580642707	0.254788606302056	0	1.27767654282183	0.660676025035824	0.0497465410986029	1.41728652995084	0.46719703838785	1.81948466755494	0.571997685961971	0.302423289760277	0.295263757187534	0.0123199722030091	0.254758740307993	0	0	1.95884527301975	2.95323729758789	1.25520702794937	14.3441356766362	7.03697470414506	5.26241849907767	8.62788366369703	1.11352115115696	0.0346249797336629	0.00898239449350425	6.31974003212924	4.99014844981517	1.74355417469926	8.3384034659578	0.506315954162607	0.597408650186188	0	0.238424917805992	1.25486066906994	5.40020351619672	0.020648140100718	0.120573915166752	0.0196113295624037	0.204953756875911	0.794718535413411
paxip1	4.78483226339382	4.4785815064693	4.73324348747823	4.99089370788568	5.41456663611553	5.18119159108034	5.25240215489817	4.37007341858706	4.89794796174429	4.28384879142203	3.39124893823893	4.32729976025403	4.900490465399	5.67097121294732	5.2862573836409	4.19172912109238	4.65541574660189	5.11224953291095	3.77777096965232	3.79496289497452	4.63589475415036	4.18746165645082	3.91324858362322	5.00436978188253	4.65855047340008	3.46304090687702	4.77983617884013	4.25738077441257	4.4178826103717	4.52007462086645	4.10494995162915	4.55984633733879	4.07402090301283	4.06954856710518	4.84269387389089	4.40520512756586	4.43757073111502	4.11184572928104	5.18299021982298	5.0266223048242	4.26102254805239	4.59165268327131	3.94516543551057	4.61350060045887	4.78804668069113	4.4895545598746	4.33875885591125	4.38900051165989	4.29053380359972
pcdh11x	6.95189752325874	9.23636403556512	4.66004305084564	4.2510103242846	3.32704062170995	7.19949238635872	5.13936762934695	2.54544771917722	6.84160775969741	9.19818322907954	6.55523293567879	8.40744422968865	8.90013349986231	9.9101999578059	8.0794286957668	9.08925362475907	8.04724865647915	9.13692080191822	9.43576412910118	8.80840466521557	7.51668542436488	9.02903663213236	5.93765620706031	9.40955093954195	7.82333864573824	7.16837512251518	8.0952733286769	0.787173491724427	10.2739609235253	10.4134873589387	9.09020975223581	9.36011404773931	10.1485389958832	10.1697679979987	8.91089169431821	10.1734552581017	8.59966359955219	8.90595795705692	9.71738495192132	6.80251870832748	8.27181956576682	7.74846502825846	9.00936781303595	7.79320886301424	1.22567824806025	8.13149941956286	8.35780942926068	7.46890351138795	5.61293907449081
picalm	7.10614926930816	6.93698850074516	6.82586841726766	7.16200121962087	6.86547346957541	7.03252693083826	6.63517786545895	7.10697146953605	6.82226769772033	7.25587806940525	6.45876799025259	7.40406052652006	7.19957272673954	7.27559414067817	7.11240583047175	7.54931831046291	7.01758112010247	6.45955293107426	7.0849718308458	6.78907021276139	6.99660093175853	7.14135431037001	7.03153282451156	7.11491917494395	7.08067983224763	6.41292155478655	6.68294642283899	7.30574549260641	6.94983137872338	7.04819301926449	6.9437685184016	6.46636038276693	7.03834234460221	7.18726743920795	7.23122934235722	7.56083682954843	7.69598455968321	6.95752079776528	6.99683748497784	6.62256685020065	7.04752639242852	7.28469956627111	7.43699072761674	6.85210748474268	6.74103586628661	7.17797607669521	7.06147121244824	7.19302536956713	7.40528427862062
plcg2	0.435004660217477	0.228399316967391	1.79133312043411	0.726667586086131	1.54167084627753	0.955468001999945	2.38068130246245	0.498262613315742	1.42160798456775	0.68228679730719	0.675189950213632	0.321134625285421	0.604280689085685	0.58351253707235	0.327402475626258	0.554366254287205	1.95567566369089	0.323520873975458	0.652369193019529	0.593454839762003	0.571320035547026	0.318835453021789	1.68644198899451	1.79992610542817	0.294344665996986	0.445154596300651	1.74478627149711	0.311803597202479	0.389087449016997	1.65985251316128	0.876530226665207	0.383618149777831	0.238668015744859	1.77986344544436	2.60463910699912	2.47710461679069	2.03975104062765	0.702838190298313	0.320499119337216	0.877962031390535	0.411376455617392	0.627931197947136	1.74936109096554	0.635441165942503	0.39334952851685	0.579047267283798	0.276850134730523	1.24508476175776	0.771525430124594
pparg	4.18607630743253	2.2589495885624	4.34011503545903	5.73142493792659	5.61246043142509	6.52787763962205	4.77667930858376	4.75853112562231	2.99731988814068	5.45622009630916	4.72385244379303	2.6632752726892	4.13508242166489	5.49973557169283	5.51077163233746	5.572451016387	4.77998688970239	5.23749994128276	3.67256516911924	5.76578952926761	4.90965891746152	4.8269471956431	5.40913640530783	2.9716413642093	4.46810297077801	4.50042692907092	5.91650384041604	0.898448220531066	5.88376373473649	4.89974121657178	4.69063609253329	6.15740382342081	6.41151742483268	5.11968545245051	5.7464816228154	5.73903301435791	6.78603123748114	5.99536953285731	6.78212847168156	6.98400450174645	6.57167884691171	6.7659007957216	6.84907176720256	6.66039274054746	4.35671728726418	5.00531957726195	4.1764721333183	5.69287814277815	4.46349930857711
prnp	9.29323620018875	9.48531169680039	9.87688846943573	9.358798649317	9.89915629127528	9.07317648835453	9.90040359229843	8.97740472267293	9.28339121771853	8.89386272260755	9.62170153891448	9.19698736747864	8.76902454918574	8.98110057805676	8.94639751416894	8.23173431440337	9.45931009105311	8.68882552374159	9.09653885824111	8.72173937077482	8.79057722439447	8.77163208127498	8.91584174282206	9.36465231231891	9.11329522594367	9.0383294483897	8.73989737054164	8.67569457261201	8.94711177443253	8.80014924446499	7.9551802650958	8.7046164415332	8.54151948571428	8.60342123776997	8.61300704832251	8.46171271528437	8.74827605378781	9.43473121404032	8.96562500233703	8.01223790624196	7.45748923104651	8.10392297900364	7.77164198434696	7.63844894706121	8.74330895406834	8.03853879179894	8.37296428278471	7.30487696244976	7.77935494245787
psen1	5.36214126472991	4.3596785876425	5.47488215188864	5.36964375603933	5.54881697747662	5.21112825877403	5.60207556035509	5.47854152015446	6.03784188700106	5.54616598502792	4.84656201409276	5.35245134064471	5.29955275841007	5.7117520358662	5.74429297770836	5.75992412534953	4.89985572214125	5.0119701080052	5.61886705442476	5.35028118025079	5.1830354528791	5.42471151190531	5.03188653941795	5.49388234194628	5.64972811132964	4.52748638941226	5.43932027277786	5.08536261631249	5.1098072576229	5.37626085947023	5.1226503577059	5.81121026346969	5.56174434129585	6.15463788746801	5.87785293869541	5.43778702110964	5.25152406946537	4.95881391383355	5.09608471054266	4.97018275558643	5.05815541740466	4.93416970357809	5.53167153003204	5.37860768412441	5.05055175992444	5.37414050877855	5.06353831896373	5.37932568391206	5.61619682000141
psen2	2.17027231891997	0.0487390878959594	3.03546471186542	2.92965636261905	0	3.64584038047768	2.3583162053529	2.44532394773358	2.64074940916052	4.13747759517214	0.650304679621409	3.32987836616114	3.4157875039129	2.28096571209777	4.35776715211333	3.74137889032531	4.12421915529491	2.86603695238802	4.0812510883609	4.04107736511038	3.62063797121667	3.68265477585589	4.80719853110667	3.02145704564977	3.61420687417824	4.32511688587571	4.63100673879435	3.91471350467853	3.27486904145522	2.67504392344508	2.90867120930199	3.47557637290495	1.0597594455953	2.43602167889489	1.4414975240124	1.89241691841387	3.27398287880046	4.26750586595598	3.65676605724041	2.85188160838221	2.65575299548245	3.36169209525245	2.20186032142603	2.93659768901603	3.86730706296439	2.38384892378168	2.3885560977206	2.52694051965687	2.61619398699384
pyy	0.893056008481383	0.395053583793586	1.92825444792255	1.13457082481946	1.77779472013953	1.71942923637371	1.6559422509511	2.97781947298005	0.745613567196395	0.25207408065288	0.329760825290304	1.59397790336785	1.24223389713068	0.456915043631623	0.596470925291713	0.979023367315098	0.421946371152049	1.87223064093424	1.76636062256963	1.91442820724676	1.47778465801169	2.14042438322014	0.430018336318505	0.164788337296255	1.41115568791984	1.15807903833465	0.800488361312982	0.194739270176758	2.11449236405095	1.69748827643601	1.64869551958324	1.6089950782083	1.25958585307375	2.60774953700511	3.07460200669908	2.7286056862776	1.68089502003754	2.43488305345653	2.50036657891828	1.79251181264402	2.55070266209283	1.95284069450756	1.82028420126487	1.66725551904978	0.252770717911506	1.39410860479413	1.19691204240124	2.00456111228144	1.21891858142897
reln	12.5618634495001	12.1839693976934	13.0703680265304	9.51862531896298	12.5074281705944	4.26377474669879	10.8456454974295	4.96294392861544	9.66179192887648	10.5820367453105	8.61697642278837	7.88660508988973	6.66978548650623	11.7844157429612	8.63274299818531	7.1502524395816	7.08502841735531	5.53863956153864	1.04451883276827	7.53409957712579	8.91417493964862	2.91245889154781	9.22453253895391	3.23137687775221	1.09987176310884	8.61730348537311	8.97018148441344	2.09352900982692	1.26762508359704	8.74864644278997	8.76797166611302	3.68369946319265	3.60578938530718	9.73557812955329	4.67333639056481	8.78802787877759	2.48043161703582	5.94154170714638	2.21819479687827	1.5451983475019	1.60258714729525	2.14790696949953	2.77128245663261	0.989821164509321	1.2062711257037	2.69938501116832	1.17189482631605	2.94013761432785	1.1378846727732
slc2a4	0.050865061079288	0	0.0149269140500267	0.0140236921256243	0	0.054393962371581	0.0140253451760324	0.0131346423986029	0.00740304794325353	0.0541173762926242	0.0393357172241698	0	0.00874844785160763	0	0.0187856035970467	0.0377039960272185	0.0262011773190207	0.0162336113777502	0.0138721235004881	0.0299519404937887	0	0.0262725674286166	0	0.0366243849287103	0.0187025588267496	0	0	0	0	0.0149445278394375	0.0116412091555315	0.00865811475834241	0.035457392000916	0.0415566775138643	0.0335028549428458	0.00575580911555288	0.0348105987116589	0.052743347369824	0.0489022402648814	0.0165444607496516	0.0156375160155646	0.0162108562606377	0.0109337184947901	0.0164987417391255	0	0.0605954040477506	0.037358977028971	0.0441710688080773	0.0203045284122568
slc30a4	3.21831453311825	4.02675925616463	3.09509869219918	3.17113472289569	0.234829798253275	2.82153383631509	3.91669892655469	3.62183522025235	2.05740479841274	3.48891760659909	0.958760063510539	3.51727298421635	1.95294112245039	1.81132260204594	1.66200756563807	3.61292828221919	3.64146595035432	0.902596598960966	2.37665795698872	2.35372874159864	2.85432742888236	0.798607239911919	1.89203933463484	2.90603324540445	1.99003291058286	1.9528493401565	1.34925718465822	2.59835848734232	3.79321727144566	3.39756043457096	2.31832355220157	2.05967756350206	1.85310461264578	1.87512873777258	2.51814865644314	2.5697946433063	3.77105630808891	2.72828464281491	0.66622440054305	2.34430264106884	1.72175704985075	2.78717982448969	2.38327659699599	2.73686981767682	1.63507311124983	3.34638339806454	3.91100906883821	3.5046663545372	3.31377556033579
slc30a6	5.58789852140124	5.84401669613099	5.06119848558289	5.20750144410089	6.08620385889666	5.32993891921619	3.75516319087298	5.08262804305185	4.98936647736807	4.74548383871135	4.32361059426712	4.43253241322788	5.33466055056753	5.63110672760964	3.81820165203265	4.46668604030471	4.74834046664592	4.0979730260307	4.58125849950637	4.83623884647777	4.75109935931098	4.42494210311478	5.49722817056795	4.81060721006976	4.92197724003249	5.50013678796845	5.01232056046621	3.90937633244701	5.10464609310233	4.76078875614171	4.72913322398527	4.6249995201889	4.29658823515735	5.13959952328432	4.69791062227415	5.09279962845586	5.40942539067843	5.21486419138856	4.8312136413719	5.70753351507012	5.13874559200104	5.17662819587371	4.94599178084239	4.8781845482408	5.01376157680927	4.85365683346582	4.50877445221724	4.79174099706781	5.04412050597272
sod2	4.29105421420817	4.89601821157648	4.03543703343246	4.25582586184391	3.85945914928771	4.55052184592065	4.52224957316995	3.96405373048734	3.10841967567771	4.29129502963708	4.64723880349143	3.41995333040081	3.07928892668109	4.27715809909991	5.7993830282469	4.4220631981349	4.39930101940936	3.61013675076806	3.65609031088519	4.74866029830417	4.26784330053713	4.70549650293277	4.55872000355819	4.71718252972485	4.3790316626932	3.86603918254291	3.22873506562054	4.18263502551736	4.13443727028607	4.17129115566775	3.77344813395698	3.83946528909689	4.14369323331746	5.08302332428211	4.54367356772208	4.27423789200806	4.40268760958926	4.82531965227213	5.11308442636224	4.77044342500263	4.66132570597659	5.15164566340371	4.59208922723742	4.87539552081995	5.24391736170505	4.26298286613566	4.51462045007328	4.11271390917033	4.44505730891252
sorl1	6.91635385965463	7.31076442070485	6.93133373083312	6.57442143505839	6.17586393582682	6.85961703225336	8.31528537665539	7.54788482473919	7.02362309173726	3.83434329581528	6.06037043593854	0.63683757271328	6.09702110514658	5.82332588601742	6.08278403237732	5.90908797089902	7.24361958647835	6.57838961787686	7.43231192857992	7.27222414614266	6.53382082076291	4.80519257801903	7.38701352418277	4.09972311795352	0.765073943875217	2.48381985226751	6.93153855223887	6.66446852427602	5.78909961441194	6.20144974310855	7.14848114286693	4.81364022340672	4.81946897667611	4.81783576311765	5.17766595218074	5.92109381194278	6.07834838443658	8.05810012382049	6.45737822270528	5.46557685584215	6.57621301978918	7.50000813810955	6.62620047650748	6.26167487822481	8.6014822665984	7.84047664482839	8.07468267913879	7.8781941981932	7.70500798861397
tf	5.84375903334725	4.77942415511901	5.95326034930419	5.32125203388105	6.14382072687082	5.40409996364859	5.6307994677404	5.90133346547261	5.56236394135223	5.497460679879	5.61955885746388	4.97270092420691	5.51938873275621	5.89840959975169	5.55479112175966	5.97429825169374	5.36782498184403	5.74472648892377	5.37771722870833	5.78759100807363	5.54167837858127	6.02187188461228	5.18084763090114	5.9197033326828	5.5996965704528	5.76856308177046	5.63207128582111	4.24223435452005	5.92913079476711	5.93097098793669	5.63178878878643	5.03281143354511	5.7526110579135	5.71533358631524	6.43823445718251	5.91475274082406	5.66360506664536	5.76482223977199	6.12204585505896	5.4779369634073	5.28474508810096	5.53722772074563	5.87086353454844	6.11583396289007	5.96016484891138	5.89221298538846	5.76221139691542	5.7180947097163	6.07646909490083
tfam	4.91714925167166	5.34921795012849	4.76442604424797	4.71178022369092	5.92102311070125	4.15218950465121	4.79024182298361	4.86802714055314	4.78465981279851	5.48392722316648	5.2168407868305	3.6504214187835	4.27422885541543	3.88250141377099	5.2299091480924	4.61981659180814	4.90697465419068	5.05126785497172	4.6479125916321	5.09393533625853	4.40201764063834	5.03787069628876	5.07750224195447	5.27081169784834	4.15179112793928	4.37681289053565	4.40044994436234	4.66771169193599	4.92069084418195	4.51999145016441	3.86060937868498	3.88490557196134	4.86542358237619	5.17674466732747	4.29250967250924	3.83021931719842	3.67209478550008	5.28224674081	3.614832556303	2.99409126120519	4.75161630584103	4.47624927241752	4.67752994736095	4.83779205365337	5.26371997390378	4.55083043618731	4.19039045864462	3.88073802155936	4.06054186308288
tnf	0	0	0	0	0	0.00319451158883895	0	0	0	0	0	0	0	0	0	0	0	0	0	0	0.66937919372739	0	0	0	0	0	0	0	0	0	0	0	0	0	0	0.164804271179545	0	0	0	0	0.206267117872883	0	0	0	0.024793914545102	0	0	0.0141297706889724	0
tpp1	5.82287716280339	5.34425208483349	5.28690531568401	5.40364757293243	5.82325796051629	4.91560613101292	5.46892453202457	5.47302293154912	5.7258321262993	6.13803419036709	6.24079043554459	6.38528325692597	5.36956328824136	4.66600011467391	4.95805217727561	5.22008183488818	4.55300875746004	4.56016515846399	5.11632071156464	5.62568675322546	5.20620466054964	6.19319660048336	4.13690271290997	5.94423811753769	6.09272492565552	4.9561188394086	5.61918713895002	3.12263429061436	5.16141272380228	5.03911821007602	4.53453596734353	5.43057023732692	5.53443122699031	4.68154439234273	4.51452470647914	5.05222515398895	4.92710555099278	5.84624055892694	5.92228639632111	5.32605633366113	5.63676328659672	5.61536467902749	5.60766441802846	5.41249678510013	4.61707939334032	5.14697036997124	5.25531162195677	5.20329302533954	5.22160649239681
trem2	0	0	0.00274187490777385	0.023678863976418	0	0	0.0136713234178355	0	0	0	0	0	0	0	0	0	0	0	0	0	0	0	0	0	0	0	0	0	0.0126704701921351	0.650261549784175	0	0	0	0.00962534262540321	0.166917600895811	0	0	0	0	0	0	0.00933519346887985	0	0	0	0.00429978556197953	0	0.0853536619440948	0.0400936682198595
vegfa	1.82562852997364	3.86335937356888	4.00325663204927	4.0650641253101	4.32185768965147	4.45792918778234	3.38588641516801	1.40841079268612	3.68231304944331	2.07417109792028	3.37430016494591	3.71916175059831	3.12454071832171	3.98697079253166	3.56412619322672	3.74816665269376	3.91421739303451	4.89038467394375	3.60070875229403	4.06958076275526	3.38517547115964	3.82519367549985	3.70290938360749	3.59878430262243	3.86500828368058	3.76856535771737	3.67299189869303	1.02955819073049	4.2089413909993	3.69308400599026	3.40351860400951	2.8493846325178	3.36534273781849	3.67722959875388	3.79349640771225	3.19869545684341	4.42563144034854	3.41239960086274	3.67055700244741	4.2381822987302	3.86869585126996	4.48505361037013	4.51674343586733	4.00070323257988	3.66447658260448	2.16925254885963	2.86540675495564	2.70463783942434	2.59507943051689
vsnl1	8.08962081898152	8.3645711760651	3.28067264497533	8.5487356985943	6.41528574544826	9.58267932077271	6.14214010868432	7.74723489749158	6.27870149198735	7.89520161460136	7.60213161385756	7.6192054395093	6.38257953684816	7.13941275493074	8.00874189099487	8.53189708504929	7.94412048018524	7.33897345080755	7.00997044509035	7.9666694757817	7.54927772807596	7.98781432013536	8.92400336416546	8.4666261902174	8.00556141727394	7.86719885482485	7.86230625902192	8.59983061738154	9.09992139450409	9.1483849230076	8.41312789566284	8.19998072965002	8.39397875111285	9.25429144063162	8.78130845103605	9.04462112923517	9.17640331105737	8.8657426011773	7.73162857640832	8.32380108818093	8.68631179842223	8.5857665152567	8.9689032059123	8.63007491429634	7.44810506948737	9.2801396292945	9.75012430948956	9.15217315969606	9.35612361244137
[truncated: 26 more columns]
