# Supplementary material for: A comparison of anatomic and cellular transcriptome structures across 40 human brain diseases
Source: PLoS Biol. 2023 Apr 20;21(4):e3002058. doi: 10.1371/journal.pbio.3002058 (PMC10118126; doi:10.1371/journal.pbio.3002058)
Supplement: S1 Data — (ZIP) [file pbio.3002058.s009.zip › Input/Cell_cluster_disease_matrices/depressive_disorder.csv]

	inh l1-2 pax6 cdh12	inh l1-2 pax6 tnfaip8l3	inh l1 lamp5 nmbr	inh l1-4 lamp5 lcp2	inh l1-2 lamp5 dbp	inh l2-6 lamp5 ca1	inh l1 sst chrna4	inh l1-2 adarb2 mc4r	inh l1-2 sst bage2	inh l1-3 vip syt6	inh l1-2 vip tspan12	inh l1-4 vip chrna6	inh l1-3 vip adamtsl1	inh l1-4 vip penk	inh l2-6 vip qpct	inh l3-6 vip hs3st3a1	inh l1-2 vip pcdh20	inh l2-5 vip serpinf1	inh l2-5 vip tyr	inh l1-3 vip chrm2	inh l2-4 vip cbln1	inh l1-3 vip ccdc184	inh l1-3 vip ggh	inh l1-2 vip lbh	inh l2-3 vip casc6	inh l2-4 vip spag17	inh l1-4 vip oprm1	inh l3-6 sst npy	inh l3-6 sst hpgd	inh l4-6 sst b3gat2	inh l5-6 sst klhdc8a	inh l5-6 sst npm1p10	inh l4-6 sst gxylt2	inh l4-5 sst stk32a	inh l1-3 sst calb1	inh l3-5 sst adgrg6	inh l2-4 sst frzb	inh l5-6 sst th	inh l5-6 lhx6 glp1r	inh l5-6 pvalb lgr5	inh l4-5 pvalb mepe	inh l2-4 pvalb wfdc2	inh l4-6 pvalb sulf1	inh l5-6 sst mir548f2	inh l2-5 pvalb scube3	exc l2 lamp5 ltk	exc l2-4 linc00507 glp2r	exc l2-3 linc00507 frem3	exc l5-6 themis c1ql3
a2m	5.27475216873461	5.65582549296907	5.56885691777585	5.07611780512465	5.92434957952704	4.5534526657476	5.21768051874097	5.40245546641421	5.68085092320135	5.98893639805741	6.55792850575407	6.78661191259593	5.6942848886624	6.35082906414214	4.25551659515326	5.82767906624995	5.27118734876677	5.37107056362041	5.3652102986335	5.08275835815624	4.74953426766926	5.38455790802089	4.83187926744733	6.53364261328392	5.12204150520124	5.34019157838221	5.18561484441344	4.35273804811566	5.13949528060828	5.24567058887608	5.75611914471254	5.82081207722872	5.5413004760246	5.35934862424043	4.93462972369966	5.49904795972598	5.39247370627632	5.33276986438133	5.27784865160624	6.3994544769313	5.02656947523787	4.60464069618466	5.01229870158894	5.37426816556122	3.64920960807895	5.05355928455651	5.34099978219695	5.21738622415954	5.67300541505067
aanat	0.0617283497690228	0	0.430694530258474	0.287731149660803	0.105323213062847	0.735243718080571	0.0647294032901698	0.031395118635388	0.0379543913840963	0.149220572222319	0.0689053631498581	0.0265248383950118	0.0295675971269881	0.101779879194991	0.1065883430856	0.0544646600359286	0.321773922566155	0.0330396129158503	0.1289236326304	0.107781097205465	2.52723107867716	1.1550159688535	1.44029095529301	0.060092330012702	0.802568407029677	0.130098276271927	1.44297704451928	0.0493348650217508	0.181054677297867	0.819509180749941	0.0603002891220522	0.245625879185432	0.15406992088979	0.20357345079209	0.366789112735626	0.273918562344463	0.105424291415685	0	0.768518249330323	1.34054715269336	0.745449421327699	0.374583947837267	1.24251773790299	0.203242869494093	0.0923990818551575	0.604761887534636	0.892120175639999	0.780688031437671	0.700850308425093
abcb1	2.05843010551678	1.37317544769211	1.35173856216916	1.778272507823	0.885797447514363	2.07270196836314	3.06195725741058	3.04487738496539	1.98113806837285	0.997021224139972	2.79003027693782	0.346309395846945	3.18393632380766	2.09079992105118	1.92415082575208	2.27336161602754	1.76039001403019	4.24200792904953	2.54094156280868	2.5172789691946	3.12085453978794	2.38949825458704	1.97579854590096	2.05302338152661	2.64622718520543	4.17870667486388	2.67915960263362	5.4253834350584	2.4949081164303	3.04238116162827	2.60504173167301	1.25269721869246	3.25267784430436	3.2095238610048	3.14147333754561	3.83204844975563	1.7132097030714	1.62357145829209	2.59773853556012	4.51541032419903	2.91143637962097	2.26109989806914	2.41312068813352	2.33341743623309	1.77577118207441	5.43354137725378	5.34766601059735	3.17884846863295	2.69466672498409
acsl4	5.96748464673488	6.98191562144515	6.78149292058874	6.1091347758449	6.17948891603873	6.49279161677719	6.81469013612305	6.75805586572376	6.65374160975599	6.71448806240297	5.67082048396216	6.43769082669484	6.67865850061087	5.83422239831829	5.89549952413423	6.06355529513712	6.50745658190223	6.49244845386266	6.12037558139086	6.44048342865354	6.53014309683721	6.45514255996283	6.39305697507446	6.85256706112041	6.65056419322732	6.20539311906537	5.97418991343054	6.56028059815204	6.61362790304359	6.22169017965762	6.04393334516787	7.47209838621743	7.40220405862949	6.6624060784384	6.17660188877617	6.27727292893137	5.83871026418922	6.33156336529088	5.89628875604777	6.69472600000847	6.36334684667456	6.39959713874893	6.04779994949788	6.50541781709661	7.02209432981262	6.00357473616817	6.37445015260123	6.03477913604284	5.83975543471972
adcy5	4.21143452503907	4.85037265105271	5.15087744065103	5.41168870014735	5.63613729880903	5.37030303908497	4.67526660908474	5.16463257740773	5.66229267408982	5.28458465242056	5.3353742928975	6.19518174185899	5.34839147666558	5.55786834540806	5.73296229192066	5.80755285396759	5.66981051046269	5.91501056827254	6.32727793418181	5.24001587050635	5.63460729167541	5.54238337613298	5.1724975084109	5.2914076162189	5.12223292381435	5.64397293370458	6.13961874412374	6.30074476629721	4.5352417283803	5.19981844809586	4.86600584859067	4.24650969561395	4.39914755923767	5.02779041714306	5.95111523526932	4.87464213585916	4.61198821060454	5.22947281400141	5.03555508537781	5.81171839709794	5.74178523948476	5.27757909961904	5.26880099455398	5.29089608905936	5.14405008651006	4.64965491709535	4.48312134984651	4.51472913776664	4.72102935784225
adcy7	3.06016039035544	1.96776124527675	3.1978144024403	1.91093523889826	0.211533712926759	2.10840472066635	3.99687960410199	3.90338173722822	3.03683324327201	4.77543347929452	3.84476237782391	2.3522019011703	3.29400512158548	5.58509002031004	5.60970572912777	4.60202739522445	4.06147659560608	0.51562153014079	3.78831942627512	4.26211343956872	2.25889563450546	3.8825493444985	4.22445781409852	5.61316889739876	4.08693055832815	3.83369976143191	3.06070357416868	3.1995152611448	0.83374068004493	1.76649407413264	2.38076471210458	4.10548923975009	4.76583916532926	2.98552214343049	1.46117391883881	2.13594864128672	1.40696848893294	0.993693488880077	2.27951274838739	2.5059969436006	2.89795938630613	2.4288998080619	1.69692832333193	3.31635736549885	1.00620882003543	2.17151333552098	2.55998395869066	3.79529260251452	3.27669767607846
adcy8	7.79351102066149	5.93357115590999	7.53268356007264	6.00929250128743	7.18233228986171	5.56226506137899	5.6032749996601	4.4551934766862	6.71317063930048	6.19671277569865	5.11866466324114	6.3472828768128	6.57422383520556	6.38700432498864	5.58247187446034	5.42437257400032	3.41957975830571	6.63594987452774	5.75047498421863	5.51249581470079	6.45018196808545	6.53626958671148	4.36657409205737	6.73688537809191	7.20152577260363	7.46566817019348	6.76715812430268	4.63475638714503	8.63452634042141	8.51818010663719	8.60419272376596	8.32164350108309	7.77921449884467	8.31897537485919	7.13083768658653	7.83406419876144	7.33867735542054	7.95576500646477	8.43047629530331	8.60932097347233	8.60416288288428	7.80041299293838	7.97270060373744	8.31034103729403	8.85311709203891	1.62983904658122	4.31365347165889	4.56455457389514	2.80481734062239
adcyap1	0	0	1.92706611046636	0.469737422078404	0.0325593469689049	0.00260218955606415	0.0130358637114948	0.996233642969807	4.57730498401387	1.1651899163162	0	0	0	0.184099725629548	0	0.0178860446463406	0	0	0	0.0051581135683763	0	0	1.37261351781758	0	0.0153968398456524	0	0	0	0.156235513776381	2.48506278670922	0	1.38166659610705	0.0187595948565214	0.0078060269732256	0.452953832166503	0	0.830842493520887	0	0	0.311651052132633	0.327811480041517	0.887316911036463	1.48064242123637	0	0.0206481415229118	5.5281250196758	5.34830668630224	4.38826660560284	2.99528004401865
adora2a	0	0	0	0.105585818887339	0	0	0	0	0	0	0	0	0	0	0	0	0	0	0	0	0	0	0	0	0	0.0197671306115441	0	0	0.239713254021364	0	0	0.0176889349037975	0.207038435783112	0	0	0	0	0	0.119445944742134	0	0	0.0913378616454468	0	0.0208065581209004	0	0	0.0249558128358123	0.00610213876074218	0
adra2a	0	0	1.67647451493326	0.940489701327709	0	0.12519379403921	1.68066094896983	0	0.470914163865263	2.91057751799281	2.26121420657747	4.50798677694411	2.01134323896877	0	5.24012631899665	5.67709770399738	3.84562153413576	0.240109023954555	4.58469874390379	0.0279808129495009	2.56361454765848	2.45628920311216	1.34454440862298	2.90114942181021	5.05009595267864	4.76313350368744	2.91366153998004	2.46493028628571	2.8537863304653	5.56255434705775	4.10017391681627	2.79557334169712	0.113971424386728	5.58378737205105	2.00154100796998	4.33830709016646	0.0102214026952564	0	0	0	1.11846879582171	0.00393180700054334	0.148208932749955	0.00546808277876079	0	0.109047155285406	0.0143486451372781	0.306236840370952	0.583444130118244
adrb1	0	0	0.0637706485327856	2.67389154709186	0	3.68501803334103	0	1.33414304928986	1.43814056468475	2.65706079619439	2.23207198885101	3.50830025012873	0.0104649073711839	0.0455620958266991	2.78574839119187	2.87157571082507	3.13812026338593	0.0234954180748086	0.814434601264565	1.65677413708766	1.83165406372787	1.518341367242	1.63828638461807	0	3.16394023953568	3.22496796045038	4.67757570187435	0.0762496972462365	0.727185769596967	0.820778960365484	1.23523907623394	1.21467708144474	1.47693049842942	0.0357678103285493	0.00647635189089032	0.287404498088665	0	1.50889214768055	0	0	0.0224290835628362	0.505158739802478	0.453961938283772	0.595332697217156	0	4.24797051544158	4.76127714110295	4.2570008980909	3.87715588600593
agt	2.17240814589788	0	0.725334832877383	0.394837984881277	2.52488361185426	0.637422264006293	0	3.13528137444402	0	2.4726296944804	3.39806341735081	4.34886905351642	0	0.0438029584505911	4.85864895751991	1.58868849446074	4.31748352568429	0	1.03701948181697	4.61919347886532	4.37630983402505	3.17492935662593	4.60518791233225	2.25917665575606	3.6646250548693	5.75407188178962	4.89618997426729	0	0.0813588950746253	0.48148112713237	0	0.311242337269376	1.01645709631444	0.0158762200123741	0.365346629610655	0.0176905595329644	0.0122677849718103	0	0	0	0	0.394209437172495	0.231224468419799	0	0.0247939173813278	0.394991046968527	0	0.333401291627783	0.172375116611318
akt1	1.72238523128657	1.22656370875608	1.67176610038753	2.29970966294223	0	2.10091916526499	2.95312211731297	1.70629218702876	1.9913357904755	1.16723562106908	3.03963256394689	0.336286358956111	1.73831864024073	3.0591329026829	3.26455983519596	2.07458554961171	2.10915779885933	3.3548653175975	2.56099664374478	2.45403517090332	2.59580458045877	0.653700807530026	2.3593050873311	2.89746026005722	1.25546973375541	3.4940080266828	2.14850324852901	1.24686031417874	1.26506303116298	1.93035933032567	2.72745638743202	2.66681952382344	3.06768521137902	2.31822311734968	1.50326934658946	2.15963525623522	1.04394840638889	2.6874780014457	3.32588240693061	2.28785874496265	2.29814140386427	2.37854458291009	2.00533703240359	3.42592770177123	1.76416476634899	2.03707811693369	1.79679109711157	1.83409153682807	1.92855797014244
alb	0	0	1.06899860463504	1.36839300403231	0	1.645925512532	0	0.697925447552267	1.03078596378795	0.0200359719150043	0.0226356773633747	0	1.11462630892562	0	0.0174611551867636	2.7652328599088	0.750185457699328	0.0162745243210456	1.11384215432957	0.975497109591663	2.78404428380943	0.00733170691901013	1.13176589387732	0	0	0.0332169712082329	0.781133102582574	3.8639062004787	1.8381082444835	2.40718339246173	0.102652657509725	2.21194802884441	3.06962733768569	0.0404869016738654	1.82464104638501	0.341750103730256	2.38259587644329	0.0159914594612256	0.0434022409234024	0.0419023646792238	1.45246385512587	0.425225163109684	0.177776243637266	0.802874388749307	0.0656085597989273	1.68632585761717	0.450119138794813	1.18778172237406	1.11487216830988
alg8	4.83987153204635	3.94111091328655	5.61879124998167	5.01499615002454	5.14376224985525	5.13468883602808	5.40264421518774	5.0725842035704	5.75385191673242	4.95842293373753	5.25446732549026	5.32880641973504	5.64004284352095	5.3223667517549	5.31016773588849	5.55568150950932	5.78742238191563	6.01253526498293	4.95615671731912	5.74369639757004	4.60812385888045	5.52256323411726	5.34734870333523	6.13365578721571	4.721173468496	4.30321108163407	3.98767621998784	3.68261925162126	5.10368062964145	5.19168735726443	4.55995935907304	4.78755433826276	5.54014357193494	4.44838488399381	5.03128287837691	5.27558248309427	4.53778489758532	5.41642815039329	4.4937399970027	5.28573559086534	4.77241350196052	4.59488649233143	4.55497317127729	4.63174118651806	3.10312596567409	5.44118286466569	5.05398047218718	5.08339443851978	5.21343240211838
alk	9.98466232201208	10.4442633724376	9.67349387887886	9.78905198481998	10.0980867621725	9.75923228682015	5.02439747730043	5.16885801452031	6.42175028326595	7.34967729459866	5.53388679707219	7.88423204835817	4.82443539428172	5.30691485618209	5.24060623563027	6.02588824024277	6.08716215651504	4.45638707612211	6.78885154054776	4.72554867527828	3.76289421498981	5.93692157440702	3.67752617013391	7.44060821341216	8.07933533314701	5.50637566240046	4.84511705979172	9.6032019188219	7.94393964721117	7.9881624161637	8.9409390434902	7.32212604611651	8.59567825058975	8.70454009744056	8.07924050767708	6.90545612033956	8.83709925492672	8.17762210904775	9.05826176837146	8.56436960139452	7.46178796686035	8.70170504822763	7.8863927920719	7.5300636470629	10.5775383582328	3.19370252390851	3.12698210427326	3.63651511655932	3.35612788977224
ankk1	0.00753993566646287	0	0.00814893546982202	0.0187107260927553	0	0.561684669260834	0.0303543611037976	0.00691513195933182	0.0228064719373396	0	0.0236232937606505	2.65486862714699	0.0098430530451955	0	0	1.07012629099006	0	0	0.831027030175791	0.0201851203412779	0.011955868152175	1.00190092392245	0.0729432070679848	0.0160134033534985	1.91094095553066	0.144059216726204	1.79405870422331	0	0.0279060616625145	0.0469947930607893	0	1.55839340022906	1.30423275764866	0.881710012800121	0.00669721903269535	1.1773489891446	0.011692493167716	0.202150533222806	0.524763290461867	2.25593493532438	0.0113218709268833	0.758368368587223	1.01957930114495	0.853322273074047	0	1.27730281905175	0.664696145033789	1.10148702956863	0.503697057912873
app	8.95830376743611	8.82489269635081	8.63664865317795	8.85666928769838	9.15453619914795	9.16299436505244	9.02647823828911	9.19482822420849	8.80209629069249	9.1735307359242	9.1312064696883	9.09234512131483	8.66101929001683	8.08846458299847	8.40703245190537	8.98613559657214	8.31676936306475	8.54674651819874	7.90062599664896	8.71400027301559	8.45662506190021	8.84144851864855	8.71618755454458	8.99975294549965	8.9518901700766	8.33630021623257	8.23597461892621	8.55782433985224	9.19862382633304	8.54954700310303	8.47017138649187	8.16773389840263	8.62536109338993	8.54508413095422	9.00639590411676	8.57283837000108	8.63104445993293	8.40083666699643	8.40332145593358	8.88153287807098	8.86857553189327	8.89023368973772	8.65946615312436	8.82423772186495	8.88079604317217	8.29370618554679	8.52955392955613	8.76227017359744	8.75438434132727
aprt	3.30476142112559	1.75958940398864	2.51717998328388	2.83270405751974	3.49436812741162	2.56047396270663	1.67886599835089	1.28192638111562	2.53610386627339	1.78491935229596	3.3988798984903	1.75141859714098	1.13852305700586	4.01472167849146	3.2620400523698	2.29304353046171	1.15537557937643	1.42275687839771	2.78990343872313	2.44027210062862	1.36149278396219	3.19401747098426	2.04060694862361	2.78796869049416	3.05959069322405	3.83193939528872	2.14447255776441	1.81581569954938	1.93302030136108	2.30598500329427	1.40324306813399	3.03925016334091	1.76320980402791	1.61085186780367	2.71886648598877	2.16466900775248	1.77043638930624	1.78830252502463	1.91124099571905	0.0133635349956901	1.65567116930908	2.16030249409461	3.0560924498966	2.26625329701734	1.16247422902017	2.4741167563199	2.40560822501136	2.08702590327057	2.39053107975189
aqp4	1.97275440370616	0.116072142076402	1.53591310129243	1.08405405700443	0	4.14794404681282	2.2931635712416	0.886371667397121	2.88960145192709	0	1.98157358351269	1.81544426880604	0.0110821930845754	0.0438029584505911	0	0.0369345902563204	3.49963034350239	0.0151031436324427	2.19239492900427	2.33354166349972	0.0356727071855198	0.176795209821794	0.0196975027419663	0	0.22977296957982	0.0302662057396867	1.79119019203305	0	1.52487308351887	0.867619439949645	1.6676346646227	0.0178362699277246	2.62949627785782	0.115522930152728	0.2395811012923	0.0179159662187842	0.0717256199764603	0.137159058862253	1.99778484539818	1.65101953522961	2.41566700813511	0.88418933722502	1.28202814078741	0.832584393675609	0.0155735700754079	4.33253680482419	4.66139674841916	4.32282012593798	3.70336874303755
arntl	5.22396307314549	4.93927877337772	6.13339172696212	6.32926660262994	5.44006186288199	5.70038866802875	4.75749268626104	4.94668220812534	5.27073449309248	5.96789645910344	4.57131336035477	5.13394034279597	4.33917231140245	5.38068027747173	5.58717023796635	5.17937449734154	5.02350243481176	6.24158795676869	5.27104164339213	5.39236516832457	4.80154256473665	4.43384746001217	5.00976906123978	4.32018354357287	5.34200246475181	5.4670971754231	5.59796433483913	5.3455826617936	5.73427498521356	5.42317811386538	4.94178898748379	5.49310417181706	5.30277635593287	6.09025239399989	5.7689430622315	5.6930667723686	4.77530027788331	3.42000802819497	4.92526174707164	5.53732682188987	6.10040478575476	5.99782146441933	5.4564171735446	5.7352408134976	6.18015581951601	6.59366017666805	6.65952916126966	6.46624241532718	6.11611560743214
arrb2	3.44346608794223	3.49420040620518	3.56438560763274	3.58579769957288	3.75144840289365	3.85900633710532	3.89692735583233	3.44434252996044	3.84456542627112	3.56869442465607	3.1139214865854	3.60984950003434	4.07805027200971	3.81280880773639	3.79695796755201	3.52002150711413	3.67509440325481	3.99487049661576	4.11815354072888	3.67693420719053	3.36377845144655	3.59594029372366	3.69702793043728	3.32293517725252	2.80696822796732	2.93740296513322	3.4236254981323	2.72744739080409	3.28179867894694	4.44033965326407	3.94438443325609	4.06550596539648	4.11611069888433	4.16257574022743	3.74834003723639	4.08618098902312	4.71383177584652	3.50263306236783	3.47249569976506	3.15164859775783	3.20313693067784	3.60685377577012	3.52916440214419	3.4845117137692	2.89021202892732	3.87022976579703	3.82303822984688	3.42835655444572	3.50797675706213
artn	0.709563604859578	0.357127862562181	0.755625544036503	0.525816739803276	0	0	2.00494955367597	1.36187760996041	0.817834401045187	0	0	0.369518230455863	0.00849856931229561	0	0.738485070257268	0.144213097666341	0	1.42934982822928	0.908668811616559	0.333404450717607	1.31284922914428	0	0.283522375485841	0.113018001668702	0.451156990264395	0	0	0	0.292665154736178	1.15487282003224	0.735932948104306	0.946583494881965	0	0.541849906243178	0.6553239737954	0.285389249641396	0.830481129651667	1.90310345916857	0	0	0.462480365486075	1.18539364877181	0.88018469916668	1.41716937195689	0	0.603895265216913	1.31928281664234	0.406245918538893	0.280781275213143
atf3	0.367250388667502	0.561516870005348	1.08534857621885	0.778175263638196	0.455347370215607	0.923341881987802	1.04342633227528	1.79357814260633	0.699072549805173	0.305706406304313	0.775454144561337	0.528135894311852	3.61146410079253	0.616374260132349	0.778266871877043	0.486803531660505	0.865572051110706	0.535869119035653	0.513021022623807	1.32357661476811	0.838155171341143	1.23069999953698	0.507182274870266	0.368300465744512	0.56307932927289	0.539052972358692	0.786050710905033	0.400721533632559	1.62659771930004	0.945219037027821	1.18339745685334	1.04306356849113	0.312821282836286	0.70345946778134	0.690403059639469	0.936740669364344	0.681305775804436	2.30909755903836	1.24081578098573	0.478621168123084	0.939123121310563	0.564942648226009	0.844738349025588	0.602228718110419	0.639264953505497	1.62519945184728	1.2329913723297	1.1043257892344	1.08869841311794
atf4	5.68454357837652	6.20175499542309	5.57534803452727	5.94019447627744	6.05656315362306	5.28176760163825	5.61217377280216	5.09626733569401	5.27236702027344	5.48884820167067	5.28202272727295	4.88026969884683	5.35454983681106	4.75905567276522	5.99934973902427	5.78943557097741	5.73000758545032	5.01691389578239	5.45594756908747	5.08049095934042	5.68348564824906	5.53622762987705	4.87022216933873	5.82805649096428	5.16612169717128	5.31127894846647	5.14690159632161	4.83277358144567	5.0566377151132	5.39586277973022	5.28903102324793	5.35461295259138	5.58946539108101	5.66748201691958	5.41675936480967	5.29542218685265	4.37904282563993	4.76958187062707	4.62205474878343	5.55792130893988	4.4773522312849	5.0080682114441	5.07290069340781	5.24060207631356	5.15995406237394	4.9885715386927	4.81991746620068	4.63100239352506	5.00009692781693
atp1a3	7.45526474409117	7.65004174120261	7.09170799422535	6.71565209284011	7.13124926103704	6.88930516961097	7.68432525229998	8.00326119271187	7.12375136773507	7.00177542262084	7.38239169225268	7.5382686038746	6.87776615396636	7.2376203468488	7.58419476994764	7.16893968404419	7.64109168418257	7.71718738993849	7.56537341739923	7.65950369931731	7.60002412471341	7.82893177049008	7.62996753035667	7.32609585610657	7.66414342648678	7.59238386685368	7.58895227697133	6.45868599037957	6.79019876802991	7.07779098007951	6.87107919210805	6.66066662214005	6.79168156108906	7.12828532563207	7.03819178977864	6.86421523850452	6.97609301337448	7.32898689446009	7.03006597156987	6.98981035277623	6.94974405378126	7.12190725800123	7.16281137334849	6.82488295107917	7.28523966791348	5.33168678863167	5.79848698844491	5.57666667227689	5.53679573111675
atp2a2	8.17820879269463	7.96836065596045	8.12096813948764	7.98639307211926	8.28084030542803	7.89371319392479	8.12606159479292	7.64071433234406	7.36842002817181	7.32835000389519	7.80741636410052	7.7660463615339	7.64761254554315	6.92905443413165	8.10877105291944	7.78406982658568	8.11194835951073	8.24117920998127	8.37211078825204	8.48822745994802	8.54493553997273	8.18083226865201	8.32789902894015	7.96544399933562	8.00495811718277	7.81493751264053	7.60436612061819	6.07224067158096	8.18860575740614	7.90929632648292	7.05521854330604	7.79081542751376	8.06181928341945	7.81600789077465	7.33394175143274	7.38419636624983	7.83068378883732	8.19340032972675	7.84955560255071	7.39508491290089	7.37276078191516	7.72111737612244	7.53488404599075	7.5566553361881	7.61533014321911	7.66072258515077	7.83737740279894	7.04224279123316	7.31940152816432
atxn3	5.88345122122994	4.84518341430062	5.45987616252143	5.64215280443136	5.84749613434357	5.61132791590808	5.90668331353086	5.78140797742416	5.76057598675846	5.92315869062581	5.70498453231954	5.33943886527602	6.00383472210422	6.17551981072761	4.9028116257506	5.19644337830617	5.73560584468414	5.32612887186605	5.49726426306898	5.55993623920917	6.06956297661625	5.65202407003938	4.56564347782367	6.02339508997852	6.17990570713984	5.6050489047111	4.96440741219113	6.21719775103801	5.44916218476751	6.03756715978738	5.66543626272974	5.1632471242945	5.44422344411956	5.23596021543411	5.93635573203009	5.67754996086161	5.23456684734969	5.07227304734529	4.63356605709516	5.41629221090552	5.78705209789994	5.32958647640625	5.30675073651324	5.01211228421069	4.43053819084669	6.22087163779343	5.79088930418856	5.99322599701659	5.97838602356996
bag1	3.96788627125451	3.39316987235335	3.57376835364208	3.80401523945357	3.2987587435835	3.20098716933178	4.5319471356056	3.87479962116317	3.22348618775587	3.53971245155359	4.46214991342211	2.53972833052967	2.93991898040477	3.83916125001605	4.48749342388783	3.28045217304507	2.64762097772783	3.81336194083431	4.06987510440156	3.90444238197593	3.41083508066862	2.93647926915432	4.69781478946686	2.9992838848852	2.71960534243729	4.33695379958398	4.62455785119264	3.30643009712696	2.80235888466643	3.86883489863698	2.47915759666372	3.69227374734864	3.92358905455814	4.53621587826277	3.91766890694189	2.60389239940625	3.90403103497729	4.36662541065052	3.64156556545059	4.04952195165802	3.62498063521808	3.901563769164	4.500912863584	4.57517138266366	4.11926536242225	3.61068494540812	3.74959272513155	3.06850039407051	3.45350664866853
bcl2	7.13405530993072	6.53992019801359	7.86259536847856	7.2579942883282	7.7797261632036	6.97637033819971	7.65227246254701	7.06109639418177	7.59931412595091	5.65189242970385	6.88888158271951	7.64569769623383	6.26044144385007	6.94355443086562	6.2665330350313	5.55726732087583	5.53342875892141	5.55304784457039	5.93859368454415	5.67979168798393	4.76129532750663	6.39331142347949	5.38945106801158	6.97474713427201	7.16258727019661	5.89182945566776	6.16710241448419	6.47090580490358	5.46805732816523	6.00431259357288	5.2071322697118	6.16754439494144	6.39336833523533	6.49426531650202	6.73247145030035	7.32163061656996	7.35022592948932	5.68539651319827	6.2061289026404	5.3392838922855	4.41380764124801	5.72471563896082	5.26257834444146	5.21382305931647	5.05857232179672	7.16051002679888	6.03864363317044	6.44172750467369	4.18293497717848
bdnf	1.60411931288736	0.117013517461891	1.13183785473556	2.63132239368278	0.042137667795433	1.50513302979316	0.00977989723489728	2.12267260619123	1.21933931305139	1.06487949793565	1.48449520547375	2.35275486830681	1.29699318809705	0.0385364110629384	1.02701608135321	1.15627234788961	1.87623715869358	1.89468380011402	0.0589226894715549	0.714730063986588	1.49582287947894	0.0528839998702486	2.92854447939007	1.65000417840232	1.39898014001586	1.80490754275535	2.01005623954917	3.54910675008511	1.67654785338106	0.457229028671912	0.417435536216551	0.305926644883062	2.04598640969415	1.92606147285054	1.13662258592153	1.36260156930674	1.0458083422295	0.957046065069894	1.24019747271488	0.0601359907939103	0.641930626211981	1.5513572816801	1.98800834950229	2.48548935041511	0.11573505725042	5.03944109731091	5.96570171501544	4.24158082552557	4.90216397541218
bicc1	5.94573488376498	6.91633773296983	4.54563952562018	5.27982518425807	6.10163718522724	3.37135960360664	7.11758680116182	6.90759409736021	4.88058261326215	6.30438476213667	7.71243631105166	6.17965306952177	6.2852222665759	3.59384055957581	7.28679654587736	8.14819372927905	7.09716142131326	6.3272841722895	7.12001374937838	5.71040583911707	4.01883915258501	7.05528877249812	5.49141562090103	4.89408586701174	5.22116847500781	6.80754878792309	6.97253987300994	4.678767381332	1.3851586527471	7.26723909560311	8.1740109230803	6.67533650395831	3.32738965546848	8.37577251393782	3.92783111389891	5.64958737796693	2.20889324168631	7.83853154729221	3.02869057391962	2.34636344039348	0.588530294594889	1.5390395682108	3.03405509386305	3.74343372934354	1.80606527718474	7.9550885298021	7.80238948638769	7.52673322118909	7.06425835387111
brca1	2.98813847673841	1.13283469519536	1.64291801760601	2.82270374077595	0.399189035091142	2.76418751020404	2.60995093227083	4.17987417836246	1.52271495838959	2.7496541404569	4.57847146984642	1.83526893389353	2.11956029813652	4.18160121235152	1.94860155762805	3.18131825491577	3.45871014320772	3.00933977242592	2.46616473102972	3.36159879068502	3.20601407991006	2.17759650570008	3.37242920724582	1.6376450670802	4.2180268099016	2.35147910533703	3.13404483148673	3.1925358888465	1.62789987622359	2.74918510394651	2.95070482506076	1.77227389215248	1.24758942760514	1.92428383178711	2.74239810057125	4.23840150615588	2.18475029202009	2.87147169270364	3.48964155239762	4.0836722084822	1.81352218561434	1.862515029189	2.3412729595005	2.66579611892971	2.12568495368695	2.29027210479673	2.37308469164648	2.23199880697227	1.54488104685502
cacna1c	9.1870133836772	9.18562973463545	8.89743221743708	7.78334271152696	8.4191805327979	7.95970635209595	9.22527476114119	9.40272612000432	9.30237752443137	9.23667743988563	9.28703027369163	9.92205107930448	9.19087299735775	9.24722374324132	9.34292036399101	9.32899172452869	9.21781487488773	9.30466248581058	9.12325494348037	9.71430504478341	9.80102614638618	9.28266437459249	9.29537029610981	9.03218855631497	9.30602611162854	9.5614727243293	9.4986757137665	9.06925659850872	9.34930947417633	9.41920670476228	9.79830088710398	8.7127495262955	9.0739397657758	9.12599058804247	9.38258838562348	9.21112275756806	9.08635302443315	9.19485951353963	9.22321741180412	9.02300969725096	9.04828501879778	8.92207299896026	9.4237484137416	9.35870040331657	7.35612434991312	9.52204654626811	9.07031971402931	9.86598211041911	9.2905298530343
cadm1	8.79193886930154	9.20252571395382	5.96036064922274	8.33362995245682	7.14357147914841	9.21246097702274	7.36581814472893	6.62620708945172	7.78218758290234	8.89771820892574	7.73975705399877	9.60289962224332	8.335779293937	9.50963684333463	8.65702737994589	8.99577817240409	7.75675525061736	7.1488728049497	7.75523210481956	9.23339026521611	7.98264625965812	8.83194572072366	8.76059245249296	9.62733451979074	9.46647652558542	7.78062145499787	6.55714629292128	9.2581296262481	8.11323697809591	8.17049790811071	8.77399800588156	7.79579239832728	6.40211672084207	7.08112825305378	7.6813496760012	7.97553234573517	7.82353436642688	9.10037206268769	8.6129529560457	9.20169523810925	9.71935899124513	7.61463152425857	8.43787992251601	8.50002896223523	8.53757473909575	8.30909549574826	7.46041559448568	8.31461754681562	7.64797763127646
calm2	9.1989778193605	9.76190338655733	9.18776799443527	9.61734366921814	9.33401131906323	9.48279061605313	9.55722741341279	9.85374760028659	9.12325776333823	9.08132311494226	9.74469813707367	9.95773602041624	8.50317936122439	9.51321516072584	9.90306328319997	9.27851078887993	10.0126717434097	8.34038779634213	9.25896922552977	9.88497988058786	9.12208614240358	9.98258551370915	10.4583084820275	10.2085972425742	9.69235832165093	9.72039767010116	9.73092384819342	9.45384080776734	9.30732924541304	9.14977404278768	8.12913410252164	9.19911994206323	9.21388017357049	9.04792167367774	8.85222642578344	8.77386482347642	9.00764991690033	9.02828679569006	8.42850799425999	8.1672635810053	8.12548424734005	8.9115310072094	8.5087423855719	8.42836687315917	9.2534641332645	9.67787957991775	9.99249908971609	9.59841117471324	9.9032531274344
camk2a	5.16182816796399	3.71081517110233	4.6906369584656	4.78156869506079	5.09087794081886	4.85543157624481	4.70865587573101	4.56105196779377	4.91264291484559	4.3683556904701	4.91762471130208	5.04356612021807	5.71442573886552	6.63954603250932	5.99757182030817	5.84781700429135	5.83103352449397	6.40690335337547	6.24687287105964	5.17892407964093	5.77354128502749	4.52750737662169	5.79109933301909	4.92156582191866	3.94960611355419	4.28106945408896	6.12822583290734	4.87211837987505	5.53491869520774	5.44221614116131	6.52292209183761	5.66571487121552	6.10062631164838	4.85378486959872	6.45746002606554	6.03200735817335	5.62324767379824	5.09345526597359	3.22931358465385	4.59927293494586	5.00569528779357	5.29630048280775	5.27836027878991	5.48041125539476	5.55989253370298	7.29663883321947	7.00986841113418	7.4912786065946	6.77530135392183
cartpt	0.00871091885441427	0	0.0118049492644095	0.353901884995679	0	0	0	0.00952327780881623	0.0115014926183317	0	0	3.02347205046949	0	0.0438029556514901	0.017019172496998	0	1.64007368378344	0.0135135405846936	0	0	2.20348636099507	0	0.013526420879468	2.63242800792958	1.56331462332476	0.0210655036066341	2.43719430348187	0	0	0.00358069611103653	0.774359347561819	0	0	1.58312260691434	0.725142462377526	0.0276542146978357	0.0122677849718103	0	0	0	0	0.738929464920993	0.00841813019382299	0	0	0.216431149806139	0.00873527244692792	4.84610758894441	0.254990379026817
cdh13	8.92395131984356	6.60539254630142	5.70634101714744	11.0276037037081	5.85286953650578	9.33110213156154	6.79979785529435	6.77221307852891	6.81648809557513	8.61379130581798	7.56830965393573	8.12768661636408	7.13519233677895	9.34110302254122	7.85727956291541	10.3575122749767	5.77787415205514	7.39884003937641	5.50926163812243	10.6339563132495	11.0330392321634	9.63435003999336	11.2560997096217	8.66856752098406	8.31772228509287	8.43723864365904	8.32560920993184	8.12176567672668	9.64222332551002	10.3223565342332	10.6352997869379	10.811848625677	11.4917469541526	10.8764519470848	8.37710018711661	10.9493228465102	10.188083480155	10.3543278297994	7.99238805332024	7.18220890178566	7.78140168222449	8.43781289930805	9.43247425289879	9.80042046381292	5.23548773945848	9.12427371752915	8.97139692040163	7.77081827862547	9.01091832903988
cdkn2a	0.0183693191568387	0.166216191248296	0.774802740016843	1.87800314278092	3.14803021451928	2.25040402238831	0.301782461074347	1.02867661553799	2.21469927628791	0.171336963916313	2.02753217882529	0	3.22759834977208	0.282820297744991	2.87711841149706	2.67104496838482	1.24211370481465	1.98260972524055	3.23987506121258	1.62039822242085	0.9218820882184	1.5502020385965	0.0730923790121564	0	0	2.58735272149511	1.99379796598697	0	0.0224797128166316	1.35504934487141	0.715560379186395	0.178914634714395	0.475144688165049	0.747388064817694	3.4529756507034	0.0247867814192633	2.70544709634863	0	2.99163642414124	0	0.266937482018142	1.42570872657241	0.478939276098218	0.0280449541553528	0	0.018265249931641	0.0234119129498107	0.582717081640582	0.258441158789936
chat	0.260968010487096	0.0402729590314981	0.0171664020058051	0.0545084303343332	0	0.582919334326421	0	0	0.459237501715396	0.0305911483200326	0.0696740231487296	0.439803746883806	0.0270150519714803	0	0.020972006997837	0.0567282359062417	0.437546961137864	0.053978253162885	0.0692847364265932	0.162063452856659	0.0321286442322471	0.0349393806867985	0.208072964933128	0	0.0157885468257177	0.0257545987194732	0.0163899473459378	0.0531124739285535	0.795848195984992	0.0306334809292892	0.154682428998273	0.00745608744927735	0	0.35396622735889	0.0721816077387126	0.260170773543368	0.022161304464632	0	0	0.0257462033861133	0.0314667166034522	0.247356355581258	0.148296575485455	0.0608988040479502	0.0946473218916314	0.0940341581482477	0.00975800448592272	0.775602228796804	0.123554280292289
chrm2	6.83639518993502	7.64853650457793	0.417475230670868	2.52523712128582	0.0366018661816983	1.6615823487488	4.7726384735896	6.4743351737315	5.16683473227846	5.33150716549842	5.87662319646688	3.90603255634849	5.24330575083969	3.47794147198209	2.30131832619589	3.76719437371004	1.93885948458177	3.78459932852013	4.11945069288117	7.34814820863128	5.43047716876734	5.11859119647456	6.80931180163067	2.81640750709424	5.12626463601628	5.13115946535431	5.88864427418857	7.74214463212257	5.44909294132854	5.53988273360485	2.37189544382608	4.91590448330323	5.16836783848346	5.32828595805921	4.24485915914049	5.39583937444121	5.67651455808673	3.78134474614174	7.13691846596902	8.17336183123962	7.77376903350196	2.36905964631594	5.90805946813874	6.14855543054009	0.190503093629633	3.04009844244129	4.23036902674285	2.51484441186896	3.15917950216134
chrna2	0	0	0.424099651988227	0.0103625180601988	0	0.0102463782867668	0	3.34920927917469	0.0921011132388298	3.26273531617381	2.89347210770771	6.79993691931128	5.46154787647487	3.40540658824815	7.07739362791765	6.6038623491069	6.03951393716409	5.74687785463699	6.42302125447877	5.5558308763645	5.05531237382448	6.40571536285872	6.36767910826326	5.52322696101398	6.21034112971488	6.85039939677025	7.16346552254215	0	0.0243239916697193	0.638343856610956	0.0124713506968627	0	0.0193679817316721	0	0.048952402203393	0.0208366680350747	0.0372834476074093	0	0	2.25264000295223	0.00897868253444199	0.00879763659108829	0.0309182940452344	0.00981875110261159	0	0.225681517580257	0	0.669146077807242	0.687587399890886
chrna4	4.49614214402351	3.97398756965125	4.88672891142837	3.73770515835804	4.55872235362838	3.25414121000876	5.12229334036127	4.7461072634245	4.17558612150022	4.2760560091111	4.5180419324578	4.03267505113861	3.69708882599303	2.96157204966025	3.96383808943983	2.92976633348113	2.73455222810645	2.12605497990003	3.06497857177702	3.16713005578153	2.0796890477301	4.06651079975334	3.72081108040754	4.4752210788677	3.49317185661953	2.30424553812971	3.94813411061398	3.2633030226643	2.19644871347415	2.80983256557089	2.97345791191585	1.42220126104301	1.39492840868377	1.44248448263901	1.68763406358598	2.24308484482983	2.08595612212418	0.116648849140397	0	0.94540048253569	1.72515832521348	0.742810393767726	0.804873835811335	0.184617867781533	2.47021693526034	1.37950116127447	1.92414905428287	1.36231402718532	2.65496052581562
chrna6	0.0521894135990747	0.0399628322676022	0.124128671933759	0.31063813433703	0	0.189589572547924	6.15995898863439	6.49212790452202	5.4166067403446	5.37176895354426	5.91029327733419	7.2748418144318	3.12095489438916	0.186767051288457	2.70530212879741	1.25194457465661	5.97261343202015	2.65428072467009	1.42816238806197	1.01507673148314	4.01179879746886	4.11410454386157	0.306943056789559	5.91486527109985	5.6628618702925	5.46165164200087	5.11564265828172	3.82917530761895	0.0374126711575964	0.164756960634902	0.13229114431487	0.031965696171125	0.0478103743046754	0.0934268119741101	0.44460258403471	0.0861880220256163	0.0223465479907374	1.00332887583849	2.68949759462409	2.79441944318959	1.18732671401173	0.0720156060624346	0.226680668816145	0.0685046934248525	0.0750921911224926	0.361073172212801	0.751697095810911	0.561231591307447	0.202062792179383
chrnb3	0.204597147345899	0.0794521581762555	0.985514084838786	0.433831696166656	0.244426126612041	0.454199555296551	3.0008381768905	4.98345151810708	3.3780523930541	5.12417457907664	5.1500970919381	5.4386039760066	0.155042592348346	0.215962746934255	3.43980250459249	1.6446555214304	5.172123333064	1.25052355817615	3.0732882827937	1.74516617463295	1.15415058842293	0.123604249943538	0.244269173332309	4.14742625839882	3.97373493884634	3.88037812697259	2.30642005539948	1.82703118339059	0.212437370573654	0.274486188270369	0.242735584407401	0.219634879035127	0.474977507153055	0.210199568442734	0.290539000968114	0.975348780116065	0.115454480366923	0.963624903621733	1.80620963135774	0.670299731447321	0.256844692698694	0.527911398767316	0.894164964649715	0.637288741876071	0.492421290855934	0.660363463557081	1.74576104402127	0.69204111838065	0.200150811553411
clock	7.02746018467656	7.16167277331765	7.13797283561654	7.23139717397011	7.08766968343147	7.10033865548168	7.24164496426282	7.19888758013257	6.98250240454448	6.51971141254529	6.7316425657832	6.28746749302291	6.7991924987523	6.72551786499248	7.55375491714077	6.78622871530866	7.20734695607471	6.8012444235238	7.17559056675261	7.03179216512002	6.33800252704452	7.0110553519823	7.31340740209	7.49525912273634	7.19087200992797	6.78650370757647	6.32706826633083	6.82193415208207	7.39760858188422	7.23733521997358	6.93036242464958	6.90675942462148	7.06351631651039	7.14101980042418	7.05529946571055	7.26351015375527	7.62423354509912	7.70013977285931	7.30324703492234	6.61078258131698	6.33789302290957	7.09622948399662	6.67958903646189	7.2232757049915	7.26658473663866	6.70040434393478	6.73911766143983	6.69138522576778	6.66916413824338
cmklr1	4.18188688366327	3.3686763320997	0.329873786378775	0.155327694348302	3.11833147317542	0.13733159671877	0.179652714058187	0.129741269411782	0.12533254958019	0.0198220213653686	1.33370974828886	0.0632441175475598	0.054388657962045	0	0.0772915164294794	0.0356963804642941	0.166520947568123	0.0881732055232236	0.11072620356	3.32559399294921	2.51026407586174	3.1450958128594	3.14634701839744	0.047473769654446	0.97048097132829	0.947944653271251	2.23250669943038	0	0.0503876704043954	0.0564915120069278	0.262999444100348	0.0268744190632729	0.0349798736088498	0.917390614602372	0.11954108250216	0.200752732737813	1.10800980543496	0.123859765466594	0.0231811039438458	0.0974254725683272	0.0445032634160864	0.424390713214067	0.243084939301242	0.0772645503106785	0.0232593982290619	0.852472339034351	2.05569147288855	0.770025242071738	0.272174284785645
cnr1	10.5546348944017	8.57591206820211	8.81603932468993	6.69803924168621	6.830030899881	5.02137356460214	10.4455580828166	10.754731368731	9.77611287325705	12.54352754063	11.6408834315322	11.0226313582417	8.00098250137006	7.38976898827717	10.51241554828	8.20696305599118	11.4153414335262	8.76329736544518	9.58165930861166	6.8431220888172	7.93269192896906	8.57985632838466	7.23066608043305	9.64788020019124	9.43470140294268	10.6528718552678	10.562521967009	5.46016097889208	4.32121811425769	6.5207846054964	5.95835643755652	5.67003046171673	6.53849982989386	7.16326222201131	5.60710775162525	4.57253016222005	5.6068567361192	7.72309569992963	6.49720724928006	6.85073567635476	5.3237288966267	4.42395190562718	6.09104052841482	5.06924330427027	5.58213806670802	6.6762533017451	5.75720730643329	5.86127602626514	7.09583583074106
cnr2	0.555061045220803	0.427411261706063	0.635531342436134	0.6838786826876	0.688838498217851	0.92421947801182	0.550157854797132	0.734932154689196	0.547252487738973	1.87804465255301	0.337618391355976	0.36055137928804	0.383065121664051	0.610998679494018	0.452607874401874	0.422980854960868	0.421743370265985	0.398505577593917	0.614731796467018	0.542169380119421	1.39284378677608	0.32268190805423	0.713266725203032	0.327368211631539	0.310280899092167	1.18297203883246	1.2007461424825	0.46766606049752	0.713016268619302	0.968244950850037	0.644570573956484	2.01952618312851	0.70755571177243	0.432459613898656	1.07511547283672	0.581910282605606	0.462577353769368	0.348972163248228	0.508361713985855	0.43139136116088	0.586739287337912	0.465238959542237	1.63044200438256	0.373861878620731	0.286648050931708	0.382708859304073	0.371991912783747	0.639703845096524	0.443409646503982
comt	4.71698294036092	5.23811043773794	4.85130574742337	4.70550698665974	4.8247070692983	4.49822597124815	5.15809772969213	4.84269780562902	4.59186698142447	4.73425075669108	5.28164706874994	4.13179318230599	4.59715838515239	4.4757185824781	4.78678107775633	3.89123932483789	4.9474841955775	4.76245236277331	4.21145716355986	4.8537156613453	4.70471878061222	5.39895491267723	5.39117951214907	4.93896049163557	4.55671222462703	5.38041122685287	5.12340874444953	4.51783193705103	5.06712114495953	4.90211328906587	4.77438821457929	4.49740677171629	4.30437384783841	5.12470174794551	5.15562757300139	5.15962305080241	5.0271573255258	3.25170712689668	2.48440318111598	2.76736093306493	2.99973488042763	3.91725682636607	3.46156365729131	3.54614054349603	4.89748866395415	3.43109860055447	3.73390538825709	3.7630238644838	3.70607065127879
cplx1	3.77284060844998	5.10236799410527	3.49820257601409	3.74411163935206	4.15722938291488	4.09773921773547	4.55805566355859	4.51577613165665	3.51492149888877	3.38809107227085	3.81020289723325	4.33707531146808	4.36019845682309	4.10814359858249	4.40381141091299	3.37938873849498	4.36152672776283	3.95604629787778	4.72558482117586	4.35496071755818	4.28254821435006	4.80194577559217	2.88082418186536	4.01592695989236	5.03696952232514	5.11220094729949	4.42225965261279	4.90956717808433	5.07041767356487	5.43821797855492	5.09032425887439	4.15580535860718	5.55916730187018	5.28480202759648	5.67642117224573	5.67165908470582	6.39216233709248	4.94609248869712	6.11324365098025	6.45810941377972	5.87958380561693	6.32269179577318	6.19603097995918	5.70154456778144	5.5511402438409	4.15834465672201	4.1333894663155	4.0529437942044	4.33241945385755
cplx2	7.31296779233186	6.36848607942216	4.87374684860716	5.44233522690457	4.62762016782322	5.66348549160192	6.36866585020664	6.45341224249971	5.14628817277507	6.66995539290601	6.93203577580257	5.31031373519468	4.77937700156326	4.50709519797462	7.55681253101248	7.28687906079376	7.33330616109646	4.08948493059371	6.49956586388735	4.96104848778234	4.39953257013092	4.61058801744465	6.30179208036829	5.25232984431453	4.83926694777728	4.69863187671585	5.80057805633853	4.58653854730384	5.02985721663094	6.34730316729475	4.99191590139395	5.37209422963576	4.90877777163619	5.86422194038432	5.42539320770337	6.16128674729179	4.85082291622501	1.18841510459887	2.73081708951798	4.30322593805063	3.35350944610145	3.11161745514159	3.45968593024184	2.77756085863267	3.79873388541685	6.01990642331576	4.67644124570448	5.95085728749615	5.45755998377695
creb1	5.62042893697233	5.54711138788025	5.38489009772423	5.96813822653225	5.16810967079989	5.65165333462713	5.61567318381702	6.18618319004835	5.19738734867836	6.0526951979844	5.8066068453378	6.73300108114759	5.4637839532853	6.06679981188249	5.9294354867358	5.51298280731489	5.63048585196094	5.86498194604933	5.97206145172769	5.77446818217151	6.31379981868916	5.6625829326889	6.02678213618049	6.49722721234765	5.63056651917062	5.58458434483951	5.69897686080533	5.24080544904271	5.62965037534296	5.85091016081869	5.91329634629257	5.48440885285824	5.05407093091461	5.30593332260438	5.19033316744091	5.21706937356021	6.11675045802637	4.22442235870183	5.70951314434684	5.56617371218385	5.25520801008799	5.91228938559632	5.53198243226717	5.62350608447317	5.59261579973773	5.93236666256374	5.99617426972996	6.01250163221301	6.05562213391632
crh	8.60645925491226	7.16443030617767	5.4060495219318	7.53503348132512	5.11118033308604	2.27591321649442	3.97630772334214	5.83769655021521	2.80718488012155	7.98114425766427	8.77233767005533	8.36835891056659	2.78505080518531	1.51349680944245	8.55873141412627	8.4093714171904	9.63938123017584	7.7957169543335	6.13150079470647	5.11186930150405	7.54390954723211	4.19433530923961	8.12061787957027	4.3243505090397	6.9811825119205	8.14541354827997	9.40342836321541	0	0.0105779676088758	0.0169169435974754	1.43909489480536	3.31472552426014	0.0212421535428763	0.0311232042712382	1.35149716904624	0.028361926703515	0	0	0	0	0.025421735357611	1.40074120410912	0.0347891008358857	0	7.28948776367069	0.250780922255997	0.0127515434422347	0.202777402281909	0.308663642781473
crhbp	0.108126957520261	3.23812521081549	0.586761775110606	2.34815283365649	0.0663510464187311	3.42086753828008	5.31833645209166	5.00643156217341	3.62952027362004	0.667111074166184	3.41121417295195	0.0715734867696516	0.325715502723871	0	0.0396760854764425	0.091956676990003	1.90891239455711	0.628478924096946	0.0491905601017745	0.756762393907196	0.0946982798861633	0.472996363079766	0.0433378268846686	0.023798597708028	1.32462600151567	0.020317171827739	0.0586801128297937	9.6878178555931	4.9473031199812	6.02820815614013	7.33030705225356	5.8032395209636	4.1031639239588	6.75476580730728	5.1606988508315	7.09652553653717	7.01415181588709	6.37372659076447	6.71738312933563	5.87994168986598	6.37745059187799	6.31489024865021	6.47765680203895	6.55538765256212	3.97235491080754	0.233957801016715	0.198132975775838	1.00518264364712	0.288697681184543
crhr1	0	0.0487390906854994	0.0612503968405842	0.00263198337794289	0	0.139533391327179	0	0	0	0.116015920370333	0.210901800344826	0.0589440758560806	0.0856561338060539	2.03118780736851	0.247540281007746	0.109308438220663	0	0.107681613828671	0.1736349335861	0.123057210907764	0.0111669216839772	0.330162774298125	0.147249759726637	0.0694956230744088	0.381691697651886	0.161817662738147	0.449537178862865	0	0.0186770627030838	0.0806914199678788	0.0867104530923496	0	1.03184182052955	0.0174635654332161	0.00416870813343492	0.168705208559349	0	0	0	0.176684062500153	0.157252529991539	0.192249005593871	0.0355890453522238	0.00863965968542992	0.980968885708568	0.520136167494491	0.459625569914779	0.360472922700949	0.185967610327273
crhr2	0.200297959595041	1.57394432208114	1.09316482761278	2.81307438325264	0.679553567266801	2.56402363422473	0.120890905932375	2.60099121799332	1.48976566789085	3.53633394095124	1.38460815990407	1.93172497969374	0.251942018340803	0.0414329876579812	4.46941736412839	4.26403159007369	3.79549752155759	0.248178101475698	2.41448950472434	0.817572842112782	0.919618365110103	0.0572478474359627	2.60642353693685	1.62351235159217	2.23046367115972	4.05007003981541	4.41474582764196	2.94878135995758	5.25453304124437	5.36088835726223	4.04901979031189	3.69944486891766	3.68312210470524	1.43639621823307	2.77947661689184	2.75659564174932	4.97971843114581	3.69183273504651	0.0261329870588839	0.0858376620689463	0.487348144480778	2.76230106877129	2.93147784131263	2.30703964169743	0.0829208979370724	3.51210551547869	3.67945476640261	2.81151608219206	0.981225123455479
cry1	4.24853035806947	3.67833753942287	4.87068745258869	5.20301129079537	2.7299990504938	4.74623116907058	5.64630213782304	5.80058969360832	5.56693802135005	4.82134546500988	4.60630600665167	5.85356352224003	5.0775083517852	5.3091748775248	6.38751962045923	5.59962082305724	6.01471978186367	5.46589077270817	5.79975727300712	6.32336277269552	5.5845966710375	6.14544450634723	6.21750460836729	5.92807779819741	4.73431211314418	5.48878282228391	6.70495276805162	5.04313203996341	4.64178692055093	5.57490245993639	4.94846512125504	4.07891437719627	4.28828199543534	5.21567160829425	4.84043835786624	5.25703766848445	4.13120670124106	5.0504128866902	5.05721682264005	4.95202463066458	5.16664969481055	4.65934964859661	4.92167082586391	4.98953837329277	4.33469276137702	4.06406101582572	4.32142364051731	3.84298607037943	3.93444903585204
cry2	4.48357074009156	4.27212324829065	5.06450997500549	4.8929121478709	5.3361669676763	5.05535662933832	5.20458209890894	5.72590771655438	4.986231156057	4.77587598211795	5.57301211045074	5.03933231980459	5.22176844962757	4.72210093271613	5.42917003222947	5.1417969339094	4.74093133700227	5.54300675659553	4.93526926176753	5.3973440050796	5.30693807124799	4.77686094109038	5.96365814833585	5.21386943505827	4.93941231040739	5.06064276172201	5.51388705329491	4.87460567565406	5.55081141667335	5.25160624747831	5.2329362238514	4.74420739026551	5.0268035996953	5.28441122798835	5.13015826118824	5.18942726897223	5.07152457408692	4.3287431340037	5.01653375959311	4.90734929970144	4.34293087234808	4.60211892423032	4.45072694458235	5.15414813804676	4.27830448447844	5.14633018814926	5.11690159156043	4.98281519409823	4.76127303806418
csmd2	6.69088536460385	8.04542146057868	7.6880907469818	8.03774871400142	7.75925078723281	7.7517785800639	6.8138992309022	7.15968638756173	8.12831930461092	5.80714355175086	6.98047992210222	6.55375347361084	8.17734931017112	7.2024304557908	7.18353832192291	7.88910588589418	6.66371651802226	6.17383804965607	6.39565849105778	5.88719117017344	6.82034822019275	6.17970152599081	6.85719381514074	7.50232911376093	6.85745379276681	5.15535560264581	7.49042626289628	8.63669018193135	7.16400641403776	7.58690500605908	8.24842447899178	7.28502426649092	7.4319611060505	8.28257330464982	7.75454948453858	8.29343722147032	6.87566151249663	7.29222175895349	7.4698011438328	7.68486396129529	7.63524332934899	6.75026988138362	7.16589179531625	6.56666825948073	8.9843023891025	7.95478223389434	7.61445993444094	7.76959683889374	7.25855834577702
cyp2d6	4.23458568479231	4.13317790343793	4.04335372731599	3.74694819706066	3.5968859826104	3.78914515982695	3.90205547554567	2.99990111790003	4.02990749720812	3.75975859243651	3.7532767479965	0.514913839466281	2.96919208965003	2.9529605551022	3.33632643952755	4.15026725749798	3.93667188492309	2.57894523237005	3.21568204416354	3.02836655954409	4.23270200346578	2.82657370563404	1.27523446269813	1.65248117156442	2.63303068773122	2.36490169336474	1.13377268163311	4.01482833190051	3.29654702054562	4.28657375891657	3.97665886305446	3.86063247919391	3.55804742867605	4.05939882087393	3.53174756226398	3.77929273490954	4.40343361591267	3.41548568852862	2.1956632557021	2.42752145888894	2.34603338246585	2.94300744279365	2.61938180860537	3.13473670140853	2.9404323698901	3.3502745456736	2.43445846998438	2.4720347200857	2.49776798180589
deaf1	4.52162179537797	4.81264710788668	4.52314288637729	4.26722565271603	5.16103954754692	4.59923506252638	5.11555725703026	4.4356219272389	4.60102551915455	4.55611055258146	5.06966951832619	4.23093462965958	4.83440935883568	4.74212804767984	4.1230519768508	4.67968501802275	4.58126205524467	4.74627406469811	4.59290906072713	4.29047601202484	4.37306489108774	4.00203546848521	4.24686560289954	4.68443669812359	4.18775587231234	5.01197189647216	5.00471351123819	4.38213254040291	4.75037014501695	4.46598164532124	4.75480414404185	4.54111086794422	3.88064830657904	4.45611485650186	4.99523937557096	4.93694976297222	5.08550283977492	5.12347417745188	4.02381776950895	4.54677348445073	4.00019384912217	4.70226634492771	4.36812856123847	4.49513101996929	5.02727925543542	4.19452679269291	3.80306787648375	4.05804542357888	4.161727284459
dgkb	10.5750635016365	9.75472133386647	10.1348582323424	10.472214891693	10.2239468302376	9.83014119388231	10.196088782459	10.2420349392532	10.1690316089876	10.7930345932889	9.86753345329939	10.0243495009129	10.0069154095279	9.89856012830529	9.30424155629059	9.63984774629603	8.82139584429344	8.15070744167769	8.30143148945918	8.91546389452842	7.17792993748488	8.91544033249321	8.09419672356077	9.89276337958717	9.20708360693342	9.48092782299439	9.28497388987407	6.89338998917198	10.7415407203908	7.49730101740261	7.96968010761152	6.3438518979187	6.9837345418727	7.7768911083342	7.95657643327391	7.04778045348515	8.36454300031647	7.9998460742617	6.49665865191939	7.99372174893091	7.67574401334615	7.50963995066755	6.73467258380452	7.48543995788957	10.0705842918927	11.2498774685813	11.260608195406	10.9903859023283	10.4179985244761
disc1	0	0	1.33334051358356	0.0309784781467795	0	0.147928393076178	1.94792314493175	2.4752584873585	2.36197594577412	0.635916164613263	0	0	0.894489431988422	0.0505708546017449	0	0.0328377951806436	0.00907381262953837	0.0318567396803893	0	0.266097951396589	0.260227752839254	0	0	0.0791299595443638	0.0149274209349416	0.0231838212455164	0.0456499812490274	0.34021054581156	0.0129205123198173	0.619170287789342	0	0	0	0.0135558213079254	0.0340572201009483	0.748728069982232	0.506144814604689	0	0	1.29404375075785	0.510914459398203	0.182712159540443	0.279441106600578	0	0	0.0424321896131267	0.0149928490013553	0.450706401743776	0.0130288437795528
dixdc1	6.82835549057979	7.93599140789176	7.07319448712439	6.63025314401529	6.52900334384296	6.71556655871574	7.13352653730156	7.60220668753721	7.25519497780953	6.34701023620673	6.68140526975444	6.62943691329647	6.42951554109828	7.22971999711782	6.35674034835181	7.33362436244399	6.71975063018357	5.91215403290017	6.28156547154038	6.76565156280361	6.43650551140721	6.69567958083912	6.85473463954244	6.86116570912066	6.20025813673593	6.39516736369097	6.89744338106216	7.07862755234449	6.61759220572838	7.25627050013874	7.52873430044944	6.50807918769599	7.06931345349576	7.78116316572597	7.45572174961334	7.78425747093131	7.59775283524334	7.11074773399754	6.95910358925631	7.48773281227975	6.83165332240817	7.28858825654561	7.32744917050685	7.58766412110379	5.97164586096753	5.28256286624115	4.71811170176113	4.65449912709879	5.5600787446429
dkk4	1.4470972162326	0.516952301758419	1.2958786332857	0.38804309411032	0	0.805712035147671	0.50813409969502	0.223326371178731	0.713364308776565	0.0805305778018162	0.134766379117952	0.0588037774969473	0.595553156219485	0.0406699825281776	0.036741980244845	2.1685311401598	0.469336658019212	1.35186603196908	3.52109076484953	1.21937607390997	0.315257811870595	0.601340994522423	2.6165737509863	0.638455761282962	1.84367129994585	0.0848870060059751	1.4955161857146	2.32555552130675	0.219254988170388	0.288025815016117	0.182083707769691	1.58417898634547	2.50084792544209	0.0759858982069567	0.986707599306857	0.0731235278145036	0.29108826830373	1.39465932607457	0.160638499639373	0.0787484278610182	0.0282688565043959	1.06468904710849	0.768840617075313	1.83035082044056	0.455450861616333	0.927241059716311	1.09554981736392	0.438218532237729	0.341078778163346
dlg4	2.15071930649908	1.67657870971184	2.41484769124388	2.60023461355969	3.39054422310698	2.47564947339815	3.25114459627957	2.87506301878192	2.29258921019942	1.61987328483834	2.65961751931436	3.4610240518606	2.06883763090416	1.58803481243322	2.06515367629603	2.17605342314542	1.406067432306	2.61629605411085	1.3722546453161	2.43392865283634	1.71110151488223	3.01393176053908	2.79317764316187	1.68909493203902	1.76525734035672	2.19030309062382	2.17915606540473	2.35904729716634	2.26636585694282	2.41001168420635	2.53225039681086	2.07209276298713	1.14287999176205	1.70639532738422	2.99468765983335	2.8126772110983	2.40648793556805	2.56193955165913	2.10293515595709	1.49798058585193	1.5265742174239	2.39494246934472	2.77133849693601	1.90330626247033	2.01290551330193	2.6957023726348	2.66426275569612	2.72101860339178	2.11459667172937
dpp4	1.05840093494373	0.0469164091731881	1.91323151967192	2.78291022312832	2.18466091889263	3.15096549120059	3.13180210156261	2.50497946311086	3.07319664867584	1.87655135277389	1.51776615638422	3.66313373477322	2.97638481588034	1.22805502805087	2.03565436786841	1.70822341884428	2.45702262921921	1.62824004694132	2.40359216951383	1.6716554502916	3.03192310559397	2.8321384405817	1.09814870697738	3.4710710527065	1.62443276289928	0.683607801621323	3.97158783883583	3.7441446573664	3.98946289238603	3.55392942865371	4.74755697725275	3.48563086520914	3.34395799111905	3.98596968435498	2.79273071519814	4.24967295037058	4.65243701737394	4.48816127137284	4.07316217317258	4.11069276281231	4.98085816223358	5.18439323127693	4.42903561027046	4.44247927135028	4.26111561060126	4.00049516066453	5.97276642092927	4.27467015974251	4.86670417194943
dpysl2	7.78415707409745	8.37769567162546	7.71929523953831	7.65822355277368	7.43665783041291	7.69025441998108	7.69428663008324	7.28634484153339	7.64570454027746	8.29398113484761	8.35103820049397	8.01644077141286	7.75328080809739	8.54162069289222	8.49269742693303	7.99138255834158	8.23294619799501	7.17918109159409	7.9316298176997	7.74622373746162	7.47732729557717	8.13183376414911	8.08711644677827	8.50502410780286	8.02725127352074	8.22764554302551	7.79523543522396	8.13596215235345	8.11402031375474	7.95373777463796	8.03533820143319	8.1976300262382	8.3801727137247	7.66077127973105	7.57133899899288	7.67878814372562	7.87659742828599	8.16725745829134	7.41173239611072	7.62939735013738	7.43930888501878	7.53919115503751	7.44819677188236	7.55579522295049	7.47191545391186	7.57520347390853	7.84156044812454	7.75741007860693	8.12839538343818
drd1	0	0	0.927526591828353	3.93073957993495	0	3.62181707197178	0.612211566869704	3.45639751815883	0	2.3185169268753	0	0	0	2.2640138375536	0	0	0	0	0.324244829336885	0.00418990043636004	0	0	0.0121599843182465	0	0	0	0.0206016236530151	0	2.58221108517527	0.636828199767556	0	0.00745608744927735	0	0	0.370220345314817	0	0	0	0	2.00921416476758	0	0.262953684788064	0.0538714302231667	1.14542857486666	0	3.55026960262471	4.49919151243152	1.97032303548195	2.81640818665404
drd2	0.0624945395945811	0.330947777623237	0.646945694357769	0.638524416073102	0.0746460956981202	1.05404911016563	2.10766048462726	1.2172285506252	1.96486059033256	3.14773110133042	0.0541786888220044	4.4755788325604	1.49144512913291	0.0487273299365684	1.90445054798738	2.02265141988358	0	0.719919012065572	2.56824136066058	1.89166734793518	0.181001918072081	2.3945004557692	0.488301869212701	0.828982927749978	3.25252085978454	3.47975087122272	2.33461628366248	3.34030499063222	2.16027443765285	1.42794950943381	1.64361134942226	0.035321742559783	0.479970471922103	0.0760759953040631	1.04050904003532	1.79490647599768	0.0473219194103573	1.21117651425911	1.15139603476009	0.100798607913686	0.0308416429118003	0.172659527757092	1.15942875094695	1.82350170900832	0	2.41187977727802	1.12470505932657	1.94961042181087	1.91648654262934
drd3	0.160322933351402	0.0903418671198653	0.356986131998426	1.13492556526632	0.316418449613547	0.226361182429317	3.38298545985395	5.07443250940308	0.758766249280355	0.157360214362103	0.0908757683450562	0.105839379880996	1.86858396371227	0	0.148131931784007	0.428086740798655	1.15752785040798	2.99446534491872	1.83090454095118	0.131330039279381	1.32892840439269	0.186392528956398	0.39222524123869	0.133358837903937	0.162043568840452	0.121727671031929	0.335203790996443	0.148381226824852	0.285920643619387	1.03348739319671	0.13668204232114	0.182662591674587	0.147990406762445	0.375753974528778	3.18766142353351	0.213558784765546	0.24772371154091	0.125071183044009	0.16313834842598	0.137227601612465	0.0958509436095274	0.315907591047078	1.07967597619795	0.248608329135308	0.180741650525465	0.513331540080519	0.113077939283881	0.375731002725081	0.279737511461798
drd4	0.33936725806403	0.336343992353216	0.243250703326779	0.756658642500027	0	0.384047627826522	0.0169461752035389	1.46701630783882	1.036502193649	0.857046669988153	0.831650534653592	0.562189539700245	1.89372942525184	1.03483486142236	0	0.537493090240221	0.0107266664063819	0.251497532162645	0.298339490478053	0.508032401099892	0.0219094557593184	0.0103840149037423	1.36178799790156	0	0	0.474001189544552	0.331980980471708	0	1.06724510891961	0.862999040537287	0.0302659090633948	0.502359214968782	0.859987169659614	1.99327692522165	1.64900808513763	1.11322825926401	1.42917242268515	1.43016509281366	1.54761513140057	0.697543706466088	0.341362377421112	0.477012065371454	0.724592313078311	0.341838751026235	0.0513922471024398	1.02324245210011	0.720869997780552	0.487564725074916	0.341284659314077
drd5	0	0	0.711955715746061	2.16644095110366	1.02029489072083	3.12901082313988	0	0.0455846484797888	0	1.18517301496586	0.136137635378253	1.74100354227079	1.08199655454791	1.1461133773142	0	0.0280481306493121	1.44975868377011	0	3.63696681320483	0.523286146619565	0	3.13788289397287	0	1.05473334985175	0	1.47913188846155	2.52847646092873	2.30188450162965	0.011738474927164	0.0150113086486459	0	1.08806300992187	0	0	0.66323146391248	0.00596463754157365	0	0	0.0807191365331452	0	0	0.350229349386332	0	0	0	0.772440738182038	0	0.168615874280428	2.03264676395862
dtnbp1	5.62311126196622	5.49145100928488	4.816422558511	4.55090743495819	5.43064891209649	4.39476174951486	4.96542229592046	4.33635337830231	5.19738577590814	6.32158054385953	5.33212393565197	5.89241361338621	5.24530245896194	4.22162965235098	6.01093824012047	6.13310788535688	4.92309259376275	4.95433591928083	5.5044182738306	5.30426679973413	5.43076430737688	5.27955486850295	5.23811770044763	5.45078203174578	5.99875378490875	4.92182713473014	5.43224790305125	4.5888663166869	5.61083527893334	5.02769947187754	4.37311501855768	5.07360518374021	5.13139645910004	4.98950644806868	5.04934934504981	4.52570308219649	4.6026237501426	5.56671197023269	5.955107945178	5.52926936936075	5.7951957506216	5.16250774677984	4.97338764504833	5.24949767765378	5.73753588698566	5.62894123898739	4.74435272442316	5.73205315901258	4.62674224603825
dusp1	2.64675797327594	0	3.48991113810296	4.13520443867086	5.02941168401926	4.31435077897448	3.12206675076405	3.38694961921297	3.28597825262144	2.28309496597092	2.5527948265007	0.0338512901952895	1.88102219317257	3.30988609180177	4.09197322051944	4.1979920909223	3.40189235039273	4.0868326744749	4.85352613418136	2.53413641039673	3.62330110049464	3.20683304497158	3.46731147115039	3.42882244985499	0.725418113678259	3.71628444380221	3.50931601861913	4.41051867394919	3.42707291931814	4.32171050131178	4.72013618801771	4.38240645685873	4.36516713917255	4.18600834733789	2.96028858852984	3.58292016529227	3.9505353252797	5.42359947410588	4.58141656229205	4.71570971223349	4.74442048443025	4.30825434536904	4.4954790983867	4.88266576649486	2.79388878451342	2.80468021641675	4.03898347577083	2.36542357294586	2.9644151274459
dusp4	3.53615056987572	3.9615329310729	3.74044322878151	5.21955223947714	0	4.37560160715246	1.73691374133191	2.67389304823059	4.20167111279963	0.500853907580922	2.33299213733182	2.73678363504282	2.01080179762181	1.81524144319163	2.22345637100597	4.02771186861548	4.0476988648294	2.92164613855701	3.41747139732545	2.45540460652834	2.97108784325443	2.32327329427127	2.25235427173088	2.46805398671986	2.05624240163903	2.81638022203284	2.1664691825751	1.26914389449046	1.33183020453214	0.704070081150298	1.53284794296374	2.19110636414512	0.0238753401437619	2.34228948650224	0.711374005942531	0.714066680547312	2.13948386297869	0.0231825946272142	0.478292307763332	0.0165217789958083	0.281075773533712	0.925933698503673	1.63582324901614	2.79956878737593	3.16916332833892	2.74993439325652	3.48865377684731	2.10754417843584	1.7419941258191
dusp6	2.70287796636456	3.71642771982292	3.38348816160507	2.76239904437173	1.2770280214933	4.30092460808448	2.00124986387269	1.4481067694219	3.10830457664428	2.57703430169225	1.90119830531783	3.43752347972834	0.174452185178615	0	1.26822456769979	4.21043631237132	3.25167762266871	2.50955454716465	3.14702414550519	2.39052705170366	2.97612620212032	1.09858353271666	3.59087051392378	0	2.97395668937634	0	0	4.13508233380827	3.53087463711269	1.76937502395817	1.63534523462612	1.06511713947555	1.59904876074586	0.0389160543100216	1.7651085070454	0.928283802310992	1.85552326875294	1.36054315401965	0.0261329870588839	0	1.41992407472149	1.90245398761856	1.86814805597409	2.53730730789058	0.0688337039208925	3.99979177522584	5.20166483957676	4.10619599590298	4.59561193614469
egr3	0	0	0.518805813534496	0.00360975882216047	0	0.953474618571763	0	0.596389688162064	0	0.02720162426084	0.289918763309782	0	0.0114874864428184	0	0	0.00993734672482662	1.0674954534487	1.98966664544507	0.0120985421955431	0.0079823236043571	0.00990901298795955	1.28638866009551	0.013526420879468	0	0	0	1.76312118321565	2.50410400482163	2.98776112419162	1.35732658033429	2.91111840808531	2.23360784772385	0	0.419822310372182	1.91672407694689	1.54264250388566	0.51206709735619	3.55482571244473	0	0	1.55441929521078	0.195724990739743	1.86562761447587	0.108434581019342	2.26949371558005	4.58968133215016	4.39262233032753	4.13082106650922	4.38873515968447
fev	0	0	0	0	0	0	0	0	0	0	0	0	0	0	0	0	0	0.0182013638026567	0	0	0	0	0	0	0	0	0	0	0	0.0944004387898646	0	0	0	0	0	0	0	0	0.769288150939762	0	0	0	0	0.0102527598499135	0	0.000825105747772815	0	0.0119296874883339	0
fgf17	3.79809968493855	3.8610700403264	3.32433136161326	3.38344429699109	2.94921461112946	3.61294499490629	3.47892365327963	3.89232533477232	4.35578498573513	2.76241639108794	3.44227410917477	3.24646838121375	4.23075609578911	3.8989871257075	4.55833499299242	3.82010123782009	3.8022257835274	4.00324389760883	3.68089680199385	3.95793466885088	3.90083864069682	4.32610618898229	3.03123520053507	4.23114646697273	3.74581548276076	3.09155854176592	4.66362855269377	1.18445599794453	3.14367186755707	3.71643455481475	3.56477605983773	3.34773675135442	3.13909840881222	3.96248345580188	4.29558478576862	3.57625472503142	4.20288914228287	3.39322966708326	4.31134337029035	4.52873143332035	3.3678950993356	3.09600435709429	3.7805060037283	3.6622356458532	2.31324484480349	3.58696690449888	3.38292451503244	2.94916878826503	2.6434053202946
fgf2	3.89607583631177	4.64017526285525	4.30527502249614	4.12050242339434	0.304610683621543	3.54673444919101	4.22507606737197	4.63867964188781	3.45021222988464	3.59152716963338	2.8196290503736	4.39164625548004	4.83700164174483	3.00990917991148	5.29704657841734	4.54215171365102	4.26261135614688	3.59572906996023	4.17169540797429	4.0406713027182	5.21148775264458	4.27553208251336	5.03883974969674	4.39545284357211	5.57979239407995	5.03633540076847	4.66375903007114	4.43256267838776	4.47780901604207	4.63545233963607	2.60131780092294	4.27592621190117	4.45850871346846	4.4374254166775	4.11297044178967	3.05025428494231	4.36507844236765	5.05248716197799	5.03019130275184	4.12315522872853	4.56521334842356	4.24331232320015	4.7890908401601	4.23087645976091	5.75175386725684	3.75279390501896	2.87828197073544	3.27043748906177	2.97303038889169
fgf20	1.03616375739031	0.860977987678918	1.310264017605	1.15509069090502	0	2.01414753957505	0	1.33614464935308	1.50405074666323	0	0	0	2.95115531778065	0	0	2.33492570713326	0.0108279545154021	0.017101394647831	0.0108882967043186	0.884192891339772	0.456970516703139	0	3.86952108143568	1.9753296870592	0	0	0	0	1.85303200421556	0.327200423587856	0.40144327759232	0	0.801571556348652	1.24923604319179	2.22308494173014	2.98196661749636	3.45281002055315	0	0	2.76416441361467	1.88573393011268	1.31064667062695	1.68570965709192	0.0997517011509697	1.98321071851195	1.61080815770337	1.75151646405237	1.73171315085536	1.45179570174913
fgfr1	3.62893032378318	6.12955601084623	3.99404513110525	3.88768502087657	3.14318611027009	3.43843217671842	3.77551000198622	2.05578656607266	4.72361702165444	2.68467001787054	3.85768478440393	4.96248757983325	4.7932819668587	5.14538395101283	5.13527458905606	5.44942514079404	4.11321197352195	5.5958548509807	2.47447500782291	3.95152058186173	4.91649217482293	4.15888523760368	4.48473236950669	4.53684528184132	4.31944521661894	5.22461161899795	4.87188135616253	5.89170335714236	4.89501914947922	4.08273189590422	2.81311626465441	4.01737912102433	3.79117730110418	4.54230235158893	4.04493314941275	3.00400192656111	5.23274923425705	5.48843427284675	6.4159937308243	4.94980275919688	5.473045418026	4.89895805914435	4.95282756755576	4.75125274319046	2.96266915305306	2.91269086520952	3.32869728511356	2.98466203921758	2.520568635357
fgfr2	0.260095313258732	0.316570979162852	0.583599462399097	3.2340041381701	0.488750026739151	2.60819315604773	1.83179275190252	3.30268316228469	0.318399058869575	5.1031754538723	4.66278120413329	6.41531313928166	1.4377763275367	3.58790447240526	6.19346832356493	5.74214942062366	5.18792876630678	2.16964223115233	1.98430204043497	4.00175714645217	4.27833555989739	4.96852752706641	2.48333430167359	4.15405936258418	3.2508782312404	5.59759973427841	5.70907277287465	0.58326676104519	0.670834001421464	3.80696886498471	3.72257607386038	3.54737549363787	5.53705748792316	2.83008332851955	3.4859376388387	3.94725464859345	4.65285649673798	0.387948114254581	0.534801730303979	7.15303220894187	6.11381292762014	5.54494909649249	6.48581137120278	5.37429599706625	0.289339934319906	4.76297621805483	1.45329418452866	5.32161359276491	0.734841515266089
fkbp5	2.39604837754349	2.39151778328037	1.08398865742099	1.44952957554738	0.47997127875484	2.02960483341696	1.67890874107541	0.642552789845249	1.00248146420488	5.32278368750428	2.43086515194927	4.00961117634519	0.687605673213594	0.474884967612692	0.367959542821227	2.76729352843887	0.990069082275719	0.532095088944027	0.864418423384965	1.30131084500616	0.815576822374155	2.01708458133338	2.06107351175285	2.94591495476717	1.53823866779133	1.14803033983736	0.375554065326242	3.08854006428696	0.479421803941715	1.69258694807993	0.671325170307563	0.731262413808322	0.42639079377143	2.43417866385977	2.14749267395722	3.24937463060868	3.79084873632977	0.404074642239917	1.64731962172162	0.530399707124635	1.64009863157232	1.0337860128234	1.61236646557736	1.13091202902846	0.43765984340491	3.54242484786852	4.30890062707897	3.47764531336683	3.16794113461272
folh1	0.0651369145670514	0.0842947781510868	0.618940969022584	0.0756769139929828	0.101304661891083	1.0220723401363	0.110493661373748	0.149433688206721	0.067383620884723	0.189358697918392	0.043210505114897	0	0.785524405139407	2.41619151013341	0.0560127047165652	0.0607570427390335	0.189251832041717	0.0303906066218178	0.0381775269383382	0.394328472882285	0.689904992072549	0.0318592826379286	0.367536574655211	0.0464882802706273	0.0500537707991568	0.118031929136336	4.62545727180176	0.0543659841005882	0.0959225841468358	3.46818033047029	3.12642646251938	2.91916021779136	0.123434922973066	2.87770459590034	2.06668028663933	1.59356027076464	0.0351357458239883	0.0848425113098487	0.148947064326175	0.0285176951559898	0.0618263022928835	0.572932245481242	1.05370424222774	0.118134525677502	0.993403033495774	0.657664441648409	0.450826672576193	1.28990786078951	0.538427233250046
fth1	8.31099805474493	8.64898450126632	8.04100253492921	7.97677660994432	8.29496438181423	7.91120860560438	8.32793386937827	8.7289225073315	8.12230361249658	8.35146049015124	8.96054935703664	8.07237863874612	7.22264229508723	7.87801534318809	8.78528309481016	7.94382465149763	8.67649661989878	7.61492844001647	8.08934242391157	7.80832712544181	7.45354556367217	8.08274516114786	8.14770507429531	8.11028911038534	8.19930131840612	8.49732335061268	8.4899823916832	7.5918843306554	7.82803934898083	7.89187117344488	6.84458526021774	8.27963518674359	7.87149254014044	7.99819832444086	7.62627558304979	7.50537808495933	7.84015791923767	8.0812149799657	7.35662010977678	7.5156028669978	7.96201797825821	7.87431930757075	7.7751769956963	7.49339275217551	7.63811946386262	8.36044109765787	8.69013035794091	8.70811169124111	9.36870550040597
ftl	8.11369091561108	8.2882215033462	7.75948936519626	8.0135484057813	8.15063897794503	7.77027987187075	7.76359282953507	7.54921694863674	7.63709563070179	7.80998679095034	7.63115304090822	7.1129686325043	7.33513725787826	7.98744627761483	8.13324513724793	7.15119751788388	7.89224365218843	7.4792221523603	7.52588619336468	7.50451949555486	7.58742605213194	7.71621345358602	7.95136544533975	8.12870561730044	8.04766554378025	7.55272342327672	7.75185351913006	7.53334974688363	7.90839532300959	7.57937967877631	7.09467396437755	7.52689543192696	7.62974573094524	8.18569501690635	7.21310519197185	7.55412197220826	7.65679365980493	7.73335128979872	7.53242723026336	7.51846393090878	7.61597084134808	7.83587330625623	7.73931718557469	7.43891383206842	7.47852720207926	6.76922996583717	7.11693869689184	6.69261243324023	7.20764369589892
fto	7.78378926356561	8.29871329527302	7.97167287340734	8.18472809126073	7.60357664718021	8.54466311561395	7.41440871918287	7.55828676984565	7.80094065709687	7.69623104235492	7.60749233040267	8.02692507274591	7.91740251450104	7.97482238750287	8.30142668787358	8.13142177198183	8.05397473961392	7.60617199362357	7.86013534429651	8.04851520993394	7.89479412231316	7.61451771734032	8.10013404246556	7.94452935202026	7.67254768298117	8.16334072759188	7.94860201547786	8.04878437362509	8.03236922914462	8.3249671748499	8.19543569689194	7.81319822465334	7.80237935913173	8.23777258576905	7.99150710726915	7.8267257944198	7.86621996302521	8.11060493216836	8.14452008414747	7.8680891398471	8.02976813719058	7.61629961276511	7.613068949802	7.89192401747027	7.4919196190673	7.88586655861467	7.82730586223927	7.95115938449949	7.79828061716571
gabpa	4.21366230704611	4.54094205860675	4.69605559386635	4.51720210758591	5.77225945845386	4.2338105408358	5.15273101992625	4.46319358627473	5.44434140342925	5.35730127058315	4.07807453105872	3.2827624107029	5.10129427445011	4.83103908981269	5.09958644951158	5.24940627704772	4.35822843480234	4.74494704258209	4.70312855850308	5.03888177496002	4.32614325679807	4.57427326457932	5.19928737851644	5.03844008865723	5.21916313697264	4.20749511887022	4.54812067688077	4.38546769084592	4.0560881238007	3.43988572404647	3.72005252018433	3.78817514424897	4.21226785100881	4.47696448085352	4.20805928283262	3.9260740191473	3.48933946430185	3.47142810630532	2.93298316559645	3.10449954095513	3.55586669757398	4.20509875137452	3.44702303687448	3.43454082935927	4.94562446336519	4.88680564462197	4.71135938606779	4.4932914193227	4.30703479059486
gabra3	6.73615685868801	6.11017174487608	5.41015700405823	5.223606752105	6.44586547629859	6.59073305149848	5.13975575859621	5.26251773833557	4.87959818250124	6.32327863482521	6.27341618625753	5.96089150278641	4.95012149573674	2.85749389886049	2.82800749736495	5.86993370123353	5.65088518738575	4.65716435759149	1.6717828545221	6.80366696937859	6.19370203510305	5.63895924113234	6.25691256141111	5.60304710942148	5.88289966242433	6.31841690268674	5.88922245572697	5.35462411921319	5.48755896462921	5.16158979957814	5.67768875671505	4.85510288970295	3.88019064398523	5.13362353541197	4.63291413648158	5.45471045020863	4.77007970696015	5.95980478503992	5.80804697915636	5.26367173712403	4.85060695928938	3.51346431699206	2.94563732831275	4.56891389849597	2.90388016871517	6.20499227148311	6.06552935924151	6.85075474443408	6.83719613095128
gabra6	1.05873939368617	3.84890160299083	4.63106102036976	2.47768122698083	2.28579687854513	1.42290147088337	4.46399294271769	2.37616725828837	0.176449165063452	0.0563010265689033	3.46504078157135	0	2.57633919742815	0.172593979147503	0.020972006997837	0.58244076874544	0.0357463661186068	1.90902077954754	0.0952715937061044	2.45594435645343	2.57107878856618	0.477925603082977	0	2.43803160350103	1.50463595461382	5.35253786451084	0.0225953491981168	0	0.90131402501924	0.884470783186726	0	1.81231670624395	0.0192162076649232	3.00684374526504	1.96087586273409	0.00672111984078892	0	0.717126843191568	1.41834992356417	1.96389755608111	2.04882848953704	2.10656673624709	2.48889287307533	1.71415298524016	1.4811894217487	2.37666009547658	2.48950506003334	2.89160957230874	2.10977305504007
gabrb3	8.99123829178959	8.70725119719725	9.09935729901804	8.74594974911282	9.05762256295366	8.54506192516499	8.80946353857263	8.79084232876825	8.99017945157439	8.51199187466827	8.76305273913406	8.47407245272938	8.77253204566336	8.48346156464448	8.35348681938859	8.39468593836035	8.27476047955453	8.51275614691665	8.71144811019152	8.27919432008443	8.21633310059985	8.22869857584378	8.3625662965006	7.99695362530243	8.11081691734031	8.4052115155575	8.24544747884935	7.93200327015761	7.70067507325135	7.7488206349247	8.13299401547122	8.2310460850001	8.21160303994191	7.81972053069033	8.609897017742	8.15239816522766	7.8471555487705	8.2195665544917	8.37118695088429	7.81967932232102	7.77729594354275	7.83236567895046	7.63591688263025	7.44478857711362	7.99802299181132	9.4883336402175	9.15827679444215	9.47377540149809	9.48504852861868
gad1	9.27222296506281	8.39572567409086	9.83893432341205	9.69747284960527	9.71837713810933	8.98039204089297	9.75150857019563	9.09431799357184	9.57716732152539	8.88389125960217	8.98892336177475	8.93665016534959	9.79073694829562	9.33199085438581	10.0877607815082	9.28009485206909	9.5262215655114	9.8137166759789	10.1445875365525	8.9618580168363	9.74336093009751	9.24909152500501	9.30793562465554	9.17277132141102	9.15072394665737	9.30536617105337	9.4559626643684	7.84969268233648	9.86954454556296	9.6250004516413	9.29880806483411	8.97409704550441	8.20974387956128	9.42708668872936	9.03923940535009	9.37617316416186	10.1888236118095	10.5243347498481	10.0167691892856	9.59611751277942	9.81790325914008	9.95910052524	9.74505452975586	9.49156539485491	8.17080885073671	1.40220786589089	1.75065370784465	1.3535828399906	1.08359585728145
gal	0	0	0	0	0.0321527990062225	0.00663354623203068	0	0.00941175739664706	1.13906223737779	0.701899344683388	0	0	0	0	0.0288013168948388	0	0.0298465978696182	0	0	0	0.0103699491748025	0	0	0	0	0	0.0137776493847591	0	0.0277571460992109	0.0250306604231645	0	0	0	0.00649044845091506	0.0147609831982308	0	0	0	0.0216672570489123	0	0	0.184687226214774	0.0508475489594027	0	1.31434540026543	0.0067308673049433	0.00468305430500131	0.0106772326380266	0.198049278599882
gap43	2.05319602538727	5.53226885581121	5.59711977348001	3.23097865159607	6.24900018392749	6.60333926535866	0.807582338822653	1.05166196206849	3.22674569184516	4.45915351039712	0.119604690983484	1.99496593465475	6.17053858019186	8.06594606666479	6.01994636672229	6.20827283502783	4.36330332371134	4.75522804646696	5.62112630841103	1.75991120758568	5.04886214451632	2.38744477652142	3.68112271937434	7.23789379971763	4.80172441433372	4.74335077593996	5.00983675218616	8.05713360719214	7.36576293710489	8.25608080015305	7.87455874131163	8.10957502717245	8.08687344396621	8.52838232942109	7.03635232089749	7.75754092420994	6.63622424263737	7.66074769151162	6.30358088071107	4.35680501953331	5.93874145227164	6.15639610062698	7.00987990822512	6.56706504580311	6.58885249428254	7.17621553912951	8.18721945507206	8.28844058697776	8.60975129889026
gfap	0.453403307448323	1.95540112210017	1.36404679776557	0.478139392557109	0.0995650522935939	0.852050685281763	2.46413093554479	1.68095270386395	0.280293186680012	0.856127280813074	2.78562779191974	1.89008381167528	0.0427220027354505	0	0.0219601998729294	0.308115294390218	0.722069639835417	0.0625821400524038	1.13578509687771	1.04565805189116	0.0612168418228318	1.6302186639317	0.0338649315527465	1.62714789473761	0.0322576333753409	0.209782655552715	0.0861719581899201	0	0.626827245386141	0.385927813065043	0.956796698986635	0.826818495892821	1.2352996586244	0.155222125337729	0.1680510256505	2.4924749292903	1.01682542791587	2.95053553803468	0	0.103797286304725	0.0586065988021303	1.36568348463564	0.0499334649615443	0.980349509974545	0.0700400572367361	1.07100975943074	0.0381493279469412	0.900336219746855	0.175632041542813
gh1	0	0	0	0.214713444867583	0	0.186413549734048	1.28562959063499	0	0.590940933417206	0	0	0	0	0	0	0	0	0	0	0	0	0	0	0	0	0	0	0	0	0	0	0	0	0	0	0	0	0	0	0	0	0	0	0	0	0	0	0	0.00047767428058684
ghrl	0.0877737808258047	0.112826282492569	0	0.175033101115029	0	0	0	0	0	0	0	0	0	0	0.0377828384599587	0.508357263476655	0	0	0	0	0.568665544801416	0	0	0	1.15814583090428	0	0	0	0.011738474927164	0	0	0	0	0.198851228959172	0	0.0640709403167302	0	0	0	0	0	0.0574097562325275	0	0	0	0.258174849911686	0.324870187510969	0.107309572529401	0.112899308985297
glo1	5.641296310258	6.16838450306144	5.70528015399828	5.78261902997428	5.4188777295292	5.93682259215026	5.54650372207588	5.81293661479339	5.8064990985815	6.55637024718509	5.57048812939361	6.37383993158307	5.21650414409607	5.19825368442594	6.50953307040483	5.65381127292071	6.44859028246767	5.57292300762664	5.75987220865543	5.5194950426469	6.32525075983092	5.98874511966088	5.17007848000066	6.34377484555342	6.35393422501433	5.69736794889798	5.73394783871634	5.23737174389624	4.68428800638685	5.64936512113394	5.13725430944647	5.93475897475062	5.87201756949736	5.15319368205031	5.0093090976515	5.36531564897426	6.08700322724343	6.0874687817471	5.42793328958788	5.80167887429299	4.42679208078378	5.43630211672675	5.28853981059937	5.4665282617026	5.80331875213338	5.47278830162546	5.57383105312855	5.26398724666015	5.49631661545002
glul	6.70331442534559	5.61908317210521	3.65868793338318	4.52157481880258	3.87808428351935	5.5531346006508	4.72333998917651	3.33870944547925	3.34377153458963	5.87069176983689	5.46570560530945	4.12753427674651	2.85641124540703	2.91178207100245	5.41676479547098	4.79705301985217	3.97569386447352	2.25558665780834	4.98762978881512	3.84098913504962	3.38537966529089	3.6333219636304	5.32459536735776	4.42216247243524	3.99876574250218	6.30725967627402	4.37802648403803	5.65599486106294	3.93279829430451	5.04747302279753	3.9280908253074	3.55448485110365	3.78188948927721	5.1115346274692	4.55914492510154	5.59065153750342	3.86190635732348	4.32305763626857	3.17545074790392	5.50465542976558	5.28812664915423	4.79607501463077	4.77165293310421	4.09086990620533	4.71739095915433	2.14190485951003	3.42580614636244	2.39465903526	2.01806114806577
gnb1	6.60088610987689	6.502706599351	6.50103621710356	6.69156626787659	6.86596383622582	6.57840514927521	6.7082228338333	6.56862575623731	6.34411602592338	6.36385020369048	6.95508189981811	6.29447592076991	6.41215825483956	5.99897938317449	7.00081962367487	6.60539062012132	6.71858931559258	6.61223836443825	6.9405325471307	6.38088958901445	6.14867485967703	6.58600236910875	6.48346174966113	6.56035087256482	6.26672752014507	6.80519222196445	7.22832174074414	6.0283901302163	6.26666512436686	6.30654259877857	6.42369329291496	6.22764000818501	6.03994507715029	6.13635464838272	7.09124400165338	6.22886601011718	6.63841810193672	6.43907421067223	6.42429614652725	6.49161182548546	5.98170403891531	6.20017101892752	6.15921602282307	6.27868807557886	6.13420923219358	6.17078595328735	6.28968546750507	6.22160432717341	6.23950191675828
gnb3	3.70476552858015	2.32112226896899	3.8677583143875	3.87898355195724	4.7675630644909	4.31770919052521	4.58616100256622	4.33299257828714	3.95653418723204	3.50638029625563	3.77713393627557	3.50456370036561	3.96013022772478	3.658060177532	3.43763843299026	3.97532129249151	4.11353631992777	4.12289879510862	3.42423241187547	4.59434467087077	4.11060203005482	4.63698294438936	3.821421953318	3.90432146641611	3.33143651316965	4.66842914823699	4.64669031969892	3.47155907886287	4.28404744719729	4.30574914002365	3.49711413788401	3.39612783384798	3.19586756782079	3.99259025780422	4.21200997210468	3.5880045799705	4.39430600899193	4.24946748954632	4.39274329845037	3.46138789770722	3.85871101308137	4.10317264002787	4.40835324833083	3.01818317244088	4.618942209042	3.99215306986291	4.00535228638945	3.66579375451506	3.45685857408135
gpx1	4.91080858365019	4.57079466416759	4.23821960387645	3.92347334625178	5.2122725987243	4.16482118682268	4.3030763219061	4.67775002423203	2.49943288242209	4.37698773503839	4.31918747463755	4.95648335560079	2.87947542633645	3.77921012359421	5.39394657622405	3.85067812685075	4.81326783388163	3.11473531497603	4.23428379627403	3.79225160494331	3.83226521724966	3.79526771469281	4.71258169456856	4.83913917407213	4.4765046937872	4.83165879414111	5.01352590671322	2.01525491131908	4.21668440535186	3.40585720276243	2.98100230837993	4.60500153828737	3.80111197991085	4.3333852327188	3.39283120551554	3.20375431832125	3.45151182057721	4.25740458917319	4.65893190759278	4.04238772847425	3.992280804443	4.2040693316658	4.19990598362801	3.82103227478633	4.29806447450453	3.65143004396307	4.13054066357394	2.75995751079042	3.50030084613749
gria1	9.51917428060991	9.98902827990876	9.45431759711871	9.58785232079838	9.93462780725344	10.4749733843911	9.84170428629349	9.60299479589815	9.51475625950046	9.96113652178701	9.50381719308246	9.20969387598652	8.87334874999	9.37930233113976	10.2371454145454	9.89503051482995	10.7948999327919	8.56958222968651	10.9478399966844	8.49841723067661	7.42941594795042	8.79289666270858	8.89868028381248	9.12106618459126	9.23601060310199	9.40786893896676	9.71873732186478	10.4478043934533	10.6766984722943	9.98328436533531	10.4674904151643	9.47314601335373	9.17263627176552	9.65745654863914	10.3091466222613	10.3047825254845	9.67809110100049	10.0518206988154	11.0323846584429	10.7418857453841	10.4683593039429	9.23264756719753	10.0221638792203	10.4145309173153	11.078175497494	9.46517619179969	9.05814762284269	8.97915449490861	10.1162321805346
gria3	8.15608358205372	6.98631877276708	9.24746876789834	8.01911253052682	7.44175402593163	8.95762793431565	6.70713270092821	3.40108716941165	7.16452282711339	9.13844895787816	8.17449031229078	6.49221725071533	6.80905166681499	7.20089664385439	5.78678217531813	3.40468163402099	6.19960403602547	5.87143586200797	5.61211153794243	6.64302712330158	5.29048080411741	7.00687920429518	4.96146729025047	7.20971848522082	7.8840960161075	6.98268903696061	6.50529915736414	9.6196219089257	10.1355284569937	9.91501380089613	10.100110382871	9.66226710631661	9.89423738615268	10.0325899075156	9.40469794711384	9.87511454881018	9.43613372388111	9.5872213294056	8.39222123990324	8.61498216390478	9.12314004898837	8.99928833915548	8.96549311942328	9.4490807401052	8.87309339348242	9.059151096985	9.08378432204218	9.4591477650568	9.24182540959028
grid1	8.18098592355141	8.9727612866356	8.74774999503257	8.27051356694458	8.81147945971302	8.70277371195351	7.82085543415125	7.73555242943871	8.53572999113191	8.38706874397208	7.56953110213018	8.35416110261946	7.3967180004734	7.56238206881575	7.0519261451027	7.52592929430752	7.23071606741591	6.31810172272134	6.30900741197918	7.31994394514119	7.30511363903233	7.36589443109627	6.88094825694544	8.29376860423321	7.86604678250695	7.02721559302728	6.79636016634215	6.65071477896164	8.03342238481272	8.2485899569961	7.97903143662737	7.98878238345393	8.48531356472307	8.34134412370296	8.13089476597247	8.04225896906143	7.82149752554962	7.25210340036557	7.93337749418624	7.28777002156681	8.34870079144571	8.18959129773778	8.20738849844362	7.70932483452529	9.19823586865973	7.48869957573994	7.40906982437962	7.95086506575986	7.71242418197048
grik3	0.202749649006063	1.63932094531338	1.44332139398012	0.662468251345219	0.178405248299827	0.331310057679965	1.64029472548088	0.139854681827178	0.94395136879473	0.18044734527706	0.0908035651720236	0.0854681540082055	1.54608164092285	3.59779770911231	0.213130906360656	1.08195616600732	0.272586560485657	0.420619618019216	1.26286624391537	5.52716710909622	4.3764471873191	2.43175777253048	5.54167454398698	3.54434823342688	1.67194074136341	0.153432041508422	2.04761459762206	7.27766010429889	8.26951401340174	8.67213051635296	8.76489128657283	7.49659234646655	7.10810953081706	8.97858623110916	8.56509874711172	8.8841392177214	8.43558902989814	7.91539901810807	7.15954366776415	7.12668223999285	7.24982066366639	7.80677340308825	7.61666128242396	7.38454040870537	0.266127531988269	3.7984275399321	4.33387116887136	2.56879679319932	7.24664681110031
grin2a	10.0492351593525	7.8587794364371	10.8545633378607	11.2710484666549	11.5779142175029	11.0503627391208	3.01125713791338	4.17763209434977	6.12956649927718	8.76186919863677	8.99751600747474	10.0439159028289	8.20904343090932	5.76479103635583	7.97701218712833	7.23565106555998	9.16927442974634	10.3797414245487	10.3962250766006	8.26252985337126	10.147445244688	10.1933061108688	7.88742004399012	10.1897021074123	10.8152975065487	10.3113943958704	9.30082276109253	10.2706461005323	8.31705455936145	8.80520250365024	8.48694734029927	7.6734407479425	7.59744469782661	9.00679265354725	9.45004952626586	9.53284983081709	8.71811576817444	7.08598684593192	7.01906899553189	6.13254200864914	7.23409531385448	9.39598603415341	8.03572701695622	5.80091472790255	6.39487038163483	9.65429457953445	9.74817309291989	9.79937976030717	9.73366706069865
grin2b	9.30956012367368	9.31843297293361	9.15759040257852	9.86453203483286	9.62515637483751	9.6426668307567	9.75473314290243	9.49761460964924	9.60134027076817	9.38129590279058	9.60386160933658	9.00162170871842	9.53692788629423	9.74499879183955	9.73030420701352	10.3115161691936	9.07208290303655	9.55566711909772	9.24708305293576	9.15386656902835	9.15371725807397	9.40334119368491	9.73291005925655	9.56107384020881	9.33154908378791	8.9779351604095	9.33465840151609	9.10462315285603	9.46230372651178	9.76604711891202	10.0458759923721	9.98102040212315	10.2700292044801	9.64741429172381	9.31211196634625	9.55665823947616	9.77635294271608	9.33912358115239	9.53575450804019	9.75923315832426	9.57540111947324	9.74325099925522	9.78359352414889	10.1277435467941	9.85013007890567	9.6220424505131	9.25372724192002	9.65483290985249	9.51239076624821
grm1	6.39151117068381	5.4729426230902	5.01119338188808	2.37881075725182	1.6994787408245	2.65711292513331	7.80355900024442	7.22325988423609	8.35787357321242	5.52059498755756	6.72258077564158	4.82627293800277	7.15786998247641	8.36291733360941	8.61818109019529	9.25438559281742	5.71641355002968	1.1453461678596	2.76439556479534	3.73891343898802	1.50012882523794	1.41703646455397	7.45356464793723	6.76624177742041	5.19215043785987	6.47786996758868	7.11790804261327	8.15643104726252	9.07176504576416	9.31127655583176	9.67259099327832	10.0215407148827	9.59858287176093	8.77105661421701	7.363723787015	7.35979865854932	3.33977840068727	9.75949068994587	7.59671148272852	6.73955029744038	5.06640114921973	2.68687516464718	2.86979784856495	6.4135087194118	0.282158296323719	8.75158533296614	7.97636098280754	8.61096250068568	9.08422429479222
grm7	8.0317808971219	7.51594568252872	9.45322594270099	7.98409289424067	8.65368574210967	5.48386897062589	9.48706850009715	8.61281964382493	10.1438701096398	8.66238712848278	9.32440468260362	8.03299033189142	11.4465872564015	10.358036624763	10.8401366549718	10.6884867780724	10.459792138736	11.5112960930587	10.7630188957422	10.7034578182065	11.1109156228941	10.8839995702283	10.5620002353179	9.88293125850924	9.3820274401583	10.1993267988511	10.9986660634829	11.2280730525059	7.92072382302454	7.99637966742888	8.5963919653196	7.9619338608996	6.68710052151855	9.17321935587727	9.9934416455777	9.77137980895513	7.44894130343487	9.43868162771383	10.1174119906627	10.2467593130356	9.450429414864	8.27413379348077	8.45336477450819	9.71062775570038	6.73547782349018	9.52569978026726	9.14331726945633	10.3078273276568	9.05345075354742
grn	2.92024965659653	4.35256264075417	4.07526434709253	3.28814059098105	3.78694413492732	2.62906303820122	3.59571405807853	4.8037140704838	3.02538003202331	3.44470482976489	4.59389106585519	4.63757912234638	3.53110418687811	2.95247838778888	1.96843474540158	4.11985298288894	4.75482578555555	4.03094613697063	3.24242735989354	3.67745276593745	3.94251431767158	3.61773444661632	4.11685344675001	4.02569531094631	4.5106838573067	3.269384498684	1.97137432911794	3.00996446778664	2.88560657574143	3.79194645970084	3.47451755354392	3.43859932517576	2.82555160294226	4.42900448005569	2.42943975050106	3.23111010091933	2.82848657380121	4.67994191319742	3.21015161699483	3.87392370889661	4.2615104308264	3.14419618016939	3.24549794460066	2.7340813624771	1.60338777990266	2.61111122358976	2.70559224705308	2.5585098591183	2.82429169539246
grpr	6.34518206601501	4.3116632444957	4.6826201112556	5.71355041401338	4.01231700039737	4.5916863357763	0.852071149889511	1.86279035359301	0.353976782804088	3.37713892025859	4.6697191417309	1.890751082256	0.00874844785160763	0	4.87516539181922	3.49640719963751	4.28822644943116	0.713041678831928	2.18955975790531	1.87307596172842	3.22545861265413	2.73909903615862	5.79631500903951	1.97610953917899	1.23939568779026	2.63637562660657	3.89206904194909	0	0.0482899955000491	0.0168924653611722	0	0	0.0168433179912695	0.21058309647866	0.0856511606289787	1.21288445999753	0.025296956296066	0.0232300287873876	0	0.160420591111807	0	0.0136720022346134	0.0870912868760809	0.0225210214147652	0.0592943910010881	0.021816926139641	0.029001506955445	0.204038359446394	0.0828231017819015
gsk3a	3.07992431164637	2.2620026903987	2.6236180433778	2.53599708178675	2.60914849627693	2.17756171343851	3.35472503094941	1.37102422762498	1.50244176592145	2.80385684821792	2.45852584649049	1.28723172738513	2.85310309518215	2.46488549125016	2.83692769131358	3.15285131824228	2.14924170571148	3.67747658042706	1.68903927308292	1.95874232326721	1.37123638771757	1.9560568383267	2.65737997657752	2.60386513167819	1.68579082682637	2.70737876916663	1.70229134933987	1.77599808826439	2.97909915485937	2.55128066380199	2.40862206337402	2.73621855363212	2.21782960508477	3.35723547779339	2.14053412933026	2.272951740855	3.15815903855393	1.58717673215627	2.59430785736703	1.57647400697294	1.62847490191783	2.33809019569967	2.32753480979032	2.65496472221313	2.8559494846128	2.34070473702815	2.30558874707963	2.14668236199447	2.20054474859323
gsk3b	8.10859397627724	7.81802224564395	7.97380468562446	8.07974823162	7.43909033900086	8.02284770674686	8.01139276442994	7.79728670065699	7.78716209058686	8.02057609440025	7.70301484871931	7.92250293757156	8.36650887816417	8.01601876710768	7.7460520472298	7.96240673600771	7.7613265002304	8.13117376891917	8.34976775912588	7.94613019693143	8.20015120085374	7.58685404599581	8.24480288043415	8.15218291192087	7.73075542123813	8.07032492042511	7.72887422339765	8.50654878708457	7.79554098958468	7.49459081615909	7.32846939034573	7.57536679381783	7.51989332055387	7.36442272740994	7.35152409457794	7.52880023790847	7.6241827971312	8.02170901685968	7.65267721634733	7.94138923364645	8.02545963338657	7.8507338014071	8.11637931333146	7.61479964172612	7.82477612545353	7.51741979801696	7.83085235100097	7.71446808773175	7.6380187935488
gstm1	2.24193465107111	0	0.906958435305087	0.963970185205189	2.7645419282339	0.846463051646047	0.0696609815320391	2.55986392424423	0.0519190039641211	1.36012233863571	3.20862772693684	2.41957664918037	0.321726230416841	0	2.2243500313128	1.88695323794345	1.6982551742288	2.18460300301285	2.70845260568664	2.50884046416924	1.86855386296893	2.67161824803592	2.82464328932468	2.46147344631715	2.06662125817519	2.94316219615489	1.72368750490638	0.0749605328065438	0	0.75919639064825	0.534918804739643	0.0213619048733474	0	1.16596084988898	0.0789049285512263	0.182558648192267	0.541326379758485	1.56328843576447	0.0225895359979053	0.0580329305214392	0.0327597468133483	0.0302395187567541	0.0931849049591418	0	0.0700875257434084	0.224083566771428	0.0513054403608877	0.209820764692485	0.111061060988106
gype	0.143552674553288	6.28114668692183	5.096547280474	3.67211369297325	4.29359489088468	4.79434189500955	0.346065878066455	0.27581937799138	3.84628916092421	1.3357293951754	0.258139619422115	1.37158903204672	5.20285849826828	2.00125015936903	2.88546364938478	3.95833589318992	0.937246262949286	4.6182104816479	2.12749188538191	3.72190542307802	3.39926496850451	3.77646823627467	2.16087946179635	3.96330503575648	4.1627792760536	0.476802742708307	1.66342812246131	0.81145106283465	3.78907146095439	1.29031254642703	1.94477556153341	2.17573063867707	3.94191269577652	1.14501224063506	3.05947223743738	1.71525865153959	2.11816212101429	0.709940954881409	3.67752048623422	2.8326978607122	2.78790733059147	3.0426341457125	1.91169556197968	2.33119647220166	2.60677600167123	4.69071643096148	4.60096660388105	5.66657529791052	3.96165773124572
hcn1	8.84148747700399	7.6724675974661	9.1685946354313	9.05484561623355	8.96669132394176	9.43627277288652	9.624611580472	9.71959072884081	9.35967707394518	8.43464862369793	9.44516354094363	9.32051631763195	9.46069171927718	9.27883773927959	8.18688398353597	8.28192213834692	8.31901994132569	9.07912995508451	8.69856015530875	9.09557795863626	8.54883892792229	8.14292091421295	8.33344803695648	7.96339547934557	8.74577264338575	9.26021070328672	8.51270488931685	8.42626208613319	9.39342290109175	8.62557001880766	9.45158374027653	8.55388083423125	8.76847131412164	8.86747878964315	10.0920705883375	9.69656841932699	9.61647730803943	8.92111177212296	10.2334487342311	9.86724449862019	10.3560547506222	10.1466154707397	9.86316095029681	9.93482666698959	10.2867080047553	8.48617013763849	9.17548068135522	9.35526419731192	9.00067879596001
hcrt	1.31818423746531	1.15593447888634	0.606824053528688	0.446324101138639	0.562510993924678	0.424858575991905	0.303369868564026	0.739018703437598	0.540463881372944	1.07104478082084	0.98700252825768	1.70935112176122	0.532433766765993	0	0.565464402809257	0.260573595296059	0.564518260500437	0	0.419585272739629	0.549128459177843	0.966331527815766	0.529919870796991	0.597247970599754	1.43109584519302	2.01337796464796	0.370570745159289	1.7596120539211	1.19896617400585	1.80053872291423	1.68648649795624	0.510752232360485	1.77658225170684	1.66370066034865	1.19783608434774	1.19047971775749	1.82427975888058	1.4963758313046	1.16587779608859	1.06622499550096	1.55014130196558	0.7821423127986	1.1068520021844	1.13600903596351	0.728065566053752	1.04118535740158	0.95961890537135	1.21245292251522	0.876260514507824	0.92498575909541
hcrtr1	2.32163624913608	1.20633090108511	4.41624408431091	3.50600387182097	2.41945200521785	1.12597133185533	3.87659321785885	4.52921005432483	5.40115383966933	2.68975058612403	3.67829142590734	3.46825315333216	2.92826596951541	3.15788476818537	0	2.21407306670699	0.0709846231622953	0.967653940006624	0.0805553450125435	0.433518454415482	0.0336689627612515	0.346848535296832	0	3.94143378396123	1.43400346259909	0.116752037713533	0	0	0.678045260994251	1.12298291360512	0.6771025158359	0.622670753002415	2.10565949771306	1.85339440815675	2.28494597721014	1.07202196528305	0.0115514777840091	0.648284576176367	0	0.0629365256970805	0.724174922103713	0.313194429388178	0.692644493021765	0.796378585629479	0.0236272705331908	1.20437624256613	1.80165946046026	0.99034645342657	0.400568311109846
hdac5	5.29065699462327	5.46241981883917	5.23420238868818	5.37992241611932	4.65930523081986	4.85819489612068	5.37512703330176	5.52374792627881	5.7768293654539	5.3409627642517	5.7440639257105	5.53126604029617	4.95616494343327	6.00963829780693	5.20182006658313	5.05732029380272	4.86572584860737	5.7912017072763	5.50949253300451	4.80953895106	5.4393315773257	4.76726812109957	4.69099361134186	4.45991746274192	5.32773011272344	5.1616623948078	5.2395011529974	4.14289616161794	4.9175988348163	5.39673697222597	5.04498200708644	5.15464882290232	4.96435611782156	5.31783441602667	5.1056784968928	4.98150472095154	5.32214267981534	5.37089625557599	5.39930920303757	5.4947170471226	4.70738232546066	5.04454581295264	5.34644777988482	4.55951567437607	5.1596873057578	3.57437645399108	3.54905302933729	3.64346256887524	3.61588119015593
hdac6	4.99956279716304	5.44400009024359	5.69044587092117	5.75851526926982	5.99563685309948	5.72765282342115	5.67231354291817	6.46219545204892	5.8505958985761	6.1167717465688	6.05621047324242	5.19380753440346	5.67521344069538	6.08692646210333	5.59980771496988	5.4759999321015	5.19959049165288	5.45248309040165	5.71794073074138	5.41061182199693	5.70400475921165	5.78415784640745	5.8042678351169	5.50394238888527	5.7819498124821	5.19674547669409	6.08424990625957	6.0480955631231	5.9061479695953	5.38697544708482	5.39958856029845	5.74111999674376	5.27612306496338	5.83604868822345	5.75412387397655	5.50026409643414	5.49167047163903	5.93480687489078	6.05192053483237	5.79094089835275	5.62359232227588	5.37702908217914	5.67761834292525	5.96790111506474	5.77068437292996	5.38453494197663	4.88544687837867	5.29249152487465	4.88197969730581
hdac9	8.86559848931517	6.49604236525947	10.0872324955383	9.47488764627595	9.52956417782998	8.51492222898649	10.2670750157295	10.195258559162	10.0522021141139	9.35082632435639	9.42294803078061	10.281724941101	9.435511962044	7.42708668893894	9.05179324324321	9.04067436102227	9.34256536760756	9.54930669965744	9.32711071876856	9.1488035729427	9.30796244669082	9.78495321747437	9.132995571634	10.2157127612097	10.4147077480157	10.2299478306412	9.241552945615	7.40448559002663	7.54662726654078	8.30758093823654	7.97255061736146	9.71463521596434	8.97675241325959	9.08029020147517	8.1346827480259	9.84110795936403	8.44588380271049	7.27091227083857	7.82586269462308	9.53568992661179	8.16688005824457	7.68514431685936	7.73988252287587	7.22115555315957	9.31382069712252	9.08044339080666	9.27016759265902	9.46688540849734	7.69845339720511
homer1	7.09359429525998	6.05517808040158	6.78113056912472	6.91850955479329	6.78186627285019	6.79878917529991	6.56997542297527	6.34384855871293	6.82629805945751	7.32690509358777	6.1850151436952	6.73786695185168	6.25480886676235	6.36579557816497	6.90810399284607	6.09954895830658	6.25028192986879	6.82971702770977	6.88277471984113	6.86986252499075	7.33955689228528	6.73978803414969	6.64737625165896	6.9822553874834	6.28533618630885	6.4768654213069	6.06586480163058	7.14726395464277	7.94648337274118	7.20534803415983	7.24800904239252	7.67234733532193	7.93330688833778	6.82437721883349	7.02218413516004	6.80944904483435	6.72117056957743	7.42028364225248	7.09889396737857	7.54717857339875	7.01571655111353	7.0841022243517	7.52057146073822	7.69681810395959	7.02717694738079	8.90692389743469	8.90752566241551	8.96460566973201	8.74023001942382
hp	0	0	0.00908980633697553	0.0367641114526776	0	0.374886271439631	0.015517937970305	0	0	0.24806500939639	0	0.0315373653138233	0	0	0.021960194189325	0.284222091787909	0	1.20121478898016	0.0419376261579493	0.00937829629522429	0.224374734419695	0.35279355600752	0.686793886059866	0	0	0	0.509035796429923	0	0	0.527061837503242	0.0128138843615748	0	0	0.299034038257797	0.567235021623247	0.00559427100726144	0.011692493167716	0	0	0	0	0.0952910786039119	0.807800082250857	0	0.0221818434228375	0.141128193166054	0.00983850505948291	0.241041805238204	0.0665743932272417
hsd11b1	0.69025241104338	0	0	0.228808472331619	0	0.341357767904105	0	0	3.41488375389666	0	2.0911311055897	0	2.17621584327108	0	0	0.0399483082400667	0	0	0	0.100127155355348	2.02035035884372	0.0135096816191315	0	0.178334121007724	0	0	0	0	0	0.0141908763671617	0	0	0	0.0214160342165217	1.78493777316767	2.20062111022112	0	0.706421188683166	0	0	0	0.132551758969641	0.205166894380908	0	0	0.114223428001052	0.550235887016441	0.23694967748215	1.36523507940561
hspb3	0	0	0.00341489290426337	0.00578403917277255	0	0.28398850563015	0	2.07012355383337	0.00696174577399016	3.72912052604356	1.800220031904	5.19319547962186	0.010120316967614	0	2.9043905089968	2.93474850546911	4.79358687363975	5.64262410268952	4.63133154988965	3.9006955015458	4.1439459294127	4.79653157683783	2.58300892635183	4.59861579673258	5.62615065193439	5.53831480513604	5.6910786723586	0	3.09986052766549	0.808119364353532	0	4.81166797311513	0.0156295996373498	1.46906741934985	0.0521717756190953	0.0139600961095413	1.80744379592981	3.16478951020775	5.25758869334984	6.06255737536914	5.8703902342704	4.28708962950332	5.15222204134245	5.78838706127379	2.52262612608763	1.01351747243121	2.49014085788195	3.45885678413568	3.09721945280449
htr1a	0	0	0.643918531320021	0.342385502188652	0	0.0101553094784561	1.43248875812393	1.93458848055439	0.43292254220649	0	0.0407104748186361	0	0	0	0	0	0	0.0126751594169896	0	0.285921680211259	0	0.0111037307461944	0	0.0194836001986343	0.206711292830151	0.0240193460697898	0	0	0	1.97226285873724	0.471437412902744	0.240927579780761	0.0307771556499538	0.171692368898645	0.839869841006844	0.0409255501975108	0	0	0	0.0587805274648746	0	0	0.366912484158248	0.703158614494759	0	2.1781538653802	1.32802256445138	1.56355904626868	0.563903928597737
htr1b	0.0253770566101873	0	0.00300771952622284	0	0	0	0	0	0.0854683185330188	0	0	0	0	0	0	0.233330301666451	0	0	0	0	0	0	0	0	0	0	0	0.2748342082426	0	0	0	0	0	1.31688659090083	0.604759439919417	1.82223879144366	0	0	0	0	0	0	0	0	0.0230694857160322	0.837767455639583	0.731316604742634	0.606225728982346	0.855012388422083
htr1d	0	0	0.341777978491505	0.019033708308878	0	0.0186458879776872	0	0.0161989200588951	0.0470465434479828	0.0268208155931409	0.051014656112804	0	0.0154527763587788	0	1.88639094811706	0.0203411510524979	0.0115470181900563	0	0.0231514659993439	0.0204097834592616	0	0	0	0.0171544081276874	0.184779934598245	0	0.0340272580341807	2.5499855344595	2.82435596671906	1.34303459671844	0.371948247952769	1.88171822667966	0.0914498148310132	0.0216393645106563	0.97618603582483	0.0194412252493291	0	0	0	0.0539764993426176	0.0330588103585765	0.0493892417524926	0.39393967473274	1.00458632627049	0	0.701480851007908	0.643426101908855	0.61582399405011	0.0984313515404263
htr2a	3.03561225552273	7.59003419225239	6.54399926708816	4.20041423790488	5.14426110466708	5.32353688886577	6.17254710005709	5.06355261261302	4.93531132409702	3.6563167810264	6.30070689836094	4.25450952483969	3.61670034931073	0.316643206693115	0.0394368429490382	2.42755078081005	4.50984097621387	3.42269145319179	0.64815377803266	3.84486480148511	2.77236090096139	1.56136710572273	2.61672431657752	4.84213184135939	5.30078751693969	2.01011717095232	3.9916736361383	3.38783461394641	2.0650256830469	2.28982391782858	2.90641391775238	4.13808348942559	2.25785619408946	0.115942160835952	3.64725013029123	3.29828293876943	2.99723087181233	6.1172260444346	7.24201667377299	5.76328556846576	4.12801812671793	3.86724801757782	3.4786996870867	4.09316479211032	0.196905761823461	6.01790200646077	6.43362264505324	6.8365581021819	5.75797205597653
htr2c	0.577501145277661	7.37121348834608	3.53404320744391	1.31535151999011	0.879983301566149	1.57452681633339	1.89344123644356	3.10875092121561	6.40525928097386	5.68367032837844	3.6779855887913	5.47047258987226	8.34601397461798	9.27841671935822	6.76654505741729	5.96814240236868	7.01022975003979	7.7578388882218	0.72292166927141	8.51060372221071	10.7245502693698	7.68537449368645	7.30164200727191	5.26689714432399	4.04196821334227	0.81617869352366	5.71666863000858	0.489004290605689	7.35528515384277	2.91664335684782	0.931154816748711	3.487897656886	0.541958631614125	0.986978435373534	6.6374803068258	0.81862890534488	0.649904474925736	0.361468786655497	5.33038296783	0.638097847134538	2.8464125388276	2.97999315466031	2.01178468560544	2.72969206292339	0.689843300631127	1.24645673367733	0.436462502736077	1.18864513023763	0.745934304974996
htr3a	0.0266455131138368	0	1.48899824628059	0.0159656385774534	0.0619162997971852	0.0300053641700094	2.47495977380863	0.678121349031148	0.958031876617487	4.27197743630903	0	0.64777528778861	0.262375719304403	3.84933849020659	3.37327018072127	2.87286996271078	0.432509980522196	0.0162889662559034	1.0233824735085	0.0282954300096508	0.00966052484403506	0.0262751740811212	0	5.53267644396536	0.0165489120536866	0.331603491735258	0.472822118753905	0	0	0.00749376535520542	0.0498263016802285	0.0300299614565323	0	0.0211268038822394	0.0626664281951207	0.0542466292432026	0.0379148643770213	0	0.219733015085981	2.60360405304678	0	0.0135152099414125	0.376655229009215	0	0.0241875878211494	2.07555813224542	0.382522452565347	1.18995023625465	0.719441439201936
htr3b	0.738039652932166	0.036598448252459	3.82231448994318	0.482020315377745	0.103563705063026	0.213880011473002	4.29262483951283	4.93361410901028	3.99423109656364	2.62479291569141	4.0150160994946	4.56748994857068	2.59311113636601	0.835169949817881	0.107258866526094	1.15372469203538	0.129377258950829	0.197698748565902	0.12991612055745	0.140633633106812	0.150511897883597	0.178100532621288	0.673029821086811	0.202748570954765	0.189067423606954	0.0470705083914442	0.145509786357291	0.18754758942505	0.252123263233259	0.742276851458937	0.337114312284678	0.169616808865439	0.333758400154873	0.312860063615542	1.04158258547855	0.186709834665537	0.161138369629027	0.09391679009487	0.496521119736615	1.48243968184935	0.223980712410639	0.351775485536751	0.506236220831729	0.103993942132652	0.103030879635594	5.34123355207324	4.00120367650984	4.62695509293627	3.23898558631105
htr4	0.477775334254861	0.379810130109739	0.785884707746888	0.971938432786688	0.626457453551273	2.88354891432647	0.659696174484727	0.765760807450237	4.31888079954383	1.04378165713665	0.350300348207501	3.86405609067025	0.548367570973128	2.86261516188901	2.45608656690076	3.84624922561566	5.5236412926939	0.511880092261243	3.370857388983	3.0837910115261	0.515197623631819	7.024902803519	1.1026100967129	6.04099939077422	6.43988449930777	7.70348157705842	6.85102491909525	7.17091905749407	6.31584939084259	1.51671226433974	2.09538530816676	0.670763033630332	0.462780761317332	0.705761912409306	5.97786246688914	3.43417692874837	4.11673309432635	0.509053059818356	3.59842686873689	7.12160621490588	6.86054310543341	7.32426016408277	4.82783865834405	4.1773644484122	0.443175688050145	6.50299198025969	6.56403278896101	6.37285657016457	6.19434149147898
htr7	0.309599071515132	0.121498354315086	1.52269112844775	0.432210218951779	2.52872722402477	5.85773773275342	0.363900119845953	3.49432020119242	6.23292550195374	1.06158402817584	2.12980719214048	0.188809480524175	0.206912910238137	0.488259476091026	0.164441856332687	0.998505972385046	3.09778864164821	0.274633901617955	0.770380690329898	0.912141647853684	0.955962993179807	0.226529911130589	0.695685355091661	0.235803989270279	0.200623018425405	0.33085852968762	1.89473879747667	5.84389851153826	0.222494577016434	2.5868902661715	1.82473842471509	5.72781341133075	5.41127241084426	0.404816568742864	2.24365032824644	2.16934313818414	5.6511194084029	5.47733323258158	7.28483647272424	5.44308197366539	5.82872124623665	5.74676294227631	5.80434203866228	6.13952941344476	0.133233640860527	1.72550175176894	2.09502023005608	1.44764391669761	3.15998149716938
htt	6.46232067177107	6.21549650116217	6.34157468420527	6.19125054097121	5.38482760217667	6.34398762653874	5.64649707704991	5.59330655690689	6.04063143349894	6.42923766741676	5.81584334770056	5.44561316079496	6.20014982731379	6.98839486907735	6.52532707953306	5.85054091877231	6.17391913902771	5.69749973038276	6.25074409208043	6.17117019101928	6.33575460037263	6.14588976841882	5.97685804527228	5.90444700643358	5.82856177053667	6.5982247941995	6.69421021455894	6.58272925450486	6.49572633754577	6.65486583906122	6.45465660174343	6.37392099618364	6.00991391716421	6.75653230520442	6.82164338426105	6.6207397619571	6.20589918159088	6.28231877219813	6.54781070454906	6.17370951226521	6.56460879231133	6.3181221186007	6.51731207512578	6.37447249725356	5.87262243446722	6.98649842727461	6.6943509218695	6.73145833772142	6.53026961112284
ido1	0.0739930859022204	0.036598448252459	0.0665021331704699	0.0431957337181277	0.0586212963663498	0.0596103988601415	0.0643191801132599	0.0708764368941628	0.866620225231442	0.988236302911814	0	0.141524830105781	0.0647984528355647	0.0815001831121709	0.0179065334170775	0.0629382893754505	0.0933981985233684	0.12530548786091	0.376146251125249	0.0868449231609988	0.031955268245775	0.0601468535448864	0.0941496812480882	0.060257123135289	0.0160905396211932	0.0975339002797862	0.240023171729746	0.0531124767096501	0.0593736365555025	0.629653732200299	0.104217186298104	0.0265877639831687	0.0699941814401768	0.0713247977613211	0.928988818056642	0.103492899531738	0.0640607777695811	0.0306904327976708	0.0899224089271536	0.0557884814745337	0.0422732929649427	0.175556472561862	0.472630900506289	0.507566875527695	0.0223586223659104	0.330244988534863	0.0784358947550547	0.207988166292311	0.0962223099863673
igf1	6.58242352910699	5.85320574001239	6.54460222644927	7.61085505849418	6.01105635863332	6.84158447456187	6.70440445109569	7.14480097591639	6.30814441247074	8.19098763336122	8.05495752134896	7.66506298748081	7.22773241317477	4.714619745439	8.09830269453207	7.15011384254627	8.01671581855458	7.40543763207003	7.4389938988877	5.68137870309538	6.40464328560651	6.1734141046492	7.75056363064605	7.93701946666664	7.75336719620524	7.37998564418115	7.83968565595812	6.80105257167578	6.83310007551748	6.57802028727994	6.44217601013726	5.03754080430703	1.76775860075405	6.2507482601516	6.84627892668517	6.73303837749769	6.47701523894705	5.66628281029353	5.63737375746516	5.38064253237371	6.57570744430446	6.68342838003152	6.02453621792428	6.34487997018867	4.79856744836915	0.12101298651799	0.0410242620579852	0.503929055107315	0.415990625450041
il18	0.400074433073784	0.0407301665366841	1.46891259444481	1.82029251055822	1.97222122554577	1.9342994261727	0.284065797629364	1.96406590337033	0.291363737195173	0	1.05182956364598	1.66240137835988	0.276146576813566	0.0887769349383879	0.0375563049018546	1.7511177628089	0.144292442374887	1.37781090259382	1.10713402921567	1.19281431507939	1.64297629302688	0.879394981002651	1.56170633701287	0.0528932818298516	2.61670348357773	1.60273303060087	2.87953404987119	0.0824680744280208	1.31418869463039	2.62331311318005	2.8335568103727	2.82552468158257	0.286927798115367	2.52144397102076	2.30098350204641	3.62919226123025	4.43117316585978	2.94475044573643	1.68270902115081	2.19503308172241	2.11222116522566	2.88441871678273	3.65843607203266	3.14132398303027	1.35445478417199	1.42338902435576	1.40170707700869	2.16972462924708	1.92188475721486
il1b	0.0141140656273079	0.0445969092065263	0.0235518292044682	0.0104401317866414	0	0.0111879942585215	0	0.0689944635393304	0.00621611025228772	0.0538998475316843	0	0	0	0	0.021960194189325	0.0646895271517426	0.123021727312346	0.129290979940098	0.0249321157967495	0	0	0	1.06373248374659	0	0.188423899924352	0	0.0159329769301873	0	0	0.0111441294584538	0.0237485795363858	1.11839406049031	0	0	0.0635702904326002	0.0108522623743568	0.01363146416573	0.0290876498893301	0	0.0149622327936562	0	0.0122327649838356	0.331475733503954	0.332252027830911	0	0.422430171321895	0.00876660757220616	0.167501478388173	0.0450686476881633
il6r	0.418732374873228	0.312924765614027	0.689574431800973	2.53501956061118	1.40667010380205	3.80771877538527	0.32421439666377	2.57783331812299	2.20401535215507	2.98270171248727	2.30263683296339	0.96573649257749	0.342669314579954	0.436208542211718	3.88852190667336	4.97696212919317	2.40068399506218	1.71602138483881	2.35800937200346	4.31259567975037	4.42992875745479	4.14779928038082	4.32073701205023	2.87133885344948	2.90442500159004	4.10394765007973	4.57197955608992	0.424575047420606	0.481546431394436	0.556040491419032	1.48496771948014	0.518371674639759	0.335475938363719	0.629098812215749	0.86361214249236	1.05282346400727	2.02625431647918	0.521848371961606	1.32778817687286	2.05289032646262	2.11279656493369	2.79485132296397	2.68446888085337	2.03985408795404	2.64883715947059	2.95260608697114	3.17109778835273	2.53060765655867	2.10776974244523
impa2	1.74999002294866	1.27764164254722	3.01933931125385	2.34223098454099	0.820798029178722	1.29233986356619	0.718456656194292	3.98959435471558	3.8474366062957	1.76905984536587	2.04761527810248	0.0322991524854472	1.10966928651195	0.203319825242974	2.48633568602678	1.53942457014769	1.09513684116921	2.38423660988969	2.57285761113814	4.59705428857755	5.17216102881366	1.20921120337046	2.90474078133284	2.17844876566225	1.37436206921909	1.26884175218153	3.05302784371725	0.176756703238633	0.183063333844284	2.01289351326042	0.541253802527954	0.109977747047575	0.222811718871795	0.166147740425649	0.41951929230111	0.4170893119706	0.103384865052955	0.444764946298948	1.84544081681878	0.247312691101108	2.0216594987536	0.456710849374447	1.69202900930712	2.95381671437948	0.0457398949330189	4.79666049891312	4.9494255553118	2.71703668032085	2.97345329589566
kcnj6	7.26693374428785	7.12488057976229	7.42162922525111	7.18609492092076	7.46938181568927	6.93451825895552	8.3777092565289	7.80179960224917	7.53331022366609	7.6516825636296	7.87662783950818	8.18460580643299	6.43461403411627	7.07582771811976	4.73648960662708	7.39816286356273	7.62302499540224	6.06848629209833	5.54645115266526	7.29671314186298	7.34831885758459	7.56119001808002	7.12830109376793	7.52189778876517	7.99717875817828	7.35672546431033	6.5716009421162	3.22950763406614	7.20175241799593	8.12135422349685	8.05088987558692	7.78562331237005	8.0606988765115	8.04906488791266	6.45586470697833	7.36439129616546	7.50239840150634	7.92963892808502	7.99989177127035	8.14909886853855	7.11575081107542	7.23341849065191	7.84976033083431	6.64094227997867	8.23915864664785	7.61253848589749	6.973691110548	7.58688590093631	6.73364426064234
kcnk2	0.612545568682181	0.290863279724663	0.830818822640755	0.591720581502243	0.376789905031857	1.36064419122502	1.19551038057877	1.69768384843698	2.17716493940245	3.4674156952256	1.5404106140339	5.57780920825948	4.30881495179352	6.60313953686939	6.96813844892119	7.17377025320512	6.06721298890854	6.44171780221936	5.42471372865807	4.38337478131057	5.48339241714399	5.7304089866773	5.68501975008943	7.16502133841195	6.62321654145956	6.36011936635103	6.8609664393429	5.99803422015307	6.14629954849529	6.24890329186321	6.84494703251108	6.82210706228105	7.32393771678215	4.2750457001803	5.46189984588979	5.88437866010304	4.47046440965754	6.82079218173968	4.45761246003428	4.90969151229456	5.34000443423246	4.53475593156932	5.26830196078965	7.35062869518919	3.04576516463274	0.820706141757251	2.57033325265896	1.79098571602812	3.63241885292032
lgi1	6.85613732189462	7.26377598212315	7.04165336989522	6.90912592995803	7.29000062184564	7.65660519067528	7.54984968111633	7.13074376847459	7.18619023351374	6.15726288771707	6.39738983887005	7.08903670531186	7.22877182138167	7.12963454859033	6.81430371125717	6.42810958685108	7.33590544332395	7.77983013805169	7.7965590737607	7.1775341616613	7.3140596055914	6.86741259829933	6.99801039205978	7.18887509152024	7.29108883758469	6.54783445130329	6.56515246419992	7.46171962271608	6.64892767277439	6.9138006998785	5.58110221916478	6.45428762861726	6.63433508192026	7.32627004477974	7.07569663641908	7.10331286387269	7.16825634145071	6.87374334995575	6.96320804474118	6.77316069364742	6.54640898462491	6.46344518226177	6.65563980931579	6.38188086994952	7.16470212987367	5.82711894449354	6.19723332701763	5.21137718343293	5.63924359708321
lif	0.00783667489238652	0	0.119208110746486	0.0165900998703922	0	0.0199318136828723	0.045791354923554	0.017179510617459	0.0268669011313348	0	0	0	0.397281086023924	0	0	0.0110626694690985	0.0559751349037856	0.0225186963017598	0	0.0236128578739446	0.0105718193511061	0	0.0370901066076105	0	0	0	0	0	0	0.0100476030076749	0.350508845174117	0	0.0160718797710231	0	0.0239997427659869	0.0128219248799485	0	0	0.032416159972776	0.0136120822046712	0.0228136759237488	0.0328887641560943	0.0727475660926233	0.0253945645389243	0.0245116087046394	0.00585990525332553	0.00337689818000261	0.0171111064467921	0.0255597163221575
lta4h	5.60694887986786	5.19485282737923	4.79445911535966	4.85427235668487	6.05809241881745	4.69016364058624	5.25270748852626	5.6869954715615	5.03051245339207	5.44627246673527	5.38019857937659	5.70627601403627	5.1349340225656	5.07650411228497	5.1872662394483	4.98630565108118	4.74246999295948	3.7211543136469	5.57285517062377	5.85009892153909	5.32410543269292	5.41021127046626	5.57623573210933	4.493549560664	5.23558431479577	5.90314771694641	5.68759716080759	4.73838455313512	5.28690554479668	5.38204735204146	4.60356432185939	5.29027794460043	5.57204431671742	5.34460767391842	5.28470051003094	4.98739982539711	5.38214666129319	5.23555494845911	6.00248657696159	4.95963529493656	5.05041726640762	5.16278045446588	5.48130868500262	5.25840556618594	3.39405936617262	5.30538754128671	5.4633963608984	4.7931524118242	4.85976077951595
m6pr	4.9623846166513	5.20707142145426	5.01225475932642	5.20597805888804	5.08243388960435	5.27089528807809	5.23314777600207	4.61354438252389	4.73209381834979	4.00480176512721	4.0425332421113	5.51965081337582	5.33329398552442	5.08492341622865	3.84542411200156	5.28312284761215	3.64553785336639	4.64118004908502	5.55895403682015	4.96678791273791	4.60824523971535	5.57080170599166	5.314641064203	5.11147653384519	5.3249572411675	5.51184261189181	4.04898167031493	5.58830954489311	4.74732310536961	4.65450279324776	4.65003458442861	5.1930833032597	5.49947666932507	4.86792279787755	3.28025082378833	4.32233112758074	4.66037156481522	5.62049459699845	4.69798955170823	5.20703072433245	5.71903376817	5.50775751014084	5.14767681004914	5.34252857648135	5.28026025338145	4.75767055335216	5.01605539437229	4.48141448945551	4.73950725813174
maoa	3.68104482672095	2.29666405404674	4.96264181882169	4.72621003797527	1.54680256885956	4.89006733464217	6.17395753399457	5.27687111849012	4.10491918968249	4.56885012175994	5.30117421354026	5.10671294675896	3.7791589908934	4.66146588900858	4.43662773431836	4.8515569640759	4.36274558758852	2.60371758273435	3.92806736789469	2.73389621489027	3.82250788441792	3.64379626474897	3.53800138619497	3.70247868022501	1.95077550940113	4.25590640576242	3.76647021108376	0.144536933077988	1.60764832858698	1.89791978464279	3.4479153013721	2.83470618031703	3.42675624749948	3.0131762651847	3.26948881047816	2.076343871938	0.31335673475079	2.58927825724779	0.170075162151229	1.08457701091655	0.1872713948441	1.35339031422496	1.81612694935503	2.69403774718991	1.70150833710485	3.06768228615834	2.96175142428931	2.9781540692132	3.18393827643344
maob	4.11556983269432	4.67805156635051	4.93595674606588	5.12758696087839	4.98116459763568	4.75998855802467	5.13445244251955	4.07171992659572	4.82328186054713	5.20098487488703	4.94223047993173	4.36441430145214	5.14984388655318	4.5443186098041	4.48401751479149	5.51915370033524	5.81803821054604	4.58584302733719	5.50592231372064	5.59760117392477	5.52801307292319	4.8629828390173	5.86955922431311	4.72641947806221	4.66259360192659	4.09064716280796	5.45177355102444	4.7730707735367	0.227754874393514	1.91010449238851	4.43808188858726	4.1595569523924	4.1420157678218	1.82225327627159	2.56818385954953	3.61653018896826	0.215761459898144	4.74700451366006	2.77209092087323	4.69671333365385	4.77932251774498	0.590405990243652	2.28751966509415	2.87778900224391	1.42834717373308	4.85791151027624	5.54903614952168	5.8254459055326	5.5147362850793
map2k5	7.09907718435534	7.27948801060347	7.12261847180819	7.26049948012272	7.32337772570169	7.52077250744784	6.97756465592163	7.4105897418277	7.38231111693696	7.19354586116297	6.98721693538353	7.37840879288729	7.55792858231573	7.34805922594057	7.01289366786391	7.25363941941711	6.34888799244657	7.59539594368588	7.15081634948068	7.33042072077371	7.16185514077398	6.92857261779517	7.33188907030532	7.02279634078244	7.37123334831508	6.42909301800695	7.09961459883319	7.59941934121398	7.51526877860378	7.33853414600307	7.52984038530819	7.49898391824765	7.21050955807568	7.47991006033223	7.44114231968935	7.63298022501598	7.84627566671923	7.61803377952802	7.82031728853376	7.81522226861053	7.97402916952843	7.7003002277571	7.6044526353514	8.00983393476001	7.12895600335987	7.79270298177199	7.76924616777352	7.93257022839372	7.89729936669333
mapk3	1.81176256932761	1.68363303271215	3.0222541810043	2.45231122952293	2.9842282285852	2.58109725263188	1.9672025455196	2.68611601872972	2.62656431514175	3.37696636737145	1.62330543097331	1.33673458088481	2.65794123866152	3.74056036658918	3.90576260971798	2.72459387456838	2.18609736439385	1.26920646298287	2.93506157881119	2.53747353376055	2.46307324418109	2.5854657812491	3.40720613541573	3.2864328552648	2.63725625218786	1.20572607732049	2.93143145028295	2.59257068307459	2.28054152094256	3.36975455836529	3.07144188107578	2.08774432941685	1.79743738742231	2.4611927087539	3.03647501936212	3.20764879382433	2.74785242036216	2.35749838603646	3.22862860694203	2.96636578084461	2.58103188326823	2.43384115876667	2.08088836014448	2.04685010024879	1.62394155987818	1.97810872116527	2.03099966434125	2.21320721763339	2.34483245588352
mapk8	7.97493421061386	8.06058732021983	8.34339893868031	7.95938938089763	7.93655549693044	8.1514468723812	8.22914085641449	8.30176596059134	8.60405834706691	8.05933851155426	8.19980875648958	8.44820552874312	8.41725126668345	8.84322638103933	8.21684575227579	8.54900603775744	7.7439652687279	8.42243569720852	8.1813078259273	8.21224880161615	8.02606248107404	8.63966955137043	8.93526142253966	8.32645959913445	8.37515762320754	8.69165908327847	8.46235053113484	7.80000424530429	7.91002205074304	8.05520379020692	7.93586633249201	7.63501500924136	8.10054408046659	7.61599959621082	8.13320490339646	7.90523234704132	8.15070994948223	7.98755280644868	7.94703840582362	8.47454677217485	8.1322015204143	8.16512758684617	8.07542620067244	7.98970784216966	7.5308846199791	7.83712834308551	8.10341895654546	8.40507081616274	8.23291205544822
mc1r	0.957091541258647	0.0958852726546059	1.41798114287871	1.84439782606727	0	1.1955675138041	3.07975701266904	2.11269869172146	1.65607423641113	1.01218795915936	1.38817428060981	2.60562734202292	1.34387926632625	0.872594876265015	2.4366069508248	2.33547440910756	2.510644377528	3.86111235677297	2.88333516762353	2.10216969894023	2.84418844910648	0.0458451358429344	2.12884592790929	0.960597572383876	2.20515556559451	2.4626031738796	2.94064905068583	2.72707444973042	1.81220001974259	2.32528792980306	1.09526991908381	1.91300056384957	0.686676521881334	2.23491020810361	3.08308195019389	0.799700130589822	2.56760575580597	3.08138836872142	2.09104778834269	2.28255425526161	0.569305114248075	1.8820514368024	1.49480557947455	1.48085334246796	0	1.99560704958782	1.103871923093	1.75416453296694	1.70137898411224
mchr1	1.51367303918096	0	0.371927141918835	2.0985234742871	0	3.02151534661382	2.1350859063661	1.57033441371946	0.362900413918778	1.14906162857751	1.50080879241542	3.31506957865679	1.38078739337456	0	2.13074097824087	0.329040529118264	3.68257747149425	0.770537568939476	1.59143864770943	1.77409859675297	1.04714569473565	2.32385954822026	0.695149322229349	1.80329704885044	2.11634428731251	2.27923127422176	3.41836132966685	0.236799230054286	0.59147481161337	2.43961343623139	2.78243815664775	2.13574934717611	1.76915554727887	1.02659923637883	0.796992568227547	1.09398052463728	1.98757587476018	3.36259225383782	1.76411437607155	3.03866128141376	1.58699704958413	1.81448239883821	1.0184679199478	1.77633340257179	2.13079107973878	1.65334815118207	1.26000200038787	1.51312431515547	1.59003978695218
med12	2.62779176203978	2.63073968507785	2.69525996709259	3.25028653137684	3.25011005644268	3.07019470550847	3.41454031049839	3.13541502325181	3.42204994713703	1.98941516436943	3.86267089835646	3.04337859435724	2.97968929053376	1.0111994838356	2.86890297560712	2.14189168592566	2.77330974264967	3.08049230669297	3.55101522633387	2.75762742992974	3.0715898032132	2.14414347082282	2.2147941662623	3.51010372877347	2.88317755931997	2.72470158361987	3.72389888159413	2.91537174763034	3.08327434316852	3.2067063561372	3.08434666851911	2.90955840209003	2.02512194633838	2.76157729379692	3.28843502152805	2.70345725288972	3.00472740574213	1.68637399027573	1.772131428288	0.614064314506465	2.66311121865959	2.84685193430216	2.56731753834108	2.76510391027215	2.59902370152793	2.95810423465226	3.51385128586234	2.50623401159708	2.33711485476819
mmab	4.35888720254189	3.7728442296834	3.63310598023975	4.27466107219025	4.14304609981621	4.66285338746851	2.69719709324279	3.58613950007518	3.53541472723197	5.55810968826881	4.91761674458253	3.78145725739642	2.54414415864729	0.977068789096903	5.40900308418604	4.24986699090459	4.97363367798432	3.34722200897075	3.83932801832102	4.41107398988373	2.0049740154146	4.8074902662661	3.88702667496984	4.02707764079725	4.90635691615089	5.37264190253975	5.47809611779605	4.17294405400731	3.71119460760995	3.67401387573303	3.36760766500877	4.62801974465537	3.70509644981065	4.40332587214093	3.67428369361893	4.13931330649662	3.87872693030722	4.64451614103711	3.84454110295271	4.49522379245745	3.12107622502872	3.45873524531789	3.7563183412744	3.87359597078524	4.0396219667136	4.04978304416447	3.44215250970894	3.55327921120099	3.74793161090362
mthfr	3.65519401662402	3.68235075233906	3.61503748122844	3.48422096453088	4.43739922190184	4.54647107555516	3.56713952304594	4.14734085247137	3.83452950244186	4.28964970577383	5.06792994100559	4.90792237388305	3.89994903451145	3.5390658551168	4.73548212354037	4.8402582105744	4.22373729806373	4.93214977754541	4.09804455958603	3.85757120159149	4.20753285900234	4.19184010910254	4.09641287096499	4.82659286314523	4.14660258624875	5.72889082781276	5.69552307932763	2.97157141896278	3.40585407208973	4.56760988439289	4.11148272682621	4.60368975986762	4.32753944442782	4.63842159485435	4.18650577916422	3.64809406807799	4.04234085805085	5.07442300652506	3.95009714769777	4.23048673547692	4.19691482711761	4.15395260503184	4.01669813510767	4.52944514110535	3.20878085063037	4.28614610995908	4.36007407882169	4.11041659168638	4.02007990083213
mtr	6.53478194498583	6.62068453970037	6.17258094923051	7.3745818123901	6.81437739990912	7.53814637201797	6.83577868989402	6.87263350733856	6.13478957898096	5.91449890472972	6.77241498794098	6.27282009713839	6.48536751443926	7.00915888576188	6.34195459342944	6.94561991636529	6.68449936709985	6.75103401272838	5.74974008641837	6.41648696457506	6.2352926065332	6.14171681399295	6.15645147105644	6.97867135682242	6.78719874555032	6.42075272546198	6.68065025995125	6.90290210452094	6.48942025735579	6.94221589286444	6.57496665821661	6.68789313267277	6.62829515371538	6.92505678403342	6.94500765983305	6.82519563609922	6.85025450986629	7.42512542638081	6.75221850963181	7.17442348731048	6.81467712922887	6.90753929823116	6.93037507156502	6.89519870573542	6.55343753922753	6.95183462262483	6.73378163234733	6.74758541421935	6.69888349153933
ncam1	9.24205238786421	9.08952170439759	8.50513870426185	7.83132235163808	7.86855326565898	8.34786211357774	8.67224702374561	9.38926254293083	8.87424946522075	9.40676997195763	9.10931522632592	9.37591735263314	9.33982048522023	8.81996908609043	9.71717044870814	9.23555563868402	9.00598240264364	9.96359221956762	9.47168933038277	9.32275915889899	9.67214678476982	9.28954148480694	9.05645701877422	9.290274741283	9.33691059619578	9.13395971775733	9.59277621692362	8.84199447246667	8.97990191048028	9.10894704180278	9.10588941564584	8.80238660720378	8.67229927037595	9.06539353878501	8.83190783418318	9.17559832575296	8.91791077998322	8.81042626544948	8.96443961753814	9.03445053922371	8.76151486543371	8.37542728600861	8.64053248116072	8.97642672648248	8.75481868864432	8.99158892841829	8.6144242542405	8.91970960056861	9.07121000293355
nefm	3.37461720988427	5.61712213927381	0.59390205823434	1.02724912607992	0.0644916985581082	1.55479086395242	0.813113337388812	1.65586639424757	1.77958338153962	2.6404733380587	1.21742888857452	3.25414386525337	2.88112149999915	4.73278624299371	3.42953751560973	4.29987776144773	4.04615245684989	1.87726112728556	3.92167634075176	3.80933527494509	4.55332998706318	4.61900497130316	3.15999712138875	2.85442405201777	4.93939356518731	2.84959442366215	3.83881647795555	5.04291489745803	4.65445623017215	3.77629231066782	3.34602999864769	4.72864047584513	4.37876476350513	4.15696755502503	4.70071954221172	3.12345142481729	2.85323887390546	4.38573981888763	5.12682205817531	4.56621539904093	5.30820905976231	4.83678438477916	5.39918984839158	4.74893919737032	5.0285070084491	3.44265650033653	5.08217450411104	5.5767474072001	5.72400783122276
ngf	3.8990878844922	0.0487390878959594	3.63345586035105	3.83418091174664	4.64796101271058	5.21581986315737	0.0679893124913637	4.58815717185502	2.82284292660349	5.3463863888545	4.0449200309767	3.36903099902687	2.93534046688322	2.60961474638898	2.44055117138183	3.46681311457318	5.4454675070402	4.36382830071544	4.75929630592803	2.85331063544377	3.69446920458464	1.70000569463211	4.30781080912674	1.86433696366431	3.9375664587493	4.8960688742729	1.97531743273508	2.37151283781516	4.47827400267867	4.62656551884024	2.63982854920713	4.3079160620708	1.77833136428938	1.78296115807093	5.47950208205105	4.33254396686474	4.64442206016731	0.819085249641612	3.74247023333135	3.58358640203221	5.64407811892908	5.07546574367344	4.50868349896172	2.69837594346229	4.6682713356238	0.0344937736450201	0.0258370727613175	0.268621362882535	0.218717582426986
ngfr	0.00746373879038492	0	0.0175399001738541	0.072450462210183	0	0.0118050494300841	0.619633898588427	0	0.00621611025228772	0	0	0.026694164827775	0.158831042358041	0	0	0	0	0	0.0241444910516128	0.0271675354716941	0.474021497869077	0.0131179300439117	0.111716878455943	0	0	0	0.049367367504489	0	0.154606875745522	0.168912122833704	0.0114427633818865	0.017462398081948	0.287762240001232	0.00682453179404722	0.0390624394545009	0.118481628865938	0.0462843729510802	0	0	0.0371257769504781	0	0.285324772321879	0.0616028135811749	0.0084759830160374	0	0.137346547366592	0.00444002722215641	0.0911478334713249	0.631275793357343
nos1	0.761657261979763	1.19929844405116	2.80018737682399	3.11183150231937	5.10314328824761	7.12033137546852	0.523374970662798	1.91711354445848	2.52828292606349	2.32080512579337	0.387460261364782	1.80534108124071	1.60100680520789	0.880084267260332	2.24247577488409	4.9111309212154	1.20641367469164	0.470363080479183	1.94242220743779	0.765502836990368	1.02680289162568	0.856351760357041	2.61055271453735	2.43481893764773	0.237212607566097	0.586132821023908	0.943535806431796	10.6886274551615	2.047822223479	3.70275507159777	5.0025393687157	3.62265074311151	3.98151029218281	6.45416909927402	5.58086687170068	7.17588814117883	6.85031599230314	4.88168417485057	5.55602907181395	0.58215305187743	2.12964382695052	4.40112190477105	4.28077618834489	4.89661792330383	0.563491937761395	0.917443900329667	1.00486406085422	1.28907356007761	0.753318621584391
nos2	0.0192341848525612	0.041129525017841	0.721007842296793	1.51956773397276	0.108936093867707	1.56229781776187	1.26804226740213	2.25297271552583	0.123785645863592	0.24376526555315	2.14671879965042	0.0377380405546492	0.0999018504036401	0	0.0727858648769463	1.16916514869732	2.83120618737753	2.24445647823925	0.729579794766543	1.05944561629603	1.98919951934305	2.41831177967974	1.80630897655904	0.944015395827543	0.0361402880565985	0.797369858520504	0.0402302166431316	1.78674277337191	0.109196146326855	3.2917195244223	2.25308268162824	2.3236340566585	2.353905824706	1.82026952711567	2.2453642596277	1.76800988207671	2.09270629289765	0.0902150897315902	1.11873457195822	1.42048987224968	0.678105194916627	1.74440112713656	1.39623580956864	1.61548367482146	1.5181033888076	2.38118387572778	2.78659484601479	3.00973720800121	1.99904489030161
nos3	0.0981336316382136	1.10122782096428	0.15674207124758	0.221406076375311	0	0.267765352585936	0.10860661696666	0.192117943512613	0.498297206659017	1.46595351198087	0.0869321170129282	0.436920190465268	0.470919658844872	1.50646762323376	0.489007024934916	0.584288547035341	0.115106188452434	0.0370784543950892	0.0872092169320451	0.527669455154332	0.107112711835316	0.319454685407595	0.129134274838421	0.232130017524529	0.12816441065121	0.203710962591319	0.0559183897531467	0.419546830359606	0.0695280292217358	0.637144539678279	0.799762403997245	0.434170239207024	0.45507755902839	0.55088976314961	0.192669601746286	0.378329965414128	0.706754364532801	1.19697653316524	0.21684752276325	1.20571044018549	0.115833496903762	0.312409554604429	0.562376471079325	0.139157150169835	0.815440514173861	0.425784438482211	0.273715698825682	0.207855778274246	0.190237213407549
npas2	6.76329895912168	7.37812484417425	7.5425825654721	7.16755554407355	7.56342402651182	6.42779214577237	7.73168266654857	8.16360959696323	7.79793948857795	6.97760101336214	7.48566402312441	7.30085857952175	7.38845248294566	6.98630277458049	7.39781333889517	6.92873375821262	7.07577762678808	7.50875229557223	7.45233258145137	6.7270769255378	7.25101065388075	7.22804583376573	6.63522258238512	6.48500748298508	6.85758662531461	6.9623451549698	7.74222536148614	6.38864137649041	5.5472276145377	4.99577628462043	5.37485166019023	6.051818719857	5.52769165060308	3.8415323958092	6.29893370621308	4.77003560984758	5.62120555149286	6.1248176913776	7.06237951965277	5.08062082810798	5.08143243489324	4.92608858764202	5.60137579610898	5.80975843248119	5.34532107337501	7.65442714123548	7.66602780424476	7.63144097380297	7.37251400077831
npy	0.462957345643356	0	6.56630448960665	0.774539637925751	0.0421376663942664	0.373724484946231	0.0143825039486989	0.452086791093244	0.0206025580642707	0.254788606302056	0	1.27767654282183	0.660676025035824	0.0497465410986029	1.41728652995084	0.46719703838785	1.81948466755494	0.571997685961971	0.302423289760277	0.295263757187534	0.0123199722030091	0.254758740307993	0	0	1.95884527301975	2.95323729758789	1.25520702794937	14.3441356766362	7.03697470414506	5.26241849907767	8.62788366369703	1.11352115115696	0.0346249797336629	0.00898239449350425	6.31974003212924	4.99014844981517	1.74355417469926	8.3384034659578	0.506315954162607	0.597408650186188	0	0.238424917805992	1.25486066906994	5.40020351619672	0.020648140100718	0.120573915166752	0.0196113295624037	0.204953756875911	0.794718535413411
npy1r	6.06276751474505	6.61457379347183	4.34013701222685	4.29856200365888	5.01377996433531	4.8782449735274	4.31561363951888	5.12259482651062	3.35028196819322	6.61654446386047	7.44208930088226	6.86047940870944	4.69129681089478	2.60881967261345	6.43827152142816	7.29939292743171	7.06820801242832	5.57550893260029	6.38247299488884	6.0716582076111	5.87936061460494	6.07664501702524	7.05591612604366	6.85860711102309	7.00702973279277	7.17848610607603	6.92137024960871	0.10433886076177	0.0584806867652118	3.80441527291214	6.31839706921949	6.1174795863388	5.39173257754682	3.4200978814669	2.36835437169532	3.79681579984568	0.0536702012629858	5.12605198269744	0.101876586979534	0.422392732633586	0.0786536613572903	0.362081519365175	0.303341049997809	1.84229574753159	5.28956225361545	6.63290832073751	6.76527053089506	5.99167728052511	6.41820662909509
nr1d1	2.66281342397991	1.84692368617523	2.8680295879702	3.41927739889145	3.22034916983967	3.27449619175019	2.61993884319041	2.00708434644133	2.01220586320216	1.38492946203829	2.97595862722308	0	3.23225307829597	0.0455620958266991	2.95376835716042	2.5440216779059	1.78648486987364	3.21265431482122	3.97084981003152	3.41318101391639	2.5047646526611	2.14521822200119	3.29523659932358	0.190366267968186	0.22872363784485	2.30516844232576	0.917216018255575	0.139689187078503	1.91718309697732	1.85056341619124	2.16610036880371	2.03303631907995	1.89392852885465	2.09309400320158	1.48223722162192	0.789533423789706	1.71964888682253	2.60752588152588	1.45040103254511	2.40638785161119	1.7310650669721	1.65525827436284	1.87530284008392	1.69207437003462	4.09509062179678	2.24790770070061	1.76090284635996	1.59178024314864	1.76536745744726
nr3c1	5.00063825135289	6.10819803623619	6.0555774527419	6.71466809671859	7.07424713161027	5.76336403274185	6.29376572173274	5.9839213910866	5.49777329473461	7.51595618951127	7.61296688463238	7.66831750714975	6.98035233804241	5.94543119445117	7.60744705634786	8.32336200702537	7.46366111629779	9.06106577075459	8.93188940748983	7.95890657454898	8.03868693260652	8.54274127940765	7.95365473272152	6.70373459178421	7.52271671260621	8.77807791825225	9.09553305698258	7.55089112461038	6.8971469862594	7.26422385700111	6.62039095895179	6.91197589898205	7.12982361713807	7.96540376694863	6.55398248539372	7.67268712493697	7.14795615207257	8.02640464697685	7.61705783235931	8.11222294291473	7.87263714656925	7.14685639693348	7.78641830090351	7.40609528412931	7.35601947104178	8.29042845885895	8.80262356969671	8.60226077588404	8.4210515375872
nr3c2	9.64132037358958	8.37551379143929	8.57729886632794	8.71363935537466	8.76382617019981	8.01482943632448	8.56559637621834	8.25407602947919	7.09922071086783	9.50685573082485	9.68029573054199	9.58153454788701	8.34067793456522	7.16815611511	10.1682716551455	9.90725242623691	10.1642927205971	9.1048511048488	9.52869621316249	9.02445055935456	9.20373125130284	9.29506146166212	9.37603539443102	8.28890270039514	8.79404048935684	9.3714094671161	9.4288796378377	6.85188231280216	7.51988451654577	6.81361113553941	6.46911510689107	6.25364442998108	6.60123386483923	7.09006434667631	7.90919490240445	7.6415249318303	7.46378763087816	7.27033289446267	7.18431074702548	7.8859977522682	7.74815137989879	7.7709774034711	7.55733074159772	6.99138817092788	7.20732996977741	8.35568179911051	8.20882165834956	8.69037127722421	7.69042491802504
nrg1	4.49339102278702	3.33401485994802	9.47688719037116	11.2652256567243	10.5619407816426	8.74405750580922	8.08067147631673	4.31210851927213	9.66820829909925	8.30271953883149	4.6095815872709	5.44052899191356	8.3098357572786	10.915943556429	6.24040069761818	8.6453257168548	6.62146066208291	7.75906702114668	8.13975523377505	10.2964270709934	7.19020561719736	6.07283684804159	8.83865574970157	5.33377184208999	6.54470399027401	6.55064223044687	8.38543270681869	10.8556717367909	6.35198000321832	5.45499763987629	5.41518844462177	3.76448873158909	4.21403890958356	2.54072637036082	7.24622263618688	5.94169212248569	1.8124427754906	5.58750505278238	4.07771718135159	1.79768663177103	3.99850197558412	2.27029420502445	4.63084238441107	2.30174800217029	2.52781902108268	5.05396006064825	7.24553998576491	9.39228060782309	10.4309010733244
nrxn1	12.4518606183957	12.060713468836	11.207433961952	11.5019685770958	10.7323447373388	11.2324068257525	11.9029293733723	12.1789861369612	12.2931106568979	12.6039815364015	12.0785767626164	12.2580096419554	12.4962772031839	11.0646443004846	11.2807905409478	11.4979076255681	12.4218019311979	12.7287646056436	12.4700836225047	12.0794985520319	12.583846575282	12.1937230931923	11.8174203270793	12.3226447446896	12.1147452432347	12.1219049217365	11.8063014337319	11.0237724734908	9.99330332298582	10.170091460312	10.0523159280053	11.3028176555492	10.4690518337621	11.0778220880567	11.2551363092601	10.7821655090542	9.46429601485113	9.34326145328354	8.19349085860965	9.37549299854951	8.232557697297	8.70388643398738	8.63294507988126	9.08656790451459	9.39454497518585	11.64001030067	11.5364185330812	11.9308780692214	11.8290475710316
ntrk2	10.1700990035147	9.50305635385598	10.0994790936238	10.0020840759064	10.2702398955451	9.9999902786823	9.12608780185601	8.37393495588313	9.37525104006965	9.85178273513405	9.07214597902071	9.37263775789812	8.15902312581514	8.3930809044738	8.92221426419311	8.6054222906407	9.33030707618912	8.49432407892659	9.10834337673256	9.08019470309593	8.96819725058172	9.24038359993256	9.28721706926297	8.67387325070761	8.90044432018773	9.27099454285055	9.31125746548038	10.1704098258026	9.90146256629809	9.69019518448194	9.81799812725943	9.72232118414382	9.65235951854307	10.0475558377996	10.2618667569921	10.197291652319	10.4675745868254	9.00217800809706	8.75739224300021	9.20778833443635	9.81056843767398	10.1810560491358	9.86918467978333	10.1454715049488	9.42215567833254	9.14374617642216	9.42671261263334	9.23367426807405	8.91466775309756
nts	0.0117809894352676	0.0397374197254926	0.252589650012776	0.542007959630355	0	0.118971248523177	0	0.00805757061064609	0	0	0	0	0	0	0	0	0	0	0	1.53254349479416	4.97287720121472	0	2.78769068005855	0	0	0	0.405550776244938	0	0	0.490047124935893	0	0.00965571116466295	0.216839169643342	0	0.274209036746819	0.0136680036419187	0.150939829917368	2.77910263395854	0	0.124241155075738	0	0.257766925748403	0.0548337992784124	0	0	0.17416034165462	0.00603079658993801	0.113491250542307	0.170394463937738
oas2	1.72750798299	0	2.18656682754884	1.75518089726354	0.277654894634977	1.83443836411737	3.28681768554863	1.36149378898808	0.104820988531642	1.53434204882667	0.20191875903552	0.0717454007822668	2.39143719002157	0.0827357613985944	0.989430990924369	1.95555846850773	1.11881493040958	0.219625599182767	1.68811524445135	0.826885709555569	2.0703834128296	0.0309130692446957	0.134532120823227	0.709567456606655	0	1.12537219553728	0.0557075188281876	0	1.66159878378709	0.882938091895561	1.37827625610361	0.0180984688169974	0.385749162621973	3.32468469326775	0.741536812229979	0.555082706632799	0.0877448215343428	1.41132211843727	0.020658849181479	2.67987679313539	1.41849192949758	0.73807086946384	0.884250264811611	1.74914701995047	0.171190247861216	0.865207194498418	0.0870410374018408	0.520816689658375	0.272848461283918
oprk1	5.44298277774415	0	1.75093046389623	2.97383204882231	0	4.33469813668693	5.05465557872468	5.50825158000749	1.56758873758027	6.17494831236772	5.83151718458463	3.91640997223315	2.94521000836026	4.75797245320324	6.85766568815386	5.30005661974685	5.6979365435656	0.381293906077489	3.79315907743598	2.64528305952987	2.37819977876397	4.49382411348419	1.91684808199247	6.26902199339921	5.65720675982989	6.18339462289544	5.98808666548899	4.62195285216199	4.57775137677468	2.35845071366407	0.767168809922222	1.56229084666599	4.34314686846729	0.032413828182392	3.97360943243176	3.04799211374801	3.53069692478927	4.47225922851745	5.12087083982152	0.490385617975098	3.15034809178253	0.950632203930564	0.654644139100416	1.16922330914222	0.0222461136835017	0.667631049857482	1.94578713377287	1.89857457445961	4.672241949632
oprm1	0.476402375121382	0.169088470325074	1.24833476369644	1.45567372801262	0.843187940054872	7.15580842119668	0.587930752513305	0.532782297448608	0.345201890852277	1.83690678865062	0.284113190724353	0.121167078276065	0.294642720326553	0.159728027065062	3.67452671820363	3.39063163148881	2.68711979954201	0.329040965540632	1.23374732920498	2.72938203400635	0.624635021151908	5.55940602903542	4.02753453072713	5.94914436688558	5.17519541589693	6.90298145335376	7.27803412204193	5.34204200732559	5.42325187391241	7.28228541438297	8.16549660421132	6.04382676832353	6.83898390612939	7.26408260032129	5.68743162077537	6.63683814332719	4.18289323362302	0.22620982402209	0.390610526852692	6.22210534747316	4.1566542034991	0.479971423570924	4.02281695395287	3.26852184495522	1.11508171828376	0.770872395989106	0.984247495946119	5.25357440038282	5.52773179056084
oxt	0	0	0.00247841958565759	0.0170143234251468	0	0.110212087242919	0	0	0	0	0	0	0	0.813544225267546	0	0	0.0432978170822154	0	0.464490112438504	0	0	0.047659930177243	0.238041288794567	0	0.0456674559353871	0.043355035602537	0.731526256290288	0.616660922825746	0	0	0.0999187165147097	0	0	0	0	0.332122315740325	0	0	0	0	0	0.0662050162185474	0.290963585571281	0	0	0.202901389224761	0.0610940918671596	0.112819691688751	0.0328824550044827
oxtr	2.97653275294146	5.27551674447605	4.13096583334766	3.8826208365777	3.38815827153508	4.26421139767991	3.98142489471812	3.41126033981693	4.46402137252245	3.83506059326515	2.3931845653437	3.67084593175129	3.38439681336671	4.22296865518305	0.971019701927941	3.52721352164645	1.98881765395998	1.76003737713141	3.07267345190259	2.64924286226099	3.70562655989835	2.5466517828014	3.22442666525928	3.50119921107404	2.94410296907853	2.86795859735616	1.41363199056461	6.35087028933544	4.27976406171268	4.48355422437873	5.80450894874185	3.88660983406095	4.17018003135303	5.53106527757923	4.57528898958095	4.67004611396066	3.75217254356813	4.46645275285983	3.920399259126	3.89044847294309	2.54843743852378	3.37761464013753	4.29191835445356	3.35695533740772	1.8314782970686	4.963337930834	4.43503698113272	5.02761894577102	5.1470893133652
p2rx7	3.46088043219933	2.20789640528838	3.68258124675513	4.66951014274574	4.72371851865222	4.42626618129193	4.3537451210896	4.90526261172267	3.89784292799025	2.05672429870939	3.17345404217817	3.95683366905462	4.45154803790327	1.34909004084206	3.04902114210343	2.86865645734674	3.82901934322124	4.11699168206646	2.34417476545363	3.91481718347331	4.4170810091062	3.86971685091993	3.22644264214795	4.38439003334773	2.91524968492289	4.07153918353954	4.49330460324491	3.40905469537904	2.97237893572532	3.7952479070052	3.75861906205637	3.58820205608813	2.51340940662489	4.64967185469209	5.01306418051558	3.783564358997	3.96390192319916	2.84104511731203	3.33818811008224	3.99093767861336	2.62018952324058	3.81700429862257	3.80890404123606	2.54850375407733	2.3459622142032	6.65375923663123	6.3640821723544	5.85504746824472	6.01440574267632
pclo	10.4963873870297	10.3304113870608	9.82139294857674	9.60380568790587	9.88278086294751	9.65026235339597	8.6722893049741	8.9054527446812	9.35131619929715	11.54016491452	9.0976833456353	9.93315361577796	9.81259484030945	10.8588234353719	9.31598212165661	8.86302458630066	8.61991585595509	8.95217838442948	8.887229938874	9.58315251175204	9.07519825790017	9.50497246315762	8.91474753946792	9.82989970010838	9.83589900619996	8.73275022118915	8.47173117361863	10.3124002522188	10.6926670106542	10.4681583549956	10.5180408982354	10.2509876316929	10.4397899291413	10.3957035431114	10.9524806141067	10.5643925741019	10.4314293645268	10.4809960607066	10.2500967107755	10.3123867620737	10.2951719345783	10.278123246812	10.387084464522	10.4223471261149	10.4565236061043	9.05394689070949	9.21911979237219	9.28216399110185	9.60727985553298
pde1b	6.0129711623432	4.42458553765377	5.19321702813416	4.73732445941448	5.44735249445329	4.74071007518381	5.19624699813358	4.46203777853036	4.86820998239871	4.64466259189396	4.84983947764519	5.02251050848661	5.13761091323408	5.21052079970086	5.22048967149663	5.40799677920377	4.60431503490172	5.05011270330694	4.93555833189833	4.99378373843145	5.08313420212314	5.17987802178994	4.91315583210348	4.30138148084761	4.68996674515251	5.10594591195824	5.39820749315675	2.14915990847738	4.24020147792462	4.44418083391796	3.607611269524	3.94948331349215	3.85621398109189	3.83431007706907	3.34504818596884	3.73634106528448	3.81754104610826	4.83024683370387	4.62436698530911	4.57617046868141	2.77018142127458	3.26075933882333	2.63417981551348	3.46061519610585	4.1483737787021	5.15250373360274	4.754098036366	5.11460795697829	4.82342118933514
pde4a	5.15368695728384	4.24861430058042	4.62593340389726	4.28494521907443	4.34403394398292	4.80541623517623	5.34601117113714	5.03723522128617	5.14977121840648	4.66810079580591	4.57111909873258	4.39744354367694	5.42014833513337	5.10815888590433	4.80588494309778	4.99220071101631	4.70711419827562	4.95845555426053	4.76017990094254	5.31396302966086	5.7655764354041	4.75777113055259	5.54017928871066	5.11953704214012	5.12184852403027	4.4385202843733	5.22878368067143	3.73608030132415	4.87090578904895	4.9055112970936	5.12152096039928	4.31525834234386	4.08595647552899	4.8002938666106	4.5826806378112	4.89695011450611	4.68831785016217	4.69314446146887	5.40078641786837	4.90809527185268	4.51971933710577	4.84283088512587	4.96032408640137	4.63832880665185	3.54261799751984	3.67418469618415	3.51842183387531	3.64963982948296	4.39507630757806
pde4b	9.65287692879126	7.97335746720427	8.52883479762077	3.98806729931923	6.57298871846143	3.71033453534015	7.7817415450245	7.11019324662428	9.68955616522767	10.4318393778202	9.02999415930498	10.0760483060824	9.29918798425204	9.53651524216785	9.47137955068744	10.0707946261298	8.84040753954154	7.96821586930209	8.57827459306621	10.0449128375389	9.5703701754208	9.9246881514409	10.1857232256136	9.87332406006635	9.97902110882018	10.249537661939	10.3373145951785	9.56773479939853	8.3261456325457	9.29627658927491	10.6760260578989	9.20544517928322	8.59734469525409	9.0766743893022	9.83036566234059	10.6990718190085	7.37605193479733	10.8645812615102	8.98826242993595	6.78045163948844	8.38868028605685	5.47147137928879	7.22802138505812	9.50316440765117	0.933479124420903	6.87211902029377	6.97377305308059	8.31208328284368	7.36534514306628
pde4d	10.4125505825168	11.0328732823201	8.25302062281327	9.29848397021615	6.84660613963217	10.7247201812729	9.67410167747338	9.70397951186848	9.35801684699681	10.5873373287642	9.85764919930247	9.67392948653781	11.0842558467112	12.1776988618069	10.9285192635255	10.963753416802	10.1035409136111	9.98329163435042	10.5079539620073	8.43658038208068	9.19086840580355	8.14242671289444	9.06854479503539	9.12128095884978	9.45475146600156	10.0157921946601	9.56042245049845	11.1919904950286	10.4632334549342	10.1666401352837	10.5871543699925	10.3582217346752	9.8046244224213	9.44894120435144	10.5383563797415	10.1548772077174	9.78413717715485	9.70513003470323	9.00660210693886	9.87359314229053	9.66550664968505	9.84193963548819	9.76190621141975	9.74728903683224	11.1600382963683	11.3288346133883	11.5404451737845	11.6287237994226	11.8471907618007
pdyn	0	2.02340524283515	1.98162561622177	3.0790035188894	3.30833000410127	2.58174219805507	0	1.39527430614506	0	0	0	0	0	0	0	1.6294955215506	0.0108279545154021	0.0172557577498378	2.5891474315722	0	1.20541425335175	0	2.77498554413095	0	0	0	0	0	0	0	0	0	0	0	0	0	0	0	0	0	0	0	0.0478232925516646	0.0084759830160374	0	0.586033611848919	0.520343526399574	0.325181634148057	1.19715823649842
penk	1.69946545912505	0.044596914801648	0.0145895476346174	1.61991064868104	0	0.00611569881905815	1.40035594179956	0.02083065292818	4.00371016494035	0	0.0193106295299075	0	7.92324665657389	10.7947667494976	0.0824141577233948	0	0.0186597379559805	0.0193156972275506	0	0.0193950271513935	0.0356025295355467	0	0.0119581788738753	5.54457008087916	0.0185403745494688	0.0270636643235508	0	4.64809494266346	0.0114296469116323	2.65627462924802	4.48672595572762	6.53804828425992	0	0.0238982996427544	6.87358929754655	3.45734673009728	0	1.73981311476061	6.13606256847904	0	0	0.00627136961638344	0.0206674675871508	0.748348560991687	0	2.6932902357552	6.96168930368573	0.620696379502081	0.00558721189780124
per2	2.64073012083399	2.26054842524218	3.39650326667628	3.80204914708245	3.94053005711382	3.81071393079241	2.52511621832997	3.51840609635109	4.39854991750081	1.57603204627863	2.7026336090811	1.78720383858459	3.32270564221485	1.96970161470048	1.66973296879399	3.14101728594025	3.43875845816708	2.24550418144959	4.85089001369035	4.02078406344059	4.18066363111343	3.68391649062169	4.02723793491506	2.90032758597033	3.53543614066533	3.57683845615167	2.41831572279777	1.23706315458322	2.95396285413368	3.15261843393654	3.83374484874056	4.23006425645152	4.00535587976665	3.22154211427729	3.29031071194938	3.7510078526394	3.58498943077724	2.46231883928588	3.13155474992397	2.25608856825307	3.01232498584276	3.09249906038608	3.62562901416524	4.14946659980674	3.16884690552779	4.09781353496637	4.13035853669048	3.77945672463417	3.24080964592657
per3	6.2961747142359	5.97361655590222	6.5213040973944	6.95124274504622	7.84134500996348	6.75342643459585	5.93333468725778	6.15249801073832	5.94435809986473	5.56739941848821	5.72396832258967	6.28068633984743	6.24740330229553	5.29045205132321	6.35308505741566	6.34171806262859	5.99020814055217	6.23196475716127	6.62787936035949	6.52466550921744	7.38645177966319	6.39433835595022	6.86554126984858	6.16736716134263	5.68885202354464	6.4115957253203	6.88603135690537	4.41310254006698	5.58450347034288	5.97710541554594	5.4640833603798	6.63760560956336	5.98564819879155	6.53807778107011	5.93450046106807	5.94010142828392	6.39538726655844	5.08560183782974	5.36627709653178	6.38121933591405	6.59496245885195	6.23701717417437	6.36079249112756	6.61212776055793	5.94916627500124	6.03802061826425	5.57004238728187	5.5027614871269	4.65209694335098
pex5l	4.51719568126591	6.38597022135381	8.94549914350494	8.76344278117728	8.49525112664178	8.66843941691088	9.66579425539048	10.0896052298326	10.166602855536	7.52740248444068	8.51256807957814	8.83440954846416	10.7022297945221	11.1324567501712	6.9858632215779	8.24194207221027	7.85072548910978	9.67979656041748	8.07874820801116	8.45928242314044	7.93791130604459	8.26491342843482	8.93249974837851	7.96711942915009	7.85103563660029	7.64524707059715	8.68077256221641	8.00003206579514	9.08296433291084	9.05445560486101	7.69931182506248	7.21236136256107	6.76980981574219	8.30906106165747	8.47851462308802	6.85583600423953	6.79156300996428	5.70347810595964	6.24364794758394	7.04906917476631	6.92766953369885	7.45435210578034	7.41234052157056	8.18708018741602	7.14216915568889	9.18767655648024	9.48676514718431	10.0065785736487	10.2888124824122
pitx3	0.015657033477095	0	0.0178855288254212	0.0153930487192072	0	0.0187297050169113	0	0.0598719620465801	0.400964345794022	0.355830466793954	0	0	0.009641725751427	0	0.035762997125472	0.0085226138346033	0	0	0	0.0861930613037144	0	0	0	0	0	0	0	0	0.0243239859954193	0	0.0282238555676061	0	0	0.227068720631378	0.0146428877065818	0.00505746745271797	0	0	0	0.0165444607496516	0.0138014974844441	0.0213742462011741	0.0621262486514488	0.0148269757113386	0	0.0230878536684327	0.0188236133374866	0.0949374369950647	0.0813008514335053
pmch	0	0	0	0.00617977831878139	0	0	0	0.00879153566100469	0	0	0	0	0	0	1.29069969070364	0	0	0	0	0.00413531236226589	0	0	0	0	0	0	0	0	0	0	0	0	0	0	0	0.00713630145954418	0	0	0	0	0	0.0775331913047985	0	0	0	0.024648487814564	0.154625630092273	0.0303865669401992	0.0532770538748996
pnoc	7.41130126261772	7.57705165628943	6.85667107577671	3.71914385619895	6.04647481537737	3.84460122057233	6.61877562414157	7.07623639519303	6.04005100799971	5.11490809279849	7.07783436750954	7.99319761134856	6.92206198861306	6.85576892217077	0.0633259700643169	1.82892833530603	1.59114315551358	7.41621219748509	3.86880636934314	3.34485172902846	6.77300024979814	6.54191086445435	0.127314834855041	5.32481419395569	7.15050374739939	3.17085721338894	0.836269309874588	0.0305979787957196	4.69296129756088	7.41024487229189	7.04947356300808	6.29111034518641	6.42499846188024	7.53163893489733	4.96526796460263	5.50543608811321	6.45788739076649	7.44754406092635	4.73480829448282	1.2988876741142	3.77445395385198	5.36068605752495	4.49757735285608	5.28232651674844	2.43681347199831	0.242622381907577	0.0799520095123426	0.275733351022126	0.178161406950482
pomc	1.15102094810669	0	0.619432925990978	0.929908586582602	0.0464711116802433	0.084113071969351	0.626668760895021	0.777207815845161	0.58788060105218	0.412231180557163	0.342088108359179	1.30783538709313	0	0	0.994886658692534	0.480400830355969	0.67421673502898	0.0139382009774226	1.14005958330825	0.216530117383853	1.02634747210309	0	0.0107722049789391	1.46490096749091	0.668837733762395	0.0455703920122346	0.0124072013275283	0	0.451581184660185	0.58358618084853	0.428011476681366	0.499431098516128	0.724569579826505	0.0594991896528198	0.620785514901287	0.470578963842372	0.0102214026952564	0	2.18865807616015	0.670329755333833	1.14753046720003	0.509547402130181	0.89850435193957	1.36540999602949	0	0.733418738479801	0.37823250356973	0.390395885264292	0.439228306856666
ppp1r1b	2.2279826947043	2.62194921895308	2.39224193625141	2.06085600381641	4.07317236574754	0.54595602709287	3.66661160624396	0.690595008755243	2.51252560852042	1.82774488850707	1.74958607075384	1.64477033791821	2.04925560778539	3.30697722186331	0.0189233108112403	0.713285212913429	0.0192500720127941	0.998584259792241	0.0747503175155056	1.38367583499051	1.41356308362865	0.017987094967119	0.723130027235045	2.60264014630187	0.430483039796771	2.77798074929212	0.0155044916887188	1.54725435367456	0	2.24379270391243	0.488843757893862	1.03746152763401	2.10440727297621	1.25793296601932	2.43733996695194	1.98978982490305	0.139443993885187	2.36065113783473	0.747751432799996	1.04068099284089	0.835917010284892	1.23894455709797	1.45841095751595	0.232016569368695	1.23892310225155	2.83735687201294	2.93154876861297	2.5167845010895	2.79254067937457
ppp3cc	6.87692612279575	6.59734538771488	5.81615167453174	6.20635409342877	6.6580432061305	6.03824191573051	6.48508318008282	6.05112757116373	5.4279379812976	6.46975641435897	6.02219889684384	5.80671664595412	6.13562844162118	6.22545695219178	5.38434032029434	6.37334213683168	6.45179450217634	6.60481161235785	6.1645117651399	6.3293021277279	6.43481618271195	6.40814000168486	5.9492851243851	6.37836457184201	6.51981706977285	5.55486324459611	6.32089024359894	6.27083296019441	6.14916016867474	6.61837052458349	6.87108650305515	6.30857803350689	5.67176579473597	6.89991721426998	6.13357852633797	6.71314150234618	6.33437501909933	6.3937638579694	6.64782117727485	6.6131635655024	6.42130342801965	6.57949063454314	6.61622226152481	6.86921849322505	6.52119430807436	6.06364012986911	6.57073098266324	6.17015381076037	6.01039405419809
prkci	5.54449960539208	5.94440940736289	5.93074727083881	5.83132903450879	5.90622487872582	5.83446295949209	6.17419965950676	5.82238013724077	6.02566271435242	5.60072290364917	5.49930058878943	6.71648599994125	5.92432772412864	5.83393723307998	6.08884779999341	6.17931258643428	6.33911368432466	6.81291569935307	6.02899606311028	6.35903123999408	6.24824487144448	6.2464211991412	5.87118620529467	5.88133008865864	5.6097189179814	5.34767663944833	5.7729727348397	6.88814498472329	6.11236256099413	5.66460941196	5.83829554939021	5.4788854348297	5.13208900754429	5.73866895206591	5.90811420330853	5.78040643299587	5.7919145875673	6.26338001012181	6.42914408224418	6.14335953880002	5.9516369810002	5.87658030097315	5.86743368981067	5.83251511785276	5.26879030727343	6.83332301079718	6.52367548541707	6.57480663313116	6.31194916594403
prnp	9.29323620018875	9.48531169680039	9.87688846943573	9.358798649317	9.89915629127528	9.07317648835453	9.90040359229843	8.97740472267293	9.28339121771853	8.89386272260755	9.62170153891448	9.19698736747864	8.76902454918574	8.98110057805676	8.94639751416894	8.23173431440337	9.45931009105311	8.68882552374159	9.09653885824111	8.72173937077482	8.79057722439447	8.77163208127498	8.91584174282206	9.36465231231891	9.11329522594367	9.0383294483897	8.73989737054164	8.67569457261201	8.94711177443253	8.80014924446499	7.9551802650958	8.7046164415332	8.54151948571428	8.60342123776997	8.61300704832251	8.46171271528437	8.74827605378781	9.43473121404032	8.96562500233703	8.01223790624196	7.45748923104651	8.10392297900364	7.77164198434696	7.63844894706121	8.74330895406834	8.03853879179894	8.37296428278471	7.30487696244976	7.77935494245787
psen1	5.36214126472991	4.3596785876425	5.47488215188864	5.36964375603933	5.54881697747662	5.21112825877403	5.60207556035509	5.47854152015446	6.03784188700106	5.54616598502792	4.84656201409276	5.35245134064471	5.29955275841007	5.7117520358662	5.74429297770836	5.75992412534953	4.89985572214125	5.0119701080052	5.61886705442476	5.35028118025079	5.1830354528791	5.42471151190531	5.03188653941795	5.49388234194628	5.64972811132964	4.52748638941226	5.43932027277786	5.08536261631249	5.1098072576229	5.37626085947023	5.1226503577059	5.81121026346969	5.56174434129585	6.15463788746801	5.87785293869541	5.43778702110964	5.25152406946537	4.95881391383355	5.09608471054266	4.97018275558643	5.05815541740466	4.93416970357809	5.53167153003204	5.37860768412441	5.05055175992444	5.37414050877855	5.06353831896373	5.37932568391206	5.61619682000141
ptgs2	0.0150362871208795	0	0.0073333762672312	0.00806959444541042	0	0.307389932729456	0.0144542313244514	0.0317443158744937	0.0150451918880631	0	0	0.71355268095918	0.0248221006830163	0	0	0.0183647965458539	0	0	0	0.0115359636044014	0.0123915876402671	0.0115312921434698	0.0128695307514831	0.040563694326345	0.0159975618372031	0	0.0107155768926241	0.0342722512509389	0.011738474927164	0.121748814656363	0.0102003231601129	2.39055542141518	2.42658741930149	0	0.61642749050416	0	0.011692493167716	0	4.34083814034428	3.94094204569279	4.00020239041699	1.53862414072605	3.38610722573654	3.67524875689849	3.90845460778143	3.41211118495001	3.76310832751802	3.43017386826222	3.72483718859451
pyy	0.893056008481383	0.395053583793586	1.92825444792255	1.13457082481946	1.77779472013953	1.71942923637371	1.6559422509511	2.97781947298005	0.745613567196395	0.25207408065288	0.329760825290304	1.59397790336785	1.24223389713068	0.456915043631623	0.596470925291713	0.979023367315098	0.421946371152049	1.87223064093424	1.76636062256963	1.91442820724676	1.47778465801169	2.14042438322014	0.430018336318505	0.164788337296255	1.41115568791984	1.15807903833465	0.800488361312982	0.194739270176758	2.11449236405095	1.69748827643601	1.64869551958324	1.6089950782083	1.25958585307375	2.60774953700511	3.07460200669908	2.7286056862776	1.68089502003754	2.43488305345653	2.50036657891828	1.79251181264402	2.55070266209283	1.95284069450756	1.82028420126487	1.66725551904978	0.252770717911506	1.39410860479413	1.19691204240124	2.00456111228144	1.21891858142897
rac1	6.17501413846058	6.40753239695971	6.03909714838616	6.13712394665909	5.88869747151922	6.04232499198438	6.43369642947142	5.91611496991935	5.7391349478712	6.06870992969633	6.25718849184068	6.62034608787852	5.79270987848289	7.08163074924292	6.62308491710866	6.50273110023942	6.52852068613724	5.84541226876715	6.79202407998249	6.31054989241681	5.66872673994511	6.57320151143731	6.92878459417886	6.85347437194765	6.42929240941735	5.88494487819214	6.25863009990433	5.86999327027658	6.06206773074941	6.28564394251051	5.79470957436034	6.32342159296409	6.42800416629103	6.29703106743824	5.82913894379177	5.8442693910423	5.92959100398355	6.81981109211851	5.44387315415992	5.63937717807469	6.02932367354048	5.82889734087072	5.58816293345789	5.03731456662982	5.93359104950041	5.77613663262811	6.2412204999044	5.8818762610567	6.26884363062688
reln	12.5618634495001	12.1839693976934	13.0703680265304	9.51862531896298	12.5074281705944	4.26377474669879	10.8456454974295	4.96294392861544	9.66179192887648	10.5820367453105	8.61697642278837	7.88660508988973	6.66978548650623	11.7844157429612	8.63274299818531	7.1502524395816	7.08502841735531	5.53863956153864	1.04451883276827	7.53409957712579	8.91417493964862	2.91245889154781	9.22453253895391	3.23137687775221	1.09987176310884	8.61730348537311	8.97018148441344	2.09352900982692	1.26762508359704	8.74864644278997	8.76797166611302	3.68369946319265	3.60578938530718	9.73557812955329	4.67333639056481	8.78802787877759	2.48043161703582	5.94154170714638	2.21819479687827	1.5451983475019	1.60258714729525	2.14790696949953	2.77128245663261	0.989821164509321	1.2062711257037	2.69938501116832	1.17189482631605	2.94013761432785	1.1378846727732
rgs1	0	0	0.0450031333663009	0.174564678033495	0	0.00534336974459965	0	0	0.0166695897878901	0	0.0177710903927839	0	1.07703581031293	0	0	0	0	0	0.399884415609852	0.764233612660787	0	0	0	0	0	0	0	0	0	0.26339010653283	0	0.0174790858415692	0	0.913507333421989	0.189834171544813	0.588689453776326	3.58330124307948	0	0	0.0107369295723096	0	0.044250773052861	0	0	0	0.152024762561829	0.00468305430500131	0.0535355863295831	0.0328263821591321
rnf123	4.7184746511815	5.12652041223759	4.68449369461686	5.06000798363203	4.59902618330047	4.40422156767805	4.92088148684096	4.35203158641957	5.24572158685616	4.22262963602968	4.4402679878006	3.16365141318564	4.85420745188518	5.0032506704976	4.14670437896516	4.1868140197627	3.92125058424082	4.83925018391943	3.97140166946984	4.76537647032237	4.04411161463467	4.51004919371097	3.9959453569362	5.05056046495902	4.84110989669334	5.20939817719897	4.54622098598691	4.15072482402406	5.01164528742891	5.20174236735804	4.76545812873542	4.87334145394351	4.96435646025218	3.54472582814893	4.77957323710514	4.44923963557322	5.21541070566399	4.62840697637422	4.80314757130635	5.28533187207685	4.35787739417792	4.9652426446787	4.8605633007053	5.27608705108912	4.59296927977002	5.201203393588	5.21717943060298	4.84595602840529	4.76227897560644
rora	8.50400918309014	8.31636969752087	8.82075697792023	10.402139803181	10.1203615186564	10.1015450954754	9.00680968254097	8.36051953876911	9.23262241071268	7.33758006991932	8.46053403932143	9.16567502011665	9.71938296800371	8.77041282396655	9.73985775392972	9.84000031068475	9.15507825160233	9.8670003375813	9.91952224039254	10.341553580936	9.74308824746687	9.44662558367773	9.48224169618705	9.06846590203658	8.78765437491414	9.00273081375513	9.55557382619665	7.77681969527699	9.87531724600311	9.35684101624479	9.18720190632018	8.88067107864986	9.33129925363358	9.60256318035932	9.75866658373484	9.47426001544429	9.42737553766835	7.5998726097696	8.05501963497011	8.89652086540115	8.6970771668911	9.68054935597646	9.32680325851321	8.81171958244221	11.8432991926456	8.62180672356436	8.30874051680406	8.56875372795101	7.60721193391522
s100a10	1.43709134770581	2.08103687517807	0.103888213926431	0.0182808913501619	0	0.0663913892044908	0.0372078087842322	0.0146671813570435	0.97376363664075	0.0305911426703286	0.461013623474043	0	0.0295794345410559	0.0505708476367437	0	0.0244236005642445	0	0.0346738250715619	0.0450056364760986	0.0186755602363376	0.0244986644149955	0.0500252037742546	0.0131492187305673	1.97707325980884	0.0524840066697698	0.0457516493118964	0.244461979764868	4.96101528663224	1.63865960307716	2.50331133147788	3.80771967169083	1.87696046720407	0	4.15598070579393	3.10540620616461	1.0442675063834	0.0131399305533206	4.65597972229714	0.0409240258482156	0	0.0116589360906533	1.11727812999738	0.0905282116901617	1.08827052434307	0.0192444204175983	0.151625447449199	0.0494438464584751	0.33337644461272	1.03040671042605
s100b	3.40576974962874	0	2.99943360939035	0.817363835573788	0	1.27778433262754	3.45725528566871	2.14896913215117	0.0233779885880108	4.33437561768045	2.88270307009559	1.71969922622076	0.375844001348889	3.47137588564891	2.79042622494878	0.845006075305565	3.46392487324844	0.0505630468142078	1.88248762116456	2.29886999207365	1.52192967862927	1.20466195899476	2.02292856704788	1.93081026702844	0.0427692581851298	0.894319943274734	0.0171573834399266	1.95949244863137	0.0149263728966389	1.96751913246189	2.25530537145968	2.19284823973213	2.69118647818728	2.99108646266168	0.784783683704041	1.16937626902957	1.34277673618114	2.59129904864332	0.0231811039438458	1.47988018138507	0.0154781297051384	0.42174786136379	1.08304602975193	0.864031097007582	2.31471750330463	0.878578283051476	0.738029878706087	1.33970740484681	1.31958033462671
sat1	6.62729311122769	6.30921130107245	6.52970602598309	8.57764608457102	7.94077095808679	8.4778885280339	5.83612283524641	6.71141368393682	6.10262433092391	6.1845647582168	7.16289147704463	6.62851844770951	6.34227578656448	5.78954120891097	6.20933619063826	5.77859601206918	6.35790981898772	5.88481279524424	6.41917227230477	6.90099477358096	6.75916955212401	6.81318282960453	6.09568036453766	6.78733085165931	6.99378835551322	6.25537553048904	6.21372112851585	7.07129716719857	7.49354262463604	8.08611732520031	8.57612180404217	8.58288476424198	9.48615246034225	8.55607241462335	8.18774478913938	7.44877328944543	8.78437670763786	7.9840171258326	8.70944738793565	8.35175591780998	8.91294372061754	9.08950093152434	8.79917947963104	9.50138982038755	7.09884523890086	6.60465300045372	6.9381353268497	6.8145806715482	7.2531168071264
serpina6	0	0	0.00734945530742797	0.0105339281471544	0	0.00835118979343766	0	1.08729722053715	0	0	0	0.0327025225759035	0	0	0.0174611551867636	0	0	0.65194453454559	0	0.820065940578167	0.102029510115831	0	0.0261796726087177	0.0178116163357743	0	0	1.61517170770314	0	0.360638967622147	0.975778304171612	0.340892406465765	2.74107011226353	0.981570720210792	0.0066923710435052	0.069505367954823	0.77337738586877	0	0	0	0.0139447549780111	0.0783809936384124	0.837561791324759	0.0892499859492773	0.376931834319648	0.207819033730228	0.127847005932093	0	0.211104956729096	0.125814317966983
sfrp1	0.313657144118612	0	5.37139000862438	5.24937657477594	3.70016836829718	7.49769338936594	4.40154017450309	1.44111114610371	4.73989014325694	2.0905101263999	0.0915338698151582	0.0937489310629094	4.86748465758969	0.454102408642845	0.0929039995886623	0.439537674292469	2.93398788205716	6.22811956519471	5.74600310821028	5.3271688107265	5.29781742285234	4.63869006195934	3.85217263842536	1.8244834889667	0.783018830043504	3.69870919005491	0.173782146890643	5.05307834051683	0.544520115350399	0.544794941432071	1.53641007229045	4.16611357744289	0.127932101238663	1.00528551621943	1.3285988479514	0.142178143391803	0.0949113228242976	4.2906496400215	2.04696317482374	0.0547514607386409	0.0494069026305629	1.75300104523084	1.79366899441267	1.50536147526769	0.176320563910966	0.309046082889878	0.405320157639975	0.299905238591964	0.18341919453083
sgce	5.98644296318155	5.93796331632802	5.83130818891744	5.87897688398085	6.1506277947867	5.99569035054515	6.40460205140938	6.6440084322347	6.80730384073201	6.10213896165918	6.08232316786328	6.55877266496442	6.62642529960848	5.59070927450192	6.56680045001246	6.24038352360316	6.68406702917069	5.86249868853105	6.03650433377862	5.76175140080492	6.10536517791415	5.65705806849475	6.04059911127174	6.61800354352511	6.20627712023486	5.69783383146327	6.35445575567577	6.25948686387927	6.0681638997574	6.10737508063085	6.22701035705026	5.93828983622407	5.79051048137514	6.45950504994607	5.45064681374422	5.46814813937715	5.54848988937005	6.52302775107575	5.4014794180084	5.87585487390808	5.96334614847443	5.94543286600117	5.86650902374014	5.4575972498641	5.83378588748952	6.14580855720704	6.12460142496151	5.75534522339865	5.85374374220481
slc18a1	0.675723143255019	0	0.938493539316063	0.456689901693639	0	0.632758298593551	0.154039838931608	0.28660526156368	0.0571450297440218	0.0940073747582807	0.0142350171915566	0.0322991482531829	0.00774707822734231	0	0	0.157909609406441	0.594765654040528	0.0450525137463194	0.00998632015148477	0.696518198892876	0.0518868275210024	0.0884100203921992	0.133259228347008	0.0202607948257484	0	0.16699806084178	0.21353327987564	0.116190522112255	0.0692478778029158	0.114230322953916	0.245388663330676	0.0539692533462656	0.111107611572997	0.0422459879338648	0.133264213723639	0.0290229526775612	0.0368614813590009	0	0.0409240258482156	0.0387936546151145	1.21223587372612	0.557022724854807	0.575004132299813	0.319015787406639	0.0246686798082568	0.0780528004366763	0.150696603931942	0.153531489813761	0.271863237585998
slc18a2	3.90879207591801	5.73996154552468	3.74757208609737	3.82101840343421	0.038564360891152	3.56249337698151	3.30250136595562	4.19346573188211	3.21655425169115	3.87434376751879	4.87805230605544	3.85896514054652	3.4393511898411	2.40467871603537	3.75403533376944	3.55015402450851	4.40491427193362	5.2555006153157	5.41026635412634	3.94811722159574	3.96309317259864	4.61712152671175	3.47279471701827	2.23383274353608	3.06638254881607	4.49271842045064	3.81040966028519	1.8028763031638	3.33090160446331	3.56663880207019	3.55521763881053	2.87067599838089	3.11462016240385	3.60101129467491	2.21467903579565	2.166616059455	3.64580366029003	4.53279356599336	3.83943424406523	4.13255888700939	3.70719589978135	3.70979332956136	4.12544714044864	4.45754032635715	4.10528707601093	3.27093844370214	2.80543205797058	2.93117050107794	3.41466940594192
slc1a1	7.20359242155787	6.93782515348944	7.56578936347965	7.51749693384678	6.48101654653227	7.27177684857461	6.96754375631956	6.91571416257336	7.09576080087716	7.29226027899256	7.44984609226034	7.05808727418663	7.30952798434656	6.47649776605488	6.99434351560897	6.60326454885001	7.20487864026433	7.71202687531799	7.70624865244598	6.74366676941024	7.13877053978285	6.02118942911822	6.87327511104157	6.78592032049551	6.1503114036273	5.77770627441344	6.62667008229787	6.29843531654354	6.40009225617754	5.67839352544608	5.93933692933307	6.73849000885397	6.8399774372041	5.37455952159376	6.25251744502853	6.64787669269333	5.95701814103588	4.75779164509408	6.0339754391444	5.61428046656834	4.76198877737839	5.30369466602235	5.39945584414552	5.26296829582447	6.73482050028648	6.62887925533184	6.36179724986994	6.14334865216424	6.12402833308431
slc1a2	7.81637275091126	6.98688990330665	7.37770596007622	6.7359858339255	6.24254698434625	6.39876161116798	8.20618540391884	7.16976741847802	7.98726058371335	6.93282006663069	8.28082150942599	5.28539752084767	8.0689393242707	8.20819832831906	7.54125691019651	4.91007241071565	7.64714391343793	6.34550474377917	6.23837917186721	6.09944249648732	6.63004134424599	5.50265699173266	4.92160904016215	6.65981642355767	5.17556795314506	5.86693250078397	6.98241740806528	5.90540197647439	5.90913560502491	7.35788585312364	7.31484539105435	6.81546230402089	6.15101649828869	6.03879272875204	5.77162360419136	6.357442038915	5.17389683890574	7.05215471244931	7.0666314880258	6.70327040623317	5.09127093880884	5.47500415074489	5.55853232839115	6.18167955313499	6.32926147115459	6.23029456256062	5.74822516559644	6.07668987405843	5.25253101431214
slc6a1	9.17468432838667	8.74021569439487	10.5548858248245	10.8683742209461	10.9143040021986	10.3781097422521	8.53703378511988	8.17828447608154	7.17538933310667	7.7259118162516	8.59266021085981	8.51463828058229	8.55782349684723	8.61882998318815	8.53020142941818	8.81075855156819	8.61207782823887	8.63513526226267	9.30895101193435	9.5733854870887	9.19775523960905	9.18232981085026	9.60130217304882	8.18661557526535	7.91923167123123	8.5377509145782	8.03743740985368	6.42200119365599	8.26672714118787	7.92434195927614	7.4833559952766	7.64726005700035	7.8490097148642	8.52071674748761	8.26941540625295	7.84196808042668	8.57417746713307	8.53812178492069	8.06336968100299	7.47906452027932	7.79117745481642	8.77725996995159	8.21718966718152	7.80329001668215	9.83475894873878	2.27733898933161	0.831071051965114	1.88453661735805	0.818086891794147
slc6a3	0.00926049184924848	0	0.235947180542199	0.293761550473127	0.0325593469689049	0.267268779796259	0.0131144788971066	0.0123883679041522	0.0146029181845989	0.0227244649463022	0	0	0.0288476786043589	0	0.0215445633692869	1.04216510518272	1.04581021362314	0.0144070619456258	0.458342764207254	0.0511069040825928	0.0115253368675739	0	0.00853348214270663	0.0134647968036608	0	0	0.511046047712286	1.19354868266201	0.0254685757516728	0.52432615818636	0	0.759147192095026	0.606659588233012	0.0476889949140647	0.047026342878201	0.0186949113186695	0.0212752482093226	0.0245322021691247	0	0.0372509922895568	0	0.0779206725760858	0.203039590488686	0.701659480875868	0	0.213448756789387	0.0089597770590209	0.139127224649767	0.0398493066086582
slco1c1	0.73441820161759	0.0795953942420104	1.76367544242049	0.613755583297775	0.0421376663942664	1.48242496160019	0.0559706134707321	0.704795402227897	3.60599798023252	5.46277086902491	1.5193859019124	0	1.88583945231139	0.0786221576638782	4.80712355705182	5.05891302103759	3.65481243464473	3.28278212645088	3.82470370931258	3.04731659312334	3.00800042266982	2.72785185686628	2.69220577740468	3.93984716048529	0.138602831900275	0.167791698777462	4.12024244003604	0.0803496645333167	0.0885957639476941	0.535962355848117	0.176600177501802	0.196988816793444	0.510092294265014	0.1317020114697	0.224791194215315	0.0585423211729214	1.17993965492678	0.0463471257617231	0.255089045571712	2.0455834589319	0.216596039023655	0.468135660222328	1.15095214021775	0.166197909813178	0.21720949448592	0.787948766672162	0.161967761818767	1.4045990780877	0.375320183769875
snap25	8.91407177167368	9.12119062283746	9.42546492769323	9.94540027686498	9.70907581479223	10.1694121774926	9.21642316760689	8.84654662624707	9.1031732538779	8.90637422877938	9.28233283606457	8.8177530366734	9.3237555979718	9.09799322444669	9.16562927462932	8.86817478588354	9.1768234497492	9.57958638454684	9.40169189721935	9.58548448154887	9.18165953406679	9.31841152638916	9.37146339851812	9.32105048909155	9.26246829996759	8.83741960242664	9.16807420961267	10.3488672392601	10.0213334461305	10.359795420607	9.92161206584293	10.439325488674	10.4882915186811	10.0320276483467	9.32105542880916	9.68136824848892	9.57291192621465	10.2014746609853	9.29252637972658	9.10486538509198	9.2482002471937	9.605268228328	9.38782948590679	9.49118371089999	9.14135722281079	10.2798707185741	10.5260604170553	10.2412381884129	10.6318654099366
sod1	6.94023230468016	6.86812915391295	6.62177028337175	7.05532745122309	6.6082962260845	6.95253998374138	6.69991928302252	6.78207799681732	6.3771402379704	6.9033888959409	7.47949412134372	6.624350244028	6.09493570862764	6.76540731151301	6.79380538622214	6.22468242702094	6.18243150046125	5.0010027753149	6.78203290156108	6.56286135264469	6.42988221895938	6.98007992596545	6.82531270615213	7.26031410965794	6.9881440860498	7.14932471377946	7.12662880034235	6.40965517972256	6.92227302645621	6.81461835259921	5.68864085064909	7.01081485411211	7.077597432742	6.81169001275625	6.80392948165186	6.34160474860373	6.69899491267539	7.61259953765189	6.60799661098841	6.85712918052247	6.59736460811847	6.80598628902861	6.69069057821633	6.45183109014811	6.90379088380763	5.84335730108391	6.24724719828412	5.94460243840626	6.51890442038791
sod2	4.29105421420817	4.89601821157648	4.03543703343246	4.25582586184391	3.85945914928771	4.55052184592065	4.52224957316995	3.96405373048734	3.10841967567771	4.29129502963708	4.64723880349143	3.41995333040081	3.07928892668109	4.27715809909991	5.7993830282469	4.4220631981349	4.39930101940936	3.61013675076806	3.65609031088519	4.74866029830417	4.26784330053713	4.70549650293277	4.55872000355819	4.71718252972485	4.3790316626932	3.86603918254291	3.22873506562054	4.18263502551736	4.13443727028607	4.17129115566775	3.77344813395698	3.83946528909689	4.14369323331746	5.08302332428211	4.54367356772208	4.27423789200806	4.40268760958926	4.82531965227213	5.11308442636224	4.77044342500263	4.66132570597659	5.15164566340371	4.59208922723742	4.87539552081995	5.24391736170505	4.26298286613566	4.51462045007328	4.11271390917033	4.44505730891252
srd5a1	4.18538530247884	3.77961252282075	3.8543458024389	4.33906232575965	4.34673220846484	3.88455640750232	4.31464374670144	3.52715505756892	4.05390642469613	4.14425818869995	5.25303191558109	4.38062050817223	3.78823101256288	2.28215183035047	3.41240976334115	3.70433970653414	4.14767676935148	3.28725611107693	4.19419558120011	3.94168674742619	4.14203016599148	4.2097844456445	3.77825431709738	3.86067125066983	3.73049638567357	1.5890031157683	3.68157373877678	3.69760125508107	3.82097337497709	4.01438832460172	4.14101753125595	5.04585199091079	3.9794762768358	3.67154350098129	3.51804987878703	2.70456923226433	3.31351375599053	3.98167760175913	4.07792674953952	3.89811962064846	4.28895582061401	3.90697369244971	3.88864906279571	4.13569615431377	3.05085723399297	3.69092222973004	3.7242456710916	3.8450309248787	3.9038351004548
stat3	4.64537281896319	4.93208111412053	4.77304185861802	5.04455363763629	5.91460360392776	4.80029795703691	5.21155321951685	5.54280681964069	5.56860399079736	4.08137312063304	4.15405268033905	4.39974662116712	5.65417744353994	6.4590027793838	5.49096508474159	5.23044705478533	5.26354816174429	5.01814408373614	5.40871162329718	5.16219553193468	5.69644575336528	4.0450179282204	4.1541878427036	5.58157823984587	4.37511041714928	4.43952001774243	5.71963351412737	4.2528637822874	4.19165794817246	5.25329240025454	5.2841052450844	4.74852386650725	5.09664740024936	4.19705466960496	4.61414672985281	5.15533710242768	5.44932867587867	5.23987443112012	4.67038647709854	4.78320151470401	5.14836463995344	4.91490071453986	4.70036403015435	4.82392112860214	5.16810084320251	4.46979404710928	3.85532100066657	4.39393309189306	4.15785669523673
stip1	5.7579478436023	5.12600859052096	4.85995315386605	4.62801466865328	4.49030313014603	4.67835393569549	5.25604069855605	5.01581470300572	4.42650690583945	4.70742716493763	5.53612475336982	4.11803872216216	4.75806173046432	5.06625769601062	5.84960649181007	5.40651286091477	5.26440288920584	4.29680074995809	4.97891181039474	4.79412111054108	4.87497313702093	4.53877124806501	5.08075055729579	5.46717287231482	5.09455671288351	5.09555036758688	4.02395887166008	4.27864496383715	4.47150386894146	4.33768005458658	3.13997513553643	4.17652846969125	4.01945587037524	4.8376207685566	4.26991525535244	4.16277744600883	4.39495850206148	5.10572081509092	4.38649464987795	4.3850549210611	4.34464530853663	4.78468860048556	4.37065686144807	4.62462329433513	4.98122389389017	4.16577031478889	3.63902709145852	3.70188645953119	3.76751465299163
stmn1	8.087899773772	9.298234122492	8.98348999306141	8.83457369416386	8.57509343624562	8.01923921278045	8.67569951182247	8.63187945716072	8.37375851448113	8.32527486918081	8.26745138557986	7.9893359676751	7.87695024252466	8.72817385666279	7.26228477988178	6.4470944700928	7.59145607270602	6.7568687780999	7.58538487802716	6.94235357135559	6.97430134957569	7.10742644083613	7.06018490020418	8.70121007111318	7.54268870425544	6.64430003875614	6.43508581462124	7.9689847845754	8.09164885237021	8.48924724084323	7.22760314079258	8.71143337053972	8.55810385958412	8.41487542649335	7.72738975822922	7.74367242099368	8.28160399897976	9.08522235265831	6.99971379952716	8.0704509416764	7.39098342968642	7.73128291227827	7.74529287105435	7.51779495421582	8.04362201629342	7.8791913101711	8.21872857663975	7.85235341027588	8.6275754320326
syn1	5.26841488876454	5.40093565078096	5.3858391241111	5.65650076670516	5.10508905971065	5.78241561587246	6.10796180891734	5.15440352928876	5.26528503075048	5.37902551263533	5.95289711155685	5.20005985759873	5.55305165796526	5.77550084444553	6.07325524631318	5.42916651310399	5.27146567611109	5.64988465750964	5.81966869436571	4.92318699247173	5.29753428373759	5.35742376796122	5.1045865683088	5.31788306005578	5.29244484428139	5.60730620352456	5.39610090237852	5.12408427080487	5.45207277489059	5.72633715377102	5.41784950462784	5.66682809439583	5.63278952466981	5.43649353507028	5.1037883357057	5.01512947588548	5.74881987096414	6.03258424358395	5.96288856228377	5.30396930157548	5.12795378570445	5.10539512990921	4.96941316166549	4.6243525311157	4.97189448505735	4.96723380406809	5.43173136501377	4.88851582327628	5.36857809073869
tac1	0.0155536889696275	0	0.126245578454434	0.120830936462304	0.0321527933626312	7.17662496485345	0.537167821831778	0.0187625155942383	0.0286608877118697	0	0.0161331686050673	3.57251985465043	0.0402695988928817	2.80631353877454	0	0.775761660165557	0.229206188658561	0.0128234677735125	0.0327224014684811	1.45854421947837	0.0599310638554617	0.0603733613219974	4.11052527851606	5.58904016078972	8.35718644624159	2.93056420376974	0	9.60420108326917	11.0390993149023	8.4952458491951	7.01175391072905	4.86954523339174	0.0301802235714324	3.16558462302221	7.05092173307048	6.47553468198257	8.92221033869349	0.523308320519885	8.09570399141746	7.32024186168529	9.23130567551708	9.29871123357176	9.21923702264397	7.31545301720875	7.42629746660251	0.502864702308817	0.358940939677674	0.929665731514173	0.255395344580794
tbx19	0.271754123748988	0.988949998303282	0.198686185884276	0.62542752648361	0.856435851499601	0.830282822744159	0.136020957048757	1.26991147432697	0.292477632393217	0.512532225071847	0.117980721188259	0.557194340089701	0.0671471807362599	1.73357498882762	0.0612233822571649	0.57606181453965	0.180699366933515	0.0880080701461547	0.077941067070332	0.0463829465627348	0.0944329521866923	0.108646397409292	0.10294892519051	0.104839341385748	0.184798149618514	0.081336477518874	0.156694445099162	0	0.0724338948082068	0.121230562052402	0.121252898763574	0.076387849585776	0.0724373798095996	0.552758378172272	0.667453906182512	0.115505258699952	0.161341450402158	1.32086942048377	0.148387175532743	0.133114142395057	0.0962061145586879	0.0756708220694158	0.470354333426435	0.102245895003712	0.105920111248814	0.609246913606758	0.0407450613756399	1.33726051848718	1.83076400356342
tgfb1	0.65505593128731	0.0408761910331941	2.35115654948707	1.24015454620833	0.738013738113457	0.960983474322412	3.13559223003124	1.88791023569016	1.70057673658975	1.40592777448957	0.088730145238941	1.9759587994049	1.10631414471716	0.14335188101754	0.487709425029053	2.06439533553219	0.518283488864015	3.54330470748024	0.327206883969275	1.98325551604908	1.75400645397681	1.01155304493586	2.84026760828043	3.94466936916979	0.227058658931618	0.106071668101421	0.651524714240484	1.34773378731184	0.339153807599701	1.15236155574058	1.23521469266795	3.04018949515029	1.31743096436728	1.76368861755663	0.583273135613485	1.09360764775515	0.306099596300923	0.489707346240816	0.17555077534841	1.94236241146078	0.792310781067838	1.46503207299995	1.74812546677625	1.44247544282594	0.340756423060273	1.19610182984094	1.37191174586897	1.11185918176643	0.658369435784674
th	0	0	0	0.00291393504178968	0	0	0	0.0251545693302599	0	0	0	0	0	0	0	0	0	0	0.00800338822631299	0	0	0	0	0	0	0	0	0	0	0.392467345353263	0	0	0	0.00927879993792728	0.0034348210954712	0.00578712136841591	0	7.10014613499739	4.62138143301271	0	0	0.00210218395386297	0.0444013800308615	0	0	0.00449772769499522	0	0.153168983453566	0.197114667614635
timeless	2.25562301110011	2.8848385467527	1.91994486157824	2.27912452279686	0.530065506951032	2.03406193825251	1.72060563312034	2.55596315034602	3.1041990855731	1.4252440768544	1.61796679710127	3.07892173254969	1.94081568757891	1.06548261770243	0.162034787860255	2.85929476557189	1.82058213755086	0.478886167219004	1.81428034453854	2.34138241236535	1.87523935994572	2.90530358564822	0.701009412478608	0.102185078255546	1.75326135909406	0.476589348118716	1.03464443778487	0.154296961678234	1.71427192451448	1.73005338196868	0.897996888814668	2.30384333421758	2.08895264730112	1.10001352464735	1.51450085448561	0.340908724888893	0.299211770305503	0.63587176129343	0.814286961446694	2.48883996949265	1.85257602744682	1.70154306880365	2.58707514575334	1.36875863425927	0.158838845213556	1.6929158193532	2.44725425868825	1.49776367525412	1.13971539366482
tle1	3.99046633922542	1.65817555491269	1.51956137856562	2.06870520107858	0.588565408979934	4.19311733674039	1.23479957750607	1.72557561328991	2.90255876435758	3.44825205487038	2.93059287162	5.20433052373163	1.70202066683244	0.334502031446742	2.013229551749	4.77709298502913	5.34944030512781	5.67003576321084	5.71859611284446	4.29303418405251	4.12427121194933	4.70393666440695	4.75486509212645	3.93438200103858	3.48996648530822	4.41114955123437	5.28805589304461	3.74167160267613	4.03781508857704	5.25244823042433	6.1611606892217	4.77943613238103	5.29631824850168	3.42031804651124	3.3391246258507	2.1984679082945	2.30882650405953	4.09283841150828	4.56730369444135	4.92839388447662	5.33488748024676	4.255676852047	4.00157519391985	6.01251979400615	3.61160881781771	6.21179810795999	6.43867996495256	6.12632547792221	4.89888559255008
tnf	0	0	0	0	0	0.00319451158883895	0	0	0	0	0	0	0	0	0	0	0	0	0	0	0.66937919372739	0	0	0	0	0	0	0	0	0	0	0	0	0	0	0.164804271179545	0	0	0	0	0.206267117872883	0	0	0	0.024793914545102	0	0	0.0141297706889724	0
tnfrsf1a	0.460243442825228	2.45784847243501	1.64418656696433	2.07171601740249	2.43776164504671	1.52069213385889	2.53667582393829	0.53258387387257	1.96267463316175	0	0	0	1.72117309612203	2.81894801189942	0	0.0141375952974773	0.0101121954778854	0.712778003221217	0.227802588038177	0.0115938704308382	0.062846638776222	0	0.0329923239351559	0.0591307050708905	0.0471844907250868	0	0.0146326037330705	2.10027206661439	1.23323359495787	2.40361328768297	3.09077073422369	0.0241431701933944	0	1.03273024999449	0.313976224424942	1.32205533267065	0.668433210328882	0.346061171187033	0	0.0166589138036972	1.01395054739238	1.15327981019255	0.56462821631155	1.94120548493196	0.0223586166838751	3.18304145546514	2.02627388988035	2.40676791280256	2.18357468750725
tph2	3.03246094111368	0.0800949230055291	0.220759281617575	0.961724072664363	0.213378477829297	0.982524610047924	0.0717660598353566	0.424783668817304	1.58331839712716	0.537870545451156	2.37308900261819	0.0873164868421705	0.92236674422039	0.617896475425995	2.64043382130611	3.28132356655391	0.20798491887801	1.11332142858064	0.0783107450363805	0.443119076074888	0.351895858649301	0.0797778354521665	1.61515545852882	0.419741145877255	0.107803909547003	1.1180862990336	0.130092321542369	2.98458937770349	4.98031291643358	3.23929597843399	4.14783768380265	3.70720873936799	2.90130354791319	0.110405755128	4.28340860670523	3.7493476856383	0.978095889869733	2.80519246655848	1.61327041660083	0.449729116290454	0.66309585771035	0.633891971464363	0.817179207455981	1.87116405399963	0.0684082059517168	0.0860699309901622	0.35824030291971	1.78602682820968	1.16219119348525
trh	0	0	0	0.00191376351324885	0	0.00291419708246231	0	0	0	0	0	1.39309702641675	0	0	3.31814740344939	1.69828304816382	2.72976280242683	0	0	0	0	0.561620382503522	0.0131492187305673	0	0	3.53856600501648	2.57772166655494	0	0.87132553967159	0.526974904236719	0	0	0	0	0.00529292465893807	0	0	0	0	1.08775927206538	0	0.00190992958579912	0.0100910971553496	0.0204331708464499	0	0.563116168116286	0.232895884642285	0.0106862273613954	0.0200368768139659
ttr	0.0181811081563642	0.0385975100507874	0.017721716431148	0.344426036868421	0	0.0170332006374888	0.464981447328916	0.0320685560667455	0.0075800798167108	0	0	1.74920256757301	1.49435467591914	0.0505708546017449	0.021204894124392	0.113240339404522	0.0566417815513803	1.24287006606552	0.0241594474520275	0.273710673503607	0.48310369955077	2.61407781445085	0.0213274503749332	2.39421357488198	2.36709253011943	0.0626427154004007	1.76442825623919	0	0.875933368198648	1.09448675805425	1.52185550506679	0.00831410373276933	0	0	1.30599770933007	0	0	0	0	0.0139884875600664	0.013352428567715	0.0359555957481969	0.281609628369128	0	0	0.01486694902176	0.568346956486691	0.180063741817837	0.127354742047272
ucn	2.17085059407903	3.19448644932136	2.68403345545	3.42405231350786	3.10955246018735	2.98877610757386	2.09379305729115	3.17303162383267	2.8509380063865	2.36495672627297	2.49784200344435	1.64227505321969	2.69524822804604	3.6867228251597	3.32017978802229	2.72863258903545	2.00161527453274	2.65892071439846	2.13394617713908	2.9288796536948	3.02874293697761	2.89318608636601	2.67173064437471	1.97226143509842	1.95664996886889	2.75655215955066	2.85191950668607	2.33468725591781	3.27599811273814	2.82861838129294	1.74338656958692	1.2089466957508	1.57920670351436	1.68039997819027	2.58151997356402	2.44685727172484	3.2318940830043	2.2897837191834	1.6659179947096	2.71801478960831	2.20511376939348	1.79003799471613	1.72873379637347	2.4236951415134	2.49373032753849	2.8173346896455	2.67461679948086	2.34674163881856	2.26297819974464
vegfa	1.82562852997364	3.86335937356888	4.00325663204927	4.0650641253101	4.32185768965147	4.45792918778234	3.38588641516801	1.40841079268612	3.68231304944331	2.07417109792028	3.37430016494591	3.71916175059831	3.12454071832171	3.98697079253166	3.56412619322672	3.74816665269376	3.91421739303451	4.89038467394375	3.60070875229403	4.06958076275526	3.38517547115964	3.82519367549985	3.70290938360749	3.59878430262243	3.86500828368058	3.76856535771737	3.67299189869303	1.02955819073049	4.2089413909993	3.69308400599026	3.40351860400951	2.8493846325178	3.36534273781849	3.67722959875388	3.79349640771225	3.19869545684341	4.42563144034854	3.41239960086274	3.67055700244741	4.2381822987302	3.86869585126996	4.48505361037013	4.51674343586733	4.00070323257988	3.66447658260448	2.16925254885963	2.86540675495564	2.70463783942434	2.59507943051689
vgf	2.65744635098492	4.69229640942329	5.55440026099951	0.777417005298207	3.77035157236997	2.3087338183584	2.59918774292484	0.0942331776954312	5.27116435370056	3.03357972036598	0.0341048038934313	1.82202438225587	6.06220812937809	4.28815696950168	5.73751910190663	6.03468611757207	5.95221226025376	7.48826608676043	6.60717096187157	6.78308678512214	6.97238775597472	5.6789706867155	6.498656779697	0.388448234515296	2.63913612241419	4.51685647647852	6.68260057894161	5.62930943560239	5.92700015463342	6.12480990187529	6.23124595279661	5.42282390854356	3.8962456455844	5.64168420589363	5.54718516435328	5.66711317947086	3.95560427614962	6.54182305142126	6.31231307765075	4.09572315084522	4.0586313532373	3.76162345101986	4.07207649597586	4.53852174946604	5.51677035684894	4.20307008676605	4.87426557076449	3.23369821244771	3.18604597053823
wfs1	2.18620913677646	3.01487008969414	3.74618297178503	3.70547163142342	3.61507867936409	3.49859334565824	4.69077142865254	1.89724813283779	2.24119833127226	2.88281336535187	4.01742739741624	4.30208425936745	2.86374042297595	2.34641722760128	3.37552937776498	4.20253245084313	5.45706582739015	4.22942831000499	4.41402790202492	4.27488619437265	3.35036649338501	3.32229573329931	4.6458685224993	3.88945546492331	2.1532701752841	3.14861202391161	3.71299886440723	2.0389948544059	2.22963932360351	2.84694100848783	3.45748366261009	4.95864661311816	4.03513591478202	1.83729668894573	3.03619336277601	2.95534537346149	3.06490612623345	3.85712657715758	3.52189950315688	1.80121917764058	1.59769229894763	2.4873969756357	2.84823128538472	3.03163540194153	1.41449835358171	3.61855595486761	3.07268422066229	3.07236887534979	1.47965275163247
wwc1	3.05907436086706	4.29578230310307	6.28477450998288	5.54428383008347	4.99888382405581	4.75059289241846	5.88454190191968	6.16483272902277	4.99576208659954	5.36032827895667	5.67976185496338	3.73763636353641	4.48292538389613	5.54726642666378	5.59881752507719	5.37142002266954	5.88393427028468	5.23052252632474	5.46846132787855	5.60145379886982	5.96792637685029	4.05684603336416	5.35944512613811	4.90149373099675	3.56905221357026	4.29624726518662	5.48872341603611	4.60370775667764	3.58987264358481	4.00220815738775	5.04606449234012	4.34639487324578	4.66332674213445	3.75893866734595	4.42638533212773	4.25202501754132	4.73573060567873	4.15857996056472	4.79534367576023	5.21191694380084	5.07996407363156	4.43731504116423	4.86873792241288	4.69314150567873	2.45160861435525	6.28313672302214	5.86072160039103	5.94722255103894	5.91714769982532
[truncated: 26 more columns]
