# Supplementary material for: A comparison of anatomic and cellular transcriptome structures across 40 human brain diseases
Source: PLoS Biol. 2023 Apr 20;21(4):e3002058. doi: 10.1371/journal.pbio.3002058 (PMC10118126; doi:10.1371/journal.pbio.3002058)
Supplement: S1 Data — (ZIP) [file pbio.3002058.s009.zip › Input/Cell_cluster_disease_matrices/cocaine-related_disorders.csv]

	inh l1-2 pax6 cdh12	inh l1-2 pax6 tnfaip8l3	inh l1 lamp5 nmbr	inh l1-4 lamp5 lcp2	inh l1-2 lamp5 dbp	inh l2-6 lamp5 ca1	inh l1 sst chrna4	inh l1-2 adarb2 mc4r	inh l1-2 sst bage2	inh l1-3 vip syt6	inh l1-2 vip tspan12	inh l1-4 vip chrna6	inh l1-3 vip adamtsl1	inh l1-4 vip penk	inh l2-6 vip qpct	inh l3-6 vip hs3st3a1	inh l1-2 vip pcdh20	inh l2-5 vip serpinf1	inh l2-5 vip tyr	inh l1-3 vip chrm2	inh l2-4 vip cbln1	inh l1-3 vip ccdc184	inh l1-3 vip ggh	inh l1-2 vip lbh	inh l2-3 vip casc6	inh l2-4 vip spag17	inh l1-4 vip oprm1	inh l3-6 sst npy	inh l3-6 sst hpgd	inh l4-6 sst b3gat2	inh l5-6 sst klhdc8a	inh l5-6 sst npm1p10	inh l4-6 sst gxylt2	inh l4-5 sst stk32a	inh l1-3 sst calb1	inh l3-5 sst adgrg6	inh l2-4 sst frzb	inh l5-6 sst th	inh l5-6 lhx6 glp1r	inh l5-6 pvalb lgr5	inh l4-5 pvalb mepe	inh l2-4 pvalb wfdc2	inh l4-6 pvalb sulf1	inh l5-6 sst mir548f2	inh l2-5 pvalb scube3	exc l2 lamp5 ltk	exc l2-4 linc00507 glp2r	exc l2-3 linc00507 frem3	exc l5-6 themis c1ql3
apol2	2.43627915614716	1.19621694125496	1.87006627328901	3.64148727274831	0	3.14287397783607	3.42649405788772	4.08003635386555	3.27440395392448	1.79555339482868	3.90131658442163	2.36447809936699	3.31638445091243	1.77039887065128	3.42562595166192	1.67683534183754	3.95186120120414	3.09715699935836	3.82590276283181	2.8612954094439	3.40383464599403	4.19548951489154	0.0237791418302044	2.77537579724432	3.29629299831496	3.55645047753979	2.91898963566916	5.26944181200628	2.49306598648575	2.67495498143469	2.38339717964341	3.03576599939796	1.04439899478509	1.3294835734129	2.62405163856389	1.97530541679224	2.20959017030309	1.99203586683647	3.05933569310599	4.10972522010051	4.22731341230935	3.03710394832109	2.24389090264527	2.31649989493855	2.84067259225082	4.42924019932196	4.29490309398882	4.21890620884884	3.80331708011795
arc	0.00730518655867769	0.174359254351243	1.11058727269626	0.516073423644135	0	0.416266126896191	2.02681357246497	0.00918421233536372	0.00657468168240267	0.0348784730009372	0	0	1.78306759013456	1.79791022571578	2.46065373559245	0.251997438494338	0	0.0146627185308764	0.0116211936426817	0.861472860534524	1.06510473784508	0	0.670479301587723	1.4399807512932	0	0	0	0	0.0605420318583931	1.57702826554551	3.83819032452929	1.98825230276184	0.0979127453677432	1.16846262964001	1.31553310707486	0.266732695463246	0.125092326670503	3.25036884616176	2.05305290856074	0	1.65923526262578	0.239995379394604	1.17815718191634	0.00546808277876079	0	2.48457916128156	1.90363501893308	1.91560164352386	2.28118342186899
atp9b	6.79824600692459	6.35313888403563	6.93443783057322	7.13889052860365	7.24634461638978	6.86318123318941	6.83409428830876	6.9966601301856	7.16982210556421	6.95031991436772	7.06341298677566	6.63107182427334	7.26216138638214	7.01559323861335	7.12445417918454	7.46334510829708	7.5971594282618	7.76123413710846	7.73730812594608	7.46268229661839	7.11642932466718	7.27587372686821	7.36093879936732	7.02961421919197	6.65662836367491	7.00021210566253	7.39828460677351	7.06416093555935	6.93412900242771	6.91703128271587	6.53073436416953	6.74581157936092	6.44592016854649	7.13033961015622	6.98757145102803	7.06806648033055	6.86061287953825	6.68403870292996	7.17748063321096	7.13812544945117	6.5135348026996	6.78071573436828	7.01447793023432	6.7875293688268	6.89702582082989	7.70036293420308	7.50228262035923	7.54671584781451	7.07221655009218
bche	7.39403609937869	0.0862361309204089	1.21328705281913	0.297643896874392	0.165715481130467	2.49470807276978	2.8465792753622	0.038946934518289	0.0885024019433771	5.72315197625761	4.15123256123797	0.416308905396957	2.79035835663867	7.67643400042771	4.20145865482034	2.33321425580044	0.0720512892512886	6.66259732802392	2.04655221366156	2.10837762058636	6.12334300095225	5.29924125549976	0.970187490703146	4.83022307160086	5.20666658476498	5.40483594339066	4.75113439497177	4.58450720570202	4.93726942138321	3.44412046305855	3.53527983271392	4.59280927258689	1.75083351101018	1.44349081750829	3.28406138110602	2.72108750925725	0.101880082239255	4.13404381999754	7.76423502991371	6.25003565575935	6.29196941446735	4.32305842624649	2.06030568944935	3.85946294912757	2.38340163410652	3.15883751092567	2.2142221031464	1.23795904090566	0.177831285288851
bdnf	1.60411931288736	0.117013517461891	1.13183785473556	2.63132239368278	0.042137667795433	1.50513302979316	0.00977989723489728	2.12267260619123	1.21933931305139	1.06487949793565	1.48449520547375	2.35275486830681	1.29699318809705	0.0385364110629384	1.02701608135321	1.15627234788961	1.87623715869358	1.89468380011402	0.0589226894715549	0.714730063986588	1.49582287947894	0.0528839998702486	2.92854447939007	1.65000417840232	1.39898014001586	1.80490754275535	2.01005623954917	3.54910675008511	1.67654785338106	0.457229028671912	0.417435536216551	0.305926644883062	2.04598640969415	1.92606147285054	1.13662258592153	1.36260156930674	1.0458083422295	0.957046065069894	1.24019747271488	0.0601359907939103	0.641930626211981	1.5513572816801	1.98800834950229	2.48548935041511	0.11573505725042	5.03944109731091	5.96570171501544	4.24158082552557	4.90216397541218
calm1	9.9233154505288	9.99744343327995	9.57880496332887	9.84009133947668	9.52431172739371	9.51748810496665	9.88047340264452	9.77249306442741	9.25008851301366	8.93519304852074	9.88693143810555	9.60116851856651	9.0298374170136	9.2991035909669	10.2820556344531	9.6701127021034	10.1875604199436	9.00659200926902	9.84552721554445	9.66710373411026	9.72231727303134	10.24670746956	10.2783518813431	10.3948004986527	9.89487231797128	9.74942649727429	9.89611878445402	8.79113748647739	9.3133084422041	9.28968002732363	8.71885066207531	9.01149200481254	9.09841482025099	9.19588029110317	8.99302526335607	9.17636541250604	9.44324609841591	9.60564711282121	8.77823092117375	9.01850398924909	8.99284460749637	9.17651252283539	8.87138626681542	8.72358449917022	9.52138823999094	9.47909391138511	9.79289194623282	9.3866415474406	9.67668472254719
calm2	9.1989778193605	9.76190338655733	9.18776799443527	9.61734366921814	9.33401131906323	9.48279061605313	9.55722741341279	9.85374760028659	9.12325776333823	9.08132311494226	9.74469813707367	9.95773602041624	8.50317936122439	9.51321516072584	9.90306328319997	9.27851078887993	10.0126717434097	8.34038779634213	9.25896922552977	9.88497988058786	9.12208614240358	9.98258551370915	10.4583084820275	10.2085972425742	9.69235832165093	9.72039767010116	9.73092384819342	9.45384080776734	9.30732924541304	9.14977404278768	8.12913410252164	9.19911994206323	9.21388017357049	9.04792167367774	8.85222642578344	8.77386482347642	9.00764991690033	9.02828679569006	8.42850799425999	8.1672635810053	8.12548424734005	8.9115310072094	8.5087423855719	8.42836687315917	9.2534641332645	9.67787957991775	9.99249908971609	9.59841117471324	9.9032531274344
camk2a	5.16182816796399	3.71081517110233	4.6906369584656	4.78156869506079	5.09087794081886	4.85543157624481	4.70865587573101	4.56105196779377	4.91264291484559	4.3683556904701	4.91762471130208	5.04356612021807	5.71442573886552	6.63954603250932	5.99757182030817	5.84781700429135	5.83103352449397	6.40690335337547	6.24687287105964	5.17892407964093	5.77354128502749	4.52750737662169	5.79109933301909	4.92156582191866	3.94960611355419	4.28106945408896	6.12822583290734	4.87211837987505	5.53491869520774	5.44221614116131	6.52292209183761	5.66571487121552	6.10062631164838	4.85378486959872	6.45746002606554	6.03200735817335	5.62324767379824	5.09345526597359	3.22931358465385	4.59927293494586	5.00569528779357	5.29630048280775	5.27836027878991	5.48041125539476	5.55989253370298	7.29663883321947	7.00986841113418	7.4912786065946	6.77530135392183
camk2b	7.50134515672573	7.27078273066726	7.12040946825907	7.24118668707322	7.21789440589255	7.07480264476871	7.70626052476508	7.39582070270712	7.50494893117122	7.15899552964303	7.50115020062002	6.65810947203551	7.49296048627839	7.74587317400352	7.59146413344614	7.292398616821	7.40240521053387	7.63296079881303	7.5066716612677	6.93963430129496	6.8875956942299	7.17219619683399	7.39557539573625	7.48791531321331	6.44149399366251	7.008385514259	7.57805182219464	5.60145647020397	7.13859475361513	7.33700944942385	7.21583245710934	7.05101787791111	7.16229126318144	7.16565027402291	7.03380255440574	6.76460321786534	7.0946450049469	7.50697173407152	7.7612897119561	7.10092580204205	6.76853950169054	7.14176725213644	6.99670139479742	6.89194720870486	7.08446427330007	7.46010184233225	7.41854762095374	6.8827906478534	7.03778975983186
camk4	8.40630334305051	8.9810854991495	8.12894982360453	5.99183724312166	7.56930451355392	5.93961089331689	9.02885068258614	8.64695929031951	8.78724271597426	9.41921653345554	9.57363018195663	8.86176189801009	8.04586054659771	6.34980505242233	9.10079253780276	8.16154883794874	8.49019538257465	8.13354916149598	7.54493416716328	7.493640764248	8.2164079559367	7.70745871049685	7.51097067112618	8.41635796191512	8.41365790673105	8.59968054289149	8.75293616535452	8.40596992967669	6.82684944021708	6.31644646977157	6.51183522257298	3.83217364202141	5.26909747141082	4.59261053783411	7.90041794108541	5.71715698402465	7.04943429931426	6.18896869599582	7.25645598796361	6.97139381282771	7.3173459570006	7.09372085527578	6.59819228030084	6.70513377629587	8.63122789843773	9.0899373010656	8.52757365518024	8.8285124865895	8.06207019989167
cartpt	0.00871091885441427	0	0.0118049492644095	0.353901884995679	0	0	0	0.00952327780881623	0.0115014926183317	0	0	3.02347205046949	0	0.0438029556514901	0.017019172496998	0	1.64007368378344	0.0135135405846936	0	0	2.20348636099507	0	0.013526420879468	2.63242800792958	1.56331462332476	0.0210655036066341	2.43719430348187	0	0	0.00358069611103653	0.774359347561819	0	0	1.58312260691434	0.725142462377526	0.0276542146978357	0.0122677849718103	0	0	0	0	0.738929464920993	0.00841813019382299	0	0	0.216431149806139	0.00873527244692792	4.84610758894441	0.254990379026817
cckbr	4.59225919143183	4.19136238588211	0.758618648059798	3.3389989613839	2.71510341492465	4.45610707093558	0.0479856009703199	0	0.00855084717132775	2.63895780441727	0.0896242753804564	0	0.714906454511194	2.763409352208	0.075813173333292	1.96477899698745	0.0134635690405517	1.30983583267558	2.34853572616932	2.42370289887884	1.02438338618042	0.0736908427602257	4.23097120503932	2.2043185467875	0.761687621923379	3.46777202311682	2.85025608214483	4.67036388381033	2.65596405884351	2.87748461567628	3.31277456870272	2.85991052568393	2.07763462448597	0.289725369705292	3.634499175525	2.57446671542065	4.32330060500972	3.93694840286893	3.37824702647684	3.39713594613697	3.1101544360649	3.28508911858592	3.73029593630346	3.85334691992906	2.32433070483915	4.68579019783801	4.50576408205005	4.13683504075087	4.3950566418571
ces1	0	0.274274599675858	0.180140069565495	0.0157007041966725	0	0.384037020370036	0.0127033573681395	0	0	0.228653712463245	0	0.825543126879206	0.16295147481308	0	0.0965571326615522	0.0745326897527011	0.861169786810857	0.0139382009774226	0	0.00347539914263253	0	0.0111007558078189	0	0.0821372377390619	0	0.0252090541782386	0	0	0.0480924001140637	0.0769895026652967	0	0.00997884980907969	0	0.00750149112757016	0.0206732657825901	0.0232187027669698	0	0	0	0	0.351179236209004	0.00392915822514358	0.311591976235959	0	0	0.00817187261244723	0.00478298170080495	0.111179731357226	0.0213097778746176
ces2	3.67953516014254	3.62885464976003	3.65926903331695	3.54564965640324	4.08341567182892	3.7818667186175	4.31832277119715	3.8011360944023	3.28157437327842	3.48427452970029	2.97600135830635	3.42086098071883	3.11740813722642	3.89805701157011	3.78812585302421	3.36245726423667	4.12076796583575	2.9868040957182	3.53806790746816	3.74612236541792	3.56861806541406	3.82286676418645	3.8206927257041	3.61821997562831	2.96952701644845	2.33599596295539	3.93486236725472	3.33534290130635	3.22818653617517	3.44995193885237	3.49215635101284	2.44770507975323	3.6737834383887	3.96862292999176	3.94148196386898	2.82020592651654	3.47050732110273	3.63694867580041	2.95002340568248	3.5175390082733	3.66377554164311	2.97837632141209	3.37835264059838	2.57507194217539	3.48003486713374	3.14346933942006	2.73851882884217	2.81922897335508	2.72329052948756
chrm5	0.0337944263292373	0	1.81773915549676	0.23747132903581	0	0.0358316287871358	0	1.26753471941783	3.66116854613664	0.596422243485807	0	0.245522435486645	2.89923276858183	2.7325259112449	2.58292309690516	3.50677760985282	1.8104342604985	1.50686740026032	0	2.25783637606085	2.31135695236156	1.5842165788544	1.81444612319646	2.97364724969573	0.6301474035683	0	3.47090887496666	3.63483990175156	0.0487039950548285	2.75970344679135	3.05956148035185	1.932365129835	1.72271606994153	2.04250518766379	1.55770399111695	0.372616529241822	0.392177246466836	3.93284449592783	0	0	0	0.360124322497095	0.727262087001363	0.97532482936952	0	0.897470843333262	1.62672849244414	1.15406624252531	0.614245346381277
cnr1	10.5546348944017	8.57591206820211	8.81603932468993	6.69803924168621	6.830030899881	5.02137356460214	10.4455580828166	10.754731368731	9.77611287325705	12.54352754063	11.6408834315322	11.0226313582417	8.00098250137006	7.38976898827717	10.51241554828	8.20696305599118	11.4153414335262	8.76329736544518	9.58165930861166	6.8431220888172	7.93269192896906	8.57985632838466	7.23066608043305	9.64788020019124	9.43470140294268	10.6528718552678	10.562521967009	5.46016097889208	4.32121811425769	6.5207846054964	5.95835643755652	5.67003046171673	6.53849982989386	7.16326222201131	5.60710775162525	4.57253016222005	5.6068567361192	7.72309569992963	6.49720724928006	6.85073567635476	5.3237288966267	4.42395190562718	6.09104052841482	5.06924330427027	5.58213806670802	6.6762533017451	5.75720730643329	5.86127602626514	7.09583583074106
col21a1	5.22521165245127	0.519685613396853	8.81438800378401	3.44149290806324	6.34716647966528	1.52230041391305	9.40902878929643	9.39959379388558	9.66524108529703	5.88302634207539	8.07285789492838	9.33707258550086	8.77657795860511	0.855018540368849	5.97779190007512	8.09753657165973	7.52892294777789	9.15955221265354	6.04318164343234	8.74423445683398	9.28097338752304	8.32045331142502	8.62381816765965	7.06721669933715	8.83390158946864	7.82919331727066	6.70553275883138	4.17883119921581	6.25690346280616	7.88870480330246	4.95506887696183	6.49177520632783	7.7305420021566	7.94604858218735	3.2567305482208	5.1795697043461	4.03459836973716	0.542637731996113	0.886069285903231	0.917859745533853	0.861887732508768	3.46048613176816	4.39457235755969	0.891085734100861	8.87009108528752	1.03693307152796	0.545863522868307	3.75543132774305	2.93645256492389
comt	4.71698294036092	5.23811043773794	4.85130574742337	4.70550698665974	4.8247070692983	4.49822597124815	5.15809772969213	4.84269780562902	4.59186698142447	4.73425075669108	5.28164706874994	4.13179318230599	4.59715838515239	4.4757185824781	4.78678107775633	3.89123932483789	4.9474841955775	4.76245236277331	4.21145716355986	4.8537156613453	4.70471878061222	5.39895491267723	5.39117951214907	4.93896049163557	4.55671222462703	5.38041122685287	5.12340874444953	4.51783193705103	5.06712114495953	4.90211328906587	4.77438821457929	4.49740677171629	4.30437384783841	5.12470174794551	5.15562757300139	5.15962305080241	5.0271573255258	3.25170712689668	2.48440318111598	2.76736093306493	2.99973488042763	3.91725682636607	3.46156365729131	3.54614054349603	4.89748866395415	3.43109860055447	3.73390538825709	3.7630238644838	3.70607065127879
creb1	5.62042893697233	5.54711138788025	5.38489009772423	5.96813822653225	5.16810967079989	5.65165333462713	5.61567318381702	6.18618319004835	5.19738734867836	6.0526951979844	5.8066068453378	6.73300108114759	5.4637839532853	6.06679981188249	5.9294354867358	5.51298280731489	5.63048585196094	5.86498194604933	5.97206145172769	5.77446818217151	6.31379981868916	5.6625829326889	6.02678213618049	6.49722721234765	5.63056651917062	5.58458434483951	5.69897686080533	5.24080544904271	5.62965037534296	5.85091016081869	5.91329634629257	5.48440885285824	5.05407093091461	5.30593332260438	5.19033316744091	5.21706937356021	6.11675045802637	4.22442235870183	5.70951314434684	5.56617371218385	5.25520801008799	5.91228938559632	5.53198243226717	5.62350608447317	5.59261579973773	5.93236666256374	5.99617426972996	6.01250163221301	6.05562213391632
crh	8.60645925491226	7.16443030617767	5.4060495219318	7.53503348132512	5.11118033308604	2.27591321649442	3.97630772334214	5.83769655021521	2.80718488012155	7.98114425766427	8.77233767005533	8.36835891056659	2.78505080518531	1.51349680944245	8.55873141412627	8.4093714171904	9.63938123017584	7.7957169543335	6.13150079470647	5.11186930150405	7.54390954723211	4.19433530923961	8.12061787957027	4.3243505090397	6.9811825119205	8.14541354827997	9.40342836321541	0	0.0105779676088758	0.0169169435974754	1.43909489480536	3.31472552426014	0.0212421535428763	0.0311232042712382	1.35149716904624	0.028361926703515	0	0	0	0	0.025421735357611	1.40074120410912	0.0347891008358857	0	7.28948776367069	0.250780922255997	0.0127515434422347	0.202777402281909	0.308663642781473
crhbp	0.108126957520261	3.23812521081549	0.586761775110606	2.34815283365649	0.0663510464187311	3.42086753828008	5.31833645209166	5.00643156217341	3.62952027362004	0.667111074166184	3.41121417295195	0.0715734867696516	0.325715502723871	0	0.0396760854764425	0.091956676990003	1.90891239455711	0.628478924096946	0.0491905601017745	0.756762393907196	0.0946982798861633	0.472996363079766	0.0433378268846686	0.023798597708028	1.32462600151567	0.020317171827739	0.0586801128297937	9.6878178555931	4.9473031199812	6.02820815614013	7.33030705225356	5.8032395209636	4.1031639239588	6.75476580730728	5.1606988508315	7.09652553653717	7.01415181588709	6.37372659076447	6.71738312933563	5.87994168986598	6.37745059187799	6.31489024865021	6.47765680203895	6.55538765256212	3.97235491080754	0.233957801016715	0.198132975775838	1.00518264364712	0.288697681184543
crhr1	0	0.0487390906854994	0.0612503968405842	0.00263198337794289	0	0.139533391327179	0	0	0	0.116015920370333	0.210901800344826	0.0589440758560806	0.0856561338060539	2.03118780736851	0.247540281007746	0.109308438220663	0	0.107681613828671	0.1736349335861	0.123057210907764	0.0111669216839772	0.330162774298125	0.147249759726637	0.0694956230744088	0.381691697651886	0.161817662738147	0.449537178862865	0	0.0186770627030838	0.0806914199678788	0.0867104530923496	0	1.03184182052955	0.0174635654332161	0.00416870813343492	0.168705208559349	0	0	0	0.176684062500153	0.157252529991539	0.192249005593871	0.0355890453522238	0.00863965968542992	0.980968885708568	0.520136167494491	0.459625569914779	0.360472922700949	0.185967610327273
crhr2	0.200297959595041	1.57394432208114	1.09316482761278	2.81307438325264	0.679553567266801	2.56402363422473	0.120890905932375	2.60099121799332	1.48976566789085	3.53633394095124	1.38460815990407	1.93172497969374	0.251942018340803	0.0414329876579812	4.46941736412839	4.26403159007369	3.79549752155759	0.248178101475698	2.41448950472434	0.817572842112782	0.919618365110103	0.0572478474359627	2.60642353693685	1.62351235159217	2.23046367115972	4.05007003981541	4.41474582764196	2.94878135995758	5.25453304124437	5.36088835726223	4.04901979031189	3.69944486891766	3.68312210470524	1.43639621823307	2.77947661689184	2.75659564174932	4.97971843114581	3.69183273504651	0.0261329870588839	0.0858376620689463	0.487348144480778	2.76230106877129	2.93147784131263	2.30703964169743	0.0829208979370724	3.51210551547869	3.67945476640261	2.81151608219206	0.981225123455479
drd1	0	0	0.927526591828353	3.93073957993495	0	3.62181707197178	0.612211566869704	3.45639751815883	0	2.3185169268753	0	0	0	2.2640138375536	0	0	0	0	0.324244829336885	0.00418990043636004	0	0	0.0121599843182465	0	0	0	0.0206016236530151	0	2.58221108517527	0.636828199767556	0	0.00745608744927735	0	0	0.370220345314817	0	0	0	0	2.00921416476758	0	0.262953684788064	0.0538714302231667	1.14542857486666	0	3.55026960262471	4.49919151243152	1.97032303548195	2.81640818665404
drd2	0.0624945395945811	0.330947777623237	0.646945694357769	0.638524416073102	0.0746460956981202	1.05404911016563	2.10766048462726	1.2172285506252	1.96486059033256	3.14773110133042	0.0541786888220044	4.4755788325604	1.49144512913291	0.0487273299365684	1.90445054798738	2.02265141988358	0	0.719919012065572	2.56824136066058	1.89166734793518	0.181001918072081	2.3945004557692	0.488301869212701	0.828982927749978	3.25252085978454	3.47975087122272	2.33461628366248	3.34030499063222	2.16027443765285	1.42794950943381	1.64361134942226	0.035321742559783	0.479970471922103	0.0760759953040631	1.04050904003532	1.79490647599768	0.0473219194103573	1.21117651425911	1.15139603476009	0.100798607913686	0.0308416429118003	0.172659527757092	1.15942875094695	1.82350170900832	0	2.41187977727802	1.12470505932657	1.94961042181087	1.91648654262934
drd3	0.160322933351402	0.0903418671198653	0.356986131998426	1.13492556526632	0.316418449613547	0.226361182429317	3.38298545985395	5.07443250940308	0.758766249280355	0.157360214362103	0.0908757683450562	0.105839379880996	1.86858396371227	0	0.148131931784007	0.428086740798655	1.15752785040798	2.99446534491872	1.83090454095118	0.131330039279381	1.32892840439269	0.186392528956398	0.39222524123869	0.133358837903937	0.162043568840452	0.121727671031929	0.335203790996443	0.148381226824852	0.285920643619387	1.03348739319671	0.13668204232114	0.182662591674587	0.147990406762445	0.375753974528778	3.18766142353351	0.213558784765546	0.24772371154091	0.125071183044009	0.16313834842598	0.137227601612465	0.0958509436095274	0.315907591047078	1.07967597619795	0.248608329135308	0.180741650525465	0.513331540080519	0.113077939283881	0.375731002725081	0.279737511461798
egr1	0.478708830163701	0	0.0343373530711192	1.41432757458112	0.066177427294639	3.25918118377672	1.77714394160963	0.449772255464461	1.70303713277669	0	0.0193106295299075	2.4869981274855	1.08597991898777	0.083120460803746	3.98481290064776	3.52812264846371	1.18284497360319	1.8418800751756	2.55654166783961	1.62870663020495	3.30744463811143	0.867470999901983	0	0	0.0327355316829306	0.0564886819218418	0.594951855419555	4.23787983075331	3.99377421579513	3.89412886545847	4.63251494469974	4.61435599419253	2.7880063461423	2.17183419926854	1.80399086730013	2.59742759680122	1.09633786583435	3.58533551179285	4.22085813456268	2.69129102128437	4.19823357592607	0.241960083925598	3.27712892924495	2.96233625089544	0.520104933876555	3.31228446295847	4.00707294876569	3.04151522317181	3.77452972309785
ehmt2	5.00006356734978	5.9927607279168	5.79052079524605	5.66233511986599	5.7470688543767	5.90703437704927	5.59691517105732	6.03546247719919	6.09978962563799	5.23469980776583	5.78817070601912	5.25898090510348	5.87567072662079	5.7139860840328	5.13782030807776	5.72298590212809	5.43114387600707	4.87277213387424	5.20861870061133	5.84137086424153	6.07862306958662	5.50525707146885	5.85119808903011	5.59998006723514	5.48053947949816	5.86525322042448	5.6767407431322	4.77160250369529	5.5548000222196	6.13954193903874	6.00229768997737	5.07585818486178	5.85562474296193	6.11702672729164	6.49955365196138	5.93495188634827	6.12606737846157	5.60433913466989	6.34978987024187	5.77512009267202	5.28874945448644	5.46319672577235	5.7913197201955	5.43732130061925	5.96335389437851	5.50191868989494	5.20474914716413	5.00010323916988	4.62334131994429
fdft1	4.4814474922175	5.90239682258664	5.64534975991157	5.95672183987364	6.54803381610248	6.806091753443	5.67290700854765	5.73860410593761	4.51684218957602	6.88373040709706	5.23908025925072	6.2423264011801	5.70643440650138	4.84650685527055	6.68947095962861	6.4500492333691	6.6667379900867	6.44771919464826	6.70719870099479	4.60242481043215	5.54468073281171	5.82360926129691	5.91953172979369	6.11376716560225	6.99508862793888	6.3526220655642	6.07767369192498	7.1337903674275	5.70006845384279	5.40193827603538	5.55402302010142	6.1252223039545	5.61130489647688	5.10725307057981	4.45356893850814	5.74344091412317	4.77070115311118	6.64496591669599	5.35235210963952	4.0268363475356	5.11526967635978	4.79466903061721	4.8548997919162	5.55943582967768	4.98157869784235	5.1581426994757	5.22411052360385	5.50590712185896	6.25289265085065
fgf2	3.89607583631177	4.64017526285525	4.30527502249614	4.12050242339434	0.304610683621543	3.54673444919101	4.22507606737197	4.63867964188781	3.45021222988464	3.59152716963338	2.8196290503736	4.39164625548004	4.83700164174483	3.00990917991148	5.29704657841734	4.54215171365102	4.26261135614688	3.59572906996023	4.17169540797429	4.0406713027182	5.21148775264458	4.27553208251336	5.03883974969674	4.39545284357211	5.57979239407995	5.03633540076847	4.66375903007114	4.43256267838776	4.47780901604207	4.63545233963607	2.60131780092294	4.27592621190117	4.45850871346846	4.4374254166775	4.11297044178967	3.05025428494231	4.36507844236765	5.05248716197799	5.03019130275184	4.12315522872853	4.56521334842356	4.24331232320015	4.7890908401601	4.23087645976091	5.75175386725684	3.75279390501896	2.87828197073544	3.27043748906177	2.97303038889169
fos	1.29103167660211	0	0.479824976052187	2.5515116790776	0.0985512485476984	4.88090524675205	0	0.0260073541706945	0.269953459905112	0.0235151914601255	0.0559386521693739	3.3084079064884	2.40608612636215	0.0945872203002835	5.43553208625959	4.24493977131542	0	2.43212890262429	4.00057578099544	1.76021521400486	3.04199383470741	0	0.649205726074685	0.0440758869421023	0	0.360250013942946	2.54944165049752	6.2652482874642	5.06035450836241	5.99528075207958	5.81429327219714	6.67912970430817	5.22349080795317	4.50841407718153	2.04254529229381	3.71890419336161	4.0194880933278	6.12980582351958	5.58834493122487	4.46978892833162	5.32708004783861	0.610753130039181	5.43954777604772	5.48033465058821	0	1.69776094464526	1.71142038236802	1.22937888600244	2.96021985734827
fosb	0.0230301593097241	0.0439848577413861	0	0.377719860298607	0	2.11977200242521	0	0.00932657590255395	0	0	0	0	0	0	2.78433341949177	1.78831345102802	0	0	1.07816521187169	0	1.3359051870713	0	0.0131548113366928	0	0	0	0	4.77613430872879	1.88481637985675	4.0057416503218	4.12097690494966	4.06588102805149	2.06893003571868	1.94935626121432	0.305233543608734	1.31023819991516	0	3.52775048333995	3.60621977026656	2.59467202510807	3.46195565629967	0.227834070615127	3.55258479807667	3.68785329556836	0	0.900791683698857	1.92336527562995	0.935931254376057	1.4166106475264
gabbr1	7.34673532828793	7.25750023651637	7.63666376852114	7.13316708358069	7.59747940372422	7.02479504655333	7.2667751115071	7.22265543158182	7.40744665583717	7.46407306520673	7.03544202192417	7.13490659097611	6.89307019565835	6.94017720645947	7.53260091910865	7.06551232011567	7.34125167476934	6.99662657717687	7.09674772345553	6.94573316575251	6.8513681446297	7.15209639222153	7.64059685303484	7.48162032458776	7.046755145953	7.1811781033669	7.55911043978054	6.40026517842618	7.24651060388509	7.0498864401133	6.09653722430368	6.77332306854717	6.83493668248207	7.01244609731859	6.62969350104075	6.7723499438502	7.14102634215047	7.16046282136618	7.07625892998215	6.78381898514405	6.48956669778497	6.66856209638127	6.79145817117048	6.46713614954498	7.09149335743257	6.29728222424268	6.31645966812632	6.22902007666716	6.30633060277657
gabra2	8.7619503845694	8.40624813891053	6.9550332565239	6.50140505670677	6.8280987711132	5.90553575229644	8.04428838943621	8.21809176948505	7.98367058379901	8.89162627655461	8.6012701550753	8.30821373778486	7.97042827032217	6.16880914433983	8.18344070746989	7.1459185627764	7.92835426613653	7.72372990887417	8.1991257066966	7.07787110758329	7.4339764325842	7.79872384974155	7.13510898675678	7.30483980429455	8.34863558600038	8.39292405539942	7.51982622558211	7.61947334662274	8.01045895780717	7.28576496389265	7.88876704099561	8.28438616130323	6.76553619436132	5.87303889024367	7.38090935344927	8.0304203309787	6.72556017988841	8.29664962725529	7.57810164379571	8.16536774336701	7.00410521355959	6.5332781603905	6.42869613704842	6.54221493854673	5.05604482309847	8.46051606311757	8.1569935879547	8.285173948415	7.63843458316251
gabrg2	9.38347000245348	9.29537193942182	7.93663036395044	8.08742681320466	8.37259446696616	7.94971939184593	7.96554705146873	7.76963521354075	7.88512506585272	8.97009214567604	9.54857101391847	8.74876288634789	8.39505163855861	7.8394801845086	8.42131610260691	7.84515296789805	9.03916291139697	8.47826832618467	8.78920467201849	7.96476741095424	8.32383676072286	8.43059615874573	8.3096058631615	8.23825584790262	8.61371571260622	9.0028619403984	8.75672943487536	7.37107627969609	8.02323487460278	7.36311565620062	6.91662610133529	7.59965029018905	6.98397281397161	7.4858516632594	6.91942452840602	7.53103492800321	8.00807742567428	8.79150185112856	7.84770994638735	7.97439149445365	7.71628025038498	7.91844880950959	7.93085728616506	7.56344948540609	8.88496783308492	8.05436153028001	8.62892370763947	8.1063880875109	8.23063070043641
gad1	9.27222296506281	8.39572567409086	9.83893432341205	9.69747284960527	9.71837713810933	8.98039204089297	9.75150857019563	9.09431799357184	9.57716732152539	8.88389125960217	8.98892336177475	8.93665016534959	9.79073694829562	9.33199085438581	10.0877607815082	9.28009485206909	9.5262215655114	9.8137166759789	10.1445875365525	8.9618580168363	9.74336093009751	9.24909152500501	9.30793562465554	9.17277132141102	9.15072394665737	9.30536617105337	9.4559626643684	7.84969268233648	9.86954454556296	9.6250004516413	9.29880806483411	8.97409704550441	8.20974387956128	9.42708668872936	9.03923940535009	9.37617316416186	10.1888236118095	10.5243347498481	10.0167691892856	9.59611751277942	9.81790325914008	9.95910052524	9.74505452975586	9.49156539485491	8.17080885073671	1.40220786589089	1.75065370784465	1.3535828399906	1.08359585728145
gad2	7.72720009921712	7.79086031736069	9.69089195958578	9.39329730829575	9.56435258050896	9.42609123605318	8.93679976059209	8.58175756637452	8.37141279306039	7.12127034617709	7.79142213495021	8.17210535028028	7.32666412872555	7.47735351570505	6.05916754414237	6.48191829273408	5.09636292631473	5.95173933953547	6.86935778538818	6.51052806760495	5.92148355563483	6.68862809887224	6.50117052297956	7.48401948351148	7.50848451127448	6.97545992409701	6.72425442340468	6.74444785062008	7.49105159874283	7.76302141373818	7.51791538409981	7.50652395464841	7.83226860790815	7.7942466102925	6.67904179650847	7.70402883870436	8.1468826904755	7.82667253155092	8.47915350762123	7.75230445886877	8.11511159130268	8.45008250688515	8.46436597340925	8.37116066621642	3.40892289883651	0.595706979289659	0.203161205172439	0.52073141857517	0.258147774201924
gcc1	1.2788598925055	0	1.32912799241352	1.58668405680274	0	1.03054500574524	1.41182552140679	0.0118546491868343	1.76829940457926	1.83205171771676	0.225079694968115	0	0.416892382571049	0	0	0.684902258876745	0.968308281151214	0.968398823500043	2.25161885809433	1.31560169618441	0.0204773771217889	2.51889830143985	1.32404294593207	1.39593627833294	0	0.0200984214164807	2.69204028789434	0	0.134284390656531	1.55006813617515	0.851244286960417	0.590008594908155	2.36010571315188	1.24022274322951	1.36576730067746	1.91652865084125	1.33252157838828	0.305245687653379	0	2.30524799537225	2.11262473036576	1.32945049088926	1.79361916853156	0	0	1.24323417385417	1.27567130748562	1.42403446050281	1.4051855772334
gdnf	0.085303682357434	0	0.00341489290426337	0.9016144208103	0	0.617776978531163	0	0.00735223129926303	0.00825800306841753	0.053109100454335	0	0	0.0102000867925294	1.09568612784438	0.144861296055943	0.161801640380454	0.618177499067376	0	0	0.00741387732376043	0	0.0118519376497003	0.0102211792237162	0	0	0	0.0568958532923892	1.41789935423198	0	0.0203746561487606	0.0109451098716968	0	0	0.0154730813374628	0.0980106279670404	0.0394705560318117	0	0.0250212002949853	0.0230467274177019	0	0.426580243916959	0.00402426937828557	0.0276070942061057	0.164971835915906	0	0.0747485408212642	0.626001237651089	0.0701732784376543	0.0184205582807265
ghrl	0.0877737808258047	0.112826282492569	0	0.175033101115029	0	0	0	0	0	0	0	0	0	0	0.0377828384599587	0.508357263476655	0	0	0	0	0.568665544801416	0	0	0	1.15814583090428	0	0	0	0.011738474927164	0	0	0	0	0.198851228959172	0	0.0640709403167302	0	0	0	0	0	0.0574097562325275	0	0	0	0.258174849911686	0.324870187510969	0.107309572529401	0.112899308985297
gphn	10.0120269466363	9.56906722587821	9.86878043055081	10.1253080736923	9.67739689280537	10.1068434699188	10.128106612172	10.7515776155847	10.5875539234553	10.075059516914	9.95405610619343	11.1036836427389	10.7645946330366	9.60709243441843	10.1529085653063	10.1868654836988	10.092288849612	10.9915410488141	10.1553793854005	10.4342705325257	10.6852946551565	10.8326338023125	10.0629519575508	10.4465092377178	11.2358136840296	10.7424490667101	10.3760130305468	9.82892015148957	10.3392753707826	9.89868980550104	9.93644772626043	9.87658969339569	9.71057916550664	9.53414333082268	10.0221265576002	10.1393429907023	9.94333795532793	9.77925397401096	9.84072222851299	10.0283993857552	10.3940973656916	10.0489461745908	10.0803715953269	10.0701469798547	10.5052424999341	9.81371177988588	9.78764696430423	9.92824357823217	9.76767449348537
gpsm1	4.30795282332814	3.67608804430255	4.02946539026775	3.41697449117145	3.60334132871038	3.69282543207484	4.22040069551077	3.72321081040097	3.83838932585588	4.6789024982654	4.3426150191182	2.81052762705151	4.04405939626668	3.43820496561665	4.63778120345637	4.02401900394363	2.62850744531801	2.76837700302437	3.13617124551993	3.92815244871985	2.460606435618	3.28415544479881	3.72377297960303	3.46929802335859	3.12272576463581	3.982387184164	4.29237803624356	3.06606669113018	2.94277202992634	3.99425161950482	3.86080009081046	4.32733631836494	4.1405323600104	4.1656552594499	3.66381161031844	4.13261104170429	3.42687033538226	3.66310957643068	3.95881566736817	4.02888507665734	3.31584897721396	3.42481640088306	3.78802418455414	2.98946006213852	3.78381177974696	3.27698543312823	3.05522074671184	3.25878894722865	3.04201440048528
gria1	9.51917428060991	9.98902827990876	9.45431759711871	9.58785232079838	9.93462780725344	10.4749733843911	9.84170428629349	9.60299479589815	9.51475625950046	9.96113652178701	9.50381719308246	9.20969387598652	8.87334874999	9.37930233113976	10.2371454145454	9.89503051482995	10.7948999327919	8.56958222968651	10.9478399966844	8.49841723067661	7.42941594795042	8.79289666270858	8.89868028381248	9.12106618459126	9.23601060310199	9.40786893896676	9.71873732186478	10.4478043934533	10.6766984722943	9.98328436533531	10.4674904151643	9.47314601335373	9.17263627176552	9.65745654863914	10.3091466222613	10.3047825254845	9.67809110100049	10.0518206988154	11.0323846584429	10.7418857453841	10.4683593039429	9.23264756719753	10.0221638792203	10.4145309173153	11.078175497494	9.46517619179969	9.05814762284269	8.97915449490861	10.1162321805346
gria2	11.3119419430703	11.1946131428367	10.9711143790899	10.6095913782968	10.8941494300027	10.1681651936444	10.2733059226426	10.2703489440838	10.3203554687097	9.89541411805731	10.4801212939005	9.29514234161855	9.81542208649551	11.4527089717527	10.1504002287912	9.75037948105989	9.86608239358704	9.73034578340049	9.87970567072334	9.69770548021678	9.74187659161797	9.20429012585826	9.98110772918421	9.57676749255283	9.19996642517519	9.48868718875129	9.30307570823273	9.44464785602475	9.95223591189646	9.61106152708069	9.36640849969304	9.38032820331716	9.55167070588648	9.53908487768576	9.80945077275233	9.76404132713278	9.155351244287	8.9458882046282	9.57283604069129	9.43508407684902	9.76593968588319	9.55662370558286	9.55908164241422	9.66175877300965	9.86877182641103	11.1269114103465	10.8984204311126	10.9164794149499	10.7237855875358
grin1	3.94042116306248	5.24095166814659	4.93485728978034	4.8652521225591	5.01394358540114	5.03133711233806	4.97755103126137	4.59339808805055	4.9411297362352	4.01508926660672	4.85181633363862	4.59800119455645	4.98013404042212	4.37646427568376	4.13219741580283	4.76197846220909	4.5803320981054	4.87829124515133	4.83471485893878	4.47678348569436	5.32493767881152	4.97542309488418	4.4864311008149	4.49331499425836	4.70112938511765	3.78097181459177	4.38205261466583	3.61602292561737	4.49586930446198	5.53375451070683	5.34036347139371	5.02810248378117	5.29760009560887	5.13488267977958	5.07025706619603	5.19749529756241	4.71707577064927	4.37631052243567	4.03514294324269	4.35259469444062	3.73727416733887	4.2260669143104	4.37710831054369	4.68733034462045	3.35087368338389	5.03193062641648	4.55542568085293	4.67594175172207	4.13731057497752
grm5	9.27993953140697	9.8012019252999	10.3722914008124	10.7388385573488	10.76334913579	10.2598810062494	9.26357754964619	5.94049576021757	9.53779091841137	8.829936542501	7.76453750348201	2.47917674374479	8.53324729190262	9.62556715614937	10.0243248312331	9.53627037245783	8.90128549700144	8.09717521520502	9.37835920236104	5.40050394524488	5.34699329304261	2.38146888949621	7.87161743363498	7.30898100035672	2.40903975839963	6.71887341122465	7.51249155125703	5.28390584925087	10.1961166907787	9.78490949415472	9.98458438909611	10.496152033634	10.0746107280444	9.46011873317986	9.76060155014646	9.85648205252781	10.4158526677764	10.6954386668628	10.4905169248711	10.1251669435979	10.3863952411107	10.3206636059201	10.2477894518375	10.4021963933298	10.4140921461715	9.91493748591356	9.73869096193555	10.2758618597544	9.9099510423542
hcrt	1.31818423746531	1.15593447888634	0.606824053528688	0.446324101138639	0.562510993924678	0.424858575991905	0.303369868564026	0.739018703437598	0.540463881372944	1.07104478082084	0.98700252825768	1.70935112176122	0.532433766765993	0	0.565464402809257	0.260573595296059	0.564518260500437	0	0.419585272739629	0.549128459177843	0.966331527815766	0.529919870796991	0.597247970599754	1.43109584519302	2.01337796464796	0.370570745159289	1.7596120539211	1.19896617400585	1.80053872291423	1.68648649795624	0.510752232360485	1.77658225170684	1.66370066034865	1.19783608434774	1.19047971775749	1.82427975888058	1.4963758313046	1.16587779608859	1.06622499550096	1.55014130196558	0.7821423127986	1.1068520021844	1.13600903596351	0.728065566053752	1.04118535740158	0.95961890537135	1.21245292251522	0.876260514507824	0.92498575909541
hcrtr1	2.32163624913608	1.20633090108511	4.41624408431091	3.50600387182097	2.41945200521785	1.12597133185533	3.87659321785885	4.52921005432483	5.40115383966933	2.68975058612403	3.67829142590734	3.46825315333216	2.92826596951541	3.15788476818537	0	2.21407306670699	0.0709846231622953	0.967653940006624	0.0805553450125435	0.433518454415482	0.0336689627612515	0.346848535296832	0	3.94143378396123	1.43400346259909	0.116752037713533	0	0	0.678045260994251	1.12298291360512	0.6771025158359	0.622670753002415	2.10565949771306	1.85339440815675	2.28494597721014	1.07202196528305	0.0115514777840091	0.648284576176367	0	0.0629365256970805	0.724174922103713	0.313194429388178	0.692644493021765	0.796378585629479	0.0236272705331908	1.20437624256613	1.80165946046026	0.99034645342657	0.400568311109846
hdac4	5.63839063908407	5.29031523915285	5.35720582887962	5.37873563628648	4.79865487842125	5.70686854064653	4.98902076603293	5.29403749183371	5.0338596293359	5.35675732530167	4.70072092748446	5.51880548363967	4.63237971173878	4.64618771397198	4.97909992790109	5.49748938643116	5.25682657607686	4.71162798637629	5.24142171844341	6.572793265287	5.93521844159499	5.6427205265731	5.34972418685327	5.66035469760222	5.08214196733959	6.35302433151828	6.1217301953286	6.86238417103181	6.52231688748649	6.36162915298117	6.13234978540076	5.54658559133688	5.46167594165643	6.29184254537638	6.94419837426697	6.83537892325495	6.61139435294378	5.75101155212884	5.52127686288307	5.67145487677489	5.83944063272051	6.11734953151757	6.2716682252416	5.88088712119623	5.23317798150719	6.13131856260844	6.28128606813966	5.85241608180615	6.12966352910219
hdac5	5.29065699462327	5.46241981883917	5.23420238868818	5.37992241611932	4.65930523081986	4.85819489612068	5.37512703330176	5.52374792627881	5.7768293654539	5.3409627642517	5.7440639257105	5.53126604029617	4.95616494343327	6.00963829780693	5.20182006658313	5.05732029380272	4.86572584860737	5.7912017072763	5.50949253300451	4.80953895106	5.4393315773257	4.76726812109957	4.69099361134186	4.45991746274192	5.32773011272344	5.1616623948078	5.2395011529974	4.14289616161794	4.9175988348163	5.39673697222597	5.04498200708644	5.15464882290232	4.96435611782156	5.31783441602667	5.1056784968928	4.98150472095154	5.32214267981534	5.37089625557599	5.39930920303757	5.4947170471226	4.70738232546066	5.04454581295264	5.34644777988482	4.55951567437607	5.1596873057578	3.57437645399108	3.54905302933729	3.64346256887524	3.61588119015593
homer1	7.09359429525998	6.05517808040158	6.78113056912472	6.91850955479329	6.78186627285019	6.79878917529991	6.56997542297527	6.34384855871293	6.82629805945751	7.32690509358777	6.1850151436952	6.73786695185168	6.25480886676235	6.36579557816497	6.90810399284607	6.09954895830658	6.25028192986879	6.82971702770977	6.88277471984113	6.86986252499075	7.33955689228528	6.73978803414969	6.64737625165896	6.9822553874834	6.28533618630885	6.4768654213069	6.06586480163058	7.14726395464277	7.94648337274118	7.20534803415983	7.24800904239252	7.67234733532193	7.93330688833778	6.82437721883349	7.02218413516004	6.80944904483435	6.72117056957743	7.42028364225248	7.09889396737857	7.54717857339875	7.01571655111353	7.0841022243517	7.52057146073822	7.69681810395959	7.02717694738079	8.90692389743469	8.90752566241551	8.96460566973201	8.74023001942382
homer2	6.18846529528296	6.31182433656064	6.52528136057409	6.76787762021366	6.61483368975225	6.45873316880078	5.42404666827026	4.77436665367217	4.9947242580032	4.00086959281249	3.73526632535535	4.06413682953279	3.95558063325742	5.40741200104156	3.71360300434176	5.14611525078322	5.04811474964007	4.47180785495958	4.49888736416436	4.18943928810258	4.69242485460112	4.04763095349082	4.6695433551847	5.30743847101014	4.18989325324402	4.25033389497576	4.66588724824693	4.06804708425041	3.81381463570642	3.43801493299966	3.55910581923569	3.78154394703289	3.79356663591174	4.29248655540143	3.88592747884368	3.60332926015314	4.13354716874813	4.11033751651729	4.51790895402931	4.21748099434351	4.32220484938413	4.03106986503859	4.25924830380054	4.44002743441561	4.20367273556137	4.80869240154775	4.61946718401217	4.45927337254361	4.29036977093056
htr1a	0	0	0.643918531320021	0.342385502188652	0	0.0101553094784561	1.43248875812393	1.93458848055439	0.43292254220649	0	0.0407104748186361	0	0	0	0	0	0	0.0126751594169896	0	0.285921680211259	0	0.0111037307461944	0	0.0194836001986343	0.206711292830151	0.0240193460697898	0	0	0	1.97226285873724	0.471437412902744	0.240927579780761	0.0307771556499538	0.171692368898645	0.839869841006844	0.0409255501975108	0	0	0	0.0587805274648746	0	0	0.366912484158248	0.703158614494759	0	2.1781538653802	1.32802256445138	1.56355904626868	0.563903928597737
htr1b	0.0253770566101873	0	0.00300771952622284	0	0	0	0	0	0.0854683185330188	0	0	0	0	0	0	0.233330301666451	0	0	0	0	0	0	0	0	0	0	0	0.2748342082426	0	0	0	0	0	1.31688659090083	0.604759439919417	1.82223879144366	0	0	0	0	0	0	0	0	0.0230694857160322	0.837767455639583	0.731316604742634	0.606225728982346	0.855012388422083
htr2a	3.03561225552273	7.59003419225239	6.54399926708816	4.20041423790488	5.14426110466708	5.32353688886577	6.17254710005709	5.06355261261302	4.93531132409702	3.6563167810264	6.30070689836094	4.25450952483969	3.61670034931073	0.316643206693115	0.0394368429490382	2.42755078081005	4.50984097621387	3.42269145319179	0.64815377803266	3.84486480148511	2.77236090096139	1.56136710572273	2.61672431657752	4.84213184135939	5.30078751693969	2.01011717095232	3.9916736361383	3.38783461394641	2.0650256830469	2.28982391782858	2.90641391775238	4.13808348942559	2.25785619408946	0.115942160835952	3.64725013029123	3.29828293876943	2.99723087181233	6.1172260444346	7.24201667377299	5.76328556846576	4.12801812671793	3.86724801757782	3.4786996870867	4.09316479211032	0.196905761823461	6.01790200646077	6.43362264505324	6.8365581021819	5.75797205597653
ilk	5.53365927552452	5.4214825233519	5.20290976828447	6.04282925840092	6.32744899085878	5.93587222418142	6.48079666241673	7.05224665536636	6.01933630235977	5.38880740743146	6.37401075338874	4.67669900112816	6.22919008856981	5.4734615868113	6.17047552499802	5.70653110508303	6.39664485073099	6.99001793865043	7.3512063978273	5.9728665480056	6.49358169139447	5.93036337092468	6.29892183258761	6.31822047765854	5.9151993896429	5.04129073829261	6.33606321723027	5.13393541234678	5.42464366418849	5.39951053165189	4.93862548633762	5.99600926593987	4.97589564635594	5.73714186269783	5.20780150929103	5.27128970733217	4.84874861528688	5.56994307855751	4.16843184114333	5.23633686013753	5.34667293054424	5.76914095113688	5.28995320972903	5.69184288202461	5.19915288111256	5.41829284932444	5.65763286030582	4.98083236198561	4.83791347969333
jund	3.67251235366018	2.90568669340777	3.43996562062851	2.44840411346544	2.7570046791589	3.00343727072124	3.80005427166134	2.69751607712014	2.86660892660203	2.97957468480554	3.14102758916368	2.42098436779545	2.68958856520943	2.42128874929614	3.07113778938574	3.27830418708143	2.80201263606786	2.85417901543181	3.23415854013774	2.34725404686246	3.25462563565281	2.72815845239225	3.10415245280465	2.54788163525243	2.0382844589126	2.6098733698649	3.04435722086798	2.98234034786883	3.63933358832409	3.53602367293255	3.34578382409432	3.67381938659586	3.19702179076998	3.52263281221854	3.36053550739953	3.34478674911565	2.35059596930814	3.16517682112522	3.70324835117675	1.68250632957492	2.86976068347237	2.24405803224072	2.64520615137272	2.64305174961673	2.36942237154597	3.25006536948541	3.09124266853679	2.75726289324903	3.0055318544631
klhl5	4.11188106661109	5.42017342990223	2.7764770397299	4.88919184391304	3.90770729527677	6.77126710169556	0.899148942309316	2.15858627774155	2.56424320990014	6.01193481215613	2.20592476050899	6.5022496197178	4.03424048502976	4.83415754057062	6.90468681482668	8.27559037199272	6.30570012343627	4.71581776431955	6.74978153996052	6.25729296492965	6.58251244904318	5.50909834241079	7.88715047958931	4.94228351489097	5.00785871501295	6.21445422456528	6.63604046599476	4.20968731280338	8.27725481089722	8.50543808570259	8.08707350239193	7.8301322184559	8.48068583988969	8.37805913085194	7.42883848605536	7.65321225970099	9.04461462909888	7.01766772081098	8.47360034786698	8.11275756942353	8.49025109343115	8.37037615383951	8.83546907716037	8.79401474787022	8.26942395733607	3.21944857363999	3.00819440126842	3.25879417129986	3.7665781588161
lrrc7	10.1557724018958	10.3111588803605	10.2994766094602	10.8629842987177	10.182186289858	11.1552946512219	10.0341021197646	9.79008139015438	9.82258053385823	9.67565211234461	10.0413091529797	9.57147403048382	10.488152198853	9.62832011226457	10.6687401226132	10.5968959726106	10.3761679421818	10.1280951256094	10.8190705341607	10.2460273508933	10.0952014412777	10.411035349875	10.4596367782359	9.89222827332518	10.1747792714772	10.0035054316533	10.4588561575104	9.94118103845389	10.6988522012698	10.173615242734	10.8383618102178	11.0726875698073	11.1861364927862	9.46864104564576	10.2109507247594	10.2279792185806	9.2934007193782	9.925821399056	9.34815804429622	9.77819549797177	9.44193655381165	9.02420006473724	8.81533336905467	9.58812004777127	8.93920338885241	10.6451932548743	10.4505850937016	10.6852456422819	10.9976211504528
manea	4.77349069582004	2.71459880223862	3.74968916189586	4.40051901662946	4.30149295602566	3.21018007627788	2.71419419748015	3.29345920192435	3.61543885449927	3.85469468403717	4.55020253356227	1.82295740905995	3.53616672811945	1.24879273732785	3.94045020985994	2.62533736854777	4.24571907386406	4.23389090860475	2.30819108378017	4.1561063704288	4.11404735678769	3.38865933829946	2.79413827863789	4.67549038157799	4.27464774934162	0.0782559211483467	4.2275187384469	2.95022457435014	3.49407644631035	1.79792753507201	2.93694266996156	3.03420971172753	2.47154673127259	4.01288478930699	2.81926048076227	2.30484290818907	2.56283476448134	3.63904768101005	2.58412329345384	2.96993470174074	1.9432544129656	3.28599267965691	2.79808257107444	3.32788118384476	4.57862764658246	3.28930892164116	3.63679347122956	2.72078245571414	3.05752076582687
mapk1	6.36911187351263	6.96565893787179	6.70243480599544	6.6293678409974	6.91001053416121	6.49695137814688	7.02024171226708	6.63229017571052	6.36244025603681	6.42859483759532	7.01951000189132	6.3840209595154	6.92250186719602	6.60827685502541	5.9285567479189	6.64508008576909	6.92413207981019	6.22621795779742	6.1108004460132	6.63259685657231	6.15524609571272	6.18276697252949	6.95425494776785	6.94966624030356	6.36806690730195	6.32552331595117	6.81474638391927	7.07631751412561	6.88580983242018	7.18447599328236	6.92542839696861	7.1448384919835	6.60280678013751	6.54974432196936	6.99269978331328	6.64039794779243	6.41564020574374	7.01668317442145	6.34630540271155	6.05058549670134	5.98668602232138	6.39409753722922	5.75228724052506	6.21727841744551	6.44401765493165	7.04524057996733	7.05538678305298	7.13427013104362	6.99639880279248
mapk3	1.81176256932761	1.68363303271215	3.0222541810043	2.45231122952293	2.9842282285852	2.58109725263188	1.9672025455196	2.68611601872972	2.62656431514175	3.37696636737145	1.62330543097331	1.33673458088481	2.65794123866152	3.74056036658918	3.90576260971798	2.72459387456838	2.18609736439385	1.26920646298287	2.93506157881119	2.53747353376055	2.46307324418109	2.5854657812491	3.40720613541573	3.2864328552648	2.63725625218786	1.20572607732049	2.93143145028295	2.59257068307459	2.28054152094256	3.36975455836529	3.07144188107578	2.08774432941685	1.79743738742231	2.4611927087539	3.03647501936212	3.20764879382433	2.74785242036216	2.35749838603646	3.22862860694203	2.96636578084461	2.58103188326823	2.43384115876667	2.08088836014448	2.04685010024879	1.62394155987818	1.97810872116527	2.03099966434125	2.21320721763339	2.34483245588352
mecp2	5.15567152708222	3.93603199762456	5.22634552380475	5.23557926025961	5.8512825570649	5.32856327680985	5.26168688564433	5.24622906945823	5.0278657553194	5.2011080441502	5.38044859703294	5.86104272472237	5.29076314085912	5.41492433344829	5.39910032481553	5.52882726827074	5.2383026960936	5.78622152611952	5.26454055941285	4.9355719530561	5.80553314268865	4.65932178773456	5.70186921987254	5.01768010273209	4.86047172137961	4.81046778266544	5.67936890213902	5.74587623676332	4.83392585160192	5.38053794905357	5.45323572901221	5.31928446028518	4.742480022792	5.44006285983306	5.61411792330842	5.29131622801772	5.71625701781225	5.23139208554117	5.06067042763968	4.65985036727193	4.94033121774115	5.08043297082319	4.86790486322016	4.78224499429865	4.9862493625646	5.33983860376766	5.39359673199817	5.04010206256045	4.86045135969627
ngf	3.8990878844922	0.0487390878959594	3.63345586035105	3.83418091174664	4.64796101271058	5.21581986315737	0.0679893124913637	4.58815717185502	2.82284292660349	5.3463863888545	4.0449200309767	3.36903099902687	2.93534046688322	2.60961474638898	2.44055117138183	3.46681311457318	5.4454675070402	4.36382830071544	4.75929630592803	2.85331063544377	3.69446920458464	1.70000569463211	4.30781080912674	1.86433696366431	3.9375664587493	4.8960688742729	1.97531743273508	2.37151283781516	4.47827400267867	4.62656551884024	2.63982854920713	4.3079160620708	1.77833136428938	1.78296115807093	5.47950208205105	4.33254396686474	4.64442206016731	0.819085249641612	3.74247023333135	3.58358640203221	5.64407811892908	5.07546574367344	4.50868349896172	2.69837594346229	4.6682713356238	0.0344937736450201	0.0258370727613175	0.268621362882535	0.218717582426986
npy	0.462957345643356	0	6.56630448960665	0.774539637925751	0.0421376663942664	0.373724484946231	0.0143825039486989	0.452086791093244	0.0206025580642707	0.254788606302056	0	1.27767654282183	0.660676025035824	0.0497465410986029	1.41728652995084	0.46719703838785	1.81948466755494	0.571997685961971	0.302423289760277	0.295263757187534	0.0123199722030091	0.254758740307993	0	0	1.95884527301975	2.95323729758789	1.25520702794937	14.3441356766362	7.03697470414506	5.26241849907767	8.62788366369703	1.11352115115696	0.0346249797336629	0.00898239449350425	6.31974003212924	4.99014844981517	1.74355417469926	8.3384034659578	0.506315954162607	0.597408650186188	0	0.238424917805992	1.25486066906994	5.40020351619672	0.020648140100718	0.120573915166752	0.0196113295624037	0.204953756875911	0.794718535413411
npy2r	0.717392905977112	1.72334143099713	0.0213049161932225	0.0323846699045603	0	0.368926101193087	0.0309437399654815	0.0283345112996865	0.258322572162823	0	0.0369146357256193	0	0.0964754883643322	0	0.0404124715322476	0.0508275547442743	0.0147519081704944	0.0152424775619662	0.634795742642447	0.0656623721050652	0.0209490591790688	0.0233321236379983	0.328464715609523	0	0.0164403510859937	0	0.0800780132466011	7.66811557809459	0.719312959543735	0.0368577799713691	0.0450869921719435	0.0256341314938763	0.016843323695068	0.0452709554700604	1.4115000056926	0.618682392297372	0.0419499538788101	0.0817975899788741	0.0256924375152996	0.0186823106433747	0.0264522695055875	0.014678549005488	1.01591356165538	0.0163381068377758	0.0480218304524491	0.616508358063773	4.61295752522652	2.38770635321319	3.03904712564038
nr3c1	5.00063825135289	6.10819803623619	6.0555774527419	6.71466809671859	7.07424713161027	5.76336403274185	6.29376572173274	5.9839213910866	5.49777329473461	7.51595618951127	7.61296688463238	7.66831750714975	6.98035233804241	5.94543119445117	7.60744705634786	8.32336200702537	7.46366111629779	9.06106577075459	8.93188940748983	7.95890657454898	8.03868693260652	8.54274127940765	7.95365473272152	6.70373459178421	7.52271671260621	8.77807791825225	9.09553305698258	7.55089112461038	6.8971469862594	7.26422385700111	6.62039095895179	6.91197589898205	7.12982361713807	7.96540376694863	6.55398248539372	7.67268712493697	7.14795615207257	8.02640464697685	7.61705783235931	8.11222294291473	7.87263714656925	7.14685639693348	7.78641830090351	7.40609528412931	7.35601947104178	8.29042845885895	8.80262356969671	8.60226077588404	8.4210515375872
ntrk2	10.1700990035147	9.50305635385598	10.0994790936238	10.0020840759064	10.2702398955451	9.9999902786823	9.12608780185601	8.37393495588313	9.37525104006965	9.85178273513405	9.07214597902071	9.37263775789812	8.15902312581514	8.3930809044738	8.92221426419311	8.6054222906407	9.33030707618912	8.49432407892659	9.10834337673256	9.08019470309593	8.96819725058172	9.24038359993256	9.28721706926297	8.67387325070761	8.90044432018773	9.27099454285055	9.31125746548038	10.1704098258026	9.90146256629809	9.69019518448194	9.81799812725943	9.72232118414382	9.65235951854307	10.0475558377996	10.2618667569921	10.197291652319	10.4675745868254	9.00217800809706	8.75739224300021	9.20778833443635	9.81056843767398	10.1810560491358	9.86918467978333	10.1454715049488	9.42215567833254	9.14374617642216	9.42671261263334	9.23367426807405	8.91466775309756
oprk1	5.44298277774415	0	1.75093046389623	2.97383204882231	0	4.33469813668693	5.05465557872468	5.50825158000749	1.56758873758027	6.17494831236772	5.83151718458463	3.91640997223315	2.94521000836026	4.75797245320324	6.85766568815386	5.30005661974685	5.6979365435656	0.381293906077489	3.79315907743598	2.64528305952987	2.37819977876397	4.49382411348419	1.91684808199247	6.26902199339921	5.65720675982989	6.18339462289544	5.98808666548899	4.62195285216199	4.57775137677468	2.35845071366407	0.767168809922222	1.56229084666599	4.34314686846729	0.032413828182392	3.97360943243176	3.04799211374801	3.53069692478927	4.47225922851745	5.12087083982152	0.490385617975098	3.15034809178253	0.950632203930564	0.654644139100416	1.16922330914222	0.0222461136835017	0.667631049857482	1.94578713377287	1.89857457445961	4.672241949632
oprm1	0.476402375121382	0.169088470325074	1.24833476369644	1.45567372801262	0.843187940054872	7.15580842119668	0.587930752513305	0.532782297448608	0.345201890852277	1.83690678865062	0.284113190724353	0.121167078276065	0.294642720326553	0.159728027065062	3.67452671820363	3.39063163148881	2.68711979954201	0.329040965540632	1.23374732920498	2.72938203400635	0.624635021151908	5.55940602903542	4.02753453072713	5.94914436688558	5.17519541589693	6.90298145335376	7.27803412204193	5.34204200732559	5.42325187391241	7.28228541438297	8.16549660421132	6.04382676832353	6.83898390612939	7.26408260032129	5.68743162077537	6.63683814332719	4.18289323362302	0.22620982402209	0.390610526852692	6.22210534747316	4.1566542034991	0.479971423570924	4.02281695395287	3.26852184495522	1.11508171828376	0.770872395989106	0.984247495946119	5.25357440038282	5.52773179056084
pdyn	0	2.02340524283515	1.98162561622177	3.0790035188894	3.30833000410127	2.58174219805507	0	1.39527430614506	0	0	0	0	0	0	0	1.6294955215506	0.0108279545154021	0.0172557577498378	2.5891474315722	0	1.20541425335175	0	2.77498554413095	0	0	0	0	0	0	0	0	0	0	0	0	0	0	0	0	0	0	0	0.0478232925516646	0.0084759830160374	0	0.586033611848919	0.520343526399574	0.325181634148057	1.19715823649842
pomc	1.15102094810669	0	0.619432925990978	0.929908586582602	0.0464711116802433	0.084113071969351	0.626668760895021	0.777207815845161	0.58788060105218	0.412231180557163	0.342088108359179	1.30783538709313	0	0	0.994886658692534	0.480400830355969	0.67421673502898	0.0139382009774226	1.14005958330825	0.216530117383853	1.02634747210309	0	0.0107722049789391	1.46490096749091	0.668837733762395	0.0455703920122346	0.0124072013275283	0	0.451581184660185	0.58358618084853	0.428011476681366	0.499431098516128	0.724569579826505	0.0594991896528198	0.620785514901287	0.470578963842372	0.0102214026952564	0	2.18865807616015	0.670329755333833	1.14753046720003	0.509547402130181	0.89850435193957	1.36540999602949	0	0.733418738479801	0.37823250356973	0.390395885264292	0.439228306856666
prl	0	0	0.0752666770570971	0.312649006455265	0	0.00984256443116077	0	0.00818718774712113	0.0805541089132802	0	0.0177364930278784	0	0	0	0	0.187497040901227	0	0	0.0160359247450208	0	0	0	0.0107790511775712	0	0	0.0238092962003718	0	0	0.209113165168561	0.023794960571523	0	0.0164417446273251	0	0	0.00309843732825439	0.0055849096319126	0	0	0	1.63130388771417	0.166530752756627	0.00191834375369225	0.0427573842435244	0	0	0.00276575637655597	0.00464170058328572	0.0948185523683087	0.0989923756146479
prmt6	2.623897470817	0.129659921662877	1.95172008179613	3.0553335784593	3.15737429527164	3.10538220289385	0.64402554530702	2.56635086509207	3.116857005696	0.836571727222311	4.38060313167109	0.523103101053329	1.54819538098397	3.8723547066072	3.76180110313755	3.71438971071478	1.3645650030976	2.12459263352287	3.30252225847742	3.16862854392258	4.02817938801746	1.54965523898072	2.19035504425678	2.6529002521458	1.69564328023626	3.86481592968466	2.73987913110765	0.107789115505481	1.92851095263573	0.882655686336955	0.955907043128854	2.2884993399157	2.67859259249072	1.33776516292559	1.26931929250109	1.67005186705268	1.57013448864708	2.01252452671691	0.344285896198963	2.09842269420218	2.49537209066232	1.78363408760484	1.24919077321606	2.18570374305163	2.92297052819715	1.72514952806368	0.551493141040499	1.58865974827332	1.70066234653968
rps6ka5	2.67385985551827	2.22166986240666	6.03027045367836	4.49676559557478	5.41869449931759	5.15394323654505	7.25324159127796	7.48357362596887	6.70081277303719	4.4431513616207	3.85147371645607	6.15747362419618	6.16700957696544	4.94113904359735	4.67596662736097	5.77935972309757	3.47498394266029	4.69266582341473	4.39941058866649	6.25000571774637	5.80203608907076	5.7120591543667	5.81383138330739	5.53813096695217	6.06056326248412	5.22995278001046	5.06799534575895	6.95174385610116	4.0821889039045	5.10553745520268	5.30868781980192	4.70734786659045	4.31931517345661	5.62275287211971	5.9145256572635	5.438018893183	3.70724161322581	2.74971917821655	4.55595722803625	4.9699049637165	3.47055573648751	4.0947446400051	4.32771955143543	3.78026137838819	6.62289697650114	6.04848550077487	6.42413932465881	5.87435910002734	7.04561934325338
scarb1	4.06106046061103	4.13047756839632	4.34130108717716	4.5084979331917	4.87688647473155	3.80749444453119	3.6321199826037	3.67044052618495	4.59584370642081	4.77481831106759	4.10977600578348	3.65354217282563	4.44586784117013	3.91501333465279	4.71425255250479	4.86929737172076	4.12084832056802	5.11069643970408	4.76149676801654	3.91544202361837	4.2755107850198	4.57326859887902	3.0880828971231	4.1092039106621	4.04870543867622	3.85708097022133	5.07794310875915	4.95507878364534	4.6832950261075	4.80482469065522	4.55215595240459	4.35092009277519	4.74607011094471	4.77256573442063	5.02885726463244	4.76851131624087	4.03410467356183	5.06656442635989	4.29932643360038	4.70770754572709	3.60623421867935	3.48608954178152	4.27501882151259	4.69353156187386	2.84869944818018	4.36638768488428	3.98391797187104	4.37626995983242	4.30087417017657
sigmar1	4.29364203083227	3.62399652070047	4.18336502759361	4.37125983830497	1.62665079432136	5.02607684891495	4.86119993439718	4.12790470865257	4.71884441661093	4.09777519719039	4.2787886398583	5.54338780097948	3.85407236937467	4.85844785529299	4.19993181032514	4.40225987016529	4.40811367065513	4.32136995249385	5.3580760299886	3.6782336356864	2.4065919062457	4.81060294313301	4.79290573130969	3.5016733968844	2.6996868788436	4.41361520279009	4.54579895365773	3.05044475470822	3.66136402406277	3.58077827379445	3.34246471644978	4.7699377348216	3.37661809241672	3.39537571520764	3.60721181553053	4.34209622156867	2.77254594088653	4.06066619133044	3.61813973125734	3.37341031754687	3.44605768021277	3.65987650581319	3.10330392453715	2.5830614598496	3.08335584330791	3.95705494565406	4.12374200381603	3.48146402560698	3.76485131989922
slc1a2	7.81637275091126	6.98688990330665	7.37770596007622	6.7359858339255	6.24254698434625	6.39876161116798	8.20618540391884	7.16976741847802	7.98726058371335	6.93282006663069	8.28082150942599	5.28539752084767	8.0689393242707	8.20819832831906	7.54125691019651	4.91007241071565	7.64714391343793	6.34550474377917	6.23837917186721	6.09944249648732	6.63004134424599	5.50265699173266	4.92160904016215	6.65981642355767	5.17556795314506	5.86693250078397	6.98241740806528	5.90540197647439	5.90913560502491	7.35788585312364	7.31484539105435	6.81546230402089	6.15101649828869	6.03879272875204	5.77162360419136	6.357442038915	5.17389683890574	7.05215471244931	7.0666314880258	6.70327040623317	5.09127093880884	5.47500415074489	5.55853232839115	6.18167955313499	6.32926147115459	6.23029456256062	5.74822516559644	6.07668987405843	5.25253101431214
slc6a3	0.00926049184924848	0	0.235947180542199	0.293761550473127	0.0325593469689049	0.267268779796259	0.0131144788971066	0.0123883679041522	0.0146029181845989	0.0227244649463022	0	0	0.0288476786043589	0	0.0215445633692869	1.04216510518272	1.04581021362314	0.0144070619456258	0.458342764207254	0.0511069040825928	0.0115253368675739	0	0.00853348214270663	0.0134647968036608	0	0	0.511046047712286	1.19354868266201	0.0254685757516728	0.52432615818636	0	0.759147192095026	0.606659588233012	0.0476889949140647	0.047026342878201	0.0186949113186695	0.0212752482093226	0.0245322021691247	0	0.0372509922895568	0	0.0779206725760858	0.203039590488686	0.701659480875868	0	0.213448756789387	0.0089597770590209	0.139127224649767	0.0398493066086582
smad3	2.4907328120938	2.3612619912641	2.4851613674715	3.44878315662779	2.99686870258694	3.62131672775391	1.18909379622946	1.4053163885398	3.59959575354207	2.77633380477748	0.101934795393433	0.169404537089376	2.2024487411442	1.33876121445059	0.124309790157801	2.71846111468454	1.66148874663295	0.256383615890406	0.889551286318092	1.40157783619704	2.78329275196001	3.22117654056493	2.56828569999805	0.678213877352542	1.92001406119461	2.24262577177107	2.93524691101447	2.33073594958593	3.35087121871373	1.10780816029558	2.65130930106955	3.5047833200372	1.80476636422383	0.428339958583465	2.4261284827002	2.46265473681418	0.568960716557672	1.55212365984481	3.55517169568473	2.6436060116891	3.01586907297996	3.05976856196633	2.90537797585513	3.67153492893809	3.65522483036451	6.8877575027995	6.6996533811602	6.64225059403618	6.52758562510054
smarca4	5.44261644790596	5.69503336657341	5.98580460287346	5.85886300809644	5.45718549661406	5.73035111630251	6.2016111228621	5.59270040612092	6.02989984880894	5.71597598827467	5.50489555865074	5.35841243873118	5.55318046243945	6.50216699703497	5.67102411600212	5.70953437324002	5.84979514670026	6.04972942691957	6.07214139566805	6.08587797675657	6.19882021615899	5.60703996990273	5.49988478353013	5.39899570340643	5.30781100726263	5.53693845559085	5.69602971306066	5.43821499185838	5.21379985144929	6.21626976302472	6.0293426695707	5.20606099656801	5.28991412098684	6.17718270726179	6.32003349449788	5.69902268434213	6.10413366169657	5.62511118787394	5.87402230509792	5.26191926762886	5.22370789420795	5.33888752899056	5.65623692525927	5.40906671764731	5.63595110900743	5.44727865887902	5.2078026803834	5.21971025239355	4.97827709937281
snca	7.91926912355788	7.55310800500025	6.40685009478335	5.88984673805846	6.09631238319147	5.50519945150493	5.69343079584273	6.0654402904269	4.30005836973571	7.67448138563276	7.39270969061043	7.91834793978328	3.43588525626839	2.82194602640651	7.84205730889358	4.78661552451724	7.60834555382955	6.79821582015362	5.8369703104447	3.50407032203318	5.58769907658197	3.84467189370832	4.25929322704229	5.39186199512723	6.78676426666383	6.86899684896375	6.92293140338999	8.08398955170883	3.82963564567747	6.73814729316328	7.80688064892742	7.68862798348685	7.81138231528705	6.56510754364064	5.36382394866913	6.40905184937894	1.99164871149619	8.8434761670105	7.79551559954102	5.43005874337364	0.353526891602603	2.30657924194609	2.71427915267842	6.8192496237235	1.64765822840036	7.76522630218891	8.48297063758217	7.91412419753536	8.77934477566565
syt13	6.02852993259128	6.72451746087623	4.50006156805684	5.39115099409493	5.13344087254403	3.44036976837594	4.7262277490152	4.62143732666514	4.61893151794941	6.00657908796322	3.85290197919158	6.60501097701614	4.43108744063933	5.4274546878834	6.20326603168691	5.00093694477665	6.26254192658808	5.06297121034294	4.85239575942867	6.30687201192463	5.70344203732294	6.42420140581399	5.74996741044207	7.02402872342548	6.00515382778774	6.64079370202317	6.59411770654643	6.26413716920339	6.04768461301292	6.24027509875434	5.0431229250612	5.73865604953981	5.24580499639378	6.2769427424815	5.56435588162041	5.24560981512359	6.24283554465907	6.9742959150832	6.22471306549972	5.70638233715622	5.71183123729848	6.00004130399318	5.14139563377789	5.59368949527998	5.52732597887179	5.42716126975396	5.60514389786279	5.61040598000784	5.23297296480303
tacr3	0.437226353754525	0.443248479190477	3.17051681781476	1.03426340520118	0.623851227110496	0.582766491074944	1.21017500053979	1.61533238873395	0.639628097440556	0.344853374752547	0.305623999163667	0.375858399337383	0.625077898945815	0.717683397332074	0.407081101852057	0.484462063027052	0.538821410608093	0.497882511953255	0.654181442824844	1.17290131889842	1.36738118684568	0.525478688832105	0.84136323507599	0.617007939572238	0.536854517448287	0.672191232977811	0.810834789160879	0.715736663836015	0.619976173887664	0.749827281989537	0.818623915658274	0.441787178478047	0.578619377348674	1.36517890904443	1.17355365331108	0.80974418893663	0.613178856703536	2.09357261546614	5.073161253506	0.482054711621806	0.965370206391928	1.01445420704313	1.69519819680695	0.833897301401378	0.553297682060869	2.14994646586657	2.15879700678574	2.15139895744414	0.820490653009317
tyk2	3.79753671598709	3.68531944308607	4.65428876619815	4.43918560885153	3.53315976074665	4.09781378773953	3.66928034904842	4.51901589427339	4.96884379900202	4.17236469878703	3.16202098446396	4.50323842966323	4.46026505885558	5.50411517002224	4.21735240939552	4.57767045544299	4.28300491050229	4.07018475984177	3.95293773149104	4.64043253946347	5.26501967541368	3.34649359291364	4.30346302809404	4.52291385225357	4.97800067875092	4.38423869903806	4.7367550354941	2.98820895065161	3.9330945246875	4.5955325427583	4.72741825485035	4.50435286524693	3.99028607523437	4.23927414534474	5.25317975378143	4.93416569250123	3.74095766560784	4.58856065995325	4.85287168326519	3.18013608270865	3.91266979042816	3.85246883535044	4.30711619891525	4.14248361029171	3.73770265908621	4.74359316487062	4.13478270915351	4.35745439068063	4.42363195171435
[truncated: 26 more columns]
