# Supplementary material for: A comparison of anatomic and cellular transcriptome structures across 40 human brain diseases
Source: PLoS Biol. 2023 Apr 20;21(4):e3002058. doi: 10.1371/journal.pbio.3002058 (PMC10118126; doi:10.1371/journal.pbio.3002058)
Supplement: S1 Data — (ZIP) [file pbio.3002058.s009.zip › Input/Cell_cluster_disease_matrices/alcoholic_intoxication.csv]

	inh l1-2 pax6 cdh12	inh l1-2 pax6 tnfaip8l3	inh l1 lamp5 nmbr	inh l1-4 lamp5 lcp2	inh l1-2 lamp5 dbp	inh l2-6 lamp5 ca1	inh l1 sst chrna4	inh l1-2 adarb2 mc4r	inh l1-2 sst bage2	inh l1-3 vip syt6	inh l1-2 vip tspan12	inh l1-4 vip chrna6	inh l1-3 vip adamtsl1	inh l1-4 vip penk	inh l2-6 vip qpct	inh l3-6 vip hs3st3a1	inh l1-2 vip pcdh20	inh l2-5 vip serpinf1	inh l2-5 vip tyr	inh l1-3 vip chrm2	inh l2-4 vip cbln1	inh l1-3 vip ccdc184	inh l1-3 vip ggh	inh l1-2 vip lbh	inh l2-3 vip casc6	inh l2-4 vip spag17	inh l1-4 vip oprm1	inh l3-6 sst npy	inh l3-6 sst hpgd	inh l4-6 sst b3gat2	inh l5-6 sst klhdc8a	inh l5-6 sst npm1p10	inh l4-6 sst gxylt2	inh l4-5 sst stk32a	inh l1-3 sst calb1	inh l3-5 sst adgrg6	inh l2-4 sst frzb	inh l5-6 sst th	inh l5-6 lhx6 glp1r	inh l5-6 pvalb lgr5	inh l4-5 pvalb mepe	inh l2-4 pvalb wfdc2	inh l4-6 pvalb sulf1	inh l5-6 sst mir548f2	inh l2-5 pvalb scube3	exc l2 lamp5 ltk	exc l2-4 linc00507 glp2r	exc l2-3 linc00507 frem3	exc l5-6 themis c1ql3
adh1c	0.00951602291635217	0	0.0235760811676956	0.00678299530371297	0	0.03783019694149	0	0.00728767447091017	0	0	0	0	0	0	0	0.304312215387826	0	0	0	0	0	0	0	0	0.0161758234349523	0	0	0	0.0879625083479442	0.00422577358313008	0.0102292069873301	0	0.0102123620978234	0	0.015509918172604	0.00515512346931203	0.0458687210527812	0	0	0.0134473564664858	0.0154781311324378	0.025208135505135	0.344801371803713	0	0	0.010078590161329	0	0.013833697295079	0.141451163919501
akr1a1	3.86727310484693	3.66553080288266	4.79018087045189	4.54884070767352	3.86845100447528	3.83007528033404	4.55886253123753	4.38211192268626	4.08985056131063	3.03318245889248	5.11555684089126	3.08784383215897	3.65836642844876	4.33800994591655	5.34807828176315	3.82765340997682	4.5603433515165	3.52284306394164	4.79307855728239	3.77849067350988	4.66103936279867	3.69679486528462	3.89262766678202	4.58442595885686	4.46366371535234	4.44170304095344	3.61902146943555	4.49504951446041	3.79023801678456	4.11606194528237	3.84840050414594	3.62640233874318	4.01563065715496	3.07419456580043	3.76037670653355	4.19995559559772	3.80788985663246	4.72585576060556	3.66701114262267	4.65690795472101	3.64772987223103	3.5166751803108	3.92275578559646	3.79663793217197	2.37268637246319	3.95425429625449	3.47353587901814	3.79037524216385	4.03303978846468
aldh1a1	0.0158820417765228	0.045599715535584	0.210509936018893	0.504765493534508	0	0.749518220949677	0.0558538534486759	0.029523546959225	0.050787136503005	0	0	0.0272394780409928	0.0768079915699936	0.0874918306429626	0.0288013225515559	0.0623718126443283	0.0383611370859598	0.0134681141886284	0.0464687927174667	0.161547069424931	0.227485778775056	0.411544368326664	0.0471456458647526	1.95025488694865	0.0444590024531139	0.020317171827739	0.183927656022295	0	1.40209618204762	0.824908185827037	0.0469965539925156	0.015473019963362	0.0252256965207241	0.0236661194193731	1.60809859949905	0.0598018901257731	0.0355247615056278	0.0194152112447785	0.0305807471779005	0.113569410631249	0.0120208001689022	0.0435593041475069	0.538365228510409	0.215887422859769	0	0.340586536861295	0.0282209114792803	0.535006218504484	0.921081707214135
aldh2	5.49005338237721	4.316218309767	4.61698961993518	4.99563190141614	4.01612739778723	5.23519383801565	5.56127706810072	5.00374744328415	4.86316983224927	5.01906781648718	5.78441229350061	5.68046619987864	5.29836149891183	3.67168196452132	3.59701931701413	5.27106936590722	5.63753266711423	5.99743522466623	5.33317574920326	5.91921919326371	5.35222165109363	5.80258964505972	5.48708732133372	6.1878624247596	4.767356907099	4.87675615626594	5.38682039430077	3.43330788290514	4.90364246500009	5.07618990882209	4.72266487316264	5.47676700289615	4.05469169908847	4.95055911631694	3.89843243180031	4.91730418915648	4.45948152190721	4.95244390781717	4.34025119442869	4.60581905777273	4.3251462573341	4.17749432695629	4.07693109352392	4.49549095822311	3.71170578902324	3.74291230104725	3.94010800763214	3.70689397087386	3.64749400050152
auts2	9.59717880015658	8.62925096430129	10.3204965244233	9.65822612388955	9.74956661397752	9.8035874068207	10.6569987879867	10.2798230814612	10.0225253911115	9.18327733034879	9.94983648429201	9.74207023038653	10.8571123183004	10.5219538076577	10.2672398878998	10.4562155811191	10.0084427688167	11.0946766163593	10.7590657624398	9.51064154846101	10.3715774842348	10.1918209637078	9.75886528769194	9.71776843049314	10.4307120043554	10.3532192893236	10.7503308987049	10.2831475185175	11.2068672969353	10.9457294207591	10.9342507337904	10.1905827626531	10.3439391852129	10.3144937456928	10.8667211709088	10.4404400317571	10.1068887368214	10.3436650903377	9.82167370719515	9.36280935030157	9.89168696347589	9.80486976943527	9.6447062276935	9.94122385973896	10.7572244774933	9.63923270599661	9.51788725209365	9.95999816599177	9.19024594215353
bche	7.39403609937869	0.0862361309204089	1.21328705281913	0.297643896874392	0.165715481130467	2.49470807276978	2.8465792753622	0.038946934518289	0.0885024019433771	5.72315197625761	4.15123256123797	0.416308905396957	2.79035835663867	7.67643400042771	4.20145865482034	2.33321425580044	0.0720512892512886	6.66259732802392	2.04655221366156	2.10837762058636	6.12334300095225	5.29924125549976	0.970187490703146	4.83022307160086	5.20666658476498	5.40483594339066	4.75113439497177	4.58450720570202	4.93726942138321	3.44412046305855	3.53527983271392	4.59280927258689	1.75083351101018	1.44349081750829	3.28406138110602	2.72108750925725	0.101880082239255	4.13404381999754	7.76423502991371	6.25003565575935	6.29196941446735	4.32305842624649	2.06030568944935	3.85946294912757	2.38340163410652	3.15883751092567	2.2142221031464	1.23795904090566	0.177831285288851
bdnf	1.60411931288736	0.117013517461891	1.13183785473556	2.63132239368278	0.042137667795433	1.50513302979316	0.00977989723489728	2.12267260619123	1.21933931305139	1.06487949793565	1.48449520547375	2.35275486830681	1.29699318809705	0.0385364110629384	1.02701608135321	1.15627234788961	1.87623715869358	1.89468380011402	0.0589226894715549	0.714730063986588	1.49582287947894	0.0528839998702486	2.92854447939007	1.65000417840232	1.39898014001586	1.80490754275535	2.01005623954917	3.54910675008511	1.67654785338106	0.457229028671912	0.417435536216551	0.305926644883062	2.04598640969415	1.92606147285054	1.13662258592153	1.36260156930674	1.0458083422295	0.957046065069894	1.24019747271488	0.0601359907939103	0.641930626211981	1.5513572816801	1.98800834950229	2.48548935041511	0.11573505725042	5.03944109731091	5.96570171501544	4.24158082552557	4.90216397541218
cd19	0.0379581180639663	0.0469164077766547	0.0271488526953509	0.0284268841359954	0.0327764898504791	0.132452908362347	0.0317020440748734	0.0299765047785022	0.0589290810450235	0.0244370958914362	0	0.93052471727286	0.723962519808797	0	0.0411056420628945	0.232215859274134	0.124201889691917	0.0425239766046377	0.0336438566171051	0.0391078505712595	0.0685762768239128	0.0104674424833105	0.0115531508437813	0.0437592386335739	0	0.0242580108212488	0.0287283844102649	0.0543659799325662	0.0558778959882907	0.0344985629122972	0.0756837574512718	0.181707200516969	0.0516707633233269	0.0142673901756877	0.112554441547679	0.0298003417366819	0.0223913221074843	0.106460061390264	0.0265291230366214	0.0124772563003229	0.0416358759548635	0.0223516462304162	0.185030594003778	0.0110374474358277	0	0.0451342205585054	0.0335878894704544	0.0826159705348398	0.0383901523476251
chat	0.260968010487096	0.0402729590314981	0.0171664020058051	0.0545084303343332	0	0.582919334326421	0	0	0.459237501715396	0.0305911483200326	0.0696740231487296	0.439803746883806	0.0270150519714803	0	0.020972006997837	0.0567282359062417	0.437546961137864	0.053978253162885	0.0692847364265932	0.162063452856659	0.0321286442322471	0.0349393806867985	0.208072964933128	0	0.0157885468257177	0.0257545987194732	0.0163899473459378	0.0531124739285535	0.795848195984992	0.0306334809292892	0.154682428998273	0.00745608744927735	0	0.35396622735889	0.0721816077387126	0.260170773543368	0.022161304464632	0	0	0.0257462033861133	0.0314667166034522	0.247356355581258	0.148296575485455	0.0608988040479502	0.0946473218916314	0.0940341581482477	0.00975800448592272	0.775602228796804	0.123554280292289
chrm2	6.83639518993502	7.64853650457793	0.417475230670868	2.52523712128582	0.0366018661816983	1.6615823487488	4.7726384735896	6.4743351737315	5.16683473227846	5.33150716549842	5.87662319646688	3.90603255634849	5.24330575083969	3.47794147198209	2.30131832619589	3.76719437371004	1.93885948458177	3.78459932852013	4.11945069288117	7.34814820863128	5.43047716876734	5.11859119647456	6.80931180163067	2.81640750709424	5.12626463601628	5.13115946535431	5.88864427418857	7.74214463212257	5.44909294132854	5.53988273360485	2.37189544382608	4.91590448330323	5.16836783848346	5.32828595805921	4.24485915914049	5.39583937444121	5.67651455808673	3.78134474614174	7.13691846596902	8.17336183123962	7.77376903350196	2.36905964631594	5.90805946813874	6.14855543054009	0.190503093629633	3.04009844244129	4.23036902674285	2.51484441186896	3.15917950216134
cox8a	5.55208360184848	4.78326952142949	5.00992663334226	5.50557327325626	5.09833457491886	4.6898473364124	4.72562479840218	5.00418792032431	4.42930851354932	4.58971136209461	5.52948671469166	5.60013327509753	4.22183432533322	3.95495273579107	4.75963650999519	4.35755524188137	5.47433496020028	4.68185694054005	4.97508912004507	4.90069922831386	3.71396398604611	5.06394491566965	5.38904095133409	4.94604939537401	5.51431371235576	5.70255759285288	5.09635332599872	4.03901746221052	4.88776514758857	4.85873453183944	4.2455030405646	5.20465228500507	4.19692385774276	4.96785768957482	4.73689749735318	3.8173971152466	4.93324374561602	4.87561721016597	4.90372613469709	5.48241782989268	5.06973163538573	5.19900215058226	5.0942990807941	4.6616395923997	4.49309129485532	4.25454710630879	4.63651041837404	3.88550535153042	4.19537082930533
drd4	0.33936725806403	0.336343992353216	0.243250703326779	0.756658642500027	0	0.384047627826522	0.0169461752035389	1.46701630783882	1.036502193649	0.857046669988153	0.831650534653592	0.562189539700245	1.89372942525184	1.03483486142236	0	0.537493090240221	0.0107266664063819	0.251497532162645	0.298339490478053	0.508032401099892	0.0219094557593184	0.0103840149037423	1.36178799790156	0	0	0.474001189544552	0.331980980471708	0	1.06724510891961	0.862999040537287	0.0302659090633948	0.502359214968782	0.859987169659614	1.99327692522165	1.64900808513763	1.11322825926401	1.42917242268515	1.43016509281366	1.54761513140057	0.697543706466088	0.341362377421112	0.477012065371454	0.724592313078311	0.341838751026235	0.0513922471024398	1.02324245210011	0.720869997780552	0.487564725074916	0.341284659314077
eif4a2	8.86230948296509	8.59893854539067	8.41170562219572	8.54409786028337	8.37759846556675	8.17648544568764	8.60171229958532	8.25707088643795	7.91863030072176	8.01174222799909	8.39911113697141	8.25010182842985	8.16750856861412	8.26186507671418	8.94158862559888	8.20779916710343	8.69700698253501	7.66733731594175	8.5140877708234	8.60875033635268	8.14554087156224	8.61031294135717	8.87214251607491	8.90307413211494	8.47159251105234	8.79411364857438	8.50612637238114	7.95508771355528	8.24836315105795	8.30467959583854	7.60406591058624	8.33321417528121	8.40320516556245	8.29862491436852	7.85445901110169	8.10445523692497	8.240658216538	8.7073509521839	7.82348889264454	8.27277635627981	8.28022977404118	8.09862183512372	7.87384142953852	7.97635200659229	8.14409446204983	7.97253212227709	8.1451311449844	7.6125180806781	7.8142855974554
fyn	7.81333869688523	7.93916632702353	7.20604350657275	7.56320069660188	7.3147532536299	7.52277963077262	6.8321473413031	7.09164620803857	7.52419432944849	7.89910981568762	7.39332197875457	7.59571056761466	7.3595227517127	6.41218468155498	7.64605620837909	7.70516615739753	7.55299448364045	6.75893858742097	7.19193508039781	7.50665438135453	7.68696477617439	8.01229680177313	7.41266053369158	7.32184288319508	7.45523712098036	7.6270006271276	7.57672385019446	7.27398707572295	7.69073701484086	7.07730838025344	7.48548479143154	6.80557106078709	7.09601173837166	6.69210758364136	6.93713390529376	7.19791648851863	7.00816493495069	7.21853495109877	7.14323533973688	7.4168214210554	7.38107654139073	7.15585384532018	7.23121964439618	7.21478585671988	7.82701833531728	7.47567053457563	6.9901147450191	7.20012392602984	7.01520003995647
gabra1	10.0779719611866	10.5015396605584	9.56705082821441	9.48570253913304	9.7031254500194	8.72546510425815	9.49455761670124	9.22911849946114	9.55606532353506	9.29684189126204	10.1373728760606	10.0818482267114	8.92133843474214	6.48317778769641	9.38988081843364	8.94359934418144	9.94887953098978	9.02899092634631	9.47759941960579	9.48755990678379	9.04643212536934	9.47303639489422	9.27516166691077	9.8649806464827	10.1062933504702	10.252702090629	9.8200077120107	5.44539829926244	7.78993395767761	5.54879756157065	5.48643796942694	6.69384793457276	0.741995773394006	7.31005377104094	6.37607606107196	7.09924680506337	8.99267327500572	7.69984448366117	8.34361479510125	9.10268935932718	9.03332691044254	9.17487201724067	9.22825280262224	9.2356425842775	9.61894228243327	7.79233480570669	8.27648782557013	8.06200403038452	7.94022549094173
gabra2	8.7619503845694	8.40624813891053	6.9550332565239	6.50140505670677	6.8280987711132	5.90553575229644	8.04428838943621	8.21809176948505	7.98367058379901	8.89162627655461	8.6012701550753	8.30821373778486	7.97042827032217	6.16880914433983	8.18344070746989	7.1459185627764	7.92835426613653	7.72372990887417	8.1991257066966	7.07787110758329	7.4339764325842	7.79872384974155	7.13510898675678	7.30483980429455	8.34863558600038	8.39292405539942	7.51982622558211	7.61947334662274	8.01045895780717	7.28576496389265	7.88876704099561	8.28438616130323	6.76553619436132	5.87303889024367	7.38090935344927	8.0304203309787	6.72556017988841	8.29664962725529	7.57810164379571	8.16536774336701	7.00410521355959	6.5332781603905	6.42869613704842	6.54221493854673	5.05604482309847	8.46051606311757	8.1569935879547	8.285173948415	7.63843458316251
grik1	10.6427638365261	8.93917279307334	10.6734804571993	11.7398286988065	10.5689783349368	10.9989344919311	10.8188849039791	10.7627648793396	11.4399783657847	9.14975346938085	8.55612396770393	9.29768666174231	7.84439757999561	10.9985812630322	8.35904319149657	8.53987067526328	5.58099595332844	2.30426132298043	2.81308011476616	10.0760218964907	8.82025684031098	9.7101036804122	8.58827464018787	9.85079926688684	9.81622016843288	8.32953849089146	8.47611229129049	12.8297225369136	12.4339862210299	12.7039463866011	12.9734139647565	11.6599602258571	11.5678714880487	13.1156058534378	12.9551667489879	13.2911822132028	11.0846383363783	12.0864550559247	11.496506290648	10.5714862606294	10.0795981149377	8.26321097489013	8.7644403760564	10.00018877782	8.22986090157184	3.56839455765405	3.01871125585976	5.2006342133823	1.85661765106339
hspa4	5.20027940523977	4.90329930100737	5.18403982520624	5.03583453662758	5.24347936445272	4.78035986801384	5.590496391179	4.536700226578	5.0397027686514	5.73956142496792	5.44330362717545	5.20148166449662	4.66528269994521	4.48902668676812	5.25813769833747	5.45014912834054	5.64553033125184	4.44063100986095	4.65721873848876	5.18064903263306	5.33119327559041	5.48171817033571	4.68102752741937	5.28905279364187	5.26828017446925	5.05677126591701	4.25713435870818	4.26205401699274	4.65442918206592	4.65769704883644	4.81314221154559	5.39588947236411	4.70666730094879	3.93942143185209	4.91754661264017	4.44695947156458	4.10704763595467	5.66556979960153	3.36042229222718	3.65824393588314	4.79408283830325	5.12127709371381	4.73808631313687	5.11433695460919	3.97873717945844	4.83440672931828	4.72936879199451	4.82583843035788	4.70702714977651
il18	0.400074433073784	0.0407301665366841	1.46891259444481	1.82029251055822	1.97222122554577	1.9342994261727	0.284065797629364	1.96406590337033	0.291363737195173	0	1.05182956364598	1.66240137835988	0.276146576813566	0.0887769349383879	0.0375563049018546	1.7511177628089	0.144292442374887	1.37781090259382	1.10713402921567	1.19281431507939	1.64297629302688	0.879394981002651	1.56170633701287	0.0528932818298516	2.61670348357773	1.60273303060087	2.87953404987119	0.0824680744280208	1.31418869463039	2.62331311318005	2.8335568103727	2.82552468158257	0.286927798115367	2.52144397102076	2.30098350204641	3.62919226123025	4.43117316585978	2.94475044573643	1.68270902115081	2.19503308172241	2.11222116522566	2.88441871678273	3.65843607203266	3.14132398303027	1.35445478417199	1.42338902435576	1.40170707700869	2.16972462924708	1.92188475721486
kcnj6	7.26693374428785	7.12488057976229	7.42162922525111	7.18609492092076	7.46938181568927	6.93451825895552	8.3777092565289	7.80179960224917	7.53331022366609	7.6516825636296	7.87662783950818	8.18460580643299	6.43461403411627	7.07582771811976	4.73648960662708	7.39816286356273	7.62302499540224	6.06848629209833	5.54645115266526	7.29671314186298	7.34831885758459	7.56119001808002	7.12830109376793	7.52189778876517	7.99717875817828	7.35672546431033	6.5716009421162	3.22950763406614	7.20175241799593	8.12135422349685	8.05088987558692	7.78562331237005	8.0606988765115	8.04906488791266	6.45586470697833	7.36439129616546	7.50239840150634	7.92963892808502	7.99989177127035	8.14909886853855	7.11575081107542	7.23341849065191	7.84976033083431	6.64094227997867	8.23915864664785	7.61253848589749	6.973691110548	7.58688590093631	6.73364426064234
mpo	0.0218235510233894	0.0445969092065263	0.0438873866555213	0.0799151193998114	0	0.0515340642974988	0.0109867486266773	0.0460801391736144	0.0782135979228992	0	0.0627843412757696	0	0.0385170194804048	0	0	0	0.0120708889529788	0.0156377043982921	0.00773673350070955	1.33773308770875	1.44741641751303	1.8388036491102	3.01884555246355	0.0194836001986343	0.0151424340221287	0	0.0577316591750718	0	0.0307011127881034	0.762358873011495	0.0286577620679827	0.44406434706316	0	0.0442808131601461	0.0924641026519767	0.0391911302917296	0.0501958213367263	0.0280538681295845	0.156098057216897	0.316334911823961	0.416932082246946	0.281657645784148	1.24403623668631	0.1085615351533	0.0657854190638342	0.686980207009991	0.0890155184583093	0.581357595495093	0.337193987794337
mthfr	3.65519401662402	3.68235075233906	3.61503748122844	3.48422096453088	4.43739922190184	4.54647107555516	3.56713952304594	4.14734085247137	3.83452950244186	4.28964970577383	5.06792994100559	4.90792237388305	3.89994903451145	3.5390658551168	4.73548212354037	4.8402582105744	4.22373729806373	4.93214977754541	4.09804455958603	3.85757120159149	4.20753285900234	4.19184010910254	4.09641287096499	4.82659286314523	4.14660258624875	5.72889082781276	5.69552307932763	2.97157141896278	3.40585407208973	4.56760988439289	4.11148272682621	4.60368975986762	4.32753944442782	4.63842159485435	4.18650577916422	3.64809406807799	4.04234085805085	5.07442300652506	3.95009714769777	4.23048673547692	4.19691482711761	4.15395260503184	4.01669813510767	4.52944514110535	3.20878085063037	4.28614610995908	4.36007407882169	4.11041659168638	4.02007990083213
mtr	6.53478194498583	6.62068453970037	6.17258094923051	7.3745818123901	6.81437739990912	7.53814637201797	6.83577868989402	6.87263350733856	6.13478957898096	5.91449890472972	6.77241498794098	6.27282009713839	6.48536751443926	7.00915888576188	6.34195459342944	6.94561991636529	6.68449936709985	6.75103401272838	5.74974008641837	6.41648696457506	6.2352926065332	6.14171681399295	6.15645147105644	6.97867135682242	6.78719874555032	6.42075272546198	6.68065025995125	6.90290210452094	6.48942025735579	6.94221589286444	6.57496665821661	6.68789313267277	6.62829515371538	6.92505678403342	6.94500765983305	6.82519563609922	6.85025450986629	7.42512542638081	6.75221850963181	7.17442348731048	6.81467712922887	6.90753929823116	6.93037507156502	6.89519870573542	6.55343753922753	6.95183462262483	6.73378163234733	6.74758541421935	6.69888349153933
nr3c1	5.00063825135289	6.10819803623619	6.0555774527419	6.71466809671859	7.07424713161027	5.76336403274185	6.29376572173274	5.9839213910866	5.49777329473461	7.51595618951127	7.61296688463238	7.66831750714975	6.98035233804241	5.94543119445117	7.60744705634786	8.32336200702537	7.46366111629779	9.06106577075459	8.93188940748983	7.95890657454898	8.03868693260652	8.54274127940765	7.95365473272152	6.70373459178421	7.52271671260621	8.77807791825225	9.09553305698258	7.55089112461038	6.8971469862594	7.26422385700111	6.62039095895179	6.91197589898205	7.12982361713807	7.96540376694863	6.55398248539372	7.67268712493697	7.14795615207257	8.02640464697685	7.61705783235931	8.11222294291473	7.87263714656925	7.14685639693348	7.78641830090351	7.40609528412931	7.35601947104178	8.29042845885895	8.80262356969671	8.60226077588404	8.4210515375872
oprm1	0.476402375121382	0.169088470325074	1.24833476369644	1.45567372801262	0.843187940054872	7.15580842119668	0.587930752513305	0.532782297448608	0.345201890852277	1.83690678865062	0.284113190724353	0.121167078276065	0.294642720326553	0.159728027065062	3.67452671820363	3.39063163148881	2.68711979954201	0.329040965540632	1.23374732920498	2.72938203400635	0.624635021151908	5.55940602903542	4.02753453072713	5.94914436688558	5.17519541589693	6.90298145335376	7.27803412204193	5.34204200732559	5.42325187391241	7.28228541438297	8.16549660421132	6.04382676832353	6.83898390612939	7.26408260032129	5.68743162077537	6.63683814332719	4.18289323362302	0.22620982402209	0.390610526852692	6.22210534747316	4.1566542034991	0.479971423570924	4.02281695395287	3.26852184495522	1.11508171828376	0.770872395989106	0.984247495946119	5.25357440038282	5.52773179056084
pecr	3.8840569114846	4.70292272780739	3.751506236552	3.49754729917955	2.39810088731924	3.53630995067088	5.09744435883861	4.24899905301192	3.68721342895192	2.87103081962166	3.84551797121406	3.38755939516588	4.15919275138419	3.19186650687157	0.299033484782292	3.27033462144528	1.68942664888313	4.05905512048195	2.81785732346702	3.26218400210863	3.28719692449295	4.4591268302323	2.51550905566084	3.48452281148181	1.49451366424374	3.43587512450282	2.52919004484062	3.69473438967889	4.11158438973996	4.70648646429751	4.00676353439971	3.50347319087137	4.09261241179497	5.36190006599106	3.87504820111536	4.01288108058309	4.80679452200182	3.93325639090809	4.95655456584562	4.13862300591446	4.77503407527524	4.28158762193017	4.3904342466503	4.37912379255272	4.25809938166435	3.33513177198442	3.7540026664552	3.52343260951212	3.42162501618404
per2	2.64073012083399	2.26054842524218	3.39650326667628	3.80204914708245	3.94053005711382	3.81071393079241	2.52511621832997	3.51840609635109	4.39854991750081	1.57603204627863	2.7026336090811	1.78720383858459	3.32270564221485	1.96970161470048	1.66973296879399	3.14101728594025	3.43875845816708	2.24550418144959	4.85089001369035	4.02078406344059	4.18066363111343	3.68391649062169	4.02723793491506	2.90032758597033	3.53543614066533	3.57683845615167	2.41831572279777	1.23706315458322	2.95396285413368	3.15261843393654	3.83374484874056	4.23006425645152	4.00535587976665	3.22154211427729	3.29031071194938	3.7510078526394	3.58498943077724	2.46231883928588	3.13155474992397	2.25608856825307	3.01232498584276	3.09249906038608	3.62562901416524	4.14946659980674	3.16884690552779	4.09781353496637	4.13035853669048	3.77945672463417	3.24080964592657
rela	2.47504341784436	0	3.17518244938322	2.89004713827007	5.02444200429957	3.41402152038359	1.70738510864117	3.55573540604373	3.26456950301512	1.55296829258113	2.42470228211629	2.12537956248917	3.28960202208651	1.39554829715294	3.86168140467757	2.88955655838356	3.09851671338859	3.31124533131244	3.03735194441916	3.10858360188074	3.8170594526407	3.88439007783788	3.25731918009005	3.3341016124872	2.47606529694528	3.58155264394486	1.67208611600237	0.934603532440723	3.39601485603076	3.24584826161401	2.72837165900729	3.46425012541315	2.68416004067007	2.73425850769444	3.57316877260275	3.8536197691731	2.36031940760855	4.36032973994939	3.64770899182897	2.95440944120074	3.41427677755358	3.26686094436778	3.09630546052237	3.42300743389536	1.70103451855507	3.07115351338629	2.91499837653007	2.55712007600928	2.53070270703493
sod2	4.29105421420817	4.89601821157648	4.03543703343246	4.25582586184391	3.85945914928771	4.55052184592065	4.52224957316995	3.96405373048734	3.10841967567771	4.29129502963708	4.64723880349143	3.41995333040081	3.07928892668109	4.27715809909991	5.7993830282469	4.4220631981349	4.39930101940936	3.61013675076806	3.65609031088519	4.74866029830417	4.26784330053713	4.70549650293277	4.55872000355819	4.71718252972485	4.3790316626932	3.86603918254291	3.22873506562054	4.18263502551736	4.13443727028607	4.17129115566775	3.77344813395698	3.83946528909689	4.14369323331746	5.08302332428211	4.54367356772208	4.27423789200806	4.40268760958926	4.82531965227213	5.11308442636224	4.77044342500263	4.66132570597659	5.15164566340371	4.59208922723742	4.87539552081995	5.24391736170505	4.26298286613566	4.51462045007328	4.11271390917033	4.44505730891252
st6gal1	2.84226195096121	5.2839827374752	4.28951121659781	3.65006916416091	4.28484025739343	4.20998071074616	6.00693286528263	4.34014466729761	2.02760339022932	3.3624564225985	0.629279954102488	1.07337680200562	2.34719189837442	0.548243265942131	0.535925340460248	1.82682639349788	1.42823953239063	2.23741635154603	1.07835317336013	2.65578024542295	1.86072642672171	1.24524634893056	1.20214310535757	2.21110990705862	3.53386994439333	1.75202843409246	3.55809992631866	5.1421182106965	5.22005290219386	4.88521728732688	3.79309143123421	4.67428103230414	4.82442056676661	5.38563796625686	3.9265211526964	6.20351933064668	5.93489291662348	3.12223934831852	3.76802584727314	5.85911520394378	5.43544570886407	4.60126495064568	5.95948063679367	4.595468690717	3.26710998289443	4.01244349148391	3.66642316584589	5.22695640090892	5.93374498187118
[truncated: 26 more columns]
