# Supplementary material for: A comparison of anatomic and cellular transcriptome structures across 40 human brain diseases
Source: PLoS Biol. 2023 Apr 20;21(4):e3002058. doi: 10.1371/journal.pbio.3002058 (PMC10118126; doi:10.1371/journal.pbio.3002058)
Supplement: S1 Data — (ZIP) [file pbio.3002058.s009.zip › Input/Cell_cluster_disease_matrices/neuralgia.csv]

	inh l1-2 pax6 cdh12	inh l1-2 pax6 tnfaip8l3	inh l1 lamp5 nmbr	inh l1-4 lamp5 lcp2	inh l1-2 lamp5 dbp	inh l2-6 lamp5 ca1	inh l1 sst chrna4	inh l1-2 adarb2 mc4r	inh l1-2 sst bage2	inh l1-3 vip syt6	inh l1-2 vip tspan12	inh l1-4 vip chrna6	inh l1-3 vip adamtsl1	inh l1-4 vip penk	inh l2-6 vip qpct	inh l3-6 vip hs3st3a1	inh l1-2 vip pcdh20	inh l2-5 vip serpinf1	inh l2-5 vip tyr	inh l1-3 vip chrm2	inh l2-4 vip cbln1	inh l1-3 vip ccdc184	inh l1-3 vip ggh	inh l1-2 vip lbh	inh l2-3 vip casc6	inh l2-4 vip spag17	inh l1-4 vip oprm1	inh l3-6 sst npy	inh l3-6 sst hpgd	inh l4-6 sst b3gat2	inh l5-6 sst klhdc8a	inh l5-6 sst npm1p10	inh l4-6 sst gxylt2	inh l4-5 sst stk32a	inh l1-3 sst calb1	inh l3-5 sst adgrg6	inh l2-4 sst frzb	inh l5-6 sst th	inh l5-6 lhx6 glp1r	inh l5-6 pvalb lgr5	inh l4-5 pvalb mepe	inh l2-4 pvalb wfdc2	inh l4-6 pvalb sulf1	inh l5-6 sst mir548f2	inh l2-5 pvalb scube3	exc l2 lamp5 ltk	exc l2-4 linc00507 glp2r	exc l2-3 linc00507 frem3	exc l5-6 themis c1ql3
ager	0.172897932668794	1.34797538583216	1.25228836028624	0.862212367196689	0	0.80677773106904	2.30729835412715	0.00578029742151953	0.414017448028974	0.901736585066399	1.43486453407257	0.649220801439418	0.149211846843518	0.506903284400543	0	0.52917060741861	0.387287115032332	1.5477280035807	0.0562161645046358	2.00589911447964	1.41992097280829	0.194391568611571	1.35294926394273	1.05993647040898	0.856300602846117	0.0217074164678889	0.0392604175795028	0.536062666755098	1.035293067456	1.01023576783163	1.07608681328366	0.188880799482805	0	1.99836419905071	1.53306713227216	2.55908147588029	2.26590655545777	1.78225180340085	0	0.0730219368747846	0.138033181507135	0.406633982172975	1.00624913483235	0.442317800187713	0.0229473769726141	0.870156996791507	0.504496732758725	0.644081734858489	0.661333813919938
antxr2	0.115531439539213	0.0407301665366841	0.169226721969974	0.173994223162255	1.0979382107958	0.674343504667411	0.0740659571309786	0.623365913488738	2.0588951825307	0.765787187421485	1.93245892000722	0.773690356951656	0.184965794176346	1.84082552085916	5.62839334713448	3.09314612276722	3.2994337668345	0.176298655173992	1.92285772092896	3.52819438368184	0.158519782817779	5.00826921019681	2.4914777800927	4.50813604227728	2.72769393910441	2.65619022358393	0.13080551460323	0.0830867255585364	0.999404671706201	0.40742682843314	0.861261155658523	0.0929084229736049	0.26714981727727	1.23351772091821	1.37646738049051	0.177902819972491	0.514676360787629	0.0730671624305923	0.0973075291326649	0.256394208266177	0.176117895398028	0.987409447959941	1.20705460219946	2.07688229375876	0.157604272631244	0.357465479731246	0.887395976077333	4.21424104489009	2.03943436525344
cacna2d1	3.58439358199615	4.3437153465176	10.69952807737	10.1449026545581	11.4253127972153	10.5957913384585	7.92409673686984	7.85410197155401	8.42861010372819	5.59363650612297	2.48033709988245	1.00280187661695	8.50247021798871	6.07510906398319	6.15219367326977	7.92520281083486	4.70714427186945	6.58469898343493	5.5503850521589	5.57141323620979	6.39738391718516	6.28154513642649	6.9460945107199	6.20219883418447	4.15285532476925	0.862768759243134	4.70797227279521	7.45508754038927	7.68266495093638	8.10322664838749	8.69640229762359	7.89474063222332	7.59909131848101	8.03618914191412	6.21702766975333	7.102784820332	2.93633309654531	8.49706270204149	5.4299492886667	1.23106523639335	3.08486720392723	2.41505731816584	3.85383631336358	5.43092368820077	0.777301286039729	9.54853099617598	9.43971155352146	9.47389540102654	9.03587292604779
calca	0	0	0.0143842065814106	0.00206316492722241	0	0.679645651606149	1.48061471606173	0.0160192017358627	0.556451301574331	0.0229966987901922	1.64057432147766	0	0	0	0	0.0158799313897333	0.0823152016339192	0	0	0.0244803810817384	0	0.011492099364404	0	0	0	0.0203171661376578	0.0159329769301873	0	0	0.269508538503305	0.0128138843615748	0	0	0.00669404256768452	0.00296968960163295	0.0174119302602014	0	0	0	0	0	0.00381206914878208	0	0	0	0.00374914520417014	0.0180203598470553	0.00280304581193281	0.00375971281986949
crlf1	1.36670909142938	0.0494880802200091	0.334708236609852	0.756204613517228	0.0327764870299031	1.33182744777068	0.590572846690206	0.360166280807379	1.87409249518969	1.1468582212245	2.06483823906803	2.03467199410545	0.17007198213766	1.1465333959109	2.19587102525842	1.69875110559505	2.18171078809029	0.422284969067655	2.65436772616862	0.500486144726286	2.6678590961029	1.42306778347559	0.0779943721410268	0.60765077130594	2.61281795999625	2.06361779420706	0.966425948725194	0	0.64628154323659	1.99795176280096	1.63789477428814	1.07823455539252	0.74057018520766	0.956546237876072	1.59570744229984	1.67975499891035	1.94631276978896	0	0.0638062767387885	0.197549209020526	1.29356389008585	2.00699662187514	1.53100125013893	1.32116423382239	1.00954951521986	4.14436042026128	4.11369417985994	3.66353588618678	3.08380355236371
cxcr4	1.20150612368671	0	1.50752298818807	0.0041651304990452	0.0360883053697552	0	0	0	0.0116713420966035	0.791022912390676	0	0	1.99745778358593	0	2.48893316718587	2.1777063901611	0	0	0	0.0119755070225052	0	0.0118519376497003	0	0	0	0.0302662015014543	0	0	0	1.77777167565118	0	0	0	0.911768500295275	0.00306734307431767	0.927193568338145	0	0	0	0	0	0.00246981281274109	0.0176381956740326	0.0702847451983061	0	0.0133428829748095	0.00436135790775574	0.0163129754386771	1.06555141821281
cyp17a1	0	2.79970085411716	0.611971695916702	0.595298870158977	0	0.392213565882403	0.0122342670227441	0.245860243165942	0.200300717064848	0.019822024211386	0.0117869307773502	0	0.00820621093782453	0.0887769349383879	0.713629264601209	0.0085226138346033	0.0119503910831079	0.0134973385770108	0.12085265976205	0.0351944462859808	0.143622200621729	0.636391547107825	0	0.796313147943761	0.343545523028699	0	2.2041947736258	0.732023447549432	0.247013500507456	0.276962962217292	1.11818238517285	0.294559618788206	0.0230495926346629	1.10215396731366	0.458275321628396	1.38367521850686	0.0113043502705466	0	0.0409240258482156	0.763716436624905	0.226996896824822	0.840561313253174	1.50018738298562	0.825813409963163	0.040393500757114	0.356109568353808	0.147010757672586	0.328451230454564	0.1671541490526
gal	0	0	0	0	0.0321527990062225	0.00663354623203068	0	0.00941175739664706	1.13906223737779	0.701899344683388	0	0	0	0	0.0288013168948388	0	0.0298465978696182	0	0	0	0.0103699491748025	0	0	0	0	0	0.0137776493847591	0	0.0277571460992109	0.0250306604231645	0	0	0	0.00649044845091506	0.0147609831982308	0	0	0	0.0216672570489123	0	0	0.184687226214774	0.0508475489594027	0	1.31434540026543	0.0067308673049433	0.00468305430500131	0.0106772326380266	0.198049278599882
gfra1	2.33607006748976	2.29046030859456	1.96047855592398	3.71138459793492	4.47204807044458	4.64291234411513	0.127478714899438	3.3304250621734	2.7809341008303	3.26204908292161	1.57369145309054	0.96215090631851	5.19396584219766	5.38384133231855	0.20656891202343	1.51376947968267	1.63185245465617	0.828398757738034	0.413802510791368	3.17619149578232	3.8123537843064	2.08402365779574	0.482770370270754	3.22846523077358	2.09314056401366	2.40586247316654	0.218807077176638	5.28569935384612	2.11903947653031	1.27735550581899	0.768228110039335	4.32865468081203	5.55021073945175	0.935765521486868	3.19191309807107	2.37597670755969	2.63443799032634	1.29122796053632	3.52098693644919	3.25034671047357	3.202922817774	3.26638368999536	3.30130158419958	5.20659844184365	5.369322667287	2.06446498879868	2.80331327105703	3.1733057856268	2.32132707857452
grm5	9.27993953140697	9.8012019252999	10.3722914008124	10.7388385573488	10.76334913579	10.2598810062494	9.26357754964619	5.94049576021757	9.53779091841137	8.829936542501	7.76453750348201	2.47917674374479	8.53324729190262	9.62556715614937	10.0243248312331	9.53627037245783	8.90128549700144	8.09717521520502	9.37835920236104	5.40050394524488	5.34699329304261	2.38146888949621	7.87161743363498	7.30898100035672	2.40903975839963	6.71887341122465	7.51249155125703	5.28390584925087	10.1961166907787	9.78490949415472	9.98458438909611	10.496152033634	10.0746107280444	9.46011873317986	9.76060155014646	9.85648205252781	10.4158526677764	10.6954386668628	10.4905169248711	10.1251669435979	10.3863952411107	10.3206636059201	10.2477894518375	10.4021963933298	10.4140921461715	9.91493748591356	9.73869096193555	10.2758618597544	9.9099510423542
hmgb1	6.23415677696885	6.01501488947019	5.91826218787329	6.03884767560761	6.07654028319595	5.64403536137248	5.78266567933948	6.12914863394837	5.90323619313815	5.19987057910647	6.0226221488418	6.07403011130568	5.44846820985317	6.19623837645153	5.59344072450252	5.92801943776501	6.48439386780901	6.12009124126208	6.26950991280041	5.66199523375113	5.85780860764537	5.52184601066391	5.83752247855853	6.12820347725619	5.41383606824972	5.43007413958608	5.56147583655857	5.50637153635251	6.13697430189443	6.27232894528148	5.43834475572534	6.03950647989656	5.62349115986461	6.11070817262561	5.52909879375536	5.96923247214324	5.72299764706817	6.42381596749233	5.60541225245777	5.43258900121145	5.42384234956594	5.48873286208223	5.64867538934934	5.83534278747138	5.88764687116161	6.77721717163931	6.59337095293367	6.34791399671915	6.41356209662823
htr2c	0.577501145277661	7.37121348834608	3.53404320744391	1.31535151999011	0.879983301566149	1.57452681633339	1.89344123644356	3.10875092121561	6.40525928097386	5.68367032837844	3.6779855887913	5.47047258987226	8.34601397461798	9.27841671935822	6.76654505741729	5.96814240236868	7.01022975003979	7.7578388882218	0.72292166927141	8.51060372221071	10.7245502693698	7.68537449368645	7.30164200727191	5.26689714432399	4.04196821334227	0.81617869352366	5.71666863000858	0.489004290605689	7.35528515384277	2.91664335684782	0.931154816748711	3.487897656886	0.541958631614125	0.986978435373534	6.6374803068258	0.81862890534488	0.649904474925736	0.361468786655497	5.33038296783	0.638097847134538	2.8464125388276	2.97999315466031	2.01178468560544	2.72969206292339	0.689843300631127	1.24645673367733	0.436462502736077	1.18864513023763	0.745934304974996
mbd1	4.92356191100225	4.84564103676086	5.01965624023599	5.07500290397702	3.32654870903105	5.00203434296836	5.56165334853068	4.234387120568	5.20353155986807	4.42646557729435	4.88573639003375	5.29436633429785	5.41691103062975	5.56615583784108	5.40802767526069	5.21674368566467	4.41673984398021	5.1512009078514	4.70779698225069	5.12308480530781	5.05001356254939	4.48614110639639	5.43227964428505	5.18205064810503	5.24642967430256	5.49876146567185	4.82447959077846	5.07795874167821	4.80070212716319	5.1094832584923	5.45710001257241	5.13155853617925	5.02309869692609	5.25529670200409	5.15630956036725	5.22318527350923	5.77613592182712	5.06759526673421	5.36878357202642	4.93775298801322	5.34064049003036	5.16237146827381	5.06265433286746	4.97537242778614	4.25085010891198	5.63595583802681	5.33742641360471	5.23522650945548	5.09583907910991
ntrk1	0.783045089164537	0.122126186702118	0.447753388483312	0.855271167866898	0.0335959700833503	0.19854505881698	0.0944119125049034	0.0687140324044785	0.132686437269364	0.447267932263161	0.775172797594301	0.0585340092014161	0.150598745787743	0	0.0827236506168676	0.686757430646495	0.140465429373501	0.111460944441856	0.105927698853524	0.869585120237594	0.0966921681549502	0.0800603253447868	0.708780899321425	0.288870387436977	0.0961353788972106	0.0200986561678966	0.0996986177154268	0.0803496645333167	1.8107521221441	0.688654004126921	0.274359382456126	0.160681013909525	1.93441728151702	0.10499189715683	0.373825505085897	0.604098013280239	0.135124184975679	0.139226619839456	0.926768238460689	0.0437020893289963	0.0782204184265101	0.696072838573851	0.418895030816674	0.181563923061111	0.13812971421263	0.824305204308626	1.20606339785941	1.07661933955996	0.682661860823805
oprm1	0.476402375121382	0.169088470325074	1.24833476369644	1.45567372801262	0.843187940054872	7.15580842119668	0.587930752513305	0.532782297448608	0.345201890852277	1.83690678865062	0.284113190724353	0.121167078276065	0.294642720326553	0.159728027065062	3.67452671820363	3.39063163148881	2.68711979954201	0.329040965540632	1.23374732920498	2.72938203400635	0.624635021151908	5.55940602903542	4.02753453072713	5.94914436688558	5.17519541589693	6.90298145335376	7.27803412204193	5.34204200732559	5.42325187391241	7.28228541438297	8.16549660421132	6.04382676832353	6.83898390612939	7.26408260032129	5.68743162077537	6.63683814332719	4.18289323362302	0.22620982402209	0.390610526852692	6.22210534747316	4.1566542034991	0.479971423570924	4.02281695395287	3.26852184495522	1.11508171828376	0.770872395989106	0.984247495946119	5.25357440038282	5.52773179056084
scn9a	6.76952737239489	7.67769891135594	4.31298437299947	1.13461750479451	0.129039832262026	5.14311635945773	4.14420661655479	2.5214328622384	2.14883094570312	7.13605588963897	4.10333272494744	5.21859874326923	6.06000106856679	6.57538780090805	6.58752099820742	6.13891239476976	6.0123356049031	1.16005823660905	3.19483431866518	1.73528432096429	1.71170409768203	1.7561905925729	4.00081103097158	5.72446012629266	5.05845739741006	4.24078706578449	5.73856892380202	7.87480299819772	7.97742589132009	6.70216719985794	6.86419577167044	8.29076068175481	7.57075731430447	5.55260026852278	6.00197230694832	6.19601073301085	6.89397016174183	7.94699303263329	7.4278709623792	7.36922876941563	7.94086148115627	7.54031885492707	7.45880333554493	7.62125328561814	7.80808078130983	2.58931895340081	0.797785192132976	4.50178326363512	3.34213125432385
tac1	0.0155536889696275	0	0.126245578454434	0.120830936462304	0.0321527933626312	7.17662496485345	0.537167821831778	0.0187625155942383	0.0286608877118697	0	0.0161331686050673	3.57251985465043	0.0402695988928817	2.80631353877454	0	0.775761660165557	0.229206188658561	0.0128234677735125	0.0327224014684811	1.45854421947837	0.0599310638554617	0.0603733613219974	4.11052527851606	5.58904016078972	8.35718644624159	2.93056420376974	0	9.60420108326917	11.0390993149023	8.4952458491951	7.01175391072905	4.86954523339174	0.0301802235714324	3.16558462302221	7.05092173307048	6.47553468198257	8.92221033869349	0.523308320519885	8.09570399141746	7.32024186168529	9.23130567551708	9.29871123357176	9.21923702264397	7.31545301720875	7.42629746660251	0.502864702308817	0.358940939677674	0.929665731514173	0.255395344580794
tnf	0	0	0	0	0	0.00319451158883895	0	0	0	0	0	0	0	0	0	0	0	0	0	0	0.66937919372739	0	0	0	0	0	0	0	0	0	0	0	0	0	0	0.164804271179545	0	0	0	0	0.206267117872883	0	0	0	0.024793914545102	0	0	0.0141297706889724	0
trpv1	4.45361734625992	2.12436856960391	4.60975236229372	4.40969044248275	4.92222063537522	4.42034313832828	4.89795225866762	2.96993592623449	4.81061930650982	4.42987786154605	3.0201071996707	5.41014583160843	4.31582490251977	4.56722095079047	4.31085481059647	3.76180758123077	4.10818676807648	3.97900038508089	3.49766557639041	4.53518842343142	4.32297475105385	4.16560285563563	3.505649931271	4.26261379892294	4.37456197672799	3.24971076648741	3.16158874756334	3.06291751388078	4.97975617320008	4.87513577751087	3.82547718536434	4.06298117392563	4.13113397743835	3.89596776563435	4.70604076533474	4.68851832263591	3.7320379589661	4.16943829831792	5.4986562748957	4.31863635386339	3.47662416439347	3.87325600973319	4.51574454064044	3.88946833441208	2.01028293627231	4.21704075662461	3.96037204884827	4.07725701556974	3.82036147094405
[truncated: 26 more columns]
