# Supplementary material for: A comparison of anatomic and cellular transcriptome structures across 40 human brain diseases
Source: PLoS Biol. 2023 Apr 20;21(4):e3002058. doi: 10.1371/journal.pbio.3002058 (PMC10118126; doi:10.1371/journal.pbio.3002058)
Supplement: S1 Data — (ZIP) [file pbio.3002058.s009.zip › Input/Cell_cluster_disease_matrices/tobacco_use disorder.csv]

	inh l1-2 pax6 cdh12	inh l1-2 pax6 tnfaip8l3	inh l1 lamp5 nmbr	inh l1-4 lamp5 lcp2	inh l1-2 lamp5 dbp	inh l2-6 lamp5 ca1	inh l1 sst chrna4	inh l1-2 adarb2 mc4r	inh l1-2 sst bage2	inh l1-3 vip syt6	inh l1-2 vip tspan12	inh l1-4 vip chrna6	inh l1-3 vip adamtsl1	inh l1-4 vip penk	inh l2-6 vip qpct	inh l3-6 vip hs3st3a1	inh l1-2 vip pcdh20	inh l2-5 vip serpinf1	inh l2-5 vip tyr	inh l1-3 vip chrm2	inh l2-4 vip cbln1	inh l1-3 vip ccdc184	inh l1-3 vip ggh	inh l1-2 vip lbh	inh l2-3 vip casc6	inh l2-4 vip spag17	inh l1-4 vip oprm1	inh l3-6 sst npy	inh l3-6 sst hpgd	inh l4-6 sst b3gat2	inh l5-6 sst klhdc8a	inh l5-6 sst npm1p10	inh l4-6 sst gxylt2	inh l4-5 sst stk32a	inh l1-3 sst calb1	inh l3-5 sst adgrg6	inh l2-4 sst frzb	inh l5-6 sst th	inh l5-6 lhx6 glp1r	inh l5-6 pvalb lgr5	inh l4-5 pvalb mepe	inh l2-4 pvalb wfdc2	inh l4-6 pvalb sulf1	inh l5-6 sst mir548f2	inh l2-5 pvalb scube3	exc l2 lamp5 ltk	exc l2-4 linc00507 glp2r	exc l2-3 linc00507 frem3	exc l5-6 themis c1ql3
ahr	3.58766588509775	1.00219254240712	4.29821889962966	5.4320959935367	3.81524262692593	5.59783236689926	5.79076168356918	4.08063425431982	4.06739746429351	2.82010283513464	3.73469754325996	1.2920346460955	4.35674606955694	2.33757467037169	3.98344404125659	0.617075619089607	3.88813287123857	2.50028343843286	4.76169317388887	4.00410492022091	2.93053033334246	1.55100018747703	2.57157301470333	1.2316407424089	2.01257759780463	1.5632758163189	0.349012487598516	6.80981287982175	6.27019001874066	5.99565213718818	6.09833523526077	4.61492612851968	5.571911281642	5.57851134858116	6.44802487104777	7.31485633261693	6.3733170210493	4.87495102511183	4.19487652480385	5.75348187364231	4.98827771439955	3.74857942288608	4.50948068636759	4.99654501819518	2.80914370667957	5.20718924564666	4.30898769838266	4.49637499204678	5.38124849679877
bdnf	1.60411931288736	0.117013517461891	1.13183785473556	2.63132239368278	0.042137667795433	1.50513302979316	0.00977989723489728	2.12267260619123	1.21933931305139	1.06487949793565	1.48449520547375	2.35275486830681	1.29699318809705	0.0385364110629384	1.02701608135321	1.15627234788961	1.87623715869358	1.89468380011402	0.0589226894715549	0.714730063986588	1.49582287947894	0.0528839998702486	2.92854447939007	1.65000417840232	1.39898014001586	1.80490754275535	2.01005623954917	3.54910675008511	1.67654785338106	0.457229028671912	0.417435536216551	0.305926644883062	2.04598640969415	1.92606147285054	1.13662258592153	1.36260156930674	1.0458083422295	0.957046065069894	1.24019747271488	0.0601359907939103	0.641930626211981	1.5513572816801	1.98800834950229	2.48548935041511	0.11573505725042	5.03944109731091	5.96570171501544	4.24158082552557	4.90216397541218
chrna3	0.0471729993458675	0.0898021966082898	0.206246503316014	0.662116109049396	0.226586605858358	0.168261134326165	0.134444142580084	0.215954163865066	0.214232593032393	0.286897927889453	0.123612182105635	0.0734195813451866	0.152528988325393	0.115170698725881	0.491290240583934	0.215275206788054	0.878665882780933	0.156945655306532	0.113006625353031	1.61669536387163	0.176827244677891	0.60922207819281	0.0835850743589743	2.30916607460495	1.01959078528735	0.323293219362556	0.401191835909122	0.308080778995648	4.33628651108155	2.33825744900692	2.91174397423672	0.294577357853331	0.204072963625322	0.153331237228053	0.959629528241751	2.03629304539184	0.0591063981787171	2.82406063708521	0.791039837247802	0.0819318017603908	0.236996220086993	0.455238809901191	0.548098723212697	0.104631060346692	0.507077718518103	0.274072319526418	0.402224470345746	0.47791558827225	0.504156479292515
chrna5	2.19406583084939	0.0825448514988578	0.596646173824967	2.05420582938651	0	1.00956132455051	0.192424397251892	0.192823838423064	0.209515688708547	2.09492112987744	0.139729575823385	2.9432783675133	2.77360284598882	2.34286096140858	0.227924856828254	0.221232452889014	1.03142196070239	1.23959721872297	1.30138386982762	1.01036502756964	0.165587658591476	2.34238506523284	1.94989915586282	0.0459891762611087	1.78193571544294	0.169371875147072	0.388600488245349	3.40325592846368	0.863138872789651	0.962738413492886	1.18930291886604	1.20672638282939	1.36694329907608	1.06109773297629	1.9076320695492	1.35010770644148	1.99548748928856	2.74195872838221	0.113001396059635	0.562624102592189	1.88401270693668	0.776038646197925	1.95518842794976	0.660524366560854	4.48280320717724	1.42124481996708	0.646406484279011	1.47839894008634	1.30910930845488
chrna7	8.41746484312847	6.71557712463927	6.60208430748829	3.51764603399898	3.38438960160831	3.08136526301507	7.66484861119456	8.54431931080008	7.90680042675522	9.63062368623038	8.8938621672873	9.28703842216861	7.94538698078229	7.87740400737369	6.09432017322095	4.66438389630877	7.39897144280619	5.73706687772125	2.94425131819084	4.85109858034015	7.03385880911996	7.16345727332529	2.56186298064413	6.81771021052082	8.3756852947423	8.11321520748931	7.60837323530166	3.32737600158772	3.16043318028456	2.94411142355081	2.1330553037864	2.35596766105992	3.80946491709889	2.9622025309206	4.13050534379361	2.29401640326756	1.74037579931426	2.61515544440066	2.42236612084109	1.9718351994721	0.940145847700961	3.5508316549049	3.0732037006935	3.36132203730484	3.63994307693313	4.03116256588484	3.14563547786483	4.48421620093756	3.60198774748579
cyp2d6	4.23458568479231	4.13317790343793	4.04335372731599	3.74694819706066	3.5968859826104	3.78914515982695	3.90205547554567	2.99990111790003	4.02990749720812	3.75975859243651	3.7532767479965	0.514913839466281	2.96919208965003	2.9529605551022	3.33632643952755	4.15026725749798	3.93667188492309	2.57894523237005	3.21568204416354	3.02836655954409	4.23270200346578	2.82657370563404	1.27523446269813	1.65248117156442	2.63303068773122	2.36490169336474	1.13377268163311	4.01482833190051	3.29654702054562	4.28657375891657	3.97665886305446	3.86063247919391	3.55804742867605	4.05939882087393	3.53174756226398	3.77929273490954	4.40343361591267	3.41548568852862	2.1956632557021	2.42752145888894	2.34603338246585	2.94300744279365	2.61938180860537	3.13473670140853	2.9404323698901	3.3502745456736	2.43445846998438	2.4720347200857	2.49776798180589
drd2	0.0624945395945811	0.330947777623237	0.646945694357769	0.638524416073102	0.0746460956981202	1.05404911016563	2.10766048462726	1.2172285506252	1.96486059033256	3.14773110133042	0.0541786888220044	4.4755788325604	1.49144512913291	0.0487273299365684	1.90445054798738	2.02265141988358	0	0.719919012065572	2.56824136066058	1.89166734793518	0.181001918072081	2.3945004557692	0.488301869212701	0.828982927749978	3.25252085978454	3.47975087122272	2.33461628366248	3.34030499063222	2.16027443765285	1.42794950943381	1.64361134942226	0.035321742559783	0.479970471922103	0.0760759953040631	1.04050904003532	1.79490647599768	0.0473219194103573	1.21117651425911	1.15139603476009	0.100798607913686	0.0308416429118003	0.172659527757092	1.15942875094695	1.82350170900832	0	2.41187977727802	1.12470505932657	1.94961042181087	1.91648654262934
htr2a	3.03561225552273	7.59003419225239	6.54399926708816	4.20041423790488	5.14426110466708	5.32353688886577	6.17254710005709	5.06355261261302	4.93531132409702	3.6563167810264	6.30070689836094	4.25450952483969	3.61670034931073	0.316643206693115	0.0394368429490382	2.42755078081005	4.50984097621387	3.42269145319179	0.64815377803266	3.84486480148511	2.77236090096139	1.56136710572273	2.61672431657752	4.84213184135939	5.30078751693969	2.01011717095232	3.9916736361383	3.38783461394641	2.0650256830469	2.28982391782858	2.90641391775238	4.13808348942559	2.25785619408946	0.115942160835952	3.64725013029123	3.29828293876943	2.99723087181233	6.1172260444346	7.24201667377299	5.76328556846576	4.12801812671793	3.86724801757782	3.4786996870867	4.09316479211032	0.196905761823461	6.01790200646077	6.43362264505324	6.8365581021819	5.75797205597653
lcp1	0.26657887359338	0	1.07216940117283	0.788383084551981	2.53998520574918	1.98761496381042	2.24793333280806	2.09901613959067	0.167217762400042	0.730581581827344	0.674400854408154	0.0844126199699663	0.740901153470344	0.163028272593922	0.143210852992079	0.695759240324964	0.0878008335896106	1.810860209663	0.164451742599786	1.10135309640282	1.77263209725581	2.07582391662938	1.95434533029568	1.3666606150729	2.86855852686718	3.61686110784402	1.86259793670315	0.275412924247359	0.284934407974405	1.73852215787783	0.796980104772897	0.164057900096231	1.51675602781386	0.0908736686790306	0.658854713904176	0.774526127176918	0.131733930970756	0.141227672985492	1.76220031991738	1.80018226909335	1.36187285840054	1.29415402974446	1.10109607164878	0.586668613315916	3.28755345255897	0.594828109118154	0.602359566486072	1.96626038317503	1.70971060179655
lysmd3	5.14791007016298	5.69208955700704	4.46151847524027	4.71629291100203	3.42282408847026	4.59715808712099	4.74139800505269	4.6825502634812	3.85370737868463	3.74987843541581	4.74874775770533	4.25545888683194	4.1913417132104	5.66861692293114	2.78570245042837	4.05593815949071	3.75344162490643	5.04834309320765	5.21600867821838	4.53419635062007	4.56416674886042	4.49071375103307	4.19596801276897	4.5116166782928	4.5571314011854	4.21478941129858	4.72851657275072	2.91447707898267	3.74893217888502	4.65117588680312	3.24103763283364	4.06049750694949	4.48498519184866	4.54468759418841	4.56857489876779	4.02836617052751	3.97715708309258	4.71152667862995	4.26554461405753	4.16549715472368	3.97019941679528	4.4398919058867	4.0155194244611	4.16120735979048	5.22529521569764	4.57532915396273	4.28479053447875	4.17700294512781	4.09301813413658
oprm1	0.476402375121382	0.169088470325074	1.24833476369644	1.45567372801262	0.843187940054872	7.15580842119668	0.587930752513305	0.532782297448608	0.345201890852277	1.83690678865062	0.284113190724353	0.121167078276065	0.294642720326553	0.159728027065062	3.67452671820363	3.39063163148881	2.68711979954201	0.329040965540632	1.23374732920498	2.72938203400635	0.624635021151908	5.55940602903542	4.02753453072713	5.94914436688558	5.17519541589693	6.90298145335376	7.27803412204193	5.34204200732559	5.42325187391241	7.28228541438297	8.16549660421132	6.04382676832353	6.83898390612939	7.26408260032129	5.68743162077537	6.63683814332719	4.18289323362302	0.22620982402209	0.390610526852692	6.22210534747316	4.1566542034991	0.479971423570924	4.02281695395287	3.26852184495522	1.11508171828376	0.770872395989106	0.984247495946119	5.25357440038282	5.52773179056084
plekhg1	0.844215942551771	2.83427346719096	1.88528888163637	3.15488632008593	3.27931981214145	4.7821113349389	2.71903059653746	1.45293026766009	2.68343607207133	1.17796459533323	2.06513805914215	1.59810198952345	0.753474465383345	0.461115493529303	2.62247175395664	2.47631070470653	2.16708137397841	1.98729947094882	3.19693123638232	1.35692845672699	0.808415696015419	0.904026447734393	1.72747235467469	2.18546811622253	0.479167739473456	1.23643653204305	3.31526569068293	2.37244834786757	0.582327176806354	1.4992596352639	1.2043114005495	2.87518800421722	2.31957250246311	2.51550779412076	1.79916652775583	1.21862718944997	0.838393050484398	2.79927890646769	3.93157477523551	5.58062291515924	5.05310170687257	2.19858885293092	3.15701039191574	2.38570891905364	5.41829071377368	3.44396759832111	5.59244908074561	4.11253317908937	5.24102053506529
rptor	5.18153513534317	5.23677768512443	5.30166299838241	5.61311168974972	5.97234916899609	5.7442275764407	4.58329763218182	5.2070787639989	5.87317166659404	5.28480800208674	5.70270214214502	5.19298277557945	5.14982595758657	5.66039786506504	6.09707579634405	5.68463502343591	5.35742637911709	5.94354208883534	5.44813216773874	5.36958513293563	5.76178124751019	5.07722462325656	5.31624966763563	5.99646106017616	5.38623327007887	3.85578045150052	4.72492798016764	5.72596713921777	5.8223612704501	6.09916283899206	5.98304740389239	5.75705419155737	5.57497552132875	5.4293990415402	6.49674275049412	5.85764689792156	5.29321486075584	5.42957445683316	5.91328581336186	6.17233629343079	6.01771951574702	5.9917778237898	5.98137479556406	6.02142997844785	5.46213086629739	6.18323499355131	6.22675608644289	5.94495985246313	6.00374344119207
[truncated: 26 more columns]
