# Supplementary material for: A comparison of anatomic and cellular transcriptome structures across 40 human brain diseases
Source: PLoS Biol. 2023 Apr 20;21(4):e3002058. doi: 10.1371/journal.pbio.3002058 (PMC10118126; doi:10.1371/journal.pbio.3002058)
Supplement: S1 Data — (ZIP) [file pbio.3002058.s009.zip › Input/Cell_cluster_disease_matrices/migraine_disorders.csv]

	inh l1-2 pax6 cdh12	inh l1-2 pax6 tnfaip8l3	inh l1 lamp5 nmbr	inh l1-4 lamp5 lcp2	inh l1-2 lamp5 dbp	inh l2-6 lamp5 ca1	inh l1 sst chrna4	inh l1-2 adarb2 mc4r	inh l1-2 sst bage2	inh l1-3 vip syt6	inh l1-2 vip tspan12	inh l1-4 vip chrna6	inh l1-3 vip adamtsl1	inh l1-4 vip penk	inh l2-6 vip qpct	inh l3-6 vip hs3st3a1	inh l1-2 vip pcdh20	inh l2-5 vip serpinf1	inh l2-5 vip tyr	inh l1-3 vip chrm2	inh l2-4 vip cbln1	inh l1-3 vip ccdc184	inh l1-3 vip ggh	inh l1-2 vip lbh	inh l2-3 vip casc6	inh l2-4 vip spag17	inh l1-4 vip oprm1	inh l3-6 sst npy	inh l3-6 sst hpgd	inh l4-6 sst b3gat2	inh l5-6 sst klhdc8a	inh l5-6 sst npm1p10	inh l4-6 sst gxylt2	inh l4-5 sst stk32a	inh l1-3 sst calb1	inh l3-5 sst adgrg6	inh l2-4 sst frzb	inh l5-6 sst th	inh l5-6 lhx6 glp1r	inh l5-6 pvalb lgr5	inh l4-5 pvalb mepe	inh l2-4 pvalb wfdc2	inh l4-6 pvalb sulf1	inh l5-6 sst mir548f2	inh l2-5 pvalb scube3	exc l2 lamp5 ltk	exc l2-4 linc00507 glp2r	exc l2-3 linc00507 frem3	exc l5-6 themis c1ql3
arms2	0.422619290528714	0	1.85442321155306	1.25718681574339	0	1.98582200026111	3.30874534580974	3.17442491731558	0.273887733409752	0.0226624754058052	1.6829793801934	2.43957509275182	1.73327610489366	0	1.43430933705773	1.08565675694747	1.94622609395675	0.0728839000571381	2.77221293101884	0.0102779880131564	0	0.442339750601971	0	0.321390576782341	0.0679702919985606	1.28270520676655	0	0	0.92976047398243	0.594907997142951	0.030582276845413	0.526899286016704	0.515146882053387	0.751159050592359	1.32926952838088	1.36129536774852	1.84498908787821	0	0	1.24556046210253	1.07962280435301	0.926110599741577	0.512052751792312	0.314383958408969	1.75919011255175	0.000872614587652413	0	0.0136219237059066	0.0394266939159064
astn2	6.43832695547534	5.5421450445494	5.65096613180168	8.54417071290527	7.7761622343933	9.60665367909563	3.91153340397755	5.23316561171013	5.68452422269737	7.01606769985446	6.2819576522731	7.73722915498264	6.55951154458625	6.36940785334307	9.57676694373718	8.40297737290576	8.7534072124727	9.36515005123102	8.94468345572581	8.08671318765883	8.0075381344313	8.34465076724997	6.92622256818658	6.9100591191166	8.70080506214109	10.0444728369914	10.0771307247067	7.52221836970267	9.98638590404838	10.8619005891885	10.8075747713857	9.92332882262304	10.5983320580654	10.8503526520785	8.71328188782687	10.0501937205801	9.90356416184188	10.3130051481942	10.2434628149592	10.5180580958247	10.1364690977351	9.68969626640296	10.1997851184516	10.2398150604506	9.92910510489594	6.60680996189348	7.13047563266513	6.73463551933813	7.89312627296969
atp1a2	0.0555125818896425	0.044596914801648	0.693913140536494	1.58100312636805	0.0323922310820638	1.10401520497014	2.51704534761341	0.818264776500265	0.108574971128862	1.1301546360361	0.289784899343067	0.0297867254868696	1.03200560098637	0.207528696938129	0.0628452271915826	0.090879832206102	0.0188124563037368	0.0727584440383954	2.15050216258613	1.52747375315084	0.743266261059923	0.111078185857813	0.0517087864099459	3.04250653944471	0.437400766700993	0.106313260182483	0.542153032606189	0.0425245467267293	0.0391517607129565	0.104301726041174	0.328831754787405	0.826649113985044	0.272930576876727	0.324199531550314	1.61211041710044	1.68393175720262	1.65566506552837	1.66568109930763	1.45059525464707	1.85129330264372	2.27100966096092	2.42082514799662	2.48253803156453	1.71222421937304	0.157466493697064	3.91395498046067	3.75705632567428	3.81489798189114	3.16601015137763
cacna1a	5.58600423124596	6.03503498963248	8.04317721762867	8.53303284145764	8.04675877406739	8.64203696616852	7.72110897985547	8.2424118106539	7.89313149217567	5.34525432028067	6.27294977820011	6.76560424068835	7.31264237717042	6.78781764025382	6.70688731436804	7.592475156806	7.11274229760603	8.21792242832401	7.54250624316978	8.20879872584856	8.32608160286847	7.78561030752663	7.56390891911267	7.08128089532428	6.89654990898758	6.72351617280906	7.58010814998419	8.57347951462403	8.83513618289164	8.42559771473796	8.54728428590719	7.47585771622206	7.42658880464921	8.60507439538435	9.33960908164068	9.01797575202266	9.01316657193801	8.57094947013454	8.76280373240013	8.33715950545884	8.7895991499889	8.4963458713199	8.34221563175739	8.06267955905142	8.62316832254648	7.73215555158126	7.54328514763885	8.21400628436954	7.36852606980446
calca	0	0	0.0143842065814106	0.00206316492722241	0	0.679645651606149	1.48061471606173	0.0160192017358627	0.556451301574331	0.0229966987901922	1.64057432147766	0	0	0	0	0.0158799313897333	0.0823152016339192	0	0	0.0244803810817384	0	0.011492099364404	0	0	0	0.0203171661376578	0.0159329769301873	0	0	0.269508538503305	0.0128138843615748	0	0	0.00669404256768452	0.00296968960163295	0.0174119302602014	0	0	0	0	0	0.00381206914878208	0	0	0	0.00374914520417014	0.0180203598470553	0.00280304581193281	0.00375971281986949
cdca2	0.0741138141337775	2.57815296800777	0.295136789285655	0.105381088129267	0.128321251486983	0.314924334590231	0.114184667436217	0.427155037481344	0.800619455188188	0.741289023980862	0.0238627534153975	0.0559268833485648	0.0750114417482003	0.169634150453802	0.0757125614974625	1.57814956163018	0.670693023034858	0.116857637657456	0.104686997572908	0.817414512063991	0.513486187574169	0.119398557451716	0.183460991949984	0.0879723043849326	0.122897026385518	0.103786894978792	0.168620215273102	0.177336937122578	0.126015484904639	0.90897586352371	1.09000983039322	0.108088688706817	0.160288619246991	0.0857627729239722	1.17251300887117	0.154182164194337	0.121693752542385	0.0566274189209335	0.156605090061391	0.115764023318226	0.0854384032624538	0.232218205142365	1.45482554937452	0.181622679771158	0.132561997804525	0.205123055456985	0.0789123181003665	0.295665104019572	0.176701717578912
dock4	7.81752835370558	7.51651579447854	8.21100824982805	7.09543183695118	8.3304608337626	5.3565498632779	8.74119635457548	8.88432635228959	8.88407781724881	7.49663890465885	8.21591486904349	8.38167605366932	7.96396586276171	7.78312783276718	6.95824819489396	7.35250898683996	6.81440571091803	7.14144607497649	6.78069316561574	7.20566854433805	7.26224202095308	7.31858827026168	7.3094663493018	7.38507273494017	8.0668731467724	7.64325150171172	7.7496372370235	8.41311265527215	8.99844950977567	7.95436372310564	5.94843031160821	8.08998900439886	7.43480217448253	5.71901035051152	7.89733882079888	7.78679328155123	7.78267707937634	5.76690545089626	6.24266385536453	6.97177011400308	8.18617902933534	7.7779584884591	7.45127129157029	6.72125411626325	6.12490150060278	9.18256711882717	8.76016281826052	8.9555607860307	7.50317204509434
ednra	2.36828558977273	3.80796717494986	2.45778061414496	1.49604516300247	2.89537792843675	2.46152433720017	3.32267571634447	3.11121438778982	3.80664573014555	4.43243120873677	3.02144123252403	5.38145903969738	0.550530519113538	3.20555630995107	3.40333173812514	1.88336972640227	3.96685778304087	5.18864799583208	3.80568036148038	4.22203375883755	3.59086692790822	5.69343120929195	2.71585895845685	6.89256059746318	6.83216023393157	5.27898652104668	5.10485945270309	5.6091677510076	6.65389939515724	7.00403366176893	2.19117779015718	1.48291822240288	0.168992988763461	7.93164087427602	2.29980372715164	6.37744685407096	1.61857680811678	0.0681832727655692	2.77936978550437	0.351029407214781	0.11193810849745	2.19627137702818	1.01058359024143	0.412881928000965	3.79020651045597	1.07346809048459	0.327691709497993	1.27225571006199	0.796070048108206
fgf6	0.00730518655867769	0	0.00927164272421744	0.00789443194525771	0	0.728805345024566	0.0143825068054671	0.0220659096233095	0	0	0	0	1.16212972341031	0	0.130842837710119	0.763224313674423	0.267827628603994	0	0	0.00779061021680328	0	0	0.393286756307174	0.0144531986537999	0	0	0	0	0.0253625706974996	0.029509643986255	1.92650859472709	0	0	0.0176359510386269	0.0557034768228393	0.0225117379845565	0	0	0.0807191365331452	0.0114525090538991	0	0.00232232599448948	0.377542099466298	0	0	0.118135026811397	0.218778552025276	0.766549751207667	1.21217584996202
fhl5	0.38057430058189	0.201671885091772	1.18995256017275	2.72223838639578	3.77956306633582	2.01759908222417	1.31323642924552	0.229561750969345	0.069904789538124	0	0.0161331686050673	0	0.0682568783639634	0	0	0.16375141364746	0.0921407964980811	0.0774667428987175	0.0176698239970525	0.0620879518960837	0.0930554420793444	2.6187388504011	0.0518927284449298	0.0553760839797433	0.0331600625957053	0.204035165750694	0.0682953791048016	0.0543659841005882	0.0822093185552414	0.489307122047144	0.0257960474818654	0	0.0565455184001568	0.0579856596378206	0.0706179288532063	0.118762853381969	0.0396264547566724	0	0.750801309105443	0.0388284514681286	0.0593563852513442	0.0382703956539991	0.365631659444838	1.71856156954127	0.0533439566255257	0.388859100913479	0.0405666077236104	0.892076283933102	0.804669407056813
gja1	1.20015022760271	1.32401067365899	0.598275486722821	0.844049571576385	0.0370625092576671	0.891038062807359	1.54952973878616	0.0918048212848158	0.0972455193293001	0.253147212519461	1.70263740757122	0.619310344343308	0.053278540339782	0.261802154795404	2.85079835920249	0.0790114791829652	0.178066881046576	0.0282631269525878	1.16527718067322	1.12173706543737	0.0924944733734547	0.0227034380727383	0.0845957455604274	0.158699323064213	0.0739023103669057	0.126726480510722	0.0264073096091779	1.19613492484095	0.220582769676683	0.0865300088173691	0.211725886114275	0.0554134444858734	0.097476795045296	0.150291141343215	0.183773824331535	0.0752290822120279	0.0572967647309263	0.0437390395690733	0.0242452444249032	1.66492522480062	0.157939429751007	0.109571113989335	0.458305656898333	0.599524650861523	0.156759257689001	0.801282171995915	0.342715298943983	0.950558287705667	0.325339655844887
gpr149	0.134174536157926	0.118718354899251	0.231797742524975	0.631501382209497	0.0546784268741482	1.47595487187431	1.63996183418003	2.64758758023176	0.297288160480863	1.35030697983684	2.89330145707225	3.99451342750657	1.9004773789158	0.0385364082536006	6.82056860125857	7.98545471964638	6.62244823999422	8.51281415082187	7.82976566366149	7.4468471703328	8.22441307114823	7.66550214139868	8.19023627162644	4.70627257327988	5.87788495517043	6.25974287771685	8.1513155844915	0.159762496566133	0.0872184925159076	0.7559594771977	3.4044260563148	6.27687689464524	4.12034632950492	0.379408434428857	0.387344021718866	0.810103003161397	0.174527224000183	0.0960151972515381	6.80503941509244	8.1961743732143	7.7223830303003	5.55801359510111	6.90186222155101	5.05368854538052	8.01759219931298	0.204321418045048	0.188203656279451	0.495088243586268	0.277540923892167
hey2	0.557550718202759	0	0.599443522663351	0.463471188780891	0	0.5996851570683	0	0	0.0400281984046502	0.205608802182934	0	2.44500587674001	0	0.0409449697336804	0	0.0141375952974773	2.34227059674202	0	1.49559379234197	0.00480207571385089	0	0.0135096816191315	0	0.093518060210088	0	0.412907170070908	0.0965261187087326	0	0.014174780537162	0.350184191295114	0	0.447571223223441	0.0475230348328391	0.780603400418825	0.373322914229861	0.20506284766356	0	0.0159914594612256	1.16170636532154	0.335572029568147	0.0122686403981584	0.0497971768331328	0.108886325283489	0.119622058665739	0	0.0309876239448476	0.00868521685765998	0.767746356682442	0.16233984079653
hpse2	6.48110340940336	1.208269714301	6.9848212987143	7.45345108843862	5.78077009999385	4.40718072567595	6.50548552277445	6.4019135325623	7.86559567355192	4.72030180211459	5.21787819748369	3.8823288890981	8.20889278091724	7.86891162756594	7.44239738881033	5.07048112073684	6.50733625805023	6.57625535374201	6.9901300666134	3.96633473053427	3.89206339493127	4.15402477113685	3.82824630386481	5.62268460049867	1.12903033357442	6.42190084314962	6.73193378276613	5.83946123516	2.49722271509189	2.27197241008109	2.64407089298609	3.61843360597525	3.96477176229647	2.20387281650065	5.30959879650557	3.73967811167703	7.84666985540715	5.12511863356975	5.37619174694553	4.16901180712531	1.56946528070806	6.01544686882805	5.20780577206269	4.52033335817203	9.88651880887862	2.35156246789247	1.33208690414325	3.25699179966576	1.95512332102153
htr2a	3.03561225552273	7.59003419225239	6.54399926708816	4.20041423790488	5.14426110466708	5.32353688886577	6.17254710005709	5.06355261261302	4.93531132409702	3.6563167810264	6.30070689836094	4.25450952483969	3.61670034931073	0.316643206693115	0.0394368429490382	2.42755078081005	4.50984097621387	3.42269145319179	0.64815377803266	3.84486480148511	2.77236090096139	1.56136710572273	2.61672431657752	4.84213184135939	5.30078751693969	2.01011717095232	3.9916736361383	3.38783461394641	2.0650256830469	2.28982391782858	2.90641391775238	4.13808348942559	2.25785619408946	0.115942160835952	3.64725013029123	3.29828293876943	2.99723087181233	6.1172260444346	7.24201667377299	5.76328556846576	4.12801812671793	3.86724801757782	3.4786996870867	4.09316479211032	0.196905761823461	6.01790200646077	6.43362264505324	6.8365581021819	5.75797205597653
itpk1	5.07017109560352	4.30603977378977	4.6669376183069	4.23937040797853	3.94810033144508	4.31133958671551	3.14097814119756	3.45183376400026	3.73521159292893	5.01829832659536	5.27915124854643	5.22079204095099	4.18812471527885	3.75764311258395	4.7772749374209	4.78390062232476	5.27885953532052	4.09335445660823	5.5274706932197	2.90612832812152	3.49559599183738	3.36844680455059	4.77434478879094	3.9070885399858	4.08467275385399	4.1172911196096	4.15210421308536	4.99234986524895	5.26020747415181	4.72019822649935	5.23768270324836	4.20850324402693	4.63510579935067	4.56897725666362	5.03676929128555	4.63059970266226	5.13511915757917	4.6852141214801	3.85168462508086	3.20240066460294	3.97419042289873	3.97303602969219	4.03652208074031	3.50352903024809	4.31075984236013	4.10099811938858	4.49244074918352	4.49821318077699	5.2716877447516
jag1	3.29599137758659	3.61150701224418	3.2042009420925	3.28388090524402	2.668939997043	2.65648701417102	2.78477411432449	4.45123047250499	2.62931169589677	4.64941969448133	2.28056138286772	3.31152722606063	3.42069467703788	1.88558261445507	2.96994429143235	3.48690545762433	2.64745040202607	1.58063031253527	3.30638428464082	2.51772690521128	2.79827592473973	1.93711082992266	3.2485040601378	2.72230936988744	1.69467575009798	1.66413982956519	3.59259729927808	3.47804590848744	0.107308340391969	2.5889506900425	0.86985258589092	2.60265174439964	0.0938823871410191	0.628423331175284	1.33430092900143	2.28529986822602	1.21663593645475	0.175231938242988	1.1956920400173	1.50032593611708	1.38462550964472	2.57542383266549	2.34099937785221	0.623699271059716	2.36187415504749	4.98031316460442	3.74631038522415	3.69065995520289	1.77089910963494
lrp1	5.66140415975567	5.42725718876911	5.07509701868529	5.39693592088622	5.14281490217573	5.6009574510623	5.60563152084841	5.95745033634712	5.63619131198309	4.47824056800154	5.73656347705689	5.62535320229868	5.78408357185516	6.46595683871038	6.1998841208498	5.77952842750774	6.13929246261448	5.79714530530519	6.48332679004079	6.06019614311475	6.03362496470608	5.67634217052338	5.87268325172474	5.70770782177427	6.00078199924153	5.53946438188803	5.89132852947444	5.07746776151554	5.51224300768749	5.79113605352636	5.33808456052729	5.32248090183692	5.37959393206259	5.59860013632379	5.77589704653446	5.91044893915343	5.06324104177415	4.73210310089495	5.27067918414454	5.23320396732458	4.84665126662883	5.16419938021857	4.78662929259742	4.8897134850112	5.53235187287845	5.75409326697767	5.39226933214255	5.21162785607001	5.0185967889115
mef2d	4.22888978475575	3.78131627463456	3.98557912061558	3.95980019559236	3.74219489182558	4.00410349511109	3.73992930600311	3.8824552422583	3.93611145358086	4.09655510264096	4.01627103720833	3.58385492746239	3.75830253745025	4.47672618223062	3.36278181941784	3.67155165292335	3.4274865689417	3.72421685247394	3.33365257166361	3.83825313582009	4.05788102347212	3.361954297916	3.81013170312804	4.10186140602727	2.85485841211535	3.74167838640961	4.2826306195728	3.79453106939758	4.09780308697017	4.53693752338596	4.05329965670734	3.85763211923671	3.40012022530041	3.90406514972946	4.01365689884307	4.07593723070576	3.58549055068146	3.93695419019891	3.78855709415049	3.85346945642004	3.53653425721337	3.54581939821057	3.60460132181848	3.95731827286165	3.70745289730858	4.56388198152122	4.53803002698472	4.15197584428513	4.28439575454887
mpped2	3.39944051759997	3.38156725920161	2.40995345715569	1.96046830258284	0.149147874298123	2.55465584028529	4.37541268300835	0.581424717887511	4.68615046729049	7.73229768946194	5.75424165541248	4.31088347219425	1.87635910832151	0.428320800202754	7.7555481406089	7.30808496328108	5.10006652431716	5.03760345928074	5.8192514863814	4.93970486846204	4.70019380646085	2.43658816041282	5.92500750954816	0.741773376897633	3.14826351025797	4.19267016033017	7.16407619989711	10.2698365463671	5.22656565462317	7.15057231228658	8.62020899847137	6.95987060028414	6.79220928812103	7.14752104254863	5.32529387210236	6.54336389894107	5.10841448995308	7.512414543993	5.65437789547977	7.41679309756509	4.75436557962752	5.77825050279908	5.28647143295901	6.62472423558498	6.88154107592716	7.96797923213296	7.58716642816804	7.64638452647865	5.93034818313435
notch4	0.571613519286351	0	1.38981568272275	1.45723442680565	1.04685212531371	1.19267519388704	1.17133046339158	0.391310317525076	0.87364345028268	0.529963934878273	0.666590365664546	3.33324581899185	0.201186932843034	0.148837292699974	1.75931437237267	0.698421730523431	1.91384261270727	0.0405264480508012	0.869586707318814	1.23193861465279	0.0729795654307328	1.57931919636984	0.64215830469391	0.0118877266678076	1.20506214429833	0.100200737299851	1.34473193543651	0.0677491999577605	0.966685906556279	2.13302027575018	0.39546011677458	1.29181570346744	0.218414419395257	1.38883646905956	0.600096924279036	0.649226856194363	1.76038234892711	2.467335047933	0.444155195615778	2.40151196632686	1.91557405672714	1.08019579058165	2.03211036703928	1.67536115092186	0.138854958140436	0.471193080252123	0.0376418486030848	0.898776184597766	1.01684429334051
nrp1	0.853803434668096	1.21772549128081	2.13993133892213	0.733974934793167	0.143630865841291	2.80573244144815	1.94236102257311	0.374181485401889	3.06195611721943	1.12339934933458	1.11429318906236	0.472891357684322	5.58837184949208	0.531229528150489	4.0236259158487	5.00475585490563	5.99948374742511	7.10098312402843	7.25934949118458	3.45298880142493	6.91232268759986	3.59213209080264	5.08516508632034	2.4088748138763	3.40997376224022	6.3270321632558	6.19595486912651	3.71100019770018	1.97225349328583	2.48199041167035	5.11641215257113	4.41334690358438	4.15931874534839	0.556692693999895	3.86651125662725	5.26584940644207	2.54047982647417	6.48725587886607	5.71179847115996	2.77476960486188	1.39972388880848	3.26698065068496	2.45044206750261	3.58808964914469	2.97230005889232	3.77358899100611	5.32180258217271	5.67004500040149	4.74690916850733
phactr1	9.83822390326833	9.02431275252256	9.86889894615513	9.32021895450353	10.3452081462525	9.71501536787905	9.89517766476382	10.073138950019	9.32567479621146	9.94899980519213	9.98588850371599	9.71047970719346	7.58740084782393	7.25085482606315	9.84097535635297	9.54380915767351	9.64928443825296	8.9118223651168	9.56519364611781	8.19495719293904	8.72112072641077	8.0915159951529	9.02119678508168	7.52873820678099	8.82193794570472	9.3642269495109	9.249623889148	7.87249451288016	9.40349252934575	9.59003085956239	6.75187152373837	8.39760011138652	9.33797613267128	8.43502174617328	8.81134132728888	8.8171074466001	8.79807744836718	5.53135307423733	7.10931657158038	6.95559295409242	8.92545700089133	8.43614830232235	8.64943295521936	7.78887549551937	9.49849468073942	10.935810978895	10.8490065727561	11.0306378682744	11.0876138323357
plce1	1.62833719851193	0.213262288548459	2.32893601938738	2.5208275543206	1.96199197403188	1.96209858005008	4.62383758753197	4.68764945210774	4.63530910664502	1.28992096528082	3.69579049678152	4.2466921060262	5.48925360016352	4.04639702526318	4.29148801403991	6.37977365121379	5.35743425830407	6.32840245436237	5.10594599406667	8.43127691583839	8.37330430845742	8.06164284039949	8.43923891025344	4.79259227073569	6.57219658099105	8.14867400765049	8.95960652585231	4.04758347664111	4.1464200645156	1.67408383838712	3.37553805182113	5.44945683651062	2.57124092646458	1.79975323802427	3.99585515796043	1.75838906248001	5.23173102017757	1.90080638495695	7.93651966437049	9.13670009344676	8.82078739606155	7.00269997901132	7.18934156947285	7.64435025202329	5.86915075941556	1.54230768257602	0.994474514061141	1.96518662198836	1.68672233219805
prdm16	0.74249509166238	0.0811189245926303	0.678925808973817	0.935879761738108	1.19145724926106	1.13957879649483	0.845768306182547	1.71776850258903	1.22295785315685	0.0513806638905532	0.139095432935508	1.48068996162549	0.217406534352875	0.481518460452957	0.0561197522233901	1.1559078168115	0.272837236744978	0.711679920975904	0.553358212717192	0.975028978445172	1.05282943064247	1.11927887706193	0.926990702966137	1.84402613167345	0.0783204469531403	0.182681111819647	1.60637682921206	0	0.418862764409157	0.401817349561312	0.882256140032227	0.878732426458613	2.46156471283188	1.58289573094002	0.907134086593911	0.938444775081447	0.838989714070865	1.47163437424661	1.63120011418914	1.7966443107355	0.959093910537074	0.422009494836138	1.12204411014618	0.885723967408995	0.0689513712328677	0.612309625418513	0.587475630121264	1.49855524151795	0.819919043491802
prrt2	4.56254784630619	3.10622820159906	4.05203795454492	4.07933612257743	3.56458900858695	4.66394343555689	5.16583787333089	4.06746611314343	4.09692375179279	3.17510474528581	4.1736876086076	3.60800181707309	4.45099226725093	4.17970530738583	4.22651361622454	4.39266479566089	3.85438320716479	4.22119508026861	4.17732943525737	4.59545418934561	4.49050999550729	4.53481376480311	4.05963423629834	3.85703168802122	3.14678374918406	3.39678847550926	3.69063633275973	4.11398222719659	4.20902384647598	4.25676914276134	4.40856323676638	4.08931636184501	3.38293667820309	4.76663809213325	4.8919969268996	4.48081882452761	4.36866359976196	4.45472469739532	3.38679274026313	1.52085819715433	2.99252228164763	3.21434259233521	3.25389867907558	3.47302380853803	2.77384804050055	4.6871612142474	4.32696986171801	4.09032265133844	4.03589095953408
scn1a	7.95682182962168	7.564799764462	8.40822792685463	9.48204466897812	9.1284550872468	9.40343088560324	8.15325304493061	7.7265657745923	8.18219549609693	7.81432342081494	7.84536623730676	7.89061583219168	8.3358001424781	7.83914385515809	7.66380157359376	7.35903040514278	7.56008739848948	7.57290604261329	7.62430243224367	8.26357509911239	7.7804373726792	8.24588218778243	6.92308252442447	8.42274103813798	8.44243021968689	8.07771341132303	7.24081636091534	8.06977178881825	7.94420235637555	7.94947337204627	7.95237277279883	8.27236632037456	8.41837256332679	8.6346466751971	8.52144528375985	8.23525368881021	9.07498684041392	8.17433108976046	8.56063140106151	9.22740351589834	8.89235227421556	8.95406866404157	8.85184258248013	8.7506474116538	9.26631638674148	7.9572265201641	8.16910506222444	7.9508155966873	7.55774141520195
spink2	1.27843592200687	0.0385975100507874	0.151693449206161	0.667242000952141	0.153033128747197	0.563802439114103	0.140142997150706	0.135614704995569	0.129645574234409	0.163441100617381	0.0468668872528121	0.0916136590922113	0.156336020838924	0.128760755856215	0.102985114139372	0.0999924181239651	0.067277598704473	1.5685233792048	1.97691985883311	0.111479172959756	0.134522539945325	0.309268847675806	0.045097856963167	0.0288286442369829	0.114743222769181	1.98659900673578	0.21015394913073	0.0305979787957196	0.0881544222759193	0.926513678044106	0.512992634205298	0.700899407392082	0.102292799429621	0.210908303238137	1.09164550316471	0.474178918195926	0.0480795875366955	2.98407794418445	4.55630117911575	2.2977936417181	0.668176604361405	0.181245394350368	0.362269903470375	0.206938958655418	0.0228004465767088	0.482312812224541	0.114914691970537	0.494390796341444	0.119461787084
tgfbr2	6.35894390542697	0.126761866497722	0.477330241251534	0.44783209429397	0.158651735636601	0.682877606489174	0.108288641756531	0.0910123890767682	0.194757850226154	2.44117443831133	0.300621613034154	2.49908745698701	0.0623064590120948	0.153822570508313	0.121097489632015	2.80908108142785	0.517806608083391	0.0240866161810289	0.202107852887512	0.0827147411579808	0.0356741005699999	0.164961720298694	0.535909409620617	0.0579090888838592	0.0807114001767337	0.788886613309286	0.622155771775368	0	0.141787731337871	0.208837551241481	0.19257821829823	0.0747126324986606	0.0303940675422771	0.841746696633104	0.933031548824461	2.25380030617402	3.25334890477047	0.374765633994526	0.107557143840311	0.0542540683693553	0.241660009289717	0.123070324448743	0.888871433414755	0.0777168088347557	0.0255977209236017	0.0870930022568683	0.281857793705594	0.561216309023183	0.107123186390189
tnf	0	0	0	0	0	0.00319451158883895	0	0	0	0	0	0	0	0	0	0	0	0	0	0	0.66937919372739	0	0	0	0	0	0	0	0	0	0	0	0	0	0	0.164804271179545	0	0	0	0	0.206267117872883	0	0	0	0.024793914545102	0	0	0.0141297706889724	0
tspan2	0.0725932221126257	0	4.24093850721051	0.267617425632128	0.0303275599114437	4.98978559865348	2.7562381684192	4.4048603098887	4.76059502605364	1.1593333578045	2.24245216515716	3.97562964339014	5.1524025005722	3.50278683471061	2.67095651935514	3.89578962322277	3.77977912631999	3.46949513527172	4.95123114947451	2.87336742726774	4.03773706201233	0.869830923310581	4.3961904851692	3.0067793871712	3.65095861956089	0.147947035092096	2.498084284086	4.95569846355491	4.9948619285821	4.17615884189093	4.20449580914871	4.2590206473472	4.36838498819383	2.76811853002963	4.96883496627287	4.80629034340953	2.59286557935717	0.0320137285645015	0.0531705170297659	4.04119980150579	3.38195173651435	0.38901215961417	2.05607322000612	0.650708972935859	2.81640349485852	0.268880559916651	0.0265425250301431	0.240654099726027	0.243627541961812
wscd1	3.15318603899066	4.99069205228163	2.60564752258043	2.3978480296376	1.94220848829346	1.99051487113206	2.27672082129775	1.78659010183527	3.95422801302938	4.61504938924715	0	3.48008753941089	6.07650328175429	6.69147775717614	3.2288516481991	3.57626805489514	1.70039320490318	4.06311416731115	5.50593181291837	2.54755436768847	3.36437370067335	3.02680444406787	2.38189520020493	2.44343302169645	2.78330713018215	0.151568612353055	0.0573165363868342	4.77783604852619	5.62181804642516	5.05036891115228	6.25236956278477	5.44832977262631	5.13730194098861	4.40628722253226	6.29533999821667	5.38071032844308	4.77105626212016	7.23518707372865	5.7502080041759	2.82200168956985	2.99789277266751	2.83502166517587	3.68614993602562	4.61340290785724	0.889701053758736	3.29248462797743	1.4002369596574	3.06143491924417	1.08994890905503
yap1	0.590199220525099	0.11523142339488	1.07795385363287	1.38210065892332	2.26573256722202	1.64741580091455	0.485675330597446	0.317767034338152	0.618441107426159	0.590530825403198	0.370038244321606	0.230598906880853	0.224882411593135	0.298722602030721	0.342254296845458	0.711888948661255	1.97707598986792	0.285352145377703	0.280614776210639	0.290841368584614	1.53520442570058	1.68780316708615	1.97088283181657	1.45515824459667	2.16900534295266	1.47315011535841	1.15328925823	3.29767251843102	1.23121257732609	0.66851611535246	0.691570146982093	0.338144606079905	1.63178823013811	0.56790205686059	1.03688884489439	1.68341978511107	0.713252205892649	1.12057342416847	0.329420522616251	0.990389859357069	1.20681914954176	0.999845522371865	1.53808986030557	0.122087571599769	0.807888266134898	0.763534905813476	0.508637663364814	1.3459348015674	0.863453663082537
zcchc14	6.12129313447851	5.48325180701831	6.18955714144114	5.91157942115389	6.34939287991385	5.92746201578659	5.92818482173123	6.18512380218402	6.00482495109868	5.83829454075855	6.32458021456006	6.06814216985623	5.97693432229623	5.52047002325746	6.33572709311974	6.17308664717958	6.35496991026977	6.25889650863755	6.28793525294641	5.98797475160407	6.13850629906483	6.12287250417435	6.14336096748628	5.86411803298017	5.82249282293376	5.17818518409231	5.9984103566281	5.08114870999424	6.40330726636841	5.77085097694426	5.75059953786649	5.56257000856743	4.94558523112098	5.54806079684735	5.68623269330212	5.71462276744145	5.91481228604782	6.21059128112033	5.71854054759041	5.70287055233609	6.06887456190511	5.64788347317688	5.63997416142839	5.72825985628156	6.05873685957879	5.84479362570851	5.70284396256023	5.60025845267081	5.60697810520166
[truncated: 26 more columns]
