# Supplementary material for: A comparison of anatomic and cellular transcriptome structures across 40 human brain diseases
Source: PLoS Biol. 2023 Apr 20;21(4):e3002058. doi: 10.1371/journal.pbio.3002058 (PMC10118126; doi:10.1371/journal.pbio.3002058)
Supplement: S1 Data — (ZIP) [file pbio.3002058.s009.zip › Input/Cell_cluster_disease_matrices/glioblastoma.csv]

	inh l1-2 pax6 cdh12	inh l1-2 pax6 tnfaip8l3	inh l1 lamp5 nmbr	inh l1-4 lamp5 lcp2	inh l1-2 lamp5 dbp	inh l2-6 lamp5 ca1	inh l1 sst chrna4	inh l1-2 adarb2 mc4r	inh l1-2 sst bage2	inh l1-3 vip syt6	inh l1-2 vip tspan12	inh l1-4 vip chrna6	inh l1-3 vip adamtsl1	inh l1-4 vip penk	inh l2-6 vip qpct	inh l3-6 vip hs3st3a1	inh l1-2 vip pcdh20	inh l2-5 vip serpinf1	inh l2-5 vip tyr	inh l1-3 vip chrm2	inh l2-4 vip cbln1	inh l1-3 vip ccdc184	inh l1-3 vip ggh	inh l1-2 vip lbh	inh l2-3 vip casc6	inh l2-4 vip spag17	inh l1-4 vip oprm1	inh l3-6 sst npy	inh l3-6 sst hpgd	inh l4-6 sst b3gat2	inh l5-6 sst klhdc8a	inh l5-6 sst npm1p10	inh l4-6 sst gxylt2	inh l4-5 sst stk32a	inh l1-3 sst calb1	inh l3-5 sst adgrg6	inh l2-4 sst frzb	inh l5-6 sst th	inh l5-6 lhx6 glp1r	inh l5-6 pvalb lgr5	inh l4-5 pvalb mepe	inh l2-4 pvalb wfdc2	inh l4-6 pvalb sulf1	inh l5-6 sst mir548f2	inh l2-5 pvalb scube3	exc l2 lamp5 ltk	exc l2-4 linc00507 glp2r	exc l2-3 linc00507 frem3	exc l5-6 themis c1ql3
apc	8.2539117608776	8.64492735376205	8.21588192230303	8.36892894995706	8.69217678596585	8.3601943776094	8.48285917098749	8.20513490777247	8.02924304807047	8.60080829937447	8.57803938936483	8.81644835128507	8.34538351187091	8.87062549088718	8.52851193462047	7.97150906680453	7.86358603209234	8.13532554231164	7.81319052714947	8.03695383085939	7.93657905228892	8.48615845512525	7.62369716434764	8.58490389004458	8.89338617862253	8.56692700419556	8.34870956724272	8.39396184458919	8.23355688700451	8.1896926351855	7.94432553388503	7.90013259726623	7.97067710201312	8.04918693570122	8.35912755222757	8.00397938827137	8.39088131254715	8.02333187699107	8.04831848162793	8.44818694100365	8.39800869206817	8.59178673851739	8.45492559373515	8.23757088818218	8.52510575435073	7.40731790711849	7.570617757413	7.36331127390677	7.76122808575441
bche	7.39403609937869	0.0862361309204089	1.21328705281913	0.297643896874392	0.165715481130467	2.49470807276978	2.8465792753622	0.038946934518289	0.0885024019433771	5.72315197625761	4.15123256123797	0.416308905396957	2.79035835663867	7.67643400042771	4.20145865482034	2.33321425580044	0.0720512892512886	6.66259732802392	2.04655221366156	2.10837762058636	6.12334300095225	5.29924125549976	0.970187490703146	4.83022307160086	5.20666658476498	5.40483594339066	4.75113439497177	4.58450720570202	4.93726942138321	3.44412046305855	3.53527983271392	4.59280927258689	1.75083351101018	1.44349081750829	3.28406138110602	2.72108750925725	0.101880082239255	4.13404381999754	7.76423502991371	6.25003565575935	6.29196941446735	4.32305842624649	2.06030568944935	3.85946294912757	2.38340163410652	3.15883751092567	2.2142221031464	1.23795904090566	0.177831285288851
bhlhe40	0.0154769693100607	0.826295133186518	0.108264404998542	0.417587476878748	2.53907213957737	0.034510738848454	1.46789421983484	0.0967224149233106	0	1.17152767735234	0.0187236996321054	0	0.0210373008516094	0.0920864185162719	1.36621829393126	0.307391652350338	1.31339056106615	0	0.0119059413517022	1.74038856287144	1.12609809596345	0.862957172142201	0.0105931956406822	1.71100349345726	2.55216648078387	0	1.63859127350516	2.60844903338777	0.700064898122913	2.39254729915511	2.68028907205305	3.62059172049819	3.60123117538027	1.65260606741149	1.64724683600598	1.32889295853282	1.71706898959762	1.86360112474415	0.0771467358258895	0.95101304610703	2.76711884807673	1.9680154024944	1.76655643719701	1.15933677408464	0.311691932245926	3.9505115046425	4.18292830105495	4.01982778640626	3.77181962472154
bmi1	0.971484543826814	0.642395934837143	0.399152577975078	0.141294964460395	0	0.120966241036515	0	0.146755336729197	0	0.416019597690101	0	0.57164359532705	0.22635759135044	0.185750230865528	0.0484188187265272	0.599423381779395	0.504499367711925	0.0174716912551265	0.568764122038599	0.512619355422137	0	0	0.314735805865151	0.572030736211338	0.301150550903424	0.132998946712993	0	0	0	0.149654725542965	0	0.458916315563981	0.212875015878844	0.102429469424794	0.329196676059963	0.00551360080345816	0.610726919443338	0.600345815601463	0	0.315363568729109	0.535758425085725	0.522339211891761	0.211124134799375	0.210697802526217	0	0.337948107310556	0.292767252719701	0.241053519156798	0.215294861375956
brd2	4.47797587238408	4.26934911294999	4.14567525447271	4.17489093759273	3.55016571239921	4.3361461824703	4.61171181407076	4.60335359421153	3.72992283163693	4.01553253734165	4.82291717639006	3.87192849303835	4.8395581057661	4.00679448770742	5.52743869007354	4.30549817620737	4.18614435626025	4.45076771588284	4.59407051791561	4.46393301087224	4.22022174869371	4.64838300917333	3.64026819271285	4.0230318325993	4.24600653952548	3.92840642547763	4.51028419965928	5.01952694815227	4.4162099112932	4.28589339139923	4.67407975826734	4.49893528310625	4.0247868480709	3.3744900597335	4.54883855039902	4.89577025795956	4.34054638932431	2.13376965727482	4.08325107359125	4.51410445524677	4.20271563359225	4.22857768258671	4.10997821158711	3.88775111282122	4.19433357552847	3.85409780951494	4.05358673912078	3.76701826195972	3.69991836713543
brd4	5.34407287221842	5.39805753264353	5.12536759282652	5.49530501946185	5.59439567310209	5.13178495264219	5.09729812264086	5.2122965705574	5.58756211778487	5.46477933979144	4.86909755098591	4.64771513857188	5.15247306496592	5.92723893926015	5.15754622069593	5.24566298383639	5.70129287543324	5.60836335736067	5.54913406695784	4.99293788311136	5.6863360785899	4.74907832544978	5.5697155841857	5.56041446360126	5.09332734195572	4.63783220898275	5.35691672707446	6.09267639001448	5.1525464813717	5.75259928400908	5.88677716615608	5.26575192608408	4.9352560588329	5.91070940017632	5.98029543742065	5.75059042716383	5.00682760315227	4.98119735658257	6.00729127415532	5.46332360808332	5.25134341286165	5.32586812011067	5.47724147458756	5.50375515151988	5.34065519382383	5.65620202387554	5.31147623179892	5.49030633957766	5.34062528764565
cd9	0.0838451626605377	0	0.0866489996330468	0.858352760579539	0.0819269084158661	1.50951214311415	0.0708332386835821	0.0723481391689466	0.190266055606982	0.1011933968921	2.53984859321245	0.0581932464138987	0.86300091726125	3.41591597551264	0	0.258985576906488	1.42976152512265	1.00208258453409	0.145329418873299	1.90902905375323	0.129234739439156	0.0671687182084875	0.213804503937404	0.0726328145436789	0.0677093906818684	0.314742470774382	0.458218321433563	1.24736221857287	0.110570458022828	2.63668217176329	0.100950165635855	0.163304071251117	0.0663843899222715	2.55235707588184	1.7660033127741	1.81781648385148	0.0853479914952753	0.155229496893915	1.25529016588306	2.22425439602068	1.35429751817766	0.395794120854577	1.04106657428807	2.53917304811091	0.101780827012477	0.463326103759549	0.11677633188014	0.712348218709549	0.675463184108915
cdk6	4.67112635444329	5.23892233894825	1.11180328162011	1.47154739976712	0.462943424842284	2.86952819734944	0.325470463877825	1.66470218615292	1.69352531734444	4.45553893814564	4.47943720936555	4.85055737042941	1.35612633998424	1.82974838502464	3.99248028890941	5.81383590230516	1.33185280290001	0.787767522038428	0.24567697707843	6.03578856330063	4.13352040534862	5.04253076009739	6.54134841008198	2.82516088054966	4.12622671767655	3.48786300102379	5.86201094999488	5.90337530158751	5.62101456636441	4.9823605523232	3.6850389729331	2.95053625468278	1.43448096849165	4.56992189181156	5.75427170332157	6.82777614317189	6.76088815041361	5.48260835699956	5.92892865402616	6.71274038109382	6.58622964922627	6.13982505172758	6.85775750684372	5.97848142388451	5.60255862267716	6.47966740772533	6.73516648394267	6.56689116286218	6.42569515853787
chi3l1	0.0511756590656042	0.0385975100507874	0.0074055999238734	0.013092332174054	0	0.0183968576345171	0	0.0119883953329862	0.0234974208325801	0	0	0	0.0264932902932885	0	0	0.0101387430815316	0.0301335288403687	0	0.0138721235004881	0.158995009755434	0.0474055178998739	0	0	0	0.0163035292972779	0.0251430570853254	0.020428849570888	0	0.011637518342176	0.00852895010546895	0.0128138843615748	1.02931364530273	0.012123917359762	0.0170657261792811	0.151767265667066	0.0332695241010714	0.0107340584135308	0.0410900821043445	0.020658849181479	0.0475987336131649	0	0.146974482442022	0.817179616857103	0.0440151146871165	0.0247939173813278	1.27914498085385	0.833911303412992	3.24501382201099	2.02605143390029
cstb	5.69390205940944	5.94295737992131	5.53597693910288	5.59631921264449	5.57438229753683	5.18081370447314	4.42046070829582	4.88631040982275	4.34434079500906	4.80376934029384	5.34891032944466	4.36099579149493	4.99596667833616	5.74936124115256	5.29007758601031	5.02422489725956	5.13940863108117	4.62082425958769	5.62684916595005	5.07045819776081	4.40846670430625	5.01274707754631	5.36576286476723	5.06923019791122	4.87610104666004	5.07101530454082	5.59457909303967	3.08912098729602	4.48455798589764	5.08433504242207	4.7010639925668	4.81052012093306	4.73695019331444	5.4860629540627	4.34995740842213	4.90490513962976	5.20630431024014	5.40874538088497	4.85094420532667	4.60635605473357	4.56724436802333	4.74883806639588	4.74176234460407	4.55144378878466	4.56755183608183	4.36374747916049	4.40393648418658	3.93644242585584	4.54329369398414
ctnnd2	10.1023197763436	9.75354563947009	10.2110928535217	10.0916588214569	9.63216162737588	9.48515009623091	9.50573777018745	9.57619681840796	9.08247949246578	10.6212213076263	10.4738261923802	10.1917641116769	9.42360880103539	9.86486304632863	9.18420599529872	8.82262764540866	9.88290127477624	9.98890353098659	10.1378375565858	8.79376930312965	9.1771672560949	9.34846364326909	8.61250857092162	9.86191381412782	10.2206000358354	9.79697253120992	9.63146296479875	10.4158515187777	10.6587115095389	11.0885958798027	11.5249191218981	11.5829545980114	11.9399310119774	10.3395847719727	10.6187567557332	10.5567192531514	10.6838456367679	11.0895952399251	10.8932125998512	10.2959389604156	10.5186722242978	10.5494532816265	10.3401017178506	10.463969016512	9.7289280156776	10.5044432919092	10.380286578268	10.8797708030916	10.8349299689119
ctsb	6.94953808453186	7.21715799790412	7.38592571394037	6.85776482341732	7.2672929876421	6.78677577286255	7.48783352359676	6.21472127063631	6.49946388100791	6.1958877203461	7.36151940989364	7.03410178953189	5.84991746774428	5.74066910376411	6.896753070597	6.45765157960589	7.13620800048548	6.04478315738035	6.43486337610291	6.55667801826993	5.9178224522814	6.62370842936953	6.56927689563335	6.65404035533068	6.80779075622047	6.72103477879885	6.4174037753837	5.57498883783675	6.7369844392471	6.08786228517724	5.56977542263086	6.5842427770735	6.18425271788923	6.34132204734886	6.04171587280158	5.96217048560042	5.84075803723628	5.8683442722447	5.41225684435059	5.94442393244192	5.41305175135393	5.81060633611989	5.82946042611197	5.51613463100248	6.61775351482032	6.14423730191364	6.25814557718091	5.4498934533734	5.90914232711754
ctsk	2.8626245836851	4.40359707056639	2.79107282509886	3.30065737908232	3.24466658995411	3.26810784880438	1.34425073531712	2.69471432346696	3.25481874372804	2.37914405090342	0.809638425319372	3.51924924733034	1.59030743862636	4.04336217970814	1.91470905363264	1.77861890799593	1.8204330177921	3.38141959137508	1.63569645018149	2.71110431292894	1.84511123731398	2.838240890624	2.39396332681289	2.19396566641748	2.31700614886626	0.06380497927578	3.19987483397517	4.70406551154473	4.89113940423451	4.93046364891053	2.39747061096339	3.58882037038697	3.7747222040606	5.22258343053158	3.21423999870918	4.46159976262623	3.7899658110174	1.89758171329481	4.85087991002453	2.30539143039799	3.63620709203463	4.44473034899105	3.77510194645785	3.03538220287723	3.20969256803051	2.93091871786359	2.61118312347771	2.57254752727668	2.97951223859337
daxx	3.54512499461484	3.41201443352379	2.50648639096323	2.59372439678748	1.90789729929016	2.786039288341	3.17458289977216	2.61974553167628	2.79301816369747	2.83265714337946	4.21016771660618	2.65562518884319	2.42707730398956	0.0887769349383879	3.19331803513238	3.66880175672335	1.93971274234274	2.29306621181086	3.33259670508309	2.75846724397853	0.480024725246689	3.81251048767588	3.19340661651507	3.86226870848114	1.32914220047781	3.23636998332537	0.456956339368357	3.24745859020973	2.49459917302227	2.94303067918057	2.94714004472937	3.70002235046632	2.20681339320396	3.10583015956728	2.78026763446439	2.14427302139816	1.68610921746552	3.34947684009282	2.88755212606486	3.11926774160571	3.08229993063353	2.31703834659095	2.5250799387001	2.57244951140386	1.00263527824395	2.41696086377484	2.44284913055733	2.10782183289407	2.26235369896875
dusp6	2.70287796636456	3.71642771982292	3.38348816160507	2.76239904437173	1.2770280214933	4.30092460808448	2.00124986387269	1.4481067694219	3.10830457664428	2.57703430169225	1.90119830531783	3.43752347972834	0.174452185178615	0	1.26822456769979	4.21043631237132	3.25167762266871	2.50955454716465	3.14702414550519	2.39052705170366	2.97612620212032	1.09858353271666	3.59087051392378	0	2.97395668937634	0	0	4.13508233380827	3.53087463711269	1.76937502395817	1.63534523462612	1.06511713947555	1.59904876074586	0.0389160543100216	1.7651085070454	0.928283802310992	1.85552326875294	1.36054315401965	0.0261329870588839	0	1.41992407472149	1.90245398761856	1.86814805597409	2.53730730789058	0.0688337039208925	3.99979177522584	5.20166483957676	4.10619599590298	4.59561193614469
egf	2.94197498947593	2.88156844492799	2.30773349908888	0.696121245543662	0.0623832941289408	1.08468119122679	0.209670742338725	0.204449222661546	4.11877362485784	4.48176956212126	2.20789647086526	0.326711738031206	7.51616130886746	0.159539004875834	0.229391801320706	1.05470619351271	0.110780956361243	4.2963181706694	3.66270722640697	0.292114316021081	2.98587017371208	0.953991801782054	1.48224351483648	1.06475240316022	3.3323248490407	2.32308579986747	0.74667903116495	4.00639135077201	5.92915145501097	5.30318658173168	6.42234372193282	5.68283017475618	5.17484832920916	4.75006818966808	4.72217330310197	5.60500426945746	2.39925125073794	5.52915749622071	0.103654070056202	0.16120462140616	2.28534263654625	1.98447674466813	2.19756748243446	4.38881527341143	0.653585741215092	3.11248890840135	1.68699702017562	3.88953719201451	4.42473158817188
egfr	7.2077513028864	4.59533240668636	9.03923796530555	8.44355981517229	8.29507567771911	7.78317281364647	8.91516121610755	8.71173440646235	8.10253371559541	6.57509943092328	7.72319956546498	8.23397033758389	7.46031599508481	7.53831600043265	7.16134745505991	7.6787728554286	6.91028205149848	8.46555126896128	8.6854897689421	7.71686900408425	8.08179635508195	7.72691036858611	7.73253177988945	4.89282821575772	6.9812874190701	5.82280087956029	6.64727562937057	1.32920006715063	0.830290352507858	1.91133195801646	1.26206213463841	0.1169456039907	2.01014567967455	3.31161036615083	2.76052557316584	4.01494828569844	4.11754281950887	0.124367815188002	2.22940903284568	1.62087538030373	3.97921924032314	3.29907178343776	5.07604926692022	2.39505301055167	0.0650997084867349	2.4274592839323	1.79683429262293	1.24024149963913	0.275786941218802
fat1	5.95973072927568	1.86437667382206	8.34174847107601	7.12098190973387	7.62498199196238	6.43689830030777	3.11316133949543	2.42152025980758	5.28889837984006	3.77177318650406	4.21890944881715	5.49709524591849	4.92494945885405	5.62012509801098	3.55333460340891	3.05722673678144	4.21033215462981	2.61053454188434	3.81489428836962	4.66789846580993	1.95755912826016	5.5372232184718	3.69027674833894	6.22676988267071	4.68482373761594	4.24481259176667	5.0296277407842	6.71126737336023	2.74446025796929	4.59794625730385	5.42849367675069	6.35579819476163	5.35293438055659	2.40873045564568	4.91108274299765	4.41098186450909	1.08522391595209	0.196058174259055	1.90685764792475	1.03414560062761	0.0963298025295861	2.53297964879438	2.06353500567457	0.532844662254692	3.96883976155824	0.561294244047378	0.130374672857976	1.1573010562236	0.995077518357406
fn1	5.66265302466224	4.71270136513338	5.68136000774573	5.37379452645829	5.98635092790279	5.14589037964019	4.34973538784083	6.10874782722169	5.68454686040071	4.28141621088446	5.72268984343011	5.38782041079118	5.69013227204215	6.08831240208788	5.54013994440044	5.39562882970027	4.25061661907031	5.42393093603104	5.19966637775882	5.85681263565052	5.52061446933411	5.55502331372085	5.92301070553553	5.96018030535763	5.38642832639197	5.83139060414555	5.99626564658617	5.34069496096002	4.53190254583217	5.39086716342389	5.01305181498586	5.28484763648913	6.12907535696426	5.50775969801873	5.46553924025891	5.27607146204866	5.61090825531086	5.47864774450957	6.11204887582321	5.58319291221819	5.57826329526282	5.28898980619558	6.06570144097893	5.29581880925903	6.15484244736525	5.2095255765573	5.4624968085456	5.0100439392761	5.27169664154512
gdnf	0.085303682357434	0	0.00341489290426337	0.9016144208103	0	0.617776978531163	0	0.00735223129926303	0.00825800306841753	0.053109100454335	0	0	0.0102000867925294	1.09568612784438	0.144861296055943	0.161801640380454	0.618177499067376	0	0	0.00741387732376043	0	0.0118519376497003	0.0102211792237162	0	0	0	0.0568958532923892	1.41789935423198	0	0.0203746561487606	0.0109451098716968	0	0	0.0154730813374628	0.0980106279670404	0.0394705560318117	0	0.0250212002949853	0.0230467274177019	0	0.426580243916959	0.00402426937828557	0.0276070942061057	0.164971835915906	0	0.0747485408212642	0.626001237651089	0.0701732784376543	0.0184205582807265
h2afx	2.23830784811214	2.43737951225021	2.19942321405769	2.06715651046719	2.1054088882568	1.66079420482706	1.84800692523572	1.30575618680766	1.75465447206544	1.85933223703761	2.99733080070062	1.50398907839159	2.38126941623089	0	2.2373874393377	2.28114919460719	1.22621317867039	2.08022615455808	1.98000983095422	1.93638451118858	2.02820585140442	1.85345733969771	3.22482511284064	3.06217462011998	2.88142131774793	2.05692463686255	2.27977388813776	1.27304084108205	0.815303012484452	2.12807381218565	1.67569757565398	2.0715540399638	0.97377171706093	2.55880569080087	2.10810893422689	1.19326754769844	1.26604991118498	2.13285689901805	1.45514985738047	2.28550783507007	1.97842567359734	1.54046055842142	1.97045129978275	1.78877051604071	1.55272906935034	1.41065593383919	1.91977036666722	1.11018287850063	1.32067384784753
h3f3a	4.11702265327598	4.0028597412723	3.80328397836044	3.7601298035909	3.83646882114079	3.71240054671867	3.53387365623455	3.36935382759312	3.6784693804637	2.49518757210626	2.46953437417225	3.90264610464869	3.46026053664544	4.99721616049868	3.16094922244925	2.55810302516319	4.15164137347278	3.60957000456502	3.97712556977362	3.80430070054356	4.12193975621662	3.82274544145046	4.3564823952499	3.11087651492893	3.23394234423425	1.66324486841524	2.51961109390923	3.08296940874509	3.22309597578951	3.21294404850858	2.39727259867797	2.83768716601804	1.80568290047527	2.04556214195558	2.88555093746878	1.97602372827248	2.3507139179505	2.68562265334533	3.12745235376314	3.66493867363085	2.27091909004258	2.36280509930797	2.71143279233563	2.91850702647422	1.86820552335816	3.27384139181895	3.69891620486737	2.73614569404354	2.62573619192034
hes1	0	0	0.00303311688197895	0.191620761589845	0	0	0.89406827892698	0	0	1.17993328729021	0	0	0	0.0409449767453086	0	0	0	0	0.45155454778667	0.504939249968168	0.0229358584609648	0	0.367882963806018	0.108542441427902	0.01925496909501	0	0	0	0.0113078343787966	0.179981935320738	0.200210662106837	0.477062924662318	0	0	0.00712390750135852	0.00594364514101707	0.00987077911299511	0	0.0173477650032214	0.114139161097492	0.490712236609955	0.997149449981989	0.862635949264601	0.779932470923141	0.739335466142202	0.775208354625973	0.057559542013909	1.23614051190566	2.55840381412115
hey1	0.18826123153594	2.96269725106673	1.43149977851589	0.670104038253546	0	1.10066208336697	0	0.00820862091618111	1.92714560196152	0	0.0196090951109205	0.714590087720512	1.76218610193732	2.93812845331683	0	0.0102213969652175	1.91019959121135	0	1.29538654647067	1.43303449492726	1.56992886500657	2.12813531956677	1.99213953604338	1.87511577119263	1.05105828751275	3.1787043646253	0.528548195559388	3.99170729546623	4.24650097390177	4.67973532782398	4.41591887085816	3.1666529932343	5.04943494386665	1.70935151440482	3.9436546442422	3.27872935163442	1.79474661163321	4.3971345244108	2.97390317730304	3.32231908150713	3.47199884765686	3.13755592049866	3.53567099941276	4.3802458201457	0	3.04952463687382	3.27045823065057	3.68044208248296	4.48386557662561
hif1a	5.34758143758272	2.96109245219204	4.58016858424684	4.43782463171452	2.12334239790095	4.15721077490903	4.27013958643764	4.20631650220027	4.90554436603208	5.06026346901897	5.20941051305064	4.53631131849938	4.30805712638442	4.46534071455472	3.97425221867886	5.14912353730316	5.67731967607086	5.72373520162152	4.5521527546666	4.38547065899171	4.51943566104653	5.16597575367264	4.55315729513631	4.26333163050523	4.55991605489811	3.51093876003952	5.63784602981617	4.77918600759553	3.67823295949875	3.95747253148471	3.22125858437381	4.75300532118939	2.91802437031155	3.87151072595632	3.87002573274151	3.43345571585791	4.64641453064589	3.81859639027362	3.63673747982964	5.06859338624645	4.3448192671276	4.20010559862829	3.86414453499555	3.91890587364842	4.42661780272413	4.08524592300498	3.74716791713778	4.11627907749337	4.2123484822203
hist1h3b	0	0	0	0	0	0	0	0	0	0.326557700580835	0	0	0	0	0	0	0	0	0	0.00442132106740618	0	0	0	0	0	0	0	0	0	0	0	0	0.0193679795964872	0	0	0	0	0	0	0	0	0	0	0	0	0	0	0.0162760583911981	0.00107732691793066
il1b	0.0141140656273079	0.0445969092065263	0.0235518292044682	0.0104401317866414	0	0.0111879942585215	0	0.0689944635393304	0.00621611025228772	0.0538998475316843	0	0	0	0	0.021960194189325	0.0646895271517426	0.123021727312346	0.129290979940098	0.0249321157967495	0	0	0	1.06373248374659	0	0.188423899924352	0	0.0159329769301873	0	0	0.0111441294584538	0.0237485795363858	1.11839406049031	0	0	0.0635702904326002	0.0108522623743568	0.01363146416573	0.0290876498893301	0	0.0149622327936562	0	0.0122327649838356	0.331475733503954	0.332252027830911	0	0.422430171321895	0.00876660757220616	0.167501478388173	0.0450686476881633
jag1	3.29599137758659	3.61150701224418	3.2042009420925	3.28388090524402	2.668939997043	2.65648701417102	2.78477411432449	4.45123047250499	2.62931169589677	4.64941969448133	2.28056138286772	3.31152722606063	3.42069467703788	1.88558261445507	2.96994429143235	3.48690545762433	2.64745040202607	1.58063031253527	3.30638428464082	2.51772690521128	2.79827592473973	1.93711082992266	3.2485040601378	2.72230936988744	1.69467575009798	1.66413982956519	3.59259729927808	3.47804590848744	0.107308340391969	2.5889506900425	0.86985258589092	2.60265174439964	0.0938823871410191	0.628423331175284	1.33430092900143	2.28529986822602	1.21663593645475	0.175231938242988	1.1956920400173	1.50032593611708	1.38462550964472	2.57542383266549	2.34099937785221	0.623699271059716	2.36187415504749	4.98031316460442	3.74631038522415	3.69065995520289	1.77089910963494
jag2	4.11604913179695	4.90096463315077	4.06681383479169	3.81626186234292	4.533282947887	4.1390605733547	3.27692699505288	4.26465072514964	4.54645117921283	4.45516104843638	2.57375783682367	3.36050709066455	3.68887686327689	4.1712849875649	4.95803362488329	4.25976146648055	4.47978658310036	4.44281071934348	3.50993029185898	3.15123110135203	4.46582465993808	3.3542497572002	3.57463924481495	4.64090270147331	3.31295359661467	1.93076626685602	3.07206699643678	5.6440418780675	3.58562584604983	3.91870973494086	4.09990601259829	4.31727655080468	3.93805493091413	3.31773435803426	3.51855279363441	3.76396463682104	3.50256764153168	3.36442633591814	2.5264778954646	3.12129469626747	2.92271765977925	3.24559931135027	3.55710083158567	3.3784887993602	2.87023822840178	3.96959209912788	3.53879218595623	3.97138731782715	3.96251800510894
ltbp4	4.52347555548194	4.0727877801324	4.30795216269721	4.13413006189929	4.61664061581914	4.10755184035787	3.76925454615328	4.14386995427403	4.83659240096643	4.39318989117245	4.14735252153169	3.94822737006504	4.51950143860398	4.70820634360076	1.86207872021148	2.99330464030394	2.57638438722374	3.07935997768069	2.87015648888964	2.70620499164611	2.02646453620316	3.00028915563491	1.51770375102779	3.73814202748385	3.01994024007373	2.9762803199799	3.51417172766243	2.77842973342875	4.04556221708974	4.10554488642419	4.04803894832903	3.66144714133614	3.83235654865944	4.62042728414276	4.71798760589588	4.28591260142798	4.55625792749408	3.71825831396572	2.7928176190442	1.33813553307044	3.44902538086863	3.92813309412835	3.85241028821231	2.92666786360887	3.06798635520043	4.38229290158626	3.0893416340048	4.09204858318034	4.62308361975836
lztr1	4.33690389895245	4.81962731336966	4.90403845548638	4.86772698677864	4.36629423443431	4.42716297208145	5.10026747531402	4.06556800349163	4.97554719132992	4.70157567059535	4.91141835461469	4.88533763754373	5.07464671902396	5.88469583924988	4.02386300174537	5.21014530337271	4.48678386781738	4.42556672407525	4.44784232224359	5.00141900400881	3.95573963368649	4.07211609315505	4.05660173534034	5.07300227436987	4.33075414010448	4.00473058725914	4.64081120039351	4.63853612079571	4.29489419179427	4.59119169496484	5.09883050426387	4.92871235991522	4.24755388298191	5.00956171508801	4.90192351192158	4.45080017376432	4.32519930121409	4.13983863497634	4.50283975825593	4.24464811199348	3.96505097841587	4.76416725098926	4.82580597562934	4.03150459414888	3.66753566401107	4.80507314515828	4.67342413319162	4.80176396424195	4.91339496909457
mdm4	5.86702910406753	5.72393229230164	6.60226059027204	6.82935246983335	6.59754994522716	6.72698553029386	6.60350825426606	6.67510739168822	6.77902498750843	6.22405011705773	7.09434249424301	6.01832727506517	6.47086301265758	5.95588072027039	6.21065303300831	6.59052986491602	7.19680255316234	6.73565579911185	6.63060947189146	6.43875975537477	6.30573418555434	6.04726201150958	6.44865916056185	6.50377772684952	6.40825975933715	6.49950629568916	6.1769805331051	6.67102015180897	7.30291514545741	7.02453178552281	6.66460215928086	6.29678463810187	6.00349362571782	6.45689992792979	7.08557475212714	6.92779443300357	6.66807344391651	5.81892365477464	5.88366431151708	6.14673484020266	6.67983263702176	6.28365753791846	5.98063178121064	6.24016604472309	6.13334754095436	6.62481080554216	6.2564093070984	6.39943704483642	6.46292297515125
met	0.240630838697307	0.036598448252459	2.55917943285281	0.734156325529037	0.384260789662516	2.48758288165995	5.90588140526881	3.20006850513886	4.39481928166557	3.42885285590552	0.21896155692049	3.87487056408738	0.257883625170285	0.904792685063305	0.31413216638143	2.05588843277599	0.528194068556893	0.39546443817742	0.474655394100593	0.471751616848079	1.06387379151486	0.18314211943859	0.391331095691778	0.239778554901931	0.220237668979936	0.333830688074044	0.265699881865358	0.0641593089542731	0.297503779793353	0.673716441201288	1.22871615470804	1.00275764953699	0.968964563285821	1.05959572521221	1.07270410150206	0.501428678734632	1.03871221290702	3.00668072094007	0.236697780284385	0.279220996802009	0.311300542678198	0.770408897429738	1.13755600410636	0.721548992191778	0.348224826087495	0.650442884966267	2.50560044381232	6.10748276002783	0.49384760672126
mgmt	4.34084087595447	2.04565995283251	4.63456484986137	5.4957599929153	4.48314366979961	5.1462767256751	3.85782004108066	4.90465712904038	4.28030497257322	3.46154169506237	3.75129903586157	4.15930591552544	5.12032004925214	0.743811878042753	3.62251701579483	4.29334025851467	4.53920434370653	4.03398802205988	4.58334522910551	4.68130482553244	4.65582971088835	5.20497161992761	5.00640001443558	4.55024574542693	4.48916308641	5.83240771906793	4.84913831798155	5.53205502156516	4.76212913610766	4.28948655375785	5.43453334355072	4.85383954132258	4.37373045583066	4.41528938311424	4.51612837016052	4.86746650645245	4.60450288713168	5.36683191491685	4.51460131322377	4.81582313001647	4.55834122432229	4.30240297050999	4.97025944617958	4.90388541180887	3.419454349804	4.88046028368847	4.69288087041093	4.92531103186636	5.07204730238495
mmp9	0.00827172648796715	0	0.0948396901404271	0.0164560607974284	0.176467054080462	0.342806530677977	0.24482432426583	0.0057363512349323	0	0.152639123163326	0	2.25413134957298	0.962621027433009	0	0	0.00784480920197385	0.0170087814051048	0.017101394647831	0	0.00671086109495052	0.0110038708235697	0	0.611147375631896	0	0	0.183260120774122	0	0	0	0.684222066291586	1.24488562677623	1.10194511000205	0.114440883716487	0.106199079625736	0.0971450262304904	0.042108128094632	0.788205302964524	0	0	0.0824388953446098	0.390579281189789	0.503663014057548	0.278842862873831	0.757959942055565	0	0.0717505278240376	0.383770075932998	0.11891594212706	0.137780679501196
myc	2.96541456388449	4.28475448710664	2.48268035649719	1.58951085951068	0.787941705326201	0.801535519950164	3.61805301614636	1.94091380125734	2.41008171452688	2.64312415351411	1.23888647240673	2.13285850820626	0	1.13602636089152	0.13068458537374	0	0.051752690505097	0.0156377043982921	0.106444394569109	0	0.0133021155209602	0.0135096816191315	0.0228977978727824	0	0.147219283793149	0.544525083790762	0.011534619702209	0	0.119615813548009	0.352738946282055	0	0.00918370772919541	0	0	0.510155574711503	0.581555087384843	0	0.144004415957159	0	0.0228148219123567	0	0.279692731595635	0.820092030806518	0.331506037467426	0	0.860399937319837	1.6143136607591	0.4679486981537	1.76485902157722
ncor1	8.13429077239766	7.98634608078383	7.93797990434539	7.9388244668513	8.12045251573114	7.74977827165969	7.84737373311016	8.07055355391685	7.97196308154428	7.90675774132324	8.06860363952448	7.72839537692156	8.0579825197971	7.93235296055361	8.08566790356751	7.88910479045139	7.93910078315562	8.35391914443132	7.93957686368949	7.96310762363777	7.6886622490452	8.08221239077845	7.90747416793329	7.9891781858184	7.8976349342001	8.04427443628291	8.04982622833575	7.38120548979119	7.90099537716539	8.0040872883215	7.82451966177745	7.8850483876144	7.97750260804749	8.19479132112755	8.25424443736152	8.21942266414864	7.99608702350171	7.75662970630139	7.70711889300098	7.73422931925864	7.73685716254233	7.88564879106924	7.67368149547994	7.84299642552301	8.02725359615092	8.14787853423305	8.05201912454553	7.85480980179709	7.83840472959838
ndrg1	0.204087478848136	0.490875179420326	1.50186295116584	4.95351049914195	0.461313176371765	3.80992646277068	4.74230284612772	4.52235449474437	3.65959075731336	3.25292510553906	2.84509751424331	1.47250145490541	3.43000426134683	4.79381988369946	3.32085671106042	3.78804153919548	2.99598542427025	0.069933872751282	2.15034450401021	3.00953963163869	2.36930437899652	0.113976584843164	4.34103915828178	3.7278649865001	1.24769100141242	0.0230634202791365	1.79392534359943	5.59901512542019	3.03256111467739	3.92745253680272	4.17073469836997	0.40292094295717	0.0192162048177105	2.22858813941031	1.14698783771183	2.49809610784173	0.299009574906782	3.03561802457858	1.37585234552884	0	1.51661282859011	0.408467924419022	0.257834867828348	0.258166809884285	0.459388211225131	3.01444586388569	2.65661478567217	3.67777505584966	4.21453617673938
nf1	8.28960579906971	8.68498525208422	8.57308249476055	8.39870137226297	8.34634396827738	8.41707147645403	8.49818543407863	8.40664635793239	8.57314461799372	7.89032569286838	8.47689198470427	8.14029195036764	8.3914609978229	8.29541860507373	8.43195718768673	8.2232183532035	8.41552334082272	8.61652311395646	8.54167512656351	8.36593350858558	8.5536404284459	8.54926293204985	8.27737063460672	8.1789157759657	8.34418181952011	8.44064662252151	8.52456247872544	8.60534061262251	8.70259763761519	8.49342757969678	8.58351569914631	8.43423539417965	8.62323368606143	8.7326063588574	8.89273283613741	8.8264728550398	8.86652444864172	8.38666396270366	8.86593087406684	8.69333780160623	8.56058428073255	8.97722496264196	8.86119518162451	8.82545938176612	8.92676120004015	8.40072448763617	8.44872382369345	8.2977962346957	8.22147257108086
notch1	0.635195085456747	0	0.161859331125832	0.0717318329083177	0.0635151451076282	0.0767155954545575	0.176818377092511	0.0772987952807368	0.0606854437860135	0.272869150029737	0.0810715012547651	0.319651343532371	0.0106727875255633	0.0851926125253859	0.038723756426617	0.0997146205008431	0.0812109436787767	0.0469579442683786	0.0434768123553062	0.182587824817271	0.0823680946110209	0.0221477295828504	0.110779832733864	0.0592078798202995	0.0833154819095738	0.0238092962003718	0.302723529150018	0.0305979745584618	0.0212974885927894	0.26792996580577	0.0243525657420502	0.0356764749503521	0.03331629084393	1.02664035566972	0.41746445785064	0.676317376289867	0.0890922476290725	0.0583944454327889	0.0278994589907857	0.840382142561678	0.0362046908047765	0.402848247823712	0.22358952836085	0.194575861319468	0.0445094590032247	0.140699395015153	0.302715285627806	0.261348682980031	0.132229053671757
notch2	0.261073653703393	0	3.23437890395136	3.51395535248243	0.5237454050216	4.65585413680527	3.2484375146964	3.01942005438879	3.25024994632903	0.393885562910191	3.19830780135245	5.55071407469157	3.53985479785384	4.48074139134267	4.14414391959474	3.68538357781836	3.72746586323856	3.20958688282607	2.2496927777154	5.64082714396193	5.51914066999427	5.79542964930329	4.12214302331877	4.42791185498283	6.42567601333611	5.09194052835959	5.22537082610198	2.54833622442461	4.66816618855324	4.46403499530639	3.14919723005709	1.28139202505	1.96367630906552	3.99102200313206	6.35161218207782	5.33308525465412	3.63297338139396	0.0960398309854288	0.150894576901327	0.981203111702778	0.222598341052135	4.20857186705796	2.74401449307964	2.90832826523136	5.44209182891682	1.20068707989815	0.326484425341616	1.78545229029426	2.55324948282012
notch3	0.950715379415581	0.126754189477179	0.528592711604297	0.404671847439014	0.124162440565292	0.620359680735045	0.295838835100799	0.446878408171592	0.250152661673076	0.2521988266994	0.36363297963766	0.209067925849212	0.513701449581581	1.28737230774602	0.271028408131822	0.726210881726429	0.31018937437424	2.96511385602584	0.287695803926949	0.29078898333689	0.402923965431099	0.159427413975127	0.444648919086988	0.110004202168472	0.154520566913922	0.247471926502946	1.3659875401296	0.374098044915906	0.244661396666519	0.675371241643567	0.892672589191695	0.833720143984016	0.228465838777906	0.314232317862579	0.648223169568301	0.308152407422878	0.312064785290753	0.569327768469138	0.484912404380051	0.2470256292063	0.202957497288067	0.30100724456386	1.36177126164711	0.468799003992067	0.221622760853559	0.495351330496529	0.594678978572892	0.794344577257628	0.654545590265238
pdgfra	3.69917238108127	3.74936056423808	4.76536953187866	7.57685527463729	6.9968756265134	7.01476173937359	0.380972525463181	0.760867324931383	2.96739152912512	2.00275033822299	0.647822479042144	0.111008282517426	2.25250158899525	0.160187621569171	0.182875247610944	0.547210962643138	4.23955592279253	1.47527310604585	5.2325845551558	2.74761274970892	1.63780163462676	1.77178693535832	3.61465451187176	0.519804001399416	0.901976341283166	4.05794124563076	0.976719715649102	0.136755948486	0.208905405546506	2.79214786905075	1.62028070969313	0.250022085352443	3.07962324859864	1.33547522947508	2.46546092251923	4.02055708303675	2.84819309372926	0.291831283141559	0.452419011356297	3.19856477324731	0.703980749821953	1.68738076983403	2.29203588627706	1.13848298441328	5.23360789971881	1.09878566289072	0.232228313211589	1.59934780429976	0.794085885559387
pim1	1.34779406461675	2.57692356728714	1.22992733757292	0.982221366326524	0	1.00320385393996	1.52580281529623	2.21456369099208	1.91778998431727	1.37492115748823	0.131172379158657	0.61359091534996	1.37621739090249	0	2.9005161182714	1.39323232339451	1.60569522095787	1.81434026890833	3.05604676851394	1.51065081537519	1.84987974494027	1.05792888679775	1.9303032490494	1.65313135190877	1.32680877131536	2.38235331692073	0.514577001737316	1.50226928205429	1.73529781860696	1.9051147804819	0.33348392491264	0.234289358191531	1.51782164681796	1.3880528067298	0.720618594674807	0.524816780687947	1.97145296227321	0	2.01087398316749	2.46824523061952	0.807028572262514	1.58885102219901	1.60337197861722	1.74634184364023	2.77288352755564	0.878187189428828	1.27929122536844	0.834885105285457	0.997389839109335
pml	2.41280985606883	2.31503769501484	2.71440013111498	2.3383368605773	4.13003844178946	1.38830946188079	3.31389196044334	2.66076389651211	2.16582477019506	2.26759323506438	0.729889676808375	2.40453820164043	1.95809381961416	2.62670324603545	1.14134825410942	2.55649391283806	2.63820461011056	3.29484890970203	1.57436467720644	2.53878676251668	2.7324961613255	2.78762562519139	2.90740882822333	2.56861676921752	0.52065534406846	1.75251396528608	3.78690661459614	0.266337615077878	1.91466278030855	2.17715607772044	2.29214361893049	1.79044088049777	1.64845960320686	3.23736269369859	2.05689901058156	3.35012370195562	1.26457240635064	2.62774300530722	0.484927599234923	3.26127491200434	2.03139101428899	2.24372780806061	3.00135886728532	1.75060634191608	0.121035193938244	1.97086330785179	2.07716922815163	2.00349155865723	1.81314898557802
polk	6.59555184700135	6.36209794530773	6.55686359947635	6.59357771795859	7.03722581905704	6.97132592624542	6.35805334199639	6.59840719199817	6.44922145939062	6.50543048922679	6.27567365555102	6.33302704539994	5.83573261147304	6.53639985154938	6.24008512108142	6.10810747856674	6.51701028220963	6.50489301693942	5.98180014919205	6.43184823787381	6.30181167857695	6.3390422237832	6.28383678558682	6.40232601563836	6.27981762717254	5.89876002223525	6.14228088519883	6.70145410319355	6.20445513712299	6.62003033789331	6.44134320705691	5.90665205030814	6.39425585776694	6.12053462979974	6.78631236869401	6.35558948483703	6.25173064169326	6.28582960019875	6.42743303228398	6.19359730865623	5.82032654384586	5.8831100157346	6.02743674035769	6.03439753769703	4.8224461690652	6.36576776307721	6.21249969250622	6.2054644582598	6.40950193452132
pten	7.2011027497158	7.20270166789219	7.24640324151597	7.40846943868896	7.48889341934131	7.40248147455615	6.84047745932643	7.32659954432769	7.20740152564204	6.63534679847196	6.78245548320738	6.78146581328568	6.91036270803993	6.55174901405626	7.31801326491456	7.20742134198656	6.57443700772115	7.30126077184258	7.20607926801259	6.90379642602298	7.23562961337094	7.02251851130101	7.01307853229622	6.79558865152897	7.04137474569153	7.14844149947583	7.040746488439	7.26528545088055	7.10802036634535	6.89340492788502	6.54313361755776	6.69238967391611	7.3017843393957	6.70736396406575	6.42930362541184	6.61428315548962	6.77300940779103	7.44468106242646	7.33337023994858	7.35036525920261	6.93492877604991	6.87539562895261	6.62952317616514	6.83617119543731	6.72695870031204	6.92312968446165	7.01130274330509	6.94472143011328	7.07134007690232
ptk2	8.25082565146722	8.02248211433828	7.9385222220395	8.06245419130849	7.79067496019154	8.10389151553306	8.09577993233905	7.98413416432564	8.16010890790349	8.12249257774369	7.91902240187287	8.01217867301713	8.27123003018272	8.70525844763821	8.2423414558721	8.3287754413036	8.24554510059456	8.74582354321519	8.62103278512963	8.32776594508877	8.57770752073362	8.30275360377587	8.08167835852388	7.9062183835871	8.01393507810069	8.44787380486117	8.74331265719367	8.53554405841233	8.34177053628121	8.33434614459571	8.55653211108013	8.38995866430969	7.98076794158763	8.19081631779448	8.01194730485713	8.21633166040175	8.23333829982422	8.43330542891056	8.54916819075357	8.39253896250653	8.51330676497367	8.31397227772983	8.38111115954273	8.72716011727719	8.44456602960003	9.7738544412579	9.56126655760132	9.62572801799771	9.99763988410257
reck	5.73656239473357	5.96378505598382	6.18091325420114	6.24629349561579	5.54926531975824	6.75764215475551	6.00117126330017	5.76985899639135	5.44877147270324	5.61959465665409	5.91287281398468	6.08327890511919	5.64197513236123	6.39342872857879	6.39768387301145	5.62373578691363	6.33629927884853	6.66283255394913	6.03379012621649	6.62464414311313	6.25975587839162	6.46201811656893	6.3894747475363	6.42341093370689	6.81572668361478	6.18889975192716	6.59309138460146	6.23121119463441	5.90721083836197	5.6369821326217	6.37878990477138	6.69439452441908	6.9122276998805	5.62002153755414	6.25460405751499	6.24565994180929	6.85702563963522	6.91101776744047	7.03421318375107	7.3667990117366	7.17679258940929	7.12738957738698	7.03088349669352	7.37859788759565	6.28482928119631	6.87999670168038	6.81878487547413	6.92116256220827	6.59546009732933
runx1	1.74374795191776	0.207585293735887	1.38622365282727	0.971720188787292	0.217352455930142	1.45936577777941	0.890411281524158	0.435265767963685	0.28212234751795	0.879020558666056	1.6974350310702	0.365340693923437	3.27777549672513	2.09935977906734	0.548842889599298	0.633521791555132	2.13190294507316	0.341412652995123	0.695559336186946	1.10178136478099	0.910756374089302	0.262791170991571	1.16992224428916	1.62953129510065	0.216194706467183	0.187633351019986	1.47194282372457	1.31312979289866	0.313780681900103	2.90010097917166	4.33194058815428	2.69778607173755	1.56754593438288	1.62797484183782	2.63181497518371	2.89620445041169	2.54997246208875	3.5872491265899	0.168748051779445	1.43603489149383	1.29513083977941	2.64781221680235	2.3656302262058	1.93972539687171	5.16820634951861	3.06822596557088	4.03384256874846	2.45904820427462	4.28665498465793
suz12	5.09266776504329	5.70068908862108	5.44400927030535	5.31522656433223	5.61135468291301	5.20795428978102	5.6046064808704	5.52229085237391	5.03501213011966	4.70834540500828	6.37013740416489	5.99128684621096	5.23037645996023	5.1656605907247	4.88610019822596	5.63397278778367	5.81051495402745	6.3220654148861	4.81040058330415	5.34291270817148	5.68269202828612	5.30097766443048	5.60745883365701	4.61967264886312	4.98398927223559	5.70482414119966	5.13866848036772	4.5986649812618	5.02915610004839	5.67010308284119	5.38038123303312	4.71530101935042	4.83404264659202	5.57299174457612	5.63107819950789	4.61213495744166	5.51532396332375	5.92764137653658	5.08686675777582	3.65016116588634	5.25251118354922	4.92862131590783	5.27468069025968	4.6477893233193	5.09358362652668	5.46988278619616	5.2793677700177	5.17149964493401	5.04086556611792
tes	0.0343883353066715	0	0.0149049150731197	0.0319850730035684	0	0.412658195514846	0.504206606264434	0.434328613380148	0.0513784600068956	0.0259644874318924	0.0275331459133536	0.0265248383950118	1.20487185013305	2.99338304868041	0.0288013168948388	0.00784480920197385	1.08624165994301	0.0265295989497469	1.28113169036043	0.0169129639695748	1.35496990716771	0.0245976003202085	0.031477757853953	0	2.85676168507654	0.0178740040270641	0.013916992787595	0	0	0.0446686047108828	0.0712476519337281	0	0	0.0352819279568024	0.17106371804121	0.00672111984078892	0.0102665532639161	0	0	0.0264595119690847	0.0232939996840445	0.152011162992924	0.185083513205521	0.0147915993930714	0.0223586166838751	0.333218925192276	0.263626460153275	1.9230368707085	0.926884136610271
tgm2	0.113100389236269	0.100127357249849	0.125887295538764	0.0767809069780759	0.271187916615335	0.126709421459352	0.116144941896885	0.142169123006234	0.183605291726149	0.111020091383677	0.0183517457067328	0.0327025296277053	0.0926171810860465	0.0788924440883152	0.117754398044706	0.0527718355877711	0.0513612701557154	0.057954006265951	0.097709044858194	0.129925969395795	0.150337081452904	0.0222034518472057	0.0723391516828471	0.0502674899390207	0.0570118203652183	0.0928905264427025	0.0829380468269038	0	0.0347752287970962	0.0975072020099491	0.103347678908993	0.0727257962372979	0.0334508419792303	0.118535935307189	0.671912760384029	0.224836501172046	0.0465164145246093	0.11505844659513	0.0811125419265647	0.113492666774858	0.0801136750003717	0.122081486942521	0.95678262870584	0.0552653434772209	0.0236795593888749	0.341084894240579	0.0825391836240837	0.342821573872343	0.189144869668779
tnfsf10	0	0.0531218726141731	0.0408424364533271	0.0229599035336301	0.0316157141332497	0.0867549309716648	0.0305016980245368	0.0509898764773374	0.392130471464045	0	0.0236232937606505	2.03038991938091	0.0319618269821783	0.0438029556514901	0.0368974076702344	0.0253282966671943	0	0.0809398650920737	0.0144670817990664	0.0237144856935387	0.0304344509262218	0.0228936515310723	0.0518981784277585	0.0144531986537999	0.0508165533509976	3.87013746513264	0.047159737370634	0	0.0239598656230175	0.0280432138015768	0.963416059140008	0.0355886202746671	0.0322647268369899	1.00298298903148	0.301223183411714	0.702016031312445	0.0121097941910017	0	0.215036223555654	0.028802550058669	0.0131443580634623	0.488516945232181	0.286802479739927	0.0170371756564604	0.31988708153837	0.169493355616127	0.052220637137125	0.221537226836052	0.198913831983672
vegfa	1.82562852997364	3.86335937356888	4.00325663204927	4.0650641253101	4.32185768965147	4.45792918778234	3.38588641516801	1.40841079268612	3.68231304944331	2.07417109792028	3.37430016494591	3.71916175059831	3.12454071832171	3.98697079253166	3.56412619322672	3.74816665269376	3.91421739303451	4.89038467394375	3.60070875229403	4.06958076275526	3.38517547115964	3.82519367549985	3.70290938360749	3.59878430262243	3.86500828368058	3.76856535771737	3.67299189869303	1.02955819073049	4.2089413909993	3.69308400599026	3.40351860400951	2.8493846325178	3.36534273781849	3.67722959875388	3.79349640771225	3.19869545684341	4.42563144034854	3.41239960086274	3.67055700244741	4.2381822987302	3.86869585126996	4.48505361037013	4.51674343586733	4.00070323257988	3.66447658260448	2.16925254885963	2.86540675495564	2.70463783942434	2.59507943051689
zbtb7a	4.14199470145536	4.38463782009848	3.56612480843053	4.09928956485372	3.82870204944606	3.95997180318235	3.80272014392391	4.00230250630409	3.74746850197141	3.48071557074187	4.3324180051443	3.57013039278662	3.74351496805007	3.87933936146555	4.43597049359451	3.95213401703474	4.1716462315434	4.1551432609326	3.60791757084966	3.89946317387788	3.75415688603785	3.72720241262915	3.75197180998038	3.71919811930882	3.95774070348063	3.94310713186871	3.94703630117102	3.49335643458199	3.9238437322605	4.29978747153188	4.10680122650611	4.08587092525084	3.77659084181963	3.67087227962351	4.62795824797933	4.16854231736982	3.87051425888824	2.98426340846275	4.30673797937234	3.45851469134797	3.57214485157432	4.03522869791304	4.02940155567489	3.66702681630058	4.21292475520513	3.96767244812393	4.13240361016296	3.86947762103064	3.79223650541677
[truncated: 26 more columns]
