# Supplementary material for: A comparison of anatomic and cellular transcriptome structures across 40 human brain diseases
Source: PLoS Biol. 2023 Apr 20;21(4):e3002058. doi: 10.1371/journal.pbio.3002058 (PMC10118126; doi:10.1371/journal.pbio.3002058)
Supplement: S1 Data — (ZIP) [file pbio.3002058.s009.zip › Input/Cell_cluster_disease_matrices/multiple_sclerosis.csv]

	inh l1-2 pax6 cdh12	inh l1-2 pax6 tnfaip8l3	inh l1 lamp5 nmbr	inh l1-4 lamp5 lcp2	inh l1-2 lamp5 dbp	inh l2-6 lamp5 ca1	inh l1 sst chrna4	inh l1-2 adarb2 mc4r	inh l1-2 sst bage2	inh l1-3 vip syt6	inh l1-2 vip tspan12	inh l1-4 vip chrna6	inh l1-3 vip adamtsl1	inh l1-4 vip penk	inh l2-6 vip qpct	inh l3-6 vip hs3st3a1	inh l1-2 vip pcdh20	inh l2-5 vip serpinf1	inh l2-5 vip tyr	inh l1-3 vip chrm2	inh l2-4 vip cbln1	inh l1-3 vip ccdc184	inh l1-3 vip ggh	inh l1-2 vip lbh	inh l2-3 vip casc6	inh l2-4 vip spag17	inh l1-4 vip oprm1	inh l3-6 sst npy	inh l3-6 sst hpgd	inh l4-6 sst b3gat2	inh l5-6 sst klhdc8a	inh l5-6 sst npm1p10	inh l4-6 sst gxylt2	inh l4-5 sst stk32a	inh l1-3 sst calb1	inh l3-5 sst adgrg6	inh l2-4 sst frzb	inh l5-6 sst th	inh l5-6 lhx6 glp1r	inh l5-6 pvalb lgr5	inh l4-5 pvalb mepe	inh l2-4 pvalb wfdc2	inh l4-6 pvalb sulf1	inh l5-6 sst mir548f2	inh l2-5 pvalb scube3	exc l2 lamp5 ltk	exc l2-4 linc00507 glp2r	exc l2-3 linc00507 frem3	exc l5-6 themis c1ql3
apoe	2.30650452564371	3.55805654057142	2.61611634771497	1.64800141885521	2.85257418784642	0.667041422197877	0.187245445039625	1.69215888185695	1.04944913004559	0.533042797717305	0.810138195099795	0.0290778529522295	2.15197309481451	0.127610249243183	1.46894286947652	0.657255396838047	0.0465651801964373	0.909681075884505	1.01099954841508	1.0301868073363	0.661862959086798	0.781206374697856	1.8993038505895	0.0728168652973528	0.971878303129415	0.0547777675809824	0.0572560697616545	1.80530267207448	1.24608087913677	0.13806381015469	1.3625896141448	0.344348260904048	1.09487087815698	0.095940470102506	1.70257494618141	1.17822924679564	1.08575296459139	1.05969701879274	2.43377991510085	2.17631439413277	0.0761772947840614	1.05558925217679	0.833543976768842	1.19458856629433	0.256035872235997	0.687274540828062	0.0432284826108078	0.874657571418036	0.418686635377654
bche	7.39403609937869	0.0862361309204089	1.21328705281913	0.297643896874392	0.165715481130467	2.49470807276978	2.8465792753622	0.038946934518289	0.0885024019433771	5.72315197625761	4.15123256123797	0.416308905396957	2.79035835663867	7.67643400042771	4.20145865482034	2.33321425580044	0.0720512892512886	6.66259732802392	2.04655221366156	2.10837762058636	6.12334300095225	5.29924125549976	0.970187490703146	4.83022307160086	5.20666658476498	5.40483594339066	4.75113439497177	4.58450720570202	4.93726942138321	3.44412046305855	3.53527983271392	4.59280927258689	1.75083351101018	1.44349081750829	3.28406138110602	2.72108750925725	0.101880082239255	4.13404381999754	7.76423502991371	6.25003565575935	6.29196941446735	4.32305842624649	2.06030568944935	3.85946294912757	2.38340163410652	3.15883751092567	2.2142221031464	1.23795904090566	0.177831285288851
casp1	0.0422474576467321	0	0.00246431833497234	0.127032068954455	0	0	0	0	0	0	0	0	0.0110821930845754	0	0	0	0.0101121954778854	0	0	0.00526418332343415	0.0228208812942391	0	0	0	0.0176432877768337	0	0	0	0	0.00527328516765202	0	0	0.0169150614387473	0	0.168613284054449	1.32668460136259	0.0102665532639161	0	0	0	0	0.00569412668823215	0.04130071691899	0	0.0245116143782015	0.844581775488382	0.00890611891360438	1.27339832093118	0.188585633451163
cblb	5.39237787730429	6.39080781467826	7.6920904918303	5.41878094047091	6.14834072093906	5.51902602497573	5.93337458455933	5.47250271822583	6.05522342481297	6.15477234705205	5.52673803186211	5.93460118312949	8.14666341830149	8.72791814080515	7.13410396252038	6.12589055296683	6.50679677461141	5.86915678926781	6.97398487230142	6.54698641912195	5.53868993660036	6.14075043953243	6.05262434469878	5.6923730736915	6.11129991419397	6.70613915944311	6.55363943018124	6.11505155959526	7.25289350214289	6.18581799225738	5.70523535834898	6.75326275420155	8.16716822431431	5.60254180218159	6.47031217891742	5.38756623267937	7.19132980863051	6.15411106587563	6.80163283569344	7.34050921732023	7.18473156201123	7.11513044341485	7.01662356633404	6.54195214122088	6.51246773705288	4.94108705609897	5.70207458569528	5.34051705058081	5.22182759872652
cd40	0.368010300729847	0	2.32345219628243	0.670222589703471	2.98885401188193	0.963286676118406	1.80536620618493	2.28605818965818	1.80171460461346	0.0422387962667604	1.85823618590627	0	0.0102508662551747	0.0764812709564189	0	0.008292425409432	0.0362687966405636	0	0.821899214886073	1.26575940076131	1.60624990761788	0.0401553453139282	2.20592206473754	0.0600791184601623	0.0476788461210948	0.0228668079401337	1.56577585767877	0.584045726892179	0.19487745009996	0.042535975736072	0.046127682987006	0.0677441495264414	0.108475016570127	0.0658420103871317	1.48255546575144	1.60127478194235	0.0204876749881234	0.0237945064609763	0.052579208559019	0.0152394383414315	0.0907186371528606	0.602463759642454	0.0666728768743679	0.0314695256230361	0	1.20653091005333	0.0403814585413289	0.386946611907317	0.0315871649931259
cd58	0.591598711830429	0	3.79345062748977	0.430489109512849	1.90205427891354	0.0618041596828255	0.0457820061945547	0.0461355637204912	2.85825000779631	0.0820522082460907	0.0591876272658458	0.0270693703233429	0.415850913863338	0	3.26910408220604	4.85936134196124	0.220444746733426	2.74532468730554	3.56441719275519	2.2383521516547	3.399441009802	0.0452284238197237	3.56660938789312	1.89567798346562	0	1.00124811251508	2.34287015831452	1.64240815165228	1.85714817050856	2.29241514034017	0.195991816252041	1.48109430409937	0.867062780211646	0.765000171254242	1.53186300633479	1.55139690577722	0.066907644195345	0.477613402067182	0.219734178391337	0.014142322614788	0.145324905483919	0.0702540791968807	1.31424639258596	0.469479568614546	0.155647178467707	2.42006841172	1.68176902915041	2.49383688017544	1.03008530664377
cd6	0.831684596122092	0.114729645587963	1.38110417366656	1.43673096247211	2.96884434260952	1.97159885305872	1.43361447718754	1.49988785439183	2.37306419764553	0.558236291226746	0.0866395981124788	0.0937886095799225	1.93914670626459	0.637162340793709	2.07254385695071	2.25906215615054	2.15438880929238	0.167697890947737	2.00026139265995	1.8002663558624	1.93316068246291	0.0790923327623203	2.45837485891288	0.0791430278305058	0.0463485647580057	0.949885821008921	0.505130977953555	0.0583511614215603	2.5019552892326	1.63453080606483	2.4040913560549	0.562112126945201	1.77241371100085	0.199718045550853	1.03905852044786	2.17885552290734	0.199875399196637	0.0934845780432189	2.02242923412941	0.139021253474827	0.082840449351526	0.541187318937587	0.503533571491101	0.419514654033502	0.0616501471836905	0.936129357429238	0.940309332459705	0.961568634477495	0.60198461791756
cldn11	2.71212149490761	1.1029049303497	2.3411634613179	0.89326566541047	0.633231055957624	1.46634181536419	3.75001833130962	4.48625333835968	4.62992342666726	4.17230832761118	2.78326015366724	5.10969254584889	3.22954877872477	4.63149479930895	2.4552890504457	0.717605406454227	4.04559203805233	0.936853641705285	2.02350078477807	1.44197367888624	0.653484093350657	0.502790377940503	1.11309422653903	4.08866249487934	5.52080845249557	1.77016396359401	1.78029392900834	2.01928018026393	0.633561686398488	3.0774520890932	1.11127207542852	1.37214229037723	0.71010528571787	3.25191299899278	2.40832230794942	3.05726460748111	1.8491425925835	0.851361752601039	1.04436033366808	1.34155139365006	1.11943426971862	1.58221540007523	2.14917496732246	3.47760680991285	0.277057674100034	1.51880960259967	0.987625673552416	1.56247533731162	1.30842203960473
clec16a	6.55056857268515	6.40568218092612	6.12172144397259	6.24099391524484	6.59646932111784	6.60699645768639	6.24467646049755	6.08238006700572	6.38002617797409	6.4030788505597	6.74009550476449	5.75032592374407	6.75667973855495	6.40014441363614	6.08773374545626	6.4887934245479	6.41721505721375	6.41518519889389	5.93187827093305	6.47472643509113	6.62159726229959	6.70156042325046	6.24322026324483	6.09842229498908	6.56611661704201	6.00979122715373	6.26473533205628	6.85450551384835	6.68632879423229	6.53604559346881	6.91673912417641	6.62893817784069	6.83496258867174	6.69139597446875	7.04168061396167	6.87723602754681	7.36055443425539	6.96070190387477	7.62874123041874	7.9990475633082	7.76516023352929	7.68039701023969	7.58925908463723	7.75860139781289	7.31947387786771	6.59218835701884	6.68194029402641	6.52723442523274	6.35673770778795
cnr1	10.5546348944017	8.57591206820211	8.81603932468993	6.69803924168621	6.830030899881	5.02137356460214	10.4455580828166	10.754731368731	9.77611287325705	12.54352754063	11.6408834315322	11.0226313582417	8.00098250137006	7.38976898827717	10.51241554828	8.20696305599118	11.4153414335262	8.76329736544518	9.58165930861166	6.8431220888172	7.93269192896906	8.57985632838466	7.23066608043305	9.64788020019124	9.43470140294268	10.6528718552678	10.562521967009	5.46016097889208	4.32121811425769	6.5207846054964	5.95835643755652	5.67003046171673	6.53849982989386	7.16326222201131	5.60710775162525	4.57253016222005	5.6068567361192	7.72309569992963	6.49720724928006	6.85073567635476	5.3237288966267	4.42395190562718	6.09104052841482	5.06924330427027	5.58213806670802	6.6762533017451	5.75720730643329	5.86127602626514	7.09583583074106
hla-dpb1	3.51216343688283	0	1.53525838833948	3.88408292174649	3.59793092830579	1.53455554127384	4.49661453271571	4.38047499247282	3.46574520792285	2.23155421518473	1.34725258957911	1.9545629242807	1.93672148428992	3.76856826033841	3.14239971014848	3.01464970485095	0.974700553525966	1.89707189345862	1.67128193052828	3.52184050681566	0	1.20844770786745	3.39007274419647	2.43534069833365	2.36526216976268	4.69855529041364	2.91518590229957	0.303500544477656	1.28483387152168	1.48802935185699	0.556412542011534	1.38214873548189	0.03817981711623	1.81519564268987	1.2786467596899	0.619901993123194	1.81023898559053	3.33410864373508	0	2.21970222122211	0	1.91968982255557	1.2868525301109	0.973858314286195	3.26887267362519	3.11224515842102	2.52364478444691	1.68190286817608	1.39132988024876
hla-dra	1.84669268194135	0.0385975100507874	0.532701859421346	0.458286346313591	0.0316157197789428	0.677193126413361	0.0144542356093903	0.0144860866370669	0.0199770213622917	1.98129738278473	0	1.61338077495911	0.448443443875162	0	0	0.0296197163568267	0.244469895592256	0.679102342639368	0.0267585232900431	0.0307966783768331	0.0366390268485943	1.01839204310384	0.528493906328604	0.0820539119107703	0	0.0497018134788496	0	0	0.0129205123198173	1.2036115063138	0	0	0.0261753203416342	0.010183545263081	0.225836842087289	0.0746537673819727	1.9656217703397	0	0	0.0107369295723096	0.369348438867308	0.436618460530812	0.0400729434957976	0.650172749000264	0.0760065924326253	0.799116740069118	0.022198294836474	0.767481664444205	0.117577734161869
hla-drb1	1.97945322864596	1.24391824115264	0.180446046738524	0.3745272845287	0	0.767403861876811	0.817467560828425	1.85909730858934	0.0179004918319218	1.63798576636158	0.991232121554444	1.84711258411953	2.12131816932077	0.0994289159388018	2.48482669580387	1.28180268408839	2.60973959918474	0.0627941357376456	1.26884456610672	0.0415650640471122	0.0240891700338529	0.228367668157728	0.0128695307514831	0	1.40120502178696	0.0240193489075387	1.91197951698454	3.20665900728085	0.069948276696474	0.409530840221722	0.264740825839708	0.310205967005465	0.0539823917255555	0.0335744893381123	0.390261891148316	2.05172429211434	0.0131399305533206	1.69993934913023	0.0667177825796834	1.34133795410104	0.383513975487284	0.157928722894521	0.037951287215423	0.328837498007463	0	0.637386742167573	1.53919008467447	0.925908070288815	0.749103947859572
icam1	0.405958771166635	2.17320331244601	0.0680041803990099	0.00393997198916792	0	0.511187352883046	0	0	0	0.0226624755478262	0	0	0.00881170045083802	0	0	1.65453192047036	0	0	0.142102004337307	0.012801948620598	2.7860873258777	0.506469468534868	1.80127240304229	0	0	0	0	0	0.0124712863343765	0.447839005307377	0.282875011571402	0	0	0.0214331297401704	0.883548599967457	1.43773757278904	0.0132802075416621	0	0	0	0	0.22934666796325	0.0260569299572888	0.128709689797484	0.0228004522570042	0.0138452029730775	0.0163776103782522	0.0659246418339992	0.0766188771506307
il17a	0	0	0.00507023585296332	0.00174159269302814	0	0	0	0	0	0	0	0	0	0	0	0	0	0	0	0	0	0	0	0	0	0	0	0	0	0	0	0	0	0	0	0	0	0	0	0	0	0.00183588942016802	0	0	0	0.000873764584971801	0.00392271006971959	0.0039801375931111	0.000361685625818106
il1b	0.0141140656273079	0.0445969092065263	0.0235518292044682	0.0104401317866414	0	0.0111879942585215	0	0.0689944635393304	0.00621611025228772	0.0538998475316843	0	0	0	0	0.021960194189325	0.0646895271517426	0.123021727312346	0.129290979940098	0.0249321157967495	0	0	0	1.06373248374659	0	0.188423899924352	0	0.0159329769301873	0	0	0.0111441294584538	0.0237485795363858	1.11839406049031	0	0	0.0635702904326002	0.0108522623743568	0.01363146416573	0.0290876498893301	0	0.0149622327936562	0	0.0122327649838356	0.331475733503954	0.332252027830911	0	0.422430171321895	0.00876660757220616	0.167501478388173	0.0450686476881633
il7r	0.00855625398015131	0	0.652341814778746	0.0094556347683418	0	0.223603902911586	0	0	0.00584747359934402	0	0	0	0	0.0487273355156942	0	0.0281059967970036	0	0	0.0138290304104584	0	0	0.0377968333917695	0	0	0	0.0943786281016235	0	0	0	0.599110868774566	0	0	0	0.0174690629465747	0.112062969990684	0.0110759238523798	0	0	0	0	0.0205242360869217	0.313946927579589	0.662681488607125	0.0293526198565622	0	0.0786919553151639	0	0.0699789024695428	0.12733685434687
irf8	0.0234038091610165	0	0.0290464355685079	0.019606732566098	0	0.254178346699194	0.0127033573681395	0.029174589312406	0.03172505859267	0.105858282848091	0	0	0.0155278987852844	0	0	0.0228973065603117	0	0	0.0420506653246147	2.0319382221649	0.0424084584975215	0	0.200340752521772	0.016177023213096	0.0207236566234607	0.0332169655688028	0.0484958334412999	0	0.0227263168189027	0.0199778323898094	0.0868995846372734	0.0369584397068444	0	0.0771989789686015	0.00606367743788652	0.019403183381098	0.0218974515144003	0	0	0.0418206315861878	0	0.136244025973878	0.101682022091317	0.00876082728796185	0	0.0313571379865613	1.27467435466612	0.87127229121804	0.022872854323654
kcnj10	0	0	0.51288938785354	0.710502608008809	0.0959689116900709	0.837386476138456	2.74740200914878	0.0398449097778001	0	0.0239615711795206	0	0	0.105257690938104	3.13337577905214	0.277202207693549	0.0297405126585039	0.0138538293135446	0.507183594465124	0.795166558684699	0.0625127204771103	0.993144714857083	0.0257578128550995	0.0485542690272677	1.92060315096885	0.0165489063487241	0	1.49169047940408	0	0.0471204980771696	1.36169706494545	0.0859347851480596	1.51071993118394	0.743853919556674	1.34216102260563	0.748684489961164	1.36267074392664	0.012244788403829	0.587809493370339	0.0666772836159129	0.115834348992898	0.478444109137812	0.187606368970358	0.466098230679131	1.22122872773708	0.0490176663145024	0.356561793099873	0.0349131827547493	0.817688003393447	0.450301218104757
kif1b	8.25902451428902	8.45041506044538	8.28149995862242	8.27423579875948	8.23751912096034	8.33206408130141	8.53475307314581	8.17190499340752	8.02215455584284	8.55571762580817	8.41128607105988	8.52080334155971	8.39382858405432	8.34019571846504	8.52188647718277	8.29524469441774	8.15523162236308	8.27706878213642	8.1656140258112	8.23931697935106	8.06811636705496	8.4344437510202	8.21047828975073	8.63589645579522	8.26386662709118	8.63511676024515	8.43289658021262	8.89550157809309	8.39439422392222	8.43181690492422	8.53637362326709	8.33337202907016	8.33470484471385	8.16109599786136	8.2798773679169	8.10155264593118	8.25879006409024	8.64618141812108	8.60881903552615	8.01485693509323	8.59595305272709	8.14181981749175	8.28329249266532	8.17225872595608	8.27216608869354	8.30197414857469	8.27490085348657	8.19137027985299	8.47871474142656
mcam	2.13521897886943	4.98931660782189	1.00714741076799	0.270165427138118	0.0645660721473111	1.05092930564751	0.748192677808087	2.64067853289353	2.32620769953295	0.0430189132587609	1.92682417653246	3.44551616255529	0	4.68826821592777	0.021204892702747	1.55352762016824	3.0965260080639	1.13850584853582	2.48358905483511	2.83502807239023	2.79507535215982	2.92798631130482	0.0100256727723429	4.25418055430623	3.33834881929125	3.27443566886235	2.54356888244289	3.63292891159617	1.67635272156398	3.82823653297505	1.25383258769585	5.79657101992229	5.32966037994627	4.10770878991444	2.77261983536162	3.05640872972436	3.07650625007088	2.85285580715492	5.25935874481513	4.07888646134241	2.35770203710078	2.63060839444901	3.12460572782166	2.98379533064804	0.0876499246017324	1.40057017127172	1.81051384866714	1.61353731053445	1.47741622016794
nlrp3	0.120633537040198	2.00757775776667	0.994467714600003	1.7305431165847	2.75547430107577	2.19991754525342	2.72721340867288	1.84047866281882	0.68936839034289	0.796531431741482	0.124552780865542	0.091188218770402	0.689902335942768	0.118146143431794	0.218169732239706	1.61503366866359	1.16313622249448	1.67756245816538	1.05302155284146	2.04454359930259	0.661429481154761	0.910239574987769	1.78992702160828	0.293736144278764	0.224171951186573	0.45266574921822	1.99273105070864	2.20824710219539	2.38478008993794	1.93892549140755	2.26492207293715	1.9705699344497	2.56754040745034	0.412284220547888	1.77411999083569	2.05674846475881	2.57839330025852	0.481362393931187	3.89972366636682	2.4749435619723	2.62425010112779	2.48575917036753	3.09975700157851	3.08679874828926	2.95049871042787	3.43035276088739	3.51856136281051	3.04919726683099	2.63175971318172
p2rx7	3.46088043219933	2.20789640528838	3.68258124675513	4.66951014274574	4.72371851865222	4.42626618129193	4.3537451210896	4.90526261172267	3.89784292799025	2.05672429870939	3.17345404217817	3.95683366905462	4.45154803790327	1.34909004084206	3.04902114210343	2.86865645734674	3.82901934322124	4.11699168206646	2.34417476545363	3.91481718347331	4.4170810091062	3.86971685091993	3.22644264214795	4.38439003334773	2.91524968492289	4.07153918353954	4.49330460324491	3.40905469537904	2.97237893572532	3.7952479070052	3.75861906205637	3.58820205608813	2.51340940662489	4.64967185469209	5.01306418051558	3.783564358997	3.96390192319916	2.84104511731203	3.33818811008224	3.99093767861336	2.62018952324058	3.81700429862257	3.80890404123606	2.54850375407733	2.3459622142032	6.65375923663123	6.3640821723544	5.85504746824472	6.01440574267632
pomc	1.15102094810669	0	0.619432925990978	0.929908586582602	0.0464711116802433	0.084113071969351	0.626668760895021	0.777207815845161	0.58788060105218	0.412231180557163	0.342088108359179	1.30783538709313	0	0	0.994886658692534	0.480400830355969	0.67421673502898	0.0139382009774226	1.14005958330825	0.216530117383853	1.02634747210309	0	0.0107722049789391	1.46490096749091	0.668837733762395	0.0455703920122346	0.0124072013275283	0	0.451581184660185	0.58358618084853	0.428011476681366	0.499431098516128	0.724569579826505	0.0594991896528198	0.620785514901287	0.470578963842372	0.0102214026952564	0	2.18865807616015	0.670329755333833	1.14753046720003	0.509547402130181	0.89850435193957	1.36540999602949	0	0.733418738479801	0.37823250356973	0.390395885264292	0.439228306856666
rbpj	6.67762973022532	5.90712886106322	6.56303759564242	6.97493180220741	7.05436738993899	6.9460430302748	6.93603930247699	6.47315892342406	7.05093348360403	6.44376410615154	6.94853870935454	6.112622366889	6.87578829367918	6.87365708657007	6.87206412552445	6.72027832840716	7.02128194292778	6.48968566316763	6.9118953900891	6.74343929835876	7.14197386359091	7.16651079428175	6.94865363944831	7.11582512160633	7.18531998141054	5.79474881753936	6.45720257311105	6.82757415207307	7.0751891373004	7.46083985397577	7.57487027119359	6.94727024958579	7.1130687859592	7.40996713529468	6.89458315474542	7.7195352393573	6.18861001002434	6.9411597300619	6.57517177605429	7.29154011090913	6.53928926827717	6.71928093138562	6.7768621251633	6.58579676837128	6.43142773475712	7.20061655939478	6.92123648484964	6.71533358631524	7.19144598760372
sele	0.00759666700983119	0	0.0234093465420295	0.0329799405849111	0	0.451257283666161	0	1.75100005394528	0	0.850712147634966	0	0	0	0	0.0215445633692869	0	0	0.0134973385770108	0.0233753355298924	0.00944635287985638	0.0102057438460704	0	0.0105931956406822	0	0.0159975618372031	0.0418357954631792	0	0	0	1.82192601954163	0.649489479501386	0	0.0167651524429954	0	1.63161166734387	0.725086486362968	0	0.990632651561816	0.225719016594182	0	0.886105313527005	0.542051091279165	0.52382145222901	1.10211751691454	0	0.485403746956459	0.684981195163314	0.68030604237818	0.631625948540238
slc11a1	0.126265881397316	0.0469164091731881	0.487498080202032	0.525750993024311	0.187135064459813	1.38528809147688	1.05868358965825	0.388438568643805	0.0931107884763725	0.0971508811358137	1.17602372075798	0.0843293288456832	0.193492259202433	1.75856089032348	0.036652852847866	0.30406566509517	0.471240931476282	0.763832210666084	0.110332892319181	0.716269581627908	0.0724470252616867	0.0822118805871349	0.045682924672064	1.37653104769839	0.392748012602663	0.338807694285655	1.64529508773327	0.104997383605379	0.123441134363551	0.999128615990035	0.814239842492051	1.47185921219288	0.127097052157994	0.729606766370295	0.22417177827657	1.13025455507676	0.60728728143594	2.32181843146949	0.322930788746626	1.33816889749794	0.131541402471739	1.37525614054307	0.910800298158337	1.26970889379288	0.138357844598138	0.945531364167091	1.36517450156663	0.787683016987977	0.979544211976995
stat4	4.71625743492478	5.70807833713459	7.3782352530573	3.1378154236521	4.58428604278769	2.69895964188802	7.23182316735566	6.98448388645719	7.56946243858649	1.78550795028209	2.46634502633458	2.47275912857603	7.41707990852569	6.46375267538769	2.59099483599116	6.47518421076957	5.34592575258738	7.4962136930356	6.62881055285476	6.66234749727493	6.85478091527444	6.44039419491139	6.85146369433599	6.6447832908222	6.23761956010438	4.0653846473622	4.52910572964036	6.80623795588415	7.44955637469235	7.36846430014797	7.07450487655709	5.39281099079867	6.36578606336605	6.2473672802303	7.00402608188459	6.69354530810655	6.85644305998729	4.80272273879055	4.66548359042976	5.99309576397319	6.44051781467977	6.88337379225904	6.3349415629665	6.0498602063794	6.08666519656349	7.36344249539431	7.42842184251609	7.13945884505482	6.16012281998585
tnfaip3	0.982044791403616	0	0.266439386353813	1.20589162602955	0	0.666028348313219	2.05789286956787	1.37822218904237	1.11300750846142	0	0.186405213649976	2.92753895832998	0.379132654125548	0	0	0	0.0101756246870266	0.013171533271239	0	0.0206196930967027	0	0	0.0247747230947258	0	0	0.458513451415744	0	2.98855927308953	0.0220834947208825	0	0	0	0.0154706477810007	0.0173061398034499	0.0229104086422591	0.238357675896133	0.0124783118403662	0	0.0545367086834779	0.0115482790715159	0	0.111994323804972	0.0910610389713363	0.0108577593646135	1.9658439106392	0.00727547330050881	0.00929294224700192	0.0618341682281699	0.0758504874129967
tnfrsf1a	0.460243442825228	2.45784847243501	1.64418656696433	2.07171601740249	2.43776164504671	1.52069213385889	2.53667582393829	0.53258387387257	1.96267463316175	0	0	0	1.72117309612203	2.81894801189942	0	0.0141375952974773	0.0101121954778854	0.712778003221217	0.227802588038177	0.0115938704308382	0.062846638776222	0	0.0329923239351559	0.0591307050708905	0.0471844907250868	0	0.0146326037330705	2.10027206661439	1.23323359495787	2.40361328768297	3.09077073422369	0.0241431701933944	0	1.03273024999449	0.313976224424942	1.32205533267065	0.668433210328882	0.346061171187033	0	0.0166589138036972	1.01395054739238	1.15327981019255	0.56462821631155	1.94120548493196	0.0223586166838751	3.18304145546514	2.02627388988035	2.40676791280256	2.18357468750725
tnfsf14	0.130101641863129	0	0.124036297252216	0.0892758990240598	0.0704395877631579	0.136390816230925	0.0754046141128295	0.127164819691463	0.218525024062585	0.0474920012191496	0.113578611618854	0.187462709562571	0.339515937205333	0.103450237286489	0.0992638653615961	0.116732849835975	0.0641381128977742	0.164624471014056	0.098135585982531	0.252800310279453	0.115715730681301	0.0682177573665253	0.0491534564065402	0.166580808568004	0.0608705712930904	0.0961924022877892	0.0971688732554872	0.166249401693712	0.0872580522794272	0.216475501977538	0.160733283836074	0.0994167963527552	0.108132659607037	0.124053480608662	0.275914217405554	0.143325129076309	0.15057004834569	0.0466008698683491	0.176529918562577	0.153599168332264	0.102847782070811	0.163300064650005	0.21031952114434	0.0970839819310332	0.0655952235871065	0.103713039225564	0.0949317743720596	0.149896170243734	0.14117363189524
tyk2	3.79753671598709	3.68531944308607	4.65428876619815	4.43918560885153	3.53315976074665	4.09781378773953	3.66928034904842	4.51901589427339	4.96884379900202	4.17236469878703	3.16202098446396	4.50323842966323	4.46026505885558	5.50411517002224	4.21735240939552	4.57767045544299	4.28300491050229	4.07018475984177	3.95293773149104	4.64043253946347	5.26501967541368	3.34649359291364	4.30346302809404	4.52291385225357	4.97800067875092	4.38423869903806	4.7367550354941	2.98820895065161	3.9330945246875	4.5955325427583	4.72741825485035	4.50435286524693	3.99028607523437	4.23927414534474	5.25317975378143	4.93416569250123	3.74095766560784	4.58856065995325	4.85287168326519	3.18013608270865	3.91266979042816	3.85246883535044	4.30711619891525	4.14248361029171	3.73770265908621	4.74359316487062	4.13478270915351	4.35745439068063	4.42363195171435
vcam1	0.00651338511960038	0	0	0.00582710611724138	0	0.00759934091984324	0.0155179378275789	0	0	0	0	0.0297867291612253	0	0	0.0191009037640792	0	0	0	0.0188611044683713	0	0	0.0247521922075664	0	0	0	0	0	0	0.0129205124628005	0.00386891288227714	0	0	0	0.00891097653185657	0.00283527475936815	0	0.0102214024087544	0	0	0.824940332632728	0	0.00183312613560151	0.0176381952464832	0.00897208887298816	0	0.00122640054921166	0	0.0649646404205078	0.00448338153560485
vdr	0.0961587148956526	0.045599715535584	0.666227637005118	0.302893803256605	0.09655574693162	0.149833987450481	0.108866273953175	0.279260869690694	0.115857541600768	0.0761560419161603	0.0592026512378144	0.0338512901952895	0.0469877981886372	0.0927890138760559	0.0578788197944523	0.175552001656345	0.0576993542913393	0.0874871326357472	1.00320801407377	0.269463903206785	0.0943481835040119	0.0793773874240642	0.931176531138872	0.968760611741936	0.0820213238639723	0.244422753154721	0.492942669741524	0.0549009894449621	0.0676070267946425	0.0993712392647869	0.070712400444124	0.0342913280466974	0.0152204505626938	0.0348190555347071	0.255048571525246	0.116704388877737	0.0812454946658318	0.0463471257617231	0.736937334378968	0.0752981801638771	0.68215161821484	0.296558793332542	1.32122041793054	3.24923052130309	0.091701621216012	0.531489799882528	0.0763291622513342	0.38224683746555	0.249060364732267
[truncated: 26 more columns]
