# Supplementary material for: A comparison of anatomic and cellular transcriptome structures across 40 human brain diseases
Source: PLoS Biol. 2023 Apr 20;21(4):e3002058. doi: 10.1371/journal.pbio.3002058 (PMC10118126; doi:10.1371/journal.pbio.3002058)
Supplement: S1 Data — (ZIP) [file pbio.3002058.s009.zip › Input/Cell_cluster_disease_matrices/spastic_paraplegia, hereditary.csv]

	inh l1-2 pax6 cdh12	inh l1-2 pax6 tnfaip8l3	inh l1 lamp5 nmbr	inh l1-4 lamp5 lcp2	inh l1-2 lamp5 dbp	inh l2-6 lamp5 ca1	inh l1 sst chrna4	inh l1-2 adarb2 mc4r	inh l1-2 sst bage2	inh l1-3 vip syt6	inh l1-2 vip tspan12	inh l1-4 vip chrna6	inh l1-3 vip adamtsl1	inh l1-4 vip penk	inh l2-6 vip qpct	inh l3-6 vip hs3st3a1	inh l1-2 vip pcdh20	inh l2-5 vip serpinf1	inh l2-5 vip tyr	inh l1-3 vip chrm2	inh l2-4 vip cbln1	inh l1-3 vip ccdc184	inh l1-3 vip ggh	inh l1-2 vip lbh	inh l2-3 vip casc6	inh l2-4 vip spag17	inh l1-4 vip oprm1	inh l3-6 sst npy	inh l3-6 sst hpgd	inh l4-6 sst b3gat2	inh l5-6 sst klhdc8a	inh l5-6 sst npm1p10	inh l4-6 sst gxylt2	inh l4-5 sst stk32a	inh l1-3 sst calb1	inh l3-5 sst adgrg6	inh l2-4 sst frzb	inh l5-6 sst th	inh l5-6 lhx6 glp1r	inh l5-6 pvalb lgr5	inh l4-5 pvalb mepe	inh l2-4 pvalb wfdc2	inh l4-6 pvalb sulf1	inh l5-6 sst mir548f2	inh l2-5 pvalb scube3	exc l2 lamp5 ltk	exc l2-4 linc00507 glp2r	exc l2-3 linc00507 frem3	exc l5-6 themis c1ql3
adar	6.28280821604908	5.93252517118568	6.07642612368925	5.95123551676995	5.59646052496548	6.19677757510986	6.0750670601446	6.36942914200409	6.15150045209333	6.45959210953346	5.79537266668629	5.55254215013384	6.55343454093827	6.55572214986681	6.43967532627247	6.51884259161518	6.62438753304902	6.83920719008124	6.51587247834429	6.36547960920051	6.76328740492718	6.71025844984431	6.83399287456917	6.30702790310901	6.28038327793699	6.40956099440046	6.50218036620694	6.27113766115145	6.02720316105475	5.9492629430232	6.46204430016514	6.54718991209271	5.72997469569058	6.32158830019284	6.07267371769301	5.86319436894352	6.32616753104562	6.73050396667012	6.60929621787155	6.91790513662165	6.07142932499823	6.22462879659046	6.22016334648947	6.16918944023821	6.04109685639277	5.92754782350001	5.93889384485656	5.70323306611875	5.53113220366904
afg3l2	4.85545406709853	5.39222123990324	4.84258216179503	5.14031567595091	5.71867205303879	5.20671979480341	4.52519942619412	5.16323907211427	5.32115243782637	5.25646422227641	5.55514771100974	4.49029927881865	4.60762622084549	5.31555355089239	4.03370314351111	5.12843405032038	5.06831267176758	4.95037229349069	4.39601833704175	5.18532900164301	5.08156460488255	5.32049623108488	5.11513980928112	4.67165739755306	5.01226472803438	5.41612767456102	5.27272345797865	4.89438561748878	4.74695925424245	5.3624954881191	5.02175553651895	4.71249673619781	4.80346832663708	5.23461742739589	5.33298713791994	5.23793459255521	5.41669924791465	4.61521381606115	5.29644749569188	6.11607317706028	5.05153524407679	5.49922850470355	5.54797969891603	5.21506699102051	5.54369569398733	5.08343805369623	4.72783824582433	4.83002709577864	4.79379862477442
aldh18a1	4.06308773671181	3.34457796317919	4.16774863417623	3.978182475099	2.89546786250346	3.76208394994554	4.33787522324369	3.66381833083543	3.55060600225592	4.65970587765563	4.10543881839101	4.18249854549785	3.54972722232567	3.44639011636522	4.84005091162796	4.39091088600162	4.37583993625373	4.39823417289084	4.19142972903297	4.11760786335962	3.71901418500794	4.58551885894185	3.86807076264497	3.71183576090278	4.88188946255754	3.62832358377942	4.61040320205023	4.5660139314528	3.62486065433513	4.32028883945343	4.76945290966808	3.35421181363315	4.37611891417708	4.94462956844225	3.84727480728491	3.26393672471492	4.2052058999541	4.14890278615596	4.3934388676851	3.99195248833871	4.78630031244901	4.45388064360553	3.75011232395134	3.30288747633234	3.24718255640297	4.3169834788745	4.41719709562909	4.17832557089884	4.13661282731309
als2	6.825130810223	7.49245564832042	6.44868228436454	6.70196974469099	6.9354068715916	6.61621295262639	6.34179967167512	6.58773407921075	6.85451003937074	7.08625230488262	6.61339256286787	7.25008322472175	6.44616063163116	7.20959137035509	5.57077077634455	6.46284147770176	5.31508636312886	6.45670150734242	5.90961149980802	7.03083804272907	6.66301534956236	7.07337981853908	6.67744594400602	6.61445038594184	6.24758413014471	6.55716012739004	6.86247749003297	6.43633335241727	6.61909962472632	6.75505432416963	6.76366338670437	6.48333004727946	6.61157209109481	6.3393189043098	6.07208251303304	6.61002680090679	6.44340276357415	6.72109794429671	6.74023429048898	6.81128046968183	6.42424321370281	6.33159304790098	6.4067695553658	6.56883966932772	6.07789838742411	6.76420324593872	6.70249556352415	6.93209957984664	6.92952478693085
ampd2	5.17981707298577	3.53517374509161	4.65805545755957	4.80805299693195	5.06672022935566	4.63956376552802	4.59191805337395	5.00924435059362	4.71039933656144	4.9943203551994	6.59026240513552	4.6328780440955	4.66969487234705	4.81453816511605	5.93628227142609	5.65746388734982	6.03739038216891	5.10624273941316	5.62714673355857	5.86613661488232	6.07748802261184	6.33443330450229	5.85381020504647	5.36810953088808	6.25599413544635	5.91416603637243	6.00356597996707	5.02686962566045	4.1671009609324	4.52472079007415	4.47292126218441	4.6061709629337	4.45677685486572	4.60418456366668	4.45470976268209	4.20036248281894	4.0153517742551	5.86377536761956	5.40129226458036	5.08398926141093	4.66609245284854	4.06386066388918	4.82924655573204	4.82130256038637	5.39869460783941	4.7296257081827	4.42798844302225	4.09599764967772	3.49242790539642
ap4b1	5.6907782828272	3.82832387953717	5.50097186560191	5.85225408363334	5.51995196016567	5.8860120846502	5.65455870086536	5.58473044860739	5.74788844237433	5.51089642702914	5.44356653922223	4.69887687712725	5.39944114652475	5.20739937804156	4.97252540195479	5.34406115123613	4.3049629084015	5.47700892262555	4.60530527294472	5.41260033042826	5.42278130900247	5.23457910934191	5.3418203400166	5.94526473208337	5.2417258004595	5.60780728605472	5.37769918497482	5.59291115309901	5.6244258446864	5.4665422915163	5.30506545292302	4.73826037278831	5.12422638170637	5.30858658811051	5.77219895571721	4.43846785424675	5.22090916114815	5.00840128063946	4.57062747145587	4.29277880494925	4.90031087092489	4.62735294348301	5.18993443667414	4.83175566064403	5.53956084815429	5.09479808773242	5.01400305741091	4.74972840167199	5.0644810892139
ap4e1	5.0081601157406	5.37962442740282	4.88198463896559	5.23059038585529	4.98709252727067	5.47839752400025	4.60080436043133	5.56808653932871	5.31986284210689	5.26540576434663	5.6881115239386	4.79449592720476	4.71647845467425	4.51866920519766	4.702098972677	4.78507498032836	4.88309583782888	5.69387051006044	5.00319293533103	4.69708154678231	5.00888886641515	5.74061055341485	3.72702298247978	5.21416950022347	4.78286090891141	5.3209225467691	4.29208231425473	5.21766307211965	4.84537914734123	5.09846924809197	4.84076130969391	4.94836442796406	4.7724631745808	4.22428034315416	5.11202741318536	5.35168450662174	5.45634915773315	4.97944874701073	5.53775483578005	4.95353484598059	5.12781154224125	4.89457284806811	5.17665428310552	5.16295319059533	5.19254572017123	5.1042980755942	5.05308917440769	4.98869286580748	4.91744559984922
ap4m1	3.93463694130813	3.89111670442797	3.5433517551989	2.95321608036955	2.278506789457	3.43745616530147	3.45680843546671	3.35679166587068	3.30924296443233	2.90689009547415	3.7553509068711	2.77712795913924	3.61723267131015	3.28229454958919	1.35872341954199	3.03615597254468	1.94751550277016	2.7174933694347	3.29034831532563	3.94093901061248	3.33563328587105	3.57176461877058	2.62541545306794	2.44630557186332	2.70976060421203	3.20872831108896	2.73994288983296	3.73490352708192	3.73774761503643	2.98095722885178	2.96439733830571	4.26872625677201	2.00870853265919	3.42850504300215	3.02359038065063	3.16549855361504	3.26619342241455	2.06364613476254	0.336787814410873	3.03045170124224	1.59160029151104	3.06080835161485	3.22337421729682	3.39618373020239	3.45877383584397	3.50056500847493	3.54528791866189	3.12958173106312	3.08457910275977
ap4s1	4.65693900751723	4.61036054716407	4.50501501403173	4.89634640388791	4.65882825300762	5.19023624134837	4.10374981653366	4.63438689718539	4.48884486048638	4.57483696182304	4.84405411846357	4.9217757793306	5.41944251761449	3.44364974604229	4.54672552352311	5.27434311344513	4.50527739990363	4.90742650535804	4.87107440028716	4.88458800670098	4.60410062811426	5.08480345659521	4.86443127053275	4.39887233612824	5.07049194451409	5.21470736239755	5.27072335673156	4.82049223580083	5.33182027787367	5.36336769926858	5.23055830091447	5.00095871291152	4.83649704782795	4.76643599008311	5.99919159382112	5.26545831277003	5.36452529881901	4.68708594648305	5.0978139141261	4.48779785346508	4.93092473384249	5.14354864374087	5.30985967552957	4.83527491751835	5.32022846497763	5.51478719879644	5.26020846606754	5.13403976992526	4.906827981285
arl6ip1	8.86404911307688	9.13057640564416	9.35762631469426	8.60218552682222	8.93367941427837	8.37512012441223	9.22581791608473	8.52096178314964	8.99071549720713	8.5387388559267	8.91968799054703	8.38577488742708	8.49214308896044	8.59703965202093	9.10447195855384	8.58411316461793	9.33496259697063	8.53795191087209	8.90878817424038	8.84773389129798	8.48140946793191	8.97665903029586	9.40566846125021	9.31005497564627	8.72776134102486	9.01698897531757	8.88454941724607	7.40732079665472	7.84399106504043	8.0448779421835	7.26052554299394	8.64194602383447	8.52886839876077	7.98717184721099	7.27551015182613	6.96572369019788	7.77385842935703	8.99373942533166	8.46222074066558	7.99907852245406	7.58597135816395	7.98770650334782	7.61161282474192	7.53865385704943	8.31061423571364	6.9136740446654	7.35751021863829	6.71225198520519	7.47650215016624
arsi	0	0	0	0.227335222277014	0	0	0	0	0	0	0	0	0	0	0	0	0	0	0	0.00419340032990988	0	0	0	0	0	0	0	0	0	0	0	0	0	0	0.00430531764414384	0	0	0	0	0	0	0	0	0	0	0.219843700813819	0.0136664802294923	0.0269582847508449	0.0191749011384373
atl1	7.47255737332087	7.54216442402501	7.13517995255499	7.12526011147002	6.72905845940762	7.14456435040686	7.35598435208756	7.13317821380877	7.17736167254831	7.85477900818269	7.46443236740567	6.91126679303623	7.25135963690072	6.95556860058189	7.05163511833592	6.93957996886457	7.81870223538789	6.89506210242229	7.36923247691739	6.85777276687054	6.54907546766191	7.096343794148	7.70314996531982	7.24530500634057	7.79739706955653	6.46511529925458	7.40316428912418	7.16562815923524	7.63114984545481	7.81141823157491	7.61502012782478	7.83154590061481	7.60894202141853	7.55331586389058	7.37065245742342	7.54937388622436	7.56001074286696	7.44766247722061	6.97975308358	6.69040395085568	7.31694676966977	7.3042919094709	6.94251092322857	7.20327083496383	6.74212737787505	7.63012476068402	7.65465857234128	7.63324631397057	7.87611228077488
b4galnt1	4.20068352414043	3.9357841300743	4.54079051557136	4.09904612687447	3.89628186237454	4.48678123222432	4.50744096090465	4.44440712047397	4.07609344130041	3.79006787881581	4.78454282367281	4.07908329927275	4.1836612684745	5.33789387685996	5.06803893566863	4.89104161895508	4.34218848925795	4.75787920909699	3.70076999202187	3.87237182751599	4.44791174703032	4.37474988433803	4.51086018354335	5.02729048476804	4.195697857434	4.52792998778564	4.30093740502332	5.06505500010594	4.44269000167874	4.08245775570742	4.43046831634719	4.24459783141209	3.87395971795503	4.11504458847257	4.18155612273393	4.27911607852516	4.06508107147216	4.5341452449242	3.86902122183544	4.59785053284511	4.50220744985977	4.21639150313265	3.60826706233851	3.88441508956618	3.92837949654034	5.00477460606222	4.82905488680712	4.82657142634103	5.0830315452987
bscl2	3.53839080752678	3.73521089200935	3.52968212885474	3.40911632949532	3.95239738650613	3.11061995207854	3.17141581727891	3.07039750314013	3.24564328659723	2.92043346542338	3.55431224517543	2.83484445772603	3.499145712006	3.24142033787427	3.78439062536152	3.10063864182187	4.23559535812981	3.3336706166887	3.70834214908739	3.35301440560542	3.2489435721875	3.69285846908594	3.51459171314527	3.07705574410906	3.62185742773697	3.84070219286134	3.50168324252148	2.41196382064484	3.0137427139006	3.21728305562682	2.59542617681876	3.38743959556895	3.15920949038558	3.48805350153139	2.71537107311199	2.78897407465232	2.67828191466561	3.30085417311835	1.9988626720601	3.07677893716974	2.94966716933299	2.96303610706306	2.99182360931047	2.36109423320298	3.06768209687915	3.08621907554945	2.957231226942	2.48136074048429	2.63796796613238
c12orf65	4.92467599326122	4.78329697470008	4.53547315616459	4.41876090735997	4.59064153822404	4.29230403503654	3.74815924446894	4.63266635602297	3.98048272112454	3.48599657919277	4.3074447736358	4.9334352546725	3.92329724645196	3.96251459771727	4.88231441980073	4.1318286516198	4.90698119401233	3.99903388242481	4.37201808228689	4.1663598683977	4.72728177094165	4.81780552693429	5.33204711390961	4.60022258679276	3.80302022843398	2.71176205582011	4.70177015713371	3.1518544340959	3.23078510884768	4.33911607222178	3.52933734405526	4.73936121896115	3.3686651361404	3.5239144323923	4.21945416516548	3.00704584094729	3.10511684618454	3.85227326276104	3.6993017599125	3.46007177088217	3.81008017360878	3.85279250067607	4.03395161386942	3.48831717753384	4.27229826058615	3.52758484837114	3.9813129113449	3.40233007500905	3.51213331693014
c19orf12	4.38630326573344	4.32013578957473	4.73180194141081	4.61965856480324	3.91007572160033	5.12024114589155	5.29376472503906	5.32996183846914	4.31386266798006	5.09436509574717	4.91720109670461	4.10252940833618	4.33950045787336	5.862979760349	4.32026803365445	5.33509873466867	5.11685086900328	5.04849555356835	5.00815093902347	4.77023108621593	4.86978985015734	5.05770938813593	5.25376751800155	4.62401121775513	4.92224676691962	4.66715759968956	5.41788333254765	4.36332684892901	4.62543723728016	4.91296868826117	4.46105887374095	4.47966923447256	4.96897569613164	5.04368840770268	5.03666399055738	4.70103156779285	4.69689220654848	5.56463884232467	4.57221519027012	4.14468675795284	4.59611479071863	4.65681264762857	4.46606038390089	3.63718380805308	3.44856933098215	4.53114584371821	4.67175259505499	4.713228826196	4.70127910022954
cct5	5.90730266663719	6.83355615766496	5.97817892324958	5.93449173306423	5.86317131933353	5.58047234568429	6.02122341306702	6.1759013930878	6.3091470771154	6.38137890288964	6.42234890284669	6.1846934824633	5.3671991062825	5.94684850703035	6.4548168023419	6.16970357083624	6.25455757461553	6.04145874819902	6.22995028130188	6.10878579090458	5.26513492770092	5.86563455187796	5.93810250244674	6.78215612363406	5.84126970909783	5.30099457120212	6.53927329139809	6.0290384821394	6.22317982774254	5.78259596680955	5.51730278286213	5.63981589664455	5.90473118944693	5.44490257208948	4.83669371039993	5.06281378730784	5.82590008215739	6.21194064907206	5.80861389686807	4.67236706723017	5.52318712028572	5.97508352396197	5.54304512547791	5.89728084951716	6.15383654010061	5.50723552717737	5.4390875123996	5.00471306186649	5.20516648765993
cyp2u1	5.63149425509788	4.99209727649124	5.11576199534626	5.33187381124145	3.8886784199096	5.20782675392827	5.20529593255401	5.78092054277866	4.91855945241006	5.69889754932091	3.15290148824088	4.51142942225068	4.18759009082313	6.41119094962231	4.50320880350138	4.51143573514546	5.86646580692644	5.53096627581002	5.40009477586362	5.03831732474726	4.99034343646507	5.32568141807902	4.60692774123204	5.47376149541507	5.22246187254975	5.25818175522203	5.57628733621962	3.6910102218614	5.6984311516978	4.51181311130428	4.99807395232993	4.71373616465602	5.8168860745795	5.27182102584212	5.36482578861728	4.54797607252942	4.9950813400848	4.81018833204978	5.98272784115081	5.48127424513056	5.13004384616976	5.4128973359131	4.99336486005302	5.54615909362815	4.99485158416443	5.34645324419323	5.13616285864695	5.08202698525513	5.01011401830432
cyp7b1	5.4127885626929	5.6846351552697	4.83656847554284	2.1696276153161	5.25728924950506	2.42197504205203	4.54236779567674	5.84683377839537	5.51543803239102	5.15982095254871	4.76542239211182	4.48502382100969	5.42465776468457	5.50473664860205	4.79553368041484	6.14696754823945	5.1057327226215	6.01127739323736	4.26091555290083	5.80998776813736	6.94824614291908	6.03971000341037	6.03880033015104	4.58502074835757	6.23960440598202	5.24250186053064	5.527909518277	5.0760090611436	4.63547302089875	4.53967013570996	4.15872104836139	4.99783604855489	3.43986287094906	4.2487381258418	4.86071739968266	3.80443401341784	5.73583417510001	5.17484512894673	5.11584247127432	6.03548277382413	4.86957735555574	5.24399277524363	4.99523266294323	4.77600527592273	4.31689334548579	5.47182092004591	4.23224938425517	5.31955550493227	4.92383671235229
ddhd1	6.87377876664348	6.756147333065	6.9877888926955	7.38451827841491	7.28475388697193	7.24817307340917	7.18851236477184	7.12338001051882	7.20398080960955	6.82740192894499	7.28776202587112	7.42187525173649	7.08249583207586	6.53668487365919	7.10697256842064	7.16172511815904	7.65078401411889	6.87170788441962	7.21309766612099	7.48213048311208	7.05644592823311	6.97207439104471	7.132426293618	7.3702663137712	7.48686397570956	7.2921736373737	7.12831548922117	6.83986354734824	7.50570739829399	7.04255749295729	7.2203414967807	7.44797119004727	7.52526130423236	6.98731770491364	7.00337527993128	6.63168796671908	7.1353815198571	7.44619660994689	7.49426950132356	7.2565453457197	7.27556620701285	7.13014613955008	7.18916015354385	7.38525967246615	6.77784204639498	7.49689729919678	7.56205146440663	7.6684599682224	7.50665856212562
ddhd2	5.72690149766966	4.66908233995573	5.27289996467761	5.3599420824855	5.14053205162664	5.41612767456102	6.09601827649128	5.6142425118952	4.81857757618701	5.12382674444892	6.10197483079901	4.96460610289419	5.46626656435731	4.85612120771307	5.60386991365384	4.95684471380871	5.70732572191413	4.03361945899675	5.59195103351401	4.98572355716895	5.03452211460711	5.61251262547662	5.11532586522247	5.5076326053489	5.1147372303048	6.1277948310661	4.39365576021995	5.01361009497444	5.1514375363187	5.56715204788152	4.83525662291172	5.60971005451779	5.39020679688532	5.82126096086992	5.39427815503844	4.5895262136388	5.80046068446244	5.91945998420188	5.90301126754661	5.04044009325307	5.40224499639734	5.78947156699394	5.63189847752058	5.44531717988545	5.14017372569704	5.49927730538557	5.39910613689359	5.21701584724948	5.23146965813184
dstyk	5.77129692124061	5.69901129802343	5.82249588215112	5.69532017553971	6.1805178783521	5.53004482793236	5.45809847727215	6.02179461631437	6.04177609553524	5.46145423571423	6.39123413614527	6.01850065102052	5.908832838309	5.10906965065912	6.47510645185684	5.69948944605178	6.50444465254658	5.15100110945908	6.13927895404614	5.95219725880032	5.49114087040128	6.5415428716302	5.79179427954176	5.91886657573859	5.77168436872696	5.2451077076302	6.61722074426536	4.13247155663602	5.64897242557878	5.64831961301251	5.36485008935409	5.81127937775409	4.51294805375761	5.82470854565319	5.81245458443206	5.39176875084481	5.1236537822049	5.2581906252441	5.27768688182889	4.74399366863268	5.54416263552799	5.74066181882705	5.89845797230786	5.09314983873469	5.32952476763767	5.74219192702991	5.42219531785776	5.38827324411039	5.50208550606962
entpd1	5.21210065919562	5.54921020119854	4.90663896765079	4.82140021655951	3.9728094432513	4.38550938238065	4.18177339906172	5.05270358713077	5.34857212230794	4.0420395568622	4.73738661934089	3.45398356490536	5.20045962556596	5.98126194050367	5.02661116898987	4.77525670884395	4.84151699825268	4.86157891450941	5.09553277216286	4.51146418078257	5.12152908305331	5.17899128388678	3.35948153231472	4.68807878435578	4.95459951057223	5.25739942192403	5.17091114713754	5.88967022044209	4.84056046773501	4.32828637496008	4.58594241902001	4.73030698369023	4.4478306214421	4.69293782042046	4.0571455844107	4.298682946733	4.18419252383342	5.47538321881957	3.46487002111509	4.10423130567901	4.18958943971929	4.62931797282209	4.61444200794687	4.43021507706331	3.89453889613974	4.07112045158821	3.7064033510676	3.83114476597082	3.98373624030004
erlin2	3.49869226212736	3.53234539523265	3.66515890996099	3.54784066857074	5.00953142438111	2.46108948171552	4.42781566276869	3.38208257721726	3.1235099793467	3.3869952548516	3.04085383847663	4.69505605997358	4.14366950852815	1.58483491274811	4.78691736763943	2.46490042290901	4.25458979384859	4.40459362664144	3.27333794832982	3.7726878476584	4.38694016878282	4.09582747438406	4.41507091554115	4.36009528225952	4.52153398581458	4.13957560011287	3.91284777164696	3.02211326187976	3.95360823181612	3.40888962759973	2.08343969445216	2.2343419255314	1.44590060541277	3.76509007635811	3.03502596467848	3.22770688996813	2.4529537789418	4.2489562050371	1.57078454816293	2.48419968229851	3.06398588646313	3.17644485873427	3.11768503850897	3.22404246049215	3.90063984731788	3.24953190929318	2.7935369865031	2.67065126655452	2.78764933935988
fa2h	0.645464878553769	0	0.614008587517988	0.210407929839889	1.967819776486	0.608662401958761	0.320836635343066	0.194698113380812	0.286730212706064	1.01334295873373	0.258877995009618	0.195569189341936	1.5924738627317	2.08113837245658	0.157497201482236	1.30050759734667	1.37662919904719	0.18761053665323	0.867463985923599	0.408338037758086	0.253750370028269	0.460126116979776	1.82492834276693	0.24411365253547	2.47229972535486	0.333889717659714	1.79407837660945	0.895721066308379	0.963487796220027	1.62288738326212	1.62938489779109	2.12574233171702	0.256257383086861	1.38100587208603	2.22417939864776	1.39477023737963	0.526972567334778	2.88802211368755	0.306652747112982	0.225366770714378	0.141066171628572	0.231118803246642	1.27898470295098	0.806852323228675	0.0418414713650509	0.26116881735289	0.191577431301029	0.625352559318974	0.328129990978289
gad1	9.27222296506281	8.39572567409086	9.83893432341205	9.69747284960527	9.71837713810933	8.98039204089297	9.75150857019563	9.09431799357184	9.57716732152539	8.88389125960217	8.98892336177475	8.93665016534959	9.79073694829562	9.33199085438581	10.0877607815082	9.28009485206909	9.5262215655114	9.8137166759789	10.1445875365525	8.9618580168363	9.74336093009751	9.24909152500501	9.30793562465554	9.17277132141102	9.15072394665737	9.30536617105337	9.4559626643684	7.84969268233648	9.86954454556296	9.6250004516413	9.29880806483411	8.97409704550441	8.20974387956128	9.42708668872936	9.03923940535009	9.37617316416186	10.1888236118095	10.5243347498481	10.0167691892856	9.59611751277942	9.81790325914008	9.95910052524	9.74505452975586	9.49156539485491	8.17080885073671	1.40220786589089	1.75065370784465	1.3535828399906	1.08359585728145
gba2	5.03899578470298	4.8095446102058	5.0521167508601	5.39472471396791	5.13966799111251	5.54152196371008	4.22195748627705	5.31298965633018	5.58689441798027	5.74816412960697	6.06290507502736	5.83526849927117	5.57472187891525	4.70905071809097	5.89114889925004	5.68422347501556	4.71479226417145	5.35848839681215	5.26743242369254	5.70261765265396	5.2963894926474	5.93695541474858	5.16107624050256	5.45866350697268	5.9240547413149	5.77954444854185	6.20489798768594	5.28300831943876	5.13119270509611	5.44105780581775	5.19111410747828	5.50900377766539	5.17937808052815	5.4255334920807	5.29993184069183	5.41265316718244	5.08580830976647	5.75296048505783	5.03706939915348	6.38501801525127	6.08316804393176	5.90093610396951	5.48076047864689	5.69896214142102	5.40675501708575	5.60425758065945	5.1410317594951	5.23487872938858	5.05073980519165
gjc2	0	0	0.878465170781831	0.871205074443635	0.206856130808111	0.763465081953189	0.798332324511642	0.894729230034645	0.548443144183209	0.0222361636297588	0.314096200196218	0	1.78811712871973	0.813933301988872	0	0.0370069023757047	0.302280087565764	1.17157068149607	0.438260266532911	0.519968175845758	1.75815008682659	0.326095212866262	0	0.165344818594322	0	0.0230634202791365	1.35581698362104	0.81993811059849	1.17247999862695	0.497044198489377	0.675285037324256	0.123697837408361	0.0365231110974187	0.256616935718649	1.51999631515685	1.18980861499589	2.12297648065358	0.977706949323548	0	0.384581661916594	0.447649824726099	0.251499855370146	1.08216183701195	0.343993745073112	0.37638244835092	0.370839458956121	0.207790279247654	0.477283465201046	0.352538424389149
kidins220	8.27612300911707	7.87597021503961	8.63262306465586	8.38351357631774	8.2349722042381	8.16259142901877	8.57354066647039	8.56681949122048	8.40091904582713	8.28817576801862	8.1057950260625	8.53907469022702	8.03900862010862	8.23693951674538	8.35366155960801	7.91642552817808	8.07591657141459	7.76394617824003	7.78730250849321	7.79043243293072	7.78570197969267	8.05267226885103	8.12069967323396	8.42253594156224	8.28048772363845	7.88524848884298	8.38319148307766	7.58413917826054	7.59286504548685	7.38309417128433	7.35708894836211	7.66918639451381	7.62669881303537	7.42435712354005	7.48798614450673	7.20078691135879	7.1036145025003	7.83146281210001	7.39932894405492	7.63967367499466	7.70362358732641	7.56333761698644	7.36478812009076	7.35669774666477	7.66885811515017	6.74872581017624	7.08023585639616	6.74695844832828	7.23467375308767
kif1a	7.67601383661793	7.7263062247452	7.61903726008099	7.3122838801945	7.37183604687267	7.16579160551555	7.60094569858785	7.49221359520308	6.92918721498503	7.57864790528041	8.1632015377929	7.01525204958375	7.49547252532315	8.13432831271824	7.98644487231951	7.77963338962286	7.8964716316446	7.67596148095065	7.74169365980408	7.57975409276846	7.74382179086152	7.38282488934241	7.83300480952432	7.6063770122223	6.94459515101646	7.2647830586012	7.43882271012316	6.82176946098764	7.15178943973708	7.29277202112447	7.48728398756246	7.38850131660916	6.98456877836878	7.18663380150871	7.51247088807233	7.15858664630999	7.25119841862689	7.37387708356784	7.0862477385224	7.01967360060744	6.86935311346118	7.02285057231473	6.90431399075598	6.98148830852718	7.16436595939698	6.5170778697773	6.75269966550304	6.64915865594173	6.73834305592784
kif5a	4.43530992592697	4.79423487085376	4.81893504788557	3.85293221058097	1.33775287402652	4.22243245041602	3.98277408587738	4.36476228127261	3.59539636143976	4.52466275138681	3.35896790943918	4.32591495819487	4.60984411745114	3.17237495658386	4.12868099898423	4.03786441626441	4.19638386387799	4.10991435270862	4.92736559690918	4.41348129975681	3.89676886803146	4.35459343283269	3.13983056565404	4.88467518173624	3.36252356975365	4.2289082733058	3.26538663489503	4.89819293852161	4.4266016349856	4.23396108249486	4.50386932818903	4.04696609173515	4.1312640840158	3.97990443975341	4.04003589397719	4.19684881845357	4.07044416643564	3.70599751335767	3.72074591901317	5.12072121457062	4.76899741559938	4.56149526588224	4.5536237650146	3.7378666652951	3.90120295177298	4.15289534076614	4.53177520481889	4.40734941974802	4.48936818838472
l1cam	5.11413059475858	5.59776741779517	5.63828250155421	4.98342965111762	5.1418276051824	5.02684265096701	5.76432172907581	5.6364968170414	5.64099921717084	3.90803837796931	5.63182003986904	4.92881255189424	5.33956038930055	5.1315977332147	4.99951760566892	5.45921917697213	5.50258329279095	4.87751640342176	5.28892260732944	4.94273940748394	5.28696700517405	4.70393128731561	5.64601273871962	4.93290672804855	4.95983513343745	5.26147159282561	4.02273381428687	4.28403848665129	4.45656373638975	5.25089719031499	4.45277927765701	4.64459886534304	4.38135933905859	5.09967570789978	4.07690382915397	4.84544197502833	4.29378419832298	5.83406279492129	4.57158503999931	3.86887276697152	3.87702061778369	4.23721147157986	4.22813690256594	3.58221159975505	5.10985619965135	4.37517357280525	4.32019412695067	4.20433013242699	4.22075128646008
mars	6.70288218520893	6.6277838083718	6.55718152995574	6.71944166745088	6.63246322792864	6.38533404893192	6.67098730521815	6.43566792762283	6.85490490199	7.04185679005727	7.48180201439023	6.36824749524144	6.79843641778205	6.81488914018146	5.75227305512656	6.51537436741377	6.78995651271012	7.22994864752854	6.19513318625211	6.87131781648847	6.70065000336125	6.64865252681448	6.26822196370036	6.87268325172474	6.54374270421564	6.45655303127839	6.73751263253487	5.95615007132823	6.28950067426283	6.61895189665702	6.85017808453988	6.66771589227551	7.04507180824443	6.36189132708989	6.51686456104695	5.80927268888252	6.79798465335399	6.79136582858094	6.63965819325681	6.32995559758188	6.53870762688922	6.6995045764891	6.76063812313259	7.10748984080867	6.25748797922609	6.86872170146613	6.9265322630816	6.58349260772358	6.41521850106746
mars2	0	0	1.83803866806846	0.819078429829861	0	1.4048386118581	0.0552008487680453	1.48478117252106	1.40205203452276	0.866483352362123	1.61200536650801	1.0720212872969	1.74573047181405	0	2.5826856925787	2.06387750394226	2.28595889614687	0	1.78611546662037	1.98373823299732	0	2.0709454806073	0	0	2.18506841878516	3.78822567759783	1.59134341558902	3.70037977103009	1.95323898191244	0.143509272445514	0.0101472139722142	2.10997715551141	1.89081132488151	1.99405663886984	0.396732117672743	0.112153315428206	0.166931685212073	1.62614306482959	2.45329331969932	2.63755386873744	1.9908408256372	1.35906178052617	0.858369638647811	0.407166125854323	1.08465971566492	1.77647495646793	1.84277697709129	1.50634027347508	1.30577613821116
mfn2	4.54257636728915	4.19675753728554	4.77141757725808	5.04563660148137	4.73309403542126	4.73045803445901	4.98773771364106	4.59809603278113	4.06357630044847	4.64632927766072	5.01856577623998	5.81210990328177	4.16813968422693	4.89861135095854	5.37001547575548	5.09053756080545	4.15213832804476	4.53852530099017	3.69197291421617	4.50017058923836	4.73103732427538	4.81874729797898	3.92907984077003	5.24258400913389	5.13386427641573	4.88711180626073	5.09511443577804	4.70170018269929	5.28848814420414	4.7324261342579	4.33299321538143	4.8579593047908	5.29549143650401	4.40568768747811	4.56963656326045	4.93991645172749	5.18813733093352	5.0317985951163	5.44065922546936	4.8798187370339	5.080206051289	5.18259901584514	4.82708764178917	4.56362727786015	4.72570014870496	4.79760901468905	4.5554242801021	4.4726215654757	4.60347773306728
mtpap	5.00345466904339	3.58110410692499	4.02374391108758	4.78645926275778	3.87366393173106	3.7539767769496	4.9349144734196	4.37069330728711	4.68130828305753	3.01636008111878	2.78207052578438	4.75679310495457	3.06235997356293	4.79117653983756	3.04226369234011	3.91016447063144	4.63073667433275	4.30402531794545	4.01887050824771	5.09760552007764	4.16355617809638	4.61398594781404	5.12486826154528	2.39333971693494	4.42065756230167	3.35444787113672	4.10674365289737	5.36391101617851	3.49497368205273	3.49379853878139	3.8336465260363	3.88407483798828	3.74394370380876	3.96420768844477	3.40016938322602	3.2000147634909	3.83216132384365	2.46347308728917	3.37741918809786	3.74030572943261	4.31203163167302	3.61712631315422	3.54894990962484	3.72794993532684	4.16343620394514	4.13237724343728	3.76931701240543	3.86236232732676	3.84657144503735
nipa1	5.77303779570892	5.37573095963871	5.50603528725988	5.23750314588027	4.93404644045138	5.3641619061435	5.08339014075786	5.67594250009699	6.08619903862849	5.83194922217872	6.39402689630709	6.90535035799252	5.65966447319972	5.94024323009012	6.05862212664959	5.30762699140369	5.8537001687395	5.47541305225654	5.10969712112433	5.64826470002095	5.02211840498701	6.3240657386363	5.76950430289897	5.46816501164859	5.62579997468399	5.77274608059339	5.25265986978586	5.5924564990605	5.41678945608994	5.38852822758662	5.53683370306615	5.69277460605723	4.93442926732253	5.19102335527753	4.95877012116666	5.14031080814754	5.2447945288794	6.27132435443496	5.82982871062014	5.52856313024048	5.1031604679049	5.47744769543947	5.30957741398806	5.40755438801425	5.09517575390274	4.85823906521234	5.6804691254906	5.3102180971919	5.41110177234625
nkx6-2	0	0	0	0.140367870860731	0	0.0289946081154584	0	0.00437597568585037	0	0	0	0	0	0	0	0	0	0	0	0	0	0	0	0.0397960174629549	0	0	0	0.08383146035591	0	0.205109226459235	0	0	0	0	0.235306002221569	0.269125595701403	0	0	0	0	0	0	0	0.344993854451783	0	0.00413849719924207	0	0.0408414757916709	0.0285341494445304
nt5c2	6.20444300767739	6.51236975808934	6.38895752992237	6.91593397918009	6.73416508635927	6.72940117890814	6.14235359664869	6.44615877850438	6.76307396770373	6.16567220659752	6.62471724304007	6.76965168595014	6.05657182376177	5.10578408057698	6.66987220130492	6.36741125644764	6.15180951135943	6.47998634860068	6.79763143967493	6.5375602573985	5.91705957608915	6.72873398681069	6.05199194455181	6.3809688736288	6.60288158863276	6.43615600801035	6.55579161922305	6.70310402276151	7.09024222990632	6.51877981618085	6.62393751449732	6.52507505121909	6.5382690299651	6.64936828296303	6.54766528570395	6.29474351058405	6.59234849467729	6.64269983921205	6.53401365293726	6.6492719877873	6.87238714356301	6.79044416275313	7.04141603567083	6.43675467661683	6.60823338009855	6.76079285369329	6.69260085674008	6.70462951268089	6.66433207768241
opa3	2.70792936021172	1.30004170099645	3.27529257747607	3.59676642066361	3.89621884889583	3.75197545078062	3.06336263511668	2.96431286277363	2.8399863859055	2.74721228903211	4.1200095582949	1.2831714943245	2.55167916521517	3.48173976944334	2.27788509378825	2.40747457962055	2.70000684469456	2.78228106531323	1.5076206184864	2.75023259900925	3.89723810176883	3.12044932231183	3.03490484618122	2.69980412647673	3.26139300796768	2.5185718982828	2.44481148812096	1.85569913636985	2.91338730931259	3.78158003557947	3.86843421232939	2.95829481100408	2.84914799838515	3.13388010798714	3.64658019472072	3.45170223703544	3.70585142540112	3.32015768785359	3.62815078101042	3.50769126977388	3.35162663314367	3.01766718749862	3.48917759160424	3.81057646727947	2.64944577435344	2.88157241700309	2.60803045020301	3.11106203612265	2.92636479175318
pcdh12	1.70548954470399	1.83925551351986	2.63381958831096	3.30489974318756	0.0679710628645745	2.77211383156746	1.6298663965018	3.0462547109035	1.8472739472485	3.21938721103224	2.74415296262335	2.57381491024008	1.91110384337255	0.062819605723493	1.92057225272677	2.05238500873866	2.73695127101874	3.57625055192468	0.510225025220483	3.10887284270764	2.90815565368051	3.10767267574762	2.99105791413938	2.58323271151455	2.86411381242737	4.08627843382533	3.1650527435029	0	3.22414737305679	3.30414290902066	3.07029882685395	1.35073835502443	3.08686454699153	3.4349651684919	2.28263098427577	3.12146290032584	2.25308348060266	4.16266178198642	2.45703555103683	4.0013552116902	3.10358715116009	2.74711958137697	2.34951243857157	2.7974221947326	2.03576001982763	2.31629989963783	2.56279285285467	2.02312887936429	2.22042976982464
pgap1	7.70124760989158	7.88084230025496	8.06015256715908	7.8428233051529	7.49331321417328	8.12831366350205	7.49258047926921	7.42979282994772	7.85591215285691	7.20639541822728	7.53063801824526	7.46550228079328	7.96389688611803	7.96502657964837	7.11460308452325	7.26448400662217	7.99735140719182	7.29314253888618	7.74369285630461	7.16638385911634	7.45212556069014	7.06272045744759	7.23677397866161	7.26638468479553	7.00583477440045	6.7120152265007	6.44849026958523	8.76036008396707	7.44463557959291	7.13451882635234	7.09790224509515	6.9059005623796	6.8823840904826	6.87179963529201	7.2528788778182	7.20534612398332	7.13474757725611	7.12856795036501	6.64245530650933	7.06609663646759	6.95061759379548	6.88089553571687	6.93266172739876	7.39074667019443	6.55391913227792	6.74369733993156	7.17124999811604	6.54918439118596	6.50457518831
plp1	1.53511414663553	1.43462443826396	3.02441269952721	2.46995941122885	1.31588887335829	4.6264851094574	2.80199358377779	1.62285690275758	0.250105158686263	3.76199909247394	2.06780341974605	3.03431091738946	5.29710677866482	6.99342685786991	1.60656090801446	4.61083751669428	0.509106990736431	3.42483686728273	3.13055367764066	0.7777183974313	1.62763527154784	0.7539802212826	2.467548767097	0.270319385051118	0.134023221124706	0.304279140609607	4.36566941582282	1.96444325247189	3.77012959746382	6.23525199879304	2.55874709738857	3.6324060444651	1.69006114959925	6.27448369432239	5.59415150895662	5.75692168339081	0.218135390125343	3.92853627315197	4.15190170088146	3.29803459635265	2.60457477909418	1.53369714636869	3.35700663319961	2.26132740948733	3.48291984825852	2.49572836469171	1.00537160068667	3.50047056471262	3.30748755789973
pnpla6	3.13183951443707	2.48874301490637	3.3152431962409	3.2378865754496	3.04308583257792	3.43200129999481	2.85396791044909	3.16705776327448	2.86806819377011	3.0947637226753	3.9118565477338	3.3899319821411	3.88099577417306	3.10045848677328	3.25106658942353	3.37135380413571	3.42758163603119	3.62300061033145	3.35100761625038	3.41851745247828	2.98803457780229	2.95836924515418	2.72153518594201	3.7340723637001	2.56342857985814	2.86188550981903	3.58761702046746	1.71763891936153	3.16079452758379	3.3801268146472	3.65857516746746	3.30306514008328	3.12392455410833	3.61754028328204	3.09729845979216	3.1481442283118	3.56715478653371	3.19327956642308	3.00093870867686	3.05936739232718	2.68043936273829	2.85350189360251	3.7035126020121	2.43515410670322	2.45427435112994	3.25084397090904	2.88480322425393	3.118831299175	2.85288656071939
polr3a	5.40184512112523	4.67833111609001	4.83231028864302	4.96307501562762	3.944605483592	5.36510669079545	5.25281111364306	5.38838829018848	4.69054169162149	5.06008198025849	5.16085324583622	4.96911041849812	4.55131421077492	5.55317554633195	4.7189194151812	4.50975917219572	5.21801777862317	4.8627008285459	5.55260793055836	4.84035345394456	5.01632515462182	5.19366491694006	3.59449719442544	5.1154840147171	5.01354622846746	5.20974421482284	5.78478165929673	6.09072769714747	5.12672718414271	5.56958344481732	5.44106378338591	5.24611351327168	5.18522590991084	5.80888980263588	5.1236376435216	5.28221330041519	5.28636591315012	5.93783729152676	5.85149745343607	5.62617510518662	5.40241146468677	5.58002756702912	5.48357654408475	5.65200513385196	5.50922077633196	5.21288056634438	5.72144101907033	5.46924586622819	5.43001357105579
pqbp1	4.94090668205508	5.1842428814713	4.48676868863999	4.95322405316247	4.71357097013688	4.7303146689491	4.9045472427275	4.96947993300189	4.03151712144049	4.8111829971022	5.21492375629823	5.12089483139123	4.41984084834329	4.87952628071848	4.15033357164894	4.55748172071764	5.09871001980587	3.80766370818831	4.4558880114004	4.78507447275917	4.62788664830936	4.23954060835541	5.0661771275769	5.37957899257601	4.77290012492275	4.44916198002643	5.03771967828187	4.74711259002758	4.08117059007577	3.91513129180566	4.26588482562391	5.0574804471565	4.0779375389569	4.59476878259031	3.94861484455739	4.04165297568469	4.59123829000888	4.73843454115259	4.26822755652831	4.61491670586431	4.13888734707497	4.25897358089154	4.5862229796013	4.69129950689756	3.8491855981785	4.63218745140322	4.41026260369349	4.09290445951311	4.44169591751811
psen1	5.36214126472991	4.3596785876425	5.47488215188864	5.36964375603933	5.54881697747662	5.21112825877403	5.60207556035509	5.47854152015446	6.03784188700106	5.54616598502792	4.84656201409276	5.35245134064471	5.29955275841007	5.7117520358662	5.74429297770836	5.75992412534953	4.89985572214125	5.0119701080052	5.61886705442476	5.35028118025079	5.1830354528791	5.42471151190531	5.03188653941795	5.49388234194628	5.64972811132964	4.52748638941226	5.43932027277786	5.08536261631249	5.1098072576229	5.37626085947023	5.1226503577059	5.81121026346969	5.56174434129585	6.15463788746801	5.87785293869541	5.43778702110964	5.25152406946537	4.95881391383355	5.09608471054266	4.97018275558643	5.05815541740466	4.93416970357809	5.53167153003204	5.37860768412441	5.05055175992444	5.37414050877855	5.06353831896373	5.37932568391206	5.61619682000141
reep1	7.90950865660646	8.16319688600753	7.75093965148167	7.34975193708771	6.82575352129275	7.20509067716924	7.78207834551352	7.95280855469181	7.90508022866024	8.31441331050648	8.18414907204455	7.99900056052841	8.41553299584636	8.62753761687142	8.59411632270386	8.23527314062166	8.8462463367252	8.32535917452047	8.29443456719167	7.84613873334702	7.7294164278348	7.81263192706186	7.9342600235876	8.17594796387208	7.95355259566629	7.54838729323855	7.8266341293549	7.82247164787308	6.99104393499234	7.45927100413078	6.81159317790608	7.5300493926283	7.33672638166914	7.52296303490669	6.28037836309558	7.24017438876119	6.77605496851719	8.21855178176369	7.42661456499805	7.03410195464826	6.21350906838277	6.87189090609874	6.46543380953246	6.94212427628087	6.96728601198057	6.77856647967664	6.97115938381408	7.00849383153322	7.0912210306126
reep2	4.2829733515199	4.28877467539816	4.38718979588916	4.61966166037402	3.59882225832166	4.82377913647268	4.61711289026451	5.17416133291712	4.50356259122289	4.56804539246665	4.64438297562695	4.64236309770565	4.41398136615094	4.74914356835089	4.61227490314751	5.10145599206956	4.53701701903259	5.24848933982675	4.41518041007954	4.99650409099992	5.10390209195038	4.84168452489837	3.878338190234	4.79554433506299	4.76221767912401	4.97236312642039	4.55915828266357	4.60927340361326	4.73226475417015	4.56413783799407	4.76809412678113	4.42004910948451	4.52595307771128	4.5383410621318	4.40744287937165	4.34383962097096	4.36664577183507	3.8811599979151	4.36041461757445	4.4917935207712	5.1079864147888	4.83823606564526	4.68866778684248	4.69300660645256	5.43328590097472	4.8304815475661	4.82812522090775	4.76578117740815	4.69296113023092
rtn2	3.55608623516925	3.57302867205898	2.70565888819919	2.95963325216244	2.45116628503464	2.42033253567387	2.83456859752173	3.01328726055787	3.33992672372312	3.09977405921035	3.85955681680443	3.16927085545652	3.01099985981791	3.28767202008744	1.6001670767894	2.08284512505457	2.20205842461456	3.58058072786622	2.81334669325646	3.19678081638077	3.30295991269284	3.31579995812237	2.60712099976805	3.45080472440649	3.62355491788384	3.2172516971976	2.0783597322167	2.04731027554902	2.85606046335144	3.31825009977852	4.0027229978641	3.22090340040952	3.06046666263703	3.8150187373069	3.23344110665083	3.05508026353086	3.14010781185047	3.56814266620112	2.86267196149378	3.1736734206157	2.67019538771284	2.85749909629772	3.09527371905559	2.91142268255429	4.08684609988519	2.63394032327497	2.63727788964564	3.08056232977209	3.068725021621
sacs	6.76621721304862	4.80261200310058	6.48761850887587	7.16130635663404	6.87222829127056	7.36719762077185	6.8576623233234	6.89069218774627	6.42614715348774	6.96797782101674	6.75710407571454	6.84511439952464	6.79849292699223	6.42016235159944	7.04646748655306	6.81496102555471	7.20407203215381	7.55478084012551	7.14192963320471	7.06530744710736	6.74052312819403	6.35657732848167	6.40249861409175	6.82129578880983	6.71211438912466	6.75712074784238	6.63157389689524	7.34616966145126	6.98215017846069	5.86359532366293	6.42203330414198	6.0155142952407	5.95064150850711	5.52899443902826	6.89172745220137	5.94729164327465	7.03320228535232	6.37001410826259	7.23446434068128	6.7181311601473	7.26791599099535	7.40348136651883	7.38164434723679	7.18781603662278	7.13362147238979	6.6212782689821	6.80541099836474	6.68992810556114	6.83623811417666
serac1	4.71668730406841	5.09500072360235	4.62435229129338	4.85080308285459	4.06776224579113	3.99351203357765	4.83648650454323	5.20337035760484	4.43983038542579	5.0708298880211	5.08782663882402	4.26612619735364	5.00281661297612	5.60959506386853	5.25661380363899	5.48688714182543	4.77434819749058	4.73329767846695	5.30167371191534	5.52390042278782	5.18705272969645	4.65482396329359	5.86129168341877	4.43602493406821	4.32696103444587	5.07623891247514	5.81880045878027	2.1690570715625	3.85267157158912	4.02956380913397	4.20361788774415	3.87116792665577	3.1349481015309	4.61084364542545	4.26174031425303	3.93296102498688	4.89469650393716	4.76363821276969	4.54248218877479	4.47070323071016	4.66908738691674	4.25677676494781	4.58259381606132	4.09030498357025	2.61044685969171	4.42087162933184	4.22692342222372	4.66472824831385	4.88886277944845
slc16a2	5.24434663209868	5.34995447242641	5.70902909596749	5.41282995302117	5.63031020316652	5.25049686603005	4.97930948926475	5.16248752536145	5.86370364657158	4.84933633788298	5.09503148671153	5.15800790714134	5.81369967985059	6.71275865218345	4.92924704459436	4.94811156570732	4.92439666253214	5.03315628754827	5.26680025560075	4.30029669113841	4.70077444004617	4.18285149362579	3.97400160441904	4.90419586729374	4.13314147242504	4.17087734666959	5.0685670756147	5.32285945058663	5.31603558049937	4.55850777747858	3.1745323372361	4.09432788246929	4.65177805238943	3.91563418945314	5.12244710409471	4.18887404339416	5.44670160977357	3.81253231566058	3.94704761948885	5.6027787853262	4.51760980536965	4.74859138098291	5.03622553764855	4.588990467493	4.53287030194399	3.99596138870525	3.89737016546945	4.2274379671596	3.15916058902407
slc25a46	6.6919836808653	6.67889079658485	6.62996271611785	6.54094308118973	6.88376046064765	6.60423800701094	6.32941103002648	6.68156901640241	6.04684745543989	6.1858227485471	6.93020710883758	6.50353526205103	6.60296381413057	6.19053821993784	6.67138594433068	6.96202098690491	6.45900514085741	5.55344375697147	6.45891231891514	6.82794068338276	6.19962543194917	6.54452387036725	6.67914422915653	6.6994797291735	6.58307795224157	6.27006896329653	6.61488604824867	6.69256305812288	6.21862561641822	6.14685089961401	6.26813922924153	6.10824174448614	6.5586458632752	6.36859096909609	6.07200115411984	5.68717213446737	6.32643092532225	6.72927758262305	6.02820578066626	6.57624230896925	6.89156075164245	6.58840297979339	6.55812831785486	6.20360680831023	6.28841412038786	6.71780965202901	6.79493410369422	6.53527988746617	6.81243032465416
slc33a1	3.9379557694112	5.24675633672594	3.81965025187088	4.06666425896266	4.75327094401163	3.19432966679024	2.74774241149044	3.60779347619517	4.27803439300274	3.6140474420494	3.86899178485847	3.10800914281327	4.2323611746189	3.85940951091024	5.13573637825225	2.79961221890307	4.08602477618065	4.82528487553811	2.30316605106893	4.10805703150598	4.1179667606584	4.67150460879028	4.53640711300791	3.92507393663013	2.95967276073697	3.53966848572669	3.50678115091017	5.69635413574248	4.07231015636748	4.2136770106945	3.85657193840163	3.89180355942503	4.15665074057724	3.46554343251379	4.23134491014994	3.11949826471287	3.71081201991392	4.52796796116941	3.39055119781346	3.34592958005391	4.75713507238075	4.1592182756593	4.64177934417921	4.38814070930137	4.32368436506825	3.91586178203068	4.01379989133324	3.79610667035776	3.89017304108155
spast	5.81673029319545	5.59833399741505	5.9283302420724	5.80482969474674	6.27628673191079	5.70271454921789	5.68334442183825	5.89248257099571	5.52446118356869	5.14232951240804	5.51993369881986	5.8707492563034	5.57161947414077	5.57184092084782	5.24037922625097	5.55533417638648	6.43515084056129	6.08156348434327	5.82557523859865	5.62498749639629	6.23929032234964	5.68396466118664	6.11127097772706	6.11607398824085	5.3396252954293	6.3724283261303	5.22838859170074	5.88909706633901	5.84204938909921	5.66989629711254	5.4103231691925	5.3459854301133	5.20572032365637	5.63183422770171	5.7354069005992	6.16024763941695	5.0739444119494	5.71499153608857	5.88844951063613	5.95416999259697	5.42642889721891	5.48022997532579	5.39389608996689	5.3633714527035	5.81562450066454	5.13329368151869	5.03167941502077	4.96354979874347	5.25545809748091
spg11	6.48076306323197	6.60835670351901	6.2316257507287	6.52455331139745	6.77459705930508	6.5983635675208	6.75352538269033	6.69623758125966	6.75056028104633	6.20741284930081	6.31381142541254	6.18878564209627	6.23931516518577	7.06863093825326	6.32508018366773	6.26713312059777	5.97251483317947	6.85561128895544	7.00432565138789	6.72138113624234	6.79564553211546	6.33891158975385	6.37889374810795	6.73851980161312	6.08756828143177	6.54062697557002	6.28847281409614	6.96418154156068	6.2158197144765	6.61313674361317	6.64525362851922	6.46253204640739	6.37469662018478	6.70508990115638	6.99972597463025	6.4670565694649	7.13227042250153	6.64849895020843	6.56347101604962	6.72474971277296	6.58455518243959	6.68959843279584	6.59798905741571	6.83416686683298	6.25502894761116	6.37189266501872	6.22359978664499	6.34048749760251	6.25033632072642
spg21	5.02892001504101	4.16452467747159	4.78509141082207	4.77957932650576	5.3249405409096	4.72716025345223	5.02563786781269	4.67157820302644	4.32332820003121	4.06579373071324	4.43533402485541	3.67470108069854	2.36433625919505	4.4863615710109	4.93881981017418	3.26680182943406	4.39970499730346	2.38565550031818	4.29500450986207	3.58804848881538	3.55631500084284	4.2306678478732	2.86805811583225	4.63274614540614	4.73118508839449	2.41386023076077	3.42859935967017	4.27420857506749	4.08413350568367	4.25302313863016	3.92252232312465	3.74352843199203	4.19179421183143	3.59202066441889	3.4917749963242	3.86479994581757	4.09819163410303	4.44730325969434	3.58789540191352	4.57636098968002	3.89535565491414	4.50281933180981	4.38702085298438	4.1850813311723	3.94683283692487	4.13716699227831	4.16917548700643	3.97685841177813	4.01440260831328
spg7	5.74507379590663	6.61529960916777	5.79015297429396	5.94646418952527	6.29260526591539	6.08169965970686	6.52462915557213	6.28045120794236	5.84195048232113	5.86625743213388	5.4466529164839	6.12488144802455	6.06003289610203	6.11435661285438	4.87915484954966	6.19937081950816	5.31274248983496	5.83707887930168	6.19282619242742	6.19411542652121	6.37070536410805	6.35663859512906	6.12094741028263	6.16829563967077	5.65401156085392	5.85419118594932	5.82507198843959	5.79443666180442	5.56147797501895	6.32129010229578	5.71196480729825	5.862299129122	5.47944755716494	5.97416790515094	5.90193340430401	6.01168370112871	6.06753396109154	5.60891005042582	6.05755619590416	6.21274557966413	6.11542179744503	5.94291136782362	6.22237432312889	6.04124714452024	5.52959265788874	6.19837254880963	6.14649210332175	6.06569896404357	5.91012725526066
tfg	6.22691172676309	6.49713777565146	6.08803704688856	6.3373798121708	6.20309228434192	6.4744637871209	5.83921059205751	6.11979605725218	5.93712495774469	6.62489281393267	6.45669117578217	5.46773302326726	6.43077350515423	6.05028292580345	6.63905992111597	6.30940995878268	6.46497239008287	5.83690347109232	6.41203390725795	6.48221728862476	6.266237275219	6.0773387195985	6.01832237839419	6.43436985367893	6.42814590925208	6.98309199393169	6.40799390087495	6.22019140616033	6.60312350224994	6.56418318423998	6.16619361874018	6.3654878329687	6.68300750118529	6.29141661584029	5.93472430452853	5.76613530227938	6.10202901948647	6.88467471779341	6.30706762413626	6.72973017351421	6.63809136379112	6.57707256678384	6.36632623629911	6.43314641117956	7.35912878245174	6.48582335279377	6.5126775792837	6.40081523919289	6.61961989161503
usp8	6.68156479998365	6.95260928769204	6.36660198251952	6.4568063134717	6.29552486073384	6.34697780298834	6.50352429054896	7.30721219579706	6.80282018764398	6.07397550312842	6.69025337220446	7.04053664325	6.08644538255016	5.58814703891154	6.2582024996039	5.86008678726911	5.55522073648855	6.15736977574801	6.1596723723865	6.47632789335301	6.12162199301588	6.07031740603341	6.57238600113983	6.03912347545045	6.1403571947828	6.54514163970606	6.43377920617891	5.78666954021808	6.08047816795611	6.5730301424956	6.28393936152648	6.10294068045799	6.03994573494603	6.4163266699399	7.14941648093901	6.29822591876079	6.86819621203483	7.23840225521227	6.45522857111714	6.48188239937803	6.10000101792535	6.56893958588921	6.59948740752544	6.67800315003878	6.14785900195656	6.35049477186993	6.4334023334835	6.37170800308587	6.25260904798815
vamp1	2.95384201544646	3.31818666748878	4.08716646427536	4.78127126049173	2.97339122708264	5.2396774564704	3.86976324933534	4.22356063426511	3.19860211599295	3.33811858522068	5.16372369305149	3.65222351611764	4.5582596122571	4.06030484889243	3.17899279719079	3.80428789525032	4.60418598726644	2.96991191491947	5.35086823367154	4.441632734493	3.65234239030818	4.91811346105693	4.33408982451967	5.17374012886437	4.56372862666922	5.9794635637925	4.45424361665084	4.51638126007788	4.89101256953222	4.15736957362229	4.08132215614557	4.06018195973619	4.61871638111093	4.50625333593724	4.42804789698787	4.86027787643233	4.86715155451167	3.80470648685021	4.90378898017223	5.09582342781091	5.4398999488865	5.43625013903873	5.02361331984768	4.83226845838561	5.52949880235408	4.07418086197519	4.36650169183175	4.09478837778696	4.17680018739591
vps37a	6.16773685841281	5.63686819070199	5.92515918371991	6.68199944791152	4.82277347912364	6.54932031298045	6.77995804480178	6.50023018260761	6.23312284399761	6.03886874093978	5.79850316580952	6.3769196190285	5.82438091056184	6.00741440120823	5.80460345065543	6.18543426656028	5.43892655326186	6.86703120514179	6.89272105929917	6.36235363384609	6.5086107210738	6.27064330693641	6.354743759188	5.29681528350546	5.28124831128477	5.61671791405502	5.86047470111405	6.63564238365436	5.70108601171215	6.12396617498933	6.06723341820136	6.04504471553983	5.92770354435314	6.98062047201073	6.24321569246923	6.15326179155114	6.34308726675526	5.37855011772803	7.10889365582938	6.37527007029806	5.9979363725756	6.45662925057144	6.25992682495416	6.52826905885075	7.11475440569374	6.01415842666425	5.84610714152408	5.84083883959577	5.73566595223931
wdr48	5.96973840103584	5.63103581385789	6.01408895903176	6.19284289675481	5.476421059772	6.13999632960895	6.34717201922413	6.03598834212662	6.30588365033091	6.20432591415618	6.37413396910787	5.98720731517543	6.12018055208313	6.31527345205368	6.0383584784249	6.33991120035406	6.27403459599516	5.53541019814433	5.49951685132958	5.89477486977069	6.41664816347192	5.8449740007328	6.43419275155242	6.07878424799874	6.46845011895831	6.03816571683367	5.87678854057085	6.21286765173865	6.34191222339634	6.3027836109629	5.87762728385968	6.02828073906254	5.95879932415734	5.84569795968098	6.43499614300887	5.63083755125414	6.15853686246297	6.2082655582644	6.08456584586466	6.21819430467422	6.2576170149842	5.90802783252872	6.13560683444768	6.26962147843851	6.06125137581072	6.16181901168255	6.14118715707479	5.8561414562615	5.82594054607724
zeb2	7.48311095393632	4.2897377076933	7.57160139791161	9.04020152420361	8.41817214155116	8.80780877217982	7.85461040420386	8.69980571962158	7.48020950887002	9.05432351827822	8.95007461670328	9.58753296488623	7.97896454991699	8.24102658048663	8.99761873248886	8.396286438176	8.21374299103421	7.92770566104548	8.48077232521613	8.06022366295775	7.70815173784898	8.3936952502963	8.74483031197229	8.92251587558401	8.97477425568029	9.78587264284479	9.06126283332211	0.0549009894449621	7.81635141523394	7.66570365357592	7.68817024569575	8.08219148343354	7.99888053644782	8.03710877144264	7.90373410457301	8.12967412971483	8.11276449203481	8.17759669419906	8.01137823562417	8.21917339414889	7.76374704612	7.94900340853427	8.41639149583688	7.98403420253407	8.54529267535227	7.11723637380737	7.29714122003193	6.39115957576599	7.61268953304558
zfyve26	5.37341261454396	3.46475895530869	4.83705091637149	4.49182328032406	5.31048714585069	5.08859147826063	4.96843110495814	5.24916511852701	4.8000530287915	4.59118762493449	5.56426584617641	4.59496087687875	5.32541062968407	4.40612947724016	4.95133722228187	4.63999389267599	5.32863303247113	4.45244618948499	5.24798062642279	4.48315969350676	5.11976269745329	4.46682677365354	4.68902692402025	5.13297681842458	4.58671232988659	4.54956339795996	5.08476489905972	4.7394191719249	5.11968651472183	5.47920025678895	5.12756753986425	5.16339229739458	5.46044528032864	5.35508140398321	5.17573005274063	5.48187384456218	4.78600431728831	5.27241830793887	4.34603163735307	5.00582119140542	4.76083648923496	4.72941839180816	4.87961961364605	4.46867942831234	4.81978108120503	4.89617577897795	4.58579631778964	4.72100324287791	4.80141881451002
zfyve27	4.57194615261431	4.66807752970887	5.06107476500198	4.55095778045368	5.13216425021245	4.5695946847288	5.08385094961952	4.99869954582554	5.69475906260355	3.59635305848923	4.93053827921664	4.78427143692557	5.13370415535074	5.20409046578484	5.30505789918026	5.16433685400947	4.70120375574562	5.18601687105865	5.23618789819432	4.92494035753043	4.1454616053504	4.36338620350298	5.50037341847413	4.74240052596697	4.90073849296175	5.19954023895652	4.30193532932603	5.13579119295053	5.58008444603429	5.26890282659572	4.89369595315079	5.22931489224814	5.77103571182661	4.77347457207585	4.86613935786201	5.0443916274285	5.6834306258868	5.43914836623829	6.15941977318969	5.58544061478185	4.87659243130605	5.17285442319811	4.79855905032643	5.20422833874487	4.01033532713091	5.4014644884061	5.06068132094919	4.81341196793114	4.77055506649881
[truncated: 26 more columns]
