# Supplementary material for: A comparison of anatomic and cellular transcriptome structures across 40 human brain diseases
Source: PLoS Biol. 2023 Apr 20;21(4):e3002058. doi: 10.1371/journal.pbio.3002058 (PMC10118126; doi:10.1371/journal.pbio.3002058)
Supplement: S1 Data — (ZIP) [file pbio.3002058.s009.zip › Input/Cell_cluster_disease_matrices/dystonia.csv]

	inh l1-2 pax6 cdh12	inh l1-2 pax6 tnfaip8l3	inh l1 lamp5 nmbr	inh l1-4 lamp5 lcp2	inh l1-2 lamp5 dbp	inh l2-6 lamp5 ca1	inh l1 sst chrna4	inh l1-2 adarb2 mc4r	inh l1-2 sst bage2	inh l1-3 vip syt6	inh l1-2 vip tspan12	inh l1-4 vip chrna6	inh l1-3 vip adamtsl1	inh l1-4 vip penk	inh l2-6 vip qpct	inh l3-6 vip hs3st3a1	inh l1-2 vip pcdh20	inh l2-5 vip serpinf1	inh l2-5 vip tyr	inh l1-3 vip chrm2	inh l2-4 vip cbln1	inh l1-3 vip ccdc184	inh l1-3 vip ggh	inh l1-2 vip lbh	inh l2-3 vip casc6	inh l2-4 vip spag17	inh l1-4 vip oprm1	inh l3-6 sst npy	inh l3-6 sst hpgd	inh l4-6 sst b3gat2	inh l5-6 sst klhdc8a	inh l5-6 sst npm1p10	inh l4-6 sst gxylt2	inh l4-5 sst stk32a	inh l1-3 sst calb1	inh l3-5 sst adgrg6	inh l2-4 sst frzb	inh l5-6 sst th	inh l5-6 lhx6 glp1r	inh l5-6 pvalb lgr5	inh l4-5 pvalb mepe	inh l2-4 pvalb wfdc2	inh l4-6 pvalb sulf1	inh l5-6 sst mir548f2	inh l2-5 pvalb scube3	exc l2 lamp5 ltk	exc l2-4 linc00507 glp2r	exc l2-3 linc00507 frem3	exc l5-6 themis c1ql3
actb	6.54390568176424	6.58254697108862	6.38885217035912	6.69252776922107	6.3839387329659	7.26445310957659	6.87659110532321	6.84293509786115	6.30526960794652	6.32379931866877	6.93825155923257	6.59761981292512	6.27292496493761	6.60301872746674	7.74907349705527	7.45937956591697	7.17985625656017	6.51645394204542	6.93743114429427	6.3990669903862	6.30825073632158	7.04130180082429	7.32632377550067	7.3073719638802	6.96784609539332	7.02595222693203	7.07419456580043	5.8829787425562	6.79669002191075	7.40334970681444	6.92702389023334	7.45532763132873	6.88970679344444	7.35731992317653	6.49405057005429	6.78032361768357	6.70152757160521	7.41759154065372	7.26825013351364	6.90404568321829	6.84840335867838	6.69336596118931	6.47143282126358	6.48532506205596	7.09062587477574	6.75690746345032	7.13124611612554	6.2991757749378	6.91743593261159
ano3	1.11564542585534	0.44045580429212	1.64037016973307	2.12236499940647	0.722104343581609	2.48199221933866	2.5044884719306	0.76890171377903	1.46486866224395	0.52682833090582	1.04172239887744	0.422489648374279	0.658107079276037	0.757897220778485	0.765021310169906	2.62104757689754	1.63260171873484	0.516734600011411	3.02913519286239	1.35372143134492	0.595705299086526	0.783825987301694	3.14582905247208	0.698104480805879	0.517470122639164	0.777449594906806	2.71553289330314	0.637697041786165	1.86770261599796	1.91897525283039	3.20151477118779	2.77737510569598	2.996707297392	2.26411875461621	3.24930324910707	1.36589126496864	1.39899139530341	0.642344561710802	3.24607592510655	1.88984333906039	3.24416586617617	2.2897615320019	3.54196663308928	1.85587902002102	0.907497707809371	6.41403882451415	6.02733787191639	8.24842772535721	8.29298114801314
atp1a3	7.45526474409117	7.65004174120261	7.09170799422535	6.71565209284011	7.13124926103704	6.88930516961097	7.68432525229998	8.00326119271187	7.12375136773507	7.00177542262084	7.38239169225268	7.5382686038746	6.87776615396636	7.2376203468488	7.58419476994764	7.16893968404419	7.64109168418257	7.71718738993849	7.56537341739923	7.65950369931731	7.60002412471341	7.82893177049008	7.62996753035667	7.32609585610657	7.66414342648678	7.59238386685368	7.58895227697133	6.45868599037957	6.79019876802991	7.07779098007951	6.87107919210805	6.66066662214005	6.79168156108906	7.12828532563207	7.03819178977864	6.86421523850452	6.97609301337448	7.32898689446009	7.03006597156987	6.98981035277623	6.94974405378126	7.12190725800123	7.16281137334849	6.82488295107917	7.28523966791348	5.33168678863167	5.79848698844491	5.57666667227689	5.53679573111675
cacna1b	9.91775429707576	9.64103567974684	9.9122336868044	9.16707352737726	9.6279936056064	9.39610245178244	9.5762171375766	9.43826694559605	9.32137668570576	9.89933103424589	9.36391613299123	9.13424682957815	9.08426850231657	10.0356914165476	8.8851543904102	9.42508821252741	9.01876531380201	9.13596800365644	9.15300374471153	8.23393546204091	8.93062478847358	8.08582857938441	8.72233475681742	9.04997492291229	8.91612139318005	8.57727486764264	9.05046260206895	9.35180059481764	9.04717062849574	9.34949229475778	9.73136257803278	9.13932324351289	9.00660298851817	9.23411394687447	9.01708941871889	9.21319537612814	8.61847313175739	9.0553525962312	8.90039270245025	8.68118775349	8.60396741192236	8.23175813780547	8.76905282315731	8.84101932810709	8.5008442822545	9.22544273156078	9.12433127745164	9.42159243399634	9.37191776044954
chrna4	4.49614214402351	3.97398756965125	4.88672891142837	3.73770515835804	4.55872235362838	3.25414121000876	5.12229334036127	4.7461072634245	4.17558612150022	4.2760560091111	4.5180419324578	4.03267505113861	3.69708882599303	2.96157204966025	3.96383808943983	2.92976633348113	2.73455222810645	2.12605497990003	3.06497857177702	3.16713005578153	2.0796890477301	4.06651079975334	3.72081108040754	4.4752210788677	3.49317185661953	2.30424553812971	3.94813411061398	3.2633030226643	2.19644871347415	2.80983256557089	2.97345791191585	1.42220126104301	1.39492840868377	1.44248448263901	1.68763406358598	2.24308484482983	2.08595612212418	0.116648849140397	0	0.94540048253569	1.72515832521348	0.742810393767726	0.804873835811335	0.184617867781533	2.47021693526034	1.37950116127447	1.92414905428287	1.36231402718532	2.65496052581562
ciz1	3.26215830375899	2.97479194717779	4.06322007041703	4.30963001484855	3.70440279101502	4.0311471676323	4.36696532051554	4.03920166399916	4.02353268509493	3.35273903666355	4.07755791309226	4.31145225404954	3.99588425735396	4.47511050612687	3.6225410517838	4.16192209709393	4.10652864511514	3.78987080171056	3.91676009183546	4.33067376799842	4.13032410215798	3.995503875283	3.93530566351863	4.12332360674571	3.01730141571428	4.50776610309148	3.24735761228586	4.27696892579881	4.10569877626343	4.49632984718281	4.52383666921685	4.17065265755462	3.52621094519293	4.45679195871766	4.46096124458335	4.23056955954383	4.27656433225738	4.41280103206912	3.873782789255	3.56088366657171	4.01121911367943	4.31314882220332	4.18452937191209	3.65844183847536	3.68460568310666	4.65069265230141	4.17122580590814	4.12465741903562	4.10110131400978
cyp2d6	4.23458568479231	4.13317790343793	4.04335372731599	3.74694819706066	3.5968859826104	3.78914515982695	3.90205547554567	2.99990111790003	4.02990749720812	3.75975859243651	3.7532767479965	0.514913839466281	2.96919208965003	2.9529605551022	3.33632643952755	4.15026725749798	3.93667188492309	2.57894523237005	3.21568204416354	3.02836655954409	4.23270200346578	2.82657370563404	1.27523446269813	1.65248117156442	2.63303068773122	2.36490169336474	1.13377268163311	4.01482833190051	3.29654702054562	4.28657375891657	3.97665886305446	3.86063247919391	3.55804742867605	4.05939882087393	3.53174756226398	3.77929273490954	4.40343361591267	3.41548568852862	2.1956632557021	2.42752145888894	2.34603338246585	2.94300744279365	2.61938180860537	3.13473670140853	2.9404323698901	3.3502745456736	2.43445846998438	2.4720347200857	2.49776798180589
gch1	2.49797282191129	0.412559975392592	3.15200987950589	3.54663104632531	3.57278216787447	2.86701489775901	3.2951964505418	2.88705490278279	3.1744478706473	3.16961861422173	1.82998488275681	4.24041312918763	4.55045026361566	0.678443531554471	4.62414366586532	3.53182776662403	5.31914967954543	3.16036807264841	6.6113367409589	3.91356483441534	4.39063557533358	2.80702156534574	4.46973980485191	3.33297992940181	1.22871519438165	1.05973514652572	2.95870771246371	5.83341566430641	2.74171569960898	3.10670832683915	4.95198430289296	3.97274056171114	2.33087265820667	3.07412644622644	0.916400277032947	1.1070714558156	0.429883532204875	4.18653536319331	1.97209266217395	3.52665716348273	3.81351460373656	2.13211158816182	3.44416582212931	3.53989704998307	3.49676433670843	0.791636161831711	2.05434006224428	1.80744135751115	1.46432788150104
gnal	6.7390073502226	7.70030124329028	7.55898303507477	7.29110771400347	7.51428144741907	7.12189404451634	7.87314767313685	7.9465911981381	7.96829867815923	6.31785430750588	6.90999773265284	5.70937067660628	7.46939558251392	7.60762682813239	6.80648720856905	7.34961948295526	7.66140525292459	7.52662514150243	7.36124713291574	7.53779381818129	7.76228501258669	7.3335136211667	7.64483831990367	6.65693099418698	6.19976645848019	6.73265057719445	6.34680893465664	6.40386719574224	5.10512448328423	3.03521959937595	3.17317583172863	4.22564008511958	4.03943682715637	2.2386049829645	3.9916150281279	3.29563356585907	6.76846472302948	4.3347766348075	6.92106004868687	7.05178405067467	7.24383953418063	7.60724077287769	7.6553726194444	7.31424671257981	7.04269143323555	7.69718998308693	6.37346716192966	6.68645420332263	5.39599588163226
prkra	6.10771255559023	5.61773838367754	5.822263108166	5.87092097472815	5.60430888608387	6.27591906258014	5.35601066474424	5.82731577155796	6.21250786348051	4.74507487186342	5.3763845083376	5.94781878641834	5.91408944654956	6.17486617634308	6.59568058507715	6.10734995960385	6.46201222519429	5.62546455037152	5.82955378719015	5.8268547891383	5.9747562070766	6.32489968924842	5.80260321501024	5.87770253877512	5.94467153911598	6.33414722557792	6.16351483370018	5.99039695582255	5.96779780450988	5.99321421990312	5.62502583010767	5.96351412121564	5.82230619840666	6.22749638368189	5.33681216009801	6.28453819276696	6.18215972877212	6.03174144740963	5.98943083287767	5.8861367398744	6.46366315958006	6.2200809059545	6.04252286752742	6.08269535199632	6.54509390258278	5.69533855164629	5.70845626748898	5.61250495867211	5.6457039639382
prrt2	4.56254784630619	3.10622820159906	4.05203795454492	4.07933612257743	3.56458900858695	4.66394343555689	5.16583787333089	4.06746611314343	4.09692375179279	3.17510474528581	4.1736876086076	3.60800181707309	4.45099226725093	4.17970530738583	4.22651361622454	4.39266479566089	3.85438320716479	4.22119508026861	4.17732943525737	4.59545418934561	4.49050999550729	4.53481376480311	4.05963423629834	3.85703168802122	3.14678374918406	3.39678847550926	3.69063633275973	4.11398222719659	4.20902384647598	4.25676914276134	4.40856323676638	4.08931636184501	3.38293667820309	4.76663809213325	4.8919969268996	4.48081882452761	4.36866359976196	4.45472469739532	3.38679274026313	1.52085819715433	2.99252228164763	3.21434259233521	3.25389867907558	3.47302380853803	2.77384804050055	4.6871612142474	4.32696986171801	4.09032265133844	4.03589095953408
scp2	6.6461580479012	5.69759341580523	6.47848036399308	6.82422928732423	5.62473639460861	6.52485588080554	5.80980233504637	6.27104650047504	6.47919951291584	5.86647307699654	6.27685189858374	6.82896789716677	6.66080272001437	6.05992174783114	5.63992989533101	6.36072314970686	6.00618984016012	6.10716266285748	6.45390223563488	6.24630945917466	6.44851495877302	6.79995452795132	6.33666740074134	6.60549655620801	6.56320573123054	6.62475803118935	5.74854388503981	5.68787757351193	6.45010665649724	6.01290763126136	5.74442215668587	6.04989885235539	6.58830237810242	6.35001591484995	6.39820515627468	5.95109234280309	6.03339194471451	6.18410212883293	6.8570398271673	5.76992483237793	6.37889860203765	6.22032627847925	6.21727240640241	6.27155360203134	5.73243175135362	5.97645804026099	5.89806223716125	5.75706993059535	5.67276334562337
serac1	4.71668730406841	5.09500072360235	4.62435229129338	4.85080308285459	4.06776224579113	3.99351203357765	4.83648650454323	5.20337035760484	4.43983038542579	5.0708298880211	5.08782663882402	4.26612619735364	5.00281661297612	5.60959506386853	5.25661380363899	5.48688714182543	4.77434819749058	4.73329767846695	5.30167371191534	5.52390042278782	5.18705272969645	4.65482396329359	5.86129168341877	4.43602493406821	4.32696103444587	5.07623891247514	5.81880045878027	2.1690570715625	3.85267157158912	4.02956380913397	4.20361788774415	3.87116792665577	3.1349481015309	4.61084364542545	4.26174031425303	3.93296102498688	4.89469650393716	4.76363821276969	4.54248218877479	4.47070323071016	4.66908738691674	4.25677676494781	4.58259381606132	4.09030498357025	2.61044685969171	4.42087162933184	4.22692342222372	4.66472824831385	4.88886277944845
slc2a1	3.0019844141574	2.45694710074547	2.82303193022068	2.82551423690408	3.47454179807326	3.0235433124632	0.244045789640863	1.3113282609288	2.67748569116951	3.71932180988065	3.03767631906008	3.21231475152624	2.60999023180071	2.10204740117115	3.67033524757326	3.82308974711685	3.41625658885813	2.86708069567908	2.34499470974669	2.16790737685541	3.22208219824641	3.33930663505285	3.81120783798634	1.32689711418298	2.64007266453365	3.75058802621613	4.26233814500598	3.18618406181527	2.36445720818586	2.4095197070473	2.81657922810652	2.37931281783774	3.38974116358753	2.01288563829064	1.81713278061516	2.62475790254037	1.22814610704786	4.42339382903112	3.71485101472745	1.62428790633102	2.67157069658628	2.28603266459869	2.20526297117735	3.52799523850324	1.92005730402754	1.99401176621777	1.18599742827816	1.8309743016853	2.16498198105852
slc30a10	2.92626271294984	4.1596592817468	3.53423536796131	2.5658944330121	3.15485995287846	2.30017868947068	3.68839695699913	1.11257316332731	3.66906828322565	3.61702624133936	3.59299485505029	3.59424777002536	4.21922460825667	4.45331385839993	2.99802679908505	2.69552490778197	3.659583835553	1.61302564498513	2.62167514749767	2.27688043698257	2.73972780542598	0.598494203555398	0.81356647143962	2.77296081355524	2.36141925515442	0.665663191889591	3.50896890911341	3.00502950891232	2.23790820169541	3.35987657443338	3.24678715915094	4.23919366897233	3.14010673832612	3.46069364891575	1.95748780971321	0.957257129503345	2.65169834446194	3.94057977301081	4.01563143405886	0.165813443305503	0.845381688684844	1.14734534164731	1.7831995488533	3.02928724817379	0.292987021295205	3.38033184924018	1.53161618552794	2.36995374611422	2.52629402733696
taf1	5.73186993349715	5.44859738515702	5.34313738046716	5.38389640865025	5.25324466464304	5.7045961775622	5.48928377443506	5.65182235817524	5.55803002294636	4.98769968282671	5.42441389871702	5.56787547992354	5.02359114352229	5.31025322179681	5.58222208524175	5.71946466739934	5.89082093740328	6.11661531835075	5.764137254512	5.37907471929752	5.38845407588857	5.25300520624547	5.28273891451602	5.77299146718311	5.26297880089087	5.18763078584683	5.14490455051298	5.87248256966992	5.71454501754665	5.78709729781003	5.83026521324842	5.4715126480455	5.16222494344141	4.83112276974897	5.76253698098677	5.56643464628328	5.29211766226199	5.74204583591505	4.96547401415901	5.56601444916241	5.45296304580703	4.97469082655145	5.42100241698522	5.16975868117729	5.61570613731546	5.74489786618027	5.3833535107985	5.49071965470121	5.27698790229056
th	0	0	0	0.00291393504178968	0	0	0	0.0251545693302599	0	0	0	0	0	0	0	0	0	0	0.00800338822631299	0	0	0	0	0	0	0	0	0	0	0.392467345353263	0	0	0	0.00927879993792728	0.0034348210954712	0.00578712136841591	0	7.10014613499739	4.62138143301271	0	0	0.00210218395386297	0.0444013800308615	0	0	0.00449772769499522	0	0.153168983453566	0.197114667614635
thap1	2.83690394762582	5.27958702084924	3.37089457235485	3.32861892795459	3.27873715598527	3.37379304146042	4.46683150758816	3.86249588258093	3.64497135665369	2.54035836648555	2.70823634200745	0.0325964666291317	4.22969268043754	0.0504700605476401	3.65271854192727	3.16159707820972	2.43679480684597	3.44751641348487	4.09603248224671	3.65581542371002	1.64545881444588	2.67898023295397	3.44382682202718	2.97674054052817	3.69122256385737	1.61441393056041	4.05080159708761	2.36267159665995	3.78692958595935	2.89945055565713	2.00748118415565	3.18060711706897	4.46967442169762	3.36806699812555	2.09958963222176	1.88733018178711	2.57710923523473	4.24512820112028	0.134395958615349	3.13705090227378	3.17985837789549	3.32353376314437	3.58579289937237	2.16234654761353	3.62340887860365	3.06141840459222	2.7797404664592	2.70544632154069	3.04411100158771
tor1a	4.89676067004659	4.687082389648	4.4591280062767	4.20310986419741	3.82470279295148	3.70056577421674	3.59764454974828	4.36526566977171	3.79802591614064	3.73033043827642	4.20500193380636	3.53572662647031	3.5274733690568	4.38823647014223	3.99656884248445	3.71626929513988	4.03144899283417	4.43349820000588	3.73364333663513	4.20112972995077	2.5884963714644	3.05576094038818	3.71453733464052	4.59617836186546	4.19769841521072	3.617476390544	4.11338542023176	2.21202875453094	3.14686711298135	3.98274377454395	3.12457051387906	3.25014189903559	4.09871891018331	4.07598600513473	3.46238346439649	3.69523848367384	3.26720167435526	3.33032690347733	4.6858890725503	4.37382903796274	3.70980802595666	3.34983977714589	3.92813359169112	2.79193537327778	2.8270172933568	3.51073205180423	3.76706414476659	3.03307100091935	3.40839392366369
[truncated: 26 more columns]
