# Supplementary material for: A comparison of anatomic and cellular transcriptome structures across 40 human brain diseases
Source: PLoS Biol. 2023 Apr 20;21(4):e3002058. doi: 10.1371/journal.pbio.3002058 (PMC10118126; doi:10.1371/journal.pbio.3002058)
Supplement: S1 Data — (ZIP) [file pbio.3002058.s009.zip › Input/Cell_cluster_disease_matrices/parkinson_disease.csv]

	inh l1-2 pax6 cdh12	inh l1-2 pax6 tnfaip8l3	inh l1 lamp5 nmbr	inh l1-4 lamp5 lcp2	inh l1-2 lamp5 dbp	inh l2-6 lamp5 ca1	inh l1 sst chrna4	inh l1-2 adarb2 mc4r	inh l1-2 sst bage2	inh l1-3 vip syt6	inh l1-2 vip tspan12	inh l1-4 vip chrna6	inh l1-3 vip adamtsl1	inh l1-4 vip penk	inh l2-6 vip qpct	inh l3-6 vip hs3st3a1	inh l1-2 vip pcdh20	inh l2-5 vip serpinf1	inh l2-5 vip tyr	inh l1-3 vip chrm2	inh l2-4 vip cbln1	inh l1-3 vip ccdc184	inh l1-3 vip ggh	inh l1-2 vip lbh	inh l2-3 vip casc6	inh l2-4 vip spag17	inh l1-4 vip oprm1	inh l3-6 sst npy	inh l3-6 sst hpgd	inh l4-6 sst b3gat2	inh l5-6 sst klhdc8a	inh l5-6 sst npm1p10	inh l4-6 sst gxylt2	inh l4-5 sst stk32a	inh l1-3 sst calb1	inh l3-5 sst adgrg6	inh l2-4 sst frzb	inh l5-6 sst th	inh l5-6 lhx6 glp1r	inh l5-6 pvalb lgr5	inh l4-5 pvalb mepe	inh l2-4 pvalb wfdc2	inh l4-6 pvalb sulf1	inh l5-6 sst mir548f2	inh l2-5 pvalb scube3	exc l2 lamp5 ltk	exc l2-4 linc00507 glp2r	exc l2-3 linc00507 frem3	exc l5-6 themis c1ql3
abcb1	2.05843010551678	1.37317544769211	1.35173856216916	1.778272507823	0.885797447514363	2.07270196836314	3.06195725741058	3.04487738496539	1.98113806837285	0.997021224139972	2.79003027693782	0.346309395846945	3.18393632380766	2.09079992105118	1.92415082575208	2.27336161602754	1.76039001403019	4.24200792904953	2.54094156280868	2.5172789691946	3.12085453978794	2.38949825458704	1.97579854590096	2.05302338152661	2.64622718520543	4.17870667486388	2.67915960263362	5.4253834350584	2.4949081164303	3.04238116162827	2.60504173167301	1.25269721869246	3.25267784430436	3.2095238610048	3.14147333754561	3.83204844975563	1.7132097030714	1.62357145829209	2.59773853556012	4.51541032419903	2.91143637962097	2.26109989806914	2.41312068813352	2.33341743623309	1.77577118207441	5.43354137725378	5.34766601059735	3.17884846863295	2.69466672498409
aif1	0	0	0.0073716386917294	0.0020824534382102	0.0303275599114437	0	0.109224983164987	0.0352733415087644	0	0	0	0.0272394780409928	1.21492055553347	0	0	0.008292425409432	0	1.03183697163119	0	0.00962122101892296	0	0	0	0	0	0	0.0206016193862956	0	0	0.00475390954175152	0	0	0.829517316201086	2.39701076778908	0.908416736548401	2.82199790912096	0	0	0	0	0	0.0205155001949431	0	0	0	0.0162461407332524	0.0117362769030514	0.0691005219049689	0.0154909610718814
ano3	1.11564542585534	0.44045580429212	1.64037016973307	2.12236499940647	0.722104343581609	2.48199221933866	2.5044884719306	0.76890171377903	1.46486866224395	0.52682833090582	1.04172239887744	0.422489648374279	0.658107079276037	0.757897220778485	0.765021310169906	2.62104757689754	1.63260171873484	0.516734600011411	3.02913519286239	1.35372143134492	0.595705299086526	0.783825987301694	3.14582905247208	0.698104480805879	0.517470122639164	0.777449594906806	2.71553289330314	0.637697041786165	1.86770261599796	1.91897525283039	3.20151477118779	2.77737510569598	2.996707297392	2.26411875461621	3.24930324910707	1.36589126496864	1.39899139530341	0.642344561710802	3.24607592510655	1.88984333906039	3.24416586617617	2.2897615320019	3.54196663308928	1.85587902002102	0.907497707809371	6.41403882451415	6.02733787191639	8.24842772535721	8.29298114801314
atp13a2	5.73980618483432	5.15281494309124	5.00044719274695	5.35875390147766	4.71276959822133	5.74673136111909	5.1779401836853	5.11086700277636	5.50987671656008	5.19650837001021	5.78672240402323	6.57405282509253	6.0174921495213	5.82098832549738	5.44827828199154	5.66308861193892	5.95664664794239	5.94373141521842	5.4819880052084	5.73003302965005	5.42707360203475	5.95268598965622	4.80860962712057	6.17392042686921	5.87954217038484	5.28561474474035	5.95610447877293	5.54119336291429	6.2351363775762	5.92760826770362	5.62532914501772	5.20617608365631	5.53860902931694	5.78239029443152	5.59033026102746	5.62091934018476	6.3140135522269	5.99307548823539	5.13545478056179	5.86292571700014	5.52195847699105	5.62833675023112	5.56804830580502	5.58885207852625	5.62940075858632	4.76694460989296	4.82982555886078	4.63524043219383	4.79378352374669
atp1a3	7.45526474409117	7.65004174120261	7.09170799422535	6.71565209284011	7.13124926103704	6.88930516961097	7.68432525229998	8.00326119271187	7.12375136773507	7.00177542262084	7.38239169225268	7.5382686038746	6.87776615396636	7.2376203468488	7.58419476994764	7.16893968404419	7.64109168418257	7.71718738993849	7.56537341739923	7.65950369931731	7.60002412471341	7.82893177049008	7.62996753035667	7.32609585610657	7.66414342648678	7.59238386685368	7.58895227697133	6.45868599037957	6.79019876802991	7.07779098007951	6.87107919210805	6.66066662214005	6.79168156108906	7.12828532563207	7.03819178977864	6.86421523850452	6.97609301337448	7.32898689446009	7.03006597156987	6.98981035277623	6.94974405378126	7.12190725800123	7.16281137334849	6.82488295107917	7.28523966791348	5.33168678863167	5.79848698844491	5.57666667227689	5.53679573111675
atp6ap2	8.23889603186205	8.66446502701005	8.26934379192284	8.0210427551725	8.13975643585053	7.72296910396622	8.10013477853561	7.90703377598612	7.74643034343007	7.61457874428796	7.91679458750893	8.40878547123957	7.95612398667998	8.12788338777378	8.23791514314389	7.50849528689641	8.3985395628659	7.56434539352733	8.27890338272008	8.2084745354854	7.27085631478282	8.15506825574675	8.35438260190311	8.34318735916416	8.20151056035995	8.28963244791334	8.17236369860793	7.27963481534005	7.32767667684128	7.45182886523038	6.75175090865297	7.66421935094949	7.63664390468014	7.78621276833161	6.39033733963064	6.61213115253629	7.14115757926725	8.36027713449912	7.21297926979126	6.05345132918624	6.79256829411069	7.2331599541707	6.71682974788893	6.53302877926403	8.02626282095026	6.21055524173084	6.86275921442955	5.69477324001331	6.53382884570102
atxn2	7.26563473544571	6.83655158082934	7.04553252481403	7.07055248060482	7.14952460219466	7.17850650684765	7.36894116885636	7.44885883889641	7.34094674657713	7.18982752331884	7.35464345168562	6.93520041656649	7.41142116103104	7.69664210096609	7.12215086907193	7.67054720203475	6.99743919913152	7.5428515688106	7.09301077928916	7.36688257057226	7.4081335463801	7.63586102257991	7.18567232329059	7.1235503259761	7.34706854327388	7.46877227552691	7.34651461961393	7.45663122170664	7.37467436593479	7.8796383834016	7.92198728139614	7.38149623046874	7.23503100600934	7.9435041126953	7.41634406806123	7.4106828425538	7.2007328755796	7.29683088121539	7.60133847215334	7.09079098851342	7.25411024187472	7.44013746305022	7.3711868153789	7.2514918786452	7.1240623617952	7.18254531944446	7.04082011878556	7.10818465162687	7.04137113139306
atxn3	5.88345122122994	4.84518341430062	5.45987616252143	5.64215280443136	5.84749613434357	5.61132791590808	5.90668331353086	5.78140797742416	5.76057598675846	5.92315869062581	5.70498453231954	5.33943886527602	6.00383472210422	6.17551981072761	4.9028116257506	5.19644337830617	5.73560584468414	5.32612887186605	5.49726426306898	5.55993623920917	6.06956297661625	5.65202407003938	4.56564347782367	6.02339508997852	6.17990570713984	5.6050489047111	4.96440741219113	6.21719775103801	5.44916218476751	6.03756715978738	5.66543626272974	5.1632471242945	5.44422344411956	5.23596021543411	5.93635573203009	5.67754996086161	5.23456684734969	5.07227304734529	4.63356605709516	5.41629221090552	5.78705209789994	5.32958647640625	5.30675073651324	5.01211228421069	4.43053819084669	6.22087163779343	5.79088930418856	5.99322599701659	5.97838602356996
bag5	5.01170467492772	3.62038805557163	4.4677504317743	4.84313279482387	2.58562694920377	4.35293750923557	5.2678940677921	3.48545091482385	3.39757216694748	3.67334746681799	4.78315189606418	4.94432754877993	4.12417144848888	3.65895520743301	6.11597589448265	5.48417848484175	4.97301777510002	4.79502593236001	4.98268575170874	4.38147041229818	4.82565468015989	5.06909611946479	4.35528272647797	4.14117027306543	3.95607450007571	5.03241135073915	5.19898765794268	2.06739641186522	4.41236254108498	3.96469518137611	4.19393689493317	4.06527545326993	4.55401417626233	3.9036081956532	4.0793534472659	4.46206541034358	3.28395806140819	3.75259382516625	4.01551264496592	3.97666653322892	4.28085909190798	4.10624830571115	4.19887230076656	4.66933699098044	4.71726629670246	4.9090467744306	4.93347293023683	4.60415917590166	4.60276115098804
bdnf	1.60411931288736	0.117013517461891	1.13183785473556	2.63132239368278	0.042137667795433	1.50513302979316	0.00977989723489728	2.12267260619123	1.21933931305139	1.06487949793565	1.48449520547375	2.35275486830681	1.29699318809705	0.0385364110629384	1.02701608135321	1.15627234788961	1.87623715869358	1.89468380011402	0.0589226894715549	0.714730063986588	1.49582287947894	0.0528839998702486	2.92854447939007	1.65000417840232	1.39898014001586	1.80490754275535	2.01005623954917	3.54910675008511	1.67654785338106	0.457229028671912	0.417435536216551	0.305926644883062	2.04598640969415	1.92606147285054	1.13662258592153	1.36260156930674	1.0458083422295	0.957046065069894	1.24019747271488	0.0601359907939103	0.641930626211981	1.5513572816801	1.98800834950229	2.48548935041511	0.11573505725042	5.03944109731091	5.96570171501544	4.24158082552557	4.90216397541218
bst1	0.135583803676155	0.424890203491973	0.96286804997328	1.21672950206281	0.15796561466305	0.700456133697735	0.214808082987611	1.56062839017507	0.123111893811037	0.21455996101427	0.132660684339613	0.121417813634804	3.05580328931894	0.130991619842662	0.451455260465586	0.461086840683221	0.0575081382579898	0.532738788073284	2.48806209564234	1.67461331062942	0.168174945193512	0.499200037514644	1.11795713726961	0.120766851286629	1.22328345136329	0.153872898013108	2.30609549759907	0.0549009894449621	1.73799369186879	1.10908819700629	0.197824814198959	0.899717796274859	0.114497148177194	0.71655423260531	2.43459090454985	0.126256271902021	0.0987963530066087	0.812538000041572	1.57193862626231	0.631919003807953	1.05662664904439	1.07283485483765	1.71745895381093	0.105112647858283	0.0897104852788705	0.997574530367098	0.974418121564555	1.41753967903771	0.665570950159272
c19orf12	4.38630326573344	4.32013578957473	4.73180194141081	4.61965856480324	3.91007572160033	5.12024114589155	5.29376472503906	5.32996183846914	4.31386266798006	5.09436509574717	4.91720109670461	4.10252940833618	4.33950045787336	5.862979760349	4.32026803365445	5.33509873466867	5.11685086900328	5.04849555356835	5.00815093902347	4.77023108621593	4.86978985015734	5.05770938813593	5.25376751800155	4.62401121775513	4.92224676691962	4.66715759968956	5.41788333254765	4.36332684892901	4.62543723728016	4.91296868826117	4.46105887374095	4.47966923447256	4.96897569613164	5.04368840770268	5.03666399055738	4.70103156779285	4.69689220654848	5.56463884232467	4.57221519027012	4.14468675795284	4.59611479071863	4.65681264762857	4.46606038390089	3.63718380805308	3.44856933098215	4.53114584371821	4.67175259505499	4.713228826196	4.70127910022954
c9orf72	6.51660854341754	6.08796902701428	6.22498087924944	6.22425314538886	5.28840487683402	6.20237625877807	5.73931552899653	5.68401782542318	6.07456838977289	6.28433774322089	5.68008860633374	5.97602737252714	5.97321527071997	6.20350800947053	6.67021159261664	5.65329518389197	6.51586452095882	5.91956562917887	6.36949436641185	5.61063468292464	5.82085771585695	5.8494281345905	5.62124393130837	6.00321717325342	5.77229367199789	5.83937979573107	6.17326220421215	5.80802436296219	5.72373246290872	6.06853393299387	5.2513901213899	6.1446176492065	5.74972164764165	6.17390280082515	5.75120179087666	5.60598122704088	6.33561441382933	6.65236621890119	5.8964164082794	6.13272443335124	6.04809336603259	6.27774680105224	6.05746588569898	5.75791764208153	6.54289015225022	5.50526572982893	5.97156738086848	5.62420509369744	5.58446277823397
chchd2	5.92644568330648	4.92438830077867	5.41635572299604	5.78690264071597	5.83949380994674	5.29962785025137	4.86714181620113	5.30850286002139	5.30540004040067	5.03738310062342	5.62990707079973	5.68640751937875	4.38806620695048	4.53406969763128	5.49898543358321	4.7423646835928	5.32868103016187	4.41045915327239	4.99106283164583	5.46350606359753	4.77275716346836	5.55035524253001	5.49144972653126	6.09176794804252	5.6027534915619	5.35493695047173	5.81983369567096	5.05662471047957	5.18080348263796	5.52932622341444	4.54401607545055	5.30468771732746	5.36245375740774	5.32430297919301	5.30001863102641	4.56033650304814	5.70886123769553	5.39883123415453	5.78397989001944	5.28635888931207	5.36915760077778	5.3753543564195	4.84233425051662	4.70665431731318	4.69141579653844	4.9140281966469	5.07968530716798	4.37081781008462	4.7885917549104
cp	0.0694455076673501	0.970619889363244	2.00085274101563	1.43501939000082	0.363169544973493	1.97740966239137	2.61426823577145	2.1239819843208	1.32364820134786	2.02478009496809	0.0907786413691294	0.0567603336813218	0.572319500644987	0	1.61831946728112	2.46552588425443	1.54700665627895	0.447405822586277	1.18226840894377	2.00146852218471	0.251982615977382	2.92866697524309	2.76368307687634	1.00286386568274	0.34212160115974	2.23752028630253	1.14707773695926	0.0762496972462365	0.0317517054088616	1.93570539428311	2.05776400249199	2.87908519516603	2.00647601832569	2.53924409079008	1.07087426053195	3.28618820678156	0.0131841893180255	0.0994141259902752	0.0607643695285744	3.28690749151385	1.10461598013659	1.59136084676295	1.9374326036632	0.461195415613304	0.466785335665447	2.2507824263622	1.23304387344087	1.45204657381663	1.47612288089945
csf1r	2.62258222829742	0.562870802867461	1.18783402209792	2.29853160501505	0.170476979960973	1.89827565348503	1.85761927310268	1.1709714029175	1.92328162463908	1.79611108839513	0.670406247741371	0.25200462860198	2.15754253436928	0.270986083178193	1.06904985091413	2.23809278384948	0.836616369414907	1.02909455818166	0.390234658003352	2.17711274784138	2.75795034750375	1.15027231769524	1.13093079736231	0.632426223838093	1.2015014595977	0.234583171103854	0.357963174629986	0.0531124767096501	0.909630528494637	2.32893740053407	2.54791790601617	1.79474452838982	0.898539969760111	2.14983259279311	1.45723408003107	3.48893838887688	3.06667345406323	1.9373635727098	3.59952828445139	2.14331089078032	1.34772794310218	1.9790296617485	2.73056276450489	2.07820206202879	0.169523632739051	1.47568245008592	1.26522177802213	1.66338459524277	1.18784143154183
cyp2d6	4.23458568479231	4.13317790343793	4.04335372731599	3.74694819706066	3.5968859826104	3.78914515982695	3.90205547554567	2.99990111790003	4.02990749720812	3.75975859243651	3.7532767479965	0.514913839466281	2.96919208965003	2.9529605551022	3.33632643952755	4.15026725749798	3.93667188492309	2.57894523237005	3.21568204416354	3.02836655954409	4.23270200346578	2.82657370563404	1.27523446269813	1.65248117156442	2.63303068773122	2.36490169336474	1.13377268163311	4.01482833190051	3.29654702054562	4.28657375891657	3.97665886305446	3.86063247919391	3.55804742867605	4.05939882087393	3.53174756226398	3.77929273490954	4.40343361591267	3.41548568852862	2.1956632557021	2.42752145888894	2.34603338246585	2.94300744279365	2.61938180860537	3.13473670140853	2.9404323698901	3.3502745456736	2.43445846998438	2.4720347200857	2.49776798180589
cyp2e1	2.69427976636528	3.47882122639305	4.22497294583484	3.18615766130928	3.86967162743588	3.14515535128362	4.5301569885075	4.03056439019207	4.26181162076406	3.27303445798746	3.73545155391276	3.84120831503549	2.85645173607123	4.83539801650035	4.13028571739483	3.8687735979783	3.08886882262922	3.7805274970155	3.29052980787965	3.34324150337535	4.64994230512016	3.23354574752895	3.90762919140663	4.36030198013234	4.2940675492185	2.34493787923834	4.08753489188471	3.39319047682704	3.81248521021461	4.29369102149452	4.18840295902968	4.19167085350849	3.67054216924204	1.72309505100001	3.55685925368572	3.02452568297018	1.53816615362921	4.07584064619194	3.64938210984765	3.0148266237231	2.58264388190122	3.55664354994716	3.96085893822284	3.31951996517574	1.63724650583439	4.34605763505857	3.48509301332751	3.70599418359261	3.62229076035169
dctn1	5.30153130943242	4.39475243585013	5.52686963263577	5.44457383456507	4.63480131167512	5.3525339302438	5.54510691071922	5.48576707629661	5.72152060196291	5.15176702217246	5.33562769111089	5.7890641518089	5.83450396264983	5.98565730119974	5.74470556174725	5.14018793362379	5.92955214754638	5.74029948170242	6.24321480878428	5.56666600998489	5.91030453570634	6.25335142455375	5.63286228864563	5.715283409268	5.4939437706888	5.26431529589134	5.8199407984919	5.7880330749566	5.500722320287	5.36246220534415	4.95614918829217	5.43854369101511	5.16911599981804	5.88619176282547	5.23184526552477	5.51191533948808	5.39113047598329	6.05947298935679	5.81324623562385	5.44732485449978	4.89890351853052	5.41890150087294	5.43409730824729	5.35442025392851	5.32597185819888	5.67809183783572	5.57131242885958	5.25131407769961	5.37142141671127
ddc	2.09414496770386	0.169287022482207	1.07865715185861	0.531243673908926	0.21785032770437	0.64771826948704	0.623326185247021	0.226352217047428	0.267905847576876	2.04692449158696	0.813963210145992	0.23553125660021	1.01370491946326	0.285222372386733	0.262558418294669	0.990137116012827	0.224864511764058	1.35320355662243	0.190726428525697	0.23984323463267	0.954402442819839	1.14780014635319	0.150634512814965	0.100060649769157	0.241164221732909	0.21622943011862	1.91507267211249	6.20455134975059	0.146122330049194	0.467979130056927	0.495734667370802	0.857822564583852	0.189976735022539	0.387583152628888	1.67679972590937	1.14444862308059	0.290463520070542	2.4450805872177	0.685025905353172	0.155186782801749	1.06506923822631	0.542825852133621	1.6638288736972	2.13157380621058	0.18134219319481	0.538061652910009	0.392720408769348	0.659511724201398	0.462112685549536
ddit4	2.20594726520408	2.88449664551815	2.41452872071555	2.96662161358176	1.16405540210853	2.30625978661915	0.623151740780562	1.73237607872803	0.760133756074282	1.4238126725559	2.33919661688442	2.2491883880229	2.70134072605285	0	2.13006388232726	2.64722312291774	2.002406808692	1.05932952486473	2.62934242505639	2.48388725579396	2.93629175241508	1.21897770183852	3.41773048235993	0.342225903239362	2.1515951761556	0	1.71591515354115	0.658788207790754	1.72628261403206	1.87618064425627	0.89915271736177	2.1340229877639	0	1.73402315349167	1.48738891783717	1.32085055915687	0.249097948056751	0.0306904327976708	0.354152091687529	1.36363936525474	2.06744520311355	1.758420886522	0.559476747425489	1.07534080671865	0.408902001682698	1.06140290767646	0.280871411995094	1.31189728588309	1.51779230980444
dnajc6	7.69977820874184	8.10467746150426	8.08287456111781	7.9017712270244	8.02406317616772	7.84729298270138	7.9623882492467	7.10751286707268	7.88506409647317	7.40153125058607	7.51359295128966	6.61227694107717	7.7166393386539	8.13501511741086	8.35556840059108	7.83349956323935	7.79767652332021	8.06153402370694	8.21980190849406	7.92215899098529	7.44485829771868	8.31062796736489	7.98175029706566	8.37770456775644	7.82722258951241	7.76013992568541	7.82705399659651	8.04960057513813	7.9507478392642	7.68985725113874	7.84890021166221	7.84668515482177	7.99797824179427	7.40263381316067	7.66526067476795	7.66210314843353	7.86575838249544	8.33665025534501	8.10884552001272	7.75933677199948	7.80292698202208	7.68992730208409	7.60229609370056	7.7655921613007	7.18630414267471	7.57190909065311	7.81403922460532	7.60886958036004	7.81194618619364
drd1	0	0	0.927526591828353	3.93073957993495	0	3.62181707197178	0.612211566869704	3.45639751815883	0	2.3185169268753	0	0	0	2.2640138375536	0	0	0	0	0.324244829336885	0.00418990043636004	0	0	0.0121599843182465	0	0	0	0.0206016236530151	0	2.58221108517527	0.636828199767556	0	0.00745608744927735	0	0	0.370220345314817	0	0	0	0	2.00921416476758	0	0.262953684788064	0.0538714302231667	1.14542857486666	0	3.55026960262471	4.49919151243152	1.97032303548195	2.81640818665404
drd2	0.0624945395945811	0.330947777623237	0.646945694357769	0.638524416073102	0.0746460956981202	1.05404911016563	2.10766048462726	1.2172285506252	1.96486059033256	3.14773110133042	0.0541786888220044	4.4755788325604	1.49144512913291	0.0487273299365684	1.90445054798738	2.02265141988358	0	0.719919012065572	2.56824136066058	1.89166734793518	0.181001918072081	2.3945004557692	0.488301869212701	0.828982927749978	3.25252085978454	3.47975087122272	2.33461628366248	3.34030499063222	2.16027443765285	1.42794950943381	1.64361134942226	0.035321742559783	0.479970471922103	0.0760759953040631	1.04050904003532	1.79490647599768	0.0473219194103573	1.21117651425911	1.15139603476009	0.100798607913686	0.0308416429118003	0.172659527757092	1.15942875094695	1.82350170900832	0	2.41187977727802	1.12470505932657	1.94961042181087	1.91648654262934
edn1	2.06303196011077	1.46368423823797	3.07605095502081	2.02131402117087	3.29751760341738	1.9592923363464	3.04991952873602	3.39940366759768	0.652914033752032	1.38423672595357	1.41723930769924	2.45248624011475	3.25548085403337	1.04258896066761	0	3.08259945644861	0.0627521451913969	2.41312595915603	2.959423160163	2.11583486157753	1.69094708299622	2.14587499145212	4.77185618832124	3.02590440058148	0.897770480855752	0.25459630442259	2.04554165289935	1.35264807612442	2.14367019823149	4.06984073756944	2.86693701567313	2.61268044987629	4.05125808515116	1.68090108999649	1.47680537586032	2.80482606981451	2.91093949347752	2.27038936946072	0.141722138022986	1.57604208684494	2.68337197647557	1.75629168723576	2.07771983681281	1.62691179129456	1.2919973576685	2.71280709173283	2.08257144320778	2.76726890727165	2.77293910466011
eif4g1	4.17613126291014	5.2677567389591	4.20715824855836	3.91681646801306	4.19445370968852	4.16910299699377	4.10464933091903	3.7319301556409	4.57765266376524	4.12425967319653	4.52868930124731	4.08975923603289	4.05573593278595	4.95836903308728	4.28437362576132	4.54719384035088	4.23182866889466	2.80283852918774	3.53060610354119	4.39661905428835	4.27826568777763	4.82589138697159	4.65324807585704	4.01907675584662	4.06860544598545	3.62450226956197	4.81654895892112	4.09411163963471	3.8566102684172	3.87631539719857	3.30519159677144	4.6030675451517	3.99555205080151	3.57300275551891	3.70842937873962	4.06788841108241	3.72313873620319	4.04360676576155	3.93529269290674	3.64132449712273	3.64173707526994	4.21495590339122	3.79190496537763	3.91188304787033	4.67057185192849	3.55860212294529	4.11089077803034	3.46904073389992	3.72862841326406
ephb4	0.226499651658034	0.167784378287287	0.359005733750598	0.319913032257818	1.06909808775775	0.788890387587167	0.405213529698891	0.770826171208739	0.464111467462367	0.292208561576673	0.1791566069466	0.185532689248112	0.414895927881996	0.365983957913105	2.12704957996349	0.664656499447999	0.213387101122509	0.207219686747171	0.772028784765967	0.357331741053344	0.340477499301235	0.875988786679368	0.204611018810985	0.222662633421034	0.239805922576734	0.371490838285584	0.206486194209752	0.259521257029544	0.218550690077023	0.34457265153897	0.266409007333684	0.749012014085547	0.195074657443367	0.332617889476646	0.482060495894612	0.38254563520489	0.282272543511687	0.14432495911642	0.767895523915458	0.806395911919734	0.168425101579043	0.752448548136077	0.380577525381721	0.186616044690066	0.342211097373793	0.240153471319249	0.181328528767415	0.329977878142894	0.229981979982615
fbp1	0.147110244400914	0.238543683848297	1.13803872990039	0.664605332261364	0.128721328267577	0.269807911058366	0.234967824846769	0.21463678417776	0.195619656133547	0.193620358115028	0.373153738051085	0.134486975800958	0.200081213012011	1.23003815174781	0.132949914518224	0.128213080390407	0.241931659120513	0.282734612522879	0.649074513706616	0.275847047578804	0.347988285063466	0.103290964500703	0.280916452150724	0.204272319129971	0.193704485435857	0.184974005200534	0.321370575979134	0.248414679411758	0.310775888311454	0.292133403629164	0.316359685635998	0.191461721682828	0.253800838558795	0.295655513059648	0.407599116852868	0.656208690677226	0.352898731917009	0.152786440153883	0.34726762164127	0.241767174638081	0.450446501818099	0.252650513865759	0.882864583361631	0.221372392825096	0.426788539083598	0.444574884057994	0.492356405220725	0.462736187891502	0.564110941574029
fbxo7	6.19145645016164	5.18464131978449	5.37559276389645	5.31754683695287	4.94884470214591	5.18786076241187	5.18153950823834	5.02727748584425	5.55372696768734	5.70506307569979	6.16545715711254	5.57395553533756	5.61583353081453	5.54234751885247	5.80531515877751	5.01120891406739	5.46154263799141	4.95157380791551	5.33037984471481	5.63534984605085	5.19349539747154	5.37341853103476	5.54836664612405	5.45682979977499	5.01343546026896	5.48498718904545	5.59284569031264	5.65590218048437	5.00227675902496	5.70736603491145	4.96973669755917	5.50851897661261	5.22938373156774	5.12970257408993	4.30058941287617	5.1581095682347	5.4764072877238	5.48058213109296	5.3908262109874	5.35207874765937	5.77064486606334	5.37729973608183	5.41982605362776	4.95875638929395	5.8221004245318	5.4965153982651	5.52974756082361	5.22207190133615	5.5423388508101
ftl	8.11369091561108	8.2882215033462	7.75948936519626	8.0135484057813	8.15063897794503	7.77027987187075	7.76359282953507	7.54921694863674	7.63709563070179	7.80998679095034	7.63115304090822	7.1129686325043	7.33513725787826	7.98744627761483	8.13324513724793	7.15119751788388	7.89224365218843	7.4792221523603	7.52588619336468	7.50451949555486	7.58742605213194	7.71621345358602	7.95136544533975	8.12870561730044	8.04766554378025	7.55272342327672	7.75185351913006	7.53334974688363	7.90839532300959	7.57937967877631	7.09467396437755	7.52689543192696	7.62974573094524	8.18569501690635	7.21310519197185	7.55412197220826	7.65679365980493	7.73335128979872	7.53242723026336	7.51846393090878	7.61597084134808	7.83587330625623	7.73931718557469	7.43891383206842	7.47852720207926	6.76922996583717	7.11693869689184	6.69261243324023	7.20764369589892
gak	4.37125307643273	4.76123494838697	4.75003386850346	4.4586652784948	5.21632917679638	4.42419935072561	5.55284864904492	5.05592935543342	4.50542445489296	5.40124871894649	4.65592902015171	1.90460047221329	4.81620903039372	3.95648828086463	5.19799886905963	4.31549978888584	4.84689974067222	4.46018464004702	4.78899885210611	4.61832412217152	4.90753125038763	5.00366339701894	4.31592359940404	4.77734348870303	4.60815633457815	4.31996982274956	4.95323236121288	4.27939462721792	4.69203801521699	4.9735203580723	4.88323076673302	4.42657513560321	4.50058148992859	4.79940757576836	5.28598909140014	5.07489140498364	4.79996519661103	4.78783847880758	4.45616073390431	4.92895903093312	4.04301870671285	4.72742587926892	4.66008228748131	4.39587004401326	3.66712096836165	5.47910290317945	4.92865006976087	4.98343464121123	4.83522811925015
gba	2.40354836876991	4.4473887588139	2.97760295209464	3.12156708817813	3.66726635024326	2.8800617269682	2.50776850276685	2.05838778686496	2.20877256489571	2.48749660356037	0.479013385104448	0.289799604051612	3.35589973038085	2.49421673263601	1.26499656682228	3.15531600622206	3.60846998616194	0.152948529342698	1.30341645054231	2.52700759543594	2.03387337982877	2.8168278800461	3.57629338429645	3.62928523551168	3.01238642833508	0.384342284947481	3.30970767000192	3.63883594432449	3.33340733728838	2.57521525534682	1.22856868171583	3.47987303320749	2.93539770869876	2.69799790241209	2.20987065433443	2.51743657056637	1.63390601022844	4.23035065912998	2.93941049739584	1.68748696414411	2.50723001552155	1.87850588214467	1.90854939492454	2.64193484080351	0.332034574207297	2.50684967817724	1.85668490081883	2.16412843105403	2.56809384252625
gch1	2.49797282191129	0.412559975392592	3.15200987950589	3.54663104632531	3.57278216787447	2.86701489775901	3.2951964505418	2.88705490278279	3.1744478706473	3.16961861422173	1.82998488275681	4.24041312918763	4.55045026361566	0.678443531554471	4.62414366586532	3.53182776662403	5.31914967954543	3.16036807264841	6.6113367409589	3.91356483441534	4.39063557533358	2.80702156534574	4.46973980485191	3.33297992940181	1.22871519438165	1.05973514652572	2.95870771246371	5.83341566430641	2.74171569960898	3.10670832683915	4.95198430289296	3.97274056171114	2.33087265820667	3.07412644622644	0.916400277032947	1.1070714558156	0.429883532204875	4.18653536319331	1.97209266217395	3.52665716348273	3.81351460373656	2.13211158816182	3.44416582212931	3.53989704998307	3.49676433670843	0.791636161831711	2.05434006224428	1.80744135751115	1.46432788150104
gdnf	0.085303682357434	0	0.00341489290426337	0.9016144208103	0	0.617776978531163	0	0.00735223129926303	0.00825800306841753	0.053109100454335	0	0	0.0102000867925294	1.09568612784438	0.144861296055943	0.161801640380454	0.618177499067376	0	0	0.00741387732376043	0	0.0118519376497003	0.0102211792237162	0	0	0	0.0568958532923892	1.41789935423198	0	0.0203746561487606	0.0109451098716968	0	0	0.0154730813374628	0.0980106279670404	0.0394705560318117	0	0.0250212002949853	0.0230467274177019	0	0.426580243916959	0.00402426937828557	0.0276070942061057	0.164971835915906	0	0.0747485408212642	0.626001237651089	0.0701732784376543	0.0184205582807265
gfap	0.453403307448323	1.95540112210017	1.36404679776557	0.478139392557109	0.0995650522935939	0.852050685281763	2.46413093554479	1.68095270386395	0.280293186680012	0.856127280813074	2.78562779191974	1.89008381167528	0.0427220027354505	0	0.0219601998729294	0.308115294390218	0.722069639835417	0.0625821400524038	1.13578509687771	1.04565805189116	0.0612168418228318	1.6302186639317	0.0338649315527465	1.62714789473761	0.0322576333753409	0.209782655552715	0.0861719581899201	0	0.626827245386141	0.385927813065043	0.956796698986635	0.826818495892821	1.2352996586244	0.155222125337729	0.1680510256505	2.4924749292903	1.01682542791587	2.95053553803468	0	0.103797286304725	0.0586065988021303	1.36568348463564	0.0499334649615443	0.980349509974545	0.0700400572367361	1.07100975943074	0.0381493279469412	0.900336219746855	0.175632041542813
gnal	6.7390073502226	7.70030124329028	7.55898303507477	7.29110771400347	7.51428144741907	7.12189404451634	7.87314767313685	7.9465911981381	7.96829867815923	6.31785430750588	6.90999773265284	5.70937067660628	7.46939558251392	7.60762682813239	6.80648720856905	7.34961948295526	7.66140525292459	7.52662514150243	7.36124713291574	7.53779381818129	7.76228501258669	7.3335136211667	7.64483831990367	6.65693099418698	6.19976645848019	6.73265057719445	6.34680893465664	6.40386719574224	5.10512448328423	3.03521959937595	3.17317583172863	4.22564008511958	4.03943682715637	2.2386049829645	3.9916150281279	3.29563356585907	6.76846472302948	4.3347766348075	6.92106004868687	7.05178405067467	7.24383953418063	7.60724077287769	7.6553726194444	7.31424671257981	7.04269143323555	7.69718998308693	6.37346716192966	6.68645420332263	5.39599588163226
gpx1	4.91080858365019	4.57079466416759	4.23821960387645	3.92347334625178	5.2122725987243	4.16482118682268	4.3030763219061	4.67775002423203	2.49943288242209	4.37698773503839	4.31918747463755	4.95648335560079	2.87947542633645	3.77921012359421	5.39394657622405	3.85067812685075	4.81326783388163	3.11473531497603	4.23428379627403	3.79225160494331	3.83226521724966	3.79526771469281	4.71258169456856	4.83913917407213	4.4765046937872	4.83165879414111	5.01352590671322	2.01525491131908	4.21668440535186	3.40585720276243	2.98100230837993	4.60500153828737	3.80111197991085	4.3333852327188	3.39283120551554	3.20375431832125	3.45151182057721	4.25740458917319	4.65893190759278	4.04238772847425	3.992280804443	4.2040693316658	4.19990598362801	3.82103227478633	4.29806447450453	3.65143004396307	4.13054066357394	2.75995751079042	3.50030084613749
grn	2.92024965659653	4.35256264075417	4.07526434709253	3.28814059098105	3.78694413492732	2.62906303820122	3.59571405807853	4.8037140704838	3.02538003202331	3.44470482976489	4.59389106585519	4.63757912234638	3.53110418687811	2.95247838778888	1.96843474540158	4.11985298288894	4.75482578555555	4.03094613697063	3.24242735989354	3.67745276593745	3.94251431767158	3.61773444661632	4.11685344675001	4.02569531094631	4.5106838573067	3.269384498684	1.97137432911794	3.00996446778664	2.88560657574143	3.79194645970084	3.47451755354392	3.43859932517576	2.82555160294226	4.42900448005569	2.42943975050106	3.23111010091933	2.82848657380121	4.67994191319742	3.21015161699483	3.87392370889661	4.2615104308264	3.14419618016939	3.24549794460066	2.7340813624771	1.60338777990266	2.61111122358976	2.70559224705308	2.5585098591183	2.82429169539246
gsta4	7.56054688003473	7.41492219958409	7.27724746596494	7.47181920442705	7.14459978925231	7.6867876523503	7.76337037141959	7.46909140968581	7.33309172994848	7.61733585552934	7.77278271913204	7.72296859619435	7.29492484550059	7.21951671858913	7.8398153226734	7.73180544716993	7.46785872223299	7.24630930182045	7.77561946196585	7.17389257586648	7.09996808599038	7.48532352199836	7.56057228895159	7.36735427622225	7.63663085174032	7.71561616064231	7.39017023411351	7.61170859134482	7.51698286436106	7.2401335563349	7.08177894537767	7.66942270111929	7.22637749572442	7.71385251014793	7.39662830162839	7.51960034281259	7.82452783940859	6.92327348369427	8.22968728936145	8.09874701196885	7.60792396011307	7.63753269667449	7.68472307877862	7.61243493954734	7.32254517750037	6.93869659303511	6.74480141907153	6.80600800527178	7.02638312927452
gstm1	2.24193465107111	0	0.906958435305087	0.963970185205189	2.7645419282339	0.846463051646047	0.0696609815320391	2.55986392424423	0.0519190039641211	1.36012233863571	3.20862772693684	2.41957664918037	0.321726230416841	0	2.2243500313128	1.88695323794345	1.6982551742288	2.18460300301285	2.70845260568664	2.50884046416924	1.86855386296893	2.67161824803592	2.82464328932468	2.46147344631715	2.06662125817519	2.94316219615489	1.72368750490638	0.0749605328065438	0	0.75919639064825	0.534918804739643	0.0213619048733474	0	1.16596084988898	0.0789049285512263	0.182558648192267	0.541326379758485	1.56328843576447	0.0225895359979053	0.0580329305214392	0.0327597468133483	0.0302395187567541	0.0931849049591418	0	0.0700875257434084	0.224083566771428	0.0513054403608877	0.209820764692485	0.111061060988106
gstp1	4.48840009264145	5.41050562380137	4.2080691182215	4.19450165701382	3.72464983521398	4.19324368345103	3.78271625812659	4.72167494843393	3.88597783307022	4.7543687333206	5.00796612356455	4.4743949618774	3.68332512305961	4.14357684613097	4.92727905290709	4.33775140426034	4.87938112337439	3.78659155289932	5.60508945245416	4.54962241482214	4.76470978755988	4.56330599296421	4.44912988815403	4.41497559731675	3.98003042005996	4.42450493590509	4.60086458792664	4.00614836009327	4.30699929600369	4.88738635591647	3.52539389332973	4.8031497840412	4.55372518627525	5.16019886199339	4.52650812806683	4.33745449505894	3.81771595536358	4.56163199692969	3.54110640627754	3.86244345623306	4.19355784603029	3.62437524971325	4.13625825214308	3.0821016818493	3.95317014281188	3.0343514899395	3.83608884324913	2.66881034502156	3.28019513595804
hgf	0.023148876412518	0.260818890003958	0.258304599986545	0.43618028607324	0	2.73115065020164	0.0906506396540211	0.0958250241668066	2.68897882430833	0	0.0861451575515162	1.46934108674091	0.291993174517339	0.141506297181145	0.0799127948830143	0.113866719524803	0.139523063020379	1.97691604366511	0.0477073423994271	4.07075167363872	0.0724119692913958	0.638503823686134	2.79749033749956	1.28306063819239	1.14377934840438	0.0656439413818667	0.0771003086529902	0.116285392972653	5.33545395693708	3.0795721642325	1.60782124961721	7.07051706086005	1.64556701920217	4.46339750861668	0.108345561538126	2.30225733474716	5.95848195639128	7.32836885504421	8.0061807496631	6.43735243101607	7.46350312094974	5.73790709624385	6.63665289418951	7.15654628278131	0.162855172538308	0.148072719508322	0.0329255467785603	0.483381800912793	0.215079901489453
hla-dra	1.84669268194135	0.0385975100507874	0.532701859421346	0.458286346313591	0.0316157197789428	0.677193126413361	0.0144542356093903	0.0144860866370669	0.0199770213622917	1.98129738278473	0	1.61338077495911	0.448443443875162	0	0	0.0296197163568267	0.244469895592256	0.679102342639368	0.0267585232900431	0.0307966783768331	0.0366390268485943	1.01839204310384	0.528493906328604	0.0820539119107703	0	0.0497018134788496	0	0	0.0129205123198173	1.2036115063138	0	0	0.0261753203416342	0.010183545263081	0.225836842087289	0.0746537673819727	1.9656217703397	0	0	0.0107369295723096	0.369348438867308	0.436618460530812	0.0400729434957976	0.650172749000264	0.0760065924326253	0.799116740069118	0.022198294836474	0.767481664444205	0.117577734161869
hla-drb5	0.927960165981543	0.716811809179723	0.0818667966177391	0.0768732113695488	0.106303771503706	0.239763221446495	0.0144542356093903	0.220023204066599	0.0624788314591504	0.404915620362987	0.0667385413016875	0.106386138660212	0.262555471817317	0.264015501533119	0.383647940914671	0.154568057500118	0.43913878941092	0.102293256370683	0.222403480582044	0.055983408895291	0.0685458289994595	0.237601443259646	0.0374970988312764	0.029223775044281	1.15903198409768	0.11410726315083	0.572927173154753	0.818065959851497	0.0470640989740557	0.209116088053063	0.0861592510527441	0.0516921113282199	0.0314940076204508	0.0620123724852329	0.429653153789642	0.546692252393409	0.046682568654446	0.551635739737711	0.02636681050679	0.165199812897696	0.0951434322149609	0.0788408113547641	0.0591898427922844	0.0912266270270822	0.0484998510507923	0.133746777141449	0.720800621955818	0.210883086756464	0.195710229896734
hmox1	0.072484270096298	0	0.126004108823395	0.153831708951732	0.0782321106433969	0.480357825935337	0.357629564070654	1.60812863385948	0.145920351336696	2.14176394985587	0.120012520700411	0.0559341472759569	0.0551164204766504	0.171509287604233	0.518402561050041	0.0908312927015867	0.238489161763625	1.12670453759155	0.0418133999584064	0.277039811171265	1.48729318249858	1.47028351783389	0.118847554822775	0.0347706798659948	0.349846942949541	0.0641625766519449	1.55523926792605	0	0.343213449328648	0.275137432624101	0.163564148003054	1.04658146415528	0.945652761604152	0.833693582660961	0.3189433894268	0.159164390082307	0.104337524089459	0.131982450959526	0.130523964542283	1.25102048096366	0.119868537967819	0.281789246943255	0.788542907219523	0.0886492425532403	0.13023745596604	0.117949645904731	0.0753109381376003	0.231932898708708	0.1990040232249
hspa1a	4.45274690445934	3.8317964925873	3.6708090711088	3.29674415581036	2.98149485707949	3.49563850247749	3.95393920853067	3.48545297578089	1.80942555767843	2.37531973888057	4.14432198943238	2.67254822041011	2.98099975019552	3.16758658256268	4.03830202023185	3.45552462995505	3.62470920222941	2.8649230311861	3.77011692937303	2.94578859051818	3.62221116620982	2.48649119491283	1.0016516613608	3.66487565959217	3.84044923487592	2.62211181088811	3.79183563330203	2.92544900134517	3.28098199119947	3.66845422409649	3.89852801289474	4.16066861404348	3.08112876448082	2.82988324262685	3.2369418120988	2.91144558379264	2.47289660709613	5.00753253947431	2.63245505567744	3.34954178178062	2.6300894978529	2.58221082282624	2.4285564831313	2.81502857660176	2.25388582401007	2.08536890541425	2.44440309628311	1.95256467729549	2.53123122524951
hspa9	6.6025017172445	6.26665931561356	6.42814255851537	6.30030551466022	6.43660128521224	6.28593980003637	6.66572404232759	6.71569188422584	5.89817545365515	5.80110018125745	6.70912738576405	6.76058290571625	5.61270398751185	6.20057242348083	6.72649338634633	6.31332876082795	6.06246066741913	5.74339324831221	6.16323645514602	6.32997873176991	6.145639960939	5.96685725067863	5.41612395791763	6.3984225443405	6.12868438041938	5.89655013905744	5.73951438688442	6.32432908479506	6.39346631224777	6.06744124480218	5.53917804691367	6.31778667101704	6.20998414076278	6.29296612270512	5.74079186291137	5.65187601685823	5.96315595614095	6.57071474312629	6.68084979826443	6.15531613252817	5.84453981748103	6.25775139375021	6.15497907446613	6.04558166796855	5.85384897570229	5.75398981318804	6.04581229081134	5.26909787172582	5.67854662019435
htra2	1.31568932654289	1.87646426501051	2.77154258822396	3.29145569483858	3.54518802940719	2.42383952653907	3.08321939095624	3.07562529097101	2.9458459117167	2.39117086837389	3.24961975707556	1.50571714054936	2.60783021225975	2.6284898823784	2.82025254258207	2.363721122763	2.48092878491438	2.26176244021741	2.88026127920562	2.53933675113794	2.94600842798095	2.56819236882704	2.48715348779207	3.49017956416685	3.0910573355663	2.72401614540217	3.7632552651868	1.3945624706072	1.47674767348307	2.601625406738	1.56517550610776	2.51364047238261	3.15828632349577	1.82727702624283	2.78024892915686	2.40150500345135	2.37861455864704	4.21803800705791	1.8061096769855	2.11018182925782	2.67094656081468	2.91304902044381	2.48783778594972	3.1689075780329	1.4406920537382	2.60380197488791	2.10626186912718	2.12632525198687	2.45004012466289
htt	6.46232067177107	6.21549650116217	6.34157468420527	6.19125054097121	5.38482760217667	6.34398762653874	5.64649707704991	5.59330655690689	6.04063143349894	6.42923766741676	5.81584334770056	5.44561316079496	6.20014982731379	6.98839486907735	6.52532707953306	5.85054091877231	6.17391913902771	5.69749973038276	6.25074409208043	6.17117019101928	6.33575460037263	6.14588976841882	5.97685804527228	5.90444700643358	5.82856177053667	6.5982247941995	6.69421021455894	6.58272925450486	6.49572633754577	6.65486583906122	6.45465660174343	6.37392099618364	6.00991391716421	6.75653230520442	6.82164338426105	6.6207397619571	6.20589918159088	6.28231877219813	6.54781070454906	6.17370951226521	6.56460879231133	6.3181221186007	6.51731207512578	6.37447249725356	5.87262243446722	6.98649842727461	6.6943509218695	6.73145833772142	6.53026961112284
igf1r	6.21896343017408	6.19485454077233	6.43790251250462	6.48866442504285	5.70170540512018	6.22517754621029	7.33379947607726	6.81321041228381	6.92740441271823	6.99237190701017	6.58185601172583	7.29399970502293	6.87797363985143	6.89015992489359	7.25082195723929	6.45706562705188	6.58194170324076	6.58067569200552	6.792081752194	7.05154949096663	6.85825582722762	7.16200575286569	6.39938047452865	6.53005044793898	6.81062651394523	6.89814424743162	6.97417398672162	7.52289259416045	7.21086437199047	6.78629524628651	6.94693047995737	6.5950027538109	6.00579923383059	6.64425287636906	7.0035572641887	6.90837916956893	6.42179639152259	7.18608253705337	6.94469425964325	7.22047922816857	7.4204213453206	6.86185849493452	7.08768972963576	6.54919075977322	6.52109267875383	7.03400844071666	6.91528748364188	7.1193355284229	7.17329256622806
igf2	0	0	0.0626416102857004	0.00436518388779728	0	0	0	0	0	0	0	0	0	0	0	0	0	0	0	0	0	0	0	0	0	0	0	0	0	0	0	0	0	0	0	0	0	0	0	0	0	0	0	0	0	0	0	0	0
igf2r	5.37603798688217	5.06979478069246	5.77275238728744	6.01958983883465	6.3900731976328	5.69951662520091	5.21289756521244	5.07222501946085	5.51271237095675	5.21489759838394	5.83050828582686	5.00710335618505	4.99981590938497	4.58972981571942	4.6753613767669	5.46070649596277	5.21690463805051	4.39192213889037	4.85154847412802	5.23324416291423	5.28282796822935	4.62943192970964	4.95452613792189	5.3598119220478	5.36033512734725	5.27226470078651	5.04775181960182	5.16216773146614	4.82876423895251	5.19249877223012	5.67989367848128	4.07526511735746	4.56497274614221	4.85554062844669	4.44445285948785	4.50816690260994	4.07637250408404	5.00008182553885	5.28678972000567	5.43263890636331	4.3859977186587	5.66699842183136	5.7945188269113	5.6807617973556	4.85634250668525	5.72261241780155	5.4633807668806	5.60232782480004	5.42957385429805
ins	0	0	0	0	0	0	0	0	0	0	0	0	0	0	0	0	0	0	0	0	0	0	0	0	0	0	0	0	0	0	0	0	0	0	0	0	0	0	0	0	0	0	0	0	0	0	0	0	0
insr	6.68004355540578	5.55776848300561	6.76976499643246	6.61832999597706	6.38518044208148	6.60771335391754	6.91913780012832	6.30991066586192	7.01800762112861	6.43382426408388	6.47170870078408	6.14912866005923	6.81658793147411	6.20881453921965	6.80543808511562	6.29106458306898	6.31036248075768	6.42648248456953	6.36263575057052	6.38598591937751	6.21929535585999	6.42472158802677	6.39540697562298	6.57271644369037	6.05849920230059	6.75565766898961	6.51283889054894	6.70747233433172	6.26428025857789	6.61705805282087	6.50792178200525	6.24316103248904	6.12703870579061	6.58398339013412	6.61177775401239	6.74079213270019	6.47680856751402	6.63566110055928	6.9774686065123	6.87038198249771	6.50029679829757	6.21163642131165	6.69224779861001	6.50605506505301	6.26721235393062	6.08971868225855	6.09859809808393	5.74966565956136	5.93772455623672
ippk	2.77067096449999	3.15814662668944	3.71517810401342	4.15193611928165	3.53284919940353	4.19467026254749	4.25860359953092	4.67193756636453	3.86598381352503	4.0402003670718	1.79453343990521	4.01570741787638	2.88058287772611	2.55494851062106	3.36818472865024	4.48590774410829	3.60245639320069	3.51451513745109	3.87198104290225	4.05263742021724	4.00263881719238	3.94123321744399	4.07518642839092	3.53408135465412	4.37284239460793	3.67729382346957	3.70420936747311	0.927761998143842	3.86890977917764	3.66898223635757	3.8824691623424	3.48228792338179	1.86725766323312	3.81061337911264	3.67668643316389	4.4361419261468	4.03824667500948	3.72820510015518	3.45348734222302	3.38682500095679	3.62006179573345	4.29435595237687	3.63333150866187	4.26949809374267	3.15562663400457	3.78339612695221	3.92834859477831	3.72047995778578	3.48797959314982
jph3	4.95261561456922	4.85640160365658	5.25402697013444	5.46507813214737	5.78592197435745	5.12022041038607	5.47014772745985	4.35298675247098	4.90959683117079	4.86965593808985	5.10962020024999	4.34789206229381	4.73523495274809	4.27140693258956	5.08609546055222	4.8978372244541	5.36198758539429	4.8555410021891	5.28344301510712	5.17165417289398	4.30838679029156	4.75513207167484	4.49078058941212	4.57887115837285	4.98576150351674	5.10120391703354	5.06487561050649	5.50003896893002	4.86083481629465	5.0951837941161	5.74669049182986	4.84925244150439	4.7948805056884	5.19992548321961	5.43015448098911	5.34583875391135	4.57984244442071	4.57040298142974	4.2163569696489	5.1014386311546	4.54543397890672	4.5696109733316	4.43101930155606	4.63425211553178	4.39068069836815	4.9003175569663	5.25233086247876	5.03801891888451	5.15055433956865
kcnj4	1.73507683135668	1.60448243317519	2.64085122726405	2.49261293615825	2.40764582913828	1.4219462688511	0.322020389793	0.39277311053409	0.894481106180122	1.03266554950482	0.110818779740244	0.869762728268151	0.129681468911476	0.274216448648194	1.02116672813193	0.332750777109278	2.17220688915386	0.835894775528171	1.42315231276102	0.0833620186111913	0.248635129103222	0.0738787760517894	0.166826704916413	0.105019718198912	0.0289269810518577	2.2884035345942	1.61130458718766	1.69037446890766	0.976853533577599	1.62485851189574	0.566000956980048	2.13514495451434	2.46819686799275	1.56186813599961	1.78060080955219	1.3633936135412	1.82549995777466	2.47933557450951	2.50866136405245	2.35716594126	2.13637326072923	2.28372525023156	2.43872365797333	2.49943409941617	2.25109925038311	2.16501319198029	2.17614039743853	2.0871486695346	1.81522358559643
lrrk2	5.10289479623346	2.84696621375954	4.95815994733144	5.46418987025547	4.8298216086257	4.71103884382332	5.11479189937786	4.59177137743702	5.33668657192707	4.06515824419539	4.06196373575229	5.69651655619714	5.69114979517163	4.71011322265358	5.20366635437362	4.93996433603817	3.48839225126165	4.90319853922901	4.81172070614253	5.35028114488532	4.18137277228946	4.80000331311968	4.18008339684403	4.94550938533283	4.76235769292234	5.18234878239325	5.07160265648694	4.52515262236104	5.92792143052597	6.65443879183219	4.12221606919259	5.56547650959494	5.7379373457246	7.15332464809153	5.89527750968898	6.99605854302069	6.28659612823829	4.31557724321616	5.20855545700772	3.25193021803758	4.89913148836512	4.60900505749984	4.56602486422231	5.22525969602788	4.61504339197924	7.17752407602061	7.04449784758873	6.98851951713498	6.56512778190992
lyst	6.72241492811689	7.56158550493996	7.06456311041762	7.0266367511839	6.86404174408736	6.9245145533466	7.1047152127468	7.79291604888839	7.1666031818949	7.25817422715798	7.31282424819735	6.89929818666653	7.16274790480213	7.68415304835552	7.40341370600968	7.93031292176784	7.9269448688524	6.83292911826352	7.48708939603736	7.13784315238262	7.29739769766894	7.34618127665054	7.31549477123786	6.8296564012968	7.76570612252021	7.2451163616899	7.13566291393454	8.00157714168324	7.46203276307662	7.5407014370756	7.63600514365826	7.23749851871452	6.87120851103299	7.41845351262043	7.61091410034648	7.84364272087679	8.1855338250383	6.70444332410524	7.57001824404663	7.42558015092663	7.72172850406351	7.73185289912811	7.84650785817705	7.85284619653158	6.77913651336825	8.28141070233666	7.98836083922925	7.83041956287004	7.76119443710297
mag	0.0943470753836765	0.121805980182752	0.245791765211911	0.142662572899171	0.0701114655500722	1.24003632193161	1.13916311083275	0.140476763979216	0.142743020913259	0.122840571844738	0.165441802559143	0.443730675485792	0.602067833132112	1.85605982971246	0.0877812173998526	0.161881079815543	0.386663535782368	0.108880026830516	0.104738934466039	0.899197220462982	0.11697089398402	0.0907449329950949	0.448967461552593	0.0290729184039472	0.135444260151283	0.069772079628549	0.0976034887507904	0.24374729387603	0.322916763891916	2.67560767361101	0.0867246307350789	0.633917557241934	0.163054300881146	2.29977812476058	0.686171409506259	1.47928609975665	0.205537550980039	0.1959448764146	1.50038670101567	0.178699014417194	0.164712648625517	0.231340547385231	0.384770741996994	0.564158471944588	0.0375826460430616	0.233533145438159	0.337213429202522	0.866845498898943	0.408261517747087
maoa	3.68104482672095	2.29666405404674	4.96264181882169	4.72621003797527	1.54680256885956	4.89006733464217	6.17395753399457	5.27687111849012	4.10491918968249	4.56885012175994	5.30117421354026	5.10671294675896	3.7791589908934	4.66146588900858	4.43662773431836	4.8515569640759	4.36274558758852	2.60371758273435	3.92806736789469	2.73389621489027	3.82250788441792	3.64379626474897	3.53800138619497	3.70247868022501	1.95077550940113	4.25590640576242	3.76647021108376	0.144536933077988	1.60764832858698	1.89791978464279	3.4479153013721	2.83470618031703	3.42675624749948	3.0131762651847	3.26948881047816	2.076343871938	0.31335673475079	2.58927825724779	0.170075162151229	1.08457701091655	0.1872713948441	1.35339031422496	1.81612694935503	2.69403774718991	1.70150833710485	3.06768228615834	2.96175142428931	2.9781540692132	3.18393827643344
maob	4.11556983269432	4.67805156635051	4.93595674606588	5.12758696087839	4.98116459763568	4.75998855802467	5.13445244251955	4.07171992659572	4.82328186054713	5.20098487488703	4.94223047993173	4.36441430145214	5.14984388655318	4.5443186098041	4.48401751479149	5.51915370033524	5.81803821054604	4.58584302733719	5.50592231372064	5.59760117392477	5.52801307292319	4.8629828390173	5.86955922431311	4.72641947806221	4.66259360192659	4.09064716280796	5.45177355102444	4.7730707735367	0.227754874393514	1.91010449238851	4.43808188858726	4.1595569523924	4.1420157678218	1.82225327627159	2.56818385954953	3.61653018896826	0.215761459898144	4.74700451366006	2.77209092087323	4.69671333365385	4.77932251774498	0.590405990243652	2.28751966509415	2.87778900224391	1.42834717373308	4.85791151027624	5.54903614952168	5.8254459055326	5.5147362850793
map3k5	6.02914621423901	7.09315506059956	6.10348352530977	8.74742839616904	8.23481598243527	7.52934608588085	3.99826852984181	2.86361263803533	3.08464535989899	4.43898122817301	5.25921387023968	0.594384302268996	4.68907889787144	6.9003621060325	6.33137303455289	6.38830343253798	4.50703216307724	6.23800150226198	7.00487704515749	6.31541400644146	6.05321970616332	6.14350344938351	6.36156529246759	5.39790667066162	3.7075389704107	4.54353641070908	5.582272045341	6.15512809623098	8.81731868273622	8.2958800151372	9.3185063347025	8.78646019785385	8.46956468247405	5.99702502581342	9.06419692512898	8.4129575068901	7.06317225371984	8.32742460926352	5.99695707306041	6.25840604862963	6.16007176868431	6.57526882678498	6.54033093099111	7.43413575761297	3.34959069523812	8.34451326573243	7.94048516442597	7.8636707900601	6.96247876964488
mapt	7.75827852252956	7.45692021026175	7.5157764646414	7.50359671682074	7.62181335228438	7.74264809699607	7.55575098082248	7.42029989779425	7.46670076999453	7.94208215986626	7.70357091950577	7.47599074266778	7.97865801211331	8.03822517690552	8.00088264803466	7.7377215711448	8.00485808931606	7.56002324259066	7.88770376884021	7.20492575911889	7.35726906789683	7.45792846568303	7.20969275515991	7.70779994957118	7.47924923837171	7.26454571991352	7.78629452740236	7.9129922368247	7.76594004960406	7.92020926363608	7.77394464870541	7.59232703935559	7.74627130984807	7.386189115741	7.75322804996723	7.72774779718872	7.68992139826074	7.53842005521038	7.69281563450828	7.4367464328681	7.71053563611914	7.48695976153651	7.59293798002667	7.53384643999585	7.30134501274122	7.65438670355429	7.70625687866235	7.765905516425	7.67053374760256
mta1	3.20472825741006	2.63928333980611	2.99863618910632	3.26039305968653	3.49242416228809	3.06134799053446	2.92520970657847	2.83426321107996	2.51385933108601	2.02813981582428	3.13899528583192	2.65249475525578	2.4996994740048	3.77413172960709	2.19807668605169	3.58198386942881	3.28257695089373	2.75552172109227	3.48150019173591	2.61168585031375	3.31218070910707	3.4379720691432	3.65270595143573	3.20584133028673	2.79048346999607	3.42240000450039	2.83954082276711	3.64078714302532	2.31710200743506	3.48038896099095	3.62998427446008	2.54335234916345	3.59345775602194	2.93797388006266	3.84194434522451	3.49620410885805	2.71078461750629	3.1866392107092	3.23528499446429	3.15994203719178	2.42939368501247	2.5040022526596	2.9970011290912	2.54859124372484	2.28035536260315	3.2956000523186	2.87492323306773	3.07864535515972	2.795039183892
ngf	3.8990878844922	0.0487390878959594	3.63345586035105	3.83418091174664	4.64796101271058	5.21581986315737	0.0679893124913637	4.58815717185502	2.82284292660349	5.3463863888545	4.0449200309767	3.36903099902687	2.93534046688322	2.60961474638898	2.44055117138183	3.46681311457318	5.4454675070402	4.36382830071544	4.75929630592803	2.85331063544377	3.69446920458464	1.70000569463211	4.30781080912674	1.86433696366431	3.9375664587493	4.8960688742729	1.97531743273508	2.37151283781516	4.47827400267867	4.62656551884024	2.63982854920713	4.3079160620708	1.77833136428938	1.78296115807093	5.47950208205105	4.33254396686474	4.64442206016731	0.819085249641612	3.74247023333135	3.58358640203221	5.64407811892908	5.07546574367344	4.50868349896172	2.69837594346229	4.6682713356238	0.0344937736450201	0.0258370727613175	0.268621362882535	0.218717582426986
nos1	0.761657261979763	1.19929844405116	2.80018737682399	3.11183150231937	5.10314328824761	7.12033137546852	0.523374970662798	1.91711354445848	2.52828292606349	2.32080512579337	0.387460261364782	1.80534108124071	1.60100680520789	0.880084267260332	2.24247577488409	4.9111309212154	1.20641367469164	0.470363080479183	1.94242220743779	0.765502836990368	1.02680289162568	0.856351760357041	2.61055271453735	2.43481893764773	0.237212607566097	0.586132821023908	0.943535806431796	10.6886274551615	2.047822223479	3.70275507159777	5.0025393687157	3.62265074311151	3.98151029218281	6.45416909927402	5.58086687170068	7.17588814117883	6.85031599230314	4.88168417485057	5.55602907181395	0.58215305187743	2.12964382695052	4.40112190477105	4.28077618834489	4.89661792330383	0.563491937761395	0.917443900329667	1.00486406085422	1.28907356007761	0.753318621584391
nqo1	2.94451984489592	0.68877719076286	2.79867959384201	2.7572503058502	1.74497895792316	2.25630908056614	2.6425606913863	1.21372605650314	1.06242592404039	1.67207054699293	1.56388654897661	0.213108852593747	2.8181832828256	4.12192539726624	2.0387525635588	1.45012882253335	2.85509119444707	1.11854925080428	3.01230428569191	2.28066973229309	0.200136771555027	0.278493568980816	1.54161456088399	2.31183224431586	2.84442018928626	0.0757957903369287	3.26642386078499	3.6943630493614	2.27766093449988	2.11479674080109	1.10980517530213	1.25243642366367	2.38990903404921	0.72808228864893	2.48662887698133	1.5879601466981	2.21830950141984	1.21621396851009	2.0043951556315	1.80175817104294	0.687413424475999	1.46616146221879	1.56702667533838	2.13075510394944	1.47940038353242	2.20093865654054	2.30953604202751	2.16374881531699	2.3214522040407
nr4a2	0	0	0.0026326990902975	0.15330195843276	0.209036935946978	0.950128472911945	0.0128282036885857	0	0	0.0200359690694092	0	0	0.392205520263656	0	0	0.787747215204585	0.0170087814051048	0	1.53563147224605	0.156343283143775	0	0	0	0.0118877266678076	0	0	0.0160905253542542	0	0	0.668009624607849	0.0102003231601129	0.0652087038692917	0.0166366174846755	0	0.618423327538063	0	1.08596301690057	3.15308851142197	5.00006221488214	2.90439758177502	3.27734892900613	0.402960932939213	1.35423717905216	0.0290646752670214	0	1.12933379891665	2.98006662399154	0.844205334985708	1.76470750552241
opa3	2.70792936021172	1.30004170099645	3.27529257747607	3.59676642066361	3.89621884889583	3.75197545078062	3.06336263511668	2.96431286277363	2.8399863859055	2.74721228903211	4.1200095582949	1.2831714943245	2.55167916521517	3.48173976944334	2.27788509378825	2.40747457962055	2.70000684469456	2.78228106531323	1.5076206184864	2.75023259900925	3.89723810176883	3.12044932231183	3.03490484618122	2.69980412647673	3.26139300796768	2.5185718982828	2.44481148812096	1.85569913636985	2.91338730931259	3.78158003557947	3.86843421232939	2.95829481100408	2.84914799838515	3.13388010798714	3.64658019472072	3.45170223703544	3.70585142540112	3.32015768785359	3.62815078101042	3.50769126977388	3.35162663314367	3.01766718749862	3.48917759160424	3.81057646727947	2.64944577435344	2.88157241700309	2.60803045020301	3.11106203612265	2.92636479175318
pank2	5.16074274384508	5.58598645074093	4.88821428550279	5.15465975825375	5.14086820805266	4.85464999941395	5.21388381784381	4.87288636770885	4.79395881055639	3.86045036643607	5.55352762016824	5.23493351251451	4.70131006652552	4.31441883451045	5.52705031184781	4.53418053517098	5.40635979180773	5.30155582209687	4.68726621293894	5.25271840913153	5.15340935110644	5.15754177446744	5.00750231063397	4.27880625460929	4.077218213082	5.05353626054761	5.18191910452788	4.60461875578185	5.38605457466083	5.68137139366421	5.4571904225474	5.26534800013111	4.91775348538302	5.65467297250363	5.44444576949563	4.4495858044826	5.01494483839192	5.42309270915464	5.11271347553197	5.18609957722741	5.02968698448176	5.24630812888484	4.83121703691001	5.00778663403296	5.4309532681204	5.15933935841219	4.90351748158207	5.08179338117576	5.05432929114705
park7	5.40203688402027	5.18138442137362	6.02598601253036	6.04881582000111	5.65247046169731	5.46724051021001	6.15067425093082	5.68213269685165	5.4413426426192	5.77363470962339	5.63819796734749	6.27696713976321	5.23708013865646	5.34232880891115	6.27401075216251	4.4042076223727	5.54372056011472	4.78856346260557	5.86382360494964	5.09875594469333	4.91542232756427	5.6672891831502	5.24017352611356	6.59555374160788	5.6162510849052	5.32917581229399	5.56055117483882	4.41382293775187	5.27799984346271	5.54039939862772	4.31972941218714	5.21757897644547	5.69842108595838	5.53139462407371	5.32964445154215	5.08477467670207	5.18816173486832	5.36031444159651	4.92566343081052	5.00539410376265	5.10244645618209	5.43924689080913	5.33936307348356	4.79758698360359	5.23117747191047	5.14563792317974	5.61783548466049	4.70455855359841	5.26850854014743
pink1	1.94734639096856	2.64740652591644	2.63189274016273	2.41243046747566	0.75594628681664	2.65543934945693	1.54623954064202	2.03667479414136	3.64518488848411	3.01484899229783	3.10594693244834	1.09000429342827	2.82245039091998	4.17788826048405	2.09163934967742	2.66599130618182	3.45934338857998	3.01565895010156	3.55467327449345	2.65643918789914	2.76970726076337	3.4238314069453	2.3320591406324	3.87478385668785	4.13105568389881	0.572436566786279	3.07786399333973	3.45632995500768	3.94099344570089	2.68297056805019	2.49655433347877	3.55794208466658	2.66826030033315	3.5905809902089	2.90825610443848	2.5777399694508	3.31631632075786	3.64113850266617	3.35498888208158	2.19948732254563	2.9280183856917	2.88093239793659	3.50916562058217	2.75704123740001	2.88941511317225	2.86309878749144	3.1241305946887	2.70409044051548	2.98150718690902
pla2g6	2.1669637663553	1.7575477287354	2.60309178567813	2.3070156513201	2.46046521471746	2.09156291968862	2.32426714353384	0.736707472933758	1.94112964184164	2.44719531719283	2.27349518158331	3.61486824922264	2.61561053478691	3.78893497675988	2.02553407462712	1.47061646165971	2.24526481923064	1.20867762664123	2.9412243892005	1.9546387310736	2.05594894980883	1.47073217859348	2.23965209484139	2.15740385373895	1.99625792170267	1.2037895806889	1.59159387703963	3.37242431757028	0.48964815400791	2.43421309871597	1.71551685926334	2.15850956498616	2.41421421591352	2.84935290337512	2.69588155460059	2.3719363672067	2.90957309031819	1.57269538857234	2.04454670470644	0.995091183881462	2.40305539327683	1.93213553476087	2.61388789802928	1.32495555675371	1.53034062284303	2.48925842744702	1.79157230313249	2.26345816531716	2.32465045826252
prkra	6.10771255559023	5.61773838367754	5.822263108166	5.87092097472815	5.60430888608387	6.27591906258014	5.35601066474424	5.82731577155796	6.21250786348051	4.74507487186342	5.3763845083376	5.94781878641834	5.91408944654956	6.17486617634308	6.59568058507715	6.10734995960385	6.46201222519429	5.62546455037152	5.82955378719015	5.8268547891383	5.9747562070766	6.32489968924842	5.80260321501024	5.87770253877512	5.94467153911598	6.33414722557792	6.16351483370018	5.99039695582255	5.96779780450988	5.99321421990312	5.62502583010767	5.96351412121564	5.82230619840666	6.22749638368189	5.33681216009801	6.28453819276696	6.18215972877212	6.03174144740963	5.98943083287767	5.8861367398744	6.46366315958006	6.2200809059545	6.04252286752742	6.08269535199632	6.54509390258278	5.69533855164629	5.70845626748898	5.61250495867211	5.6457039639382
rab39b	3.65282987742234	0	3.5344614328341	3.47675413220019	0.958681359002472	3.56777598177211	2.74894390978572	4.04194998978838	3.98282952193136	3.18554920469904	4.52997548586469	0.521678368746748	3.51493073456608	3.45515726196894	3.16346697010024	3.42832810255624	4.21053320933718	2.88138703727581	4.84166913349365	4.67083090441315	2.80937427871756	4.1836569885414	3.86891674860747	3.4791803726055	3.87565304036467	0.0332169655688028	2.48407064398495	3.68750600577421	3.39956196882849	3.66445591132296	2.52837184311536	4.80665067225067	3.83246749474454	3.17605408397189	3.50377170849195	3.85520010988849	4.14344053817894	2.89793088521868	0.287513370857685	2.87956129352628	4.19742916879583	4.10360300882404	3.31889683277296	4.03638226887454	2.71636338199308	3.1882473507532	3.88599113468494	3.15182569993802	3.40297834023758
rpl14	5.38843327277683	4.52452303529522	4.93698583976424	5.17082488228946	5.19700334525814	4.72726134626123	5.71441970227178	5.77221590307466	5.63171310742646	5.01733237539407	5.68705312761237	4.95750939880378	4.97302742149104	5.74136310861856	5.67326867600105	4.73759932105839	5.36814889074076	3.72191594677949	5.12870924609545	5.23493198014766	3.78943129313023	5.05047997414421	5.47088617365069	5.20877650491671	4.93848133768493	4.73381554964149	4.85412125395289	5.27381853298869	4.62561843621247	5.11818984542192	4.32096860009402	4.79238468221187	5.2544979760566	5.68249961577191	5.15988037629382	4.03948981057092	5.64496534006158	4.9662826554799	4.40522283054436	5.01240995938	4.52919720521977	4.5821331880622	4.87639577965003	4.55796755167341	4.7750570752224	5.08601020734528	5.0259215181035	4.39298180259324	4.76972583458602
rpl23a	5.80611534650487	5.66238086874715	5.57081864265189	5.52958703609851	5.53175370579274	4.85723517778586	5.74894513630962	6.30250471378033	5.66068260160773	5.071894312648	5.91345641343651	4.96375606931899	4.6724597399373	5.53072390965241	5.78315247242565	4.8004359374087	6.08195395024089	4.62658182211017	5.61925109450366	5.33228705636934	5.43656290982837	5.19836913036743	5.78823009884617	5.24595122482921	5.07199536403812	5.24118903194077	5.85856643639459	5.00687947351369	4.33756132090779	5.28629241993061	3.80094948119743	5.02430482836803	4.7724155606897	5.52187530680999	5.21472962328509	4.87388646296928	5.46902746056185	4.63847767732573	4.90565863335566	5.0787158384897	4.07028301108952	4.56125745251378	4.53267409748787	3.89774934572326	4.04646181135974	5.14484456786344	5.09863115088406	4.2069522170442	4.34219850771638
rpl6	4.75864536615714	5.26458371939549	5.05705510158831	4.87291886361272	4.6849101651739	4.8985697067124	5.35031583799384	5.68412470837086	5.07142803780532	5.13377228715196	5.14408349732016	4.75947278699791	5.04036775871521	5.05508543451809	5.3372736509104	4.8904325866918	4.93351929154842	5.16664194276208	4.72572316359646	4.9450031764592	4.83682901080021	5.22259786193959	5.51792381537691	5.30907175132448	4.98981159343381	5.38399867589244	4.79780572331111	5.48495272090651	4.52128949071349	5.29423254737755	4.47258329810683	4.53588934407478	5.5071216483357	5.47205132269472	4.89702400508672	4.56178618565615	5.24613936216968	4.20714086168517	4.40246024171476	4.71179828122671	4.59100553918244	4.76573310329437	4.99234335309318	4.83226065938991	3.89319230060264	4.88925887456603	4.89610518804167	4.53368356779217	4.9098508520788
rps8	5.78409299710711	5.69424755209381	5.50215044455517	5.82822307504037	5.61139402095065	5.40777149344861	6.03832050328947	6.00428497174687	5.88331069149094	5.2059671929952	6.09741675289222	3.99911156736672	5.10092089724079	5.4897381589416	5.72058574406489	5.6012451580395	5.84114086441592	5.46262758019859	5.33819226697393	5.7434153309741	5.52886882841782	6.00592226378473	5.79876572128655	5.70511036560228	5.15352730681916	6.1420075717507	6.1821519801444	4.84959751001127	5.32557278431323	5.93329880235178	4.78278701303992	5.65007578351664	6.07191086909063	5.64077823707093	5.7782448536234	5.19938652550808	5.37577588690918	4.64619031238882	4.75357779568815	5.05686614406257	5.11593422965761	5.17780300968184	5.49715342747354	4.93665018713705	4.98853245737451	5.48137967750484	5.36408036136578	4.85738936886914	5.09963185001446
sgce	5.98644296318155	5.93796331632802	5.83130818891744	5.87897688398085	6.1506277947867	5.99569035054515	6.40460205140938	6.6440084322347	6.80730384073201	6.10213896165918	6.08232316786328	6.55877266496442	6.62642529960848	5.59070927450192	6.56680045001246	6.24038352360316	6.68406702917069	5.86249868853105	6.03650433377862	5.76175140080492	6.10536517791415	5.65705806849475	6.04059911127174	6.61800354352511	6.20627712023486	5.69783383146327	6.35445575567577	6.25948686387927	6.0681638997574	6.10737508063085	6.22701035705026	5.93828983622407	5.79051048137514	6.45950504994607	5.45064681374422	5.46814813937715	5.54848988937005	6.52302775107575	5.4014794180084	5.87585487390808	5.96334614847443	5.94543286600117	5.86650902374014	5.4575972498641	5.83378588748952	6.14580855720704	6.12460142496151	5.75534522339865	5.85374374220481
slc18a2	3.90879207591801	5.73996154552468	3.74757208609737	3.82101840343421	0.038564360891152	3.56249337698151	3.30250136595562	4.19346573188211	3.21655425169115	3.87434376751879	4.87805230605544	3.85896514054652	3.4393511898411	2.40467871603537	3.75403533376944	3.55015402450851	4.40491427193362	5.2555006153157	5.41026635412634	3.94811722159574	3.96309317259864	4.61712152671175	3.47279471701827	2.23383274353608	3.06638254881607	4.49271842045064	3.81040966028519	1.8028763031638	3.33090160446331	3.56663880207019	3.55521763881053	2.87067599838089	3.11462016240385	3.60101129467491	2.21467903579565	2.166616059455	3.64580366029003	4.53279356599336	3.83943424406523	4.13255888700939	3.70719589978135	3.70979332956136	4.12544714044864	4.45754032635715	4.10528707601093	3.27093844370214	2.80543205797058	2.93117050107794	3.41466940594192
slc30a10	2.92626271294984	4.1596592817468	3.53423536796131	2.5658944330121	3.15485995287846	2.30017868947068	3.68839695699913	1.11257316332731	3.66906828322565	3.61702624133936	3.59299485505029	3.59424777002536	4.21922460825667	4.45331385839993	2.99802679908505	2.69552490778197	3.659583835553	1.61302564498513	2.62167514749767	2.27688043698257	2.73972780542598	0.598494203555398	0.81356647143962	2.77296081355524	2.36141925515442	0.665663191889591	3.50896890911341	3.00502950891232	2.23790820169541	3.35987657443338	3.24678715915094	4.23919366897233	3.14010673832612	3.46069364891575	1.95748780971321	0.957257129503345	2.65169834446194	3.94057977301081	4.01563143405886	0.165813443305503	0.845381688684844	1.14734534164731	1.7831995488533	3.02928724817379	0.292987021295205	3.38033184924018	1.53161618552794	2.36995374611422	2.52629402733696
slc39a14	4.42988718411878	3.76330049542416	4.08854586127658	4.20635378629442	4.70813990888646	4.1797172215016	4.88264748356382	4.00618699315729	3.23375358025291	3.7691310203005	4.5842708939212	4.1416564624421	3.88796100508786	5.24564221008592	3.58545384586036	3.85547734698053	3.72405358631969	4.31512021196914	3.33272470317255	3.86749618905506	3.61064088160818	4.32675351617212	3.98645516933328	2.79064018785688	4.3737407719019	5.08869885869859	4.63929559759561	2.98601383090518	3.76691887529234	3.78787268680837	4.18765504713541	3.90810874108047	3.80136690040581	4.49283641050519	3.8170645040382	4.08701347105889	4.99194717490197	3.82767075366742	5.85775799619205	5.25940355539002	4.41098596605761	4.78333309224441	5.17824542809748	5.06360051333879	4.65475046414456	4.23960451442832	4.81559743389269	4.37707716696213	4.3014152810713
slc41a1	5.55983959661356	4.4400751555063	5.20482503623456	5.75540918253841	5.42001577845396	5.41540443816181	4.21506427219464	4.26289614093374	4.34157379471648	4.27453973536097	5.01311740107828	5.33240396909291	4.75199386880569	4.75175666520695	5.09306741910066	4.89127724355902	5.85464451446258	5.77586334332041	5.29826643282328	5.43340684051454	5.5462833066758	5.06831783166261	5.24457885558714	5.21606173733284	5.36132376401972	5.89596515873628	5.14929879840835	3.69211358316785	4.89814303787448	4.86652426318781	4.32409123630492	4.51542987926742	4.6714586954075	4.46014885321908	5.07473918745575	4.78116349365585	4.79064850702266	4.91061275207939	5.21623017835692	4.83235333304124	4.57380227834023	4.86940803127704	4.61283371004868	4.84924069472114	5.62263024616654	4.68804268600583	4.51250439843816	4.52335055438274	4.46967502529606
slc6a3	0.00926049184924848	0	0.235947180542199	0.293761550473127	0.0325593469689049	0.267268779796259	0.0131144788971066	0.0123883679041522	0.0146029181845989	0.0227244649463022	0	0	0.0288476786043589	0	0.0215445633692869	1.04216510518272	1.04581021362314	0.0144070619456258	0.458342764207254	0.0511069040825928	0.0115253368675739	0	0.00853348214270663	0.0134647968036608	0	0	0.511046047712286	1.19354868266201	0.0254685757516728	0.52432615818636	0	0.759147192095026	0.606659588233012	0.0476889949140647	0.047026342878201	0.0186949113186695	0.0212752482093226	0.0245322021691247	0	0.0372509922895568	0	0.0779206725760858	0.203039590488686	0.701659480875868	0	0.213448756789387	0.0089597770590209	0.139127224649767	0.0398493066086582
snca	7.91926912355788	7.55310800500025	6.40685009478335	5.88984673805846	6.09631238319147	5.50519945150493	5.69343079584273	6.0654402904269	4.30005836973571	7.67448138563276	7.39270969061043	7.91834793978328	3.43588525626839	2.82194602640651	7.84205730889358	4.78661552451724	7.60834555382955	6.79821582015362	5.8369703104447	3.50407032203318	5.58769907658197	3.84467189370832	4.25929322704229	5.39186199512723	6.78676426666383	6.86899684896375	6.92293140338999	8.08398955170883	3.82963564567747	6.73814729316328	7.80688064892742	7.68862798348685	7.81138231528705	6.56510754364064	5.36382394866913	6.40905184937894	1.99164871149619	8.8434761670105	7.79551559954102	5.43005874337364	0.353526891602603	2.30657924194609	2.71427915267842	6.8192496237235	1.64765822840036	7.76522630218891	8.48297063758217	7.91412419753536	8.77934477566565
sncaip	6.33431569790646	6.29588175266369	7.17532898568618	6.76147921689528	5.81380806484877	5.29004031849993	5.24674338746338	5.15976878273798	6.35544050286244	4.71553885111156	4.15159122457335	4.36272528698837	6.61742715375615	7.10489700445369	4.04651454614218	6.22914164683463	4.58350522004875	5.62284369293365	5.04870977999271	6.0373603617567	4.13775210491939	5.11356570271667	6.0795357449957	5.82242871299221	5.14069901092961	3.73440755735123	4.12517942957455	5.77142712524016	1.13219672388381	3.65073822050284	3.99638843910654	5.05247089845955	4.61049003764238	0.624452434119386	3.3635686677779	0.57084740416633	5.97009626609248	2.31932046328272	3.77082980701429	4.49690700975631	5.37270076021478	5.79453619509559	6.20956133756439	3.53881219999718	4.40335984461256	4.08433315434188	3.13994960403949	3.95878372301441	3.79508072535673
sod1	6.94023230468016	6.86812915391295	6.62177028337175	7.05532745122309	6.6082962260845	6.95253998374138	6.69991928302252	6.78207799681732	6.3771402379704	6.9033888959409	7.47949412134372	6.624350244028	6.09493570862764	6.76540731151301	6.79380538622214	6.22468242702094	6.18243150046125	5.0010027753149	6.78203290156108	6.56286135264469	6.42988221895938	6.98007992596545	6.82531270615213	7.26031410965794	6.9881440860498	7.14932471377946	7.12662880034235	6.40965517972256	6.92227302645621	6.81461835259921	5.68864085064909	7.01081485411211	7.077597432742	6.81169001275625	6.80392948165186	6.34160474860373	6.69899491267539	7.61259953765189	6.60799661098841	6.85712918052247	6.59736460811847	6.80598628902861	6.69069057821633	6.45183109014811	6.90379088380763	5.84335730108391	6.24724719828412	5.94460243840626	6.51890442038791
sod2	4.29105421420817	4.89601821157648	4.03543703343246	4.25582586184391	3.85945914928771	4.55052184592065	4.52224957316995	3.96405373048734	3.10841967567771	4.29129502963708	4.64723880349143	3.41995333040081	3.07928892668109	4.27715809909991	5.7993830282469	4.4220631981349	4.39930101940936	3.61013675076806	3.65609031088519	4.74866029830417	4.26784330053713	4.70549650293277	4.55872000355819	4.71718252972485	4.3790316626932	3.86603918254291	3.22873506562054	4.18263502551736	4.13443727028607	4.17129115566775	3.77344813395698	3.83946528909689	4.14369323331746	5.08302332428211	4.54367356772208	4.27423789200806	4.40268760958926	4.82531965227213	5.11308442636224	4.77044342500263	4.66132570597659	5.15164566340371	4.59208922723742	4.87539552081995	5.24391736170505	4.26298286613566	4.51462045007328	4.11271390917033	4.44505730891252
spg11	6.48076306323197	6.60835670351901	6.2316257507287	6.52455331139745	6.77459705930508	6.5983635675208	6.75352538269033	6.69623758125966	6.75056028104633	6.20741284930081	6.31381142541254	6.18878564209627	6.23931516518577	7.06863093825326	6.32508018366773	6.26713312059777	5.97251483317947	6.85561128895544	7.00432565138789	6.72138113624234	6.79564553211546	6.33891158975385	6.37889374810795	6.73851980161312	6.08756828143177	6.54062697557002	6.28847281409614	6.96418154156068	6.2158197144765	6.61313674361317	6.64525362851922	6.46253204640739	6.37469662018478	6.70508990115638	6.99972597463025	6.4670565694649	7.13227042250153	6.64849895020843	6.56347101604962	6.72474971277296	6.58455518243959	6.68959843279584	6.59798905741571	6.83416686683298	6.25502894761116	6.37189266501872	6.22359978664499	6.34048749760251	6.25033632072642
synj1	7.20895320964692	7.28220597827408	7.15012471075428	7.27717337505262	7.24959381270668	7.04790074011793	6.99215535903138	7.07245763964359	6.57209354182652	6.94865235471128	7.42419442844694	7.434666421023	7.26444794874464	7.37012041650265	6.97559247231626	6.76394385517029	7.08092111019294	6.14026352006	7.02930025948468	6.75265293477213	6.66998314126441	7.27587130644107	6.81817298839878	7.03603389794876	6.72780816496614	7.21473952985235	6.77440663861991	7.39827511399466	7.28532869502997	7.42571634248808	7.36686771213727	6.89426616041368	7.29215521857076	7.18705231783658	6.73253513457216	7.34558674208369	7.17050156348539	7.50348596914069	6.60020194715196	7.20701168377809	7.08354283110944	7.00230748015732	6.96077174339949	7.03556178013851	6.60164690070362	7.17103354706367	7.51030947429043	7.064995234496	7.37322884321945
taf1	5.73186993349715	5.44859738515702	5.34313738046716	5.38389640865025	5.25324466464304	5.7045961775622	5.48928377443506	5.65182235817524	5.55803002294636	4.98769968282671	5.42441389871702	5.56787547992354	5.02359114352229	5.31025322179681	5.58222208524175	5.71946466739934	5.89082093740328	6.11661531835075	5.764137254512	5.37907471929752	5.38845407588857	5.25300520624547	5.28273891451602	5.77299146718311	5.26297880089087	5.18763078584683	5.14490455051298	5.87248256966992	5.71454501754665	5.78709729781003	5.83026521324842	5.4715126480455	5.16222494344141	4.83112276974897	5.76253698098677	5.56643464628328	5.29211766226199	5.74204583591505	4.96547401415901	5.56601444916241	5.45296304580703	4.97469082655145	5.42100241698522	5.16975868117729	5.61570613731546	5.74489786618027	5.3833535107985	5.49071965470121	5.27698790229056
taldo1	3.48444842553032	5.30239012368267	4.63256155305861	4.17086757482276	4.90348904188377	4.13529237548918	4.4595260464951	4.80431526126309	4.68690834603786	4.63893537290099	4.61949265596537	2.36083957117482	4.36420828092843	3.76702737547923	4.35789553626014	4.12471340886903	4.09890560724224	3.87122623214169	4.90521296849174	3.72234175061411	4.4083055533948	4.69993585215228	4.5478675110687	4.9283395262444	4.66545047541538	4.11944026262584	3.56327346816231	3.16945957707526	3.86617220395853	4.44887717026164	4.19358828083803	4.74078026194438	4.12361264889679	4.69384832476938	3.94349745504677	4.20356703126684	5.10150788362554	4.91159504748618	4.307426485016	2.64639125781247	3.584541653291	4.05638661826815	4.0893289055976	4.04284216915896	4.31929710696436	3.51100355434927	3.16389316528419	3.45134155854232	4.08127263875694
tbp	4.67645004704298	4.87219142026077	4.94342028034351	5.30636800966558	5.09614249513454	4.84862233956707	5.15772854468189	4.31680031080459	5.4052900658392	3.51215633055269	4.58228285258709	5.08158556690181	5.14537278615125	3.97587630013884	4.67442347637356	4.14002627900295	4.3256948110123	5.06964266883844	4.51487813534389	4.25879304087636	4.43169255235995	4.59251175399055	4.76331532076526	5.39904216855699	4.98070132512958	5.83916029239079	4.63012503668923	5.43101904740703	5.41971567823985	5.45618883144977	4.53988289330704	4.95289874420169	4.37066892624482	5.27305253414559	4.35907328072324	4.89209623911469	5.41287363813752	4.82593853689618	3.75516468671452	4.34197123483865	4.89162770148463	5.07252928339265	4.8392041912955	4.84260403427446	2.03913698982351	5.04177859198702	4.85410150079214	4.77364467807274	4.69596141889923
thap1	2.83690394762582	5.27958702084924	3.37089457235485	3.32861892795459	3.27873715598527	3.37379304146042	4.46683150758816	3.86249588258093	3.64497135665369	2.54035836648555	2.70823634200745	0.0325964666291317	4.22969268043754	0.0504700605476401	3.65271854192727	3.16159707820972	2.43679480684597	3.44751641348487	4.09603248224671	3.65581542371002	1.64545881444588	2.67898023295397	3.44382682202718	2.97674054052817	3.69122256385737	1.61441393056041	4.05080159708761	2.36267159665995	3.78692958595935	2.89945055565713	2.00748118415565	3.18060711706897	4.46967442169762	3.36806699812555	2.09958963222176	1.88733018178711	2.57710923523473	4.24512820112028	0.134395958615349	3.13705090227378	3.17985837789549	3.32353376314437	3.58579289937237	2.16234654761353	3.62340887860365	3.06141840459222	2.7797404664592	2.70544632154069	3.04411100158771
tnf	0	0	0	0	0	0.00319451158883895	0	0	0	0	0	0	0	0	0	0	0	0	0	0	0.66937919372739	0	0	0	0	0	0	0	0	0	0	0	0	0	0	0.164804271179545	0	0	0	0	0.206267117872883	0	0	0	0.024793914545102	0	0	0.0141297706889724	0
tor1a	4.89676067004659	4.687082389648	4.4591280062767	4.20310986419741	3.82470279295148	3.70056577421674	3.59764454974828	4.36526566977171	3.79802591614064	3.73033043827642	4.20500193380636	3.53572662647031	3.5274733690568	4.38823647014223	3.99656884248445	3.71626929513988	4.03144899283417	4.43349820000588	3.73364333663513	4.20112972995077	2.5884963714644	3.05576094038818	3.71453733464052	4.59617836186546	4.19769841521072	3.617476390544	4.11338542023176	2.21202875453094	3.14686711298135	3.98274377454395	3.12457051387906	3.25014189903559	4.09871891018331	4.07598600513473	3.46238346439649	3.69523848367384	3.26720167435526	3.33032690347733	4.6858890725503	4.37382903796274	3.70980802595666	3.34983977714589	3.92813359169112	2.79193537327778	2.8270172933568	3.51073205180423	3.76706414476659	3.03307100091935	3.40839392366369
uchl1	8.63094784000972	9.1764731884986	8.29958243846959	8.4698112476513	8.21745113697853	8.50258686913857	8.43389793489903	8.2379738250907	8.14565929403676	9.12188395383598	8.91442935718194	8.83799722529358	8.11550327239582	8.67718401875728	8.95160507718984	8.19084303843746	8.95692294467583	8.13433415935567	8.44574301815124	7.77594814621436	7.82610806760037	8.26964168780105	8.29596756504755	8.95903583152403	8.69802598563464	8.71557620216599	8.88545634442998	9.00443210693967	8.60453344447034	8.91068107192288	8.63804031875596	9.06155814086199	8.86826334730647	9.10153703023177	8.25366483130528	8.65829025032232	8.19052193829394	9.49922961110985	8.08323820026407	8.53487838254612	8.67562873837786	8.27812032823462	8.18810185703821	8.45773967354862	8.23432610321654	8.15904009492251	8.15564545733375	8.42209415815605	8.9931215397243
vps13a	7.28399147990009	6.74558478506548	6.9902655593489	6.83826239025476	7.70007490600003	7.01302994484598	7.44086651055856	7.14217620286978	7.10206272886397	7.22466111012813	7.18136000987427	7.53440436367747	7.06054873686455	7.21554775423009	7.31275174573121	7.20277061365307	7.38395851267952	7.37347230038303	7.4581710871203	7.56553716385374	7.38172350387709	7.00975282841001	7.17717971672628	7.21712454624765	7.26983770346051	7.22189157753797	7.26169788515014	7.55723078375945	7.66486323276235	7.08515129930574	7.22253990360338	7.25399285784133	7.26119783996348	7.11498359949528	7.4128465467483	7.33371737743919	6.81761532778285	7.32321818894912	7.36850235822398	7.57346579789534	7.33576192364376	7.27486116845421	7.18020714986764	7.52663413215213	7.06489147186886	7.94554461666552	7.89651714182214	8.21551198405171	8.41412635539828
vps35	7.05576148257478	7.47955103107689	6.49258275517332	6.73707153819319	6.17428156759141	6.71059748602702	6.95210801114179	6.74943491136469	6.7604365360738	6.99580761924848	6.4432155923216	6.35146473053359	6.26635198047442	7.14118231265164	6.9437422675195	6.93843388873917	6.88122998357263	5.80829082445542	6.70790725206022	6.97741640057529	6.65801849152717	7.46860213252067	6.82669211409694	7.53121893371516	6.8844385759492	6.62387871067433	7.22801199847659	6.03040273746473	6.58901948043389	6.56048355453101	6.44376460334961	6.6118801245944	6.01589648371686	6.8843999886027	5.98122727382201	6.29285369816855	6.53468293340735	7.55035501163613	7.04345726570775	6.49715614256825	6.64524238634885	6.55895223124773	6.5371220882067	6.32468389410023	6.84421351668062	6.38611046247912	6.59623583218047	6.28733025713503	6.41878515615748
wdr45	4.34185163011265	3.7750554734052	4.71749137887844	4.53503051299462	3.44710499957921	3.78433174961992	4.30697902652406	5.29920775824415	3.83600702683436	5.09925685120281	4.2925941866807	4.1614092327777	3.65185885777452	4.3605791897867	5.69142199157732	3.09595659764487	4.99978989223583	1.85703997153094	4.68887010745798	4.68622069004236	4.13456302989184	4.37332808264206	3.11863180879417	4.6132329287221	4.62337625276686	4.73009135037904	4.6248301195956	3.7122460138077	3.86062763268615	4.45694884810047	4.63669363046413	4.84622050697881	4.56735387870645	5.24090236723784	3.56989582099649	4.09712571842944	3.73980420565919	5.34224139389849	5.10691210340696	4.83245864460869	4.41412990294404	4.4912657486084	4.41660858149532	4.95181865230747	4.31361681184388	4.47493673313616	4.26413711251576	3.90774457216253	4.08086126338452
[truncated: 26 more columns]
