# Supplementary material for: A comparison of anatomic and cellular transcriptome structures across 40 human brain diseases
Source: PLoS Biol. 2023 Apr 20;21(4):e3002058. doi: 10.1371/journal.pbio.3002058 (PMC10118126; doi:10.1371/journal.pbio.3002058)
Supplement: S1 Data — (ZIP) [file pbio.3002058.s009.zip › Input/Cell_cluster_disease_matrices/glioma.csv]

	inh l1-2 pax6 cdh12	inh l1-2 pax6 tnfaip8l3	inh l1 lamp5 nmbr	inh l1-4 lamp5 lcp2	inh l1-2 lamp5 dbp	inh l2-6 lamp5 ca1	inh l1 sst chrna4	inh l1-2 adarb2 mc4r	inh l1-2 sst bage2	inh l1-3 vip syt6	inh l1-2 vip tspan12	inh l1-4 vip chrna6	inh l1-3 vip adamtsl1	inh l1-4 vip penk	inh l2-6 vip qpct	inh l3-6 vip hs3st3a1	inh l1-2 vip pcdh20	inh l2-5 vip serpinf1	inh l2-5 vip tyr	inh l1-3 vip chrm2	inh l2-4 vip cbln1	inh l1-3 vip ccdc184	inh l1-3 vip ggh	inh l1-2 vip lbh	inh l2-3 vip casc6	inh l2-4 vip spag17	inh l1-4 vip oprm1	inh l3-6 sst npy	inh l3-6 sst hpgd	inh l4-6 sst b3gat2	inh l5-6 sst klhdc8a	inh l5-6 sst npm1p10	inh l4-6 sst gxylt2	inh l4-5 sst stk32a	inh l1-3 sst calb1	inh l3-5 sst adgrg6	inh l2-4 sst frzb	inh l5-6 sst th	inh l5-6 lhx6 glp1r	inh l5-6 pvalb lgr5	inh l4-5 pvalb mepe	inh l2-4 pvalb wfdc2	inh l4-6 pvalb sulf1	inh l5-6 sst mir548f2	inh l2-5 pvalb scube3	exc l2 lamp5 ltk	exc l2-4 linc00507 glp2r	exc l2-3 linc00507 frem3	exc l5-6 themis c1ql3
acvr1	4.08482233113215	3.48827565391399	5.47258092626334	5.28679045913789	4.18506269270519	4.87168508130369	4.13588286072968	4.33015127600381	4.57068180817698	6.15172538399013	5.22041156855392	2.83702648621993	4.01697645490691	3.57985908827032	4.57847480300417	4.97180121581729	4.73404634282431	3.17940690495002	4.99629880118986	4.33135976231024	4.72961769842672	4.76461547802674	4.78002746483159	4.34023908623151	5.03068642354388	4.66039506961657	4.46097185676835	3.13669456805534	5.16360149649221	4.39407046833854	4.64897777339573	2.74874545027911	4.15968665999359	3.26165958394443	4.96715615454854	4.59514920904532	4.70480746215487	5.66028706987885	6.51053839764961	5.08437858664912	5.57974307803096	5.26440146289176	5.05795880836552	4.98311614724454	4.62733829210649	5.14829764130572	5.33745388847676	4.71833477230552	4.41236809672476
alk	9.98466232201208	10.4442633724376	9.67349387887886	9.78905198481998	10.0980867621725	9.75923228682015	5.02439747730043	5.16885801452031	6.42175028326595	7.34967729459866	5.53388679707219	7.88423204835817	4.82443539428172	5.30691485618209	5.24060623563027	6.02588824024277	6.08716215651504	4.45638707612211	6.78885154054776	4.72554867527828	3.76289421498981	5.93692157440702	3.67752617013391	7.44060821341216	8.07933533314701	5.50637566240046	4.84511705979172	9.6032019188219	7.94393964721117	7.9881624161637	8.9409390434902	7.32212604611651	8.59567825058975	8.70454009744056	8.07924050767708	6.90545612033956	8.83709925492672	8.17762210904775	9.05826176837146	8.56436960139452	7.46178796686035	8.70170504822763	7.8863927920719	7.5300636470629	10.5775383582328	3.19370252390851	3.12698210427326	3.63651511655932	3.35612788977224
apc	8.2539117608776	8.64492735376205	8.21588192230303	8.36892894995706	8.69217678596585	8.3601943776094	8.48285917098749	8.20513490777247	8.02924304807047	8.60080829937447	8.57803938936483	8.81644835128507	8.34538351187091	8.87062549088718	8.52851193462047	7.97150906680453	7.86358603209234	8.13532554231164	7.81319052714947	8.03695383085939	7.93657905228892	8.48615845512525	7.62369716434764	8.58490389004458	8.89338617862253	8.56692700419556	8.34870956724272	8.39396184458919	8.23355688700451	8.1896926351855	7.94432553388503	7.90013259726623	7.97067710201312	8.04918693570122	8.35912755222757	8.00397938827137	8.39088131254715	8.02333187699107	8.04831848162793	8.44818694100365	8.39800869206817	8.59178673851739	8.45492559373515	8.23757088818218	8.52510575435073	7.40731790711849	7.570617757413	7.36331127390677	7.76122808575441
apod	2.46082339699927	2.82054926823697	1.24355048631649	1.8687182972662	0.374481512918482	2.30838176459118	2.87101162990754	0.0954038489657986	0.67287614371841	0.0425073729255835	0.0773714135880711	0.0965443048263953	1.72278819476053	5.33991748488084	1.91939865867634	1.88002649113376	0.737651210543518	0.726659103272692	0.776373917388304	1.98775982234233	0.12962881340887	2.1300070252867	0.372606689856433	1.19510689387066	0.0621135310851372	0.283818013030068	1.48839804617398	0.183758747638463	4.38486765764554	3.88967758183709	0.587445145902435	5.0601359246312	4.37941416071436	2.98391922649614	2.72547711369795	3.36629817262559	0.0634180071754921	1.70921079556476	0.510442435297934	1.50981482453532	1.87500270884656	1.38999507443774	1.8809538043748	1.35673714305873	0.0467744445797265	3.48019200426184	3.2763035266166	2.83776591267506	3.48818672378332
atm	6.81770421498821	6.08747663165173	6.63339473563435	6.62314785124811	6.43863634911285	6.95059765368017	6.3807164633587	6.12943737705622	6.14019663504051	6.58636453960199	6.31790422217405	6.08014811102569	6.38069863023597	5.71907334451824	6.4220782256556	6.55881772504961	5.91837359172608	6.6186061846818	6.13014610865367	6.6212940957613	7.34070984220273	6.30218395191753	6.64229593731459	6.59066833254426	6.38561826477134	6.34354906446711	6.60026365701518	6.83241359304125	7.01471826455964	6.74414104304662	6.34401586472804	6.42593759489714	6.34898463021916	6.86422391428755	7.11055711962553	6.73255046504862	7.09172860313524	6.86743529606428	6.09652246607532	6.84332199656043	6.42136335336895	6.85851543950996	6.87775725377427	6.63296060111911	6.41663845300134	6.63715839145108	6.67362171690025	6.45338752667627	6.49618253343798
atp1b2	6.75229799898622	6.57538716537468	6.99599904254311	6.8595787062585	7.17128030982243	6.65783758159627	6.87639510993756	6.5913641642183	6.07584892620563	5.31300350220852	6.20905723706812	6.63902905156058	6.60406034472969	6.67562336989754	6.3294675553315	6.61241173370435	6.60965193780138	6.93041919899258	7.0052217041766	7.1337278137437	6.96197930675355	6.85978841490898	7.26152760800766	6.81116824589049	6.60179351381353	6.5774400696832	6.45785730594692	0.925784524515798	6.20391486218636	5.95877007500737	5.08669401646061	5.69359116203808	5.61597460848834	5.45916675912568	6.14362421184538	5.4759689078847	5.67668546630609	6.00673380482311	5.69838780572903	4.25520532809248	3.60454545344144	4.58880365274085	5.04332447211945	2.94362723802225	6.25168297649872	0.762866842579208	0.728667840465898	1.14743857396812	0.545717980499876
atr	6.88043268867585	6.92730721714167	6.88062663604884	7.14364841079255	7.47079486123038	7.07967901457183	6.46783929664762	7.16884197262643	6.79768940688177	6.13246189132206	7.30168869390239	6.64646352334166	7.04232170842234	7.18584583614735	6.2828210012623	7.20655541647205	6.28374105380757	7.22245305833807	6.77426034683606	6.99588244883201	6.98526428806996	6.95521095927051	6.90048187698513	6.97424707831086	6.74860640762235	7.11269929882135	6.87005604847204	7.52537704138402	7.11008318867182	6.9741413983831	6.95152263802028	6.91068421953407	7.15038532008092	6.93884645651242	7.40188444824495	7.01119739468199	7.14651593081324	7.38826316853042	7.46399879070978	7.68257189285406	7.48099840260457	7.39130469051175	7.49887449086181	7.59801318385909	7.3110931759165	7.4808204882875	7.3736415998372	7.25946759552303	7.3015573767586
atrx	9.21889956348218	8.79271384732988	9.21296881629764	9.0527381212118	8.75647025861128	8.85005866186177	9.0831290489841	9.09536563658098	9.22413918205499	8.82795681065356	9.2223580442091	8.83476903923427	9.10225525627119	9.05650305729192	8.9456902147759	8.88177166743159	9.06266033323184	9.2287725235159	9.26397664005188	9.09661659989946	9.18120568902575	9.12800437726067	9.06260826089297	9.03824219013586	8.86122310238858	9.08581101792116	8.95120077390447	8.34463101814863	8.87215218374248	8.94396058063598	8.59691539461851	8.67550193021328	8.6045128293459	8.73130511319401	9.06094230351058	8.7871509871926	8.81903264978234	9.01997233882553	8.57527639902436	8.5201232276366	8.52841699287935	8.64717453658323	8.5360871016569	8.42445773837524	8.93098032843526	8.55946925179893	8.52568953777955	8.27471173426594	8.29145621645449
bmi1	0.971484543826814	0.642395934837143	0.399152577975078	0.141294964460395	0	0.120966241036515	0	0.146755336729197	0	0.416019597690101	0	0.57164359532705	0.22635759135044	0.185750230865528	0.0484188187265272	0.599423381779395	0.504499367711925	0.0174716912551265	0.568764122038599	0.512619355422137	0	0	0.314735805865151	0.572030736211338	0.301150550903424	0.132998946712993	0	0	0	0.149654725542965	0	0.458916315563981	0.212875015878844	0.102429469424794	0.329196676059963	0.00551360080345816	0.610726919443338	0.600345815601463	0	0.315363568729109	0.535758425085725	0.522339211891761	0.211124134799375	0.210697802526217	0	0.337948107310556	0.292767252719701	0.241053519156798	0.215294861375956
braf	8.32161337270593	7.55238629388572	7.91862714058674	8.05333673995051	8.04464001232969	7.88078162827259	7.85304937893644	8.02814532037852	8.09142586529834	7.90860097833047	7.79887935955625	8.14128308147929	8.05786450013873	7.72973153284041	8.42833755843933	8.05448764961058	7.56439874785938	8.29430414826867	8.01639603020671	8.0582591243742	8.1128627395003	7.95796623857856	8.03458274841589	7.91189886452396	7.95958934341038	8.38855937842879	8.32818661695149	7.94242770644118	7.94736049840372	8.01256308684787	7.98468561036247	7.8726564136559	7.90802687148956	7.88805399955966	8.03045857863937	8.17495363756627	7.95575392891912	7.87552145056348	7.83815950382767	8.12140348761858	8.06585554107306	8.01564084785303	7.95622803198677	7.96031303395929	8.11524605557342	8.24851586117382	8.18719814452329	8.07932637201472	8.10406403179628
cat	0.169978386583065	0.231291277951934	3.36340557802315	0.540074825814332	0.159456878738358	1.98996830045308	2.35519347133265	2.38224605987098	4.79409652386491	0.169554277368748	0.124068307377317	0.0629541582404739	4.25029750519415	4.31408261458762	1.29357930376041	2.41312229707049	1.9958988520432	3.10694518731631	0.987020550345429	2.16714392602032	0.138710541322817	0.32793340604188	4.11168873679594	1.21171670474265	0.0628833339674245	1.01334568176406	2.65878016845785	0.10433886076177	2.51911533316289	2.24145213486844	0.26411674236598	0.345477711347788	0.135451746593601	0.115925333239925	0.520941168346244	1.4425222655781	0.154058476049923	1.15379551275127	0.277736213492449	0.618127051533452	0.169400072735548	0.226942013034186	0.314232503515224	0.0873079995148363	0.0207719936560785	5.76302580834053	4.61308921753782	4.72207048218516	4.10442316020963
cdkn2a	0.0183693191568387	0.166216191248296	0.774802740016843	1.87800314278092	3.14803021451928	2.25040402238831	0.301782461074347	1.02867661553799	2.21469927628791	0.171336963916313	2.02753217882529	0	3.22759834977208	0.282820297744991	2.87711841149706	2.67104496838482	1.24211370481465	1.98260972524055	3.23987506121258	1.62039822242085	0.9218820882184	1.5502020385965	0.0730923790121564	0	0	2.58735272149511	1.99379796598697	0	0.0224797128166316	1.35504934487141	0.715560379186395	0.178914634714395	0.475144688165049	0.747388064817694	3.4529756507034	0.0247867814192633	2.70544709634863	0	2.99163642414124	0	0.266937482018142	1.42570872657241	0.478939276098218	0.0280449541553528	0	0.018265249931641	0.0234119129498107	0.582717081640582	0.258441158789936
cdkn2b	0.647962223317425	0	0.00364244593744926	0.789939317515379	0	0.73350150448987	0.229937968525363	2.28258811829464	0	0.02720162426084	0.347997496948309	0	2.47578865484913	0	0	0	2.36369960955373	0.779748688633321	2.16992302911654	1.11492611653103	0.0307059245484897	0.219693529046962	0.527075419476928	0.0115664780051215	0	1.4240532043781	3.56611659950203	0	0	0.0104458867268034	0	0	0	0	1.80514476147549	0.0202323885515055	0.0118746757697684	0	0	0	0	0.286488004763875	0.425955703034652	0.0123727897724417	0	0.0524511764477024	0	0.100268593027504	0.00840334533899774
cdkn2c	0.00814293752404543	0	0	0.0182160082713112	0.0600307050501419	0.122289824788999	0	0.993906130702104	0	0	0	0	0	0	0	0	0	0	0	0.036296262864933	0	0.0111037307461944	0	0	0.806299522084606	0	0	0	0	0.194042730179184	0.235220588051292	0	0	0.0168130262245595	0.232747597051139	0	0	0	0.212960875792723	0	1.00359156789293	1.28886366569573	0	0.542870843824785	0	0.152075581278978	0.0256298654527869	0.348513003504543	0.363799755508707
chi3l1	0.0511756590656042	0.0385975100507874	0.0074055999238734	0.013092332174054	0	0.0183968576345171	0	0.0119883953329862	0.0234974208325801	0	0	0	0.0264932902932885	0	0	0.0101387430815316	0.0301335288403687	0	0.0138721235004881	0.158995009755434	0.0474055178998739	0	0	0	0.0163035292972779	0.0251430570853254	0.020428849570888	0	0.011637518342176	0.00852895010546895	0.0128138843615748	1.02931364530273	0.012123917359762	0.0170657261792811	0.151767265667066	0.0332695241010714	0.0107340584135308	0.0410900821043445	0.020658849181479	0.0475987336131649	0	0.146974482442022	0.817179616857103	0.0440151146871165	0.0247939173813278	1.27914498085385	0.833911303412992	3.24501382201099	2.02605143390029
cic	1.592207048138	1.67407981477877	2.45880858086807	2.48719605751753	2.48411776056487	2.9114064656575	3.09130308499001	2.97987639691822	3.27463499882644	1.75886159629769	2.74282555401972	2.10258204776809	2.57178431040694	3.03138164447765	2.68924791599264	2.64582173984634	2.19973653646761	2.87831081359553	2.63270705381221	2.7920151386305	2.93299225221586	2.68168414798153	2.63232396760479	2.55966027686612	1.8221469977836	2.14709255828598	3.21872166119749	0.817247739585741	1.29832153012251	2.55866335340379	2.80330088482249	2.21386447490762	2.03848615535346	2.89358366590129	3.06715119149514	2.79700303462311	2.38831409685205	2.42708515317535	2.29656562379546	1.71932251089511	0.89384010443192	1.90765398323468	2.03455401865226	1.81616083113838	0.139489665123517	2.58331303861551	1.88709629763567	1.92412375929	2.13410203575703
clcn2	3.30896483289351	3.26299999113537	2.762687708173	3.99748156263805	2.41973492292293	4.10157276277884	4.76235833080849	4.12516918616254	3.8450794140463	3.15392366463977	3.86250832433444	2.04745497945463	3.35040700510143	1.84034801508889	3.06523434499492	3.18162847390034	3.39397213777787	3.66864188207744	2.99520825476944	4.04033163392752	3.06659383012533	3.30186547764685	2.29847562127164	2.4643642758604	4.49870811662044	1.60147831315223	2.97742794099769	3.45619753993464	3.60091054463011	3.93957912028976	2.50519430561893	2.7828394218497	3.65883824757579	3.61982263557198	3.07632461248067	3.46502693599207	3.81061152840255	3.16100599888508	3.85056992156748	3.72421717996146	3.74271800201545	4.43545871404305	4.21310842010257	3.49981591697438	3.64436277532187	2.84715889822273	2.99773336949352	2.68508032851975	2.15238398678537
clcn3	7.74419696735981	7.7392055567409	7.58716016951337	7.09076926020195	7.51149745994794	7.14930924591592	7.55948643673926	7.38225343870081	7.66760845339608	6.7204939777044	7.36111639429792	7.32023108294241	7.47012098100937	7.55781986066465	7.23992991248577	7.21723314010143	7.65888105923892	6.65867078658646	7.38660583748293	7.18317580929159	7.40980403938817	7.45645026848441	7.57410444556371	7.62113993847242	7.20406856848348	7.12152736320946	7.30936517222578	7.11239937662478	7.48906312957959	7.21141924753588	6.87387293217633	6.92551569056709	6.48720924129511	7.24474836616765	7.04984789615455	7.19780623429858	7.35241810254953	7.63227857756126	6.9903351056572	6.79822031444085	6.98306870692708	7.0692585375773	6.87273064801223	6.83942416970609	6.98149277926451	6.33178327439149	6.51920183796216	6.35173626573285	6.65166848729143
clcn5	2.90553859947991	2.02804760146996	3.53326423830526	2.60243457396433	3.12683561534619	2.5601427023764	2.84882541676245	3.78304474122592	3.61840864392933	4.32898678499151	3.06805071404666	5.34076472346852	3.23220483916931	4.3380982418317	4.5592222891705	4.01380718794659	4.0189576316192	4.35837033653884	4.04360006011312	3.65577795610893	4.94169899971603	4.34757828415702	4.88313636671337	4.24736314225926	3.57650344201954	3.87379524820817	4.57393932599976	4.42325907555284	4.83721028772021	4.28239294260421	3.84004851400247	4.78087709591104	4.02061059724722	4.22161015007039	3.46256736847358	3.35751017289297	3.33211022622551	4.46678030119659	4.33441578212064	5.00736393608665	4.14732747604459	3.81611093000025	4.09552853572655	4.1998833986267	3.27179810510331	3.47720047302209	4.04036806559667	3.1408312265014	1.78395251258214
dmbt1	0	0	0.136252830134995	0.938134490130821	0	0.522648235569018	1.99995768116637	1.61333291788939	0.0281609659312827	0	0	0.0272394709624373	0.0605858782368299	0.0438029556514901	2.52408221047702	0.0557913962116323	0.0186597422284469	0.698049848662982	0.844828213275081	0.0355878250133389	0.88400985203342	0	0.0119581788738753	0.0170205626277925	0	0	0.56424454662115	0	0.0853908320681045	0.0334029208448017	0.0225401718517362	0.0182451808031038	0.0167651524429954	0.393421540684949	0.26792676907627	0.157009619441241	0.0380315592358147	0	0	0	0.0120208001689022	0.0658723926590638	0.271060094840108	2.4153173030447	0.0215893296930734	0.136449192152154	0.0212441494798391	0.0353757927043778	0.0321920256667921
dmxl1	7.82561901607233	8.31544531839464	7.76915153266675	8.07750098153162	8.05127855844907	7.94350704298861	7.8248448474278	7.70054999686439	7.67310904567733	7.88227682732047	7.53301429081013	7.48016331538497	7.9300187674636	7.63726970172287	7.856492136956	7.6599017307686	7.74799152925875	7.80458022003583	7.59031906921741	7.57453525074125	7.41043947916678	7.64336703323915	8.02834150312593	7.78467475629685	7.66822268132407	7.57279495056342	8.03638244472049	7.9447267001883	8.05849454832919	7.71957774514626	7.58497001473826	7.51451839446248	7.63269935981974	7.80203484790707	8.21834914688335	7.78516471784685	7.56255840852825	8.08714880874255	7.71990830298452	7.74654723906653	7.61846259077371	7.70628257665118	7.67792255590367	7.749030711409	7.43705957895702	7.72667661482236	7.53733645204569	7.62762653498452	7.52716497485509
egfr	7.2077513028864	4.59533240668636	9.03923796530555	8.44355981517229	8.29507567771911	7.78317281364647	8.91516121610755	8.71173440646235	8.10253371559541	6.57509943092328	7.72319956546498	8.23397033758389	7.46031599508481	7.53831600043265	7.16134745505991	7.6787728554286	6.91028205149848	8.46555126896128	8.6854897689421	7.71686900408425	8.08179635508195	7.72691036858611	7.73253177988945	4.89282821575772	6.9812874190701	5.82280087956029	6.64727562937057	1.32920006715063	0.830290352507858	1.91133195801646	1.26206213463841	0.1169456039907	2.01014567967455	3.31161036615083	2.76052557316584	4.01494828569844	4.11754281950887	0.124367815188002	2.22940903284568	1.62087538030373	3.97921924032314	3.29907178343776	5.07604926692022	2.39505301055167	0.0650997084867349	2.4274592839323	1.79683429262293	1.24024149963913	0.275786941218802
erbb2	0.955868160172551	0.169791215731169	1.73269095625835	0.925145918327249	0.0348666691285531	1.70598131108195	1.73089930689328	0.138844672147151	2.81759012221162	0.320008773002239	0.165963222417043	3.55935612374179	3.11039560340235	0.164285185999545	0.68761054606056	1.70685694152987	0.177493485003996	0.695597997288623	0.134435165711361	0.320344855463421	1.27931661142582	0.726353636445228	0.887466930093882	2.14086904875448	0.243948563873259	0.135973902324339	1.33061749482172	0.183608187990841	0.749640325990588	0.895817618071699	1.56263667889983	1.29965954442883	0.589651096184294	0.328138035392016	0.992690421631573	1.5069825250434	0.809641701227144	2.26472281335689	0.271058764163004	0.0515087562332728	0.297715599346753	1.00346055779022	1.60615958383167	1.21981474646462	0.106959375470959	1.28802804232859	1.51952613901074	1.23129307842355	0.761897373902338
fam107a	6.63815122396133	5.32281974746457	5.01011191638592	4.6699624608893	5.1122013222797	4.75911930726155	6.07585042782725	5.93186294074599	5.46141897086186	5.25178364930336	6.52793655173123	4.98874252700562	3.22446917908981	1.28196985767449	4.76137549749676	5.03292146749532	5.19115335149545	3.52096512146894	5.19103715290243	4.65594861908844	4.06367007730104	4.34269296394578	5.07405851445008	3.9629960410608	5.08333787809737	5.31891062460494	4.46220197886161	3.35629926773767	3.57781418491628	0.269099496928771	2.43954677242436	0.451759578586177	2.46908784101758	0.418039154816128	2.87807956593132	1.8446473432272	1.40317029213522	0.02687297467178	0.031814900188261	0.696251783102187	2.4119683856627	2.88050255093626	1.37137409660561	0.917336456076729	4.54944034743064	3.51586038569918	1.5066161385572	3.36826233388441	2.7632546967585
fbxw7	7.96038150212796	7.62685932614108	6.29055452661242	6.40066702861926	6.01032444982787	6.73623373676066	5.80629131536906	6.48341079864754	7.00399276381992	8.79511913871468	7.8287999395947	8.72217332305237	7.22646354122101	6.90062062336311	6.97914757666091	7.23295348674865	8.37942706262259	8.44694461334833	7.98473584527938	8.07314675775181	8.36784817176409	8.49463801407321	8.10429734164522	7.95385618984573	8.80376894643936	8.98976110927309	8.76202744265562	7.89877205213781	7.45093532462201	7.00880955531959	7.33180578823984	7.98347722413097	8.08042135152013	6.89316426350265	6.92601519794694	7.18755824260357	7.30154311038808	7.44224502923295	7.34406967559633	7.00244521081957	7.49591113504367	7.72089972745812	7.50256221066447	7.1546753511115	7.96948403127981	9.4824903675562	9.39337490414224	9.41724299513643	9.52954110447088
fgf2	3.89607583631177	4.64017526285525	4.30527502249614	4.12050242339434	0.304610683621543	3.54673444919101	4.22507606737197	4.63867964188781	3.45021222988464	3.59152716963338	2.8196290503736	4.39164625548004	4.83700164174483	3.00990917991148	5.29704657841734	4.54215171365102	4.26261135614688	3.59572906996023	4.17169540797429	4.0406713027182	5.21148775264458	4.27553208251336	5.03883974969674	4.39545284357211	5.57979239407995	5.03633540076847	4.66375903007114	4.43256267838776	4.47780901604207	4.63545233963607	2.60131780092294	4.27592621190117	4.45850871346846	4.4374254166775	4.11297044178967	3.05025428494231	4.36507844236765	5.05248716197799	5.03019130275184	4.12315522872853	4.56521334842356	4.24331232320015	4.7890908401601	4.23087645976091	5.75175386725684	3.75279390501896	2.87828197073544	3.27043748906177	2.97303038889169
fgfr1	3.62893032378318	6.12955601084623	3.99404513110525	3.88768502087657	3.14318611027009	3.43843217671842	3.77551000198622	2.05578656607266	4.72361702165444	2.68467001787054	3.85768478440393	4.96248757983325	4.7932819668587	5.14538395101283	5.13527458905606	5.44942514079404	4.11321197352195	5.5958548509807	2.47447500782291	3.95152058186173	4.91649217482293	4.15888523760368	4.48473236950669	4.53684528184132	4.31944521661894	5.22461161899795	4.87188135616253	5.89170335714236	4.89501914947922	4.08273189590422	2.81311626465441	4.01737912102433	3.79117730110418	4.54230235158893	4.04493314941275	3.00400192656111	5.23274923425705	5.48843427284675	6.4159937308243	4.94980275919688	5.473045418026	4.89895805914435	4.95282756755576	4.75125274319046	2.96266915305306	2.91269086520952	3.32869728511356	2.98466203921758	2.520568635357
fth1	8.31099805474493	8.64898450126632	8.04100253492921	7.97677660994432	8.29496438181423	7.91120860560438	8.32793386937827	8.7289225073315	8.12230361249658	8.35146049015124	8.96054935703664	8.07237863874612	7.22264229508723	7.87801534318809	8.78528309481016	7.94382465149763	8.67649661989878	7.61492844001647	8.08934242391157	7.80832712544181	7.45354556367217	8.08274516114786	8.14770507429531	8.11028911038534	8.19930131840612	8.49732335061268	8.4899823916832	7.5918843306554	7.82803934898083	7.89187117344488	6.84458526021774	8.27963518674359	7.87149254014044	7.99819832444086	7.62627558304979	7.50537808495933	7.84015791923767	8.0812149799657	7.35662010977678	7.5156028669978	7.96201797825821	7.87431930757075	7.7751769956963	7.49339275217551	7.63811946386262	8.36044109765787	8.69013035794091	8.70811169124111	9.36870550040597
fubp1	5.62380512938059	5.97471973199113	5.8345961940057	5.73244966078814	5.79080226742693	5.70073849154015	6.02796105008882	5.74890502961799	5.27184582822552	5.92872870175371	5.71228541907094	5.12937740733262	5.64857444636954	4.76108311166281	6.03871974099452	6.07999030519304	6.21188887843595	5.67626797252385	5.96092218223352	6.06889068023697	6.56458257653184	6.05426741917032	6.30155161535672	6.09789728471786	5.69070957202386	5.55104314221171	5.83105383932401	5.54419757275805	5.30542922646813	5.81439455886185	5.77568112168375	4.8844294176534	5.47220115357339	5.95773610746218	6.06195846670324	5.76075613495885	6.20124922190089	5.7611714278895	6.26373679725144	5.1914181528821	5.56319688247756	5.35792600121756	5.68364705378619	5.29320639847953	4.98653426447766	5.69692274984757	5.75538354367139	5.51565632026909	5.40049899268646
gdnf	0.085303682357434	0	0.00341489290426337	0.9016144208103	0	0.617776978531163	0	0.00735223129926303	0.00825800306841753	0.053109100454335	0	0	0.0102000867925294	1.09568612784438	0.144861296055943	0.161801640380454	0.618177499067376	0	0	0.00741387732376043	0	0.0118519376497003	0.0102211792237162	0	0	0	0.0568958532923892	1.41789935423198	0	0.0203746561487606	0.0109451098716968	0	0	0.0154730813374628	0.0980106279670404	0.0394705560318117	0	0.0250212002949853	0.0230467274177019	0	0.426580243916959	0.00402426937828557	0.0276070942061057	0.164971835915906	0	0.0747485408212642	0.626001237651089	0.0701732784376543	0.0184205582807265
gstp1	4.48840009264145	5.41050562380137	4.2080691182215	4.19450165701382	3.72464983521398	4.19324368345103	3.78271625812659	4.72167494843393	3.88597783307022	4.7543687333206	5.00796612356455	4.4743949618774	3.68332512305961	4.14357684613097	4.92727905290709	4.33775140426034	4.87938112337439	3.78659155289932	5.60508945245416	4.54962241482214	4.76470978755988	4.56330599296421	4.44912988815403	4.41497559731675	3.98003042005996	4.42450493590509	4.60086458792664	4.00614836009327	4.30699929600369	4.88738635591647	3.52539389332973	4.8031497840412	4.55372518627525	5.16019886199339	4.52650812806683	4.33745449505894	3.81771595536358	4.56163199692969	3.54110640627754	3.86244345623306	4.19355784603029	3.62437524971325	4.13625825214308	3.0821016818493	3.95317014281188	3.0343514899395	3.83608884324913	2.66881034502156	3.28019513595804
h3f3a	4.11702265327598	4.0028597412723	3.80328397836044	3.7601298035909	3.83646882114079	3.71240054671867	3.53387365623455	3.36935382759312	3.6784693804637	2.49518757210626	2.46953437417225	3.90264610464869	3.46026053664544	4.99721616049868	3.16094922244925	2.55810302516319	4.15164137347278	3.60957000456502	3.97712556977362	3.80430070054356	4.12193975621662	3.82274544145046	4.3564823952499	3.11087651492893	3.23394234423425	1.66324486841524	2.51961109390923	3.08296940874509	3.22309597578951	3.21294404850858	2.39727259867797	2.83768716601804	1.80568290047527	2.04556214195558	2.88555093746878	1.97602372827248	2.3507139179505	2.68562265334533	3.12745235376314	3.66493867363085	2.27091909004258	2.36280509930797	2.71143279233563	2.91850702647422	1.86820552335816	3.27384139181895	3.69891620486737	2.73614569404354	2.62573619192034
h3f3b	7.44557045588891	7.367823060252	7.13840994408942	7.09002675544854	7.41329001958366	6.72363514459441	6.62658602711498	6.90577315632859	6.20293796969857	6.20847941275487	6.87266761676369	6.59628339780669	6.3223927481932	5.88123561313832	7.91440109888889	6.65338381304887	7.3831799027998	6.59683051339509	6.93263512483498	6.60783346762352	6.29269452242653	6.60659486974714	7.30390118079322	6.57503862232901	6.1920978771714	6.89907808572031	6.53297269411783	4.78760485042373	6.53858953234291	6.75409099481649	6.06040822853066	6.75542841138966	6.46938524295788	6.94743858479408	6.8516031407221	6.67146180918495	6.55421493033982	6.81428162341327	7.22177453861737	6.51869563931901	6.31633928365294	6.31143318055523	6.2881972282671	5.97192032979422	6.53962830867177	6.39718020327087	6.43831763936909	5.3822477312837	5.80591227883372
hist1h3a	0	0	0.00301693639507018	0.0354585026519785	0	0.578865450816873	0.0783414261002048	0	0	0.17249883812554	0	0	0	0	0	0.527694874250009	0	0	1.1019062533995	0.084545930190792	0	0	0	0	0	2.38759008790363	0	0	0	0.428042909677769	0.109100738562539	1.71854954426011	0.0106601695753288	0	0.00533162932765432	0.262044993389468	0	0.299857054729196	0	0	1.12201293931834	0.443998091699951	0.253305254556889	0.327251719461174	0.0455354624422797	0.180942036513774	0.00488494531700897	0.169196981342467	0.351108690066852
hist1h3b	0	0	0	0	0	0	0	0	0	0.326557700580835	0	0	0	0	0	0	0	0	0	0.00442132106740618	0	0	0	0	0	0	0	0	0	0	0	0	0.0193679795964872	0	0	0	0	0	0	0	0	0	0	0	0	0	0	0.0162760583911981	0.00107732691793066
hist1h3c	0	0	0	0.00185626477022984	0	0	0	0	0	0	0	0.0589708841456726	0	0	0	0	0	0	0	0	0	0	0	0	0	0	0	0	0	0	0	0	0	0	0	0.0120744549047863	0	0	0	0	0	0	0.00425232845863215	0	0	0.00100620480921268	0	0.00409282916685818	0.0107268448345869
hist1h3d	0	2.0960719901982	0.059957111728426	0.498784796710643	0	0.414745836570441	0	0	0.00675378248941001	0	0.0243122812859458	0	0.0117284678801454	0.0802248362971347	1.00885521896891	0.515050997677839	0.0240017519182342	0	0	0.0113789561579779	0	0.0653755484861368	0.513200676614089	0	0	0	0.0407428411848213	1.23876956731627	0.0251157931142427	0	1.98260550053805	0.496958402079831	0.0421760578536827	0.940730462476938	0.0221198591191126	0.60148534561382	0.0102214026952564	0	0	0.0401365872365857	0.337561202740082	0.350253296714095	0.5116446637253	0.760082225574269	0	0.708679633982081	0	0.478146521365409	0.57426747315763
hist1h3e	0.45740544061724	0	0	0	0	0.00995258581835327	0	0	0	0	0	0	0	0	0	0	0	0	0	0	0	0	0	0	0	0	0	0	0	0.0198956815235748	0.0121688195913105	0	0	0.488668114685315	0	0	0	0	0	0	0	0.00501891932406164	0.00491315935073175	0	0	0.0700645131954288	0	0.043359199151826	0.0146412910605923
hist1h3f	0.486887210258374	0	0	0.00185626477022984	0	0	0	0	0	0	0	0	0.0217904629639893	0	0	0.00805830759526379	0	0.0294794896510157	0	0	0	0	0.0129676845729807	0	0	0	0	0	0.0605449118295751	0	0.068172364258752	0	0	0.0511747981342856	0	0	0	0	0	0.66914724683748	0	0.0152367865484771	0	0	0	0.0633412720206839	0	0.0294126150034912	0.00141464803156251
hist1h3g	0	0	0	0.0031710284800321	0	0	0	0	0	0	0	0	0	0	0	0	0	0	0	0.00603345257195212	0	0	0	0	0	0	0	0	0	0	0	0	0	0	0.00932551762401864	0	0	0	0	0	0	0.00466887104817468	0.0328345797158697	0	0	0.00312191888347048	0	0	0.00129550105202866
hist1h3h	0	0	0.0254039541785375	0.00513803378419314	0	0.019345741476117	0	0	0	0	1.53507230204541	0	0	0.0438029556514901	0	0	0.0120507892667824	0	0.0383861865602434	0	0	0	0	0	0	0	0	0	0	0.0107396804377795	1.05856263820035	0	0.0317470721357225	0.0258142943097898	0.0566590625720309	0.144103624542411	0	0	0	0	0	0.530482532920784	0.00456251303022097	0	0	0.00524225356525747	0	0.0275374063301725	0.0609636572116845
hist1h3i	0	0	0	0.00207772850438156	0	0	0.53463497279947	0	0	0	0	0	0	0	0	0	0	0	0	0.00673719235152607	0	0.0115323545300469	0	0	0	0	0	0	0	0.00302793163083333	0	0	0	0	0	0.00434067701547621	0	0	0	0	0.012596713358419	0.00203883343319775	0.0097401240625233	0	0	0.0032753249548707	0	0.00279077872073324	0.0187088444214276
hist1h3j	0	0	0	0	0	0	0	0	0	0	0	0	0	0	0	0	0	0.0148150401920824	0	0	0.0128501894559275	0	0	0	0	0	0	0	0	0	0.0150522232886868	0	0	0	0.00859782535282393	0	0	0	0	0	0	0	0	0	0	0.000972752186324797	0	0.000688980870158182	0
hla-a	5.09346015502209	5.23043604114401	5.87411616694707	5.82565317170386	5.50884642529879	6.27936333277377	6.60529206146174	6.60684951729731	5.97839474859159	3.9744484844231	5.95220404186266	5.84312217929083	5.98392140248397	6.04838905186526	5.7288935099628	5.82741423345655	6.78600060317216	6.26633181775047	6.76315899175515	5.90918482442254	6.29049708421147	6.13056435032327	6.33299225258152	5.1300075172048	5.42317890736576	5.28636621998016	6.22447176371373	5.48010726047478	3.93048616377847	5.03441979505369	4.01620743105019	4.728681278269	2.6827514883937	5.14324140604301	4.72062137651301	4.23870405507386	4.6562328172386	6.05454534898666	5.33094240552624	3.43635606492086	3.71371881860833	4.03065182097852	3.65077352998731	2.65780189348722	6.21617463962515	2.79682786507323	1.78695527649467	1.3485096552408	1.64183971710606
hla-b	0.702551981233789	2.69121266269786	4.53523694240187	3.8255353358094	1.21585839893746	1.20960380982173	6.40191213355301	6.4680283910959	4.34585999519757	1.8453980447134	4.64739282918189	1.17942177876345	4.01866234860859	4.35519548242556	3.99157605637827	2.65616981315425	5.52592311841128	4.40053101938582	5.64105668377001	3.49559298985019	3.28704029517559	1.70497993684626	1.94663810926993	2.71767659413369	0.29622400815772	0.822911767229687	3.71058795497751	5.28567383760098	0.0952374593878389	2.60976129403931	3.32558770435781	2.83525753865832	1.5880994597896	3.9768650821684	1.6506153151632	2.83340288460406	0.707954399147211	4.36230413972973	3.04789373166868	0.125840980098641	0.527265691827576	0.358486500722054	0.282300148925687	1.05331763057686	1.03622415007251	1.71729620877584	2.01584199526945	1.36869304207494	1.29931988584468
hla-c	1.78318648782407	1.92483617928391	4.39416374717352	4.06126097016682	3.41567860500035	1.53554522106196	5.88106724731989	5.66094650103012	3.77246003063441	2.01443377845181	4.60538032479324	0.575966584912213	4.25303643266347	4.17963610867648	4.22226585355888	2.85211292939713	5.40688309956383	4.23266258548182	5.72620217193421	2.99198137096807	2.62016537764584	1.21120345786441	2.79026204259596	1.44827258140348	0.0752524712669993	0.16562534542374	3.13919518008656	3.83841051163252	0.40027311609379	2.3661650809851	1.3127482016374	3.22769561667692	3.34596893958397	2.99543351079163	0.824520645463196	1.97006107690268	1.39892646311079	3.9831999175618	2.28593756210193	0.36552060159478	0.133502278946032	0.0461906018983221	0.120183916997723	1.17494882613871	2.08293703887555	1.57395845251444	2.12942589438664	1.85479073015082	1.2410274947436
idh1	4.85682333514003	5.76937775778933	5.06373356093664	4.64135895212579	5.23047605261676	5.31076709224734	6.08978810984237	5.51125653434509	4.70425710596355	5.45963594552563	5.92635351164692	5.75889536600859	4.99849873517055	4.23252979557583	4.98070774475072	5.369989828071	3.89913094685433	4.80877425807477	4.81246063262639	5.71615336435358	4.95867087761037	5.39673706468697	5.88409613091836	5.18770914428623	5.84711479961158	5.17281262931003	5.83320390539397	4.92748564897271	5.38947916675341	5.46094769428182	5.37482182523712	5.38660843428705	5.35735346556363	5.25397404526414	4.78806558385907	5.82624652949178	5.310955832381	5.79491054794594	5.29649020353154	5.09549298967926	5.48660587403685	5.50774957984836	4.58806095940348	4.75976437038012	5.81579956967978	4.70393132274226	4.58926899760992	4.64303282232444	4.78492626015042
klf6	4.63648501310712	5.78680156543883	2.88363000415166	2.79620338842512	2.47407464279484	2.9889956392389	3.47048766815765	4.11499294549981	4.31544863341846	4.84791204553838	4.00754662213024	4.3330287275744	3.3180579284671	3.74785654837746	4.54029303702842	4.91594356090921	4.02148994350296	2.26803428816804	3.84703498962754	3.72756055253505	4.20730378705847	4.11662400925229	4.96042061209742	5.31758181975925	3.54282350016435	4.05321953453025	4.17899208036277	6.05465132992562	3.58929729176009	3.66070858248111	4.31274423212585	3.59998637314089	2.64471255017108	3.72653512906608	2.71346289755962	3.87410141334531	3.66426858196632	4.01713132608272	4.47759586609308	4.18298819442908	4.25866748299364	3.06035284287033	4.03153652970565	3.49185309632967	4.24466911657613	4.0815879528034	3.76179044735008	4.2280820739831	4.79957848498678
mdk	1.15419335265127	0	2.73340310071274	2.52450016043239	0	1.86815858774894	0.451339453550518	1.32435057241178	0.493026698180716	2.51475085538972	0	0	2.11724685336434	2.33218467099854	2.00071984062691	0.728327922978184	1.76356819293112	3.70538012623508	3.56273316361549	2.133982513883	2.38268797871552	2.52045321679036	2.31108467904367	2.13246859864553	1.47817012189202	1.44268188996306	0.779414527009268	1.24243304294637	1.40165569987574	1.61337286757594	2.4022268065259	1.40949364965249	0.432753183326439	0.875761327566549	0.772924561522844	1.13141339367293	1.41402972785943	2.78574520095773	1.19800112030915	1.07266268649209	0.765744617766179	1.76423136596996	1.93503996620547	1.5282669506226	0.141897478394946	1.91090149722352	1.77052658317149	1.26118809610558	1.6797410570429
mdm2	5.51176043244186	5.70319460354441	5.14974581904659	5.29766124329567	4.52949645979175	5.27696330722101	5.21947337134836	5.27222953495307	5.37217839148588	5.80486131122279	5.41866262641883	3.52705456689984	5.55184453940473	4.07438101053914	5.30720758648944	5.11457666696065	4.99429975628941	4.60165147612217	5.30832905411902	4.98285214943456	5.59691514124916	4.7779983608367	5.62029224074835	5.31292171698511	5.39204232269726	4.48832366950878	5.39149014352513	3.89819519305732	5.532672321055	5.21321136645895	4.96511550400204	4.52701602067625	5.78587925312293	5.39607678662132	5.15358591627747	5.14540160509554	4.22760662542717	5.52936555136367	5.852039274968	4.88742652073524	4.80897709317421	4.80058876180192	4.4471821032378	4.50490839422447	4.30706569277216	4.60376976177169	4.70530044984078	4.68458155963562	4.79403603663253
mgmt	4.34084087595447	2.04565995283251	4.63456484986137	5.4957599929153	4.48314366979961	5.1462767256751	3.85782004108066	4.90465712904038	4.28030497257322	3.46154169506237	3.75129903586157	4.15930591552544	5.12032004925214	0.743811878042753	3.62251701579483	4.29334025851467	4.53920434370653	4.03398802205988	4.58334522910551	4.68130482553244	4.65582971088835	5.20497161992761	5.00640001443558	4.55024574542693	4.48916308641	5.83240771906793	4.84913831798155	5.53205502156516	4.76212913610766	4.28948655375785	5.43453334355072	4.85383954132258	4.37373045583066	4.41528938311424	4.51612837016052	4.86746650645245	4.60450288713168	5.36683191491685	4.51460131322377	4.81582313001647	4.55834122432229	4.30240297050999	4.97025944617958	4.90388541180887	3.419454349804	4.88046028368847	4.69288087041093	4.92531103186636	5.07204730238495
msh2	6.22730235238234	5.75303235595427	6.18952653054514	6.32086360466958	4.9257386848167	6.35219105660976	5.79758921681465	6.0961194828036	5.99675685112166	6.03163190209651	5.96208711537484	4.94838338500601	5.92917467011506	5.83466062251057	5.88910993902524	5.79540755893517	5.78653825565519	6.24661480995036	5.88447762382786	6.10161835082452	5.957039727402	6.23709123748729	5.99549650359844	5.71598752693217	6.08000405417951	5.76444003103305	6.02189147413263	5.79395786925683	6.21086222759093	6.52610869030063	6.3315485577931	6.28621557151976	5.40159635438894	6.48640728021241	5.77129002706095	5.9415784885255	5.9704959242123	6.44098860536119	6.26917577577492	5.54358449942247	6.33098883902384	6.1956365139603	6.1723594998485	6.20906211022294	5.9055962471179	6.50267247082911	6.52375355048532	6.30002072198652	6.12337282332518
myb	2.00404586338946	3.88057212105621	0.0158212716752408	0.0670021056411073	0	5.35405511313748	1.15837553342489	0.0221688256471251	0.0123632477082249	0.367955227673844	0.0177364930278784	0	0.018870607212055	0	0	0.0265225763823917	0	0.0138279172719396	0	0.0252908817876672	0.039213810837344	0	0.244563696057877	0	0.0159975618372031	0.0218403717251773	0	0.0759450905687487	0.01145907149385	0	0	1.03217733431179	0	0.00837558101467055	3.58746106618605	0.0203157763346878	0	0	0	0	0.00975751870902358	1.36381767570134	0.267242158323679	0.49710242567395	0	2.33877241731722	0.590124992569241	2.05723953736247	0.633660931427274
mybl1	0.136576438644039	0.279967925154941	0.377262418922191	0.977633769990353	0.257135481378303	0.709532776397002	0.338853448282248	0.500867069728335	0.478201409834551	1.96968611167254	2.91053385365368	0.194983590055463	0.265762329902632	0.203319825242974	0.812299384637791	2.07840421550804	1.30434069444377	2.20299151326653	1.21565069905756	2.56155181716661	0.538072572287768	1.1087494561685	2.3957282714944	0.288477658619826	2.06018504895711	3.61689368967272	0.204822391919644	0.159196493250171	1.2823455063092	2.50504489666315	1.88939689269689	1.50245784659391	0.309751276169922	3.21011780371855	2.39732909149764	1.34057824824528	0.401419026917997	1.10640981868242	3.31073616166149	2.47401618970864	1.96618906887389	2.81295356249342	2.02410122628635	3.50520950181207	1.91053954654948	2.28191545837354	2.30389908960633	2.54762071397496	1.22816514244148
mylk	6.32900220418759	5.95912347801351	4.10324972831486	3.9365296826425	4.5731635386839	4.50031263389261	3.91552706828398	3.78829034338769	3.22233609278519	3.49071043341765	4.06788762224489	2.80059573376989	4.41587418970402	4.1652198451618	3.91156992256196	4.24960305271124	2.72986695989604	3.88566088443495	3.30461287379509	2.81921364865898	4.44498440497169	3.65215233722898	3.10222470015402	3.66710145360872	3.88317075328348	4.42440692859253	2.79534125254963	1.5846657703547	3.51726736083416	2.90421855013838	3.88420060159699	0.994857643415063	1.36486445463966	3.64424272370638	4.30449499757928	3.14689055151357	3.54815769888856	3.24102015511258	4.21336750032113	3.06846643731969	2.08440837116403	2.73738093172186	2.62569816284485	3.30445557291587	2.75446957730739	3.55471275851277	4.38779505150575	4.57595426157939	3.98699108054847
nbn	5.96855575035746	5.96050893	5.27095197123141	6.11571288460077	6.21573217255489	6.46345064272276	5.57202591448954	6.22402425533507	5.27517843187518	5.26245044701605	5.22538059816641	6.23796727844457	5.45980667059329	5.08971211552745	5.72037861850668	5.45247781889991	4.99600225851187	5.39976480132845	5.98079923838139	6.49939419703866	5.90897114407344	5.87977167594622	6.15119213857774	6.44450209090277	6.15123415752981	5.42595873669595	5.73321630172148	6.20715257793002	6.49890886726857	5.72709243668755	5.61069651916617	5.56652262858948	6.45156028421381	6.93672367376034	6.89647203428866	6.68823282181458	6.64499993771834	5.04172923151583	5.91403011074572	5.80174818806505	6.40959408724133	6.07756197191698	6.31443025497828	5.984305431394	6.66532738891342	6.98760294163015	6.6216146972004	6.73667048776586	6.65838745224639
nf1	8.28960579906971	8.68498525208422	8.57308249476055	8.39870137226297	8.34634396827738	8.41707147645403	8.49818543407863	8.40664635793239	8.57314461799372	7.89032569286838	8.47689198470427	8.14029195036764	8.3914609978229	8.29541860507373	8.43195718768673	8.2232183532035	8.41552334082272	8.61652311395646	8.54167512656351	8.36593350858558	8.5536404284459	8.54926293204985	8.27737063460672	8.1789157759657	8.34418181952011	8.44064662252151	8.52456247872544	8.60534061262251	8.70259763761519	8.49342757969678	8.58351569914631	8.43423539417965	8.62323368606143	8.7326063588574	8.89273283613741	8.8264728550398	8.86652444864172	8.38666396270366	8.86593087406684	8.69333780160623	8.56058428073255	8.97722496264196	8.86119518162451	8.82545938176612	8.92676120004015	8.40072448763617	8.44872382369345	8.2977962346957	8.22147257108086
ntrk1	0.783045089164537	0.122126186702118	0.447753388483312	0.855271167866898	0.0335959700833503	0.19854505881698	0.0944119125049034	0.0687140324044785	0.132686437269364	0.447267932263161	0.775172797594301	0.0585340092014161	0.150598745787743	0	0.0827236506168676	0.686757430646495	0.140465429373501	0.111460944441856	0.105927698853524	0.869585120237594	0.0966921681549502	0.0800603253447868	0.708780899321425	0.288870387436977	0.0961353788972106	0.0200986561678966	0.0996986177154268	0.0803496645333167	1.8107521221441	0.688654004126921	0.274359382456126	0.160681013909525	1.93441728151702	0.10499189715683	0.373825505085897	0.604098013280239	0.135124184975679	0.139226619839456	0.926768238460689	0.0437020893289963	0.0782204184265101	0.696072838573851	0.418895030816674	0.181563923061111	0.13812971421263	0.824305204308626	1.20606339785941	1.07661933955996	0.682661860823805
ntrk2	10.1700990035147	9.50305635385598	10.0994790936238	10.0020840759064	10.2702398955451	9.9999902786823	9.12608780185601	8.37393495588313	9.37525104006965	9.85178273513405	9.07214597902071	9.37263775789812	8.15902312581514	8.3930809044738	8.92221426419311	8.6054222906407	9.33030707618912	8.49432407892659	9.10834337673256	9.08019470309593	8.96819725058172	9.24038359993256	9.28721706926297	8.67387325070761	8.90044432018773	9.27099454285055	9.31125746548038	10.1704098258026	9.90146256629809	9.69019518448194	9.81799812725943	9.72232118414382	9.65235951854307	10.0475558377996	10.2618667569921	10.197291652319	10.4675745868254	9.00217800809706	8.75739224300021	9.20778833443635	9.81056843767398	10.1810560491358	9.86918467978333	10.1454715049488	9.42215567833254	9.14374617642216	9.42671261263334	9.23367426807405	8.91466775309756
ntrk3	7.95124781647649	5.41985325017472	7.0023906714999	8.00314202316696	7.71571952849707	8.35655694970264	8.43757835597361	7.91253364710731	8.01935511340524	6.95531924403319	7.81816842415474	7.73655710486668	8.71929158720756	7.13584618816204	8.73388483010252	8.75523284936603	8.31146315307594	9.45849131448278	8.89859232462066	9.06337054717433	9.48434555809259	8.78716670173607	9.08899813358884	8.77618953037646	8.09793686721116	7.85659135276595	8.67826061601946	7.11757061940057	8.00232559744155	6.16956362118963	6.56078724024343	6.31794478414286	6.41037090602735	7.25921677457898	8.1816871602087	5.77102310981256	7.16916498189806	8.42098473400094	9.47932645496903	8.70814180959066	8.9528939842566	8.3748584530232	9.03143134977173	9.49815027633849	8.42870199439619	9.31253831416267	9.02669897864099	9.2093116723709	8.36540809106121
phldb1	5.22794765534782	3.73158937692788	4.91563724860272	4.35751470519096	4.58449739705641	4.1553149990114	3.69736105367034	5.71135754122599	4.54916900724985	4.2454829608412	4.33924786375819	3.67713576575894	5.27468151015798	5.85880961029855	4.15028890214796	4.71449094730512	5.07272113049068	4.8499255220585	3.94622975938033	4.35696432099134	4.82876434048421	5.47624528616363	3.35009351886906	4.45470377559505	5.28729058004728	5.16178108826082	5.23812672144664	4.76496100189253	3.76930141170203	4.87497903688159	4.75510554636917	4.13669448603806	2.49431883009277	4.53041782398829	4.95336824506736	4.66135849391528	4.79643760144176	4.67637433120841	3.59159397277822	4.50957531676464	3.50727454209471	3.94709017931075	3.53788532680184	4.13743720743668	4.7417425552835	1.64126856105303	1.44596766202364	2.83771178679243	2.99703618681823
pik3ca	7.31999737927369	6.99661392398779	7.15174843529609	6.91242376748031	6.46159518566697	6.9253952821755	7.13516596103525	7.33407739626391	7.11546154189827	7.56679050015081	7.29548325940671	7.73803211791793	7.29442601786527	7.95782123588234	7.62518170653379	6.8035407833209	7.11049333230327	7.26310184273677	6.88571772384798	7.08181297671331	6.92414692927724	7.34045429428727	7.01119728284284	7.26579111250975	7.33405030408354	7.52173131665156	6.94423614937884	7.91472918510733	7.36470312684282	7.15746083050344	7.24977819584297	7.18628393507906	7.06683876646278	7.05102073920176	6.72885939786553	7.08846145579195	7.40602272740632	7.73242225383601	7.45806574011149	7.69023891280948	7.58571340837313	7.34325626028892	7.33529396336558	7.29870779739645	7.41673834106802	6.90355893505342	6.81960368479942	7.1470347430457	7.26193402525297
pik3r1	5.25429886802877	4.83109692122555	5.28244314114214	6.01757499609465	5.51741743575911	6.62949257675136	6.76429652070696	6.21235863863152	5.29987910477393	4.83177592478018	6.59134476166732	6.00064748950053	6.60870088866147	8.05949864653291	9.41549957375037	8.77802760382364	7.46840533128428	6.57052607791183	7.31610780948907	6.18717527654693	6.09746310664542	6.42140678085865	7.00977241973348	6.40843606527852	6.62972249360616	7.1222793817376	7.65268051431569	5.42205500796927	6.44682525423396	7.16607237458157	6.68926910407612	6.79042800163965	7.39494262706692	7.7217733372629	6.03141659127023	7.1720555104051	6.48375419946905	6.55880961449117	6.60378566312724	7.71230942768586	6.74443372840478	5.45186520512367	6.8023124024153	6.18272089691414	6.15958054893593	8.14732837568035	8.26926420796246	8.23639149224708	8.2376747516224
plk1	2.33469070505472	4.02813980256027	2.06839026432119	1.96622793311288	2.86403542282669	2.14307005941249	0.140211987369815	2.14794076881307	1.61171374009084	0.242360533561933	1.11443359396331	1.32352214214566	1.80468019370376	2.30866403008292	0.036387421151998	2.63558716127591	0.955800863704455	2.03768494533001	2.10542313343536	1.47309955758034	1.86710795602864	0.0736499372507438	1.8207509712984	1.41973408708213	2.75534857579544	1.5100118474671	2.09330712459568	2.28128852290387	3.6979130002254	2.98101144471578	0.806387208719996	1.78618641517357	3.14673823171325	0.886491712602248	3.22928552185652	2.96794521964158	0.0515871568905968	2.26213185608538	1.70555335743796	1.30087439854547	2.85502256229056	1.97508741370072	1.03772572879252	2.50266384462232	2.55931161068666	3.0537824767601	1.57172224262234	2.38689699804445	2.30684147953976
pms2	3.36636712070891	4.98643587500122	3.47682700069858	3.48701858101602	3.66937820948694	3.22417042587261	3.78700161863864	2.97964016445646	4.08551048793545	3.17185675861648	3.10701272422897	1.54618969711971	3.33887433995745	1.36709088719796	3.2831971322973	3.21972039582618	3.99757766627962	2.0534182675959	2.28914717741465	3.17697502974379	4.22587035063234	2.66607825216852	2.36139416449674	3.00614970686742	3.3064757404619	3.34716402708348	3.4990857293075	3.89981976796531	2.89417847141269	2.95716000364657	3.22153391697721	3.79046710079692	3.56680931017105	3.70389073097985	3.44577489830441	3.05683320397906	2.42765015017606	3.77332269926426	3.19468106416506	3.33683479193722	3.27454957507125	2.94637042203848	3.28867202266915	3.08440465302335	1.85268205717141	3.43361328082783	4.11598956061601	3.37736700116306	3.19961330108826
pot1	6.18412335907197	6.23254334119258	5.7485838676045	6.20392173643716	4.58554427040531	6.00564183897637	6.20736364930997	5.59718341957	5.87675708925836	6.27075037533768	6.44170722338278	6.17364116216038	5.88141525817723	6.43075410613705	4.88002181124852	5.33908142950606	5.95544416716125	5.30340231068304	5.50976012212849	5.66359795122422	5.9509498542772	4.25445345504461	5.21294513763898	5.50785456628655	6.21771599288702	6.452205321923	5.15898930814096	5.33485283950432	6.34439498437007	5.72301649340011	5.73805901305661	5.9442793779639	6.04794882143573	5.8256210511367	5.72119381545864	5.23061190349969	6.26868720986787	5.64973759440982	6.62583258081611	6.01316766088187	5.40430880062241	6.32857727847407	6.14413367940084	6.13036133754933	6.33036908766471	5.81800204312793	5.96411394679922	5.70383880640056	5.90417963062901
ppm1d	4.929279147784	4.36485856178099	4.45044494453029	3.80661380477984	4.06443857862395	3.76922311467791	4.55909333451069	4.45416509925917	4.50066555133573	3.3411388045745	3.30174054076464	4.16511522272692	3.83224151622174	3.88736247096735	3.44415511608563	3.33744721605594	3.93936275268454	4.49278791626325	4.17960229068192	4.34456691380938	4.84406873551373	3.77288846266961	3.37344219675534	3.38630108575049	2.72803455906228	2.63065172447283	2.92480756399949	4.49249319030969	3.71255517312726	4.29722355763346	4.69341174024929	3.69765607322382	2.59506558185325	4.31046867762775	4.43090691650151	3.74456294859756	3.53779067385219	3.02427251066612	3.15724796965789	3.4725076571222	4.16232324604418	3.65593783306791	3.66520139203789	3.52048448108791	3.9792552002556	3.99857490552983	3.7916579183167	3.62221315793287	3.56607840009801
psd3	6.11386799273592	8.86698680384802	6.28011171156626	6.33222600017055	5.53637964610002	6.35431974054385	6.77398683366521	6.00497187679025	7.44333139600072	6.02018391820113	6.01880751321892	7.38608708990492	8.64071281421093	8.05702579529089	6.6213091896575	5.826284074896	6.21742170554259	6.74030724075852	5.46252124938242	6.27723996828081	6.58696390317409	6.93770796292943	5.54362857804627	7.42885617351155	7.70962976155403	7.58168129972473	7.62455766111664	8.68985952893094	7.42464408404803	7.51420173248429	6.90012812806356	8.03221046310211	8.53155886210701	5.98429859477489	6.52026948449329	5.63142096516155	6.15881182806642	7.75398486753684	7.16684145437668	6.60419233413163	6.8166736824358	7.52849169653461	6.59392036872344	5.94422501985866	4.93142304599241	8.90260876090633	9.00096045313166	8.61288659074757	8.29251420938222
pten	7.2011027497158	7.20270166789219	7.24640324151597	7.40846943868896	7.48889341934131	7.40248147455615	6.84047745932643	7.32659954432769	7.20740152564204	6.63534679847196	6.78245548320738	6.78146581328568	6.91036270803993	6.55174901405626	7.31801326491456	7.20742134198656	6.57443700772115	7.30126077184258	7.20607926801259	6.90379642602298	7.23562961337094	7.02251851130101	7.01307853229622	6.79558865152897	7.04137474569153	7.14844149947583	7.040746488439	7.26528545088055	7.10802036634535	6.89340492788502	6.54313361755776	6.69238967391611	7.3017843393957	6.70736396406575	6.42930362541184	6.61428315548962	6.77300940779103	7.44468106242646	7.33337023994858	7.35036525920261	6.93492877604991	6.87539562895261	6.62952317616514	6.83617119543731	6.72695870031204	6.92312968446165	7.01130274330509	6.94472143011328	7.07134007690232
ptgs2	0.0150362871208795	0	0.0073333762672312	0.00806959444541042	0	0.307389932729456	0.0144542313244514	0.0317443158744937	0.0150451918880631	0	0	0.71355268095918	0.0248221006830163	0	0	0.0183647965458539	0	0	0	0.0115359636044014	0.0123915876402671	0.0115312921434698	0.0128695307514831	0.040563694326345	0.0159975618372031	0	0.0107155768926241	0.0342722512509389	0.011738474927164	0.121748814656363	0.0102003231601129	2.39055542141518	2.42658741930149	0	0.61642749050416	0	0.011692493167716	0	4.34083814034428	3.94094204569279	4.00020239041699	1.53862414072605	3.38610722573654	3.67524875689849	3.90845460778143	3.41211118495001	3.76310832751802	3.43017386826222	3.72483718859451
qki	9.48633410327907	9.79088327823465	9.21661884694704	9.40936715268959	9.236776441667	9.5682717610934	9.1692492311149	9.45082450020386	9.08785936876764	9.21887123656136	9.28639430851523	9.51632839709058	8.04978332727217	7.75751962106757	8.16189795852006	8.23130245904406	8.61608096716041	9.43022462966331	9.02476477287139	8.63256377772892	9.01731339317998	9.24914768816025	8.08685503098677	9.26818595513978	9.68239533712981	9.81356581283132	9.19767346602993	8.59660539374453	8.85947859938264	9.06427577325284	9.11055247399925	9.24615589761889	9.62190865965666	8.86691270595287	8.97777974219097	8.9618283629997	8.85993393373159	8.8567323060391	9.08553733584467	9.20545905760151	8.63651300672801	8.6771881951333	8.49470260871565	9.23454232305258	8.86324647705395	7.0762342341286	6.81650217541524	6.10419007622965	7.12176681619423
raf1	6.42309136415813	6.61651429219739	6.32345672184285	6.20754345542307	6.20563922340162	6.30422919227326	6.62000056319604	6.78388929322475	6.51263760416394	6.34603018309081	5.71628336152496	6.36214214162786	6.05447516825168	5.85728758867615	6.31895705337799	6.89358791760053	6.57287906032981	6.26087363006841	6.29559557105405	6.55349797677477	6.33332783711774	6.51986140576891	6.26001982041387	5.80546401052942	5.88907971675586	7.06703535267442	6.69402239767615	6.10104973863909	5.89893483889568	6.57731688264291	6.08631947680266	5.66849473033346	6.21261855616734	6.41054615709165	6.36352101791066	6.15112697633304	6.01414637275193	6.26849428004786	6.58372335491096	6.18630998697558	5.60912967459287	6.02239600079465	6.34570400114132	6.33241578516568	5.53934650438196	6.37713572525372	6.20325421863558	5.97662598256135	5.85143898480259
ros1	0.519490073305839	0	0.226921414432676	0.256128529928155	0.172771507741791	1.31681520602278	0.406755044292027	0.534052226865561	0.272166865969097	0	0.0635280960616556	0.823539746759414	1.18480617121153	0.175778518619292	0.155298404224	0.156146903245726	0.314918442933071	0.775977513986845	0.228229378112968	0.194153195141046	0.110417809478583	0.109191250962225	0.323182301829462	2.96629892613657	0.171603642102919	0.474598508952873	0.290812310456098	0	0.131233935703366	2.1209686237183	0.323854548757463	0.110667360019229	0.267230112089751	0.507208270666652	0.314720118964579	0.27083018751257	0.194033076152279	2.92767979623161	0.207682477626778	0.0186823106433747	0.12325943020794	0.279267526952946	0.989487276246099	0.226863537075153	0.121974185959716	4.58543244580123	4.43661998218222	5.6267424807919	3.3691878581661
rtel1	1.99135085214803	1.50040689422202	2.16165006786243	1.5901888850945	2.5073799722518	1.27494357944512	1.09134288838419	0.761077093194024	2.07859126465986	1.87384975535525	1.60447178205838	0	1.81996955675828	2.7609057627358	1.85520010789473	1.67593252963424	1.04013834393127	1.31667783639726	2.19408901627364	2.30524667250628	1.89215576874889	1.58842117550627	1.75323036253893	0.44668598840431	1.91745615210221	0.299921211629709	2.73085077938866	2.47662292022898	1.94553975034501	2.65256377082275	3.00336092485483	2.40286385301837	1.8528876830124	1.54806560460895	2.68650050253134	2.81584952717635	2.06392957180888	2.35164423992881	1.67211619418273	2.12389369264963	1.99239294408688	2.117469595645	1.89725073160914	1.60262348886665	0.461504179082704	2.27789067456684	2.28106409634169	2.40427490908377	2.25906994103735
slc5a5	0.284510887768992	0.118211155934272	0.507445043299684	1.9455019016656	0.386616437104472	0.539923528411811	0.412645328498024	0.315684597171089	1.08781618697489	0.351415595045277	0.285895675256812	0.326620858667889	0.349753258295121	0.359031436843159	0.164813252813601	0.242204575120065	0.245817023702392	0.294160212714502	0.459777079127437	0.85079459946835	0.256814482858035	0.322228490426579	1.08189002378631	0.509346958877768	0.165842507867554	0.25698720893088	0.384888857507428	0.234214727368674	0.153852344477426	0.677853266146459	0.451083391889098	0.52144219201319	0.291176096303806	0.311009259563492	0.634443164596738	0.698142362382635	0.291218398982348	0.142472124795439	0.264115180617599	0.213975914029237	0.304665839939571	0.391144455448183	0.790700393348429	0.365117550366029	0.182136187120151	0.324442055753517	0.443215267361903	0.495470094874627	0.310991931888264
sod1	6.94023230468016	6.86812915391295	6.62177028337175	7.05532745122309	6.6082962260845	6.95253998374138	6.69991928302252	6.78207799681732	6.3771402379704	6.9033888959409	7.47949412134372	6.624350244028	6.09493570862764	6.76540731151301	6.79380538622214	6.22468242702094	6.18243150046125	5.0010027753149	6.78203290156108	6.56286135264469	6.42988221895938	6.98007992596545	6.82531270615213	7.26031410965794	6.9881440860498	7.14932471377946	7.12662880034235	6.40965517972256	6.92227302645621	6.81461835259921	5.68864085064909	7.01081485411211	7.077597432742	6.81169001275625	6.80392948165186	6.34160474860373	6.69899491267539	7.61259953765189	6.60799661098841	6.85712918052247	6.59736460811847	6.80598628902861	6.69069057821633	6.45183109014811	6.90379088380763	5.84335730108391	6.24724719828412	5.94460243840626	6.51890442038791
spp1	2.44425465788653	1.28197415304942	0.906806339757836	1.76960292136055	0.0366018661816983	2.06454524075503	0.598822526240689	0.811292881630582	2.35011813622723	5.03335427915981	0	4.41385468086406	5.23328796255844	5.28999856609301	5.60968405471037	2.50748108154255	6.41756934765038	0.847036152573208	0.0367525423976938	0.882085660395271	2.63969940035613	1.31757150950633	2.72641774502502	0.050504483578093	3.13706835441616	4.93068010164068	3.86678634759456	5.04159739092225	1.93557176448317	5.8832498317563	6.18684954177502	2.83190337967122	4.26606463786395	6.41227056503713	3.11404596459439	5.12847116955233	3.94114951601034	7.58224738018607	7.09912474750879	4.66660493053714	7.52655244670469	3.85623577140089	5.52974662396069	1.56151823858144	2.29867561607205	0.777794046969014	0.0658002435393781	1.96116915048316	1.18056927538427
stag2	6.34992907404537	6.15331510120873	6.14417060087406	6.20014080116157	5.72360088063403	5.80203420146722	6.66106804586304	6.29865831556452	6.4503406156156	5.20527637636955	6.29503824301678	5.75979872337166	5.87245104897015	4.66116469731892	5.60770314674999	5.82000225336902	5.29887199161223	5.8173346896455	5.83163837636523	6.14854247433952	6.02361598098382	6.23986389390541	6.03759966421674	5.65488888968651	6.0407151505741	5.42796646635049	6.27181782188978	5.58910849377046	6.3875291842723	6.19380209485833	6.07697310937719	5.85200408235843	5.30097041861056	6.26973598974211	6.29628632957202	5.83852423841395	6.16974725847955	6.40590440023316	5.54777863039037	5.54270193526886	5.65278188731781	5.97870382469567	5.96557444383535	5.96318578735632	5.64333297368809	5.68055194035279	5.88813268318254	5.40497939554643	5.45710076792804
stmn1	8.087899773772	9.298234122492	8.98348999306141	8.83457369416386	8.57509343624562	8.01923921278045	8.67569951182247	8.63187945716072	8.37375851448113	8.32527486918081	8.26745138557986	7.9893359676751	7.87695024252466	8.72817385666279	7.26228477988178	6.4470944700928	7.59145607270602	6.7568687780999	7.58538487802716	6.94235357135559	6.97430134957569	7.10742644083613	7.06018490020418	8.70121007111318	7.54268870425544	6.64430003875614	6.43508581462124	7.9689847845754	8.09164885237021	8.48924724084323	7.22760314079258	8.71143337053972	8.55810385958412	8.41487542649335	7.72738975822922	7.74367242099368	8.28160399897976	9.08522235265831	6.99971379952716	8.0704509416764	7.39098342968642	7.73128291227827	7.74529287105435	7.51779495421582	8.04362201629342	7.8791913101711	8.21872857663975	7.85235341027588	8.6275754320326
suz12	5.09266776504329	5.70068908862108	5.44400927030535	5.31522656433223	5.61135468291301	5.20795428978102	5.6046064808704	5.52229085237391	5.03501213011966	4.70834540500828	6.37013740416489	5.99128684621096	5.23037645996023	5.1656605907247	4.88610019822596	5.63397278778367	5.81051495402745	6.3220654148861	4.81040058330415	5.34291270817148	5.68269202828612	5.30097766443048	5.60745883365701	4.61967264886312	4.98398927223559	5.70482414119966	5.13866848036772	4.5986649812618	5.02915610004839	5.67010308284119	5.38038123303312	4.71530101935042	4.83404264659202	5.57299174457612	5.63107819950789	4.61213495744166	5.51532396332375	5.92764137653658	5.08686675777582	3.65016116588634	5.25251118354922	4.92862131590783	5.27468069025968	4.6477893233193	5.09358362652668	5.46988278619616	5.2793677700177	5.17149964493401	5.04086556611792
tert	0.032772673605912	0	0.201219093218627	0.0228702116964914	0	0.0346297502551913	0.641952942096065	0.0363800074937056	0.0743159280475427	0.138296697448193	0	0	0.0470338891493096	0.0388438364176839	0.0377059594806976	0.526730497256707	0.01986017883559	0.0361334598516612	0.127455988353243	0.266987036940982	0.109882207805142	0.0223726029456013	0.0496949822547457	0.0170205626277925	0.032122300715209	0	0.0544433960854532	0.117014013664128	0.0578039218575484	0.0962513708759056	0.0422695395870794	0.00831433467193135	0.0264806725591783	0.0295835475780131	0.158780202580836	0.0353533206249999	0.491571417828378	0	0	0.0243014021052968	0	0.122272775492271	0.108880004087539	0.0614797425407343	0.0245116087046394	0.448570426201999	0.00893268871981839	0.41058872972705	0.315123922298187
tfrc	4.24204250888136	4.66983546143735	4.84213074386445	5.33341689593562	4.53622378480914	4.96528529596714	4.53329218452035	5.00368287289458	5.24088203986987	4.59231618927046	4.28355971188724	5.73772525078886	4.99512134140016	5.84286426317801	5.31448010009264	5.55929414646679	4.62695171928404	5.5986715394296	6.14187014048164	5.80694026437899	5.48919610767749	5.66140458334091	5.27362789824084	5.32635701688755	5.79734846480264	6.66554845002334	4.71049261401867	5.55036592887408	4.88377060590085	5.41862918879888	5.22199895350743	4.61855221384223	4.35136860648543	5.21750304806999	4.95213682638881	4.61502484603433	5.21594737640363	4.39035302873194	5.83046644588086	6.18818158675126	5.88883438782211	5.74648646849138	5.63131881403035	5.60896635602677	6.43002560749681	4.83475403342385	5.41633152420577	4.85098800707866	4.98930615997898
tnf	0	0	0	0	0	0.00319451158883895	0	0	0	0	0	0	0	0	0	0	0	0	0	0	0.66937919372739	0	0	0	0	0	0	0	0	0	0	0	0	0	0	0.164804271179545	0	0	0	0	0.206267117872883	0	0	0	0.024793914545102	0	0	0.0141297706889724	0
tnfsf10	0	0.0531218726141731	0.0408424364533271	0.0229599035336301	0.0316157141332497	0.0867549309716648	0.0305016980245368	0.0509898764773374	0.392130471464045	0	0.0236232937606505	2.03038991938091	0.0319618269821783	0.0438029556514901	0.0368974076702344	0.0253282966671943	0	0.0809398650920737	0.0144670817990664	0.0237144856935387	0.0304344509262218	0.0228936515310723	0.0518981784277585	0.0144531986537999	0.0508165533509976	3.87013746513264	0.047159737370634	0	0.0239598656230175	0.0280432138015768	0.963416059140008	0.0355886202746671	0.0322647268369899	1.00298298903148	0.301223183411714	0.702016031312445	0.0121097941910017	0	0.215036223555654	0.028802550058669	0.0131443580634623	0.488516945232181	0.286802479739927	0.0170371756564604	0.31988708153837	0.169493355616127	0.052220637137125	0.221537226836052	0.198913831983672
xaf1	0.0224845307699694	0.0888633609785726	0.0717109317633733	0.864224582986906	0.326827123566432	0.0862876355578728	1.1712356554058	0.405814434463407	0.0468169167110862	0.0716175551584083	0.0156987305444261	0.0686269273070558	0.108392508964921	0.102043462738499	0.0995567175090973	0.0442362361641881	0.0966300104652784	0.049281495675693	0.0672229322763086	0.445703505644102	0.060338730212274	0.0570314572489459	1.10641398643332	0.995412445640968	0	0	0.24021796324659	0.0425245467267293	0.049229071082859	0.0897080992152519	0.042021420913662	0.024561399025064	0.114085508693268	0.0421810878998588	0.428853216267696	1.83474316748573	1.70698312642281	0.0476661527014953	0.087971272797639	0.092521751676512	0.0590239042937457	0.071559634465338	0.279108719098465	0.086782652196313	0.0440910970967466	0.353813216090525	0.0467406587194454	0.79312621218519	0.158452981060206
xbp1	6.14794001848537	5.9040936744397	5.72077079120755	4.45353891329752	5.30083607158908	4.41409919447629	5.7474196262855	4.35548705136136	4.31313321848233	3.87101790292716	3.87375907167714	4.57834950237567	5.45846111265263	3.9255410053161	4.87181250803438	3.40493948871622	4.9913959944966	3.4573842939256	3.92271830476253	5.01680980279406	4.21391872465673	4.39953288457329	5.27921995360118	5.67731324820454	5.57994167125893	3.42843374199384	3.70488402374333	2.27187144421123	5.5030918197039	4.35350474594249	3.98978317041595	5.36618105055956	4.53195424489664	5.48027698287219	4.2734761292547	3.61764065911579	4.32138611684015	4.26435064014849	5.04406903917179	4.6339584940071	5.1323115565073	4.52947884360121	4.85329173761997	3.38719749833372	3.96812356952724	3.95944792351703	4.80072019232709	3.33773135535847	3.582765407405
xrcc1	4.04342208964927	2.72187683430375	4.35813556158378	4.2773246711696	3.47409737968113	4.17503386399909	3.70777909207711	3.70510976273492	4.03074872901958	3.76765521664003	3.10384807048403	3.78796385369728	3.80719995179933	5.04641940298923	4.08963526560551	3.64805697135661	3.91619119188409	4.61048303452762	4.56068183568479	5.17649699348011	4.03670413922074	4.55024438212546	4.39241636284692	4.31976329530882	3.46285145782945	4.15822962092235	4.34139635564326	1.60133418102522	4.40466923458477	4.66354487533687	4.15119624877542	4.03759397775145	4.20181373912963	5.12040567419705	4.19251904919386	4.28213090842765	3.76591155879676	3.37682467202684	4.41510441916503	3.36365555762893	4.16420287898239	4.03217461096989	4.08023872727482	3.56824510795652	2.16673242946775	3.88630006631391	3.51693903096858	3.36484246132651	3.2401307320363
[truncated: 26 more columns]
