# Supplementary material for: A comparison of anatomic and cellular transcriptome structures across 40 human brain diseases
Source: PLoS Biol. 2023 Apr 20;21(4):e3002058. doi: 10.1371/journal.pbio.3002058 (PMC10118126; doi:10.1371/journal.pbio.3002058)
Supplement: S1 Data — (ZIP) [file pbio.3002058.s009.zip › Input/Cell_cluster_disease_matrices/marijuana_abuse.csv]

	inh l1-2 pax6 cdh12	inh l1-2 pax6 tnfaip8l3	inh l1 lamp5 nmbr	inh l1-4 lamp5 lcp2	inh l1-2 lamp5 dbp	inh l2-6 lamp5 ca1	inh l1 sst chrna4	inh l1-2 adarb2 mc4r	inh l1-2 sst bage2	inh l1-3 vip syt6	inh l1-2 vip tspan12	inh l1-4 vip chrna6	inh l1-3 vip adamtsl1	inh l1-4 vip penk	inh l2-6 vip qpct	inh l3-6 vip hs3st3a1	inh l1-2 vip pcdh20	inh l2-5 vip serpinf1	inh l2-5 vip tyr	inh l1-3 vip chrm2	inh l2-4 vip cbln1	inh l1-3 vip ccdc184	inh l1-3 vip ggh	inh l1-2 vip lbh	inh l2-3 vip casc6	inh l2-4 vip spag17	inh l1-4 vip oprm1	inh l3-6 sst npy	inh l3-6 sst hpgd	inh l4-6 sst b3gat2	inh l5-6 sst klhdc8a	inh l5-6 sst npm1p10	inh l4-6 sst gxylt2	inh l4-5 sst stk32a	inh l1-3 sst calb1	inh l3-5 sst adgrg6	inh l2-4 sst frzb	inh l5-6 sst th	inh l5-6 lhx6 glp1r	inh l5-6 pvalb lgr5	inh l4-5 pvalb mepe	inh l2-4 pvalb wfdc2	inh l4-6 pvalb sulf1	inh l5-6 sst mir548f2	inh l2-5 pvalb scube3	exc l2 lamp5 ltk	exc l2-4 linc00507 glp2r	exc l2-3 linc00507 frem3	exc l5-6 themis c1ql3
abcb1	2.05843010551678	1.37317544769211	1.35173856216916	1.778272507823	0.885797447514363	2.07270196836314	3.06195725741058	3.04487738496539	1.98113806837285	0.997021224139972	2.79003027693782	0.346309395846945	3.18393632380766	2.09079992105118	1.92415082575208	2.27336161602754	1.76039001403019	4.24200792904953	2.54094156280868	2.5172789691946	3.12085453978794	2.38949825458704	1.97579854590096	2.05302338152661	2.64622718520543	4.17870667486388	2.67915960263362	5.4253834350584	2.4949081164303	3.04238116162827	2.60504173167301	1.25269721869246	3.25267784430436	3.2095238610048	3.14147333754561	3.83204844975563	1.7132097030714	1.62357145829209	2.59773853556012	4.51541032419903	2.91143637962097	2.26109989806914	2.41312068813352	2.33341743623309	1.77577118207441	5.43354137725378	5.34766601059735	3.17884846863295	2.69466672498409
akt1	1.72238523128657	1.22656370875608	1.67176610038753	2.29970966294223	0	2.10091916526499	2.95312211731297	1.70629218702876	1.9913357904755	1.16723562106908	3.03963256394689	0.336286358956111	1.73831864024073	3.0591329026829	3.26455983519596	2.07458554961171	2.10915779885933	3.3548653175975	2.56099664374478	2.45403517090332	2.59580458045877	0.653700807530026	2.3593050873311	2.89746026005722	1.25546973375541	3.4940080266828	2.14850324852901	1.24686031417874	1.26506303116298	1.93035933032567	2.72745638743202	2.66681952382344	3.06768521137902	2.31822311734968	1.50326934658946	2.15963525623522	1.04394840638889	2.6874780014457	3.32588240693061	2.28785874496265	2.29814140386427	2.37854458291009	2.00533703240359	3.42592770177123	1.76416476634899	2.03707811693369	1.79679109711157	1.83409153682807	1.92855797014244
apol2	2.43627915614716	1.19621694125496	1.87006627328901	3.64148727274831	0	3.14287397783607	3.42649405788772	4.08003635386555	3.27440395392448	1.79555339482868	3.90131658442163	2.36447809936699	3.31638445091243	1.77039887065128	3.42562595166192	1.67683534183754	3.95186120120414	3.09715699935836	3.82590276283181	2.8612954094439	3.40383464599403	4.19548951489154	0.0237791418302044	2.77537579724432	3.29629299831496	3.55645047753979	2.91898963566916	5.26944181200628	2.49306598648575	2.67495498143469	2.38339717964341	3.03576599939796	1.04439899478509	1.3294835734129	2.62405163856389	1.97530541679224	2.20959017030309	1.99203586683647	3.05933569310599	4.10972522010051	4.22731341230935	3.03710394832109	2.24389090264527	2.31649989493855	2.84067259225082	4.42924019932196	4.29490309398882	4.21890620884884	3.80331708011795
calm1	9.9233154505288	9.99744343327995	9.57880496332887	9.84009133947668	9.52431172739371	9.51748810496665	9.88047340264452	9.77249306442741	9.25008851301366	8.93519304852074	9.88693143810555	9.60116851856651	9.0298374170136	9.2991035909669	10.2820556344531	9.6701127021034	10.1875604199436	9.00659200926902	9.84552721554445	9.66710373411026	9.72231727303134	10.24670746956	10.2783518813431	10.3948004986527	9.89487231797128	9.74942649727429	9.89611878445402	8.79113748647739	9.3133084422041	9.28968002732363	8.71885066207531	9.01149200481254	9.09841482025099	9.19588029110317	8.99302526335607	9.17636541250604	9.44324609841591	9.60564711282121	8.77823092117375	9.01850398924909	8.99284460749637	9.17651252283539	8.87138626681542	8.72358449917022	9.52138823999094	9.47909391138511	9.79289194623282	9.3866415474406	9.67668472254719
calm2	9.1989778193605	9.76190338655733	9.18776799443527	9.61734366921814	9.33401131906323	9.48279061605313	9.55722741341279	9.85374760028659	9.12325776333823	9.08132311494226	9.74469813707367	9.95773602041624	8.50317936122439	9.51321516072584	9.90306328319997	9.27851078887993	10.0126717434097	8.34038779634213	9.25896922552977	9.88497988058786	9.12208614240358	9.98258551370915	10.4583084820275	10.2085972425742	9.69235832165093	9.72039767010116	9.73092384819342	9.45384080776734	9.30732924541304	9.14977404278768	8.12913410252164	9.19911994206323	9.21388017357049	9.04792167367774	8.85222642578344	8.77386482347642	9.00764991690033	9.02828679569006	8.42850799425999	8.1672635810053	8.12548424734005	8.9115310072094	8.5087423855719	8.42836687315917	9.2534641332645	9.67787957991775	9.99249908971609	9.59841117471324	9.9032531274344
camk2b	7.50134515672573	7.27078273066726	7.12040946825907	7.24118668707322	7.21789440589255	7.07480264476871	7.70626052476508	7.39582070270712	7.50494893117122	7.15899552964303	7.50115020062002	6.65810947203551	7.49296048627839	7.74587317400352	7.59146413344614	7.292398616821	7.40240521053387	7.63296079881303	7.5066716612677	6.93963430129496	6.8875956942299	7.17219619683399	7.39557539573625	7.48791531321331	6.44149399366251	7.008385514259	7.57805182219464	5.60145647020397	7.13859475361513	7.33700944942385	7.21583245710934	7.05101787791111	7.16229126318144	7.16565027402291	7.03380255440574	6.76460321786534	7.0946450049469	7.50697173407152	7.7612897119561	7.10092580204205	6.76853950169054	7.14176725213644	6.99670139479742	6.89194720870486	7.08446427330007	7.46010184233225	7.41854762095374	6.8827906478534	7.03778975983186
chrm5	0.0337944263292373	0	1.81773915549676	0.23747132903581	0	0.0358316287871358	0	1.26753471941783	3.66116854613664	0.596422243485807	0	0.245522435486645	2.89923276858183	2.7325259112449	2.58292309690516	3.50677760985282	1.8104342604985	1.50686740026032	0	2.25783637606085	2.31135695236156	1.5842165788544	1.81444612319646	2.97364724969573	0.6301474035683	0	3.47090887496666	3.63483990175156	0.0487039950548285	2.75970344679135	3.05956148035185	1.932365129835	1.72271606994153	2.04250518766379	1.55770399111695	0.372616529241822	0.392177246466836	3.93284449592783	0	0	0	0.360124322497095	0.727262087001363	0.97532482936952	0	0.897470843333262	1.62672849244414	1.15406624252531	0.614245346381277
cnr1	10.5546348944017	8.57591206820211	8.81603932468993	6.69803924168621	6.830030899881	5.02137356460214	10.4455580828166	10.754731368731	9.77611287325705	12.54352754063	11.6408834315322	11.0226313582417	8.00098250137006	7.38976898827717	10.51241554828	8.20696305599118	11.4153414335262	8.76329736544518	9.58165930861166	6.8431220888172	7.93269192896906	8.57985632838466	7.23066608043305	9.64788020019124	9.43470140294268	10.6528718552678	10.562521967009	5.46016097889208	4.32121811425769	6.5207846054964	5.95835643755652	5.67003046171673	6.53849982989386	7.16326222201131	5.60710775162525	4.57253016222005	5.6068567361192	7.72309569992963	6.49720724928006	6.85073567635476	5.3237288966267	4.42395190562718	6.09104052841482	5.06924330427027	5.58213806670802	6.6762533017451	5.75720730643329	5.86127602626514	7.09583583074106
cnr2	0.555061045220803	0.427411261706063	0.635531342436134	0.6838786826876	0.688838498217851	0.92421947801182	0.550157854797132	0.734932154689196	0.547252487738973	1.87804465255301	0.337618391355976	0.36055137928804	0.383065121664051	0.610998679494018	0.452607874401874	0.422980854960868	0.421743370265985	0.398505577593917	0.614731796467018	0.542169380119421	1.39284378677608	0.32268190805423	0.713266725203032	0.327368211631539	0.310280899092167	1.18297203883246	1.2007461424825	0.46766606049752	0.713016268619302	0.968244950850037	0.644570573956484	2.01952618312851	0.70755571177243	0.432459613898656	1.07511547283672	0.581910282605606	0.462577353769368	0.348972163248228	0.508361713985855	0.43139136116088	0.586739287337912	0.465238959542237	1.63044200438256	0.373861878620731	0.286648050931708	0.382708859304073	0.371991912783747	0.639703845096524	0.443409646503982
comt	4.71698294036092	5.23811043773794	4.85130574742337	4.70550698665974	4.8247070692983	4.49822597124815	5.15809772969213	4.84269780562902	4.59186698142447	4.73425075669108	5.28164706874994	4.13179318230599	4.59715838515239	4.4757185824781	4.78678107775633	3.89123932483789	4.9474841955775	4.76245236277331	4.21145716355986	4.8537156613453	4.70471878061222	5.39895491267723	5.39117951214907	4.93896049163557	4.55671222462703	5.38041122685287	5.12340874444953	4.51783193705103	5.06712114495953	4.90211328906587	4.77438821457929	4.49740677171629	4.30437384783841	5.12470174794551	5.15562757300139	5.15962305080241	5.0271573255258	3.25170712689668	2.48440318111598	2.76736093306493	2.99973488042763	3.91725682636607	3.46156365729131	3.54614054349603	4.89748866395415	3.43109860055447	3.73390538825709	3.7630238644838	3.70607065127879
drd2	0.0624945395945811	0.330947777623237	0.646945694357769	0.638524416073102	0.0746460956981202	1.05404911016563	2.10766048462726	1.2172285506252	1.96486059033256	3.14773110133042	0.0541786888220044	4.4755788325604	1.49144512913291	0.0487273299365684	1.90445054798738	2.02265141988358	0	0.719919012065572	2.56824136066058	1.89166734793518	0.181001918072081	2.3945004557692	0.488301869212701	0.828982927749978	3.25252085978454	3.47975087122272	2.33461628366248	3.34030499063222	2.16027443765285	1.42794950943381	1.64361134942226	0.035321742559783	0.479970471922103	0.0760759953040631	1.04050904003532	1.79490647599768	0.0473219194103573	1.21117651425911	1.15139603476009	0.100798607913686	0.0308416429118003	0.172659527757092	1.15942875094695	1.82350170900832	0	2.41187977727802	1.12470505932657	1.94961042181087	1.91648654262934
drd4	0.33936725806403	0.336343992353216	0.243250703326779	0.756658642500027	0	0.384047627826522	0.0169461752035389	1.46701630783882	1.036502193649	0.857046669988153	0.831650534653592	0.562189539700245	1.89372942525184	1.03483486142236	0	0.537493090240221	0.0107266664063819	0.251497532162645	0.298339490478053	0.508032401099892	0.0219094557593184	0.0103840149037423	1.36178799790156	0	0	0.474001189544552	0.331980980471708	0	1.06724510891961	0.862999040537287	0.0302659090633948	0.502359214968782	0.859987169659614	1.99327692522165	1.64900808513763	1.11322825926401	1.42917242268515	1.43016509281366	1.54761513140057	0.697543706466088	0.341362377421112	0.477012065371454	0.724592313078311	0.341838751026235	0.0513922471024398	1.02324245210011	0.720869997780552	0.487564725074916	0.341284659314077
egfr	7.2077513028864	4.59533240668636	9.03923796530555	8.44355981517229	8.29507567771911	7.78317281364647	8.91516121610755	8.71173440646235	8.10253371559541	6.57509943092328	7.72319956546498	8.23397033758389	7.46031599508481	7.53831600043265	7.16134745505991	7.6787728554286	6.91028205149848	8.46555126896128	8.6854897689421	7.71686900408425	8.08179635508195	7.72691036858611	7.73253177988945	4.89282821575772	6.9812874190701	5.82280087956029	6.64727562937057	1.32920006715063	0.830290352507858	1.91133195801646	1.26206213463841	0.1169456039907	2.01014567967455	3.31161036615083	2.76052557316584	4.01494828569844	4.11754281950887	0.124367815188002	2.22940903284568	1.62087538030373	3.97921924032314	3.29907178343776	5.07604926692022	2.39505301055167	0.0650997084867349	2.4274592839323	1.79683429262293	1.24024149963913	0.275786941218802
faah	4.06039301822308	4.24058689661378	4.69016910053215	4.68175747773524	4.80422683619028	4.91945339582315	3.71820784007756	3.35821044110959	4.8506969269412	5.12799524100039	4.03756928577514	5.08293359446892	4.96153910688516	4.38851422412543	4.84334686309625	4.25903144265944	5.22210843880142	4.5877011465245	4.82021150822683	4.61960419317377	5.65221800532699	4.78842325090924	3.92689015008619	4.85481746488626	5.04482379924428	3.92577248945747	4.09269786765983	4.69463861306381	3.9768218065463	4.63553140047789	4.3212612425603	4.78969818041806	5.06550294097114	4.97569781217218	4.82902652225564	4.69266068532398	4.55137677391854	5.68103979329797	4.55347437221114	4.94743956669185	4.68344245025718	4.02616848093706	4.35098396846819	4.73651995078445	0.984458690775039	5.165648697421	4.53308034451624	4.65868283277507	4.30639529493661
fdft1	4.4814474922175	5.90239682258664	5.64534975991157	5.95672183987364	6.54803381610248	6.806091753443	5.67290700854765	5.73860410593761	4.51684218957602	6.88373040709706	5.23908025925072	6.2423264011801	5.70643440650138	4.84650685527055	6.68947095962861	6.4500492333691	6.6667379900867	6.44771919464826	6.70719870099479	4.60242481043215	5.54468073281171	5.82360926129691	5.91953172979369	6.11376716560225	6.99508862793888	6.3526220655642	6.07767369192498	7.1337903674275	5.70006845384279	5.40193827603538	5.55402302010142	6.1252223039545	5.61130489647688	5.10725307057981	4.45356893850814	5.74344091412317	4.77070115311118	6.64496591669599	5.35235210963952	4.0268363475356	5.11526967635978	4.79466903061721	4.8548997919162	5.55943582967768	4.98157869784235	5.1581426994757	5.22411052360385	5.50590712185896	6.25289265085065
gal	0	0	0	0	0.0321527990062225	0.00663354623203068	0	0.00941175739664706	1.13906223737779	0.701899344683388	0	0	0	0	0.0288013168948388	0	0.0298465978696182	0	0	0	0.0103699491748025	0	0	0	0	0	0.0137776493847591	0	0.0277571460992109	0.0250306604231645	0	0	0	0.00649044845091506	0.0147609831982308	0	0	0	0.0216672570489123	0	0	0.184687226214774	0.0508475489594027	0	1.31434540026543	0.0067308673049433	0.00468305430500131	0.0106772326380266	0.198049278599882
gcc1	1.2788598925055	0	1.32912799241352	1.58668405680274	0	1.03054500574524	1.41182552140679	0.0118546491868343	1.76829940457926	1.83205171771676	0.225079694968115	0	0.416892382571049	0	0	0.684902258876745	0.968308281151214	0.968398823500043	2.25161885809433	1.31560169618441	0.0204773771217889	2.51889830143985	1.32404294593207	1.39593627833294	0	0.0200984214164807	2.69204028789434	0	0.134284390656531	1.55006813617515	0.851244286960417	0.590008594908155	2.36010571315188	1.24022274322951	1.36576730067746	1.91652865084125	1.33252157838828	0.305245687653379	0	2.30524799537225	2.11262473036576	1.32945049088926	1.79361916853156	0	0	1.24323417385417	1.27567130748562	1.42403446050281	1.4051855772334
hcrt	1.31818423746531	1.15593447888634	0.606824053528688	0.446324101138639	0.562510993924678	0.424858575991905	0.303369868564026	0.739018703437598	0.540463881372944	1.07104478082084	0.98700252825768	1.70935112176122	0.532433766765993	0	0.565464402809257	0.260573595296059	0.564518260500437	0	0.419585272739629	0.549128459177843	0.966331527815766	0.529919870796991	0.597247970599754	1.43109584519302	2.01337796464796	0.370570745159289	1.7596120539211	1.19896617400585	1.80053872291423	1.68648649795624	0.510752232360485	1.77658225170684	1.66370066034865	1.19783608434774	1.19047971775749	1.82427975888058	1.4963758313046	1.16587779608859	1.06622499550096	1.55014130196558	0.7821423127986	1.1068520021844	1.13600903596351	0.728065566053752	1.04118535740158	0.95961890537135	1.21245292251522	0.876260514507824	0.92498575909541
il1b	0.0141140656273079	0.0445969092065263	0.0235518292044682	0.0104401317866414	0	0.0111879942585215	0	0.0689944635393304	0.00621611025228772	0.0538998475316843	0	0	0	0	0.021960194189325	0.0646895271517426	0.123021727312346	0.129290979940098	0.0249321157967495	0	0	0	1.06373248374659	0	0.188423899924352	0	0.0159329769301873	0	0	0.0111441294584538	0.0237485795363858	1.11839406049031	0	0	0.0635702904326002	0.0108522623743568	0.01363146416573	0.0290876498893301	0	0.0149622327936562	0	0.0122327649838356	0.331475733503954	0.332252027830911	0	0.422430171321895	0.00876660757220616	0.167501478388173	0.0450686476881633
mapk14	6.59698313206459	6.39244708775591	6.52925406211733	6.5842944985152	6.67400691318959	6.85215194049449	6.35954348395708	6.25176263786209	6.3978628447829	6.91491833741799	6.65395196448933	6.32624880184974	6.76813588117599	6.94548304905707	6.90804573176598	6.58837659314331	6.49136025165178	6.69361337943851	6.46186526034158	6.83868407228323	6.81936277901994	6.83747933581328	6.91224890089972	6.26048508418333	6.1753339723141	6.34746759100422	6.4325751383629	7.13656792780855	6.92984720398463	6.91835510453	6.35124933868501	6.86453433082809	6.79827115452308	6.9351516099305	6.83656193176814	6.86823708755613	6.73772366646127	5.94220435121513	6.45913157244677	6.95876636347124	6.63269572507735	6.72938404738193	6.86823918687188	6.39261606409024	5.84147503152902	6.88663513116705	7.12201178082251	7.00121124252043	6.96892213625838
ncam1	9.24205238786421	9.08952170439759	8.50513870426185	7.83132235163808	7.86855326565898	8.34786211357774	8.67224702374561	9.38926254293083	8.87424946522075	9.40676997195763	9.10931522632592	9.37591735263314	9.33982048522023	8.81996908609043	9.71717044870814	9.23555563868402	9.00598240264364	9.96359221956762	9.47168933038277	9.32275915889899	9.67214678476982	9.28954148480694	9.05645701877422	9.290274741283	9.33691059619578	9.13395971775733	9.59277621692362	8.84199447246667	8.97990191048028	9.10894704180278	9.10588941564584	8.80238660720378	8.67229927037595	9.06539353878501	8.83190783418318	9.17559832575296	8.91791077998322	8.81042626544948	8.96443961753814	9.03445053922371	8.76151486543371	8.37542728600861	8.64053248116072	8.97642672648248	8.75481868864432	8.99158892841829	8.6144242542405	8.91970960056861	9.07121000293355
nrg1	4.49339102278702	3.33401485994802	9.47688719037116	11.2652256567243	10.5619407816426	8.74405750580922	8.08067147631673	4.31210851927213	9.66820829909925	8.30271953883149	4.6095815872709	5.44052899191356	8.3098357572786	10.915943556429	6.24040069761818	8.6453257168548	6.62146066208291	7.75906702114668	8.13975523377505	10.2964270709934	7.19020561719736	6.07283684804159	8.83865574970157	5.33377184208999	6.54470399027401	6.55064223044687	8.38543270681869	10.8556717367909	6.35198000321832	5.45499763987629	5.41518844462177	3.76448873158909	4.21403890958356	2.54072637036082	7.24622263618688	5.94169212248569	1.8124427754906	5.58750505278238	4.07771718135159	1.79768663177103	3.99850197558412	2.27029420502445	4.63084238441107	2.30174800217029	2.52781902108268	5.05396006064825	7.24553998576491	9.39228060782309	10.4309010733244
pdyn	0	2.02340524283515	1.98162561622177	3.0790035188894	3.30833000410127	2.58174219805507	0	1.39527430614506	0	0	0	0	0	0	0	1.6294955215506	0.0108279545154021	0.0172557577498378	2.5891474315722	0	1.20541425335175	0	2.77498554413095	0	0	0	0	0	0	0	0	0	0	0	0	0	0	0	0	0	0	0	0.0478232925516646	0.0084759830160374	0	0.586033611848919	0.520343526399574	0.325181634148057	1.19715823649842
penk	1.69946545912505	0.044596914801648	0.0145895476346174	1.61991064868104	0	0.00611569881905815	1.40035594179956	0.02083065292818	4.00371016494035	0	0.0193106295299075	0	7.92324665657389	10.7947667494976	0.0824141577233948	0	0.0186597379559805	0.0193156972275506	0	0.0193950271513935	0.0356025295355467	0	0.0119581788738753	5.54457008087916	0.0185403745494688	0.0270636643235508	0	4.64809494266346	0.0114296469116323	2.65627462924802	4.48672595572762	6.53804828425992	0	0.0238982996427544	6.87358929754655	3.45734673009728	0	1.73981311476061	6.13606256847904	0	0	0.00627136961638344	0.0206674675871508	0.748348560991687	0	2.6932902357552	6.96168930368573	0.620696379502081	0.00558721189780124
ptgs2	0.0150362871208795	0	0.0073333762672312	0.00806959444541042	0	0.307389932729456	0.0144542313244514	0.0317443158744937	0.0150451918880631	0	0	0.71355268095918	0.0248221006830163	0	0	0.0183647965458539	0	0	0	0.0115359636044014	0.0123915876402671	0.0115312921434698	0.0128695307514831	0.040563694326345	0.0159975618372031	0	0.0107155768926241	0.0342722512509389	0.011738474927164	0.121748814656363	0.0102003231601129	2.39055542141518	2.42658741930149	0	0.61642749050416	0	0.011692493167716	0	4.34083814034428	3.94094204569279	4.00020239041699	1.53862414072605	3.38610722573654	3.67524875689849	3.90845460778143	3.41211118495001	3.76310832751802	3.43017386826222	3.72483718859451
rgs17	5.77228498393467	4.97942867094327	6.16659111158839	6.64019872585165	6.09592317556807	6.86666788392179	5.66349947019157	6.1181174012827	6.19923252079752	5.13066771043839	6.33637201804024	5.00326135521087	6.79691355559659	7.12433855810533	6.47684408924894	6.19923230481812	6.2259942275723	7.03217845428068	6.61523930435726	8.12630824766963	7.13801872388964	7.74297377513054	7.33730475072395	6.78897299441245	6.03974399686187	6.70243957138428	6.5957735885788	5.68048105292411	6.48979524392107	6.68611243204198	7.6838093183242	6.10661561715354	6.52803009733473	6.11484654556218	7.33221599100464	7.30746431888654	5.6539808174598	5.48381700234556	5.17978029637235	6.49488628167573	6.59462448908391	5.35456577468769	6.29688794904626	6.00729125172685	5.02199785858978	5.86825425245997	6.02192834558209	6.26276892927904	5.99887640194246
scarb1	4.06106046061103	4.13047756839632	4.34130108717716	4.5084979331917	4.87688647473155	3.80749444453119	3.6321199826037	3.67044052618495	4.59584370642081	4.77481831106759	4.10977600578348	3.65354217282563	4.44586784117013	3.91501333465279	4.71425255250479	4.86929737172076	4.12084832056802	5.11069643970408	4.76149676801654	3.91544202361837	4.2755107850198	4.57326859887902	3.0880828971231	4.1092039106621	4.04870543867622	3.85708097022133	5.07794310875915	4.95507878364534	4.6832950261075	4.80482469065522	4.55215595240459	4.35092009277519	4.74607011094471	4.77256573442063	5.02885726463244	4.76851131624087	4.03410467356183	5.06656442635989	4.29932643360038	4.70770754572709	3.60623421867935	3.48608954178152	4.27501882151259	4.69353156187386	2.84869944818018	4.36638768488428	3.98391797187104	4.37626995983242	4.30087417017657
[truncated: 26 more columns]
