# Supplementary material for: A comparison of anatomic and cellular transcriptome structures across 40 human brain diseases
Source: PLoS Biol. 2023 Apr 20;21(4):e3002058. doi: 10.1371/journal.pbio.3002058 (PMC10118126; doi:10.1371/journal.pbio.3002058)
Supplement: S1 Data — (ZIP) [file pbio.3002058.s009.zip › Input/Cell_cluster_disease_matrices/parkinsonian_disorders.csv]

	inh l1-2 pax6 cdh12	inh l1-2 pax6 tnfaip8l3	inh l1 lamp5 nmbr	inh l1-4 lamp5 lcp2	inh l1-2 lamp5 dbp	inh l2-6 lamp5 ca1	inh l1 sst chrna4	inh l1-2 adarb2 mc4r	inh l1-2 sst bage2	inh l1-3 vip syt6	inh l1-2 vip tspan12	inh l1-4 vip chrna6	inh l1-3 vip adamtsl1	inh l1-4 vip penk	inh l2-6 vip qpct	inh l3-6 vip hs3st3a1	inh l1-2 vip pcdh20	inh l2-5 vip serpinf1	inh l2-5 vip tyr	inh l1-3 vip chrm2	inh l2-4 vip cbln1	inh l1-3 vip ccdc184	inh l1-3 vip ggh	inh l1-2 vip lbh	inh l2-3 vip casc6	inh l2-4 vip spag17	inh l1-4 vip oprm1	inh l3-6 sst npy	inh l3-6 sst hpgd	inh l4-6 sst b3gat2	inh l5-6 sst klhdc8a	inh l5-6 sst npm1p10	inh l4-6 sst gxylt2	inh l4-5 sst stk32a	inh l1-3 sst calb1	inh l3-5 sst adgrg6	inh l2-4 sst frzb	inh l5-6 sst th	inh l5-6 lhx6 glp1r	inh l5-6 pvalb lgr5	inh l4-5 pvalb mepe	inh l2-4 pvalb wfdc2	inh l4-6 pvalb sulf1	inh l5-6 sst mir548f2	inh l2-5 pvalb scube3	exc l2 lamp5 ltk	exc l2-4 linc00507 glp2r	exc l2-3 linc00507 frem3	exc l5-6 themis c1ql3
aldh1a1	0.0158820417765228	0.045599715535584	0.210509936018893	0.504765493534508	0	0.749518220949677	0.0558538534486759	0.029523546959225	0.050787136503005	0	0	0.0272394780409928	0.0768079915699936	0.0874918306429626	0.0288013225515559	0.0623718126443283	0.0383611370859598	0.0134681141886284	0.0464687927174667	0.161547069424931	0.227485778775056	0.411544368326664	0.0471456458647526	1.95025488694865	0.0444590024531139	0.020317171827739	0.183927656022295	0	1.40209618204762	0.824908185827037	0.0469965539925156	0.015473019963362	0.0252256965207241	0.0236661194193731	1.60809859949905	0.0598018901257731	0.0355247615056278	0.0194152112447785	0.0305807471779005	0.113569410631249	0.0120208001689022	0.0435593041475069	0.538365228510409	0.215887422859769	0	0.340586536861295	0.0282209114792803	0.535006218504484	0.921081707214135
aldh1a2	0.197149022981256	3.15087277728171	2.16238317189219	0.620094327651871	0.554512930769586	2.32043138540938	5.08794140819538	4.9425228382279	5.69209714914967	2.37206275885816	0.0849608660762277	0.0617244047689402	4.6290915787769	6.79947858378014	0.132885733872409	0.226102409486634	1.89164948247818	1.75664125309901	4.49040142345315	0.29747153344878	2.06010822813673	1.20185317805298	1.11407943018326	3.11053986412816	0.91315473896965	1.9680757368765	0.255389736533027	1.30308070398766	4.18363747502937	5.48874320382533	4.67149733690984	5.32985940738895	3.1301848299798	4.39082273186789	4.3325439203209	3.61646199452559	3.54703622278376	4.39163703440145	3.1884102508147	3.91165414800374	3.7146875345752	3.2413640171547	4.26925313319312	4.05219941713627	3.22118282775416	2.24989945003335	1.73744000701258	1.90955051070569	2.68724074291837
atp13a2	5.73980618483432	5.15281494309124	5.00044719274695	5.35875390147766	4.71276959822133	5.74673136111909	5.1779401836853	5.11086700277636	5.50987671656008	5.19650837001021	5.78672240402323	6.57405282509253	6.0174921495213	5.82098832549738	5.44827828199154	5.66308861193892	5.95664664794239	5.94373141521842	5.4819880052084	5.73003302965005	5.42707360203475	5.95268598965622	4.80860962712057	6.17392042686921	5.87954217038484	5.28561474474035	5.95610447877293	5.54119336291429	6.2351363775762	5.92760826770362	5.62532914501772	5.20617608365631	5.53860902931694	5.78239029443152	5.59033026102746	5.62091934018476	6.3140135522269	5.99307548823539	5.13545478056179	5.86292571700014	5.52195847699105	5.62833675023112	5.56804830580502	5.58885207852625	5.62940075858632	4.76694460989296	4.82982555886078	4.63524043219383	4.79378352374669
atp1a3	7.45526474409117	7.65004174120261	7.09170799422535	6.71565209284011	7.13124926103704	6.88930516961097	7.68432525229998	8.00326119271187	7.12375136773507	7.00177542262084	7.38239169225268	7.5382686038746	6.87776615396636	7.2376203468488	7.58419476994764	7.16893968404419	7.64109168418257	7.71718738993849	7.56537341739923	7.65950369931731	7.60002412471341	7.82893177049008	7.62996753035667	7.32609585610657	7.66414342648678	7.59238386685368	7.58895227697133	6.45868599037957	6.79019876802991	7.07779098007951	6.87107919210805	6.66066662214005	6.79168156108906	7.12828532563207	7.03819178977864	6.86421523850452	6.97609301337448	7.32898689446009	7.03006597156987	6.98981035277623	6.94974405378126	7.12190725800123	7.16281137334849	6.82488295107917	7.28523966791348	5.33168678863167	5.79848698844491	5.57666667227689	5.53679573111675
dctn1	5.30153130943242	4.39475243585013	5.52686963263577	5.44457383456507	4.63480131167512	5.3525339302438	5.54510691071922	5.48576707629661	5.72152060196291	5.15176702217246	5.33562769111089	5.7890641518089	5.83450396264983	5.98565730119974	5.74470556174725	5.14018793362379	5.92955214754638	5.74029948170242	6.24321480878428	5.56666600998489	5.91030453570634	6.25335142455375	5.63286228864563	5.715283409268	5.4939437706888	5.26431529589134	5.8199407984919	5.7880330749566	5.500722320287	5.36246220534415	4.95614918829217	5.43854369101511	5.16911599981804	5.88619176282547	5.23184526552477	5.51191533948808	5.39113047598329	6.05947298935679	5.81324623562385	5.44732485449978	4.89890351853052	5.41890150087294	5.43409730824729	5.35442025392851	5.32597185819888	5.67809183783572	5.57131242885958	5.25131407769961	5.37142141671127
ddc	2.09414496770386	0.169287022482207	1.07865715185861	0.531243673908926	0.21785032770437	0.64771826948704	0.623326185247021	0.226352217047428	0.267905847576876	2.04692449158696	0.813963210145992	0.23553125660021	1.01370491946326	0.285222372386733	0.262558418294669	0.990137116012827	0.224864511764058	1.35320355662243	0.190726428525697	0.23984323463267	0.954402442819839	1.14780014635319	0.150634512814965	0.100060649769157	0.241164221732909	0.21622943011862	1.91507267211249	6.20455134975059	0.146122330049194	0.467979130056927	0.495734667370802	0.857822564583852	0.189976735022539	0.387583152628888	1.67679972590937	1.14444862308059	0.290463520070542	2.4450805872177	0.685025905353172	0.155186782801749	1.06506923822631	0.542825852133621	1.6638288736972	2.13157380621058	0.18134219319481	0.538061652910009	0.392720408769348	0.659511724201398	0.462112685549536
drd2	0.0624945395945811	0.330947777623237	0.646945694357769	0.638524416073102	0.0746460956981202	1.05404911016563	2.10766048462726	1.2172285506252	1.96486059033256	3.14773110133042	0.0541786888220044	4.4755788325604	1.49144512913291	0.0487273299365684	1.90445054798738	2.02265141988358	0	0.719919012065572	2.56824136066058	1.89166734793518	0.181001918072081	2.3945004557692	0.488301869212701	0.828982927749978	3.25252085978454	3.47975087122272	2.33461628366248	3.34030499063222	2.16027443765285	1.42794950943381	1.64361134942226	0.035321742559783	0.479970471922103	0.0760759953040631	1.04050904003532	1.79490647599768	0.0473219194103573	1.21117651425911	1.15139603476009	0.100798607913686	0.0308416429118003	0.172659527757092	1.15942875094695	1.82350170900832	0	2.41187977727802	1.12470505932657	1.94961042181087	1.91648654262934
gba	2.40354836876991	4.4473887588139	2.97760295209464	3.12156708817813	3.66726635024326	2.8800617269682	2.50776850276685	2.05838778686496	2.20877256489571	2.48749660356037	0.479013385104448	0.289799604051612	3.35589973038085	2.49421673263601	1.26499656682228	3.15531600622206	3.60846998616194	0.152948529342698	1.30341645054231	2.52700759543594	2.03387337982877	2.8168278800461	3.57629338429645	3.62928523551168	3.01238642833508	0.384342284947481	3.30970767000192	3.63883594432449	3.33340733728838	2.57521525534682	1.22856868171583	3.47987303320749	2.93539770869876	2.69799790241209	2.20987065433443	2.51743657056637	1.63390601022844	4.23035065912998	2.93941049739584	1.68748696414411	2.50723001552155	1.87850588214467	1.90854939492454	2.64193484080351	0.332034574207297	2.50684967817724	1.85668490081883	2.16412843105403	2.56809384252625
gdnf	0.085303682357434	0	0.00341489290426337	0.9016144208103	0	0.617776978531163	0	0.00735223129926303	0.00825800306841753	0.053109100454335	0	0	0.0102000867925294	1.09568612784438	0.144861296055943	0.161801640380454	0.618177499067376	0	0	0.00741387732376043	0	0.0118519376497003	0.0102211792237162	0	0	0	0.0568958532923892	1.41789935423198	0	0.0203746561487606	0.0109451098716968	0	0	0.0154730813374628	0.0980106279670404	0.0394705560318117	0	0.0250212002949853	0.0230467274177019	0	0.426580243916959	0.00402426937828557	0.0276070942061057	0.164971835915906	0	0.0747485408212642	0.626001237651089	0.0701732784376543	0.0184205582807265
gsr	4.52662612655677	4.56539175996155	4.06549267855758	4.37171430288613	4.37454246072975	4.21133068856559	4.77351998310893	4.17624936727922	4.9327576300216	4.99707827303644	4.6754144211404	3.71269225401329	4.27022056886767	5.33211421586828	4.14537850922362	4.05481788667538	3.91162861956139	4.62036583718821	4.3645580192802	4.76866691422411	4.42487292962176	4.31132345038554	4.58756772815484	3.6246382540218	4.1250239351857	4.14138816380986	4.29400457000162	4.74517388335197	4.5261284280551	4.52153385830194	4.57311242637127	4.21577461261016	3.66387507378989	4.25515984673335	4.60711776173902	4.30414846801665	4.64606361827508	3.39000453721854	4.30494845670146	4.46383592252337	4.60924482942504	4.56100204667291	4.53098362111132	4.65509340848263	3.80081147747227	3.91927279006695	3.6082627125093	3.81180262731742	3.58937820960718
htra2	1.31568932654289	1.87646426501051	2.77154258822396	3.29145569483858	3.54518802940719	2.42383952653907	3.08321939095624	3.07562529097101	2.9458459117167	2.39117086837389	3.24961975707556	1.50571714054936	2.60783021225975	2.6284898823784	2.82025254258207	2.363721122763	2.48092878491438	2.26176244021741	2.88026127920562	2.53933675113794	2.94600842798095	2.56819236882704	2.48715348779207	3.49017956416685	3.0910573355663	2.72401614540217	3.7632552651868	1.3945624706072	1.47674767348307	2.601625406738	1.56517550610776	2.51364047238261	3.15828632349577	1.82727702624283	2.78024892915686	2.40150500345135	2.37861455864704	4.21803800705791	1.8061096769855	2.11018182925782	2.67094656081468	2.91304902044381	2.48783778594972	3.1689075780329	1.4406920537382	2.60380197488791	2.10626186912718	2.12632525198687	2.45004012466289
lrrk2	5.10289479623346	2.84696621375954	4.95815994733144	5.46418987025547	4.8298216086257	4.71103884382332	5.11479189937786	4.59177137743702	5.33668657192707	4.06515824419539	4.06196373575229	5.69651655619714	5.69114979517163	4.71011322265358	5.20366635437362	4.93996433603817	3.48839225126165	4.90319853922901	4.81172070614253	5.35028114488532	4.18137277228946	4.80000331311968	4.18008339684403	4.94550938533283	4.76235769292234	5.18234878239325	5.07160265648694	4.52515262236104	5.92792143052597	6.65443879183219	4.12221606919259	5.56547650959494	5.7379373457246	7.15332464809153	5.89527750968898	6.99605854302069	6.28659612823829	4.31557724321616	5.20855545700772	3.25193021803758	4.89913148836512	4.60900505749984	4.56602486422231	5.22525969602788	4.61504339197924	7.17752407602061	7.04449784758873	6.98851951713498	6.56512778190992
mapt	7.75827852252956	7.45692021026175	7.5157764646414	7.50359671682074	7.62181335228438	7.74264809699607	7.55575098082248	7.42029989779425	7.46670076999453	7.94208215986626	7.70357091950577	7.47599074266778	7.97865801211331	8.03822517690552	8.00088264803466	7.7377215711448	8.00485808931606	7.56002324259066	7.88770376884021	7.20492575911889	7.35726906789683	7.45792846568303	7.20969275515991	7.70779994957118	7.47924923837171	7.26454571991352	7.78629452740236	7.9129922368247	7.76594004960406	7.92020926363608	7.77394464870541	7.59232703935559	7.74627130984807	7.386189115741	7.75322804996723	7.72774779718872	7.68992139826074	7.53842005521038	7.69281563450828	7.4367464328681	7.71053563611914	7.48695976153651	7.59293798002667	7.53384643999585	7.30134501274122	7.65438670355429	7.70625687866235	7.765905516425	7.67053374760256
ngf	3.8990878844922	0.0487390878959594	3.63345586035105	3.83418091174664	4.64796101271058	5.21581986315737	0.0679893124913637	4.58815717185502	2.82284292660349	5.3463863888545	4.0449200309767	3.36903099902687	2.93534046688322	2.60961474638898	2.44055117138183	3.46681311457318	5.4454675070402	4.36382830071544	4.75929630592803	2.85331063544377	3.69446920458464	1.70000569463211	4.30781080912674	1.86433696366431	3.9375664587493	4.8960688742729	1.97531743273508	2.37151283781516	4.47827400267867	4.62656551884024	2.63982854920713	4.3079160620708	1.77833136428938	1.78296115807093	5.47950208205105	4.33254396686474	4.64442206016731	0.819085249641612	3.74247023333135	3.58358640203221	5.64407811892908	5.07546574367344	4.50868349896172	2.69837594346229	4.6682713356238	0.0344937736450201	0.0258370727613175	0.268621362882535	0.218717582426986
park7	5.40203688402027	5.18138442137362	6.02598601253036	6.04881582000111	5.65247046169731	5.46724051021001	6.15067425093082	5.68213269685165	5.4413426426192	5.77363470962339	5.63819796734749	6.27696713976321	5.23708013865646	5.34232880891115	6.27401075216251	4.4042076223727	5.54372056011472	4.78856346260557	5.86382360494964	5.09875594469333	4.91542232756427	5.6672891831502	5.24017352611356	6.59555374160788	5.6162510849052	5.32917581229399	5.56055117483882	4.41382293775187	5.27799984346271	5.54039939862772	4.31972941218714	5.21757897644547	5.69842108595838	5.53139462407371	5.32964445154215	5.08477467670207	5.18816173486832	5.36031444159651	4.92566343081052	5.00539410376265	5.10244645618209	5.43924689080913	5.33936307348356	4.79758698360359	5.23117747191047	5.14563792317974	5.61783548466049	4.70455855359841	5.26850854014743
parp1	4.94940751267286	4.45537733150816	4.71879094556361	4.94248536964275	3.53875678613193	5.54823811716446	5.2783260084241	4.7000949283172	4.91187921588561	4.24562640303532	5.64646620190669	5.22108898891699	5.4036530259098	4.67325241973548	5.91360681775929	5.23328385879534	4.93489901509995	5.44905769699478	5.16360938564717	5.41218569795745	4.77936642121996	5.00399604586835	4.92172642121361	5.89772439762192	5.83717550875696	2.77059629359679	5.28338091951076	3.5325958700376	4.75536255150977	5.3074457572801	4.69037530035346	4.79258885593892	5.24357803386248	4.95309222631457	4.87056717591198	4.24755023733001	4.87869297610255	5.52076154055771	4.54763003137774	4.93485307543946	4.59977029092539	4.99660630942588	4.45250892048174	4.79893147208375	5.54052912374399	5.24986511791945	4.57783024928777	4.96819565474606	4.93217628746338
pdyn	0	2.02340524283515	1.98162561622177	3.0790035188894	3.30833000410127	2.58174219805507	0	1.39527430614506	0	0	0	0	0	0	0	1.6294955215506	0.0108279545154021	0.0172557577498378	2.5891474315722	0	1.20541425335175	0	2.77498554413095	0	0	0	0	0	0	0	0	0	0	0	0	0	0	0	0	0	0	0	0.0478232925516646	0.0084759830160374	0	0.586033611848919	0.520343526399574	0.325181634148057	1.19715823649842
pink1	1.94734639096856	2.64740652591644	2.63189274016273	2.41243046747566	0.75594628681664	2.65543934945693	1.54623954064202	2.03667479414136	3.64518488848411	3.01484899229783	3.10594693244834	1.09000429342827	2.82245039091998	4.17788826048405	2.09163934967742	2.66599130618182	3.45934338857998	3.01565895010156	3.55467327449345	2.65643918789914	2.76970726076337	3.4238314069453	2.3320591406324	3.87478385668785	4.13105568389881	0.572436566786279	3.07786399333973	3.45632995500768	3.94099344570089	2.68297056805019	2.49655433347877	3.55794208466658	2.66826030033315	3.5905809902089	2.90825610443848	2.5777399694508	3.31631632075786	3.64113850266617	3.35498888208158	2.19948732254563	2.9280183856917	2.88093239793659	3.50916562058217	2.75704123740001	2.88941511317225	2.86309878749144	3.1241305946887	2.70409044051548	2.98150718690902
polg	3.63463027623519	4.29891917200258	3.4683650716973	3.93352304004558	4.06612548562451	3.93052934743789	3.49119818216108	3.5733044502924	3.55368904156312	3.29356466989579	3.99485924871406	3.4660261264232	3.67526210317361	2.08672175065795	4.7943689195098	3.3046011928311	3.9413251124941	4.15907145443828	3.5093850653775	3.45581764338836	3.62986618906017	3.79181213367838	5.37333581629182	4.00795578435404	4.17481339352532	4.11770191539992	3.96512148067121	3.80699693470155	2.87494402085524	3.5008064372121	2.97027016495656	3.5839606340356	1.76965183403966	4.8419299531275	3.99984890585004	3.61462474026338	3.62878152592057	4.3274435870342	3.16604745749413	3.66590517334382	2.80870203802455	3.71618208927287	3.50259772764382	3.89937517660106	3.42508229368913	4.21846015954532	3.72956047060748	3.95664713483864	3.99048501880223
prkcd	0.0988413489713158	3.23104556623898	2.8547278814786	5.07578374948796	4.37190556468778	3.72733872976279	0.028522985216787	0.070269194482703	2.50725799482349	0.0278224067192394	0.0365371632662859	0.0818307692308537	0.682031245564889	2.550324926771	3.36563122275497	4.08115820788262	5.49771107764356	4.55817144852652	5.3703516568771	4.11517362829364	4.93099714023442	4.3062720112847	4.49425505971714	3.79053992249854	0.869375436453745	4.47747994004208	4.85455616697378	0.0875040915550483	0.637666793755077	0.0651706584661857	0.141231571296197	0.048666362752847	0.0966491559127443	0.633161209302323	0.448384775620802	2.34608992014023	2.9101006883052	0.0642549495265017	0.0674844999513899	2.89998327105109	1.11573228776829	2.06153488277276	2.98680968656105	1.24549004658156	1.49261752983669	3.83010512757648	2.16699352735481	3.61148546874218	2.78685120086984
prkra	6.10771255559023	5.61773838367754	5.822263108166	5.87092097472815	5.60430888608387	6.27591906258014	5.35601066474424	5.82731577155796	6.21250786348051	4.74507487186342	5.3763845083376	5.94781878641834	5.91408944654956	6.17486617634308	6.59568058507715	6.10734995960385	6.46201222519429	5.62546455037152	5.82955378719015	5.8268547891383	5.9747562070766	6.32489968924842	5.80260321501024	5.87770253877512	5.94467153911598	6.33414722557792	6.16351483370018	5.99039695582255	5.96779780450988	5.99321421990312	5.62502583010767	5.96351412121564	5.82230619840666	6.22749638368189	5.33681216009801	6.28453819276696	6.18215972877212	6.03174144740963	5.98943083287767	5.8861367398744	6.46366315958006	6.2200809059545	6.04252286752742	6.08269535199632	6.54509390258278	5.69533855164629	5.70845626748898	5.61250495867211	5.6457039639382
prl	0	0	0.0752666770570971	0.312649006455265	0	0.00984256443116077	0	0.00818718774712113	0.0805541089132802	0	0.0177364930278784	0	0	0	0	0.187497040901227	0	0	0.0160359247450208	0	0	0	0.0107790511775712	0	0	0.0238092962003718	0	0	0.209113165168561	0.023794960571523	0	0.0164417446273251	0	0	0.00309843732825439	0.0055849096319126	0	0	0	1.63130388771417	0.166530752756627	0.00191834375369225	0.0427573842435244	0	0	0.00276575637655597	0.00464170058328572	0.0948185523683087	0.0989923756146479
slc18a2	3.90879207591801	5.73996154552468	3.74757208609737	3.82101840343421	0.038564360891152	3.56249337698151	3.30250136595562	4.19346573188211	3.21655425169115	3.87434376751879	4.87805230605544	3.85896514054652	3.4393511898411	2.40467871603537	3.75403533376944	3.55015402450851	4.40491427193362	5.2555006153157	5.41026635412634	3.94811722159574	3.96309317259864	4.61712152671175	3.47279471701827	2.23383274353608	3.06638254881607	4.49271842045064	3.81040966028519	1.8028763031638	3.33090160446331	3.56663880207019	3.55521763881053	2.87067599838089	3.11462016240385	3.60101129467491	2.21467903579565	2.166616059455	3.64580366029003	4.53279356599336	3.83943424406523	4.13255888700939	3.70719589978135	3.70979332956136	4.12544714044864	4.45754032635715	4.10528707601093	3.27093844370214	2.80543205797058	2.93117050107794	3.41466940594192
slc30a10	2.92626271294984	4.1596592817468	3.53423536796131	2.5658944330121	3.15485995287846	2.30017868947068	3.68839695699913	1.11257316332731	3.66906828322565	3.61702624133936	3.59299485505029	3.59424777002536	4.21922460825667	4.45331385839993	2.99802679908505	2.69552490778197	3.659583835553	1.61302564498513	2.62167514749767	2.27688043698257	2.73972780542598	0.598494203555398	0.81356647143962	2.77296081355524	2.36141925515442	0.665663191889591	3.50896890911341	3.00502950891232	2.23790820169541	3.35987657443338	3.24678715915094	4.23919366897233	3.14010673832612	3.46069364891575	1.95748780971321	0.957257129503345	2.65169834446194	3.94057977301081	4.01563143405886	0.165813443305503	0.845381688684844	1.14734534164731	1.7831995488533	3.02928724817379	0.292987021295205	3.38033184924018	1.53161618552794	2.36995374611422	2.52629402733696
snca	7.91926912355788	7.55310800500025	6.40685009478335	5.88984673805846	6.09631238319147	5.50519945150493	5.69343079584273	6.0654402904269	4.30005836973571	7.67448138563276	7.39270969061043	7.91834793978328	3.43588525626839	2.82194602640651	7.84205730889358	4.78661552451724	7.60834555382955	6.79821582015362	5.8369703104447	3.50407032203318	5.58769907658197	3.84467189370832	4.25929322704229	5.39186199512723	6.78676426666383	6.86899684896375	6.92293140338999	8.08398955170883	3.82963564567747	6.73814729316328	7.80688064892742	7.68862798348685	7.81138231528705	6.56510754364064	5.36382394866913	6.40905184937894	1.99164871149619	8.8434761670105	7.79551559954102	5.43005874337364	0.353526891602603	2.30657924194609	2.71427915267842	6.8192496237235	1.64765822840036	7.76522630218891	8.48297063758217	7.91412419753536	8.77934477566565
th	0	0	0	0.00291393504178968	0	0	0	0.0251545693302599	0	0	0	0	0	0	0	0	0	0	0.00800338822631299	0	0	0	0	0	0	0	0	0	0	0.392467345353263	0	0	0	0.00927879993792728	0.0034348210954712	0.00578712136841591	0	7.10014613499739	4.62138143301271	0	0	0.00210218395386297	0.0444013800308615	0	0	0.00449772769499522	0	0.153168983453566	0.197114667614635
[truncated: 26 more columns]
