# Supplementary material for: A comparison of anatomic and cellular transcriptome structures across 40 human brain diseases
Source: PLoS Biol. 2023 Apr 20;21(4):e3002058. doi: 10.1371/journal.pbio.3002058 (PMC10118126; doi:10.1371/journal.pbio.3002058)
Supplement: S1 Data — (ZIP) [file pbio.3002058.s009.zip › Input/HBA_disease_region_matrices/obsessive-compulsive_disorder.csv]

	FL	PL	TL	OL	SIG	LIG	CgGp	CgGr	DG	CA1	CA2	CA3	CA4	S	PHG	ATZ	BLA	BMA	CeA	COMA	LA	SptN	SI	BST	DB	OlfT	GP	BCd	HCd	TCd	Acb	Pu	Cl	Hl	Hm	Pa	Sb	DTA	ILc	LGd	DTLd	DTLv	DTM	DTP	MG	ILr	R	ZI	AHA
BDNF	7.08492148426165	6.92155724657781	7.34767607002269	6.90224003339793	7.64339058718419	7.42600136123792	7.14850031618572	6.81293160571936	10.5433897175341	6.76415797255719	7.79524886404942	9.14128298491199	8.73279395104809	6.76716222165827	7.35107619995825	6.8256207830038	8.02218474929144	7.56364126544528	3.85932267090165	7.49002785618871	7.57698657494743	4.29800348018565	3.95151617203883	3.95622078540397	4.72501642630418	4.62335975713885	2.92037498656225	2.05567888635349	2.08388750000606	2.59114981179303	2.19937375443976	2.11442041300859	8.80137646744876	2.57451656210581	2.23047790100525	3.70975262182955	6.27684036125387	5.63512669188702	6.45029740422377	3.41616025843105	5.21447211997639	4.68667265347812	6.11059793598185	6.02044551744931	4.81604530577565	7.3202959440045	3.34512192110955	4.10755301671868	5.47373040342099
CCKBR	5.7277904727868	5.72606443716736	5.80333835356664	5.05824957092057	5.80986229101791	5.77918562130022	5.55116935048599	5.550709876371	3.47851559161494	3.1727900825423	3.02297862493471	3.12001253208163	2.5752701002227	4.50440559974516	5.49291016527406	3.78075176248624	3.27149917560175	3.45003446042934	3.04502739124935	3.53560052974872	3.40538358406976	1.96091507746993	1.75631745518487	2.65956251796384	2.045186133214	3.86233593507252	1.80858034587865	2.41339957604345	2.74880970715986	2.46318087371161	3.2113715110608	2.22629881203458	3.31892416507791	1.86784416810567	2.00495322426365	1.92275889024932	1.74671188637362	1.7795775192052	1.97338954547969	1.84375905314615	1.7700652831152	1.75147666636938	1.84832412159416	1.78892932476315	1.93144356488116	1.96259628567474	1.83032956019714	1.58123088102323	2.20608076444972
GABBR1	6.00900898084019	5.98358565643894	6.0864858002951	5.83127212107162	6.10974069614552	6.14082291055222	5.98880156578675	6.18239363191976	6.14266293217502	5.82956740790362	5.75686739145205	5.74995444192959	5.93421647263808	5.74002205184189	6.16831041127783	6.14799623586455	5.94282148733933	6.19571319415042	6.00391889759595	6.07232784152803	6.03616787391369	6.40505647325445	6.22190676281521	6.1574320038051	5.83498784516495	6.07029393018515	5.62228170341436	5.99935405071025	6.176524481392	6.11766047021364	6.43108184313172	6.16462267914089	5.76679397810143	7.29420240251324	7.69381552939689	4.64873770570129	5.6495674041131	6.87985076549973	6.67232092509258	6.4105613042517	6.80522251489123	6.85237102331117	6.74466147847466	6.50741119066356	6.85127744190544	6.60252824547072	4.85410915750265	4.75313288011561	5.51099549363743
HTR1D	1.61718811115413	1.75979438532853	1.85036292640619	1.86475817644222	1.68673583000879	1.77820540779591	1.79184023156332	1.582434288868	1.69437243988147	1.87649881182666	1.80774860488791	1.8385174862989	2.19246747158243	1.85621026195003	2.00053925614966	3.20705166901231	2.40083850954282	2.80713130702259	5.63062469198536	3.21833389149061	1.95207581798406	2.52499094346874	3.80564071801953	5.96942622516225	2.21761613554983	5.34766083474741	1.78062682523991	4.58378278916655	4.49598346836019	5.22759181143063	5.11142084767999	4.22778057966642	1.91465570684092	2.33383181656785	1.92142524699854	2.51384861125867	1.90043753599235	1.95787449951019	1.8676821123708	1.94700292440327	1.97968658225325	1.85899951818604	2.01655892096745	1.60796799894615	2.12333271180544	2.23773282906968	1.91081094455656	2.14752672898607	2.72872379686128
HTR2A	8.95131571843705	9.0096957118076	9.05596905273619	9.19888562852917	8.98173427101698	8.9104429414972	9.13158176333225	9.08942886072407	5.34146307026053	8.47338345709316	6.75598349710284	6.6068492815365	6.32018369820737	7.39336495764901	8.57021035068649	6.27556263669726	6.97671234460473	7.24998371296799	5.18628656292528	7.10101778094957	8.85623424798029	5.24042505108604	6.30524336476289	7.1527120424198	7.30397412118832	7.09298613471198	5.09662373836638	5.25789345133606	5.92433135741549	4.99479882544669	6.55144150871891	4.55980609745038	8.26882819821391	4.07973342708864	6.00099578100047	5.75777656418648	5.3579489104578	6.41550494616674	5.48717820401836	5.35048313428849	6.21955533263533	5.78138634248026	6.91289449103134	6.07901870098905	6.4459331873313	6.12978399957962	7.5047587391819	6.32419598163653	6.67406654872511
KCNH5	6.49821841329255	6.20570079591805	6.32351306651524	6.33227914146123	6.62954245881005	6.22551198471394	6.08451314124465	5.92387157590214	3.45599163057332	3.43524163881684	2.34738428545856	3.1198502966588	3.41262645766662	4.88835210391976	6.02438745503019	3.31868004839946	2.84958012554239	4.27062721028637	3.85695486144181	4.06152301474872	6.10873359034609	3.68531170727367	3.50126331716219	4.60554951227737	3.45087161694303	5.20022423932132	2.19729957082317	1.96448640924275	2.1659689404712	2.66626423594375	2.77424810332004	2.34543818807203	3.05969818524293	6.45788405850828	6.96613621547563	3.32552867311242	2.18482820563353	7.34869239139401	7.38059978946002	7.33530478350485	7.58984683828011	7.51077463571605	7.24660049098941	7.5995887957217	7.6074043444729	7.06190434789398	4.85361433703451	4.47218187336072	5.16994415804981
KCNK10	3.15056505409553	3.21209761861582	3.05570490377769	3.20058798636316	3.22144634379979	3.14888540558509	3.22425054276697	2.29172061332689	3.19637150669643	1.63066891631229	2.37842489730888	3.10052833757803	2.99918044398046	2.15932955997464	2.83581489990107	1.7345392385146	1.6428580156902	1.75213352628341	2.00848633179723	1.80946366742825	1.67614273634074	1.44886300731886	1.59991889448712	1.32351733243401	1.57832820961883	1.31074827944268	2.0789375401898	1.28780912908781	1.64639248503699	1.39245244583909	1.54573442583555	1.73149222467347	1.72326523323162	1.40792246457966	1.85982567960534	1.46764328399106	1.81789738866975	1.42873682124605	2.40416724201569	1.37084285289294	1.47259728915442	1.3734165843964	1.71569073165746	1.69717354454572	1.71128227016472	1.70578815275794	1.97882642007633	1.99652549291235	1.65428583937457
MOG	6.64535347290155	6.64838371786625	6.60873883745117	6.62652608161167	6.56650104013656	6.31939742544478	6.2966125723925	7.49034378532019	2.08120045080255	4.82450727978433	4.49374586553281	4.36564474204479	4.59293697644187	5.75011558988819	6.60426051961012	4.85027362905656	6.3596133685721	5.94852304395431	5.78740397327468	5.55608504287971	6.30188503580203	6.82805234564414	7.06316591154458	5.84970087349001	7.05415443282163	5.8725775085392	9.52107052544135	6.9041675554447	7.35086554297085	6.12645085865704	5.98691266122208	7.72743951014293	7.49865066112245	7.62237573087489	5.80979188607833	4.61751493339284	8.75515226242094	7.14964008742688	7.93367395475637	6.8936026473587	7.88918193698218	8.43569425881574	6.89602848074247	6.72530973568155	7.34937182021194	7.04497486893665	9.69982001574992	9.2230489012958	6.03891469085423
NRXN3	11.3454677628338	11.3463111291098	11.3429778320549	11.4599778320011	11.3371509702946	11.3066276186202	11.3726664049893	11.3602814089266	11.795035137015	9.86413343567832	11.9049765945066	12.1101840551449	12.0936427188918	11.2518638502824	11.3225439381765	10.078925642335	11.5297640870096	11.600817160046	11.3390294896253	11.4192565090142	11.8740562934625	11.886695296308	11.3630139789759	11.9605660944284	11.7017297293388	11.6000637385036	11.0074503869026	11.13036759259	11.0063566682345	11.0949424246169	11.2582839237666	11.139297835427	11.7582413607602	8.6207408488033	8.37031399549082	9.66891575509107	9.26517109833495	11.0892670511868	9.86832888613613	10.6568771818524	11.894903111463	10.8198741973501	11.3375528690994	10.4637200618162	11.4647075897489	9.7353840576957	11.3033657327933	11.5422193312551	10.9452239737044
OLIG2	6.3348561292216	6.38545545169876	6.44237383436624	6.29168412190834	6.31729656414293	6.24637472323322	6.09938057438275	7.39065162713082	3.08206855494648	5.58264065725156	4.89940326929681	5.01024195637295	6.08415161130146	6.11747656430275	6.48797465348687	5.72636575568081	6.54266663331078	6.36261163719026	6.11825296700584	6.32646033098869	6.62152722294656	7.15613601835683	6.93553964078556	6.51040390644002	6.67286442862429	6.12059883744863	8.42655513441407	6.6747961559116	7.11893795214002	6.15126839545678	6.17089785506548	7.25321060378449	6.86446475137489	6.19921767719431	5.50242430557734	4.67764762174981	7.70769252647541	7.15629192475351	7.43427763366782	6.53159835697869	7.37550686599749	7.7479692299246	6.86375141936252	6.61513799252385	7.02242098399359	6.78429310906786	8.52720274822809	7.97229189604134	5.9220144185358
SLC1A1	8.63191609827481	8.61861292803637	8.63232652735266	8.49610409723024	8.6888004737457	8.55678555938808	8.56973889597413	8.95713607923759	8.9064865760536	8.67338189854912	8.69210435943851	8.64784787797418	8.60047308632418	8.6482958235628	8.5837208046313	8.07229200269304	7.75478329839664	7.77354183742584	8.05102655434494	8.09887045367214	8.07519289548519	8.36257713983438	8.43280244576645	8.2721762141277	8.69132204376978	8.26193556242864	7.65834789602942	8.48808114299239	8.420182910022	8.34087939291847	8.3211724274377	8.25104149719	8.32261792112843	7.90375080439178	7.50789698291143	5.98775158970184	9.46440122415889	8.72644372988647	8.17161866025331	8.2912794656657	9.32985219284719	8.61141962150509	9.18252791402955	8.52340813958533	9.56742072053825	7.41863779108876	7.39692016823518	8.10971357025575	8.38086547079604
SLITRK5	7.03763048456499	6.98420039883902	6.99532629886498	6.89515908469323	7.12438711104302	6.9554787593071	6.90915645767396	6.98151242356365	6.9212160451012	7.08310407441712	7.15982823929707	6.51956937180401	6.24705191367995	6.53738041934916	6.73876843681614	5.73871072593438	5.33878793893515	6.03814177405601	6.00323560399623	6.21921815768511	6.35268300206772	5.63089621129311	5.81682446957512	6.41138207195066	5.04963614378543	6.07317601031228	4.37596217379051	6.02045012531379	6.25218668421883	5.91579911570089	6.37826144591458	5.93520149704257	6.39200644668295	4.43663181113047	4.07915318180827	4.77576528516599	4.66430764325521	5.04656836555221	4.86256347459875	3.13705841984546	5.13018939341569	4.77265857899482	4.814551863313	4.97359573722931	4.93829957475875	4.39561939176288	4.32342506749375	5.21182001275814	5.54973489047
[truncated: 55 more columns]
