# Supplementary material for: A comparison of anatomic and cellular transcriptome structures across 40 human brain diseases
Source: PLoS Biol. 2023 Apr 20;21(4):e3002058. doi: 10.1371/journal.pbio.3002058 (PMC10118126; doi:10.1371/journal.pbio.3002058)
Supplement: S1 Data — (ZIP) [file pbio.3002058.s009.zip › Input/HBA_disease_region_matrices/epilepsy.csv]

	FL	PL	TL	OL	SIG	LIG	CgGp	CgGr	DG	CA1	CA2	CA3	CA4	S	PHG	ATZ	BLA	BMA	CeA	COMA	LA	SptN	SI	BST	DB	OlfT	GP	BCd	HCd	TCd	Acb	Pu	Cl	Hl	Hm	Pa	Sb	DTA	ILc	LGd	DTLd	DTLv	DTM	DTP	MG	ILr	R	ZI	AHA
ABCB1	5.01956593818829	5.02039788431149	4.87790548057137	5.08618172509919	5.00588688545907	4.91653309794912	4.90546330471419	5.94164623794782	4.23119086717243	5.37430787627241	4.76573206246526	4.89801855638131	5.01970829551991	4.96077835835857	4.79942071211247	4.23740303936235	4.81311101211714	4.60864282429711	3.80952365865723	4.63220936054528	5.26468204367865	4.72556045991561	5.64065524437063	4.1662247575704	4.89974918700437	4.41065066581284	5.67765465464179	5.40980772685047	5.35620646483213	5.19503930438483	4.3397643100125	5.4732669353631	4.74885615328979	5.55348534753157	4.79408760692109	4.44200652391919	6.10529607822025	5.57146986791842	6.10971363845541	5.90707407173204	5.53423726147448	5.81330683678252	5.23765235567324	4.66138069340677	5.36041468548401	4.97644724337507	5.63876702391786	5.70847639007498	4.87181560551949
ADRA2A	7.18457437936566	7.09511925744569	6.92611401391475	7.35550683077034	7.28959835445173	7.01603411977652	6.95091782075067	7.08696773973419	5.29492642524527	5.60866887547862	6.46059421190333	7.99295082654877	8.85482433279437	5.24344881958328	7.10704043231445	6.53456868201466	6.14278121514622	6.83735883929718	6.27949656535562	6.8462533116557	5.05157033990523	6.00123950757551	5.60314666167118	6.2645025056205	5.32829244426681	6.18669138524456	5.03170401724209	3.96060444484828	3.79978656499442	3.74967610230935	4.33369912239303	3.76138337835958	7.05761933552749	5.42690525874585	4.70930732067624	6.38986696502366	6.25932264790208	5.95062010628265	6.68071660669171	5.5665162559762	5.83160321891214	5.80136211661015	5.76417898822089	5.94840920186371	6.21601858393735	5.62496797391885	5.35621331301852	6.97028845108141	7.13938495989135
AKT1	4.24909759822645	4.27704999229493	4.23282752674658	4.17168486061335	4.14457052991521	4.18862655984903	4.109065093855	4.33443273647284	3.72977445016517	3.53534367867943	3.21483648204956	3.2781107440676	3.51341161096019	3.49917218892618	4.14384615648984	3.16562702625395	2.93039177051402	3.50956888337731	2.79354662771951	3.26703919347873	3.71791738267274	3.26084405524085	3.70992683164801	3.18490003248385	3.28312905049355	3.28375960660788	4.09559369829205	3.76260673371527	4.04834097909158	3.29933032249371	3.58970283074367	3.8810836261785	3.39743732609393	2.92418637941931	2.55825072472156	3.00085217342663	4.14045186248594	3.55875233470697	3.83372865222974	4.04323015312875	3.50321043976197	3.81640808532109	3.39550734197001	3.78028746129969	3.53291094984995	3.26793144045529	3.67247715119351	3.52405553173045	2.36929513730819
ALB	3.93300421399818	3.84112462385355	3.98084988476541	3.95899617307346	3.97169448893167	3.96583198073242	3.75865317945101	5.24186886724308	5.98423488822057	3.96559806051063	3.40888459363471	3.53532745796239	3.99550534883171	4.60812353844012	4.08151717036454	7.06648515537248	4.77427457900639	4.64792446395845	4.71486647405607	5.20292715216337	4.97267677096105	5.54610164428377	5.45152589335854	5.76756768365528	5.51400219407118	5.68951780051137	5.15308158522016	5.60611756244401	5.59591835680743	5.5821391546846	5.84782840515837	5.59523454958296	5.19062199304215	4.20743563609491	4.60678205591992	5.03181016951191	4.71558160028977	4.36761104018266	4.2845691232999	4.46974805908645	4.46618036702997	4.70086697275551	4.39249259497319	4.67702794051433	4.46728447141471	4.39770371357922	5.22497915998143	5.11056870582766	4.55481971196671
AUTS2	9.32977696625685	9.43936638095594	9.5093154514305	9.53822010974023	9.48534878161448	9.49162028074625	9.44186881540996	10.1598672882319	11.3997776970832	9.97594384795556	9.2718709129427	9.14492555023297	10.0770446360582	9.54415798836876	9.61665783680158	10.8632035190503	11.1525846789494	10.8322395206815	10.4257717269862	10.980560870147	11.025950726633	10.6429351824551	10.6661302658565	11.1472551696663	10.3158805462936	10.1430068608161	10.1794574648698	10.8365019853742	10.7810990380057	10.8800917071588	10.6831854459085	10.7374106890849	9.28091572147701	9.87487366750131	9.57251709732271	10.7564285566085	10.4099351179463	10.8341994668101	10.5805928736453	10.5844377079682	10.7273526301332	10.7316287107756	10.8506016306874	10.6728023493162	10.5609530831677	10.6139531149528	10.0611757591013	10.2356729057605	10.5390828730105
BDNF	7.08492148426165	6.92155724657781	7.34767607002269	6.90224003339793	7.64339058718419	7.42600136123792	7.14850031618572	6.81293160571936	10.5433897175341	6.76415797255719	7.79524886404942	9.14128298491199	8.73279395104809	6.76716222165827	7.35107619995825	6.8256207830038	8.02218474929144	7.56364126544528	3.85932267090165	7.49002785618871	7.57698657494743	4.29800348018565	3.95151617203883	3.95622078540397	4.72501642630418	4.62335975713885	2.92037498656225	2.05567888635349	2.08388750000606	2.59114981179303	2.19937375443976	2.11442041300859	8.80137646744876	2.57451656210581	2.23047790100525	3.70975262182955	6.27684036125387	5.63512669188702	6.45029740422377	3.41616025843105	5.21447211997639	4.68667265347812	6.11059793598185	6.02044551744931	4.81604530577565	7.3202959440045	3.34512192110955	4.10755301671868	5.47373040342099
CHD2	6.79238616542498	6.92464313808633	6.80975910311061	6.95373741393233	6.77536022247676	6.80910844561266	6.95036021617796	7.03781522562298	7.39466528956317	6.85591991718706	6.65030979877466	6.89404626559885	7.08951253294387	6.72736210968856	6.92992002703925	7.04533243058799	7.04856713141503	7.1942873908616	6.8004121982821	6.90537164053976	7.09629560796435	7.46188914096407	7.26306345143959	7.17887339722266	6.9051020767993	6.92376842126172	7.83973466500815	6.85374899048911	6.93912572352891	6.7279133972367	7.08708900773187	7.13662652428259	7.29997766173005	7.24673476566362	7.37110137121938	7.18838226389634	7.19417838779303	6.97100587117261	7.22324369858572	6.95319529790455	6.86553618499757	6.98969781782864	6.93507938866768	6.83217363772485	7.3220873791728	6.82394483666495	7.34534826395564	7.46094665572614	6.95956711122369
CHRM1	9.11236486379556	9.14577962724173	9.20205658943525	9.17541487937934	9.23783074130563	9.17175280652583	9.05739025097745	9.03311321096945	9.26624204170109	8.97370907920386	9.33637313046107	9.13177069833754	8.75822615133326	8.81417899742647	8.94738886072917	8.37965983248264	8.40944211583093	8.52579895048846	8.66423027504338	8.26687511664159	8.82308080865625	6.8326231111378	7.74421714551374	8.54433847662346	6.15265305040099	8.83231318286427	6.48357264034031	8.60992292176429	8.73545831655887	8.51861822374943	8.87305207441498	8.60895945446539	8.8839971647873	4.63113984478072	5.4022854953607	5.64676069208573	6.26967501637629	5.88329990368744	6.28190574651931	6.47951721051897	5.72219766801011	6.0341750598822	5.75307002325374	6.60062416403982	6.00341915483619	6.00788611538493	6.10104407207757	6.3058760181318	5.98810358431758
CHRM2	4.0372053364179	4.13303686293368	3.84435462102895	4.74374071756852	4.11411975209784	4.28091348114719	4.05511458054699	3.98307331782157	1.74093830954314	2.3550062039856	1.89879719539307	2.39754750633918	2.63895781809773	5.15081948921443	3.68485391835095	2.66934244703008	3.83745956096679	2.59419197699939	4.11467493378045	2.82697220547156	2.6092114828346	5.34256192541754	5.82091434486622	4.24091717404521	7.38812045125378	4.79171664841801	3.12098962796757	2.99636741065595	3.20065783121207	3.46346125877814	3.05571983281568	3.31933113719013	5.09154363010359	7.49531512190016	5.37560111500279	2.16390529279298	2.7206229653241	6.94046524859068	6.50915161237945	8.24885272845123	6.98263263642146	6.24717267298442	7.01413748516138	6.39951758320452	7.21992864384884	5.81765425713106	5.99539098759848	5.75599198337111	5.24837271243089
CNTNAP2	12.1968876104555	12.184115338075	12.0520069371975	12.0493129962891	12.1908730750095	12.0342960021331	12.2136372309637	12.2394244996063	11.0378444500821	11.8623815041911	11.8038036188727	11.9902396208214	12.0643597365837	11.6239517836409	11.7913885640023	11.5798732402839	11.8848442747444	12.0992141144137	11.5274862585646	11.6372071085944	12.8240210370532	11.6868818802391	10.9375171539821	12.0050772592863	11.478348895849	11.5996769220985	11.9275210873104	11.257742010309	11.2614586056161	11.2452369949825	11.5553069677938	11.3776730056718	11.5974194163219	11.3528127934488	12.0809478155069	9.61740683261036	12.6591439422611	12.2264184648874	12.0836861533216	11.9768037471226	11.9851066762129	12.2186318122534	11.8146592631828	12.1349268019305	12.0575925259263	12.2757771913847	11.0581786470511	11.6459929660791	11.1933136266285
FLNA	4.72446993283989	4.71206939350995	4.80000715886217	4.53260733289969	4.90110478345616	5.09443565937378	4.59431123736115	5.73531667645476	3.48439220715112	4.3202563911364	3.29010862750564	3.24476220013849	3.56283667921887	3.93726086441554	4.74553791078826	3.80251909336754	4.04791024290321	4.45643091577862	3.75789446048428	4.35769253181698	4.04989051787562	3.81383249401913	4.17426465136428	4.59039611473793	3.67086087496852	4.35703289834984	4.99031489055853	5.03959770989152	4.91761530404395	4.23455386089913	4.5650848963992	4.67717945979909	3.97306400690041	4.55310057672829	3.3045678772474	4.9659183372999	4.55194302235968	4.29635592939197	4.21312403924205	4.233412133744	4.33539426721752	4.40715862171028	4.4421858656939	4.42387586070691	3.90602030958626	4.44960439771519	4.38905511639517	4.68200391328525	3.20602187948097
FOLR1	5.38181362189205	5.36467085520975	5.53211938713133	5.21682924724378	5.52982203440847	5.58295165566732	5.68657201280068	5.98677372122591	6.13775130990727	5.64857081482546	5.29316174571627	5.41975039560651	5.68592073133273	5.45655712019114	5.8718257443628	5.88630780783069	5.81770066980308	5.72087297815993	6.25929962411003	6.00691488977543	6.01744424050545	6.77851392646282	6.60250161899481	7.03204851296106	6.1641720913752	6.14089340341862	6.45555009681293	6.8264125248066	6.3433841618354	6.07674883405079	6.54787585450783	5.72360539626194	5.72624297210116	6.45314092460228	7.71401479550701	11.5274363456273	6.03621411750676	5.72513898932024	6.09076263187238	5.78743539915399	6.29912302761156	5.6942442754151	5.83664558872473	5.98508689170279	5.57298939331023	5.82996101120312	6.27584609425908	6.06142198912637	6.09289870081297
FOS	8.02875646693894	7.94676557490434	7.7852523684836	8.05337126096483	8.09829417630268	8.22385449577225	7.92937996241098	9.71289917651944	6.33119366200426	7.2787145223503	6.66254573654509	7.01441255268924	7.43915780801512	7.71321105040166	8.09884363301219	7.60712702300274	7.50994445197453	7.47074222878801	7.78029396251285	8.87216586933287	7.10899109203008	9.51767333608563	8.26866697285378	9.08254275682808	8.21956156762105	8.61652643764725	9.50123024866911	8.96091542903157	8.62995499084307	7.73098854556763	7.80961056514719	8.49462028920345	7.73005762797913	8.20188191203151	9.50682032001065	10.9518864441964	8.75188017070959	7.87829369362995	8.1884566367914	8.09508253659218	7.87139116085601	7.90467816123303	7.78936518006082	7.78755778578192	7.99869789146169	7.97575348994987	8.76074908139515	8.80798309859674	8.65428466654224
FOSB	6.20025655987867	6.35805864986153	6.15472602380933	6.51526677756863	6.13696349796481	6.27068818695371	6.37788390254764	6.53134619504829	6.53172832565488	4.91222072362129	4.3659349091771	5.19546821471356	4.80570081477398	5.77058554496032	5.77589817841433	6.17405526854262	5.70610305455436	5.58508677648688	5.16600279418477	6.07703202207148	6.08999750802666	5.62822479630828	5.01993972964049	6.50040973522133	4.85863794609284	6.89687583196125	3.5334630433785	6.50636265617096	6.64694398487613	6.19308325951878	6.6719708527115	6.46776903851938	6.0910373396256	4.84876341016258	4.79346442989224	4.73590203763502	4.22058705793068	3.34244188926525	4.34049625521279	4.08066063684165	3.76058052586686	3.61688109597703	3.67195757589145	4.1190011640515	3.83872667321087	4.05626031399623	4.17568307563293	4.67370724464182	4.68424505447546
GABRB3	8.3936787014785	8.27159245602103	8.476962808898	8.23155186959623	8.64786596784287	8.55235205962716	8.29839022388819	8.53685709649509	10.0354844309842	9.28789723335431	9.41815372957144	9.4661513946874	9.4167851243423	8.63061156562581	8.67025838047135	8.9166102024223	8.61935146457878	8.84860704155485	9.10857970334311	8.97864982119955	8.77446404184832	8.53245825683302	8.42008535808876	8.63257411296623	7.43544685265867	8.8367566459495	6.26327149733444	8.47141684209154	8.36951277370834	8.69430984415962	8.71467361290594	8.39297461855227	9.08526493202474	6.92839562781919	7.57572304295226	6.49312874088539	6.78106320615211	7.93978313008512	8.14575586492933	7.77774173454961	7.93839137180916	7.7615331835938	8.02478757090515	7.79588979901021	8.11385579335223	7.64869313811436	6.35851858172051	6.77210293784566	7.94718078756325
GFAP	8.59318233481501	8.47861006597167	8.4219375651151	8.1994665446212	8.70994627166383	8.8491104385904	8.4298346562213	9.33898096879293	8.17563400872877	7.54452354762677	7.4772965117222	8.33182338735117	10.4175188430034	7.19182834694511	9.19370614219203	8.54267451736469	8.79456864530216	9.20489291958604	8.90288150027109	10.3054227246572	8.42122513917796	10.6748737529816	10.2867968320501	10.3209566413911	10.9896687259575	9.13653537532283	11.7030973081352	9.02975600998644	8.96579208302611	8.34232335234413	8.54399315679638	8.77077830482971	8.77000873788332	11.5445851504923	11.5205141481193	12.4370339720894	9.88923248423336	9.50254139006614	10.5188099725116	9.92127240382035	9.50491465565513	9.60200583657528	9.98186032058504	10.0568028990651	9.83822619954148	9.86407637564412	10.2988929103189	10.8637276628092	10.3374574467904
GPX1	13.5782293058512	13.6507573478029	13.5960361147804	13.6322915595829	13.5855930118321	13.6025682472664	13.5881303743537	13.7304620636383	12.9704028353375	12.7742376661923	12.2350468389788	12.8868106501871	13.1982388116705	13.2910240802488	13.5064955734945	13.2210429092897	13.1304866911042	13.019552720537	13.010665773509	13.2166322573357	13.042195786842	13.5962051275928	13.4590146996053	13.7192340929504	13.4285965611616	13.1462470374412	13.5699819759084	12.9043838887346	12.8259322011459	12.6369319067298	13.0166320174592	12.7232546740183	13.5236913559693	13.6481817901865	13.4740573418257	13.7880374674495	13.932850662377	13.0493931198622	14.0067121148097	13.4449525831354	13.244468589848	12.8122174926853	13.2268867927906	13.1907948113704	13.0755413109566	12.9532283399714	13.6257550133875	13.8601623591366	13.4922001556749
GRIN2A	8.30818382024818	8.41441041698477	8.34547322041166	8.60297339478047	8.26083534807648	8.22758675206619	8.47763816684049	8.29955753952073	9.11732545682946	8.88127738382083	8.17559148504192	8.89274958693054	8.6200895823212	8.46053596853531	8.2986957342725	7.31005583299478	7.93347750445927	7.54538724702983	5.9296665283635	7.37446621445515	8.26556222245759	5.39362102656075	5.99239872888539	5.99614020493922	4.68964023186099	7.11452511722297	6.248119409284	7.02155287433274	6.49990384525759	7.33189614052158	6.35779576262723	7.05144268161415	7.69145276033082	6.67983884564402	5.99771704232813	6.14403005535636	6.69547651178303	7.35305722257351	6.60270715656041	8.67839880263865	7.02130740918752	7.62090088322223	6.75472925276274	6.93757960105729	7.09320134845426	6.92841017110806	4.84775759779608	5.56233464191395	5.19385035989869
GRIN2B	5.23660688719945	5.19732873707869	5.45670495962822	5.02783601730328	5.55917266424005	5.45846719229309	5.27732973048598	5.12371975442912	6.84637004806123	6.53961211729292	6.55029076165752	6.16381575287026	5.81656009089405	5.7899059944738	5.56971885599813	5.02331887028769	4.98665507311528	5.29112960261467	4.941995594972	5.16214178583899	4.97969981822647	4.56595249328543	4.7590657775462	4.31546066872652	3.69536005183181	5.11117976522807	2.47949954032124	5.07736099133238	5.31946082743739	5.63432095352092	5.4901319390282	5.3147397623333	5.15892058328154	2.56068409337065	1.85311689079533	1.93971273464816	2.83156917966531	4.81065090981111	4.03831546152316	4.84256149919255	5.51472446614701	5.1952860143169	4.93707148965596	5.01505916604454	5.19180385054222	4.64345620945348	2.90517835215993	3.04871678488919	2.68872559753834
GRM1	7.1671714640756	6.9685382550028	7.43336691265457	6.61040581529272	7.54060275629523	7.36016863126985	6.99756314286414	6.89008423116499	9.00817486232214	6.24280377978624	7.03351338420232	7.43076510965848	7.52004495464511	6.8990522087906	7.11185000562048	6.27025692716811	5.64070792742034	6.50719557951945	7.19525515579496	6.63439392620514	7.42902349313891	6.17634979563304	7.63680898722427	6.87035678435512	8.43696363649507	7.03676154567328	7.14985719439018	6.42582775314569	6.09952129264125	6.48179952975177	6.02429503972759	6.19826592549363	6.40778059871451	2.53182061894325	2.90176756062897	4.82048246301533	10.2468355244761	8.20395614563714	6.50561552414015	8.60346146047013	9.30524869583788	8.83025959538618	8.55119943712882	8.12194691799995	9.07176625303729	7.02112853473304	6.74921631575449	7.66903720014974	6.86254435056656
HCN1	7.94046350869175	8.08104941257845	7.82864320836935	8.15727067697612	7.76071542933042	7.77212577899398	8.05437077414856	7.94647796327114	7.54885800418174	8.07098744667631	7.86954370752646	7.80611674308646	7.77522567771977	8.41949654158721	7.65160894577205	7.0745397616557	7.48061798291763	7.53977174194871	7.56516277531306	7.06249305588775	7.78162490946006	5.790280209201	6.5299185194178	6.87567037013425	6.92491624174548	6.66659097061287	5.51381777119876	5.13394636835789	4.92525095694036	5.28483515512607	6.66603224019021	5.37980335123889	7.92366043182319	4.69587504229213	3.85106565057202	3.45438757432892	6.31880874357059	5.96151524569295	7.56565632489893	6.37895705793316	5.64887271448047	5.74214497583643	5.46756295836721	5.69922935690368	5.98932404494964	5.85559786904476	4.42100481808774	5.3836931031415	5.838840433574
ILK	8.32060679816023	8.40364615327616	8.27697896713999	8.34731943934684	8.22460103035414	8.27402607694367	8.24994177756606	9.14655022968144	7.78950405047887	7.7551673514221	7.63155386464843	7.68712894702591	7.95527169820881	7.85498206094436	8.1267596321415	7.71972799812888	7.92180698303816	7.84275278875124	7.7987347400778	7.74140540919504	8.16121756279493	8.09712697558221	8.47272750820784	8.22700564398807	8.16880959905546	7.67553391593993	8.91453660942691	7.99444496166474	8.11983375513031	7.76438107923585	7.75426506027384	8.1235879519729	8.2195998050281	7.82571322849293	7.716415351532	8.22182744443862	8.90053375614763	8.17794922611906	8.59843958246186	8.79895801383168	8.52752544252948	8.69037495047785	8.24467108073246	8.1589731452456	8.57464242363789	8.13331386417969	8.82167361933892	8.84087279422663	8.04727367610053
KCNAB2	7.76289395042638	7.85812007577542	7.77447575954463	7.8181056882633	7.733320215963	7.70336604570036	7.81056394726452	7.26278037171073	8.21509300867963	8.18689286929904	8.43835850644673	8.26767098425324	8.08138356107668	7.93754283066174	7.7460865073582	7.12048232028142	7.47641175004552	7.32813709034004	7.2967187927285	7.04140115616905	7.92131548651993	6.7094177124227	7.2494302205821	6.7179721072635	7.02762535215462	6.99045400339239	7.00832242143075	7.07936888739575	7.07071767566224	7.43626935889118	7.19413313461328	7.27320449846014	7.84299240272617	5.5329620614565	6.07562611870197	5.26126366720716	7.55742886224003	6.95167444614911	7.14098355069984	7.73756939384107	7.24607156847104	7.41932547125221	7.07747848854064	6.97700144460883	7.61139196314068	6.67526112848248	6.83437692397054	6.86061183529297	6.25495354557962
KCNH1	6.16246851941715	6.38217198983129	6.25700125623054	6.41696517465501	6.00855942630218	6.07060217211677	6.2568719633656	6.59031531504981	7.40824501382811	5.11729500382144	5.72220512983814	6.10354035353707	5.87064099324158	5.31431189767336	5.65139519241398	4.03326345591946	4.70919029319714	5.13351347189304	3.65213298001892	4.46345340641396	5.49642199374755	4.06733357239338	3.89260168497234	4.18727488902438	3.46509082232611	5.52511590304382	3.34452103277007	5.51340119768953	5.51447202830639	5.66485496060662	5.22892772565052	5.65236382432257	5.4325435976773	3.37911740354626	1.75040781433887	2.08950885392339	2.61878651376011	2.43909684012195	2.53397507520878	4.22533765694515	2.3335729990684	2.71101155899368	2.16930915245072	2.56202853731531	2.66379853332286	2.58230500626019	3.11792958098988	2.91442630212204	2.74299332479257
KCNQ2	6.23232905448935	6.28684979357496	6.28518320827787	6.03863664830349	6.29605007887746	6.17101902548311	6.27403270314661	5.94734251145531	6.74270046156262	6.76911363006314	6.69983305618626	6.87894398740454	7.28796238110798	6.57518162941443	6.34415396149552	5.79798221470406	6.34524119761776	6.22818200366417	5.26465633305273	5.79707690124832	6.44381767785999	5.11077598754058	6.67246142285604	5.7404841029298	6.44746832979628	5.61738640661594	5.79984582807759	5.64669671143887	5.80699604631331	5.70436055055407	5.86848559595193	5.99109487725622	6.42047400822818	5.41489851428694	6.18283312035345	3.76599785897626	6.62525288079227	5.75571362492492	6.70138368602241	6.98050829594597	6.20822281769446	6.26149684719514	6.2381076003431	6.18747898770894	6.54633886103984	5.87922497084827	5.10111144654578	5.86788310917906	5.63616495358046
L2HGDH	6.38483106978543	6.5727032839309	6.36220656419535	6.7547556443508	6.28893511093848	6.38822892674566	6.55832635262321	7.03781522562298	7.37815391053169	6.41200589163868	6.52990312526367	6.65167705024414	6.89675402619462	6.55861126031802	6.34072645723171	6.71053483133145	6.58029860721496	6.63635055792272	6.77770821894097	6.64889393154042	6.52616051255346	6.64085552154231	6.63888324423657	6.68477487550433	6.06589801207052	6.189672443885	6.5201566589696	6.82213761354201	6.63500049176051	7.0028500933996	6.47196249794453	6.99797940314882	6.53235753765007	6.43381895056767	6.67364553855247	5.89245373006544	6.48928951395924	6.16293310882614	6.48298748231245	6.577821946112	6.14367209483784	6.29130933461205	6.28677760245378	6.23609012719744	6.70689092176718	6.03226056771625	6.46767244785847	6.68505666185618	6.20193382014137
MEF2C	10.9484132585435	10.9951249371673	10.9911201150093	11.0766160537598	11.0211506321263	10.9788188047679	10.9772211002285	11.0136881893026	9.27399327933652	7.86710664727997	7.39490004967919	7.40648588035903	7.88919333812395	9.45409715530075	10.7438689508223	8.69726679593262	9.05073891709311	9.73568065867681	8.38524392556414	9.5072787421023	10.7313282407876	8.27300305331653	8.33201153893583	8.62030461099363	7.70621054212019	9.28824996055363	7.67329267215473	7.73037510995996	7.57511944946768	8.01041967738449	7.81238881772021	7.33217030051545	10.630630807745	7.2540343910763	6.93559543977759	7.9682870942445	7.2961569984366	7.73688042563282	7.88873073271289	8.63725460736425	8.09867433242169	7.46126168676527	7.88497104326049	7.98700202771495	7.87280986478247	7.4477693231288	7.31597022722665	7.64574119514035	7.64808084659439
NPY	11.4186976428364	10.9060322978261	11.2033403842262	10.3737091537383	11.8077370007325	11.4696122424654	11.0035096128383	11.1002430313753	8.36347807115615	10.1999502900694	8.64565007177676	9.75687404272561	12.5036243851639	11.0217123772672	11.7684489153732	11.6828305211779	12.2095980094749	11.780007406382	11.4890162574162	11.9060410785543	12.5411245751704	10.2208629483486	12.567999034605	12.9929988510469	9.96708804939812	12.4639800546517	6.52115168807409	12.9691122473136	12.7577947690795	12.907410391084	12.6071486117272	12.9257061820645	11.8993884565116	4.61402537151214	6.77744381276832	6.29170153030393	5.30446174190782	4.40263641688454	7.74247296575247	4.71399688160775	4.78122896104917	4.68564057417625	4.74653231317203	4.85144414963248	5.35455819147907	4.19764769101957	6.99115878418664	8.14235432086503	9.34719389369742
NPY2R	2.62551577128986	2.6272969804653	2.85483692633578	3.01717401937512	2.66071381534101	2.40819707880634	2.59470986066485	1.4165084315268	5.83451108962465	2.03515792600332	6.21821966208096	5.05888311414552	4.3147100012711	1.76979424566321	2.85814521234952	3.45309334923048	3.47657503542911	3.56079147415163	4.34634550015649	2.74854383293115	4.44081503226334	2.79406841984533	1.96952717898999	3.79330952304663	2.52251154033002	2.39760280486491	2.64160621871132	1.7402593718998	2.12059147873782	1.96594326614868	2.78718881250582	2.10323324330962	2.20673372369482	2.39408469439965	1.53023326112202	2.32743497059316	2.29032871872926	1.63129578931594	1.75579907772322	1.64772377790032	1.74045788096879	2.14046619099981	1.98128790853883	1.44071006058764	1.89677795505882	2.02129882459689	2.64488089250493	2.36723390272235	3.74955216504148
OPRD1	3.87834706798442	4.03600593870758	3.94819593739002	4.18853542012887	3.91568534516897	3.92571692421953	4.0792033082171	3.750251230851	5.16705060296776	3.15805297316659	3.33021442163093	2.83240644847174	3.13971815337956	3.28117756824277	3.73670097599828	3.12431239947415	3.2332328076496	3.48815672962046	3.04730181049546	3.11381694788265	3.54998484377238	2.89521957567683	3.23524559021027	3.35766114163795	3.10280008622932	3.55415997544259	3.34124108780035	3.46709359994329	3.53089925595654	3.54811268125029	3.31529152592589	3.60230056571446	3.31458513866109	2.92526248140599	3.00820822299181	3.03262552985423	3.41671318317934	3.24897056131073	3.15388734120874	3.1730480042922	3.09743813229096	3.12507598064581	2.81574911628766	3.33192202125138	3.09709429317899	2.93865113898835	3.30822070039458	3.44846902715932	3.21174313103235
OPRM1	3.0905677086802	2.41869699961372	2.95105271954352	1.80502715510361	3.42464096407012	2.77896005173298	2.8214723858616	1.60143807106784	1.7048774253504	1.73758751076354	1.94541713194483	2.70519541246445	2.62238110246318	1.9777954135365	2.53400638787504	4.21012932442179	4.07679098594452	4.13448090112312	4.10596680051286	3.85533433233303	4.0695589230717	4.89545778644286	4.14773127807785	4.0274492170181	4.71000356356378	3.84278900179281	1.96186850107393	2.14082785733249	2.85925225320369	2.22602604881505	4.81861128266691	2.16677773215367	2.11064836798509	5.09610819970985	6.77895393004916	2.52029640604182	2.33529690045599	5.84103067413919	4.57598425033408	1.85785224560476	5.62900430687515	4.23575269961624	6.07463469920553	5.71706698189925	4.60977493036959	6.39483631110218	5.00813849627356	3.85711112896627	4.78521562017379
P2RX2	5.06460159715396	5.02743052255043	5.1708643773584	5.04473422918859	5.11343402318194	5.21821981705338	5.16156928131314	4.60482049530671	8.28847752895801	6.2304885290646	5.03050799621218	5.11964503059786	5.15104118462146	5.33556532990843	5.13242175270745	6.28122907879294	5.84058051420763	6.41824609929339	4.68488577382005	6.48694713173139	5.72922868956215	5.03360443374496	5.30984138081947	4.76333441543928	4.51228588867925	4.55603002603375	5.1649040926623	4.85256239251879	4.91906545440461	5.21622182307823	5.04454537979769	4.86938163024895	5.09028766540618	4.46627735007325	4.6749401646936	5.47326715088037	5.19311728433801	4.85952035687162	5.43541917088653	5.12048905146366	4.93773941915658	5.23225365664392	4.88003807443046	4.89387222796291	5.20322385405658	4.94870180155912	5.69869668190398	5.79018126461936	4.65796543101241
P2RX4	5.13433733983948	5.21652025595963	5.22675266880808	5.28944646856989	5.16166069638173	5.22360949883285	5.1110572407384	4.9071692853984	5.13332556593814	5.14764851941761	4.37891362122411	4.64960620622421	4.72450906617099	4.98586376804061	5.15593630636196	5.25955456023563	5.40544505028334	5.21246890177556	5.18622124033233	5.17149959800806	5.30442944891383	5.3466947846798	4.90604257816564	5.27102039076924	4.83027857065052	4.86302733973801	5.4323485727384	4.77199796516473	4.78138762389562	4.84003029180861	4.68718055409972	4.9551909810542	5.70433602177682	4.83260611738713	5.54798953032853	5.20801439570939	5.37179645067716	5.17962744162903	5.13084925610671	5.18153876551604	4.96624642958808	5.09110453632254	4.98226479863372	4.74946116844417	5.30448373378902	5.01489496825565	5.3985163446203	5.63473245618941	5.29145939627526
PCDH19	7.65828964031799	7.4606983645101	7.93413104334624	7.18335861215766	8.04578833441476	7.86297879036533	7.53069641964616	7.15370914230643	8.84905209145767	8.58317820233488	7.92071870019969	8.11803105821946	7.85882358633362	8.17726943325919	7.84378943036653	8.18552670801955	7.97320503046541	7.98505203568936	8.27091772301886	8.10326345694272	8.23394735773893	7.74464779293884	6.96102195449476	7.8405461444718	7.02581929233568	6.81050434534128	6.60612783852565	5.49098630848039	5.39892903388356	5.6653916742487	6.0781597338124	5.31575389906083	5.97542423177623	6.40411555330555	5.90363997964783	5.95439735704633	6.03403107316445	6.88475577400417	7.68463814500462	5.95438088788642	6.66569828400138	6.04257579853885	6.60939956632745	6.77972407461648	6.64194108604533	6.31856915981774	6.15199836837699	7.40800318108533	8.27357489998194
POLG	8.93702260218883	8.98157641088604	8.97203560165745	8.94934416547827	9.03730455375524	8.89927887969846	8.93727268500159	9.32636289361056	9.51333419435047	8.59876784322733	8.79506590710302	8.80842118880712	8.81788906895056	8.6922692458498	8.88630543801895	7.99253007620877	8.35945286182819	8.37057455873886	8.34652072641355	8.18872582441	8.80682464699905	8.36189863666954	8.52773986278942	8.65079239205751	8.14297644852038	8.52768777029683	9.08982764899541	8.75802622953501	8.78503798557883	8.55558215462156	8.50887448453038	8.78742169119801	9.00482787713517	7.94053473072862	7.53571699615134	8.06899769166396	8.94878078199346	8.35740258589596	8.85386128471075	8.84195461319099	8.65992580843031	8.82207051506129	8.47906880477517	8.44013662472016	8.49883319921853	8.42161719821616	9.004599624671	8.99941795144415	7.50625220769885
POMC	4.4989936872147	4.45421187607681	4.42673093818154	4.45125350298533	4.58483878434435	4.34709337750579	4.56581668611329	2.98069575389225	5.01670431786317	5.11296206691958	5.43393579663746	5.4712097992787	5.73994160566944	5.25049640888542	4.61356812655415	5.1204378941792	5.34927977588647	5.38015586333742	5.27804539537485	5.59921678842362	5.23243857289884	4.90358458079368	5.30692283144068	4.79006880125917	4.74555121872573	4.6281707515595	5.02025511431518	4.88374180746501	4.65357548209191	5.2617943264714	4.75571772301778	4.72726317804584	5.160236571008	4.78066268794956	4.5956138710089	5.80036800678445	5.84171000272036	5.36021413280703	5.6935885180647	5.87261132001883	5.38964832917403	5.6334934890903	5.26169628465495	5.14136691944153	5.07567876894049	5.50001913465901	5.54432687544257	5.51428988933076	5.18937380605342
RAB39B	8.37811147665302	8.36252713590568	8.39531344511711	8.3345544330832	8.44252428105681	8.32839618165414	8.3187155073086	8.28113362053156	8.75572611732747	8.79577665394028	8.57855965096998	8.49516603225609	8.4679767172536	8.50706556419894	8.37367822324301	8.12921813399058	8.35158328055607	8.23436389262855	8.23050145426059	8.09870219894451	8.60232647127785	8.07983692758001	8.36510292551693	8.41556359029444	8.18138258029435	8.28636766461337	8.10286611635626	8.07723562063821	8.06448190910534	8.09590701019389	8.1773147086227	8.16202277451283	8.74857296690815	7.68726465668418	7.55443219612503	7.19556249448038	8.70718611809562	8.42770392660904	8.62847789149571	8.78953506715375	8.59931889884046	8.6109881283365	8.48367216573446	8.58368991787727	8.6279277244602	8.42443937494895	8.450081563708	8.5206899041017	7.81806779198478
SCN1A	9.14498745085017	9.54178684021877	8.89461691948202	9.86560174613327	8.54846487086269	8.75945508631612	9.2695208669315	9.23043456756438	9.14981357747321	8.04574367203551	8.83686329440547	8.78769762363336	8.83916279049569	9.25447849392764	8.31016516728592	7.74516348676698	7.96745690547974	7.76350090400388	7.95446059403734	8.22928249077812	8.36230237888812	8.20769922651288	8.49398963931969	8.46187639791256	9.26429408536659	7.9203269579779	8.67896893874565	8.74920492034089	8.22254197703417	8.79967701237388	7.9497667965982	8.70375691664796	8.58723862396531	9.094955296805	7.42348259256717	8.77136359915758	10.2805269457893	9.91880496829901	9.9528546870091	10.7176769934224	10.3089402382785	10.4400809519811	9.85778391875284	9.89297404620941	10.5331074047238	9.4761224166725	9.14562611528673	9.24690730108118	8.4008596032424
SCN2A	7.8003159442131	7.80329307205656	7.91766758671084	7.84127876113072	7.97532219285594	7.88944038985814	7.86580589013062	8.13274031393263	8.7895061903148	8.437909529235	8.56234653256372	8.70715402284225	8.72449758373927	8.25064119292308	7.94255763337341	8.09325932764027	8.01643065833077	7.9828759554936	7.95460515947266	7.99323463535351	8.34537698979066	7.76528732608209	8.03072644774649	7.76961682037498	7.31467619244106	7.79385967257987	4.63639377784246	7.61807065628535	7.55392505311179	7.7559380600577	7.80754645610861	7.66157912580181	8.44264322857944	6.65506141861498	6.68361732705782	4.93524375355625	6.1831501706029	7.12215400864191	7.85111045827346	6.23107286362544	7.15145656850531	6.62236840336895	7.43592719524187	7.63096584886291	7.23026313894635	7.34764860597389	5.69361753225434	6.90379435931719	7.52251657030223
SCN8A	8.36659958669255	8.55044738466105	8.34995031578081	8.66541440543351	8.23191073250564	8.23489394809869	8.50908133044355	8.56920089758097	9.34781382149733	9.24076455862468	9.37077298369191	9.26836177205721	9.10355602352363	8.82605524316921	8.307753605176	8.03980604131929	8.45630648938698	8.36157220340312	7.59635717476089	8.04150728215241	8.45861313725773	7.6566273612726	7.96666427695745	7.42563666306108	7.52092748607699	7.71311244043286	7.51961592730698	8.07510813949719	7.98445477868117	8.37084616196013	7.81830136803539	8.33835015798916	8.60046959368841	7.35542486258679	6.77092721446049	4.80297233116253	8.25878799412016	8.12993216594414	8.12907069441607	9.10099764225111	8.35063263146422	8.48149734941281	8.00632460357904	7.95473137050053	8.77322355893807	7.63674315016059	7.5152775390903	7.38230304729918	6.77278057060056
SLC12A2	7.0406108040394	7.08389600735539	6.94123300289999	7.09509387187498	6.93471458066691	6.6042517469361	6.83043339998755	8.02517503446586	5.3047707205407	6.05407854153895	5.90490832704063	5.7439129404087	6.02997614262655	6.56470689095191	6.88832183014461	6.13746342616097	6.42387611968614	6.26394469121641	6.26307223843396	6.25837492242839	6.59968865833939	6.94467538657942	7.7113437030535	6.38470230878274	7.49005030596829	6.33971457161064	9.44482236447791	7.25257547765135	7.44724504568154	6.62011362702002	6.42316316837092	7.72579499978072	7.6439773317691	7.63419134628259	6.69599589201978	6.13405615883609	9.03699872014551	7.59783139463356	8.37325528165555	7.30245474461113	8.07710381169735	8.62415705414495	7.39181898358427	7.39904670999055	7.81480292700824	7.52252028398977	9.49167354669295	9.05580691552749	6.99748547286032
SLC12A5	10.2233594492455	10.3867957058411	10.2411652947213	10.462045762478	10.1832425265485	10.2011478725018	10.3090593457098	10.5449601419958	10.3292354391265	10.1911146483686	10.3392517010097	10.4846601693669	10.2388831192119	10.2484227750668	10.0991251403325	9.57478363672175	9.85394135374903	9.74078331118215	9.55463469511518	9.7122655016249	10.2522390042212	9.72385610208615	9.45722745442117	10.053098566418	9.54301841278044	9.81809455566651	9.18002489043968	10.2171453599573	10.0774004125547	10.20112680412	9.91693722735242	10.019737835754	10.0404846928584	8.30830841986737	7.32132483104928	7.22058903701406	10.2388245020274	10.3404202871374	10.0983952425617	9.70156217523497	10.378866764645	10.4081490046161	10.5118021860078	10.2385879946346	10.546023147438	10.0490312058814	9.05221825729984	10.315386596079	9.85060809924157
SLC1A1	8.63191609827481	8.61861292803637	8.63232652735266	8.49610409723024	8.6888004737457	8.55678555938808	8.56973889597413	8.95713607923759	8.9064865760536	8.67338189854912	8.69210435943851	8.64784787797418	8.60047308632418	8.6482958235628	8.5837208046313	8.07229200269304	7.75478329839664	7.77354183742584	8.05102655434494	8.09887045367214	8.07519289548519	8.36257713983438	8.43280244576645	8.2721762141277	8.69132204376978	8.26193556242864	7.65834789602942	8.48808114299239	8.420182910022	8.34087939291847	8.3211724274377	8.25104149719	8.32261792112843	7.90375080439178	7.50789698291143	5.98775158970184	9.46440122415889	8.72644372988647	8.17161866025331	8.2912794656657	9.32985219284719	8.61141962150509	9.18252791402955	8.52340813958533	9.56742072053825	7.41863779108876	7.39692016823518	8.10971357025575	8.38086547079604
SLC1A2	13.1055575391158	13.1003639855806	13.2929612588254	12.8918143208401	13.353892009104	13.346534176075	13.3057530589831	15.4643904147482	13.0723042551578	13.2856874439107	12.4032723168564	13.09502032266	13.6035019575752	12.8870447407107	13.6798930099982	14.0267605259596	14.1875557112129	14.2656893857781	13.8686462528997	13.7709971356854	14.0629633507717	13.7240476234989	13.715680541498	13.7932023579627	11.6877647798593	13.4086001372124	13.2884434132035	13.9776373335351	14.3961822749667	13.8972423273364	14.1922773067344	14.314303131701	12.6751321645281	12.7115229298514	10.9170603245266	12.1825514932654	11.95974329836	12.3185246105581	12.9693731052826	12.4605737140673	12.0431826661351	11.8789382949533	12.1528088986222	12.0417450102825	12.1832771015335	11.9413505961978	11.5055734189141	12.1359231335251	12.9208564973236
SLC1A3	10.2035337624711	10.1071198119578	10.3343684380082	9.80430387974871	10.3924807961778	10.3768184348592	10.234090071058	12.6558487511131	8.94249515461838	9.90103169360418	8.75651087649573	9.20812261619183	10.1788369120925	9.71601376240816	10.6347643853435	11.1272466452816	11.1312413536878	11.1067949618275	10.8735365520982	11.0071881442643	10.9637414974811	11.1422847423822	11.2129379786557	11.3806158066658	9.89757549931736	10.5541978236441	11.0581850407752	10.7063854695078	10.8224197188209	10.6752840825494	11.1954092636344	11.0077212295489	9.75169107800625	10.4541514283172	9.26452551516543	12.1682446920966	9.84444548764303	9.66915920364284	9.94483918247749	9.81542114228494	9.55511956896902	9.49087990306124	9.88005728332284	9.83677235078767	9.78588371913943	9.58029458151359	9.92412750283707	9.9287110434669	10.8692696430034
SLC4A10	9.4614728066429	9.54594156132887	9.58895874155284	9.69042815297051	9.57314755644989	9.57202478229413	9.63139708146071	9.7956403229773	10.3803891597071	10.1776628286636	10.0138037057694	9.82504923135865	9.58685233270396	9.97165780577934	9.55885166861447	9.65890349835081	9.48801319198295	9.47911926358001	8.92600629230214	9.35691931679422	9.31269493010652	8.96034476274627	8.6711432715338	9.14504712592816	8.52448807930917	9.45082468197164	6.80656216226394	8.54473596449339	8.51914241872544	8.75126464642551	9.06868754413056	8.34392467526438	10.1076903431814	7.77835332920818	8.16118487427898	6.62776185602184	8.37684763919702	8.93484132679846	8.51655435488782	8.73742848268471	9.09823467604809	8.76799310716916	9.20528832425345	9.18293828316773	9.33324937735581	8.94787210164181	7.42846135919264	8.41209183512751	8.8503915464156
SPARCL1	13.7381332402751	13.9264329197329	13.6792493791867	13.8222108795817	13.616031204698	13.6800066074733	13.9051797233826	14.6095612456406	10.3694669927437	11.9408222660992	11.9841006993217	11.2478989433726	11.9582006193803	12.8383091898774	13.6208935989636	12.292593541646	12.4940493343303	12.5831632040575	12.739708426835	12.4307383578414	13.0138517194121	11.9363699399793	12.9896563615891	13.0744445669565	11.058684972752	12.2491225242089	13.2316202197164	13.0349079972778	13.4981370530591	12.5575887999561	13.0722953245798	13.1548922092669	13.2167513006325	10.7330997239168	10.7708301158873	11.6789487702913	11.0085089601764	9.7146202975303	11.1353687501148	11.2441296367876	10.2862656294375	10.51613974063	9.62341576423454	9.97076583345325	10.5695712726135	9.25503431655183	11.0660382424087	11.3904859014082	12.307214930069
STAMBP	6.78092877082745	6.89196554310159	6.78983695095666	6.88710529282434	6.75075286760133	6.65052615117788	6.72546173672792	7.4738972039912	6.52018742176014	6.73918413171989	6.58450063438156	6.74036748054142	6.87122003198805	6.8243004721053	6.79291161063272	6.81866467338677	6.90343453832527	6.81463331456477	6.95400757065755	6.75196818623114	7.19182497626727	7.24307894056162	7.46065531724486	7.01228764245502	6.99315693907698	6.97921183751478	8.19323414678027	7.11888299301804	7.08342242688718	6.95367295931519	6.9163233545986	7.25406675505276	7.3728232651277	7.37667592517299	6.92414684427905	6.78180701216302	7.92481980359795	7.21808917328061	7.76138488468009	7.21599009589482	7.35559037820197	7.65615770116542	7.20015771901198	7.25642288434782	7.45534432022515	7.19391594900928	8.46413607389636	8.15411975864363	7.07630984024726
STX1B	8.42556098042843	8.63018522992083	8.48076929264483	8.76702173061713	8.32385234133655	8.3582183690353	8.58980597484766	8.50822620308967	8.97907762044579	8.65743730871772	8.98370281184786	8.95552712934593	8.93836315887578	8.8009231031786	8.37521301139362	8.23366045047794	8.44235947597078	8.40010999476408	8.26720107603606	8.21776509983529	8.90879092277025	8.060495187985	8.52109431161045	8.02226468984944	8.37771783545824	8.36016877488797	8.02261387361964	7.95441973002793	8.08797596291161	8.46543472910651	8.21945458217862	8.35914833456336	8.55112906393316	7.94968838429577	7.23194213409995	5.66029479175933	9.12450670817173	8.18522497727556	8.60009705993866	9.4233131173364	8.17378850711556	8.54633768070958	8.22280683410524	8.41344506576385	8.74491131309085	8.1671685617488	8.20627949905885	8.6880412288836	7.37856350540315
SYNGAP1	6.37013959329195	6.49109467637718	6.6038339769814	6.63973519004347	6.5429712936673	6.76238018655194	6.65172928966721	7.1670765702059	9.31832092293763	9.10532110623656	8.92671084636214	8.70217482714752	8.60090546373804	7.85916060252565	7.00842886807635	7.49915196950951	7.91655727290791	8.06398175802797	7.75541396605472	7.7824140060644	7.74336738420384	7.4787743035905	6.60616163535877	7.40308578301036	5.60787338987793	7.34939547379389	5.35036586766036	6.83008063930904	6.93254282382839	7.43330072732353	7.24945188504386	7.18731873097593	7.31471639819257	5.9519111675597	6.67611352001992	6.21080206946683	5.29031619608556	6.36475938319247	6.58873063850704	6.20792166744505	6.21216218271213	6.04334222871401	6.41728943275444	6.50350411907824	6.45601308448405	6.04397649353954	5.25509201318079	5.36554045831144	5.25890649520378
TGFB1	3.52359269312329	3.38225355123197	3.5098239546523	3.28561696414658	3.59840778967796	3.51335714481795	3.09172415964856	2.6593325756464	2.53396632905388	3.6887315120981	3.13304144870403	3.42539144284124	3.95803571217599	3.72298332642488	3.63921655904858	4.346797300544	4.25487398100679	4.01817849742875	4.34148242588019	4.23390724986069	4.7172807134523	4.84856745454424	4.60596171849363	4.41976823359046	4.66935396799497	4.32201166302614	5.23049028235519	3.84763542358657	3.71116552282938	3.96141799869871	3.92749598327282	3.91522501234126	4.02354043872045	4.82886932945688	4.91958616383689	5.24168905617858	4.27598721624468	4.13219809251387	4.7096058610462	4.01380149352586	4.49941015923678	4.27284591393047	4.3718555876786	3.94309029280197	4.57853561502285	3.89757976313462	4.74355247120518	5.0254757130256	3.82862929736443
TSC1	8.98119240360309	9.06747675187924	8.99691677516558	9.07035254408651	9.02859842673171	8.97043304686423	9.12106606519674	9.38383501124612	9.01240183686194	8.3877343239427	8.29095887714583	8.30010668814521	8.39210255515586	8.62832303253048	8.86609701607435	8.50803912254744	8.62286298377878	8.58338844756869	8.46506047590682	8.33528337101449	8.74612223315617	8.71271586818669	8.77590493789156	8.86945122474052	8.55272100191391	8.56085744468715	9.12904090961812	8.9974455877944	8.97287245516673	8.8289136994676	8.86027657688368	8.98442005520843	9.10243295553771	8.42702566563581	8.1630463633295	8.07489145873019	9.15031088062105	8.5843523748287	8.90679675758702	8.85526959846144	8.82841539021488	8.82453643283604	8.69858885782184	8.75941708948445	8.94553854726616	8.67654485260523	9.01387671487945	9.02673171344429	8.51416556137387
TSC2	7.34050091935214	7.37855079716828	7.34866709590629	7.26275396636237	7.40182257718197	7.38028662910304	7.21370339647244	7.58021187006557	7.00756466063853	6.79687714908316	6.45820361561079	6.39618096533283	6.45314104284562	6.84283896845554	7.19825437021825	6.37061245016857	6.41294373215749	6.38832359278274	6.61633174337233	6.9234969133864	6.97112545037449	6.72355391687813	7.05995189013926	6.91168301967448	6.5644752894423	7.0132002977125	7.08767223649195	7.22142524265196	7.20690600265797	6.78486073923322	6.84597917995106	7.14207140854388	7.04112232893958	6.36332927634253	6.60481120518965	6.00078560736285	7.24371711275749	6.84735577676539	7.40579906487551	6.95164588074566	7.39255808967663	7.37381816733808	7.10017663207252	7.08911363762176	7.15702962006112	7.07843801925771	7.10123341564193	7.06158023560514	6.20931404074737
TXNRD1	5.86728645746201	5.87672913557869	5.98920782687876	5.90838061013491	6.05048888002298	5.96803462518826	5.87086889308675	6.22539413384263	6.6721126501672	6.06691625431192	6.4960007911669	6.68502560666449	6.7546554761538	6.12318513426094	6.01027758189057	6.46968960083516	6.01281217398098	6.22787110579174	6.67593238566217	6.27245231207886	6.37220213549256	6.59090915976687	6.8110271111674	6.59348094954934	6.78344849576697	6.37048974831952	6.2558648989129	5.92009356185573	5.90344460817797	5.95872217518083	6.38960587015264	5.95303767649206	6.52980271121396	6.3188676730445	6.21376525883765	6.28335894479946	6.71347059105563	6.16818181638128	6.71944837068606	6.55076851947244	6.39289001567444	6.36560478809526	6.518487988262	6.62831459099666	6.51988498510022	6.56582090014442	6.26310410196321	6.62823076103545	6.43469286030834
UBE3A	9.12957646933919	9.11052435780351	9.146332174196	9.0277514799205	9.22869196378474	9.10649231970142	9.12049168910556	9.04218158474998	9.65847430212042	9.67358245030775	9.8430906247004	9.64401108140639	9.46070510483708	9.18879315856523	9.19267862141204	8.93590105198711	9.14408031621082	9.20992035584166	8.93840546427493	8.88107738658554	9.17710772073302	9.15777930211476	9.03599798524951	9.17957333959365	8.70512568597996	9.03756084252969	9.00317949700543	8.84238425356783	8.91404490761248	8.77070834169123	9.16698481731522	8.88291919414985	9.31638482451035	8.20985445514853	8.06643444461077	8.53555456185366	9.13571441398047	8.76318688198111	9.05938429622626	9.19380362312857	8.95528174237944	9.10436073552519	8.93389529562707	8.98384617276006	9.06649981974449	8.98613977493019	8.99712041914351	9.00286726997033	8.68691717424203
VDAC1	11.551112228453	11.549094985286	11.5721644611036	11.4581731456942	11.65086637085	11.4821393416883	11.4580632079394	11.4328955179287	11.0656954075887	11.4595590440218	11.3856491287977	11.3117252738005	11.1329056168794	11.5079559510559	11.4606081557249	10.7328184477703	10.8305716534165	10.9170695567088	11.0343659053349	10.8057172247856	11.5688426035829	10.8119239866935	11.4222981087304	11.0473196885458	11.1679334166364	11.2500004489135	11.076235505546	11.4662220272984	11.3723612046738	11.2151634724334	11.0902041545165	11.2995615582984	11.7709591952068	10.6099847410503	10.2517819829312	10.126815471926	12.1576869387691	11.080605195486	11.6706440138111	11.7954158737994	11.5919525224457	11.8157958393068	11.4103616766844	11.4826304220515	11.7448936428494	11.3781736379512	11.5503858377881	11.469035955563	10.8063175738223
VDAC2	11.4082264451961	11.4708227828923	11.4092164001224	11.3607318309692	11.4086107504844	11.3813555558311	11.3575929543123	11.6416708428429	10.8046478389359	11.0993304530473	11.076161524795	11.0395185861321	11.0770278488939	11.2474921702452	11.3420895352457	10.7943955018247	10.7466685120889	10.7415729593051	10.7320026762905	10.8220851362871	11.0599100332719	10.9330269093578	11.6240613980961	10.9608234274075	11.2742852546868	10.974341011169	11.8848860429458	11.1494192445327	11.179320623007	10.8282255116828	11.0896823906799	11.1386360217269	11.4238769608416	10.9109923054989	10.4387717496602	10.9342293136841	12.1949959710195	11.300363110355	11.7050074407582	11.9585360449404	11.6136212178262	11.9403616881193	11.4235052430428	11.4333773578117	11.7675040949375	11.3379286690568	11.969035454327	11.7733394481257	10.9881185617836
[truncated: 55 more columns]
