# Supplementary material for: A comparison of anatomic and cellular transcriptome structures across 40 human brain diseases
Source: PLoS Biol. 2023 Apr 20;21(4):e3002058. doi: 10.1371/journal.pbio.3002058 (PMC10118126; doi:10.1371/journal.pbio.3002058)
Supplement: S1 Data — (ZIP) [file pbio.3002058.s009.zip › Input/HBA_disease_region_matrices/migraine_disorders.csv]

	FL	PL	TL	OL	SIG	LIG	CgGp	CgGr	DG	CA1	CA2	CA3	CA4	S	PHG	ATZ	BLA	BMA	CeA	COMA	LA	SptN	SI	BST	DB	OlfT	GP	BCd	HCd	TCd	Acb	Pu	Cl	Hl	Hm	Pa	Sb	DTA	ILc	LGd	DTLd	DTLv	DTM	DTP	MG	ILr	R	ZI	AHA
ARMS2	2.49996247026668	2.3869366559155	2.42041375372708	2.54591164394057	2.52098821909478	2.55931503884527	2.53429547952487	1.69184200644036	3.02477131357922	2.30810152124244	2.33685465598562	2.3442024595438	2.5707604734572	2.09748615731054	2.53225084579566	2.86571481245357	2.63652463299173	2.67019356879081	1.88669769433077	2.63343016939944	2.76335672035239	2.38760510281823	2.50017985640618	1.96817097545574	2.26589479010292	2.12582793392034	2.42278498294471	2.0956600919136	2.39613927134841	2.42925047906439	2.30259847582704	2.48909106366635	2.4619707012149	2.66747424380526	1.74987105895198	2.369442247986	2.91573724036684	2.31641841941503	2.56187489045468	2.36888701461977	2.09758445711905	2.25072487019984	2.38710438166618	2.27969726391054	2.26307607530701	1.92879811011702	2.60084726611565	2.96239960689871	2.37732968240967
ASTN2	9.73879838782933	9.7686291777098	9.63584830846251	9.92496778368991	9.661249272303	9.59206741013972	9.69773585880721	10.2507981504926	7.14439617886636	8.96087631371158	7.80464131985078	7.97933235120367	8.71977256783083	10.3001410543142	9.58787068178602	9.06097343572749	9.48045525234776	9.17029479788955	8.81179552044808	9.07895039185792	9.39546712197438	9.77075116684549	9.74675293322273	9.57355805843157	9.50954237783263	8.92715479410171	10.2788142134555	9.64763514104853	9.55294023973131	9.42645690022988	9.05968754628962	9.92646089415832	9.65431882922376	10.4368306323761	9.87467601943917	10.7329185563925	10.8817771451179	10.598306599044	11.1930943863517	11.1079971642841	10.8953225109853	10.879336404168	10.6329162105053	10.3030331648151	11.0460718501186	10.4862711161745	10.6237150322988	10.4713230631339	9.72913528789437
ATP1A2	6.67736445595834	6.82300414198059	6.78570303803885	6.68763230850149	6.61956665327924	6.79090881616903	6.73958456881809	7.60653497729333	5.80165868926404	6.5775261715405	6.00951346101791	6.26047486189122	6.80294644662041	6.550060515725	6.92753214895694	6.93344132252574	7.31528041502879	7.19801267500706	7.12088385308649	7.29950914809004	7.25120162727372	7.5539937029505	7.34011762229694	7.46823784405271	6.82245879323813	6.74270682095026	8.13533215579568	7.17849636649307	7.18259692472026	7.17334851036932	7.29447576673819	7.38437409149293	6.81698695648274	8.0247216982926	6.65969135420949	7.03573512136272	7.84020985533383	7.4796148861585	7.86995240582625	7.33323993101721	7.24188643518516	7.42882706221495	7.30003598355126	7.19286430233181	7.49738922761485	7.156361532022	7.16229055433819	7.62445937205334	6.88698662997301
CACNA1A	4.12913100443303	4.2302451219044	4.12712656493516	4.37135137634076	4.12469678179977	4.05019935589966	4.12657462043969	3.99055478641319	4.19643407519751	3.64198632539899	4.03070712719236	4.20341695272586	4.1769355430128	3.89106711152585	3.97698279831172	3.67235921731813	3.71015011874435	3.69271380074259	3.61104420963365	3.68541625220461	4.12351433375087	3.87876143410553	3.99260879670759	3.55708530139377	3.3936894523388	3.37028873734105	3.43969963781959	3.80138561096935	4.0582416740749	3.92344473020858	3.73671133589483	3.88836694206391	3.41993067806082	3.65931783073087	3.26543717090378	3.71613745248497	3.66286743993228	3.96634810234763	4.26050578433593	4.31434685197008	4.33802865242451	4.2852339641125	3.88234881045961	4.10244902812933	3.82868598228788	4.06276902011263	4.22882335461646	3.89862661480276	4.05153059009753
CALCA	7.16259828567343	7.24297671914859	7.1635034709881	7.22693861653415	7.06700554352389	7.05160174779917	7.48809914876867	6.78506762408391	7.38384568591849	7.51035473842529	7.687008330085	7.79191741895868	7.73962847685085	7.43022295099922	7.21791192298503	7.35630405508229	7.91667493388982	7.78211620292744	7.47810800627577	7.81010431502811	7.61246837314151	7.59352526533914	7.51768955125023	7.16078983161688	7.53259628931225	7.19620345665019	7.88552466841558	7.529068553076	7.24219298207201	7.63086380986117	7.22619273653976	7.38060425898896	7.65035714193945	7.74483552854552	6.97845230021997	8.35651437091135	7.85613542370258	7.79905056867206	7.82879750092879	7.84152946500362	7.83381902497427	7.7803384354613	7.76479505745414	7.49894040734082	7.64518144978535	7.96100984087386	8.03965678522934	8.02024971323391	8.09208110597128
CDCA2	1.51475608332481	1.49075811560127	1.52678192682332	1.49012600996581	1.3275996972343	1.41264773495324	1.51779855272847	1.141049051282	2.56607936362268	1.38521477232628	1.46811503803337	1.36582445612438	1.38871790523106	1.31909518579534	1.28366198954169	1.60070126404558	1.44778238802053	1.45531298046586	1.67631719897647	1.51189211478127	1.59889526392338	1.34785717233784	1.87040712364058	1.23309684517677	2.43133688811579	1.36732925854487	1.6056804580838	1.33814646204963	1.54252598970571	1.32564707328478	1.76573655732841	1.41691584978525	1.43481940083691	1.39019867834417	1.63397393563346	2.6637252944308	2.53728044380812	1.45700683450558	1.93368218248719	2.32347608500854	1.50567085228632	1.46477990794656	1.49385423093552	1.89511102178268	1.47840648727375	2.06359350740411	1.87454780342772	1.59569366003077	1.57136774729554
DOCK4	8.69880866853286	8.78115149294341	8.747868471036	8.77286467671656	8.65247420103984	8.51093721496294	8.74520830158065	9.64790260982068	10.2589867399429	10.7208260678936	10.4668866680676	10.6099919319581	10.5381508380091	9.76284131758903	8.91825082612059	9.36506137035154	9.33326558710819	9.15336006023577	9.03147928610741	9.0986548387394	9.28521997982113	9.12096255172558	8.90403949257393	9.08349425224864	8.28023297627594	8.9753809392959	9.00016503915619	10.0611810068006	10.0448018830463	9.89391992723166	9.5328600332766	10.108478243092	8.62549906254306	8.27489620947708	7.74654107059552	8.30753082330188	8.63230878133822	8.37739703311995	9.18863168271065	7.7682597161601	8.13270165211663	8.1816102377321	8.19980187543376	7.82381133833366	7.88371025742367	7.88735024350613	9.3147667877648	8.90481468785992	8.63919572686461
EDNRA	4.26574739048785	4.45359146613127	4.12334920296799	4.76826361416039	4.39097309324108	4.38470392938098	4.13740667096634	4.74810567205138	2.48209940595788	3.30021391500517	2.55335220254465	2.8845352791524	3.30054861493892	3.25059011441788	3.88470381263038	3.43934008061262	3.60165443106834	3.24901985492512	3.01870133025082	3.55756946383573	3.40728457287284	3.77400724986999	3.96274553300417	2.52963073464534	3.43586683915385	3.30824363400586	4.66948295148533	4.03722396316708	3.81529642759156	3.6350802341296	2.98419796822269	3.98895634547578	3.41894294278722	4.32916256439741	2.68915030113497	3.17722915611498	4.63838536329116	3.77594410334206	4.34760612166041	4.2030805629253	4.06356097252813	4.10559466606628	3.65070031757632	4.08860216505059	4.18713381199981	3.55897518244933	4.07167441995985	4.38835876626132	4.1552750845811
FGF6	2.65549361701485	2.56035876997003	2.58366274307632	2.59677727242645	2.74924104971177	2.52684187824836	2.68005498670141	1.18116826049417	2.92398413092712	3.11415770897908	2.96168210049024	3.48195984949077	3.43523487899803	2.94422548193595	2.79874471802131	2.78349640158356	2.74203679911581	3.52280046606445	2.49190338807062	3.49875154564312	3.30072190724559	3.09120205083264	3.38623811821653	2.65174767433376	2.98193219378658	2.25659705074334	2.84686412182931	2.89884685110102	2.64811102213326	3.01562860074528	2.68773635269409	2.86503408565185	3.07658818846036	2.83440906405584	2.28862198224273	2.50132782307959	3.21565578215464	3.02045425380931	3.26282253990871	3.47971482721867	2.93723216994735	2.93179715542394	2.7800299524304	2.95806900742316	2.73511860763813	2.9463066485051	3.48424057007967	3.53096915869981	2.88901328125739
FHL5	3.85097042504792	3.7738316241746	3.72297593702701	3.88530463997696	3.73521998263833	4.04633097319525	3.97154273572628	3.72296025903385	2.0787876032569	4.55672545919888	3.62349631551815	3.3531171130233	3.48436182337372	4.08121567974458	3.90474987644869	4.15174818492887	4.39678753370189	3.84627710498664	3.8023608292917	4.56498875079025	3.96537322913482	4.84450137264473	4.39255832505691	4.41024154568896	4.61247252663609	3.89743532486206	5.7965073625387	5.13144959642214	4.7643638271731	5.06469723887093	4.3461755742782	5.0101885388959	3.49514120836959	5.17872184778167	5.03426612600389	3.7695567535328	5.59641069701329	4.89127359173849	5.0685055514699	4.5016719572453	4.69648327373917	4.70037784877092	4.62924045608448	4.62651254630638	4.75742284415038	4.36775858175133	4.57665676260504	5.1510601764998	4.90140111425452
GJA1	8.33622936072895	8.14791216744554	8.5685324227088	7.7142664887622	8.73089458014049	8.71073873979763	8.27053686035739	10.8612156010565	7.24951798707294	7.73474759751233	6.21854478546747	7.21861665773331	8.79634982884615	7.64648969678791	9.04495942976329	9.75976943466299	9.72501096552515	10.1598806780192	10.0323829757527	9.90722518155151	9.70338099055418	9.92349150847291	10.0668104049395	10.2987200624227	8.58616642731343	8.94024660133252	10.1620727342451	9.15142781626639	9.47772328650831	8.64703099887052	9.57287171420902	8.99693103701809	7.90295939365971	9.89002570195835	9.32741360200956	11.5761175462788	8.50805124030051	8.39995827861972	9.1527936258949	8.28096739315342	8.10722104903579	8.04992844650689	8.50452965978307	8.40670433925132	8.1751376825266	8.27938962310534	8.32970850900101	8.85172019411195	9.97015115743427
GPR149	3.77471242963957	4.0164641306709	3.81396208371801	3.9572197727453	3.58167863124721	3.65855840435749	3.94885021211525	3.83680484526722	2.98307511241232	4.34903242866406	2.81975955900574	3.50458421907414	4.77298903180232	4.56208090919494	3.75363554876419	3.73707945939861	4.58408725900168	5.14312184868929	5.78509064326404	4.10124746269607	5.20170519785956	5.27327646337717	7.30793331300456	7.35159877953516	4.99050483891487	7.45198339796085	5.93273364905119	7.57922141190485	7.72884595547079	8.00248721714316	8.01311722819955	7.63066661036328	4.74007629997208	6.29152769930565	7.37317691903788	3.56561017541573	7.10781687446867	6.44260838419392	6.50624508402121	3.86946955609688	4.34121635772838	6.67590162532036	5.56394166555815	6.64420116683695	5.21698711813995	6.82793265499792	7.18544017425059	6.97264338947484	6.43617315093112
HEY2	5.06160635918177	5.02392890215002	5.14896706603837	4.88525387582153	5.25251003987807	5.06374314043424	4.93697503510402	6.60924077117769	3.46801849627319	4.93306795440726	4.17872878723982	4.40765065102786	5.11011870241155	5.05680416072091	5.4899457554815	6.15824096745038	6.19552991264932	6.3618545781726	6.17063232439361	5.81340472958971	6.75565658893783	6.5243123424143	6.4357020891643	6.68758654181326	6.08660868794556	6.22397421969834	7.37198952707834	6.69921072787073	6.7497883799623	6.54587027929486	6.27940909629968	6.69476321588217	5.81724273966103	6.65435848338584	6.17207634552703	7.67404140910243	6.65807828163601	5.86472423903223	6.64963103477461	5.34325626161004	6.03322936487713	6.13848121245109	5.83741959800271	5.92907582927391	5.95663447365822	5.79516057376907	6.89419386951864	6.86784254307292	6.90973351652414
HPSE2	5.36102975267263	5.2252424467013	5.11901907216696	5.19536490097833	5.2730837430881	5.06202414016761	5.37890303722228	6.29630357210525	3.17601495080858	4.92652120463102	3.69961021844963	4.69502175508416	5.04925799716539	4.78873256477687	4.59593428358675	3.01557506100896	4.88418749788839	4.98400482932083	3.55635132306553	4.48150816796955	5.60459339808272	6.9269751161194	6.30643382320678	6.05801244225324	7.45519402421215	4.47617395948065	8.43846497406092	6.81306676566184	6.51210901137124	6.73426358623777	3.87090139596474	6.88745745947418	5.8499854685028	8.97425002041157	7.84348602903204	9.01158493384987	7.51912947796212	7.32905309931117	8.02835450185468	7.49078719692447	7.26181719659313	7.37449939915637	7.67091763087071	7.77796642991086	8.02639816243216	7.46015438347338	7.22040737379744	7.83593885613182	7.55725576823033
HTR2A	8.95131571843705	9.0096957118076	9.05596905273619	9.19888562852917	8.98173427101698	8.9104429414972	9.13158176333225	9.08942886072407	5.34146307026053	8.47338345709316	6.75598349710284	6.6068492815365	6.32018369820737	7.39336495764901	8.57021035068649	6.27556263669726	6.97671234460473	7.24998371296799	5.18628656292528	7.10101778094957	8.85623424798029	5.24042505108604	6.30524336476289	7.1527120424198	7.30397412118832	7.09298613471198	5.09662373836638	5.25789345133606	5.92433135741549	4.99479882544669	6.55144150871891	4.55980609745038	8.26882819821391	4.07973342708864	6.00099578100047	5.75777656418648	5.3579489104578	6.41550494616674	5.48717820401836	5.35048313428849	6.21955533263533	5.78138634248026	6.91289449103134	6.07901870098905	6.4459331873313	6.12978399957962	7.5047587391819	6.32419598163653	6.67406654872511
ITPK1	12.5675850501322	12.7059111713177	12.5558102590755	12.8169250671322	12.4990281146292	12.4623581462618	12.6354485292743	13.138964475584	12.2472353016765	12.2341128183663	13.238303257492	13.1819742965002	13.1470581624918	12.0747342881909	12.429070741946	11.548290360273	12.5030054302184	12.2402875485762	11.9600158918465	11.9131111997924	12.4807755384251	12.5393253706647	12.4626586808366	12.4056218701001	12.1223692772106	12.1447594909984	13.1632792415991	12.5125075364923	12.5393549334248	12.2796914056257	12.0855720184378	12.7003153820187	12.5072260277753	12.0786484505071	11.5583660164932	11.8888617103989	12.3300523877111	12.4247913579012	12.6303415588434	12.8136309077835	12.5063435435272	12.8379983905405	12.3642078963968	12.0658140324689	12.5210075490504	12.3512701254475	12.8628235643372	12.8915330422162	11.4432130776603
JAG1	4.88166643922142	4.91197860902712	4.98556015679336	4.85225525219707	5.03482275791566	5.07328116551673	4.83694919119725	5.65288461364411	7.40907729504979	5.12733931154259	4.92690870852339	5.25205506649002	5.28546212645889	4.34309953866169	4.8801105532317	5.26034248520434	5.4136730382966	5.17066686031729	4.824074535507	4.95169174130777	5.61131957121414	5.1769796150615	5.49548974862985	5.75686210095737	5.05365476234721	5.85952966506857	5.41261429479548	5.07307553354866	4.99170690039605	4.72124437169933	5.30033603461728	4.99808800725934	4.11902547990288	4.49053536106447	4.15674352553862	4.8027065102247	5.42846592575667	5.04430410745026	6.27031506600713	4.739857668874	4.98213833158932	4.92836385983686	4.90643921837504	4.90831225332873	4.40727032219312	4.64137564345065	5.06132575645168	5.29457772337739	5.2032829029459
LRP1	5.80404695665235	5.84624327085349	5.81581333431347	5.93064361132454	5.78796198492888	5.9066376689056	6.00292807837787	5.87477856967733	6.93665020416189	6.54637437166339	6.43205981835422	6.85773454456683	7.20311248963613	6.39681693410591	5.92801629048813	6.86856531918487	6.99113922454966	6.98968751110978	6.91850827975341	7.1472302294851	6.75700900901842	7.398092594535	6.60558408268039	6.94943804384038	6.62072941600464	6.57214060852089	6.90072051929107	6.27766382642612	6.24055202140348	6.77122370820926	6.66185759533945	6.59751354638391	6.61657143855143	7.75863121762698	7.5318224055952	7.11405227403484	7.09338473155669	6.78107972803404	6.72024992618808	6.61970078873068	6.54612126001377	6.55852827765736	6.74145672299992	6.62274438313903	6.94521045216652	6.42737460017417	6.38181074334757	6.71102999020778	6.3395789335723
MEF2D	8.24300991580819	8.3445521827116	8.32617682538279	8.36057391450773	8.17926976716639	8.18869435030801	8.43555695602113	8.65696919964726	8.44695257128543	8.81511106532063	8.72272464289627	8.81633844060408	8.7402108780227	8.51591377092886	8.32183780080718	8.81620330082465	8.99101010686826	8.82393464085705	8.77576046621252	8.83227856139609	8.90993450643947	8.77578036144265	8.81237353619859	8.62598180985111	8.49310069486589	8.36252678715951	8.87230757215152	8.47363696772246	8.42583332727629	8.6620838964841	8.51332575893155	8.62095282010781	9.02632563992521	8.51183152552715	8.2353286461974	8.56247388109552	8.8238156869541	8.66575833408183	8.53423669061219	8.75725679424478	8.64992362245291	8.65250746769967	8.61906697169774	8.22697822909459	8.51317142073264	8.58091203244565	8.74259888774755	9.05547414198521	8.90521810988635
MPPED2	6.4284560231036	6.48198118459868	6.45421045304601	6.51842062532077	6.56003617375637	6.53857915172314	6.45442614081549	6.9115761535242	8.78565088566302	6.09425089626605	6.69508990993282	7.6989299643227	7.61240476558718	6.42848040694426	6.41991739528921	5.28489342871425	5.57282311787376	5.93022375394675	5.80759696575614	5.94874440010447	6.43278351633182	7.36986074074388	7.37135968101152	6.70822926013986	7.02004738781395	6.96879255204308	6.36313613307063	7.32787524646592	7.22732396774733	7.39414886410632	7.40705241156056	7.55383627798299	6.25308641485673	6.02073672783114	6.67032072183689	5.22665481266186	6.03384834078654	4.99964144828399	5.61159980226246	5.91682818500137	5.2196467184448	5.01203002905157	5.35974855625824	5.07092227797656	5.4872933299586	4.84374680555596	5.32695294811093	6.07437280210508	6.14306087706604
NOTCH4	8.08446867941966	8.10017715046783	7.99789080166037	8.09717440740882	8.01572562558809	8.01166107478911	8.06389450582886	8.78752251396283	6.1662321560373	7.57477183123976	7.14451181582222	7.21507536587454	7.61454983774041	7.70800748309834	7.90599744122237	7.73255796678956	8.04835472382986	7.72577525437166	7.43643858513868	7.87047205917044	7.95180612965429	8.18344348182271	8.50365779007198	8.09985616284607	8.36078466350857	7.57939314792714	9.06532741211048	7.90355590315741	7.95257296678035	7.7565148381985	7.77852339306576	8.16418265720728	8.27565963609344	8.64082889600412	7.69728346917222	8.24149291112236	9.13180291119793	9.10112477494924	9.01234356555343	10.1645289267858	9.10920523865539	9.5209890455549	8.94650018793419	8.65634123929946	9.32761433285767	8.80753014778938	9.19213945008142	9.15390979077467	7.97030844120499
NRP1	5.84471756487564	5.62564280957624	5.33523305171949	5.20373873352337	5.76370363043608	5.39532201414654	5.83163000061266	6.54301254805421	9.12579929264559	7.75859671509057	9.24377827754179	9.76927538864634	9.67896136753763	7.46517903463271	5.6471655132284	6.83370468470154	6.08664536228732	6.31279843308447	7.0155637989457	6.68271793661867	5.69842989015407	7.59586467653011	6.15195535068781	6.64071172429211	6.57426072030531	5.57881828619838	4.85075653112619	4.73349249413319	4.69660043116787	5.07736387844441	5.72140960929649	4.85149120253928	5.26449669569027	6.98760126832919	7.3271963667305	5.27399870318975	5.20977015684134	8.31443648369468	6.59017163023002	5.5586961174352	7.70602163976448	7.01707458806073	7.42158950501228	6.93075298772946	6.86642618418394	6.51760854854959	5.61538180651486	6.6887821494204	6.5701111268125
PHACTR1	8.6294620730014	8.71795350959059	8.73830807177893	8.70105440312446	8.68796378724601	8.61631715248334	8.67347210746698	8.74130147992419	7.99530177047265	8.95760493837434	8.46924417890754	8.5947359981278	8.74386763516778	8.37500124558746	8.73906846693861	8.21759510130445	8.67058069515836	8.43134723450877	7.94801882856131	8.19882385989255	8.95571951363243	8.2533246950619	8.48312158316412	8.55225334573488	7.37866906148848	9.07407408976043	6.59418443735306	9.53607210119865	9.67596332882951	9.64370306330897	9.50773720154605	9.73971164035255	8.39778487823284	5.95991440262127	5.73204116195208	6.28803171979551	7.18819891114257	5.36770143660402	5.35401847963809	7.41346100303225	5.1551435969283	5.5103074062798	5.66729000570466	5.5746648630388	5.93444163761895	5.15283926579706	7.28010168062279	6.85230339847099	6.47815785141297
PLCE1	6.89523508472103	6.92185600830246	6.94749828191991	6.79252799098235	7.0117125810976	7.00116407728748	6.95490346581399	7.36668541220524	5.01209972520723	6.16171575103272	5.91779684722367	5.79244212778594	6.45230132192504	6.6171387319358	7.00692129842695	6.4681084372119	6.88230213279601	6.81895679167777	6.63933626046595	6.55469976477624	6.46722486981316	6.66906544717582	6.54252928096565	7.14452691691725	6.46320659684363	5.98956347252959	7.29172345504114	7.10113234764681	6.9184654382981	6.50581540017084	6.22923858287875	6.86062914057355	6.63610054698188	7.3179355867801	8.53056890256742	8.99926918122271	9.40513714991753	6.59105138817819	7.16641213425094	6.13635760700544	6.55410176319516	6.53241021157827	6.80485930815943	6.61070942903334	6.53482302975474	6.26954086522104	6.64740258955139	7.13553920476953	6.76976424451311
PRDM16	6.94336973619548	6.8413943958596	6.89718569096874	6.48289259993652	7.03224957593871	6.91591314388229	6.90596433897299	8.7519666793231	5.37951253076119	6.18309025427073	5.55440639813228	6.17160352909693	6.72443590567384	6.13980955700206	6.89711035603885	6.94669913230705	7.33340340931703	7.33043768801069	7.47739454381891	6.75434362740346	7.47595800948898	9.64297036894634	7.23361994924915	7.81827132387025	6.17952308002688	7.04243360743525	7.34526415478958	7.35832848966072	7.59948356055887	6.99340878761393	7.48063589383727	7.40493346908718	6.90496653834961	6.02194428742859	5.94394801296722	7.4934655943629	6.52196765361462	6.71496677357356	7.25974339403306	6.5533113401571	6.58824813961851	6.46230419901017	6.69576602495763	6.68644533244199	6.27387558888512	6.54719938090518	6.53157574885999	7.07526939293973	6.70812995530503
PRRT2	12.4822384244195	12.573945378922	12.6068226018145	12.7665843350377	12.608211849621	12.5107062089106	12.4352348154002	13.3000392633982	13.1683678883222	12.1675611559855	12.4281900999466	13.0384323786965	12.9998306903953	12.1228881165964	12.2939645833045	12.105669321661	12.796749652888	12.5513815138612	12.2631866612373	12.2092268849396	13.009211038134	11.6277060298496	11.7145055392788	13.0463827529931	10.6391983562063	12.5139506667804	9.73848231022928	12.6276832806018	12.6194802329602	12.7394665163485	12.3791035853062	12.7158705207612	12.8314048542031	10.3401887451605	11.4212251857554	11.4470168247689	9.79859499763858	10.0661890052682	11.0639882042975	11.9492071768726	9.70584802674164	9.58315483840995	10.5461354525311	10.8519708867637	10.448128217571	10.3958251139029	9.64766888896479	11.0483956553072	10.4988527094757
SCN1A	9.14498745085017	9.54178684021877	8.89461691948202	9.86560174613327	8.54846487086269	8.75945508631612	9.2695208669315	9.23043456756438	9.14981357747321	8.04574367203551	8.83686329440547	8.78769762363336	8.83916279049569	9.25447849392764	8.31016516728592	7.74516348676698	7.96745690547974	7.76350090400388	7.95446059403734	8.22928249077812	8.36230237888812	8.20769922651288	8.49398963931969	8.46187639791256	9.26429408536659	7.9203269579779	8.67896893874565	8.74920492034089	8.22254197703417	8.79967701237388	7.9497667965982	8.70375691664796	8.58723862396531	9.094955296805	7.42348259256717	8.77136359915758	10.2805269457893	9.91880496829901	9.9528546870091	10.7176769934224	10.3089402382785	10.4400809519811	9.85778391875284	9.89297404620941	10.5331074047238	9.4761224166725	9.14562611528673	9.24690730108118	8.4008596032424
SPINK2	4.25580892840333	4.46776490858936	4.54508793684696	5.03237803171228	4.24578136851064	4.30523406495209	4.35332516220663	4.60231939416794	1.67935154042193	2.89204689009853	3.01478178838253	3.47919130918949	3.07740156062913	4.37432239046094	5.12569908947888	3.28110070050342	2.27328041020185	2.5424936477648	1.97569195362436	2.79911401936336	2.81489058183978	2.32314181003616	3.42595338697346	1.34702699488828	1.62061227200638	2.06061547195273	2.51414268555024	2.65437229609647	2.5781873724104	2.95784525441975	2.28264146098549	2.571157938981	2.98065657367328	3.68136638466444	4.44304505332962	2.75594339404618	2.01126528259867	4.90036532446243	6.02553163587663	2.13764714050997	4.52744689299949	4.98801835089474	5.11225960285444	5.5022542214046	3.86958390478507	5.55184114100031	2.65686168250802	2.99771343325955	2.74872804147117
TGFBR2	6.85832527611911	6.87510558725348	6.81550131482111	6.92743535469914	6.87808726694291	6.80661024367994	6.76609458403369	7.62379528222099	4.59359416235547	6.85595856392288	6.09527135255105	6.17688880420453	6.56874173236563	6.65791770961374	6.78050468232081	6.11024454808799	6.61568012465893	6.44237535681603	6.22195154547414	6.40718778408916	6.7943566043198	6.97525190875695	7.13884701363652	6.72598544466387	6.37961465353214	6.4067569444734	8.12335387461122	7.65779027637594	7.46544146300854	7.40713772089476	6.33003852525704	7.64826993941947	6.56637181788106	7.81704293643398	7.39320661351404	6.99832791307224	8.19750381503789	8.42345239341187	8.04893846506869	9.09077917127144	8.91070714921995	9.01096002912549	8.40799612891087	8.0981635148018	8.98787367612492	7.58560570261013	7.81017187258016	7.94210487406614	6.76088788899545
TNF	4.38208774074918	5.18880683698725	4.51056504161787	5.62624537562304	3.72851524204122	4.23878833522013	4.99499378758399	6.4250275651255	2.78333002798601	3.91583844088188	3.10189294666637	3.07957550539572	3.14150314137198	4.02018154634293	4.34678047662859	3.96676806712199	4.04115826032183	4.02363922736061	3.52317203064308	3.73841104257676	4.26390964273974	4.40398718340327	4.86218781920824	3.39525442023922	4.83327460677358	3.54106795731991	6.60682684909711	5.98464234861156	5.74039233401182	5.79447650885394	4.79533216774098	5.94234206988704	4.72189370460749	4.95871451178746	4.27044477021223	4.02120149713724	4.73551535865342	4.63833120391869	4.18907709597923	4.24610209519974	4.3839945864645	4.8608512223984	4.26163502441786	3.82718733417007	4.96522735532944	4.47959959740954	5.0577089425157	4.80742650471914	4.86673818891996
TSPAN2	3.77174141607615	3.19072454131916	3.44507091122073	2.91281069302284	4.09424957163115	3.76361253119669	3.30911675070437	3.12113407386528	3.90633014108548	3.06454054095797	3.73957593630483	2.6986497357583	3.40684397600993	4.29676256030055	4.01139251855886	4.15598782276417	3.13189399272222	4.04986741891939	4.95818741676259	4.53721125828242	3.01916917608314	4.2543485931279	4.76371929797139	5.10718501149451	5.0397720612813	4.10177408862308	4.4773111415963	4.94722608714868	4.81154810868328	4.6232701506747	4.45624144825078	4.68090951950081	3.35344272907843	3.86301430924244	3.91206348539465	5.74067105856323	6.43429235856538	6.62041639137852	6.05707512571321	4.26976302479611	7.63338593118734	6.74286845413388	6.89352402745753	7.19982652865123	7.38205218745641	6.34062239582612	4.14542286431887	5.716813996148	5.79176659065862
WSCD1	4.67056336418477	4.60182848473334	4.71782754532153	4.39987847836982	4.79066029641877	4.68870526727535	4.33614905944995	5.92775522788315	4.27871410683124	2.89562015684944	2.52876313566783	3.44500917806041	4.16904184083546	4.23766061421589	4.79078171213462	4.10937708916097	4.04346386947598	5.39083630310215	5.27420744664579	4.64765515054659	4.36612415027176	4.58669384409967	4.63671824932633	5.22479917971888	3.98226876415353	3.78504624017993	5.83805322181637	3.96089815936863	4.44048027646446	3.07165859770837	4.34147418807856	4.36831552812069	3.83451873256428	4.54840091731089	2.90061363630967	2.81403617793052	5.08099729089431	4.62493172771949	5.35451895255832	4.42681450011183	5.25922455289896	5.29933671977413	4.79258018016117	5.02376221860656	5.2444810075882	4.67894596944922	5.72497141999091	5.62029044884345	4.08458552353414
YAP1	6.94288762828598	6.84967993334663	6.99314386707099	6.65145932171226	7.09780053594972	7.11072551120802	7.00382289922103	8.15423955161114	5.61519892091745	6.62342085949858	5.64122600037223	6.09899285939423	7.10988973506273	6.55532244552108	7.40400007127209	7.7442129347851	7.5480693591506	7.6044652151334	7.60141367971022	7.95123493549582	7.49495878323007	8.32479102237481	8.01612266104578	8.35242904894921	7.43553818876097	7.42096008977358	8.58848830696443	7.70855920901793	7.68558031993088	7.25222915855684	7.97080103713404	7.6952385969962	6.87281619004085	7.91610847878334	8.13097010245466	10.1579680209635	7.4682234304036	7.2620601844898	7.6775264167055	7.18794401597439	7.19530775150084	7.14128768832202	7.50013484391221	7.33695754573797	7.3775704134692	7.14066923759597	7.22605401883056	7.74702703433209	7.77307587161743
ZCCHC14	8.92410142044789	8.98958690947459	8.97607550196474	9.11832071965422	9.05922335604004	8.98816976568187	8.90991740640537	9.81729586566366	9.88069166012852	8.95312143988523	8.96135240155036	9.07734939392867	9.37291069390156	8.73306207076385	8.92698755738957	8.96028239992723	9.2001404550949	9.08088264780377	9.20655435286017	9.07664219091105	9.20593601072478	9.25125124838749	8.94078348130235	9.73800316070182	8.38919120179739	9.28952494532551	8.83135825233023	9.05017176293086	9.08529986137597	9.02636068194943	9.11350341300407	9.05950869113452	9.3076724556893	8.45748121713639	9.00081750026147	9.17429958981658	8.61120800887745	8.60791339485347	9.05090357606938	8.53822104028032	8.70590533242293	8.70793123769774	8.75477889687789	8.68958884494633	8.68114693444969	8.49220217470473	8.86513474759898	8.96326488143616	8.51507249420007
[truncated: 55 more columns]
