# Supplementary material for: A comparison of anatomic and cellular transcriptome structures across 40 human brain diseases
Source: PLoS Biol. 2023 Apr 20;21(4):e3002058. doi: 10.1371/journal.pbio.3002058 (PMC10118126; doi:10.1371/journal.pbio.3002058)
Supplement: S1 Data — (ZIP) [file pbio.3002058.s009.zip › Input/HBA_disease_region_matrices/epilepsy,_temporal lobe.csv]

	FL	PL	TL	OL	SIG	LIG	CgGp	CgGr	DG	CA1	CA2	CA3	CA4	S	PHG	ATZ	BLA	BMA	CeA	COMA	LA	SptN	SI	BST	DB	OlfT	GP	BCd	HCd	TCd	Acb	Pu	Cl	Hl	Hm	Pa	Sb	DTA	ILc	LGd	DTLd	DTLv	DTM	DTP	MG	ILr	R	ZI	AHA
APOE	12.3545597305223	12.2186180492465	12.6082347113495	12.0458878615814	12.6304737541079	12.6915096302365	12.290100970268	14.0039387811033	12.0786397509318	12.7109041930981	11.257799936606	12.0289565399456	13.1346522813806	12.6623466101479	13.1138133429501	13.9492974107326	13.9195871942762	14.0731413353999	14.4351960980321	14.254343527446	14.0613912674175	14.4465657674653	14.5145765294958	14.9909563209848	13.5301787614967	13.6813227643473	15.2810062706483	14.0351738330479	14.3603162463715	14.0128219341803	14.3071420233158	14.2401887901683	12.6544520325054	14.3644422018874	13.1736544481512	14.4849944920097	13.7324004374342	13.5033681772041	14.3175507772094	12.9322830923085	13.4012520557774	13.370816525915	13.475238197454	13.5239840889767	13.0823006785167	13.3294263768145	13.7787641365985	14.3859137456282	14.1228059038265
BDKRB1	3.21746329438644	3.3359570252277	3.46770157622414	3.57061193372963	3.47251644482504	3.34527074312292	3.19447945571617	2.61533658094011	2.5679112126277	1.84199750304592	2.38415237799096	2.21287397073248	2.33097305002046	4.94119122164508	3.63248350521512	2.09532840190313	2.57277789508143	2.10686146669446	1.65751305573558	1.91808543615195	3.05896719194348	2.16578154289574	2.32363453093492	2.01712052715179	1.7124379270879	1.50442183074425	3.61559934269874	2.08487362654842	2.59316160453707	1.92364395095536	1.65384424319565	2.57973284549127	4.31430061263793	1.48990149457809	1.49241009059968	1.51331476220844	2.81949204695544	2.00919241740303	2.28781106268001	2.56827514114965	2.41272227478195	2.68180299856128	2.00935772625682	2.06460408818089	1.8204009510393	2.09612874248738	4.08020108186975	2.92067737107459	1.78267342095486
BDKRB2	4.28008260347407	4.30701656005569	4.83929256059859	4.67222295984145	4.68504918028567	4.48855329183939	4.3585131506704	4.47528289806218	1.67866215323476	2.13352718910729	1.61089367997329	1.98350781602849	2.66302957687838	4.30416854710755	5.56255389634521	4.10531397492418	4.02090458037382	4.85212511045675	2.24168025443834	4.04643487007301	5.6379742146285	2.33200441587549	3.00295984362951	3.09688650339584	3.83925076079703	3.30285285925881	5.70460938886531	3.82746702780222	4.16397792281103	3.11303859992242	2.56454150947578	4.20256908781065	4.36530063277686	3.46197949629489	1.88018091456638	4.43007080018409	5.66130040477115	2.7937917184691	3.54219697343955	3.11457296188161	3.38137414441348	3.74459460512905	2.51966769228463	2.67204887275501	3.09260121602593	2.41912516472071	5.71009436146999	4.82811092417234	1.49790412302061
CALHM1	4.13717955700889	4.01169984949993	3.9012774777716	3.60768116714139	4.04308740370745	3.8101577240093	4.12813634674395	2.51686370871101	3.12395101673944	2.12541193642976	2.17286328690665	3.05744626562369	3.26513743588966	3.75366985186622	3.87894540977041	2.74458208283575	2.79274538852834	2.93879974357814	2.43752554942992	2.38821261126016	2.9407663516325	2.18765555518467	2.8465848711778	2.06776708177805	4.11802921878469	1.83637331576278	2.72386238367327	2.05029957427524	1.84549109656956	2.32061168036947	2.21487755304574	1.98754341150603	2.38661119813044	2.77723325173899	1.48276289043476	2.37166781145179	3.23773312954432	1.98984489093949	2.6739364567987	1.85124436681076	1.73130599663957	1.94531033374549	2.06282976493031	2.55181482156366	2.30311349110295	2.45575716828486	2.43389420516971	2.57980655705855	2.98169689581359
CNR1	6.1847337599397	5.89393220376772	6.20850149340689	5.69254575396794	6.4138319234724	6.33591366902147	6.27038408648039	6.43020343698614	5.50658663609796	7.45617419813673	8.23870337147001	7.76208914277609	7.84802387766044	6.89827064588725	6.45065244162555	7.79941522947745	7.33140762078482	7.93263089837208	7.09204089439466	7.25586321906641	6.81578441843185	5.72236740822526	6.32864317010706	5.78345598479727	7.83500206159774	6.97568239597056	3.70947017282542	7.70013177707452	7.38377693533411	7.43336165261278	6.15980394101874	7.87114782724757	5.65058957600553	4.33567421976965	6.04192546151951	4.04648374548836	6.22100576586883	4.25988402867984	2.1936704481973	2.36230668012825	1.6112537302839	1.95884498863492	2.78442905510566	2.34965654961253	2.90483356839287	2.47702649252791	2.57131309329691	4.60529925818837	7.26988443360992
GABBR1	6.00900898084019	5.98358565643894	6.0864858002951	5.83127212107162	6.10974069614552	6.14082291055222	5.98880156578675	6.18239363191976	6.14266293217502	5.82956740790362	5.75686739145205	5.74995444192959	5.93421647263808	5.74002205184189	6.16831041127783	6.14799623586455	5.94282148733933	6.19571319415042	6.00391889759595	6.07232784152803	6.03616787391369	6.40505647325445	6.22190676281521	6.1574320038051	5.83498784516495	6.07029393018515	5.62228170341436	5.99935405071025	6.176524481392	6.11766047021364	6.43108184313172	6.16462267914089	5.76679397810143	7.29420240251324	7.69381552939689	4.64873770570129	5.6495674041131	6.87985076549973	6.67232092509258	6.4105613042517	6.80522251489123	6.85237102331117	6.74466147847466	6.50741119066356	6.85127744190544	6.60252824547072	4.85410915750265	4.75313288011561	5.51099549363743
GABBR2	10.1758154646576	10.2198183347992	10.2412577344612	10.2332344275468	10.2167438267259	10.1974984822334	10.1804836469447	10.0829517214694	10.4698610731652	9.78503342743675	10.2114733090312	10.1645600017911	10.2411547574327	9.85172812781641	10.114562035587	9.24998719064678	9.94850593552968	9.83209628897651	8.56734071166786	9.58549510515996	10.2520185255901	8.96742251962653	8.06165892246985	8.52963415945263	8.22554834275045	8.41847179747727	7.65185223648301	6.68743227352171	6.53023151416467	6.93568968669203	7.05381591359091	6.62564085984702	9.86066952897496	9.23788180978125	10.1766080341236	6.40347767421357	9.28105621656735	10.7438451197087	10.0730535292403	10.7951372215555	10.9047048685415	10.838670112686	10.6549674356197	10.465634823459	10.6574172748924	10.4789598711755	8.57016754793144	8.52437453021104	8.13706029195085
GRM1	7.1671714640756	6.9685382550028	7.43336691265457	6.61040581529272	7.54060275629523	7.36016863126985	6.99756314286414	6.89008423116499	9.00817486232214	6.24280377978624	7.03351338420232	7.43076510965848	7.52004495464511	6.8990522087906	7.11185000562048	6.27025692716811	5.64070792742034	6.50719557951945	7.19525515579496	6.63439392620514	7.42902349313891	6.17634979563304	7.63680898722427	6.87035678435512	8.43696363649507	7.03676154567328	7.14985719439018	6.42582775314569	6.09952129264125	6.48179952975177	6.02429503972759	6.19826592549363	6.40778059871451	2.53182061894325	2.90176756062897	4.82048246301533	10.2468355244761	8.20395614563714	6.50561552414015	8.60346146047013	9.30524869583788	8.83025959538618	8.55119943712882	8.12194691799995	9.07176625303729	7.02112853473304	6.74921631575449	7.66903720014974	6.86254435056656
GRM2	4.33726418459182	3.96051027947632	4.09941379455268	3.81684650476418	4.43467975580862	4.17943962136866	4.16786821815562	2.69604637034865	5.13598978257928	3.34149366779128	3.18703226361921	3.65934510300352	4.12336680452624	4.19161849853848	4.15907499926031	3.90615355651428	4.00622894083291	3.70475153450587	3.36571830029623	3.89882039151542	3.83935471402431	3.34288495933791	4.0003563724621	3.26651802468179	3.69435202531994	3.53909871483453	3.7219271812607	3.41578913604576	3.18394852556124	3.8697563763176	3.38366593855481	3.48062233791309	3.71727486833784	3.68010944930002	3.92331718236226	3.56375443698097	4.28653897399485	4.17691152510413	4.90107033611793	3.65520470000702	4.22879608196058	4.23960713426158	4.09377637677037	4.16523491758753	4.15291905725787	4.08388304120654	4.15369479144982	4.38117456747595	3.77365326551771
GRM3	8.96685715905431	8.85931889860544	8.93405308567793	8.62908693966656	9.0450652016748	8.83002900314395	8.77656540214598	9.86369426904441	7.96521327323727	8.0457372337938	6.70329543481363	6.64164380669463	7.12701822943356	8.62143912808718	8.82575903940412	7.80346964419482	8.32359343969523	8.10601085346067	8.18492616267223	7.80961069556696	8.73847868096947	8.02742395985118	8.88973935935605	8.48408544033967	7.75939874027225	8.30988169567823	9.62842022399868	9.60422132352671	9.86365385815324	9.21308320844559	9.06097000374277	9.73954133555381	8.50493234873693	8.44015920302945	7.66499697387404	6.65421625371108	9.68808163267794	8.52052465199065	9.50646975923973	7.91595037053279	8.80744479722534	9.14019107843543	8.70455534156069	8.22487046937719	8.31165273421134	8.35493783442419	10.6040722097419	9.84248394194823	8.13072821187094
GRM4	4.22265094638233	4.28790952163353	4.19282646402594	4.51944578528679	4.14316068168891	4.18734128379119	4.32259240808141	3.88377241718918	3.54247744714841	3.82184494740805	4.09678248459486	4.14746848725098	3.95995545563193	5.56007025996473	4.41292641133463	3.60089617982384	4.37856327273237	4.14958172687574	4.76982343058133	4.17909547679806	4.08327864372049	4.66722967935435	5.54409323576673	5.42840250398994	4.1894117262068	5.86134030052696	3.85607300176671	6.46754415005879	6.52667788353887	6.23540226200912	6.39529904047629	6.15335792232947	3.96021948141307	3.31793072198445	2.55461939291327	4.01387478894253	3.95365535696536	6.10550817595238	5.87372200224318	5.49267158860951	6.30776351214345	6.22300389342989	6.11405565000874	5.58821328954383	5.79151197741731	6.04277338264634	4.27937628611019	4.72244847707942	4.48506553631345
GRM5	9.99535589209296	10.0177502206805	10.1512665508259	10.1077990271236	10.1890884482702	10.163179137937	10.096662599192	10.7102774183528	11.227553589234	11.0302783358774	11.1094200544558	10.6836929987278	10.8060768168466	10.739810021116	10.2836727006155	10.3370127128571	10.466091521262	10.8206191654029	10.5966515935769	10.6620232506708	10.6288684676402	11.3065595716068	10.1154442318873	10.7508645179053	9.61482009205879	10.3922260063733	8.58871900776317	10.4923221835857	10.6735934446383	10.5791962465142	10.4556747363345	10.4792114039933	10.0249477502239	7.70535170210747	8.55458469372203	7.96960824274723	8.89995024823573	10.33528622166	10.3763065300033	7.76644107139176	10.6127820150423	10.0075430355682	10.5846769637042	10.4099237902854	10.4526491070225	9.90178297258433	8.80759349316395	9.56407186453313	9.22351244797188
KCNC4	6.3829604533743	6.64450234972119	6.30042160693401	6.80828838928779	6.09052281083545	6.25765754237752	6.47785702350608	6.76166771795853	7.98589220249568	6.60224321434297	6.42604104835832	6.87040123554273	7.11442710942129	6.72260641801982	6.05056517041661	6.52126480404046	7.0000677047406	6.79249777460088	6.091083469183	6.79486195547747	6.93968085895535	5.97533620533336	5.71376979893871	6.1523191726319	5.95224620405719	5.70778885486964	6.23917940899857	5.23163582563354	5.12631333653952	5.61652931565932	5.2964477484245	5.52419714530801	6.75466815247017	5.86217307529174	5.59226252976234	4.77287394360878	6.55626728102906	6.52280152558452	6.66330634254864	7.78009147592404	6.4995095385893	6.99447365283339	6.57442997654464	6.47462238700864	7.03400391128124	6.32195604860719	5.89876242230243	6.51570220856082	5.72486478295204
KDR	4.28487004794011	4.36012193452897	4.13902202842335	4.29051274327044	4.09997167100187	3.81576263506228	3.97453498593227	5.63157470192027	2.28661528096455	3.43523095898022	3.34772627295207	3.21126152342984	3.76128636177496	3.7440098143317	4.08722531592388	2.82652364690179	3.8920906956769	3.88884442022746	3.13856602988084	3.31477538781372	4.10314700844801	4.05618573738256	4.88155757593593	3.56240508023171	4.28872022984382	3.34647572872411	6.80101347835236	4.9972888446214	5.18302207788249	4.26469365647521	3.64567118930446	5.31349888586687	4.27155924406061	4.47905077473157	2.82528469948147	3.03100245745311	6.17397504281224	5.01987454910087	5.73963202072899	4.8037448711666	5.27109640517635	5.7312171854139	4.94750237553729	4.50320737831477	4.77864045468465	4.77681251430764	6.06751733004382	6.11525847266482	3.41804065329115
NPY	11.4186976428364	10.9060322978261	11.2033403842262	10.3737091537383	11.8077370007325	11.4696122424654	11.0035096128383	11.1002430313753	8.36347807115615	10.1999502900694	8.64565007177676	9.75687404272561	12.5036243851639	11.0217123772672	11.7684489153732	11.6828305211779	12.2095980094749	11.780007406382	11.4890162574162	11.9060410785543	12.5411245751704	10.2208629483486	12.567999034605	12.9929988510469	9.96708804939812	12.4639800546517	6.52115168807409	12.9691122473136	12.7577947690795	12.907410391084	12.6071486117272	12.9257061820645	11.8993884565116	4.61402537151214	6.77744381276832	6.29170153030393	5.30446174190782	4.40263641688454	7.74247296575247	4.71399688160775	4.78122896104917	4.68564057417625	4.74653231317203	4.85144414963248	5.35455819147907	4.19764769101957	6.99115878418664	8.14235432086503	9.34719389369742
NPY2R	2.62551577128986	2.6272969804653	2.85483692633578	3.01717401937512	2.66071381534101	2.40819707880634	2.59470986066485	1.4165084315268	5.83451108962465	2.03515792600332	6.21821966208096	5.05888311414552	4.3147100012711	1.76979424566321	2.85814521234952	3.45309334923048	3.47657503542911	3.56079147415163	4.34634550015649	2.74854383293115	4.44081503226334	2.79406841984533	1.96952717898999	3.79330952304663	2.52251154033002	2.39760280486491	2.64160621871132	1.7402593718998	2.12059147873782	1.96594326614868	2.78718881250582	2.10323324330962	2.20673372369482	2.39408469439965	1.53023326112202	2.32743497059316	2.29032871872926	1.63129578931594	1.75579907772322	1.64772377790032	1.74045788096879	2.14046619099981	1.98128790853883	1.44071006058764	1.89677795505882	2.02129882459689	2.64488089250493	2.36723390272235	3.74955216504148
P2RX4	5.13433733983948	5.21652025595963	5.22675266880808	5.28944646856989	5.16166069638173	5.22360949883285	5.1110572407384	4.9071692853984	5.13332556593814	5.14764851941761	4.37891362122411	4.64960620622421	4.72450906617099	4.98586376804061	5.15593630636196	5.25955456023563	5.40544505028334	5.21246890177556	5.18622124033233	5.17149959800806	5.30442944891383	5.3466947846798	4.90604257816564	5.27102039076924	4.83027857065052	4.86302733973801	5.4323485727384	4.77199796516473	4.78138762389562	4.84003029180861	4.68718055409972	4.9551909810542	5.70433602177682	4.83260611738713	5.54798953032853	5.20801439570939	5.37179645067716	5.17962744162903	5.13084925610671	5.18153876551604	4.96624642958808	5.09110453632254	4.98226479863372	4.74946116844417	5.30448373378902	5.01489496825565	5.3985163446203	5.63473245618941	5.29145939627526
P2RX7	8.44091561944103	8.49843567754206	8.52961754005906	8.54042306365813	8.54807834138736	8.47975920896888	8.32043311073006	9.03048207881703	7.96301390494464	8.02149692387674	7.3384928162414	7.21332544666221	7.50923196248296	7.83927387020039	8.39594554187935	7.74566094228837	8.59410043657798	8.28512418258715	7.62953909712724	7.90880015376386	8.08008083040562	8.46913382190924	8.27461847113777	8.02712684159497	8.11579565123249	7.70914679286822	10.2558570448427	7.90272587058756	8.35423672657943	7.4720251742889	7.41501228683135	8.53995203470127	9.4580242158585	8.54469973095814	7.78323050705769	7.46471737449073	9.39406282679034	8.49862907587689	8.96557175919747	8.12754748563858	8.9700073718502	9.30776658630101	8.21809234521346	7.96731742809498	8.35752022206761	8.28462748673718	10.3217378052333	10.0445846324035	7.45373935438481
PDYN	2.37471539333966	2.31868207537735	3.58704238682262	2.66719952417697	3.38753211358591	3.64797259164965	2.95163528132017	2.30556990500849	9.07729110754396	3.07235601993515	5.7995120721201	4.05617933592079	4.05580363432412	4.8137438524536	5.62899867030141	7.1473132406673	3.1954153495718	6.51278288371517	4.00224354335034	7.93396491510387	5.41103724900733	2.75886611195827	6.15663991100374	6.69447106954444	1.87540656873266	8.35960474952803	1.67861246673882	7.1618444592836	7.11293631704095	7.54914395594504	8.78915742584348	6.26316080263679	2.06079920906818	1.57477589983795	1.56055347754031	1.79952522417545	3.70125964639664	1.61525400934524	1.78823519674396	1.54078854351122	1.38217187412405	1.49618531533318	1.67213926585174	1.48236178422415	1.65174668544211	1.62469602733879	1.5480295754979	1.84400770523063	4.9455664236899
PRNP	16.7118777427271	16.7838509544991	16.7415804610502	16.8618699229382	16.6545874685408	16.7258087642116	16.8576428156493	16.4757425188162	16.9627051154343	16.6384408242399	16.523873483429	16.7436613565086	16.9319047533385	16.6536436107562	16.7991733557817	16.9337774993124	16.8861901105416	16.8412860076998	16.7553749632082	17.039221245482	16.7890905658362	16.8558175128252	16.9282528660591	16.747879384404	16.5996725657889	16.6480355199027	16.9767212548169	16.7988222054708	16.9151988010715	16.8411416955376	16.7502423350967	16.9814155894632	16.8797158762508	17.1364474780622	16.9068472303625	17.2795847163554	17.0449274400166	16.7655571457466	16.9128854764588	16.7362571597162	16.6054845166569	16.8369315696349	16.7637939490433	16.7401507162433	16.9422590454195	16.5678224257356	17.1006394771437	17.1825511367148	16.7004668295596
SCN1A	9.14498745085017	9.54178684021877	8.89461691948202	9.86560174613327	8.54846487086269	8.75945508631612	9.2695208669315	9.23043456756438	9.14981357747321	8.04574367203551	8.83686329440547	8.78769762363336	8.83916279049569	9.25447849392764	8.31016516728592	7.74516348676698	7.96745690547974	7.76350090400388	7.95446059403734	8.22928249077812	8.36230237888812	8.20769922651288	8.49398963931969	8.46187639791256	9.26429408536659	7.9203269579779	8.67896893874565	8.74920492034089	8.22254197703417	8.79967701237388	7.9497667965982	8.70375691664796	8.58723862396531	9.094955296805	7.42348259256717	8.77136359915758	10.2805269457893	9.91880496829901	9.9528546870091	10.7176769934224	10.3089402382785	10.4400809519811	9.85778391875284	9.89297404620941	10.5331074047238	9.4761224166725	9.14562611528673	9.24690730108118	8.4008596032424
SCN1B	7.62922012709223	8.45904350447462	7.37108867508542	8.81474708268208	6.5462940348377	6.84061948740392	7.72488725666168	7.57226905760541	7.01123933600494	5.3779869487479	6.14558916899149	6.45957836908865	6.15425896279459	6.82707470364012	6.22336068816534	5.54936700759271	6.35578473697203	5.16775656360559	4.69449114216622	4.97007532385796	6.11621520025037	3.95661534682601	5.6719924375531	4.24589228146816	5.55862344144236	5.00599718747919	8.00357754760391	6.3826178387132	6.2093076028704	6.40925215248739	5.25713137271448	6.49144691710024	6.61132100351574	5.89209268417633	4.37010558727254	3.06269267969931	8.83992832542811	8.12068894770952	6.74385960796154	9.9340804303984	8.64117620910556	9.03811773885641	7.67382427904528	7.30504116559125	8.9673873248802	7.21974705999581	7.48958217647473	7.05834050182235	4.11959540415923
SLC12A2	7.0406108040394	7.08389600735539	6.94123300289999	7.09509387187498	6.93471458066691	6.6042517469361	6.83043339998755	8.02517503446586	5.3047707205407	6.05407854153895	5.90490832704063	5.7439129404087	6.02997614262655	6.56470689095191	6.88832183014461	6.13746342616097	6.42387611968614	6.26394469121641	6.26307223843396	6.25837492242839	6.59968865833939	6.94467538657942	7.7113437030535	6.38470230878274	7.49005030596829	6.33971457161064	9.44482236447791	7.25257547765135	7.44724504568154	6.62011362702002	6.42316316837092	7.72579499978072	7.6439773317691	7.63419134628259	6.69599589201978	6.13405615883609	9.03699872014551	7.59783139463356	8.37325528165555	7.30245474461113	8.07710381169735	8.62415705414495	7.39181898358427	7.39904670999055	7.81480292700824	7.52252028398977	9.49167354669295	9.05580691552749	6.99748547286032
SLC12A5	10.2233594492455	10.3867957058411	10.2411652947213	10.462045762478	10.1832425265485	10.2011478725018	10.3090593457098	10.5449601419958	10.3292354391265	10.1911146483686	10.3392517010097	10.4846601693669	10.2388831192119	10.2484227750668	10.0991251403325	9.57478363672175	9.85394135374903	9.74078331118215	9.55463469511518	9.7122655016249	10.2522390042212	9.72385610208615	9.45722745442117	10.053098566418	9.54301841278044	9.81809455566651	9.18002489043968	10.2171453599573	10.0774004125547	10.20112680412	9.91693722735242	10.019737835754	10.0404846928584	8.30830841986737	7.32132483104928	7.22058903701406	10.2388245020274	10.3404202871374	10.0983952425617	9.70156217523497	10.378866764645	10.4081490046161	10.5118021860078	10.2385879946346	10.546023147438	10.0490312058814	9.05221825729984	10.315386596079	9.85060809924157
SLC1A1	8.63191609827481	8.61861292803637	8.63232652735266	8.49610409723024	8.6888004737457	8.55678555938808	8.56973889597413	8.95713607923759	8.9064865760536	8.67338189854912	8.69210435943851	8.64784787797418	8.60047308632418	8.6482958235628	8.5837208046313	8.07229200269304	7.75478329839664	7.77354183742584	8.05102655434494	8.09887045367214	8.07519289548519	8.36257713983438	8.43280244576645	8.2721762141277	8.69132204376978	8.26193556242864	7.65834789602942	8.48808114299239	8.420182910022	8.34087939291847	8.3211724274377	8.25104149719	8.32261792112843	7.90375080439178	7.50789698291143	5.98775158970184	9.46440122415889	8.72644372988647	8.17161866025331	8.2912794656657	9.32985219284719	8.61141962150509	9.18252791402955	8.52340813958533	9.56742072053825	7.41863779108876	7.39692016823518	8.10971357025575	8.38086547079604
SLIT2	7.46600883242725	7.48448543148904	7.36835625562099	7.68827414315902	7.5379257597054	7.53621068880968	7.33351114511424	8.0208260814895	7.39393246819858	8.29594933395309	6.14099867382337	6.13156661398764	6.09354278718428	8.05394464603674	7.43431439400764	7.37237632109312	6.24756605277269	6.03853234181362	6.76058348955431	6.82542503120757	6.02413980174901	7.28142033876044	6.46992758666468	7.85146394099851	6.84926460300638	7.09574662524325	5.82612157456036	7.20613015913416	7.18027118226957	7.33822950376524	7.06873990701722	6.95265971282936	6.47063223728956	7.90469562213655	8.00689093960049	6.34306114834189	7.69740459003163	6.06703642238465	4.71840207717898	4.23619938290742	5.85874746248417	5.64514584653924	6.84111893389829	5.16785248742508	5.8581906045998	5.6681093855794	6.42146224581671	6.86241582586977	7.26006811132949
TEK	7.18312367428424	7.11170196742704	7.33060590706266	7.03767136148028	7.32028422738267	7.23151275746851	7.19416677518181	8.25406785306056	4.97539212483188	7.06479485762556	6.05442460959688	6.39477744437223	7.0986585241672	7.91660768992566	7.49109244421824	6.96466450726319	7.12326969777723	7.51375962777728	7.95144188797805	7.4923163995627	8.44361494625613	7.57556366288615	7.74567419958022	7.54912581517303	7.60432267230568	6.81840208471647	7.50258873779191	7.01917184653895	7.18522599586671	7.10271829292608	7.03566125628801	7.15065187332987	6.64316042924975	7.04306529702795	6.52770909957298	6.46499724413969	7.4818666806335	7.02652470853425	7.0793421372169	6.77042474640822	6.81245591092162	6.98674999391086	6.61381913107599	6.169290320363	6.6774230567476	6.45624288508555	7.23159938740017	7.62455246449607	7.58480234633126
TRPV1	7.36403706574175	7.40009740386486	7.3932270101252	7.47362148719558	7.40462796437076	7.40377348879687	7.34991076775231	7.95834562108174	8.25350428829147	6.77149902771222	6.93472964305585	7.32344076367405	7.64347519038317	7.22036555515641	7.39916604690965	7.35952282833733	7.88518168127726	7.59247023440713	7.66859930891056	7.68765976824544	7.75968250524158	7.91307907791634	7.77070740587453	8.26322321684067	7.27432019450568	7.703538464986	8.42262881949771	7.5694328445797	7.50411974417088	7.34293610510408	7.31654435529317	7.67589810719406	8.07860870155209	7.67840347802162	7.63754715196305	8.18624873830868	8.15283784228691	7.56692420551912	8.01864748905072	7.55272214870239	7.84135731245223	7.98909710651181	7.59885705920467	7.52599295514413	7.49599561191747	7.49073987950493	8.64253055532634	8.6838516342678	7.11479329945821
VDR	3.55487893177832	3.08079278853475	3.6197747014765	2.63251348032241	4.18862390340731	3.63495060694118	3.23591675877497	3.19069648120356	3.73527565429205	2.82029404851342	3.13835948221154	4.4041084420689	3.65279754403473	2.56934908022554	3.28414787273629	4.00466965483363	3.4620825478866	3.31359963370866	2.83118322818228	2.79376938830735	3.50683656132037	4.3648949703445	4.5711669397867	4.01737461519749	5.1913244544268	2.68326027369187	2.14972727549674	2.15561053150843	2.25673431888108	2.07425732592971	2.11272374787789	2.38643015342645	3.65037934834135	3.65624055362455	4.52302404655449	2.44381515207753	2.74400798066948	2.90013252373328	2.99156776521854	2.85170450134154	2.57823455952518	2.8556234796404	2.25909649889196	2.60739698348524	2.49703164400385	2.02406140470178	3.05884105020481	3.11968481113318	3.59999809229536
VEGFA	8.41066759811565	8.48475681096706	8.22602905313643	8.55172737484504	8.15971116485829	8.28599271322795	8.56110219791998	8.82121330654641	7.44718914778221	8.73600374741295	8.27879634279851	8.44642778767801	8.74736733443579	8.73303779475436	8.39077490224341	8.57585613906257	8.91112632527639	8.71973756702175	8.5240587467331	8.72488200253927	8.62951481024512	9.2434148633054	8.78739477542332	8.94508762760249	9.09379985926982	8.58506739285088	9.76965556836509	8.90297434988314	8.79699149300127	9.00376075241865	8.57281452934332	9.09580549688886	8.81786552361183	9.72589152212251	9.09111022202056	8.60795177613982	9.76688657280646	9.20454216641274	9.37152884939696	9.87786688226292	8.95387464888977	9.39756044484319	8.94728619021026	8.90398943004426	9.57811143731857	8.83657522525732	9.31352592336698	9.78439815768358	8.38651398931236
[truncated: 55 more columns]
