# Supplementary material for: A comparison of anatomic and cellular transcriptome structures across 40 human brain diseases
Source: PLoS Biol. 2023 Apr 20;21(4):e3002058. doi: 10.1371/journal.pbio.3002058 (PMC10118126; doi:10.1371/journal.pbio.3002058)
Supplement: S1 Data — (ZIP) [file pbio.3002058.s009.zip › Input/HBA_disease_region_matrices/heroin_dependence.csv]

	FL	PL	TL	OL	SIG	LIG	CgGp	CgGr	DG	CA1	CA2	CA3	CA4	S	PHG	ATZ	BLA	BMA	CeA	COMA	LA	SptN	SI	BST	DB	OlfT	GP	BCd	HCd	TCd	Acb	Pu	Cl	Hl	Hm	Pa	Sb	DTA	ILc	LGd	DTLd	DTLv	DTM	DTP	MG	ILr	R	ZI	AHA
BDNF	7.08492148426165	6.92155724657781	7.34767607002269	6.90224003339793	7.64339058718419	7.42600136123792	7.14850031618572	6.81293160571936	10.5433897175341	6.76415797255719	7.79524886404942	9.14128298491199	8.73279395104809	6.76716222165827	7.35107619995825	6.8256207830038	8.02218474929144	7.56364126544528	3.85932267090165	7.49002785618871	7.57698657494743	4.29800348018565	3.95151617203883	3.95622078540397	4.72501642630418	4.62335975713885	2.92037498656225	2.05567888635349	2.08388750000606	2.59114981179303	2.19937375443976	2.11442041300859	8.80137646744876	2.57451656210581	2.23047790100525	3.70975262182955	6.27684036125387	5.63512669188702	6.45029740422377	3.41616025843105	5.21447211997639	4.68667265347812	6.11059793598185	6.02044551744931	4.81604530577565	7.3202959440045	3.34512192110955	4.10755301671868	5.47373040342099
CEBPB	9.49728018787539	9.47500083000062	9.46402502217438	9.57479929969308	9.56474226140476	9.49430007688937	9.43128100024793	9.77024212764668	10.5881239302095	10.5739205557074	10.1805438371704	9.06300367237409	9.07341832401105	9.23170533460778	9.29671704376833	9.30187384387512	8.97183139507065	9.00561814300423	9.53527085566939	9.29287177099753	8.80718554197838	9.48089024638788	8.87920213492428	10.0423841972612	8.6856717641371	9.42082610210602	9.28657287627826	10.0060969499061	9.72446624969614	9.77036846504608	9.26121595883697	9.87938328058712	9.04527934673816	8.93244159263899	9.20144072867853	10.5862304295842	9.09001122493842	9.29695084804124	9.14092636289151	10.9746436782311	9.42841452508867	9.39030368939359	9.17057367471967	9.06239154515045	9.64179275068849	8.82583808986805	9.26240444350805	9.27804592094215	8.83725735404402
CEBPG	9.14055636046822	9.18347557978344	9.13880330557662	9.24274482061496	9.15247104704298	9.07450817463694	9.15383595134152	9.39292035801016	9.31490923801595	9.44430749455756	9.5861834551956	9.47973299582491	9.34298664493349	9.26988074962597	9.14746445265427	9.25112313405285	9.1976312077899	9.28468366382614	8.99614296122343	9.19091923429095	9.34931756418633	9.18236533377099	9.36044687104206	9.21131415260539	9.24779681583978	9.16476168902455	9.21696584206496	9.22909063196277	9.14520592371265	9.18764913176254	8.93454390369485	9.20961548015397	9.46328283205352	9.22590977433976	9.36670943976325	10.3522160779137	9.84619925516735	9.43141590042503	9.51984893059404	9.99684392327515	9.50035740937094	9.64540200269664	9.44439318254588	9.49680818848532	9.73412595607177	9.29623220392533	9.1716926377587	9.52001823301974	9.24220828232528
DRD2	5.81282830008474	5.96624318156423	6.10587658102336	6.01399591500878	5.89438613501289	6.00617256329949	6.106434253498	5.59313333203685	7.01852421637145	6.67150376689022	6.33671103742542	6.88716820383437	7.15402294279625	6.45812239103537	6.31716154828271	7.20812864419385	8.25779518871935	6.82615709538216	7.58487445620795	6.84299770501217	6.76221406039387	7.75907530839372	8.74859784205312	8.71839716405777	7.70348120277697	8.40385427065209	7.48324419676893	10.3683637549904	10.2975897040748	10.0141149080263	9.75522777780653	10.648376851589	7.567700283382	6.16025680465019	5.56776247799043	6.9129093054996	7.2578253061353	7.98970976089841	9.14499417704199	8.60336750921728	8.21998236143752	8.29988023024545	8.41058525762122	8.11965481598783	8.12878362945387	8.62082241012148	7.10559085846899	7.21091861420674	7.14284767965604
ENO2	11.2300195194033	11.2714227047486	11.2207678597113	11.0917735573478	11.2636325452576	11.1452022184358	11.1076802160104	10.7453768030757	10.3317701288733	9.77239263933439	10.0595517465653	10.0445730547786	9.79500461500639	10.6950888884677	10.8660856092238	9.77337252282386	9.6919852907704	9.58378201673818	9.78926974232555	9.58003699918022	10.6527754716588	9.49080107559992	10.3011040972002	10.2212422849431	10.3978149133397	10.3247128040232	10.2608941350458	10.1618372489732	10.3575926433844	9.81440970281511	10.4976178525262	10.111323324328	11.0441853097869	9.03440502600133	8.85102375547492	8.38033192578341	10.7436223333653	10.1588425185352	10.9200616586578	11.3020115511782	10.838768267885	11.2059955539984	10.6173792221689	10.6312192534503	11.1172754322064	10.5684734060059	10.2504090104835	10.5072257911943	9.94841910071771
GABRA2	9.08041381763479	9.11405249276184	9.2862488829898	8.9859885715188	9.34239058068006	9.3692044151493	9.12513569812755	9.69534207925016	9.54328625029354	9.53851611452775	9.38272803638731	9.56540988055461	9.63125981875454	8.88399291907966	9.46807155654864	9.7511722352205	9.68155295912737	9.87271738257231	10.2413502983885	9.76227860227371	10.2380367811695	9.30669101299885	9.41820894184878	9.6075245046286	8.26857404616044	9.4746486466516	7.6166741188992	9.26356529786957	9.43275821593941	9.13129785614107	9.72967834390754	9.28982960597497	9.58179311138932	6.19983346506914	7.68256935464744	7.90626572390536	5.97337418197701	7.00815909635338	8.38335432522283	7.82602072625152	7.27707760493587	7.39184896904316	7.67943222747244	7.79987807931475	8.003401599368	7.77680950467803	6.39335296660285	7.59893632571165	8.57439893981952
HAT1	7.79918636075416	7.84493812874568	7.75954669857857	7.76748678374046	7.86190004316673	7.74034347614231	7.686753450779	8.52798400059026	6.47993783089263	6.9277850677393	6.2092998839018	6.22543427980861	6.68261453936828	7.10095864954882	7.70215479371515	7.21314111280777	6.93394191019749	7.07496543013333	7.65366178619075	7.10706612641957	7.24441170736045	7.76376217001215	8.21443743698244	7.84834714654922	7.1210599708184	7.44016242401908	8.8553073511927	7.82763462482373	8.0659177833056	7.15162336653164	7.57513248388095	7.96778612360638	7.87822976011661	7.41245681620617	7.90196554292973	8.27686522263702	8.49781734122855	7.5615566172333	8.21156354895515	7.83267422255622	8.0370673823649	8.08716197023849	7.76122549983734	7.68819139233364	8.03464467295414	7.67682804362519	8.70017367110507	8.4044507205757	8.0016922786203
JUN	12.2328851187566	12.0629115371895	12.2402223909315	11.9474749349845	12.4442940335933	12.403175385731	12.185831020171	13.1947869301508	14.0981393440414	11.3321079727791	11.2872199454933	12.6961112548467	12.8280290120188	11.7302075545187	12.3998939020492	12.5677276265364	12.8876757848071	12.0604275199856	11.2103469490358	12.3833513714113	12.5877689649596	12.5767666096325	11.565985663127	12.4071474058637	11.6099209614557	11.9301248887126	13.134590668881	11.9633426980235	11.9958702217891	11.3915510755569	11.4987573928517	12.2133600485565	12.3408613541491	12.3199721841063	12.6981592655573	13.5201690544911	12.4684011515314	12.1811099861974	12.3620871830265	12.2606470898919	12.1576554970611	12.2614763386791	12.1229739132436	12.0652075895524	11.9286931035936	12.0638032819348	12.6171750490071	12.8011589552417	11.2868184752041
NGF	2.74223180833372	2.7350806970295	2.73964510339175	2.79987530313866	2.60181797955062	2.73708631206051	2.78507583565691	2.79881937338947	3.21092305883281	3.20267952504525	3.56188326236727	3.3102962112421	3.48879076182477	3.09150230571314	2.87477240438674	3.5075921322787	3.02958144120757	3.58920649228031	2.72353815777442	3.24799674516193	3.45112071931457	3.31836860334944	2.94234320203355	3.39162737354452	3.40389328272763	3.16777054752729	3.05020251053354	3.11618418321846	2.7012380302034	3.34455293794484	2.94649436719456	2.89816941075236	3.18443515860384	3.53522839054365	3.55791010621064	3.29437992373957	3.04726476435606	3.53846853126851	3.59754114666956	3.3889397908312	3.00385722649527	3.20946103169156	3.14863257759869	3.68842367046404	3.60331434942561	3.5824031049565	3.26157642422202	3.37550369754022	3.77127347779643
OPRM1	3.0905677086802	2.41869699961372	2.95105271954352	1.80502715510361	3.42464096407012	2.77896005173298	2.8214723858616	1.60143807106784	1.7048774253504	1.73758751076354	1.94541713194483	2.70519541246445	2.62238110246318	1.9777954135365	2.53400638787504	4.21012932442179	4.07679098594452	4.13448090112312	4.10596680051286	3.85533433233303	4.0695589230717	4.89545778644286	4.14773127807785	4.0274492170181	4.71000356356378	3.84278900179281	1.96186850107393	2.14082785733249	2.85925225320369	2.22602604881505	4.81861128266691	2.16677773215367	2.11064836798509	5.09610819970985	6.77895393004916	2.52029640604182	2.33529690045599	5.84103067413919	4.57598425033408	1.85785224560476	5.62900430687515	4.23575269961624	6.07463469920553	5.71706698189925	4.60977493036959	6.39483631110218	5.00813849627356	3.85711112896627	4.78521562017379
PDK1	6.49867952492229	6.59385398208132	6.56704312831441	6.57193353265353	6.57269437736375	6.53775732690299	6.4827937048921	7.0471595679719	6.22075301716734	5.91372482540867	5.54357857324389	5.63030069473508	5.6683630945358	6.21921177895648	6.47057186230633	6.06672936959508	6.03909367648409	6.04050954338065	6.30436721198681	5.70072860475734	6.20998014754639	6.0221009290917	5.7653789034779	6.6330349878847	6.12869884295326	6.43327438046576	5.97081328827822	6.21710591793068	6.02935370416794	6.04966812770825	6.14017384702211	6.04180152791498	6.56751533366013	5.54512260439024	5.51738553950968	5.09364011601103	6.36569292632247	6.01064854518402	6.41014991679541	7.03937917280964	6.27356970168787	6.32559477440571	6.48867648104186	6.34546493378256	6.43815823850517	6.49349989753589	6.01831940365561	6.18909137428511	6.5565720715565
POMC	4.4989936872147	4.45421187607681	4.42673093818154	4.45125350298533	4.58483878434435	4.34709337750579	4.56581668611329	2.98069575389225	5.01670431786317	5.11296206691958	5.43393579663746	5.4712097992787	5.73994160566944	5.25049640888542	4.61356812655415	5.1204378941792	5.34927977588647	5.38015586333742	5.27804539537485	5.59921678842362	5.23243857289884	4.90358458079368	5.30692283144068	4.79006880125917	4.74555121872573	4.6281707515595	5.02025511431518	4.88374180746501	4.65357548209191	5.2617943264714	4.75571772301778	4.72726317804584	5.160236571008	4.78066268794956	4.5956138710089	5.80036800678445	5.84171000272036	5.36021413280703	5.6935885180647	5.87261132001883	5.38964832917403	5.6334934890903	5.26169628465495	5.14136691944153	5.07567876894049	5.50001913465901	5.54432687544257	5.51428988933076	5.18937380605342
PRKCB	9.07827629070391	9.18828127918448	9.04756961158863	9.20673675963238	8.95348938358112	8.95010328642567	9.09582472937333	8.94252196049378	7.57695905508647	9.71227149027683	6.83673413300766	7.86425031384684	7.80370087717236	8.85358432676943	8.733268626217	7.15116089701339	8.06236883106518	7.21056479012589	6.58430569692724	6.47165820861245	7.91117217664608	7.24425302807576	7.89370423725271	7.47178451115145	6.70158154847216	8.17808495237907	6.88042589641092	9.82164563027075	9.82454064338111	9.8335797609126	8.75595971770291	9.95225656143985	9.50652760618881	7.52632187303914	7.11496211684926	4.11680706904078	7.83831761239658	7.26769102823651	6.41154048768331	6.96597279033309	7.48004639984519	7.28394369311846	7.02639388669167	6.80539136156379	7.69721814552364	6.34933727740475	7.35133096777967	7.03695084935459	6.36186503542118
RETN	4.03820754619834	4.00522016010763	4.00822656395325	4.00141346359089	3.9893660670536	4.10827766049226	4.31587468419181	3.71006187090922	4.67430825673625	4.38128852674228	4.25412871038445	4.39661964722531	4.50234429385058	4.25815134488995	4.05937645872856	4.47712953557926	4.26866522735557	4.58225951842301	4.11735611613346	4.25061107858443	4.42606079183983	4.31191932448832	4.45886674701852	4.10959305130041	4.50542892918606	4.19759105678307	4.15143891665045	4.10827826958728	4.06880380496763	4.2364362519912	4.55649093060632	4.03370966420996	4.11046129242912	3.97244457827784	3.51104428184477	4.12167156814485	4.52286052845594	4.01394647447715	4.32259127891668	3.86381793780148	3.83810465726853	4.11934926252047	3.76696412946898	3.97095435803536	3.94403208604	4.23651101263653	4.14462118661637	4.483965576268	4.94053888501632
[truncated: 55 more columns]
