# Supplementary material for: A comparison of anatomic and cellular transcriptome structures across 40 human brain diseases
Source: PLoS Biol. 2023 Apr 20;21(4):e3002058. doi: 10.1371/journal.pbio.3002058 (PMC10118126; doi:10.1371/journal.pbio.3002058)
Supplement: S1 Data — (ZIP) [file pbio.3002058.s009.zip › Input/HBA_disease_region_matrices/tobacco_use disorder.csv]

	FL	PL	TL	OL	SIG	LIG	CgGp	CgGr	DG	CA1	CA2	CA3	CA4	S	PHG	ATZ	BLA	BMA	CeA	COMA	LA	SptN	SI	BST	DB	OlfT	GP	BCd	HCd	TCd	Acb	Pu	Cl	Hl	Hm	Pa	Sb	DTA	ILc	LGd	DTLd	DTLv	DTM	DTP	MG	ILr	R	ZI	AHA
AHR	5.90917109716741	5.93311252799799	6.08793016173248	5.86279735243869	6.14362952138398	5.86997472580991	5.75642630371624	6.85746086451682	6.36946405315053	5.70010135242278	5.19659521445121	3.87975599442555	4.55412948588814	5.53027224774286	5.88928757163509	5.24657142850539	5.02398237923628	5.11534629935353	4.94183132575175	4.87321459629986	5.45102014092824	4.7311753232884	5.19133600760963	5.60227333843575	4.96963119148061	5.55984159903401	6.33639388361126	5.56027952530038	5.93362813410984	5.30807163197147	5.50614245175977	5.74858023253899	6.32166571759952	5.00151796208908	5.12433296963879	5.01249809320052	5.57380081907435	5.28657735309561	5.69091886499366	5.49786732841942	6.02086653491541	5.95078498086278	5.64512544702552	5.21430018067998	5.75313817783343	5.26673718377715	6.56083262959156	6.00909833017658	4.72343838105652
BDNF	7.08492148426165	6.92155724657781	7.34767607002269	6.90224003339793	7.64339058718419	7.42600136123792	7.14850031618572	6.81293160571936	10.5433897175341	6.76415797255719	7.79524886404942	9.14128298491199	8.73279395104809	6.76716222165827	7.35107619995825	6.8256207830038	8.02218474929144	7.56364126544528	3.85932267090165	7.49002785618871	7.57698657494743	4.29800348018565	3.95151617203883	3.95622078540397	4.72501642630418	4.62335975713885	2.92037498656225	2.05567888635349	2.08388750000606	2.59114981179303	2.19937375443976	2.11442041300859	8.80137646744876	2.57451656210581	2.23047790100525	3.70975262182955	6.27684036125387	5.63512669188702	6.45029740422377	3.41616025843105	5.21447211997639	4.68667265347812	6.11059793598185	6.02044551744931	4.81604530577565	7.3202959440045	3.34512192110955	4.10755301671868	5.47373040342099
CHRNA3	1.94838388537438	1.89521887318726	2.12899938995164	2.35415523250347	2.02137799031629	2.03998576777571	1.92088922616378	2.1840851699825	1.80211486094347	2.95170719641241	2.0369310662756	2.20265879574435	2.69038731459113	3.23365809987487	3.96958335253116	4.31380138485139	4.94210022599431	3.95600685738721	2.97295198825866	3.59735933452531	4.56646199748174	3.82372038744224	5.23691611644692	4.21105252629933	6.76867513537768	4.58953838119304	2.58486292394158	5.09826055366721	4.76799743301569	5.32493348009159	4.48298533572887	4.6453274411418	2.65010448605394	5.86208994012075	9.16626014452618	2.89932084463514	3.1600952256894	8.00728549331037	5.83311572840106	6.98880117156341	8.2179909778746	7.81797594589012	7.73406505734462	6.79061315797036	7.55931605035815	7.46509324774064	4.01874129940568	4.4169184616718	3.50730622469052
CHRNA5	2.85300063693667	2.7341843074252	2.74396783350993	2.69188154902909	2.76695420928371	2.67594578008452	2.58471132738102	4.11389926002032	2.76078728374058	2.64931921651193	2.81720729652403	3.1507805542379	2.94357814085464	2.79155819015737	2.7140116188128	2.7202496802224	2.44876356128118	2.83921465960864	2.44799342860615	2.73220299040709	2.86326494309597	2.76634544245941	2.32637399927274	2.44424164302004	3.58140494975526	2.64999975845421	2.60883684712532	2.36992583506552	2.45803588338557	2.24998684104089	2.20712000970645	2.4340979835343	2.66536500084471	2.71679905927205	2.82975872111864	2.2694166262012	4.9558521933462	3.81968557940605	3.04330548135659	5.9894478828414	4.07988013923957	4.41088850996945	3.71860181134463	3.8098564426904	5.00530441976936	3.75216378144663	2.93991282167887	2.6910807817856	3.6087570572643
CHRNA7	7.38317266456	7.3347265561736	7.35453457248069	7.25978071189972	7.34598072449402	7.29648807066247	7.16033361534376	7.32185823152987	6.16048108319332	6.46406964089632	6.11728856336331	6.63493720687924	6.80531424573039	6.78560958932801	7.0360938797459	6.05583557782861	6.5498251986335	6.74740585295178	6.72993994838448	6.68462070782714	7.69709226344444	6.14028119430523	6.74636965634982	6.26321393552477	6.77777081845173	5.77674833756625	6.31669896329002	6.0324824372803	5.88481787383821	5.93673518149796	5.48540957023948	5.82504384022259	7.12949627881156	5.85670142157757	6.57406410072423	5.80443308847271	6.62823686584583	6.10921176846874	7.32993216473096	6.48179093844366	6.67106580800875	6.67547901921937	6.68063586310495	7.31553787300117	6.28231117971615	6.57690283703922	8.82526486624165	7.60630478578583	7.09043837575556
CYP2D6	5.15739792425355	5.03987591888845	5.18228443840419	4.9871695144437	5.40699563662725	5.27276064691596	5.13468394879614	5.54024470007574	6.53308833280129	4.9947361503257	5.02705914457902	4.75337924750841	4.43365314067405	4.98418247048194	5.10616480094034	4.85190306126301	5.17593840318525	4.89765745135258	5.66551177941656	5.17352923052586	4.88045782046893	5.03283538213563	4.92403686476701	6.09587253180173	5.22380433738226	5.82390653416663	4.81816809909854	5.48762516368906	5.4856970336612	5.3705748383746	5.46197982571107	5.36871635081778	4.71619553094455	4.21501874381842	4.80489904550116	4.28104639272646	4.87369937828145	4.78360971273256	4.81969946687677	4.43121036405506	5.04112845498758	5.03523751124923	5.0265495899344	5.06563218489496	4.72778662417132	4.77158269358621	4.73664448199682	5.00395388133621	4.99681407238846
DRD2	5.81282830008474	5.96624318156423	6.10587658102336	6.01399591500878	5.89438613501289	6.00617256329949	6.106434253498	5.59313333203685	7.01852421637145	6.67150376689022	6.33671103742542	6.88716820383437	7.15402294279625	6.45812239103537	6.31716154828271	7.20812864419385	8.25779518871935	6.82615709538216	7.58487445620795	6.84299770501217	6.76221406039387	7.75907530839372	8.74859784205312	8.71839716405777	7.70348120277697	8.40385427065209	7.48324419676893	10.3683637549904	10.2975897040748	10.0141149080263	9.75522777780653	10.648376851589	7.567700283382	6.16025680465019	5.56776247799043	6.9129093054996	7.2578253061353	7.98970976089841	9.14499417704199	8.60336750921728	8.21998236143752	8.29988023024545	8.41058525762122	8.11965481598783	8.12878362945387	8.62082241012148	7.10559085846899	7.21091861420674	7.14284767965604
HTR2A	8.95131571843705	9.0096957118076	9.05596905273619	9.19888562852917	8.98173427101698	8.9104429414972	9.13158176333225	9.08942886072407	5.34146307026053	8.47338345709316	6.75598349710284	6.6068492815365	6.32018369820737	7.39336495764901	8.57021035068649	6.27556263669726	6.97671234460473	7.24998371296799	5.18628656292528	7.10101778094957	8.85623424798029	5.24042505108604	6.30524336476289	7.1527120424198	7.30397412118832	7.09298613471198	5.09662373836638	5.25789345133606	5.92433135741549	4.99479882544669	6.55144150871891	4.55980609745038	8.26882819821391	4.07973342708864	6.00099578100047	5.75777656418648	5.3579489104578	6.41550494616674	5.48717820401836	5.35048313428849	6.21955533263533	5.78138634248026	6.91289449103134	6.07901870098905	6.4459331873313	6.12978399957962	7.5047587391819	6.32419598163653	6.67406654872511
LCP1	5.56700422374916	5.40498117040453	5.62067988113428	5.036269991486	5.72374480865281	5.56738140618718	5.16402927073458	5.36862137624384	3.59619773006204	5.26482815703528	4.48880820206859	4.60221153279223	4.97655990773981	5.41934349448718	5.94595225617135	5.35442505714488	5.29651427061809	5.35667437483389	4.7450653328645	5.58875996918458	5.69141975520489	6.26728187400382	6.04771548295181	6.013825746642	6.12499388499939	5.55836521955743	7.44033503575849	6.08767908502652	5.66201168383736	5.57334858430159	5.14965786530975	5.75579110322702	5.40142236400398	6.82245160891388	6.48398896765261	7.14682945053972	8.37428968802387	6.37925938852428	6.512873265145	9.93563894923829	6.4309125600073	6.64814846882226	6.11525484440425	6.16675793373506	6.41443436821597	6.23818426102057	7.17475472461677	7.1567098910261	5.97214652230256
LYSMD3	6.63308326682374	6.66786140677742	6.66404269541826	6.71870547000788	6.80778721193384	6.65778750173631	6.59750875144264	7.49899590462431	7.03238461346258	6.88018479087789	7.20241642581253	7.10325598205987	7.13456087822465	6.77247090131675	6.72992966979755	6.91246734234846	6.64155507459265	6.81589526260523	7.12470856802624	6.64403296414171	6.85164462644238	7.27101008140795	7.1829750414117	7.35400134782907	6.77976291043237	6.91945217941922	6.90470139697087	6.74699891321674	6.7751566318648	6.52551053358299	6.87649285196759	6.77909800486265	7.32594837582918	5.81865177378917	6.97835320365449	6.56160264393387	7.08076067367055	6.39610806017316	6.95174442765161	6.49610017327775	6.77184579467459	6.81441868598244	6.6177016688776	6.69673759824666	6.66872044834622	6.52421440854574	7.11738927015473	7.15576841472661	7.02202167071548
OPRM1	3.0905677086802	2.41869699961372	2.95105271954352	1.80502715510361	3.42464096407012	2.77896005173298	2.8214723858616	1.60143807106784	1.7048774253504	1.73758751076354	1.94541713194483	2.70519541246445	2.62238110246318	1.9777954135365	2.53400638787504	4.21012932442179	4.07679098594452	4.13448090112312	4.10596680051286	3.85533433233303	4.0695589230717	4.89545778644286	4.14773127807785	4.0274492170181	4.71000356356378	3.84278900179281	1.96186850107393	2.14082785733249	2.85925225320369	2.22602604881505	4.81861128266691	2.16677773215367	2.11064836798509	5.09610819970985	6.77895393004916	2.52029640604182	2.33529690045599	5.84103067413919	4.57598425033408	1.85785224560476	5.62900430687515	4.23575269961624	6.07463469920553	5.71706698189925	4.60977493036959	6.39483631110218	5.00813849627356	3.85711112896627	4.78521562017379
PLEKHG1	4.93218527009424	5.04647412455703	4.77669820241529	5.11531670455872	4.83020671382366	4.62060390615796	4.85376917369616	6.22401099756662	4.45408834355554	3.07845952119672	2.79888150172169	3.72677721969407	3.93130650749958	4.20207225668004	4.76784298859027	4.25692029525353	4.14618198600173	4.54553681665045	4.83424183618495	4.49818017846288	4.70128608001315	4.98139942349071	5.38322653669794	5.22899091827915	4.23037917541021	4.11860268077805	6.36592556601326	4.51793423016322	4.60504810664704	4.0551645138391	4.51202769075171	4.66874662530674	4.3826104947192	5.17532857445553	3.48376901335946	5.73727666688526	6.47437710184614	6.8566585087444	6.47659426880572	7.15535332165382	7.46321660740624	7.37909459873636	6.7116962319405	6.89161940378952	6.71958766243577	6.93400057564636	6.71910639748127	6.4505849386716	4.52291594567359
RPTOR	9.07814841258526	9.18759254321925	9.14305854014304	9.2184202249408	9.12619683075209	9.14266096104705	9.17645312843256	9.41876829218343	9.89878214403792	8.57097492083857	9.05861422260813	9.60909179149882	9.54344599445507	8.80177778544556	9.21950455331178	8.64161875083648	9.24401609774539	8.86391747464622	8.44424518681529	8.76132590161614	9.10240382449662	8.53943613227253	8.92242311396933	8.69166156900211	8.48282882646132	8.4640050440526	8.83401265910391	8.56316976724908	8.62846544185537	8.47932092378101	8.51516834508091	8.68909906313364	9.33907096776761	8.18380228319898	8.1149687228458	8.12336136023245	8.91271922184821	8.46428752924131	8.85834818319893	9.31611187432926	8.75138541842997	8.92407801833228	8.59088947254325	8.53733809003801	8.72562166147736	8.55810614917765	8.62180185648953	8.87645742976654	7.85998268107321
[truncated: 55 more columns]
