# Supplementary material for: A comparison of anatomic and cellular transcriptome structures across 40 human brain diseases
Source: PLoS Biol. 2023 Apr 20;21(4):e3002058. doi: 10.1371/journal.pbio.3002058 (PMC10118126; doi:10.1371/journal.pbio.3002058)
Supplement: S1 Data — (ZIP) [file pbio.3002058.s009.zip › Input/HBA_disease_region_matrices/autistic_disorder.csv]

	FL	PL	TL	OL	SIG	LIG	CgGp	CgGr	DG	CA1	CA2	CA3	CA4	S	PHG	ATZ	BLA	BMA	CeA	COMA	LA	SptN	SI	BST	DB	OlfT	GP	BCd	HCd	TCd	Acb	Pu	Cl	Hl	Hm	Pa	Sb	DTA	ILc	LGd	DTLd	DTLv	DTM	DTP	MG	ILr	R	ZI	AHA
ABAT	11.6161516441659	11.7417596180736	11.6214924322412	11.6723633359756	11.6098321498398	11.6096964429582	11.7027954292924	12.3116798616814	10.2670508607683	10.9297622427876	10.9236488942322	10.8840604075389	11.1767792068002	11.3533315318461	11.6510060214219	11.2362807195003	11.2875462738568	11.2428700404326	11.5573257803996	11.4837311101575	11.2116857382446	12.0254656554706	11.9089867991378	12.1018952506339	11.5064649081025	11.3457422969832	11.8683296038308	12.0784856686037	11.9979162875435	11.7982883857915	12.0229821329388	12.0074947713874	11.2345239147415	11.4842660962116	11.1578075346536	11.8382687042305	11.7935764221686	11.5525665576199	11.8340045600927	11.6330361121683	11.6845896300628	11.5688047835029	11.6935282880429	11.4903509840255	11.8979483138218	11.1928842885479	11.3596792599041	11.7753619585962	11.5132709924057
ACADSB	5.20082397000111	5.33120296901379	5.2677254969001	5.32064952456073	5.22219513212119	5.27091114664453	5.22648244218286	5.50282721483814	5.64303836933483	5.56848155758842	5.60961570142977	5.50087870623199	5.49720212282367	5.49107857502969	5.41547997369809	5.6585541286227	5.38088823379523	5.07751297460442	5.46153860254633	5.23232186940574	5.36346239578552	5.40590642736729	5.44843136594263	5.67397038616755	5.62032345228987	5.32188301842169	5.80642979674941	5.25474155689245	5.2307279688978	5.23285756053978	5.51059511394673	5.31434691336755	5.16721668301258	5.09035762187266	4.91641100706781	4.74229068334875	5.51474524282052	5.25295038487054	5.20156926583651	5.45767246578162	5.68074292888681	5.60161258375717	5.65284746841467	5.36883503320262	5.91558637302176	5.27783721594382	5.52228943221404	5.20472141600356	5.45897661507894
ADA	7.91876187009977	7.96235518819806	8.0462510573836	7.88281791155421	7.95573066741407	7.74384904323963	7.76697691822193	9.22296384714485	4.87379989755425	8.12399437680188	6.93264944014391	6.22380293416607	6.40662779787246	7.52900718360332	7.91980336977064	7.16474825334394	8.15766265920901	7.68361775103244	7.91304359479238	7.03237767944968	8.2297052135639	7.85852215677433	8.0741668153367	7.96955727283381	7.69913016531056	7.77749577542292	9.88762842090497	8.41176107064977	9.03459260049513	7.69961325133539	7.93460028322911	9.01533785874345	8.38910312827917	7.52981090559536	6.74605161491485	5.98662433837886	8.85384800665146	8.35092900946683	9.03957243559416	7.52362787408489	8.91496896624265	9.22739272835038	7.9856945242233	7.65071796751888	8.06105958752377	8.17420972659079	9.8062740656222	9.28288792203145	6.79257281349524
ADM	5.24906713587389	5.49014037114017	5.21253588112971	5.66958311055572	5.07435921784371	5.06464466048229	5.05751816427496	6.15767567409498	3.62322653411674	5.46043239912088	4.58199320254757	4.74260979398729	6.29567905144523	5.46770037070384	5.33116185718151	4.75490687559655	5.83386721494683	5.691133012788	6.11562080329473	5.61040254278297	5.47385148291782	6.58733212609968	6.20905901720823	6.5902576016688	7.07838467451842	5.35638748844967	8.70623861834787	6.67632570433572	6.61198568106734	6.33177075206098	5.63888481301063	6.6622377211181	5.20081258547381	7.15503420857174	7.34894526428663	8.8334737250021	8.87368321084735	7.9585124933727	9.0029346447687	8.74600494553365	8.12201572904051	8.45026893950657	8.06994440846037	8.44709938124983	8.21348517327051	8.2535812356464	8.55115099998264	8.18439704917234	5.81512183732526
ADRB2	5.77909150078615	5.60603236073958	5.78748755763018	5.37768393750239	5.81764111236599	5.743596143057	5.57944946284501	6.24943131820249	5.78064826509534	6.62845568158718	5.43361981061902	5.50665513964293	6.4812006807881	5.76685172830593	6.05457847857601	6.2667640269667	6.10586259805341	6.17280676452225	6.13290430010401	6.03601935586222	6.00539100182033	6.66167753480954	6.70000011652922	6.37565980644329	5.3440942901644	5.64860717354436	7.21787184448616	6.09925060169337	5.86752758404346	5.95387876673788	5.92143894315386	6.03152243784973	5.62916440861483	6.43269175372986	6.32532051669375	6.64672451643481	6.55349418139258	6.55956828408681	6.62405124263487	6.20116825509429	6.52821037487065	6.7061145405223	6.31468754481255	5.97897034924054	6.79733078095536	5.79689919800838	6.63194212730612	6.78652396450859	5.91596396500842
ADSL	6.47849140861772	6.39170355498008	6.46136560689806	6.28477710094465	6.60992091511542	6.44709991329506	6.27420935413385	6.54723614671965	6.52685348922382	6.32107259061623	6.32309236486986	6.45602801271192	6.6657714085746	6.29204676704501	6.48746399054304	6.1873253913908	6.29395639954541	6.00380086199667	6.26150409903758	6.07834748422977	6.48146906794446	6.11953976645118	6.69417312642896	6.25060776074274	6.04570844884261	6.11549006333909	6.26499517120685	6.17577213458664	6.25587803163745	6.03860573255291	6.19167148740993	6.19650980849625	6.41486879035953	5.78267172760422	5.62823338408461	5.81062266915443	6.52780744090338	6.05434800193813	6.59158134241486	6.22065766459136	6.29116950507111	6.34996049477522	6.3100413349326	6.20020246275357	6.4697295881992	6.20396395418982	6.52019462898603	6.25291053770918	6.22322209294272
AGAP1	9.09212499260495	9.27197237803419	9.3109297866915	9.21919904380325	9.26557489619537	9.2355127316931	9.1206251348675	9.96409807206638	9.1830988702157	7.9227312084114	7.58723251123333	8.31382577484239	8.57437191463694	8.32061275248055	9.4084593157891	8.47326662968331	8.90952000761872	8.87771801423655	8.4715257913845	8.93399059160663	9.16305171908643	8.57776015742844	8.85739351934882	8.63291530839585	8.5757618857232	8.31053106550105	9.64834199533823	8.49410262863926	8.56116287484384	8.03005807399486	8.41216216972625	8.86450399730585	8.98459137005371	8.01057572039646	7.35563249299863	6.84474086436011	8.94272461987181	8.41775086136493	9.06353929462898	8.98629128705483	8.80526290959087	9.00226435143179	8.48789113560932	8.54796440019822	8.82203791289575	8.55693960534603	9.41881797673229	9.38021776930745	8.24801585218016
AHI1	7.37814024193299	7.67236194581478	7.46126634769943	7.93396322012908	7.33661615869466	7.507137849794	7.59542615065423	8.28219686260961	8.53149816848747	7.20518051916203	7.38858101917892	7.65100020056037	7.63771012220702	7.6229196307826	7.43537482080509	8.18168498468117	7.83726305380762	7.77897364546591	8.43388290310573	8.06843143351776	7.77412406778746	8.33970632464188	7.87115386049944	8.29933764582504	7.60877974763601	7.53771929651036	7.28935293603823	7.51408453757396	7.10034288875381	7.60279987763634	7.4561267538228	7.58189161295598	7.51698263913168	7.91399947828206	8.54014371055608	7.49125677751199	7.39264148117278	7.64826490262262	7.59583935840649	7.64140808192762	7.42954673791237	7.42560064537633	7.66249403571919	7.54249469720491	7.96526475133189	7.49468164875354	7.2856850524675	7.4598085457135	8.281178475668
APC	7.7339198044222	7.79303391361659	7.760892209384	7.78295141952217	7.80764841878119	7.71682087539145	7.89091641924478	8.11564464592469	7.64512678231385	8.3275526281296	8.76980210814438	8.81457759088933	9.08509507805357	8.0174215556557	7.98171878115405	8.48699453753092	8.51839800715703	8.68026069510285	8.14453203335809	8.23747951493323	8.67080340818089	8.45807191292043	8.3270472319697	7.92237428718625	7.9434096076593	7.9033006782473	8.01761014849988	7.47430953394062	7.50198715207914	7.70289522484513	8.04933106804748	7.62090607630579	8.36387315224458	8.23402389894305	8.45718512114136	8.81377668525162	7.89826877572312	8.05659961558818	7.89264630725799	8.69410079769527	7.92101838635329	8.00884662343489	8.03326184078825	7.99658796252338	8.49677832856906	7.95675692777889	7.96003206030149	7.62691483518494	8.27414379888341
AQP4	8.43783335125338	8.34824993867873	8.58551917032994	7.97090773288445	8.65758466490838	8.65067592613861	8.42128380051783	10.4234968766863	7.5761027643447	8.33719800941959	6.82738985347383	7.69499111148585	9.21696918295907	7.65380388848307	9.13275952116106	9.85075575119431	9.74904938718894	10.1056190066387	9.95512474733775	10.2292804853402	9.49414383926303	10.0646518431026	10.3845022106954	10.1974841913473	9.28124889500361	9.02541250909012	10.7939421654218	9.18813480656483	9.68060821946991	8.82966103631295	9.84898541687692	9.2444597014864	8.20829186916778	9.93688976880124	9.39486767729252	11.497756292501	8.69053562913852	8.72812916142167	9.57862302117518	8.54658240346625	8.61239188500215	8.51478992693764	8.89701965656936	8.83691901436449	8.7275618182612	8.60763164645742	9.16298046343424	9.56448675632947	10.3252424637313
ASTN2	9.73879838782933	9.7686291777098	9.63584830846251	9.92496778368991	9.661249272303	9.59206741013972	9.69773585880721	10.2507981504926	7.14439617886636	8.96087631371158	7.80464131985078	7.97933235120367	8.71977256783083	10.3001410543142	9.58787068178602	9.06097343572749	9.48045525234776	9.17029479788955	8.81179552044808	9.07895039185792	9.39546712197438	9.77075116684549	9.74675293322273	9.57355805843157	9.50954237783263	8.92715479410171	10.2788142134555	9.64763514104853	9.55294023973131	9.42645690022988	9.05968754628962	9.92646089415832	9.65431882922376	10.4368306323761	9.87467601943917	10.7329185563925	10.8817771451179	10.598306599044	11.1930943863517	11.1079971642841	10.8953225109853	10.879336404168	10.6329162105053	10.3030331648151	11.0460718501186	10.4862711161745	10.6237150322988	10.4713230631339	9.72913528789437
ATP10A	7.19923958689222	7.31231780859453	7.1075152876614	7.39139775960119	7.41982588483693	7.31686656062578	7.17956450468575	8.27685912344319	6.80949260226619	7.0580265345313	7.94046547636193	6.84255796814817	6.9332643142929	6.81893592110702	6.81415927462136	5.83699237934757	6.64683765392572	6.37175128079316	6.18254191019202	6.49656138425861	6.54565080203543	6.66175922906654	6.86632450536946	6.65419382859913	6.25507044324989	6.84750379788616	8.41221914320733	7.5128834819526	7.50896414100847	7.32068728244182	6.80437737135633	7.7887592837537	8.25987163449309	7.44288672192265	6.68707244699272	6.23619744733405	8.1753100565734	8.36775974749802	7.60260999109596	8.88718119681482	8.45117686350721	8.73273424495436	7.96472057083195	7.50915228468546	8.36651761401208	7.83918234525662	7.46733074986809	7.54977944810674	5.62409074344827
AVP	4.95795621097818	5.07583694578574	5.06155071836574	5.11300446845497	5.06979582523917	4.95495096432245	5.16124248305226	5.96143351772976	4.7499545550685	4.76830627742171	4.97286416471521	5.1983652088987	4.86615333283506	5.46582562311781	5.62057750724916	5.05729775383655	5.30091615710531	5.10301876496377	4.75239572993862	5.59481421745616	5.34847666708435	5.49311552159616	5.53161484654758	6.75945504736495	6.41584899993389	4.78708494405961	5.56555249174393	4.84903238806653	5.01806267631242	4.87348099614294	5.08233717456075	4.81305312027714	5.24228154346941	4.61502566322103	4.9351112821807	9.5628072717308	5.50645990480985	5.01135123673033	5.26248658045498	5.51282254854357	5.23452441393104	5.41404780693522	5.31274828735677	5.12382145429183	5.11854470027625	5.24895618188696	5.20871200726357	5.63878691912924	10.3385572126679
AVPR1A	2.25839709914801	1.92779053067465	2.17852776543955	2.16153208906248	2.3972692693267	2.33576402373759	1.90696346881445	1.35087815169407	1.58249529311805	1.94026097899985	2.32135582864942	2.97009520200186	3.93687949298824	2.08781996383958	2.18539162655506	1.77839369227007	1.84699741583979	2.24705402863267	3.84259557053344	2.80524502400513	2.01708003545056	3.48196185618106	2.02086558014639	2.60421529955197	2.37726885195268	2.42848048285348	1.53945329458849	1.5111963874743	1.51941789625395	1.67165936905752	1.87490926830807	1.5224756031172	1.85965991187891	1.52944859293481	1.96725309762091	2.13655889865983	1.59198725212314	1.65757579511378	1.61804675161253	1.56082542349127	1.39757275530931	1.79438159243537	2.00273410333862	1.57466249973615	1.8876130594397	2.1721168508126	1.78199218839762	1.9378148487802	2.87921637704006
BCL2	7.15902410247329	7.28610802707506	7.3634307315125	7.28474156719937	7.34641446003423	7.31471266734917	7.23568889880441	8.55487061883325	5.79287724884422	7.1982930859904	5.65863601903738	5.82753822428524	6.65327288574074	6.96174009628142	7.41109893146486	7.86600017192164	7.68774107080063	7.78298512419134	8.06977731316247	7.80869540742207	7.59851949136565	8.05289781118045	7.92549339851558	8.42350650336738	7.13877806435365	7.21407534813509	8.41416630111136	7.16266501814765	7.38499507702103	6.99544028290283	7.71416647589204	7.26045068724748	6.56165231829911	7.57756037041606	7.82611235403594	8.16537735257294	7.59441945270957	7.74054828515073	7.89710196183628	7.18636636821831	7.8703919645321	7.54352107923099	7.76986579008103	7.80153877804105	7.71631240209468	7.61656542458738	7.34014022035958	7.71412793390991	7.93327787617297
BDNF	7.08492148426165	6.92155724657781	7.34767607002269	6.90224003339793	7.64339058718419	7.42600136123792	7.14850031618572	6.81293160571936	10.5433897175341	6.76415797255719	7.79524886404942	9.14128298491199	8.73279395104809	6.76716222165827	7.35107619995825	6.8256207830038	8.02218474929144	7.56364126544528	3.85932267090165	7.49002785618871	7.57698657494743	4.29800348018565	3.95151617203883	3.95622078540397	4.72501642630418	4.62335975713885	2.92037498656225	2.05567888635349	2.08388750000606	2.59114981179303	2.19937375443976	2.11442041300859	8.80137646744876	2.57451656210581	2.23047790100525	3.70975262182955	6.27684036125387	5.63512669188702	6.45029740422377	3.41616025843105	5.21447211997639	4.68667265347812	6.11059793598185	6.02044551744931	4.81604530577565	7.3202959440045	3.34512192110955	4.10755301671868	5.47373040342099
BTD	6.32586865302133	6.3009456353257	6.31795565685198	6.24308557905502	6.33046858615033	6.25183611691097	6.22477902064094	6.50953621004797	6.06840308393154	6.09436630927675	5.58642412967428	5.50246962344361	5.76661446446199	5.94941380604458	6.2863263819205	5.91437362406999	5.98512110753025	6.0466241538586	6.06800638707689	5.97484986402156	6.31270138826104	6.27928062248239	6.68058130334539	6.21922699094624	5.95282196595103	5.98976267351584	7.11169555999283	6.11725341491513	6.28452623878983	5.86018606670098	5.87112306286278	6.32753200496858	6.58114567018482	5.98942264980021	5.97155676138357	6.44238393560626	6.69359852275845	5.92341910209445	6.69994325725873	6.22727467359494	6.4032542634557	6.58610933594059	6.04491485360808	5.9311362935263	5.95462104030505	5.92880769024481	7.2503532867457	7.16326498990701	5.84753212823836
C3ORF58	6.66232132527898	6.82855138491009	6.72886065797446	7.04568760912939	6.59425531004515	6.57584146869948	6.6628537565675	7.35573824105405	5.4291809938508	4.9187781744211	4.06455118930688	4.38046198232593	5.6559273941827	5.75385853580317	6.30981975901141	5.99743939169501	6.09746602526801	6.4644443662409	6.67020516885635	6.33209363989582	7.24613047984813	7.4032345177573	6.6440086368899	6.68041451619871	7.07345273036139	5.47686448506952	7.54844976131553	5.77125187327228	6.01412029665117	5.32455560856769	5.75730630689192	6.17966856191417	7.32739329199852	6.45536748051776	7.22340701357898	7.29706888453828	7.45271176225974	5.67602464983306	6.48416562846274	5.18377115990801	6.29482833011418	6.3772674097762	5.59578518272813	5.57983720370048	5.82262436685299	5.59980358930741	7.59900744424601	7.34226901656735	6.55657768579665
C4B	6.56252866422264	6.3644553951963	6.5650551290748	6.31832419985414	6.8876173375644	7.0321687727317	6.39856012306277	6.88618437841851	6.52156482582978	6.03473284741175	5.47303226757249	6.12166507720362	7.8759625420387	5.98317632478233	7.23589691246808	8.39849143280488	8.046696745065	8.48021906755121	9.32019396156228	9.15389843098455	7.85671497254076	8.72726161096693	8.51741934896163	10.0037248296447	9.08206982156028	8.00628152523057	8.90285947857711	7.45015721248691	7.27107410819003	6.71449379014854	7.56576823063467	6.88015131577709	6.94277593128864	10.1561617452413	9.92096202742492	12.3423497501592	7.97552303662565	7.93346490708261	9.30098438351544	7.5632579326387	7.91176664292967	7.7331904971827	8.4719764197331	8.64668284838049	7.85696826941848	8.31307042643081	8.62945114405338	9.24477735767534	9.66905044669636
CACNA1C	5.49085943606328	5.58913663375203	5.6796569427668	5.68866044275568	5.68034542015691	5.59998216077009	5.51215368830631	6.26521426021224	6.52714132427159	4.30344159035136	5.51618687581189	5.25941698494692	5.10158861734049	4.69904018559931	5.49189526903998	5.52567925901815	5.11195966773386	5.464950002225	5.23183864409953	5.56454346790402	5.87053774642269	4.0117134597879	5.1921442079295	5.50987329857894	4.46071280301554	5.26108499255119	3.84536513359704	5.20367090839805	5.0738209843419	5.15088766712518	5.15825968562282	5.26452517938017	5.70515918236452	3.91157527799075	3.90627654501842	2.20479493525822	3.9942394614976	5.96685756843252	5.6584857861385	6.10735543878232	6.23323070497497	6.22305125190222	6.14107177582792	6.07137242947006	6.12542741169122	6.22731748007537	4.12707155270245	4.49928782642941	4.5524701104209
CACNA1H	5.97284785786356	5.5066291404223	6.04377263306423	4.93185685763503	6.34381619609861	5.91364760037405	5.77423866039947	5.43896847792628	5.96198881133382	7.75490598599092	7.48194565572408	7.37512607958521	7.11850691084329	7.69761874618221	6.47114496552622	7.03091496011994	7.65243093089965	7.6153733259085	6.95974328070162	7.91536487064075	7.93779028899687	6.8562537634487	7.40121173052374	7.05368238716041	6.26130014234264	7.72982375365358	5.52677552504398	8.6695681405838	8.40702411971638	8.32674074000036	7.72741069987006	8.61134510811167	6.66574257731667	5.53992478913527	6.23648209256246	5.02636395784166	6.52629185076783	5.4299168908147	5.68126521128394	5.2409070931995	6.08286582099482	5.35722385357785	5.38566519930048	5.36551714575311	5.17822178874121	5.17291535536237	6.57250903607447	5.94843529024148	5.89537746743548
CADM1	11.0294697308111	10.9182769165518	11.1826874910023	10.7984607309754	11.3597176062077	11.221045145922	11.0095399782576	11.7387806441997	11.6764185713438	11.8152766461551	11.5325598129066	11.4647032116847	11.020245010828	11.877541418299	11.4789336323843	12.4820048932635	12.3738139424343	12.382845110376	12.240814650179	12.253761908019	12.2168998946862	12.321930550382	11.4361315561579	12.7398974482567	11.2750682661895	11.8737375932203	11.4636068300837	10.9379634971896	11.4774536020584	10.8546020449281	12.247181424487	11.1274697669316	11.207766166009	11.3858309358783	12.3027487908647	12.1592530560977	11.4888026232883	11.5298061961614	11.3665070834714	11.1460150343917	11.3661023139284	11.1761553963596	11.8332068738928	11.4975948693183	11.4290206838488	11.3230394254091	11.4247596412116	11.7976692044221	12.2492825343176
CADPS2	7.35492335597003	7.78144930672061	7.40836946214356	8.07371542328887	7.15576955254754	7.25119991381842	7.53008314127985	7.74339862868194	2.26726592167833	8.36427736410227	8.51182213865862	6.72845948162988	5.72350828405284	6.30705477954475	6.63041930767127	7.19129932575025	6.10988507153542	6.49555542062841	5.27172047769565	6.20915521664168	5.93072434016901	6.25472576340999	5.57213239460353	5.76210510462693	4.9982903666823	5.72410951486502	4.56812658062467	4.13515177817897	4.13475813461406	4.13716102722021	4.63386575178819	4.46410776856301	7.86319229452462	6.64321915720993	8.58770488363208	5.32580497269695	3.85571278441005	4.43533081758522	3.51625739628786	3.7404167249202	4.24262283958775	3.68955600135713	4.57884213922826	4.30822272097736	4.75823090628211	3.68588756775753	3.96342279820529	4.73130246758964	6.5957709978448
CALCA	7.16259828567343	7.24297671914859	7.1635034709881	7.22693861653415	7.06700554352389	7.05160174779917	7.48809914876867	6.78506762408391	7.38384568591849	7.51035473842529	7.687008330085	7.79191741895868	7.73962847685085	7.43022295099922	7.21791192298503	7.35630405508229	7.91667493388982	7.78211620292744	7.47810800627577	7.81010431502811	7.61246837314151	7.59352526533914	7.51768955125023	7.16078983161688	7.53259628931225	7.19620345665019	7.88552466841558	7.529068553076	7.24219298207201	7.63086380986117	7.22619273653976	7.38060425898896	7.65035714193945	7.74483552854552	6.97845230021997	8.35651437091135	7.85613542370258	7.79905056867206	7.82879750092879	7.84152946500362	7.83381902497427	7.7803384354613	7.76479505745414	7.49894040734082	7.64518144978535	7.96100984087386	8.03965678522934	8.02024971323391	8.09208110597128
CAT	7.9755309275947	7.93908560565936	7.97965617617258	7.96153589611649	8.01984205818916	7.97626092685622	7.90370538351177	8.89044246835337	7.9244535700177	7.70913096385136	6.8327171596995	7.05053692374952	7.86922158617169	7.85375151672044	8.11248142220988	8.0673825090154	8.29804643585088	8.39446708679682	8.42382797429801	8.24682646054387	8.48985726956765	8.78126578612937	8.22021612390887	8.80357164787537	7.89871720677744	8.29145853841771	9.44720182626649	8.45810187470415	8.61310709257313	8.23332582815538	8.25872456102403	8.57536285701154	8.38993254744331	8.78281650024255	8.25961547996588	9.96392772515699	8.68954140958895	8.09045665591636	8.49345925173748	7.68593437355892	8.17862973996111	8.51940637723577	7.91065696206117	7.69272471993312	7.90817903942332	7.832745513213	9.58265439168131	9.32276292538185	7.8579722012317
CDH10	9.53934369562026	9.3806497077107	9.47947349956876	9.18359351240777	9.76168862314587	9.51397323015423	9.44342476961938	10.0921956882265	8.60477611272838	8.87864452258774	7.71657488657845	8.68809232481088	9.62126135557214	8.61906429038492	9.61615272376517	7.97470633346123	8.25669945294651	9.13916241112702	8.61639728292265	8.622214127917	9.52996784333861	8.71660038384185	8.6254193193054	8.65240744762442	8.22351309035332	8.63867205536872	7.83420065515287	7.17079349840517	7.28230346364453	7.18445236216387	7.85040240550697	7.27845022437837	9.48599480717412	7.477236250028	7.94293796285453	7.21229053795883	6.86923762699689	8.21061400232146	8.35659738971297	6.58446381790963	7.83189481048164	7.82315186439312	8.31909840362395	8.11743675136868	7.55087902600044	8.149464377179	7.08847722862013	8.52701008690171	8.54320950077136
CDH9	8.06102899372804	7.91570524253234	8.18237914384921	7.585798354024	8.30790097693481	8.28461299510897	8.05335173316601	8.62041996617818	9.91587660841381	6.78947933015122	7.00876278143353	8.94455806423331	9.25340315351347	7.31059690877849	8.07142948553281	8.28646128415003	9.22994707475954	8.74101773161461	7.48662448898582	8.13802800904172	8.8126074184759	6.04669956503688	7.44504450131048	7.79894064406295	7.28205547231879	7.67020669991874	5.31363255983555	7.02872936185288	7.32110615350592	6.93346726316661	8.07231815280679	7.23784331793281	7.1276402325171	4.8267334416753	6.67449204611047	4.34255710639175	4.28495884064337	4.02450591462613	7.75394102656271	3.96619981719478	3.41412625694438	4.97843856217986	4.27422203185846	6.32107168396475	4.94623354512978	4.83173494975354	4.61777402538549	6.01836361424524	6.19778252459361
CHD8	9.80677639665588	9.89703031259693	9.87665188224088	9.94811977786329	9.87489306671787	9.86060921092631	9.85696599338919	10.4310768792843	10.4814425179269	9.67361173803584	9.80881858142382	9.98398421903301	10.1193169826866	9.74457843746038	9.85578440320767	9.66739895043729	10.0177838684582	9.90044616140991	9.72595190480494	9.75462729453105	10.0465806698421	10.0497860938333	10.0008403331767	10.245783454388	9.7098426866132	9.71849628523662	10.4249251470605	9.89563998888647	9.94576346087552	9.71688838573711	9.8419741929544	10.1301991432442	10.4810662769558	9.46458715552086	9.41911910795816	9.56594831926777	10.213717561156	9.93253401994662	10.242074704082	10.1512597916335	10.0445657560849	10.1506008259783	9.95367753993237	9.85110368968512	10.0945829902529	9.80067624460808	10.2694295285901	10.5035913747059	9.43618587909635
CHRNA4	3.38882895407008	3.25519759830435	3.28116636964538	3.17183731801401	3.40386160146652	3.33258978172718	3.29647535891272	2.95385981375332	3.36056885243321	3.25142178460658	3.54060071388284	3.745948172259	3.65099884217291	3.57023735334611	3.43263599816167	3.15405345115147	3.1495415673796	3.04734234187099	2.80904320409787	3.34814301558076	3.24032399828792	3.02997409780451	3.85238279707775	3.31948082809556	3.01492909691387	3.17906881245753	3.12812569266277	3.07057809334381	3.11668012287553	2.9323649507489	3.07441211196188	3.09594211369035	3.76677501361711	3.26052822355557	3.21264114827436	3.38997262663834	4.04844444466231	4.25024719623589	4.12288062973476	4.55205884790804	4.36050136585856	4.48269530437845	4.53101113197588	4.3994546719198	4.14133559726659	4.39097319434642	3.7368072104431	3.7394013041885	2.69426028771263
CHRNA7	7.38317266456	7.3347265561736	7.35453457248069	7.25978071189972	7.34598072449402	7.29648807066247	7.16033361534376	7.32185823152987	6.16048108319332	6.46406964089632	6.11728856336331	6.63493720687924	6.80531424573039	6.78560958932801	7.0360938797459	6.05583557782861	6.5498251986335	6.74740585295178	6.72993994838448	6.68462070782714	7.69709226344444	6.14028119430523	6.74636965634982	6.26321393552477	6.77777081845173	5.77674833756625	6.31669896329002	6.0324824372803	5.88481787383821	5.93673518149796	5.48540957023948	5.82504384022259	7.12949627881156	5.85670142157757	6.57406410072423	5.80443308847271	6.62823686584583	6.10921176846874	7.32993216473096	6.48179093844366	6.67106580800875	6.67547901921937	6.68063586310495	7.31553787300117	6.28231117971615	6.57690283703922	8.82526486624165	7.60630478578583	7.09043837575556
CHRNB2	9.00188602763175	8.96779721533789	8.95441260252306	9.0133937322105	8.94769230759688	8.87518283791695	9.29558726779529	7.73215537615895	9.29827346808927	9.92861857699035	10.1650590852877	10.5107573186472	10.6450260035796	9.93717466183534	9.22787683869968	9.35504201892501	10.2875974952261	10.3685226277237	9.82250000248121	10.2713308516675	9.95248241991063	9.5840117591148	10.6063457488102	8.96447212655538	9.74848211910345	9.03560925254042	9.97769165347902	9.28984015865565	9.16308905220354	9.787856169413	9.17762037507412	9.4089149795373	9.84920528427213	9.72480542048364	10.045693921176	10.9703639125245	10.2485073350554	10.0530641647387	10.3052190353215	10.4357831700954	9.82204912725058	10.0587531671433	10.0101015751913	9.78971990639128	10.1274906147713	9.99086231833196	10.2319547816632	10.2390693403617	9.91582233330327
CNTN3	8.60022394082356	8.37911282586498	8.71726637254561	8.4163293459604	8.99549792563222	8.93421143223196	8.50520670620097	8.80016918097068	9.33385408384328	8.98793998817233	7.6572655385382	8.42053029358445	8.60119495698259	8.71733376660276	8.20564663207828	8.96696863346454	8.88937882168952	9.06264525059794	8.19617938399224	8.90945320084097	9.94955217486881	8.33461025482542	8.65697311913074	8.35767462261362	8.94518443286657	8.25735427938405	6.0017259497137	6.91977757090145	6.90791066253144	7.64630053766198	7.29220426327927	5.96649605401006	8.77592496739532	6.19242790486303	7.32595841503842	10.034222045505	8.07857402344018	8.74111462394978	8.11331137397041	6.51058462790105	7.1819684209777	8.31005463053604	7.33233430495421	8.13257885815741	6.44511986346697	8.01845887388366	7.01152749027806	7.81490468512822	7.4384020807864
CNTN4	5.92316933560527	5.71534604548243	5.69689724777991	5.77621265874604	5.96022520746353	5.87892201141141	5.77781987210312	5.68451674479836	3.55678641996117	4.12094906258265	3.14093838837466	3.24443319442809	4.4733631403226	6.41650085274321	5.47843188796273	5.48728288936766	5.8051494586734	5.4175598992395	4.30166646047457	5.48333208250435	6.42226319656117	5.56967002121864	5.07301808954239	4.61296989997389	5.26648208153816	5.54037904946946	5.30410399636108	4.75610260642358	4.92375830453211	4.70035715999214	4.67820374265111	5.14364008714859	6.90324810618467	5.12182074458312	5.42741625531635	3.72321145772965	5.55606576964396	7.15990451970804	6.19251027848255	8.05835120060893	6.99928299600389	7.40723685653312	7.31909140344121	7.24225301449965	7.61082817508382	6.95021798373129	5.59630704185811	5.27991231794482	5.18434339025346
CNTNAP2	12.1968876104555	12.184115338075	12.0520069371975	12.0493129962891	12.1908730750095	12.0342960021331	12.2136372309637	12.2394244996063	11.0378444500821	11.8623815041911	11.8038036188727	11.9902396208214	12.0643597365837	11.6239517836409	11.7913885640023	11.5798732402839	11.8848442747444	12.0992141144137	11.5274862585646	11.6372071085944	12.8240210370532	11.6868818802391	10.9375171539821	12.0050772592863	11.478348895849	11.5996769220985	11.9275210873104	11.257742010309	11.2614586056161	11.2452369949825	11.5553069677938	11.3776730056718	11.5974194163219	11.3528127934488	12.0809478155069	9.61740683261036	12.6591439422611	12.2264184648874	12.0836861533216	11.9768037471226	11.9851066762129	12.2186318122534	11.8146592631828	12.1349268019305	12.0575925259263	12.2757771913847	11.0581786470511	11.6459929660791	11.1933136266285
COMT	8.39903158062728	8.40030389881843	8.35325820407707	8.2811906345106	8.37293156468776	8.33511233855245	8.22923353727275	9.34077010268055	8.29318697047615	7.87593033636776	7.78441813020746	7.87138147151571	8.31604702189764	7.96542900689092	8.41491813117874	7.94303030997284	8.16840977722393	8.18124683097518	8.23381346927422	8.42601759181724	8.37650381579757	8.69687117867002	8.84741072478009	8.80882363535621	8.15803198817672	8.1398996188307	9.55855818008644	8.46508336809007	8.67055794245198	7.90804173322498	8.18289356294138	8.60506433919497	8.3489582005047	8.60922104878493	8.34906321769866	9.35113155211167	9.01574206000027	8.40877034517033	9.00529085534092	8.4711251543158	8.81611124845491	9.05766617766985	8.42905217235853	8.41125155403047	8.5600418594008	8.3203919720095	9.63920535293364	9.37686886530534	8.01675197208059
CP	2.48973721287028	2.379468163618	2.39501005703738	2.371207580371	2.35180570435728	2.62941753750771	2.64383975544011	1.65768517110173	1.92923774673457	2.19668960106083	2.54804209011632	2.92653652120858	2.49116874965609	2.07395201101498	2.70268459913238	2.37717427769826	2.12366062216044	2.6194082566736	2.86649684605703	3.20689972708118	2.41310811161944	2.96812911426973	2.49889723958884	3.10817630740867	3.37842445673522	3.05030274821647	4.28049362452946	4.12029585011521	3.41582605363135	2.70661719134741	2.47786751291152	3.31387737407293	2.17882695995013	4.26903894248477	5.84030426381721	8.7437720039955	3.42053216604316	2.48054765725361	2.60300970690028	2.89680146959757	2.50428546648146	2.3774510988879	2.38312502458947	3.00192403306178	2.30427929332437	2.04308084182357	3.59019067091794	3.62396814544397	4.1311594878234
CSMD3	6.82577567559346	6.8791819331201	6.97680911568321	6.91879315993926	7.02353001621026	6.96100402820591	6.87043314607852	7.33399981297375	8.94446623319429	6.62694690350126	6.80142080346928	6.92042354262744	7.08325811364638	6.89869923811269	6.89770667204439	7.646741136918	7.50512340057277	7.41509381817237	7.22933231543743	7.54827384418622	7.53310206396875	7.35141630403112	7.33556068394032	7.89622995103164	6.8570339178008	7.43962907150968	6.20679280330283	6.74958014526177	6.75509564943489	6.79378967459054	7.45420439189434	6.59055873458093	7.02305135481932	6.60878879128077	6.02682580588068	8.17583970984097	5.51940940514225	6.80022467116105	7.369723888171	7.11373686271348	6.91422413280232	6.8654541597023	6.98008147606416	7.25531390651986	7.25309252667694	6.93581119296434	5.87769622147605	7.10512964774699	7.13885953872052
CUL7	5.77271363508123	5.80887985134513	5.89178105681038	5.81535051621711	5.89037270057816	5.92545653464341	5.67421040893295	5.66484016819761	6.25802063371737	5.54119296737291	5.272576914245	5.69446441544388	5.77526636325723	5.76136025791754	5.87649530967004	5.50425976010681	5.70083090092591	5.57656134219296	5.65049470946243	5.90733192051961	6.06089013305779	5.5434669106809	5.65640900058682	6.04571446479969	5.16112802174545	5.89514429313782	5.09779043789134	5.71666387056706	5.63862624124521	5.63301856181982	5.70211508120908	5.72261417377399	5.95969860417115	4.72995164292999	5.40705692181626	5.55250701831552	4.9561346443364	5.1596840816824	5.25587894968508	5.46159937279472	5.40421355176138	5.21167116769543	5.34949704089491	5.36155901263355	5.58281173446576	5.3996329843122	4.78201703031595	5.20357554727136	5.02968392825503
CYP19A1	1.67830019927796	1.58761209060483	1.59846085127159	1.65074184611556	1.55546301364889	1.53662839487242	1.5333045752061	1.1139087429755	1.71058041851473	1.87805934683319	1.77790567798817	1.81734144940771	2.30201656590655	1.83230405548203	1.74712573568288	1.84718720348906	2.00917811792153	3.37430603202447	3.94205237991904	4.42100705550945	2.00913502730284	2.76348478530631	3.55793144339816	4.60260826588176	2.70528994612645	3.73935625660322	1.86404006358151	1.42537177611092	1.77850719155587	1.92939182248216	2.50291581670781	1.71678717894574	1.89516719435155	1.29318943081685	1.61827768410706	2.76163355909594	2.27751365346056	2.43689089618032	4.02714312794009	2.19115309284455	2.72505875661205	2.59921437030994	4.91026305981094	6.32045199495551	4.13712955962173	5.75720717850287	3.1219999151399	2.35940473959849	3.17145403318125
DAB1	5.89155218379647	5.89782831647608	5.93822147728495	5.91378345519734	5.97282977670906	5.96790102063574	6.1395074307087	5.64357215034167	7.33999261882669	7.12529309825448	7.08894891824197	6.80696009037349	6.78659361491067	6.6961264062525	6.28117720736378	6.51904251795471	6.53817308502769	6.56314845919752	6.2461760723234	6.59353394813846	6.37307082297638	6.12391268418519	6.62263576287725	5.98525431990324	6.02738513980826	5.98750755798255	6.48775311225628	5.79867837555427	5.66302703213326	6.22052980473737	5.78769753341429	5.90679727917684	6.16996687730278	5.83854111371259	5.18898025980937	5.81760711366785	6.5823298955154	6.27294422490443	6.59421054221854	6.46036970699775	6.18722972636565	6.38281044195759	6.19008745191976	6.2395256509574	6.24428255342801	5.95234382744792	6.47078458758722	6.55726915080697	6.32846298347897
DAO	2.34921962658561	2.33528932529157	1.94612682957923	2.45233730760347	1.74811830425551	1.99200022075573	2.41046958005558	2.79165295485323	1.97959336153263	1.66413551474219	1.47535633117499	1.80620186435837	3.40248747052593	1.63139837788396	2.07374538849352	2.02528104796721	2.01909945522215	1.90801011765855	1.60699947332604	2.35994666856648	1.92399326970234	3.46489656536645	2.43106347369072	2.75101594829588	4.75916561829851	1.53133334711376	8.30528621748595	2.37132837126023	2.32670862615802	1.7036812003752	1.93960299428649	2.57532069444774	2.0219295010052	6.7654620975658	7.81818947051576	9.03380827214315	6.94846875285875	4.77327100313128	5.86454825822217	4.01353974561456	5.01308070300154	5.32491131582425	5.02451270849716	4.96397962753807	4.43621771796693	5.26451529638139	7.38991727083616	7.45848486485218	5.34625939171635
DHCR7	8.05047960672294	7.94517672763878	8.0381789544967	7.682131013812	8.04870591240102	7.94192661815127	7.92462754839397	8.57337062890587	6.92116038581073	7.24702633784695	8.07463677395185	8.2909848784412	8.20930153904046	7.51749667803398	7.98051508170732	7.43678043875531	7.81118401530582	7.4330793478612	7.29825985436046	7.5920533937521	8.08040905131096	7.31459151350341	8.32486646431509	7.52754445928143	8.53264124431078	7.27507280530567	8.76066331286265	7.58453378816564	7.64125182926269	7.20056575530694	7.17070269168323	7.74417562130426	8.59577519893471	7.52580267664509	6.67508313862118	6.90117022570152	9.00771869372496	7.76434092654946	8.90404526530696	8.59597574614179	8.22251190020589	8.63129588251365	8.11116775883953	8.19655244903941	7.96500893506123	8.3539476787643	9.4388400090778	9.08166625345186	7.3912484271048
DHFR	5.70577731926926	5.67736247255782	5.63924012058159	5.5933645513577	5.60383107016023	5.56739000842928	5.68659724797846	6.10283210885494	5.38333344666499	5.73802998069891	5.86244729428473	5.73753409040801	5.90501689848738	5.79694585378052	5.59291324141459	5.67795869795218	5.66270702034735	5.71925665612524	5.49508456905383	5.57418538795812	5.8127943802758	6.18978529930859	6.32243053425162	5.81199602751143	6.2538193646664	5.9196357642012	6.81259337721928	5.71811936803728	5.7415692084879	5.6370062291791	5.67877845404884	5.9748799960185	6.13881393885159	6.41302034762788	6.58647129280114	6.04501323000441	6.52001045013178	6.07509038030839	6.34793531626068	6.07915960829149	6.10455806839251	6.38511576657655	6.01670572590117	6.00813234525427	6.35165242106818	6.01834850765563	6.78244578596982	6.61788366908289	5.64198370946224
DISC1	6.24750143370964	6.22858072578294	6.30180341977526	5.93311919148513	6.31274528422968	6.14473692353525	6.02790131652852	7.36396666867356	6.83754237169842	5.99963433803993	5.78630880604817	5.76667755341619	6.13824258274782	6.05145841454269	6.47671190898718	6.17162710563945	6.56399701137633	6.86211739304961	6.76063794511689	6.74797235584314	6.8624636189711	7.10411165154523	6.83826671997585	6.87677631565019	6.43588737109532	6.2212547062523	7.89501731566136	6.59595577265818	6.82118392098731	6.31651625615747	6.10568544443945	6.89104339221391	6.24203047679135	6.87399937092629	7.07673209913199	5.82475794079549	7.40061282955966	7.12566614547884	7.27778616519343	6.27110280209308	7.22145835940372	7.01939302523468	6.84986198631074	6.67537178608356	6.80735607400808	6.50019288864923	7.6791307573455	7.56269906254954	6.1819412817281
DIXDC1	7.37737477278597	7.34324897453709	7.40029628149527	7.43074274770179	7.53320699630567	7.35022854722017	7.36940298064035	7.81950577179701	8.71996868839299	6.37812207673921	6.69320213936957	6.74162202571122	7.24879125985089	7.17314987673957	7.56102575357428	7.75246010014245	7.73769455199103	7.70601187933023	7.39758651619171	7.63994481229553	7.9990144876594	7.64334086801269	7.76230752044683	7.46458649870393	7.28221030850937	7.15949218098098	8.29491350549871	6.9352632013825	7.22036698528806	6.6374731453395	7.13032908921686	7.28467512877445	8.42864141132003	7.10299696181149	6.97674513519692	7.10778602770362	7.84787790955377	7.64448375398535	7.75679512064137	7.05817877744678	8.14799453056341	7.95716132630235	7.81227673108418	7.55926537624744	7.93946089371013	7.38945202196764	8.61886882782801	8.2832815248277	7.19887328732535
DLGAP2	7.18127234773059	7.34682426498958	7.25718137035507	7.36524057295815	7.25900040919734	7.12548945338602	7.21313909776565	8.43668290736577	7.51962154299475	6.61081084564579	6.97408463312	6.8568444426907	6.38938169130178	6.80551107687756	7.06320840578111	6.05639640592422	6.41413455949758	6.31371901427749	6.05472283610682	5.97985490936633	6.902976983734	5.60125635024541	5.48799262352327	6.58206334159871	4.90037964240217	6.58752682702244	3.3093395137832	7.06042859545014	6.95229331956011	7.07482131631904	6.78201569141673	6.85250684235987	6.90537089953784	2.14429032952644	1.5440286549433	2.17725294432716	3.69931994706801	2.2861988862942	3.01588781192849	2.06623222225966	2.45738523557205	2.33448613810004	2.68263456119882	3.07981515796049	3.1856879252103	3.11060236391742	2.25523128269167	3.72571775126289	4.83122191286194
DLX1	7.71619850814638	7.75219184934368	7.76168586508769	7.63116197213871	7.64067289757833	7.71851020419989	7.70252303990518	8.058534093463	5.12114978212022	6.5473626488588	5.79081552998254	5.45522092611381	6.33189804057402	6.97342025908513	7.64504178137402	6.99499068292861	6.70293275477992	6.90773718021871	5.67117036319895	7.62661797884971	6.91920576682782	8.20305140798203	6.55885530644315	7.94842019916099	7.91118669198753	7.24386546134801	6.02243979763446	5.90007209898448	5.57929776938411	5.80407332395443	6.04781832345976	5.57882641986416	6.62432074170879	2.46944600032257	2.06395759876435	4.73809993235344	3.1588829488732	2.69711505853102	2.48214340771753	3.5093154084151	2.61996512745117	2.33597096385518	3.67633879466851	3.05033431671377	2.51842080576692	2.1050423836454	5.99535416674964	7.40122506823102	8.92622730004329
DLX2	5.23777278034792	5.15643483832226	5.22017713972987	5.02530328332398	5.26647982298796	5.13770156378938	5.18483884849069	5.48788551060386	2.90052274574707	4.03031853517155	3.30836375390231	3.27140349940882	4.26878659035989	4.63346664386018	5.16627238927225	4.89530225660876	4.37762679011781	4.93759559266413	3.61325289443146	5.32126280791246	4.51937826381459	6.4652712367148	4.91645517440292	5.85142339229898	6.14893906832887	5.82434304651913	3.92117819889298	4.35481138332162	3.93157061289949	3.834941703808	4.41146365877956	3.91561409330703	4.0355752062071	1.65150902339961	2.26332823449875	2.92043509095665	2.09561502308276	1.57680310905535	1.9551931025509	2.11709627040588	1.56208909586646	1.76302304481016	2.39510566333451	1.76031712767769	1.67032021357948	1.82339073636566	3.57714227235428	4.95999315039027	6.5107494271549
DOCK4	8.69880866853286	8.78115149294341	8.747868471036	8.77286467671656	8.65247420103984	8.51093721496294	8.74520830158065	9.64790260982068	10.2589867399429	10.7208260678936	10.4668866680676	10.6099919319581	10.5381508380091	9.76284131758903	8.91825082612059	9.36506137035154	9.33326558710819	9.15336006023577	9.03147928610741	9.0986548387394	9.28521997982113	9.12096255172558	8.90403949257393	9.08349425224864	8.28023297627594	8.9753809392959	9.00016503915619	10.0611810068006	10.0448018830463	9.89391992723166	9.5328600332766	10.108478243092	8.62549906254306	8.27489620947708	7.74654107059552	8.30753082330188	8.63230878133822	8.37739703311995	9.18863168271065	7.7682597161601	8.13270165211663	8.1816102377321	8.19980187543376	7.82381133833366	7.88371025742367	7.88735024350613	9.3147667877648	8.90481468785992	8.63919572686461
DPYD	3.09496372876648	2.88693109505868	3.22064540925597	2.73093045018179	3.33261752966513	3.07048478824565	2.83629399835773	3.60319711924633	3.69219426946747	2.68130853813488	2.64350632924948	3.26209748047027	3.40341290151738	3.20760843958563	3.40135219343222	3.39883238601248	3.28324337209326	3.17451938288229	3.44627358329885	3.66642832281009	3.87677306032844	3.4235967199356	3.94736433932154	3.76413785430401	4.00091122005878	3.27677976955206	4.24565988064699	2.91665161030283	2.85840384396434	2.89054184461408	3.01200121012173	3.16074755064716	3.32263654009686	3.44820981561423	3.57724607406227	2.74933353136837	4.0507882804443	2.78547336449668	3.44663610778595	2.39767973436048	3.36483871296806	3.59030866549864	2.68625407661575	2.75267769929046	3.09629607563489	3.28593337835262	4.94491832447394	4.29695381541288	2.73044331894951
DRD1	4.53059187500932	4.7493694549133	4.61892111306102	4.78407259131323	4.72032082506745	4.96888935376847	4.73494107480873	4.84295102417191	1.34177641899677	4.47717367042071	2.23858735644572	3.30536145992993	2.92530176300095	3.09045510003414	3.98314061998845	4.85687307818566	5.80620322618357	4.18690108190882	4.63338324268672	2.66130215351918	5.2494903083515	4.01211994395116	6.15619941207156	6.83405313186008	2.79271237004879	8.04895931698002	2.09663286540533	8.36680807620861	8.02774708620114	8.4970028053797	8.14689527774204	8.16499927447526	5.22665223319813	1.89238787841194	2.46094389488865	4.21010459457319	1.87126185521794	1.91463899945809	2.03309083334281	1.73607232998636	1.55177892805044	1.71889137705574	1.79626622572623	1.642045254693	1.87351960156436	1.78295907566613	1.69404718501481	1.81153875334957	2.11889688320257
DRD3	1.41361773292094	1.54892712432631	1.5163845237691	1.53703163286037	1.35683492733656	1.46882000342527	1.49674094981879	1.63564677053708	1.38408527072991	1.79580912096514	1.6850741378622	1.75186485557357	1.56172003488691	1.66308261437062	1.52362599840001	2.02760375179483	1.86857559472529	1.75103214529329	1.92256436049269	1.80936367526146	1.69977899448075	1.92679474566455	3.90243286582412	3.11817630953293	3.74993720667028	4.58359055285495	1.52214263708126	3.08165556104932	4.11556613257758	3.64632830332717	5.86553784299405	3.43375884692828	1.74927857368865	1.84329916995066	1.74990834962122	1.77748172788506	1.64321738579979	1.76996685171645	1.53664864960415	1.60275118585763	1.53997556271295	1.57913911728197	1.77944457917953	1.61930092147517	1.68363506967198	1.70877315728786	1.49411491917976	1.49364038433081	2.07688070831772
EGF	2.52680621664682	2.30584137191673	2.55237582426806	2.08243209768649	2.63881456072936	2.32969841175001	2.50280702337669	3.12988469839003	1.6719543947778	3.76153010768353	3.76147194435682	2.73946794320554	3.2225722257677	2.50625537984358	2.48339794176244	4.053562766205	2.99674396241155	3.94740587213458	1.88632928512693	2.99449075900705	2.5496904193373	2.16344526407742	2.98399195018642	2.36962957157654	3.9896406455126	2.14111303322837	1.78923739404386	1.48373831261761	1.9838197948314	1.89190469073989	1.93237498774613	1.85469578007999	2.64118359820228	2.75675193287116	3.63117739729615	3.95510734487049	1.93049645493308	1.78806007584154	2.16367306755936	1.85125043878109	1.46059221848292	1.56648686380223	1.73919541421648	1.76267006793707	1.47382242355525	1.88110441178251	2.13396199681069	2.56659936550044	1.82095287192275
EIF4E	7.33625745021887	7.45144600308552	7.33179130436123	7.44525541648917	7.2764520625104	7.27730417149708	7.44519698663357	7.45016355219832	7.30456910312753	7.71986684326746	7.44595706090734	7.41965043592927	7.23388860174096	7.5846443197441	7.39457159046691	7.54954955717041	7.28221251393037	7.26022320365734	7.37937816255136	7.32392154955235	7.71681337418972	7.5680978473539	7.54923694023172	7.29860731892279	7.51709532752647	7.37914209115069	7.38064437546764	7.1231110125602	7.12137170545574	7.12878011282839	7.25267658536339	7.14135356660345	7.41053525477776	7.37086778498841	7.7532379727906	6.98560748403124	7.61260038542133	7.42182869970498	7.49760927416944	7.31688184128104	7.4486811865757	7.45382405342601	7.50803403040648	7.44992994410773	7.81220181698841	7.32624118118233	7.44325810733105	7.38257844293675	7.90352097415777
EN2	1.90248554604599	1.89849339584491	1.89162993332212	1.88032673961078	1.99387417922061	1.90017591565133	1.82135260585506	1.1537068082867	2.05827895502505	2.02678124068374	2.04650373875475	1.79097661368298	2.15687588439596	2.12405784138362	1.6698577682268	2.08087108964068	1.80265020176993	2.14294998591792	1.70814178508194	2.12373092188101	2.40411171056816	2.27754226175382	2.28212335672094	2.00192933678719	1.69690109395804	1.27969550638206	1.93184493581094	1.86242320116003	1.99531919176593	1.9010244737231	1.97734028226162	1.88698253225505	2.0488318538393	1.73566519661291	1.96730079248695	1.98696894794876	2.05161423577307	1.99119016153442	2.1837730890698	2.14904839109464	1.38962394592066	1.80296304496158	1.7507531245901	1.91720844646809	2.0034840490051	1.80209804749381	2.00064874988494	1.90386815809557	2.59873629276323
FARP2	5.16706446510321	5.16684981535551	5.15817144669841	5.23058592794127	5.30566708878666	5.20260093796656	5.14078850399003	4.87056678538137	5.77238598498195	5.2809516419923	5.52239024734935	5.7945433284355	5.74373890467338	5.08003921967964	5.21537239894405	4.87494743988399	5.26982796205696	5.21359493947743	5.44934100732667	4.99853935445043	5.48492987475835	5.68250628893061	6.01175313153109	5.21860419720793	5.41982067566676	5.14542045929149	6.04823123859875	5.58948694460398	5.75625388638781	5.57447560596871	5.34670160531229	5.96343626531058	5.94986559191063	5.38250422283634	4.95115230456897	4.45176093386001	6.06028217376513	5.60436012401988	5.93850334991337	5.89962595454441	6.11058222120203	6.28606422503542	5.74345797295153	5.61496350771797	6.06123471702502	5.59887492070052	6.17845752195388	5.96619350930597	4.94735828653499
FBXO40	5.3973943481074	5.31710431452702	5.26225626969976	5.28384920006754	5.44259184933435	5.36298084454915	5.23683814467705	5.55440065539389	2.07844377958089	2.97054308114367	2.9458211404036	2.6506158919466	3.32199827876656	3.76507886905819	4.6530919475706	3.89018466655261	3.10771570545726	3.44246465442233	2.13031450990968	3.36184734577137	4.41413655910165	3.06149742781633	3.8101479198785	2.48765439597972	3.46156382957744	3.32189454284453	3.82461864440037	2.42941451515408	2.40564584870832	2.65331169872456	2.56130984803944	2.68594456249872	5.97258874496455	2.9996314899624	1.45697449730686	2.72337107635195	4.51869335066492	2.84701785653847	2.84504200700365	5.37480518298627	2.44411920398537	3.6999992927981	2.88217915584302	3.21921710775426	3.93096801985559	2.4584962868376	4.29325020932931	3.85220826689852	2.91996855074336
FMR1	6.78876937812551	6.84731313342991	6.73848320040231	6.83059649554249	6.68620850833172	6.69569544685466	6.76263070697251	6.81596709344236	6.91271699428022	6.25550200566283	6.22022382798457	6.2644943629806	6.57154958428588	6.57156294589177	6.64031165928573	6.56715490747275	6.31437995907118	6.35151466530156	6.52901041233234	6.55461744155694	6.82144525888848	6.60659570488639	6.85768001516312	6.47209383800258	6.2891403724739	6.38119911810161	6.94759573432343	6.28131782631242	6.27977145245655	6.22509965647078	6.28640204209204	6.4027973948117	6.80615235561247	6.50174442859815	6.45551332007501	6.35743390175843	7.04765479903457	6.65713799016452	6.96396631947556	6.77052403008727	6.81089883884505	6.92752050314495	6.73787849856602	6.87632573776277	7.14342996243249	6.51600763732967	6.92569432218007	6.91257595885157	6.36063289717144
FOXP2	4.68031005684341	5.02997810374822	4.8852486469779	5.23584394155912	4.84198052397083	4.77532942424441	4.78327440510045	4.43534285572012	1.55943426032593	2.02696885400344	1.52445192987931	1.69574228228833	2.37583041462595	4.6915316903726	4.4370960237401	2.41115857660822	2.61560080933355	3.16397561446275	2.91209300279003	3.48605348876521	2.83111976895683	4.03304524472211	5.44831076288819	5.7841001498729	2.66102600342487	6.19366971438148	5.08368163797295	5.31510846973322	4.81312157546872	5.46105093260612	5.44160771597124	4.73019239676289	2.75683470856122	3.88299201238321	5.40147666833155	6.08712949008645	7.47932257167223	5.52909484016656	7.94073162660415	5.95109985873404	6.30634224631187	5.74188592005543	6.60844775114497	7.4343392156787	6.6983733049286	6.94286205945197	3.29900450835888	4.06821147021478	2.00656328435255
FRMPD4	7.68718010194445	7.75443474604657	7.68968247210324	7.8815372652495	7.65211184209301	7.63664789571177	7.79028263891392	8.31870833554053	8.16454200015905	7.74348260674306	8.00859518027029	7.89723654943846	7.79711263732648	7.3048210081888	7.51861643683592	6.88358790075801	7.06947868477172	7.21963211334869	7.39584278054389	6.51541038508307	7.50657839021263	7.20121652756022	7.28925976773754	7.35767034239272	7.0414221214303	7.37493957805328	3.74796656829179	7.34690873249626	7.33711723880154	7.33489313049161	7.21645481439421	7.19037068982455	7.26884226836266	5.38736500043672	5.75923385658511	5.08820560862502	7.25181146559352	7.73579914731369	7.94114305618536	7.87603290197267	7.93352973572227	7.69164983869413	7.93945480349703	7.81925716607961	7.74281577612076	7.76812223935352	5.38985649790456	6.16747357094057	5.53592490901985
GABBR1	6.00900898084019	5.98358565643894	6.0864858002951	5.83127212107162	6.10974069614552	6.14082291055222	5.98880156578675	6.18239363191976	6.14266293217502	5.82956740790362	5.75686739145205	5.74995444192959	5.93421647263808	5.74002205184189	6.16831041127783	6.14799623586455	5.94282148733933	6.19571319415042	6.00391889759595	6.07232784152803	6.03616787391369	6.40505647325445	6.22190676281521	6.1574320038051	5.83498784516495	6.07029393018515	5.62228170341436	5.99935405071025	6.176524481392	6.11766047021364	6.43108184313172	6.16462267914089	5.76679397810143	7.29420240251324	7.69381552939689	4.64873770570129	5.6495674041131	6.87985076549973	6.67232092509258	6.4105613042517	6.80522251489123	6.85237102331117	6.74466147847466	6.50741119066356	6.85127744190544	6.60252824547072	4.85410915750265	4.75313288011561	5.51099549363743
GABBR2	10.1758154646576	10.2198183347992	10.2412577344612	10.2332344275468	10.2167438267259	10.1974984822334	10.1804836469447	10.0829517214694	10.4698610731652	9.78503342743675	10.2114733090312	10.1645600017911	10.2411547574327	9.85172812781641	10.114562035587	9.24998719064678	9.94850593552968	9.83209628897651	8.56734071166786	9.58549510515996	10.2520185255901	8.96742251962653	8.06165892246985	8.52963415945263	8.22554834275045	8.41847179747727	7.65185223648301	6.68743227352171	6.53023151416467	6.93568968669203	7.05381591359091	6.62564085984702	9.86066952897496	9.23788180978125	10.1766080341236	6.40347767421357	9.28105621656735	10.7438451197087	10.0730535292403	10.7951372215555	10.9047048685415	10.838670112686	10.6549674356197	10.465634823459	10.6574172748924	10.4789598711755	8.57016754793144	8.52437453021104	8.13706029195085
GABRA1	8.83025561704822	8.9288415766672	8.69648822874357	9.04819425014222	8.68631760704339	8.60686750183421	8.82919764984789	8.50761761967692	8.05511532280567	8.4296747590109	7.45056313394454	6.98169243696975	7.73631189919332	8.86037637588769	8.49161173984647	6.50750624339886	6.77376530529545	7.67755812066165	7.64288055689199	7.51906015905411	8.24557017858206	7.15879340292661	7.75151933881033	7.12520553326227	8.44703921532528	6.94610925287177	8.46898131949731	6.22367203016233	6.22724177370756	6.55949942646249	6.83166487785392	6.35469880915195	8.09365854086981	6.15814276073712	4.3944651901469	5.59424923978497	8.31693643206953	8.96148024243343	8.64902410373686	9.10801128766818	8.89564416116265	9.27514067628452	8.4468397979998	8.7407268132272	8.688881741118	8.63611399301596	4.76968037217182	7.47775172918134	7.68820101226121
GABRA2	9.08041381763479	9.11405249276184	9.2862488829898	8.9859885715188	9.34239058068006	9.3692044151493	9.12513569812755	9.69534207925016	9.54328625029354	9.53851611452775	9.38272803638731	9.56540988055461	9.63125981875454	8.88399291907966	9.46807155654864	9.7511722352205	9.68155295912737	9.87271738257231	10.2413502983885	9.76227860227371	10.2380367811695	9.30669101299885	9.41820894184878	9.6075245046286	8.26857404616044	9.4746486466516	7.6166741188992	9.26356529786957	9.43275821593941	9.13129785614107	9.72967834390754	9.28982960597497	9.58179311138932	6.19983346506914	7.68256935464744	7.90626572390536	5.97337418197701	7.00815909635338	8.38335432522283	7.82602072625152	7.27707760493587	7.39184896904316	7.67943222747244	7.79987807931475	8.003401599368	7.77680950467803	6.39335296660285	7.59893632571165	8.57439893981952
GABRA3	6.93394949652378	6.57758436420417	6.90766555929126	6.2225495697736	7.23372014747992	6.98050993757822	6.76103067451703	6.40884560902503	6.85203011219394	8.03716530676468	7.23918274009514	7.25041536357244	6.95186251959119	7.75636718383316	7.04118561411167	7.03012725837731	6.64501362808299	6.77368596055155	6.88798416071508	7.24217334815806	6.94441328682351	7.45102137392933	6.86033959334813	6.87480186255419	6.52373647135831	6.62061280992411	5.42971420999794	4.5167941019328	4.59062290368512	4.89689344797714	6.28503880900003	4.59520481143512	7.34785210062105	5.7715124359242	6.41044543835097	5.25971904417171	6.42483541370545	6.86633128902937	6.70734005139229	6.03809121332729	7.02829950073687	6.68605577391381	7.20373757659479	7.3064863240099	7.08853815244439	6.79575343148097	6.01498376530785	6.53143323880927	6.78228034532908
GABRA4	6.70807507439768	6.81945513022691	6.70579961939739	6.91985590455212	6.72124552690029	6.60777270434276	6.72650132586961	6.98828007854235	6.92919060964074	5.98708089391233	5.60610184704703	5.94227036532669	5.96677824165346	6.4500665374703	6.51524701851315	6.32998708942592	5.99884853009442	6.28696563411238	6.85771435004963	6.48674662036004	6.71595777804913	6.27709880389388	6.02195052692162	6.84539591691958	5.64802103812963	7.06805800120495	2.76343446373462	7.1661650196579	7.26933720518222	7.1310413665065	7.339095277469	7.03607485357245	6.38935933727694	1.99167361340898	1.54275120108169	2.40335206824721	2.3900042025549	6.13638331789859	5.95390699486164	6.76453592531334	6.65441143526061	6.15876741016362	6.19642044534809	6.16834033587517	6.58058914753285	6.04272524013038	2.6388108191363	4.67300749527239	5.521251249369
GABRA5	7.69648914467785	7.23570059107337	7.86329928018055	6.89080408586108	8.43136018221358	8.21880778874395	7.57796660359994	7.47851686196366	10.0780669107728	9.62339512757349	10.0376462941358	9.42663612643987	8.86452873968682	8.4259912559617	8.55804523796851	8.59209862780165	7.48593960641555	8.1039110301785	8.78985256895121	8.26666158085784	7.11104035329083	7.45178473181548	7.98241240797636	8.71319854707334	5.71028565533791	9.34017635484434	3.80098487000874	7.37456773837129	7.8370358452974	8.04123680754017	9.41215669274321	7.27384138053416	9.3248397790391	4.6884612139901	3.02984983731428	4.2056092929697	2.92963100098703	7.91101418357136	5.95339100542266	7.85073485059091	7.95635902838138	7.60033876994388	8.10416236022749	7.80545633194305	7.89703179298786	8.04123636994969	3.33526455406692	5.41423708092127	6.445392560786
GABRB1	7.81946398339786	7.6002269568944	7.9359599177105	7.17929631484455	8.15664425972898	7.95055772540041	7.68987862077287	8.23104443015231	8.17049953603719	7.91746689076684	8.31853067499339	8.21929753124634	7.9825677166145	8.11694834708228	8.20268553896066	8.43177541514978	8.06440503800965	8.5249899527904	8.89702518234996	8.47124592532804	8.60725410376076	8.08320801659369	8.11695759247825	9.06299562317245	7.43594533218498	8.42604026881179	6.23703288488638	7.62566792886391	8.03881094175434	7.56826965503645	8.69994676310054	7.580732293016	7.65765665176927	6.1401193229206	5.94302918277311	6.72454547161029	6.19886415847496	6.58301751277318	7.87685024961141	6.633907526648	6.71136836372053	6.1291748495784	7.1004427269062	7.35260928130041	6.79069842232588	7.26908777854457	5.70206434015013	7.24927566318154	8.25094812313501
GABRB3	8.3936787014785	8.27159245602103	8.476962808898	8.23155186959623	8.64786596784287	8.55235205962716	8.29839022388819	8.53685709649509	10.0354844309842	9.28789723335431	9.41815372957144	9.4661513946874	9.4167851243423	8.63061156562581	8.67025838047135	8.9166102024223	8.61935146457878	8.84860704155485	9.10857970334311	8.97864982119955	8.77446404184832	8.53245825683302	8.42008535808876	8.63257411296623	7.43544685265867	8.8367566459495	6.26327149733444	8.47141684209154	8.36951277370834	8.69430984415962	8.71467361290594	8.39297461855227	9.08526493202474	6.92839562781919	7.57572304295226	6.49312874088539	6.78106320615211	7.93978313008512	8.14575586492933	7.77774173454961	7.93839137180916	7.7615331835938	8.02478757090515	7.79588979901021	8.11385579335223	7.64869313811436	6.35851858172051	6.77210293784566	7.94718078756325
GAD1	7.34721825073865	7.49227900182924	7.3886868582669	7.44999999992305	7.29306617708254	7.41202528501898	7.34023807573868	6.91632794476707	7.6958638935368	6.32238746271492	5.62935358103799	5.64061305562472	6.41877178477101	7.06618339969886	7.24079561589174	7.2613889004379	7.00894962748675	7.40626309045724	8.16848811683758	7.41567626047119	7.13301071589225	8.80112374727377	8.26807296360318	8.28581697198139	8.59264411556029	7.87801615533722	7.6625461311283	7.42739136083958	7.44493578094959	7.43981240018611	8.02482824776442	7.51930784362604	6.86398095184258	5.37415350473088	1.86459731260409	4.38505762154516	4.70937599335592	7.7020749281683	6.53401717014465	6.38476027043423	7.55407889680552	7.21265126758251	7.81551983693838	7.02797360832341	7.80341922099795	6.86945990303082	8.35283934454887	7.9693772322526	7.94081026471333
GHR	4.65512232348758	4.48562225459213	4.98669377662792	4.48394282216617	5.03408638241144	5.11331376869559	4.74054964552894	5.11013927149209	4.97454013298696	5.84484013230065	6.09271744523495	5.34861865496212	5.46562445147009	5.78718587435162	5.23169274582797	5.26986221707392	4.38354356206072	5.33293085985121	5.2646058473003	5.09173796245619	5.29272853583445	5.73126301616554	5.29501559209492	5.9331861515468	5.09534113152709	4.7380275068155	5.51373736393562	4.08199964883005	4.30052609777176	4.28779941192008	5.03001652284231	4.40182428098228	4.17713199457019	5.52305849474241	4.78097806202437	6.04238906642787	5.32333606217307	4.84633387858874	6.21485780138222	5.43706738213544	4.73981936419066	4.83635716433412	5.18394954309595	5.87246201526512	5.28191143686303	4.87370695976885	5.31802042328224	5.83915483804585	5.9601999310742
GJA1	8.33622936072895	8.14791216744554	8.5685324227088	7.7142664887622	8.73089458014049	8.71073873979763	8.27053686035739	10.8612156010565	7.24951798707294	7.73474759751233	6.21854478546747	7.21861665773331	8.79634982884615	7.64648969678791	9.04495942976329	9.75976943466299	9.72501096552515	10.1598806780192	10.0323829757527	9.90722518155151	9.70338099055418	9.92349150847291	10.0668104049395	10.2987200624227	8.58616642731343	8.94024660133252	10.1620727342451	9.15142781626639	9.47772328650831	8.64703099887052	9.57287171420902	8.99693103701809	7.90295939365971	9.89002570195835	9.32741360200956	11.5761175462788	8.50805124030051	8.39995827861972	9.1527936258949	8.28096739315342	8.10722104903579	8.04992844650689	8.50452965978307	8.40670433925132	8.1751376825266	8.27938962310534	8.32970850900101	8.85172019411195	9.97015115743427
GLO1	6.81248002983787	6.77813611807746	6.82139384900397	6.54799623242634	6.84408097794151	6.81807359352906	6.71018232626368	7.00182820452004	6.5919031613302	6.78520308182418	7.16527902574565	7.13811939587481	6.93256336606412	6.71865457476377	6.81778567157381	6.79254876930983	6.68266053579173	6.34241797777359	6.89537533459777	6.61192391220994	6.80605427975966	6.86832117646092	7.06682915460627	6.59165673064422	6.98893514103254	6.57619311849165	6.82890437747856	6.49786335397577	6.51575233489196	6.37506002091727	6.55103770891702	6.46878355580207	7.08204888358386	6.43974865139981	6.30893753468972	6.47415060991478	7.24241449138644	6.59225431099282	6.8352425070455	6.79877811598973	6.61178346691759	6.89512315654319	6.69940276124631	6.76841225690407	6.9427889471017	6.85105286178428	7.03463321581014	6.82717828207608	6.8583414026554
GPR155	9.41260337844276	9.45878708245752	9.52623119733718	9.32600911004936	9.50705833570074	9.46756131068534	9.38976649946102	9.39289146386291	9.73337602563819	8.90159628620608	9.27254612402812	9.76386260030299	9.80215480731691	8.99727765413936	9.37770474304785	8.61575943699068	8.68183173921487	8.52848848664898	9.38496675514994	8.87619194068817	8.55199142279041	8.95644597817152	9.25412109452581	9.62778740627154	8.51367698674362	9.47947647719692	8.76659988862763	10.1581257769683	9.99010758730468	10.0687308928663	9.75427536118602	9.93417572026339	8.87042864258807	8.24294072955558	7.91898402791966	7.32442596731858	9.24589140018645	8.60143449897178	8.99605355912922	8.98872089490818	9.05255526830068	9.00915733890139	8.77314629331845	8.73393102467424	9.13739573547565	8.56169077342301	8.73800642073248	8.94151097773224	8.5455152923792
GPX1	13.5782293058512	13.6507573478029	13.5960361147804	13.6322915595829	13.5855930118321	13.6025682472664	13.5881303743537	13.7304620636383	12.9704028353375	12.7742376661923	12.2350468389788	12.8868106501871	13.1982388116705	13.2910240802488	13.5064955734945	13.2210429092897	13.1304866911042	13.019552720537	13.010665773509	13.2166322573357	13.042195786842	13.5962051275928	13.4590146996053	13.7192340929504	13.4285965611616	13.1462470374412	13.5699819759084	12.9043838887346	12.8259322011459	12.6369319067298	13.0166320174592	12.7232546740183	13.5236913559693	13.6481817901865	13.4740573418257	13.7880374674495	13.932850662377	13.0493931198622	14.0067121148097	13.4449525831354	13.244468589848	12.8122174926853	13.2268867927906	13.1907948113704	13.0755413109566	12.9532283399714	13.6257550133875	13.8601623591366	13.4922001556749
GRIA1	8.57426128423614	8.40272749685078	8.81546833861471	8.20833289141519	9.00277310695868	8.96062744660327	8.61965656272743	8.93389197032791	11.5097394935034	11.0104254706068	10.9039323542449	11.3501668605739	11.54468387632	9.4137005085486	9.20011429138584	9.93198316542905	10.1151658161206	10.1612817787473	9.55746573938565	9.76235691380628	9.9632570204328	10.0152247811702	9.24791877208122	9.94672508961041	8.250565747798	9.06341226004319	6.04337561221669	8.62174268460445	8.57031669655901	9.02717073314964	9.1371992644747	8.86628662643865	9.32582883822571	8.63014231585686	8.61993428829767	6.71394706997943	8.38709609430562	6.12238407732686	8.08300418967562	5.25033826262669	5.65658226785125	5.90230955274911	6.24893157890216	6.82675743292401	6.14219966975466	6.6551954112465	5.40203714246583	7.71337082377033	7.65925422287767
GRIK2	7.566662423818	7.55386856980422	7.7035359489646	7.5033821982858	7.76430532973879	7.79584409490246	7.74265245440299	8.25733534533372	9.08825169193363	7.46986233554428	7.63988796835214	8.07314359682682	8.49471643105786	8.29757911335511	7.8715314958492	8.375798714769	8.13692447996016	8.34854147944246	8.28547307944258	8.56310602209641	8.17089461643521	8.3280870025511	8.38956336873407	8.64179921394177	8.29207925075661	7.98745064354167	6.53117475593256	7.49402526208277	7.32602365162412	7.75768717170745	8.05988858140882	7.79142099633715	8.56301597078511	7.64662927396691	7.71675395643475	6.02216883121174	7.94939524180347	6.74484633982023	7.37517876514936	6.5505739797115	6.77669718472343	6.83742412820406	7.28810929388788	7.85520426136417	7.39039771749429	7.51079856278861	7.00929402889585	7.95103787055834	7.58713801788407
GRIN2A	8.30818382024818	8.41441041698477	8.34547322041166	8.60297339478047	8.26083534807648	8.22758675206619	8.47763816684049	8.29955753952073	9.11732545682946	8.88127738382083	8.17559148504192	8.89274958693054	8.6200895823212	8.46053596853531	8.2986957342725	7.31005583299478	7.93347750445927	7.54538724702983	5.9296665283635	7.37446621445515	8.26556222245759	5.39362102656075	5.99239872888539	5.99614020493922	4.68964023186099	7.11452511722297	6.248119409284	7.02155287433274	6.49990384525759	7.33189614052158	6.35779576262723	7.05144268161415	7.69145276033082	6.67983884564402	5.99771704232813	6.14403005535636	6.69547651178303	7.35305722257351	6.60270715656041	8.67839880263865	7.02130740918752	7.62090088322223	6.75472925276274	6.93757960105729	7.09320134845426	6.92841017110806	4.84775759779608	5.56233464191395	5.19385035989869
GRM8	4.64365557160182	4.76757392641615	4.99511268932087	4.67546718579524	4.7150361631535	4.66541774772478	4.87776244505085	4.57216254361595	2.63013052765893	2.28023725802653	1.39042346861827	1.39321052173569	2.17309502847636	6.2663391226036	5.21642345831231	3.98945740369729	3.63725040910832	3.54032612089393	5.14943838424656	3.61013769173929	2.65763975114983	4.80694041639844	3.32383438858082	5.47152926099017	3.24070560525365	4.31870904492424	2.46153352095806	4.86549577167254	4.60095861768275	5.19312990787604	3.81044533570454	4.44334535382838	2.55821672650312	2.14955902115886	3.41061583945886	2.09994051454158	1.97101505572722	1.67788679721184	4.78685545497016	1.82864360230863	2.11388388998933	1.78257109903112	2.79279688304102	3.25825070204596	3.60091568201879	2.20855827221674	5.61357513122611	3.9621029480213	3.46076460898877
GSTM1	7.4775294446757	7.49538454654271	7.60161448093273	7.36337739015498	7.5431539835323	7.65169571896377	7.58143957555156	8.09225996476878	7.37386575229412	7.30332290940568	7.11371889788757	7.0909078302633	7.897016575344	7.4657600425493	7.75895980291657	8.35944188917186	8.42137430270764	8.3425754529047	8.63599562390757	8.4827511424245	8.19970768862273	8.81481683280444	8.49464283567778	8.82140574624601	8.03512374176809	8.5363036701841	8.00881726298537	8.41247470581753	8.39207498551767	8.44518597127551	8.7313840749473	8.32873015324966	7.6832012756324	8.15972984709657	8.6028418580031	9.36646442084539	7.3145015065289	6.87447191909227	7.8890658602764	6.57955391889306	6.85183505377436	6.69987714012228	7.08324121316334	7.33951998242677	7.01617315177306	7.11980036015475	7.52472765554576	7.84225393318327	8.32068670072653
GSTP1	12.9029017574895	12.8987561459546	12.9112980476901	12.8716330309276	12.9759676466752	12.987892634668	12.8528453249903	13.6720560534616	12.2953052900747	12.4949160667866	12.5024363534615	12.5855740110803	13.0343726386072	12.731564283525	12.9508967231366	13.0611972467346	13.0415597434197	12.9302886752355	13.2421617016512	13.1182082208135	13.0688033292821	13.7107318378298	13.6678812987955	13.7640532097438	13.1105718711103	12.9838381872817	14.1320044182672	13.1472199172596	13.2474430306568	12.8071765994957	13.0344922886891	13.2810866860533	13.421802144018	13.5452836364521	13.8483704527515	14.3904716044885	13.9473712484085	13.2466205149843	13.9123488322446	13.9231531867359	13.4164261646298	13.6734441874685	13.2931806336543	13.470840726003	13.5695763174007	13.2011815283366	13.9347706565597	14.2484706788499	13.5430285744918
GZMB	4.79822679048194	4.76209500622429	4.63585418356081	4.76710278679643	4.71780123532502	4.59318573781539	4.70637295088348	5.03471889172729	4.43645689895573	4.93104652425602	4.90607251799148	5.14044107056501	5.42950819428246	5.08873235513754	4.64629998827522	5.0127808076844	5.23723336867005	5.17960980036636	4.521857055351	5.26908403951947	5.2502890757691	4.95838766518321	5.46272720379026	4.94110788066858	4.9418677010247	4.60945985697484	5.23142151195789	5.25073613676468	4.98671779856013	5.2186679222309	4.76533184928557	5.14593890251726	5.15164037491688	5.24832457263152	4.41607644805898	5.10612766905073	5.94310976758742	5.58598814649644	5.77513970339062	5.46362628898318	5.35927228042223	5.69200924836281	5.38916197170425	5.12946056142026	5.21425505051061	5.29845002651306	5.7183514757753	5.89253017647248	5.52543505737426
HDLBP	9.26424100788205	9.27845310330481	9.3123215402894	9.1665937300608	9.32601340902622	9.24122916356879	9.19492292731499	9.56070107169026	9.29805949600425	9.42384600916449	9.47709591616777	9.48880321664146	9.3789938193022	9.13732840626732	9.38007169374929	8.83087688072249	9.24902066477654	9.02706597944857	9.05937758792909	8.99332200497628	9.44392672835139	8.9294896124001	9.4014207861766	9.08549506215019	9.06501910010039	9.07635257558694	9.65212826130587	9.41798439844199	9.48740992818186	9.23000761369514	9.24399749122342	9.52467277514186	9.58387928840344	8.81462150208068	8.52478427399731	9.15077833281237	9.45012477888368	9.1587018090303	9.64060224561045	9.71528235731334	9.52541627082334	9.63567496213433	9.3175982901915	9.34912891266312	9.46760653008133	9.2381795074479	9.52907198193499	9.42790693020342	8.28244382208216
HLA-A	8.69000002267997	8.66970978846778	8.70899407593014	8.67071770370692	8.77090329650769	8.74697804443062	8.62242132183364	9.61297703981909	7.52317271156587	8.52147233363691	8.24602053342388	8.6070159234798	8.63658619265298	8.80993041266877	8.84456806252568	8.77157825262685	8.73831093666314	8.63228249042327	8.795055569779	8.9869487215653	8.88825858648415	9.07868659868882	9.33771532482026	9.14863607393485	8.88721498375548	8.81499614491247	9.73385825586459	9.08102462191991	9.09243584524252	8.71757308735485	8.93758245913577	9.07864483640805	8.6261209268461	9.19741934154746	9.0556729164603	9.42748752233856	9.63921119399733	8.973976631168	9.2017597119516	8.95700476113849	9.1069473010287	9.2541196074022	8.73881967289787	8.47893425842095	8.77084413069652	8.59488306305335	9.53104226895058	9.71028056216556	9.36266915374474
HLA-DRB1	8.25679681068272	8.30163836539376	8.25212868966616	8.19152849317497	8.27975954083037	8.32128125181851	8.23165651393033	8.2684877201206	8.46486831292981	8.0817314527395	7.81758545811947	8.04601104789792	8.33779109344013	8.3994692253757	8.54428235059918	8.42218419314497	8.4538795837802	8.49695225060526	8.26561260527867	8.739633982892	8.60368165700091	9.20634366806829	9.01589572551836	9.20081831430108	8.79420832488688	8.48365859308474	9.50118216005099	8.78910328831727	8.56788657892435	8.46287138147322	8.20487224597893	8.57512704403631	8.62329270948056	9.63450152985793	9.55311837764136	10.6325588437087	9.48085141758061	8.43266557981463	8.67131910586532	8.46582690273674	8.51481013329558	8.53588601363507	8.34031652161237	8.07090011392993	8.40618835079977	8.11009465810828	9.40060068235728	9.67552463368935	9.15982259274347
HOXD11	2.42640791220813	2.32984791567669	2.32673212983478	2.44137364600616	2.50915624694785	2.36044672415735	2.53747266609464	1.25710133366569	2.69133308278579	2.4084289367418	2.70211036833263	2.75862858447268	2.69098118753596	2.67811081485297	2.669642543248	2.67720134356876	2.80565610290591	3.0917291039425	2.54646245038744	3.22339643692396	2.87714623359013	2.61470437479863	2.94017189188549	2.29734291967621	2.63217604532089	2.30415296498413	2.79497640246414	2.62203300188974	2.31891358654947	2.97620587831686	2.54621435867201	2.52941972647124	2.76946997164495	3.21294637806465	1.68153811931006	4.12938346976966	2.70326758019881	2.95151301000296	2.6525928927545	2.6080261789566	2.6109365203046	3.13481519231428	2.7899579361886	2.88634162019209	2.47649975657531	2.92891691382924	2.79535118032801	3.19780636274181	3.35136255260211
HRAS	8.8598925320855	8.76908391673511	8.87106395624017	8.50992545759068	8.97844628267847	8.88589818166816	8.70445396565609	9.03311321096945	8.00701252749584	8.7652167576181	8.56102181426787	8.34576176744243	8.32850171144688	8.59885027097693	8.88534994544671	8.09308125404323	7.90831794701966	7.85888752830102	8.20297301963172	7.99842326797407	8.69900514347333	8.34131433903317	8.79930454634174	8.61572471806701	8.85465234454876	8.70634894232689	8.8796571541144	9.37045784595974	9.43019300710284	8.81228468372839	8.91225372918311	9.21780940620202	8.55406924140781	7.48827528769283	7.74557739675734	7.55028074951537	8.77548855708696	8.26916292209304	8.969871369309	8.52977183082039	8.56758839501825	8.59143898661814	8.56213747791098	8.63091621579361	8.72206807652466	8.45891443796495	8.57217059031575	8.76024966509824	8.36818447639704
HTR1B	4.03705667653527	4.0621278230329	3.98603530024599	4.23034018296596	3.98570121525363	4.00004587350985	4.31676030640272	3.30041645629821	4.29919224319059	4.04131919025999	4.25867549086653	4.43318848134937	4.30300682826339	4.17928565655435	4.07447623427267	4.16564224347739	4.73326172231884	4.47343268626855	4.52616594621127	4.17752701777313	4.48504159779035	4.40987699006833	5.13251400777614	4.39878755806721	3.93397244804958	4.62935330943959	4.269480967667	4.5968060469138	4.40848315684093	5.05324549925177	4.90910515150174	4.55212055560593	4.63006669569238	4.55857428333988	3.29252247382205	4.7006209926436	4.54994819592497	4.61537483196661	4.41802653199456	5.10330671462271	4.75221821289706	4.83123813992845	4.60007887091169	4.54658104175036	4.80887431426308	4.63257778265908	4.60444114632325	4.73359071447522	5.25657859498279
HTR1D	1.61718811115413	1.75979438532853	1.85036292640619	1.86475817644222	1.68673583000879	1.77820540779591	1.79184023156332	1.582434288868	1.69437243988147	1.87649881182666	1.80774860488791	1.8385174862989	2.19246747158243	1.85621026195003	2.00053925614966	3.20705166901231	2.40083850954282	2.80713130702259	5.63062469198536	3.21833389149061	1.95207581798406	2.52499094346874	3.80564071801953	5.96942622516225	2.21761613554983	5.34766083474741	1.78062682523991	4.58378278916655	4.49598346836019	5.22759181143063	5.11142084767999	4.22778057966642	1.91465570684092	2.33383181656785	1.92142524699854	2.51384861125867	1.90043753599235	1.95787449951019	1.8676821123708	1.94700292440327	1.97968658225325	1.85899951818604	2.01655892096745	1.60796799894615	2.12333271180544	2.23773282906968	1.91081094455656	2.14752672898607	2.72872379686128
HTR2A	8.95131571843705	9.0096957118076	9.05596905273619	9.19888562852917	8.98173427101698	8.9104429414972	9.13158176333225	9.08942886072407	5.34146307026053	8.47338345709316	6.75598349710284	6.6068492815365	6.32018369820737	7.39336495764901	8.57021035068649	6.27556263669726	6.97671234460473	7.24998371296799	5.18628656292528	7.10101778094957	8.85623424798029	5.24042505108604	6.30524336476289	7.1527120424198	7.30397412118832	7.09298613471198	5.09662373836638	5.25789345133606	5.92433135741549	4.99479882544669	6.55144150871891	4.55980609745038	8.26882819821391	4.07973342708864	6.00099578100047	5.75777656418648	5.3579489104578	6.41550494616674	5.48717820401836	5.35048313428849	6.21955533263533	5.78138634248026	6.91289449103134	6.07901870098905	6.4459331873313	6.12978399957962	7.5047587391819	6.32419598163653	6.67406654872511
HTR3A	6.33981128263592	6.3716069571806	6.32073905189462	6.36923805080339	6.28486534098517	6.22661363074522	6.57160933022271	5.88050437314703	6.82716215950248	7.18321472729342	7.14962928576852	7.44813123385981	7.49045620264921	6.91828205473537	6.5085732602101	6.98202037112036	7.12159748299037	7.32611068689752	6.8869352171489	6.93478685280661	6.99755764275939	6.83281210535115	7.46578266883374	6.18433502610039	6.68175459799809	6.54440155322443	6.87707542891179	6.59909291475292	6.46670263674787	6.94054889567357	6.62566056612939	6.60933843671764	6.94172671632344	6.23640837930258	6.45949564547394	7.20492295046143	7.25629526063745	7.11257071820907	7.26903885744615	7.17566619733863	6.9941414299421	7.11846685556424	7.06031860737822	6.79579370173252	6.86147164058787	6.94562119376181	7.17179456965549	7.23801874125351	6.82032232776214
HTR3C	3.21417532566787	3.2186597275108	3.09151693719712	3.24719431734881	3.0134768681044	3.17409530767393	3.28371725192291	2.52205310797305	2.97046031888893	3.98990483367407	3.5731786850773	3.63842512763481	4.37747314374786	3.87856726907886	3.19614389587991	4.22318287735363	3.79814811511957	4.06280325416817	3.43528394867642	4.31797725814784	4.29599537790536	3.77593828677614	4.56785693191496	3.0674904102649	3.60876947091176	3.47026405115134	3.65096101408654	3.71149912810354	3.22166111156677	4.20355545650072	3.53848941120392	3.61360451403015	3.79110448980543	4.02040598191813	2.030327048979	3.87487659645806	4.42185423159301	4.5196447240137	4.1901058021381	4.23920078789811	4.13690572603063	4.38693699308555	4.27328636759316	4.29284027577011	3.85915265493402	4.12060455115521	4.13088776072129	4.37905794457348	3.96590050641558
HTR5A	6.71180053033204	6.81055754871474	6.67825075369726	6.65597789551153	6.66444008143486	6.48979876763964	6.6494278649219	7.13504299640627	5.30886281252243	5.21137510896405	5.14141014934844	5.03716211877706	4.57438777497924	6.36342773342268	6.59500497980075	5.74515109854242	5.35536073061021	5.19497444937691	5.47066372885928	5.64760003347336	5.14958837434724	5.17744792066761	5.62564091305364	5.57774953415966	6.78452924152677	5.95998263292251	3.85703999610879	5.30955620038462	5.48542189164785	5.05775364517435	5.38218166371227	5.19863515014874	5.94914001705924	4.36900756390266	4.93467326979601	3.0764028953389	5.07489238071499	5.71138151156541	5.22879882659031	5.54233779647492	5.78411732940522	5.32009190177919	5.72580363109807	5.8225528031364	5.77017170737039	5.80885726085888	4.71366715305896	5.46919405051255	5.75864250436293
IGF1	7.46041794516912	7.34714698666986	7.48765632697014	7.12869247696395	7.53757594113353	7.50199935701188	7.50631443012785	7.53906768016197	7.47570519944726	7.40929964775248	6.79744026949131	8.30498364985252	9.3526771380615	7.56654795085243	7.55885013227605	7.6894551578797	7.81025024041068	8.12109757362583	7.06233622967934	7.65001052748495	7.96425397445801	6.63542125345809	7.4849402945045	6.85958669834559	8.3093918055593	6.96674923610838	7.48078086988687	6.57654219878563	6.4492337324984	6.72647956064801	6.6102472382261	6.27831412109175	7.42861701554001	6.10815197281919	5.56444485056324	6.27126517374645	6.08514879861283	7.57988613780478	7.1177355224236	7.17470979754965	7.3466375560987	7.05719607086532	7.65721570830977	7.18890462883057	7.43818844139861	6.69991489582351	8.03815003382738	7.48018850099453	5.74705921240309
IGF2	9.33307475064711	9.38581173665136	9.24230899817554	9.33070909052635	9.31552386761571	9.42898902692372	9.53452818956912	10.1337920893901	7.86646526899769	9.5933377351185	9.15186567519639	9.16660348857458	9.37892418845605	9.320345611937	9.41146763225402	8.96554310273428	9.54122773587384	9.04001844691081	8.52414402580993	9.43465827106502	9.14383590149374	10.0704946869817	10.1975684454798	9.27441379772724	9.57793821253169	9.24213006119251	10.9325165789669	10.5254353147502	10.1676279122372	10.2121985295236	9.68126208674003	10.4700271851227	9.92574978735351	10.5349023705218	10.6177687407315	10.2422392921509	10.9628661949991	10.1467684419027	10.404384033633	10.2595570019373	9.95196381162194	10.1553099522763	9.92027540276902	9.70463882984144	9.93784641827565	9.83939523868415	10.6956596582194	11.0107366526804	9.65627276708529
IGFBP3	6.49332265056771	6.45930966455411	6.48783202643636	6.68232460887574	6.52460125164909	6.65155593888518	6.530269907826	6.49417924015437	8.47641007640098	6.29371842260406	8.30347294173249	7.0670093111532	6.80602386644262	7.41629267181918	6.91473452038527	7.70320289204688	5.75032513765442	6.66201150849935	5.59837962165893	6.68239652008382	5.67020699101747	6.33753167598705	5.62247775842009	5.58048841425803	5.78963979174533	6.45811172563342	4.22253034925319	3.92068198270975	3.64032985934263	3.82260999868265	3.85189544011501	3.80143001632658	5.91865941721004	3.40670748093576	4.27380413632141	4.24868543630619	6.3127144020157	6.34878169780774	7.4138216699535	5.20127272927594	5.58211496232907	5.50050435044372	5.15670465640846	5.62614066801139	5.46112937020984	4.87622627534282	5.1757466957291	6.15014118330845	6.26049843760641
IL15	1.63918825712915	1.71659630835674	1.76430389196756	1.68350954065144	1.76048775513269	1.84237249594629	1.7024951436355	1.34452264365761	1.58417627440737	2.15797970419586	2.4117629043847	1.52936567570403	1.59698744915399	1.91720187264279	1.74183099964488	1.94260508295371	1.76449479519413	1.8094149485527	2.15786801610606	1.73917206319412	1.77747613341962	2.4441552850644	3.9778304188134	2.36963809147864	5.08735873842341	3.43213981200418	2.90889814165288	2.0301967178979	2.16379214792301	2.30139936393248	2.34490048868012	2.43780126949746	1.97457626727529	2.92694717998911	3.1187932817981	2.61733383435359	2.47370773962271	1.60566478696826	2.12936721438247	2.65267038100333	1.68309513243324	1.8289516763516	1.82549211212752	2.30528552119709	1.7988438962207	2.30588607857458	2.10194286087177	2.25809600857738	2.87849224577432
IMMP2L	6.21276119976841	6.15595114368196	6.22942173949138	6.13987432179823	6.28126598907348	6.25568219362345	6.09845849208903	6.0207851631547	6.4511159239329	6.44667146610869	6.07513543187753	5.99496894680688	6.24531651935616	6.19457985815898	6.30949906628146	6.16365040595303	5.96028927812551	5.97123441349475	6.2036363349865	6.08723884229822	6.25714395469011	6.00985026130356	6.3202282189952	6.31867749017095	6.20762509602295	6.08866324083439	6.09851973399359	6.18232792480922	6.4779490690086	6.01421167330167	6.41209932058566	6.22397679703773	6.03765049840587	5.67323841339592	6.29818467804349	6.20292040569361	6.05684800447446	5.84343212288399	6.18681747398957	5.62117363769365	5.63411004872981	5.62979958843812	5.62920324101613	5.79358582416212	5.83875167456119	5.57285591958511	6.46907575647535	6.17112086325926	5.91988399691241
INPP1	6.95402030450541	6.99424706547937	6.9617653283101	7.0990934544852	6.96317325843713	6.85637072549319	7.06204645146139	7.47183951442038	7.08026767593551	7.446490270044	7.69639540297909	8.19636691844342	8.27495827857787	7.29646832430071	7.07851508415117	7.4094017116942	7.74265972704741	7.64289501720437	7.19460678530942	7.28830416648781	7.54821246048113	7.76400559960784	7.64779938469843	7.43009291142078	7.63948987387834	7.24389417803431	8.20326740896579	7.11589778548584	7.2585299934734	7.11939316360563	7.25519758490748	7.3728725626802	7.66369792517152	7.65474788496002	7.47720454220363	7.22463729900005	7.85251926752986	7.18055445938643	7.55727365313581	7.51311134015325	7.18088536076918	7.38131831120297	7.23554550196362	7.25608206968118	7.42558203664552	7.18889595953195	8.22689892850777	8.06252122026604	7.4250448895027
ITGA4	3.61210010636158	3.60245546692785	3.61754209568603	3.69321266908066	3.61366566795663	3.57552085062996	3.71920955782825	4.26034607916163	3.50986361974386	6.64177123908762	9.44123717490033	8.34813493441731	7.78774531378625	6.04774304127714	3.34323361841051	4.30576738585513	3.48504405297275	3.80555856165537	3.43445865116191	4.26079717020923	2.99046988391431	3.23024565246017	2.54027236374493	3.05664478199238	2.4457924239855	2.21217670691291	3.00932219076929	2.69694040238341	2.69967468656413	2.45880873092382	2.54954918268846	2.65908551025195	2.18016557386404	2.74477601696426	1.82051822695614	3.29368702573526	2.71778630645315	5.18590396196567	2.73376713584386	6.09218719956994	6.19730501379804	6.0295713505035	5.66425957792351	5.43718364535434	5.80350824837418	4.64195754980934	3.23760850105837	2.53228115890088	2.81745545234438
ITGB3	2.56324807601783	2.42156551720947	2.47913937189097	2.84829834295329	2.62417900570139	2.66877996218211	2.3520151585315	2.55800660294454	2.18179455559241	2.44480320553362	2.36245695921433	1.88898100274795	2.54196551200922	2.35388502521337	2.65924397159556	2.57374851159114	2.15148312371944	2.79476054745567	2.58729783676618	2.67431002687081	2.74227925675916	3.5385035744695	2.48240847427768	3.4462206992568	2.43426558912249	2.31993334628464	3.75437242150937	2.95509194783384	3.30334024300052	2.85491561362776	2.79187387863896	3.60341481741953	2.66567066088086	3.29964199886023	3.79925169791966	4.23630667709355	3.81215318372823	3.13279825220515	3.22289039520984	2.42637653455706	2.93024153905972	2.59174984572493	3.20841935066992	3.3004131316756	3.17574475535802	2.55183567287199	2.91132852285209	4.0179595721396	3.40845354853527
JAKMIP1	9.24140258988146	9.26981711835989	9.26527511016613	9.20602704907102	9.33905863071891	9.22553561630704	9.18461490654041	9.77687657655046	10.0510084066392	10.0175560939814	10.0462100127874	9.99486386155069	9.95602207159166	9.75940472184765	9.44606968494296	9.52655734819614	10.030388714627	9.74315533321049	9.55832446563909	9.62167446343999	9.93414078340316	9.37392670968908	9.66204833875087	9.96156606832596	9.23432041550874	9.73760473565296	7.85122577467275	10.0526402117833	9.88482235893781	10.2012630851475	9.73043780176678	10.0988693236624	10.0359619348512	8.38293581989056	8.09477552936755	7.8797520886834	8.82634997811272	8.66266402892343	9.03132970086668	8.44638283104999	8.65685224873471	8.85931360038346	8.97112049838586	8.75531912950072	8.93843069079256	8.72679555791655	8.06773451420191	8.47037111139414	8.4460691480832
JMJD1C	8.7267399690994	8.83607582435045	8.78615640587186	8.95632367731139	8.72199551871177	8.79629274168398	8.84732201679802	9.13364767416398	9.52119632098379	9.21273654771685	8.71747025085463	8.92505792249653	9.05640139930029	8.87018914092688	8.84361131266319	8.96070662742293	8.91319640362126	8.97265830302642	8.75893592442958	8.90888266659255	8.97045790760966	9.22150516031015	8.90400197125702	9.12998849213258	8.52175753703953	8.71871918881728	9.38072146436978	9.07337892553756	9.06756439236769	9.00993824423403	8.92515379245507	9.284499203621	9.26389105077419	9.01391052240755	9.14992359701448	9.00206064628461	8.99247749051063	8.91638607114899	9.23452030687947	9.31134906934903	8.81748125962309	8.92385699245546	8.84874210459876	8.8156385185942	9.05599119706766	8.73201709603488	9.08614499858441	9.12335274061821	8.8644875443223
KCNMA1	6.51573484747619	6.61179724542287	6.55969697498567	6.63720949137835	6.60678263534877	6.51179297411947	6.73759312113607	7.13868610883346	6.6680930483236	5.83104848814362	6.52752478040725	6.34116003701655	6.16838772830804	6.36408327727246	6.44053583791037	6.15166904399068	6.35261849172557	6.3353972349328	5.7287750812635	6.02069136839351	6.26354414076368	5.23907551251068	4.80894541633053	5.68181111345238	5.28936445041084	5.8619270052707	3.84295050055229	5.49130686727741	5.54477121454533	5.54259523954057	5.70215149407379	5.37377832105541	6.38999183338508	5.24218576754804	7.36944047486233	4.31748748561027	4.72355567358039	5.36519002223001	5.92285258947756	4.66783168293268	5.86335468105618	5.62297331989426	6.08734425987814	5.71546476170165	5.94992957739588	5.84925627264118	5.00652654693137	5.04436537393037	5.01460383194707
KDM5C	6.96289471274925	7.13469967176841	7.03653722184128	7.22319710038035	6.92798736489603	7.02728482010345	7.13951686838104	7.56028947438636	7.67705033297121	6.80882999996799	6.69462817332623	6.85806121559214	6.87429646921518	6.97594337171203	6.93136075022261	6.7884545394582	6.89358479261038	6.70244256327232	7.09370654352778	7.00396737612415	7.04645591283725	7.65492826355064	7.53558047998564	7.29953591900184	6.73296842573929	6.9338860447242	7.61335970693242	7.03519817750539	7.1973900454907	6.96942947484502	7.12851541527895	7.27858983083475	7.54025710675947	7.5757610898778	7.6893590170924	6.91221402162863	7.45670298525047	6.8190572369917	7.13011773879007	7.05870936410184	6.93846204579122	7.05257007205643	6.85979327587985	6.81711915279353	7.09716713288418	6.81101684426131	7.44532497803128	7.59871511353511	6.8548309100081
LAMB1	8.27705661684398	8.13260824333757	8.34386499264583	7.92912260630784	8.49229962884124	8.29772123795317	8.06851040144597	9.05912380513045	10.2404007732123	8.02742868870712	7.53377395273248	7.84512166037941	8.20781821588058	7.32983310820275	7.82573303776465	8.69451185304084	8.84506147317929	8.75600438470278	9.39633275063473	8.28674980789437	8.81526690200973	7.80202421455335	7.37820083768242	8.80793703928766	6.16474512895526	8.00629070113446	5.79494997562451	8.62636846216397	8.34713386455484	8.43617976705767	8.44883332147865	8.24594645630745	7.51010667705314	6.25075617016988	7.02379594997794	5.66354984028018	5.06476940292802	9.23615307612465	8.9674949452988	9.16293021124801	9.61745019781349	8.78738057041473	9.10833437278209	8.77674739241508	9.12689504807785	8.26331504011184	7.46194609248819	7.21572265540237	6.54851940478566
LASP1	8.63356968460062	8.65402286963127	8.69007415863763	8.63162988802166	8.7126957072656	8.70454210778399	8.62094053392816	9.22291447509637	9.01877809812936	8.17038826771203	8.0510610756906	8.42618580565049	8.59680708497862	8.25143754586132	8.65959913978141	8.09045564542112	8.7794077595328	8.65377081555234	8.41264415820273	8.52015346872322	8.86472484420529	8.31402454332647	8.45962692314591	8.9000449657352	8.3880108884539	8.42669596701471	8.10873782807429	8.25643460552617	8.22691661107695	8.06887136860152	8.31400012278034	8.24276024840982	8.5854157315303	7.80908062698985	8.13539350470301	7.8703302176978	8.55933232960762	8.78037803343785	9.12958595875964	8.66066363709755	8.90726049308531	8.75839047839101	8.86813976932494	8.91440711003228	8.60369727593736	8.78921449035503	7.822966707359	8.19611628240902	7.94027466994204
LZTR1	6.77176549456321	6.68033045938663	6.71557205571828	6.59742913338583	6.8476245895913	6.72607643935846	6.61519971014842	6.92518040406919	6.39053553429872	6.16417753762407	6.37013446810272	6.46339383298611	6.49180492991928	6.26501681677265	6.58146868984871	5.93492050005759	6.30302364925229	6.01391049576829	6.23339096899713	6.11169233597603	6.47770480485142	6.12351016031681	6.54847963813897	6.40279307283557	6.29091307960012	6.10842025110061	6.80868293632001	6.23112983654716	6.27038053421642	6.03178679001455	5.90696539124511	6.20337088842558	6.75419590495517	5.74938511170914	4.99026976697341	5.85946193222776	6.81898480251935	6.38453437246617	6.92328908196355	6.77279809009903	6.83544043471609	6.88768587414603	6.5718877671833	6.6841773107223	6.51314861042851	6.52236692710755	6.83289866183053	6.85014490342579	5.84384628317949
MACROD2	8.80418758308774	8.7007699750435	8.9323863999478	8.54800932280006	9.04282177315031	8.94915353889461	8.72969839423251	8.91423902312245	8.85093957316963	9.74215715510342	8.87664398185616	9.25464267633281	9.24491177228608	9.34915551967203	9.24173638783747	9.59837930563324	9.5775609727855	9.6137315148002	9.8683388902511	9.59045971417003	9.63520941158238	9.12732061426172	9.74151368904635	10.2924783588103	8.88807102030406	10.3413034019096	8.6515510953513	10.2595652217588	10.286956388578	10.4354281941362	10.5312766432084	10.2992228758597	9.10636513263523	9.39374860169355	9.12115543714762	7.44281033024146	9.24332691063806	8.94513446947826	8.95197628047914	10.3339374974807	9.25741714267325	9.53957578943809	9.26595417920673	9.41995370936611	9.91386761899086	9.18713138441662	8.32874874736961	8.68608483348388	8.61374978308312
MAGEL2	7.72072816413212	7.90024738822627	7.6401928799494	7.89427929435255	7.5498653111398	7.56344766263185	7.76525010612746	7.72991719250427	7.74527987678368	7.06187943290818	6.87034357682996	8.59407293367578	8.41920309669761	8.31516029272257	7.53453497679789	8.15967095587499	8.03307455143173	7.71106982782249	10.1394903304264	8.39891719461162	7.66973211777321	9.70473254111042	9.63123688637755	10.371496425222	9.22879877140334	8.18312590621946	6.99225099579233	6.99918376339532	7.64146576078494	7.08511515284875	9.38315689625711	6.96160233142701	8.06189992019884	7.56825773868843	7.7479137595458	6.76725932844228	8.60700267429148	8.58294652325369	9.40218784287303	8.89826703494635	8.90055287074997	9.13186614437296	8.73304782555777	8.80428300372135	8.82960078722095	8.64045281336678	7.95110355695138	8.95171550381825	9.49605843742319
MAOA	7.58106342811335	7.55141721373337	7.65188506107778	7.52091054170425	7.71509713640158	7.73138453307741	7.63010525463133	8.25902955953109	7.41518760590406	8.70381594673903	8.39759416118321	7.87600608856222	7.85791384003195	7.98646727719288	7.89375288157786	8.85365924824049	8.32501691506378	8.51474655204176	8.69716429690049	8.68736155015877	8.38569915056645	8.50754937534294	8.7418491229663	8.73624312123428	7.60909885512907	7.92985347841678	8.97001193519561	7.63061759299466	7.74797136109582	7.83004425583062	8.01626711440681	7.90550165564593	7.63533342287583	8.85495282964873	9.39879542759872	7.97030736594158	8.56785355646038	8.44090845451741	8.61746768415929	8.11747553159938	8.65933538675559	8.43045536170231	8.45104832719451	8.63030796811334	8.57565569340345	8.25826986651369	7.69521025110429	8.32202604536312	8.80259732967829
MAOB	6.44196832694592	6.26707612387033	6.40210569966431	6.03274266378124	6.56657213588361	6.49169134498893	6.48831839511461	6.87392205548413	8.12872289598304	6.87064443452981	6.64124728179343	6.15081235666082	6.70295676312708	7.04987601426098	6.6983698146819	7.40862790059736	7.06279981741378	7.20682272332947	7.40421778200048	7.37715712592388	7.08141770705447	6.73580204712508	7.70993670398739	7.6530037668596	7.64454540913054	7.43257954217909	7.41359767634971	7.14679718869663	7.11344745594168	7.2265478286221	7.81323473887461	6.90483230382272	6.37725302160938	7.87706732412665	8.4228760440541	9.68779883959454	8.17993187741102	7.05537318208434	7.63629476807299	6.50641994889322	6.81280788496807	6.87234915088903	7.36032412392883	7.78629286112037	7.44588437775773	7.4493114363541	6.91472703070701	7.60784802732683	8.27029904438765
MARK1	8.47791641054758	8.42063383098139	8.47251878510648	8.43628265840314	8.5738931394937	8.48390943017017	8.48402618201693	8.74654306099057	8.62908280023907	8.33185121865796	8.8638106503113	8.99917491182037	9.07014400195716	8.74212514059869	8.5575371121431	8.26205542518673	8.51551556470881	8.77748058067641	8.61139579071766	8.57611913680173	8.82930850108332	8.48314521005259	8.73705208991172	8.48503982258635	8.64670179049276	8.27819810574327	7.93201248268196	7.62560998403985	7.5961069736644	7.7883386454474	8.03368547353248	7.65049967340708	8.88488808357809	8.35394931040415	8.29095724583386	7.63998462221751	8.87814402204055	8.32477563594975	8.72554534365521	8.85269387461195	8.5072676712205	8.5697677612938	8.72594135278333	8.66425391336866	8.79282171027932	8.54385779641744	8.12547904625082	8.37596713932507	8.12225873312887
MBD3	9.55244795612797	9.70193702077365	9.54625213021512	9.76780885204461	9.50166160575436	9.52637169851904	9.60071456015321	9.97260547077747	8.90339110205282	9.32442685778165	9.09377085000852	9.15257565929847	9.33166647341863	9.15078926515953	9.47092399847335	8.6159864052639	9.42511775742039	8.94200061479076	8.95426134501217	9.0192363546076	9.65698394508058	9.01605207007772	9.21222749460053	9.3237896085354	8.86225245488436	8.92386144263947	9.46598278107101	9.18788289431127	9.18375273321954	8.99568484641306	8.84276880498734	9.37089767084898	9.66206474850068	8.58937026703007	8.56534712777899	8.64336209223367	9.21150551947697	9.18966171813767	9.63842636105482	9.43769326545262	9.3690052452943	9.39316421089868	9.1976590803223	9.14410770658962	9.17041342778352	9.00154743101199	9.24288573717979	9.44363014120906	8.16699538028888
MBD4	8.11676237153497	8.1306592987347	8.14520552102434	8.09578166819416	8.20722925572122	8.03680650679643	8.0056821324481	8.59218841229516	8.35672710134863	8.50696640615904	8.02386311036398	8.17518645117031	7.93741411098232	8.07740155730366	8.1574119931493	8.05747973328704	8.25557239614728	8.15811980060372	8.25048975965667	7.95496960573041	8.40574993205593	8.09314003106904	8.15717885321904	8.26402344889173	7.74135309199634	8.05787268249624	8.44171729926316	8.08379953186085	8.14259344307333	8.02995223494523	8.10731989254811	8.14831420686042	8.40681424707252	7.61236342844826	7.63281519145253	7.53252157460881	8.26724473475099	7.80176203146534	8.19340563608553	7.99435487506064	8.00738723323477	8.125324896047	7.8909787490129	7.97654847309831	8.12194148021524	7.79337356684197	8.45357045489482	8.42409638929667	7.9947251721353
MCC	4.21050244946232	4.21540903698479	4.20345326680643	4.22980914587495	4.3387963325365	4.31573213296824	4.39695375636152	5.83177056906505	3.55726528604833	3.42802641543568	4.03601923636314	4.44460391244285	4.74999855943538	3.43909774903813	4.26268025146102	4.49022284061021	3.6292327592877	4.11719850387121	4.00871372360994	4.29225387658132	3.61126772469025	4.81985465197316	5.01875339224616	4.86042553406942	5.00950456740395	3.75982504537614	5.23133210321207	3.85903585463239	4.11368758354336	3.4844364135386	4.29217322519643	4.00621602781127	3.1182185077303	5.02448472309489	5.12901575685413	4.81371896617335	4.59491818861304	4.26562254892949	4.48874262348254	4.80797179111764	3.9366833252554	4.06363732865334	4.42242703163183	4.1708591784354	4.47838699705367	4.27513239571605	3.92173356509847	4.84205090534541	5.21763160584352
MECP2	8.50233074130132	8.5893631890326	8.54365536018828	8.75714400971452	8.56321271775704	8.60960137868253	8.66066527629713	9.13707650605079	9.51919522590308	8.73396054257424	8.88794340777988	8.99407302433466	9.09109474393826	8.54213517505135	8.62676051728391	8.66829068465454	9.24505024978438	9.07479319764323	8.68917792823509	8.9660342985714	8.99324530359011	9.3086521872459	8.99082045186288	9.43779970579346	8.82425605161285	8.81844461246616	9.48950804004301	9.15615513585483	9.16573990641298	9.08265179695839	9.02156609106668	9.4885181996487	9.16685118248528	8.79917271856246	9.20821711777706	9.40506134323481	9.25926991587291	8.76567093534067	9.22141329381866	9.22258387420898	8.70279526749667	8.93476265487199	8.76122072148469	8.73451750083801	8.84365109857139	8.70359437536946	9.09178876653844	9.4052506176679	8.06589958834154
MEF2C	10.9484132585435	10.9951249371673	10.9911201150093	11.0766160537598	11.0211506321263	10.9788188047679	10.9772211002285	11.0136881893026	9.27399327933652	7.86710664727997	7.39490004967919	7.40648588035903	7.88919333812395	9.45409715530075	10.7438689508223	8.69726679593262	9.05073891709311	9.73568065867681	8.38524392556414	9.5072787421023	10.7313282407876	8.27300305331653	8.33201153893583	8.62030461099363	7.70621054212019	9.28824996055363	7.67329267215473	7.73037510995996	7.57511944946768	8.01041967738449	7.81238881772021	7.33217030051545	10.630630807745	7.2540343910763	6.93559543977759	7.9682870942445	7.2961569984366	7.73688042563282	7.88873073271289	8.63725460736425	8.09867433242169	7.46126168676527	7.88497104326049	7.98700202771495	7.87280986478247	7.4477693231288	7.31597022722665	7.64574119514035	7.64808084659439
MET	5.25820740433042	6.88948184728486	7.20347299045143	8.01807741501646	5.50416522298715	6.13164417833475	6.76734974692285	7.65645062102301	2.24022173138514	9.85947393518851	6.96824343735414	3.49270787359889	3.92505439620625	8.40695552400762	6.86835288904211	3.21182194484276	3.14844505045241	3.50087084288925	3.64575854109339	5.1444477574855	3.06705382210042	6.51066656629241	7.18617301427672	3.96784826204478	7.57652355019024	3.83757184568657	5.65349872421588	3.11636920646794	3.41385643093966	3.41934246466405	3.07271679454908	3.76752529262505	4.07337536096569	4.56655094422168	4.67054075060137	3.57534359399596	5.17788022204085	3.53456806844498	4.97602603743467	3.87221748598433	3.89343641729251	4.16961181071085	4.11575234343068	4.25521516761272	4.64057104209174	4.92980104221117	5.69147329462105	5.82192615093496	4.06234001788493
MIF	15.1937044849645	15.0748438500022	15.21265548973	15.0100270554848	15.3127613519841	15.2583339043334	15.1317938458328	14.6941879178587	15.4532708830183	15.5227783245553	15.3268651410723	15.4268238768452	15.4734981440885	15.1328755545758	15.2547444772459	14.9058519947573	14.9424802165011	14.8080810666708	15.0611803657652	14.9073700588484	15.1094748417771	15.0254268302511	15.0760468449749	15.0897087623563	14.8795393524677	14.7908084138052	15.0118052751296	14.9490485873928	15.1290876304676	14.7818515211747	15.0106846246052	15.0552780619614	15.3653234421958	14.6168474997709	14.6609348261926	14.48183412131	15.2781604687202	14.7764131978988	15.3910125903906	15.2901635150145	15.0547153429774	15.2463727505636	14.9091491990753	15.038394778775	15.2307381083217	14.8037010915939	15.1669553180888	15.2449045973885	14.5041161375149
MTF1	8.6077930405596	8.68258287173171	8.61925846972091	8.73693663048784	8.64490087229282	8.60308740244994	8.66353593030354	9.38277687120178	9.36779869458968	8.75892076222996	8.72406161180501	8.82617327643316	9.03054741058234	8.49839162588317	8.71280812829548	8.53942144516538	9.02666661548976	8.92618396455458	8.52148092577889	8.7670934930499	8.8439659292399	9.09812276970802	8.81754580657665	9.16636789904951	8.81031448844345	8.56348818156001	9.9603977636418	8.9478095797743	9.09916686936015	8.63925147656657	8.80637487079395	9.17448411931105	9.27152978635441	9.16760545134314	8.93438121869607	9.55115188340364	9.26659105279434	8.78162208683756	9.16642920784774	8.77895876631902	8.93086349784302	9.13184576444275	8.7658465715681	8.71446069063759	8.7931814518523	8.71287294766378	9.63741627463305	9.63834443035561	8.21101316559188
MTHFR	6.26880864668641	6.36128154150687	6.32559604851155	6.41405712746256	6.42436581525895	6.48765829547602	6.44990254347496	6.59321329877184	7.17373560435165	6.19333048993224	6.64511349692979	7.08809238014807	7.08064529296544	6.05240429181155	6.27222976253073	6.14732090250864	6.67636637222487	6.36251505537779	5.86196748383124	6.22833279642612	6.34093848022419	6.1545573663328	6.24091396673559	6.31437285545585	6.13449118249992	6.07741224661442	6.30183489317481	6.30004946248459	6.38834052117713	6.09736523483253	6.05043747765575	6.50571322323803	7.16632400567427	5.89193653699802	5.75445249772942	4.97974613174972	6.30481975140532	6.16638591828569	6.25697494632178	6.83876721785756	6.22080486816918	6.41884577712926	6.18279027180867	6.08816313878421	6.2934537588892	6.24971991235989	6.25718615571547	6.53881576244519	5.20445809338678
MYO1D	5.38559613210444	5.33604743513057	5.27641768230525	5.32112088581084	5.24904153484849	5.00923868607869	5.10881560007801	6.58522462642196	3.71506399405441	3.40095781997138	3.06414486208544	2.89587942949197	3.28018403539843	4.48042969062795	5.20181873228942	3.73391690225607	4.78709898374107	4.74569670328328	3.81714348103889	4.32103268673607	4.7480314458812	4.73247972631023	4.93510693317176	4.34645463786223	5.14450018572903	4.41283821332997	7.96053007636028	5.49128309817494	5.75116530411563	4.41717286800769	4.31376851425575	5.87198878179498	6.12682489425649	5.87172431682828	4.01495275652819	3.33086736302057	7.10404749524764	5.67352211915617	6.20143947229586	5.24442558243178	6.33341947167095	7.02039276237578	5.30492236684945	5.33546916528125	5.5584634585617	5.80413388546542	7.99239656954794	7.30785385770615	4.06926996269127
NBEA	10.6969662090854	10.7130416264347	10.7330906495348	10.5561078116654	10.8682691801774	10.7637353034496	10.612579675176	10.7124007070551	11.6819186233859	10.3403511486371	10.6307212782487	10.6921773785259	10.6508442935583	10.4340977570125	10.59433184408	10.1016722917752	9.69042871122988	9.9260999311558	10.1486811896416	10.0656552525969	10.5479970313579	9.6639861365512	10.277362592419	10.0935843054357	9.88886332981192	10.1842510527203	8.91112508257611	10.1419571979211	10.2183310288167	9.89376083933124	10.2765543637731	9.92859408299667	10.8531317727114	8.79724508600769	9.0405524083981	8.8616273238055	9.83286062388984	9.55834501270864	9.60740417261726	9.8030251163637	9.95372326747189	9.82310504896681	9.88365754916159	9.79734159776895	10.1933697593201	9.51228087680603	9.15346483244457	9.81634555640358	10.0045024501764
NF1	9.17363496259808	9.25772679814761	9.21807165358937	9.24315155069466	9.17683055462489	9.17667230221406	9.28908003172305	9.33542540305087	9.08771728056803	9.37902011398701	9.18300700989303	9.36403503972762	9.58911211815384	9.28003237993778	9.32836546825287	9.22199324365666	9.27415913969937	9.27149396685231	9.29639693177803	9.23651387527842	9.43507836430249	9.54520403657789	9.57395831386592	9.26464053914075	9.04780651365565	8.99793738109384	9.74775556659698	9.12156268261387	9.248588746741	9.08457092157295	9.27776742564695	9.43918272209759	9.51343424383325	9.17233475535651	9.10937326267763	8.84852231316767	9.56078070499131	9.32585572713725	9.6988361779437	9.34650520528518	9.4211856182473	9.45084564647452	9.39264785774908	9.34299617314024	9.63223881723776	9.11186969419422	9.57670422936238	9.61446836529332	9.03218449229205
NLGN1	7.5923161785964	7.69376069410362	7.74403805250553	7.8787887648557	7.62427501916294	7.68952337291072	7.68455550648141	8.23797820954486	8.98257393616675	8.59224342527363	8.90568715908705	8.95526165222491	8.79985448696659	8.17278542721085	8.02164924664442	8.20912190586573	8.20574944328212	8.50026282753771	8.37771121910295	8.42136976107579	8.52796375384459	8.43062899423096	8.02292609482217	8.41808822545218	7.17293821654201	8.15224706180259	7.79098375269657	7.92798402516742	7.84885219851376	7.96990241219682	7.88951565042051	7.95182630889917	7.13483305610127	8.10964320034549	7.88554518728909	6.55041073053221	7.30009462340389	7.83162581403048	8.19442467814721	7.93161173979115	7.85826307389414	7.8787647986017	7.7729172233976	7.5428094985906	8.18317133277894	7.29836713028767	7.7443279492882	8.22108642846896	8.55274505179819
NLGN3	5.48237459709104	5.35631837231676	5.54796684935261	5.29023898832889	5.61403810254126	5.60297421004055	5.2700533422721	6.25529863297688	5.94852679160131	5.38807686301713	5.53133268859224	5.78938404151609	6.33639310997934	5.18198780428372	5.5329913361333	5.22674848558454	5.55628729711393	5.43095201767913	5.34293359154532	5.41300950895749	5.82520583606824	5.6961062751022	5.91534137320792	5.90645964840697	5.31560814695582	5.19369267938424	6.05367957579525	4.95915202322749	5.38574254896525	4.82606085493063	5.35039328025892	5.45622277440601	5.405905953211	5.31642826656796	4.57363202699258	4.2405424448965	5.53689564320362	5.5530891442515	5.94036642331134	5.05803243873727	5.85902882959316	5.71416276480101	5.5477617945945	5.21401425255159	5.4060060189413	5.46704850460644	6.25806972812468	6.22330458916853	4.94172053623449
NLGN4X	6.07259283300915	6.2141134359349	6.20231526673199	6.30356819099742	6.15903872953217	6.23782896025678	6.25312202660145	6.40454522557949	7.81597516432841	7.23306637145307	7.13268307898347	7.15444521024863	7.16537153742306	6.63239430923493	6.35331673496287	6.95104897015144	6.82039777090627	7.07560196828558	7.10020618763272	6.75083035113843	6.66017356298104	7.24153624651412	6.82332067920325	6.89865433340823	6.73200162700909	6.54365494637708	6.11443797333666	6.13083463445378	6.23443156353692	6.64565305927261	6.71832827299415	6.26703633663607	6.77036584417525	7.11269865479742	6.31802758780501	5.47024529474528	6.43064858963025	6.87535252673719	7.00543297109413	6.45930380747344	7.07203109189269	6.59914397138947	7.07312474041793	6.83345766515944	7.22435186820964	6.713617766933	6.39840260210497	6.43746043262088	6.65204715417356
NOS2	6.60320254273972	6.9046236850904	6.59767724976764	6.53407616667957	6.25656761284018	6.25765717668068	6.68426373206714	7.04579616359986	5.6251724720122	4.23968086904893	3.56916778206147	3.8146324868532	4.06080637119313	4.65796241413832	5.87878939030138	4.16986010147116	4.82460220371638	4.22062513323257	3.45389117750609	4.16003293988074	5.83777883483207	3.90078280277537	4.05597803404528	4.17733740080964	4.92912042736978	4.50978440644376	4.11644681157695	4.4825865774047	4.34762990275184	4.267510097012	4.50153840256344	4.28337646925768	5.17373029726604	4.44775966058581	2.82392967633563	2.12739509976314	4.00772026771179	3.62744950252507	4.16348811530873	4.5111702164629	3.87989848148075	4.10485046908419	3.82941760117981	4.25421577899901	4.1904688774305	4.16182185537229	4.23812818004843	4.2597018341361	2.91676101397039
NPAS2	5.73550216055891	5.68033189470398	5.74211361539964	5.64021877301183	5.89950681628527	5.73350207086659	5.65771657149906	6.13241621926784	5.55219370030527	5.50131816553155	4.77374573131038	4.7642901666133	4.89267217577724	5.59696690887762	5.72150237876793	4.63976376072864	5.58974913667363	5.37353525300752	5.5244185502054	4.29711500275759	5.87799707040436	4.42301433623362	5.20303368809116	5.57291864302286	3.55111319371934	5.37643260672104	3.72828736243361	5.92549897713448	5.98318846517855	5.93644664246223	5.65852541840057	5.88760295793207	6.29719469542828	4.12714971260577	2.7347162869029	4.19906193142382	3.57642940383654	5.83916416159848	4.67729942340175	4.00404521848903	6.17694074189774	5.99642828551052	5.78434020523455	5.46909800946182	5.33218046030634	5.93586885164131	3.74457696826074	3.78388106815037	3.27246260261726
NRCAM	11.1146500077812	11.0652039039113	11.1100912832485	10.9467405447784	11.2762991378797	11.0366627556444	11.0763610948079	11.6300212245784	11.3255668031479	10.439654770829	10.8142855933956	11.0755674682232	11.0736281993493	10.7801878129567	11.0165122199627	10.6716268293477	10.9744222761837	10.9455063699234	10.3568868946387	10.4143217615312	11.4431548053037	10.6850464794082	10.5796606777968	10.3999974326192	9.97497943697075	10.4039665866713	9.94266180642125	9.98135135719929	9.9820008665427	9.98465603812828	10.0647641562131	9.93625985945746	11.4313542911927	9.80732344463735	9.52052483803067	10.054153276066	10.0329117718065	11.3728561006568	11.4302120202976	11.0723814879161	11.5127325061823	11.5053064726464	11.2405026182873	11.0727348394318	11.3200024964179	11.0413668286202	9.72030028986939	10.2286380858642	10.2039726376381
NRP2	2.57946057231149	2.45033958706703	2.7935457285811	2.71972046431105	2.54590985130633	2.78064694690078	2.48773104334019	3.72297133447168	6.10576212840491	3.42327246912453	4.88893012783806	6.50015021649091	6.71757877973189	4.17407772465017	3.26257524784254	5.12009358422736	4.2939579081466	4.75944356152005	5.17103984978717	5.66123646616083	3.73058156995957	5.56890811019872	4.55789195001441	5.10181773442909	4.96089906414077	5.08097224914351	3.56758431938676	2.32969834417993	2.53034319762017	2.71884933039796	3.54683273787348	2.78828008658098	2.53658936875883	5.23871097921923	6.51728607270328	4.0206689204615	3.42522839997933	4.26912703971128	4.21554524873091	3.85607493517247	4.10614966726018	3.8762414832921	4.32622773745928	3.76331367114686	4.0281809436758	3.64942174610163	3.57084045340039	4.21304096774968	4.82723429409691
NRXN1	9.13737461933761	9.22449585168015	9.18078031293327	9.23598255856524	9.14946319797027	9.07240881011444	9.23500110870594	9.44778490352003	9.2699514716763	8.7288528726186	8.97841355854454	8.99404327130567	8.93601919556848	8.98513611000654	9.08752224955131	8.65596614881397	8.59583013766907	8.91023281501156	8.6643765383528	8.77909165174325	9.2322580938276	8.18799119003682	8.2492577075018	8.40978219611	7.5998022995533	8.269573614246	7.89970678375363	7.43942526476311	7.48222565747526	7.52740929581573	7.92275835344428	7.46275477990489	9.08926517769955	8.27310142041783	7.74989147956781	7.18856791121892	8.47114975213237	9.04636547922365	9.33763689905255	9.38741894030051	9.19594434244187	9.19936990576479	9.11631923831263	9.11954106574041	9.31582077614874	9.07671569759307	7.85361525324091	8.04820738250181	8.63444202417477
NSD1	7.23375825096592	7.27747067338077	7.22853830476203	7.28042024936901	7.22422928201555	7.20012697285512	7.21568881776206	7.75425212714294	7.7770201269556	6.975604695098	7.38572328247171	7.57122112252492	7.59134512843094	7.14217935181581	7.20980023432536	6.6889638444428	7.2658282544546	7.26712248577043	7.17959185177057	7.08855303223483	7.49173426043579	7.42114333345442	7.4295732974357	7.56519506733742	7.25508739629176	7.00116711690308	7.92502376345091	7.28778600787496	7.3320732948312	7.11796943118046	6.90551925816127	7.44971331721491	7.55908642961472	7.24653012426045	7.20307764399101	6.91004064334246	7.86598536891846	7.33711533096613	7.82701526549611	7.81338351818397	7.60115402557297	7.71060165414703	7.46364214231117	7.36596613124706	7.48292434549727	7.37538703646982	7.95874201477296	7.89112765239703	6.85342935357386
NTF3	3.27057000520569	3.16542005390164	3.2716220382313	3.14414776211918	3.30645801751625	3.42941996252491	3.33328530082241	3.44585432052391	8.57273144385743	3.24454330583275	4.38322960429327	5.31326594092475	4.81520797167356	4.84994365093042	3.3396139569443	3.31364142500717	3.31600855980964	3.38956517786226	2.93466859780236	3.43431377803559	3.0097115958186	2.87530545212853	2.5090623814135	3.48134533591002	3.76801742540998	3.0176402629706	3.03047974283653	3.02674675407577	2.64228602256133	3.26725245341079	2.59469843302444	3.00264303935658	4.07774757021758	4.00576470642868	2.67979219578089	3.08401379781099	3.44731885366657	3.33730940816557	3.2687963093891	3.32190982814106	2.79455957276807	3.07085799103804	3.28581707168829	3.22205171657596	3.21969211862878	3.04781522301535	3.37220164553928	3.24410075931361	3.16084570134747
NTF4	3.16383112377724	3.29926921494109	3.28088435434986	3.29649377803344	3.08338857496825	3.26241386372006	3.21568168695635	3.5234873698875	3.81966546005302	3.80105940590742	3.52397986642554	3.46714886134497	3.67445673389431	3.54040195066706	3.24499480734179	3.66118087106956	3.62004511569864	3.53032370234934	3.8171786724723	3.68805102745601	3.42441291633277	3.82225179327717	3.99157669648318	3.68377823369697	3.42996129827212	3.09892446565025	3.39571875928646	3.55468517684106	3.23729440311001	3.79301454521981	3.74000578571608	3.42797143395963	3.72910719521947	3.48022406659511	3.56083036315865	4.17365800086259	3.37781307193833	3.72646239927345	3.61079850796706	3.69338058170589	3.80242124224755	3.78789157058347	3.7421356396789	3.91275552747003	3.81141431400756	3.86786756934137	4.04934916560339	3.59639778836388	3.91812692103729
NTRK2	9.2665462289635	9.32992856810154	9.27021777800956	9.23375452086216	9.29880318635822	9.20026853844094	9.36485763445162	9.96319229298509	7.75553496706244	8.34362329649982	8.46813578659678	8.21354248834314	8.89079098174448	8.70629954335125	9.18309425463971	8.51903348137958	8.67950581743319	8.85491886705316	8.90666363617209	8.60271951311118	8.94530906687187	8.70160792783642	8.93966889750979	8.76392864441766	8.363635830307	8.1811912757704	8.45530689245513	8.26553729721256	8.40897875362192	8.04884704154556	8.501510866237	8.46786377376757	9.06873404067884	7.57686458941746	7.48430139894518	8.82310062505971	8.60367084601055	8.81489347128075	8.94163414500082	8.80024273051978	9.00731000942506	8.56489304969109	8.99556688111232	8.99312742052614	8.97005187238786	8.83454098484614	8.56441008698518	8.41348619093592	8.234094913931
OXT	5.83021962291326	5.86173915794751	5.78864430884481	5.96741963776333	5.78078495995635	5.76693468822394	6.08355455838684	5.27110753207397	6.0220440500764	6.14678688720756	6.15292162355677	6.45728920094105	6.69560680985524	6.52288016567829	5.7456713822742	6.266737134827	6.65701761535364	6.78286532270149	6.17647875341638	6.59002481111837	6.46019606235001	6.56953011111295	7.08289827764908	7.73869835229534	6.80474381337164	6.12855282844443	6.99520988842625	6.28421256968091	6.0036675426765	6.63190350247048	6.13347688488046	6.30916204285138	6.66067636455023	6.16467185773605	5.81771223932709	12.2636457403785	7.33330410022998	6.89132198561128	6.86844169652845	6.94639984349362	6.47348601062892	6.77823224227522	6.9003986128438	6.32299088230752	6.85023503255833	6.58100826278281	6.95548033320336	7.54714061724744	12.2334359778966
OXTR	6.91155490051772	6.81849244537703	7.02084576292371	6.75409708348481	7.24417021159007	7.23557340267491	6.86616836234729	7.73773914466922	7.5015290240263	7.80030467763592	7.19517523851139	7.58173355032889	7.52274390600069	7.52836220594592	7.4705510962676	7.87456283317289	7.34724063560215	7.36283481384821	6.75563263967522	8.05085307302658	7.2939161664064	8.60087373839359	9.67729892065437	9.1294778465437	10.1189110732081	8.13388709656806	9.07893318583451	7.22497470898926	7.53863005439703	7.34938790684366	8.89115235107197	7.75698885111266	6.96900544970634	8.04368264160498	6.461493551935	6.19800583099109	8.029901652425	7.51844761397387	7.82184002053077	7.29440303897872	7.38035334197615	7.50510051006055	7.72091267017768	8.17482675866171	7.8433807062801	7.32330307342336	7.68940610450802	8.3565568336438	9.31775708556791
PASK	5.08823739452734	5.30647940631275	5.03980938544309	5.3666134669413	5.18011077700404	5.09140989736092	5.0498341343936	5.96161896702733	4.74181591529254	4.80322214868288	4.53942709438681	4.68658541897705	4.3968351005746	4.65687627774656	4.60182275047593	3.24876642525342	4.48919435737633	4.02310517465816	4.60150881498769	4.05674983541007	4.37554633129164	3.96912475530645	4.52126056045067	5.61338762538532	3.40472482071467	5.83643720299211	3.14110085810273	7.2575561409961	7.03056535765202	6.78483809130456	6.17981082962262	6.90085066001517	6.32631534281147	2.97286641499813	3.0076520448898	5.8644767132657	3.78817338222373	3.80249245956112	4.01468628209758	3.90460908422093	3.78522542492991	3.64173582924911	3.9603243381844	4.01448812189526	4.4501630520216	4.08752167069292	3.20435012408556	3.25882677829939	4.20831784490436
PAX6	6.13712124148075	5.78979979674261	5.98428981271744	5.41541237150764	6.10936145896983	6.15761430132511	5.92146788791213	7.24542807791761	5.75079324813561	6.0420548645605	5.30041646290675	5.92042683423298	6.78484274938962	5.79225687759169	6.3480628482482	6.59423020830974	6.77032976902191	6.76465745761121	7.96771971247129	6.69388898519947	6.73711325531329	7.12517031337841	6.72487183029979	7.02890886519344	5.57502423479244	6.40967991397976	6.77534831230641	6.62748755218812	6.73322198590175	6.37326636813669	6.44012408384111	6.76308714739058	6.07277014439278	6.06454790310318	7.22557856912431	8.3050001820907	5.49505718563091	5.24624276647658	5.78291840941056	5.10674043194922	4.87656448577194	4.96281874157947	5.25175306975977	5.0668278319119	4.81394796679397	4.8946193955475	5.95351473830292	6.80847405831269	5.72223842736518
PCDH10	7.05138774305869	6.90367925119569	6.97714306680681	6.8355434856895	7.12892883148146	6.96188379327561	6.82888474378855	7.33126603419579	4.19196341551209	5.87497587967067	6.05444561956501	4.96496477362848	5.50762856212466	6.49577249704156	6.98609281189602	6.75497243072202	7.05470601728164	6.70222101449665	6.85850591606562	6.65094480630053	6.55268889938947	7.16302896306542	7.72137927611561	7.63767366559939	6.77067928585179	7.4384861745511	7.14143349585872	7.25883513275566	7.53051229337852	7.34525669120425	7.54634887639455	7.29543605612449	7.12216837653853	6.89027913855679	6.34053380952839	6.01117462928556	6.59656573286293	6.69687890104377	7.45367148323176	6.8052725722132	6.49601027083084	6.72441476049557	6.69414321561422	6.98874519653793	6.65914759558634	6.66279169614581	6.80496782529976	6.73780472166379	6.82744716038203
PDE4A	11.409070163589	11.6310555619645	11.3243269875957	11.7527821135622	11.3157798731224	11.2765923111982	11.6045045858503	11.6954837311703	11.7340865137065	10.8730239268649	11.8569659436713	11.2525449039896	11.3927988837397	11.7310121353349	11.2216234918068	10.7734174151989	10.8160185831483	10.8377295997051	10.5747092115762	10.7725462849407	10.8110378536099	10.8943392655875	11.2694982946541	11.1788144324887	11.4224276242884	11.2689687113185	10.8199976113075	10.6330507107034	10.5638445197639	10.532156066699	10.9900197486287	10.6753291234412	11.4823079335029	10.9790353330636	9.80390173903538	9.43091518802296	11.6366030357168	11.6308543297634	12.0501396330273	12.6579808963211	11.7940776464252	12.0514817067798	11.7531879346315	11.8084895916409	12.0616523944351	11.742160882866	11.0565930770375	11.4458998956256	10.2842705772288
PDE4B	5.23719118039225	5.33608386325402	5.32575058041272	5.43423646105069	5.25240105068658	5.11552154586801	5.17875372699445	5.84745976233828	4.55813699065351	5.46188046287279	5.08200223923586	5.24597338257584	5.72384801465067	5.12161001737834	5.31782201848893	4.73123694761361	5.29944732194316	5.71895693865663	5.51969002530817	5.53771177148759	5.64652747186562	5.78062719510555	6.00751452719709	5.96517021153175	5.65259876601322	5.50090782813401	6.46636985746703	5.56532149854864	5.79736950752322	5.75084989303667	5.86465659731589	5.87445748771626	5.67260740792673	5.94630495192733	5.50190676069408	5.37597247794978	5.92580885597897	5.51587719450605	5.97768721621714	5.10559242467903	5.59637151671886	5.57389321648179	5.50603625780816	5.19348750272916	5.56398936574469	5.39664535351243	6.35803150879148	6.15843022214353	5.71118106549367
PECAM1	6.62989290464984	6.53353087339519	6.5479183245075	6.61805847663729	6.78024319225962	6.73962507691274	6.53874518687318	6.89291917099849	5.17729500414083	6.9588734593119	6.43390687275557	6.53455538925311	6.88998881395802	6.8278522621541	6.53834245544773	6.50508209894266	6.80929196063929	6.83482634343462	6.60048426452069	6.83491612490942	6.70458796939067	7.08975971878377	7.1957922242788	7.15694887623322	6.63167849662526	6.46551379623255	7.86223903413788	7.18863568849554	7.07205656453274	7.1770282113999	6.60375822332706	7.29807538798359	7.94836620389304	7.90887054270659	7.33583960604534	7.02400932650464	8.22833806031478	7.56780902286363	7.85833211771645	7.71130180040146	7.52038648889857	7.71258523287426	7.43231615112551	6.962951093227	7.33583661450452	7.00496040393869	7.490672257899	7.91702041404541	6.67244328225116
PER1	7.9364911275368	8.07302621540934	7.9083934039097	8.22935626169547	7.99792625019381	7.94850142073181	7.92350397615426	8.86136019958786	7.78669119611628	6.85665079218476	6.65859482514631	6.97177331425752	6.98251020012804	7.15763871636184	7.58575736843	6.6642338404775	7.13117990846679	7.05968804759259	7.29662154752767	7.08193328260881	7.15692426723483	7.377285161151	6.95495278764074	7.8751311012121	7.10519871507782	7.57191828459333	7.3907124131875	8.01541235613877	7.92407794222763	7.40388199815199	7.61808552228285	7.76428239386433	7.40804214777526	6.73911322522569	6.84963247020406	8.12096572458066	7.52382179786471	7.3204896807369	7.56096417818443	7.58811590485855	7.60429989608201	7.60127567063959	7.26413763693679	7.2117724708152	7.33893667353116	7.24036589721584	7.15708648910097	7.27186544609453	6.98828904856615
PLA2G4A	4.71045173549873	4.5232177364791	4.68283802389724	4.57460256135973	5.020983771364	4.75736039681347	4.33134576944623	5.2731737599799	1.69725647036068	2.74871122139145	1.75377000050133	2.06273340424254	2.45281764504591	2.43803881455301	4.04746945128846	2.5835248969547	2.65865568395844	2.50542056916425	2.22805184835851	2.5889689862661	3.38410620803607	3.24278116694811	3.48046614036711	2.46948338625975	2.62906408417803	3.00511093590128	3.93409996348047	3.28954265686439	3.19208219864972	3.03454634207049	2.17139206605892	3.32372164433154	6.4272763352815	3.51530993454858	4.60121629277912	5.30393650216643	3.96185943579754	3.18304826777927	3.82794902325395	3.36895041631214	3.33534441826261	3.68181273615738	2.913341045135	3.67025609346166	3.18619573933771	3.59160792675161	3.7076879215156	3.8372377100594	2.74394448146945
PLAUR	4.03337432200576	4.09144248429318	3.96551204042604	4.26637950615003	3.9515006367851	4.05232093027331	4.20651752570859	3.14364196118914	4.5037415517611	4.27110587233381	4.41158653853392	4.73916715073944	4.99388413288942	4.60756949197576	4.12853611510927	4.10969059465217	4.51346253990994	4.69129266679301	4.02339909806515	4.55452410331364	4.80869774243538	5.02240188281871	5.15275140243147	4.49950758571228	4.4484812906527	4.28684823658153	4.77218665376494	4.68804870110857	4.37379974167111	4.74833540963198	4.31045491878937	4.79439176309288	4.56844491301389	4.52655849098511	5.11955370816043	5.48572045407145	5.28054686996427	5.43809591577622	5.50604156575044	5.73369601987305	5.63376026003619	5.88078593778125	5.45738457221425	5.21641053860959	6.06453427557531	5.03786643179411	5.30263288592074	5.24007821937476	4.20646405897223
PLD5	3.67300787625604	3.60029075381926	3.58941945442046	3.64442725232234	3.60504067805364	3.61072583579424	3.60487246398781	3.76411262724888	1.74790769489316	2.69725657945568	2.01117279312893	2.09795309838845	3.44472457576113	3.40134010574585	3.51522850195155	3.09592348365158	3.00775248830234	3.98618554621853	3.96945002998256	4.01594010098225	3.94298356624447	5.93880178325488	4.12118675386882	3.48095118288678	3.95355380857083	4.14555089390293	3.58675459566656	3.47601068217832	3.30313358907676	3.4370735507844	3.13901086086532	3.46113425082871	5.21809115325394	3.57227112650063	6.21811903808334	1.65580836463002	4.27361972372141	3.16037794420895	3.76308310262454	3.15350349160129	3.64373534132556	3.57057072504736	3.37024354444779	3.19742594778183	3.76123286443487	2.78175163114934	4.80183514031262	4.52596179914401	4.25785726303203
POMC	4.4989936872147	4.45421187607681	4.42673093818154	4.45125350298533	4.58483878434435	4.34709337750579	4.56581668611329	2.98069575389225	5.01670431786317	5.11296206691958	5.43393579663746	5.4712097992787	5.73994160566944	5.25049640888542	4.61356812655415	5.1204378941792	5.34927977588647	5.38015586333742	5.27804539537485	5.59921678842362	5.23243857289884	4.90358458079368	5.30692283144068	4.79006880125917	4.74555121872573	4.6281707515595	5.02025511431518	4.88374180746501	4.65357548209191	5.2617943264714	4.75571772301778	4.72726317804584	5.160236571008	4.78066268794956	4.5956138710089	5.80036800678445	5.84171000272036	5.36021413280703	5.6935885180647	5.87261132001883	5.38964832917403	5.6334934890903	5.26169628465495	5.14136691944153	5.07567876894049	5.50001913465901	5.54432687544257	5.51428988933076	5.18937380605342
POU6F2	4.73523028011282	4.73391893956281	4.50982152444855	5.20780901593117	4.64757782620139	4.50302817492155	4.4354610558886	3.97475966219231	1.98826243696478	2.19868796642498	2.01160954134319	2.01423824939959	2.2049074324461	2.17930415401847	3.93664142591405	2.42534512650535	2.42610869380641	2.67146086472242	2.92619801469104	2.08198930193663	2.10006794344234	1.83448140546047	2.42183528466828	3.09929716947366	2.48803455132037	2.54937943906305	2.71125466176464	1.88312652944741	2.24318233415678	1.88524207637133	2.62820796789854	2.19414532911239	2.70681781884073	4.33685273155976	4.404222287163	1.66045639028056	2.33618417771889	2.81780842010913	1.50648698868643	2.20078290410979	2.31911766942454	2.58230938238109	2.84388551418476	2.33211898597648	2.237541944351	1.99324591811706	2.31391326075619	3.2024274235909	2.57777330752541
PRF1	4.84447969749217	4.85460174268317	4.82496270482987	4.89392949510145	4.84436183053422	4.99536863751457	4.95790868550083	4.27409259352969	5.28484934576001	5.75447107588205	5.94932178693981	6.25011594224015	6.09470660699752	5.71692524403038	5.11180422143996	5.81124535025506	5.78485907541569	5.80951065312251	5.32077268328799	5.98652825504613	5.91438353152257	5.61337076703055	6.40740008692188	5.25016090880472	5.56478752151952	5.54395839617832	5.50141030126348	5.22606136103187	5.02840159775954	5.73105310119742	5.18857595585167	5.27308209761172	5.85202052456152	5.53182631973161	5.02942229343135	6.08576801970959	6.43434140518055	6.1981336261965	6.10938558497356	5.99699466531604	5.71734896556765	5.9552411862243	5.95740991234843	5.52274847973712	5.89832273355383	5.62463507299433	6.08251638967132	6.13236161870696	6.10569800752981
PRKCB	9.07827629070391	9.18828127918448	9.04756961158863	9.20673675963238	8.95348938358112	8.95010328642567	9.09582472937333	8.94252196049378	7.57695905508647	9.71227149027683	6.83673413300766	7.86425031384684	7.80370087717236	8.85358432676943	8.733268626217	7.15116089701339	8.06236883106518	7.21056479012589	6.58430569692724	6.47165820861245	7.91117217664608	7.24425302807576	7.89370423725271	7.47178451115145	6.70158154847216	8.17808495237907	6.88042589641092	9.82164563027075	9.82454064338111	9.8335797609126	8.75595971770291	9.95225656143985	9.50652760618881	7.52632187303914	7.11496211684926	4.11680706904078	7.83831761239658	7.26769102823651	6.41154048768331	6.96597279033309	7.48004639984519	7.28394369311846	7.02639388669167	6.80539136156379	7.69721814552364	6.34933727740475	7.35133096777967	7.03695084935459	6.36186503542118
PRL	1.31272197792036	1.3606720054411	1.37360667148047	1.62214302603322	1.2996029627641	1.33673350627036	1.30605817789507	1.1509471078976	1.24137893870486	1.34778877775958	1.32374212465524	1.38552452129448	1.36913116117491	1.35046657664068	1.8376318861221	1.36946716231654	1.63527732592261	2.19220597675342	1.41608046276986	2.01143222379192	3.34376814993871	1.84525920945624	2.33113378956807	1.45574468024815	3.29081631120005	2.4776910468553	1.70227360119107	1.87212980588115	1.63144606789306	1.4344955207885	1.64926786004044	2.45491457096464	1.41044568509697	3.99199650808724	5.72454383270664	1.95031304021773	2.90045660803192	7.8436490754455	5.9023861207599	5.72887632062942	7.63622390457935	6.64628521125163	7.45008230337771	7.1768159962702	6.99063654869679	6.85767403454465	3.60389038423993	3.77036813598232	3.11171984487416
PRLR	1.4288247614682	1.60047787436739	1.58111041806504	1.45314049219698	1.72643430020743	1.53045074251065	1.67994195244128	1.66999741032113	1.57977944632616	3.31053361375885	5.67936747447267	2.15443533800564	1.58562250000431	1.8295299862375	1.63940405714331	4.67603735933304	2.09635719241552	3.16888946824075	4.1538978400043	4.98406615624651	1.95949195878307	4.62930108460054	2.7752527949105	4.35865725322535	2.57832944922724	3.21015665781531	1.65031812062813	3.28552509718251	3.98538952963559	3.29262711690396	4.89364449211626	2.62478928781679	1.88975970778109	2.52723565122522	2.25557131495056	2.55818803081202	1.65672290792794	1.87786799878531	3.24839198159818	1.86672961398973	2.09050430547476	1.76208559841023	1.94169004556167	1.89196264683531	1.84019339610385	1.7968488741208	2.00702853373174	1.91097448760518	5.70504037560124
PTCHD1	8.33008846836809	8.18149267527495	8.59483645246177	8.00328203507686	8.70836832056592	8.64523474327399	8.39188422952394	8.63061400527588	9.63644935533367	4.88998279769407	3.99726799735574	4.81380641479914	6.45358088578614	7.64812108550301	8.67124597104788	8.35144852814305	7.88035408765987	8.26019284609251	9.14611337711296	8.31991851231309	8.34313851634117	8.91803007536333	8.7894522958969	8.9120746603604	9.13118586959347	8.29426296456473	8.49851042055502	8.49737021684766	8.81665389344742	8.23285467411934	8.65915133632	8.65837887314445	7.82921625054206	9.06812960154937	9.13010654858115	8.95466508060291	7.1173818274522	7.96822012792036	7.99432284721132	7.81224690942925	8.21902700888977	7.56858129029951	8.55184940345584	8.38964123909583	9.04013049472541	7.53947936714416	7.66494775973239	8.55728214839536	8.60257623369151
PTEN	7.4820494392493	7.55929200100189	7.50467511423687	7.66713905721229	7.49607413426021	7.51244977934809	7.56923133175317	7.86706537788569	7.58212663687398	7.51964607088503	7.55584824199082	7.81078164157425	7.8680465143213	7.66674487975133	7.59475620930841	7.83204081881254	7.74968984749423	7.7873913514404	7.52051208391471	7.62744018630958	7.75618099678683	7.63159469632322	7.77986575631576	7.64074024586999	7.42883984202922	7.38809009178032	7.40820674825795	7.36742417946743	7.22576438434978	7.32043742215962	7.37182742795966	7.29027028584052	7.647704514113	7.21174114034068	7.34736854108994	7.7390486307435	7.52024957110002	7.72691238254728	7.77812289443528	7.917012450354	7.67769148942422	7.67094326006279	7.80384218265234	7.83830559304711	7.9707177258135	7.55382155033219	7.36642691538113	7.28729616636859	7.80110654639605
PTGS2	4.84347808681897	4.86845958388521	4.83227169052049	5.20130006453878	5.15880452436041	5.04069651539017	4.95725662137384	5.77369260341048	1.32563132390058	2.48268966526377	2.09697924314129	1.58338814611515	1.47429465131735	3.66697866773068	4.51978783531641	2.08824508032844	2.037125524572	3.60102537354625	2.40954461223938	3.01696273704419	3.47623797563856	2.1955181934466	3.0876156017941	2.10272880812272	2.15385474899856	3.95196098052062	2.26599239780748	2.74245315307784	2.58121859451054	2.20132789508148	1.80883958847352	2.32499008015065	6.65206875218408	1.95782895004548	3.74517945303038	2.89444928844751	2.08004027076902	2.13329359591769	2.50076950009063	1.8268202131848	1.92262629690715	1.69293627480852	1.83080271887746	3.32502544240668	1.77165010745876	2.78602613063592	2.0950458892903	1.91398443311811	2.22779313239907
RAB11FIP5	9.26196289734703	9.43839813788547	9.21934935690995	9.33626653222438	9.14925376622227	9.10534089286505	9.25483392429447	9.49923939409143	8.6306762835356	8.64304273059512	9.0767562112995	8.99457200655475	8.95591749468803	8.81209194109912	9.03762629232491	7.93358900076961	8.65307451704336	8.16166007572401	8.11661331004222	7.97909907492462	8.97556822858719	7.96870360400592	8.61639799041289	8.51014906698408	8.99456099654026	8.28479695087956	8.60807342927841	8.64616296149669	8.53583625332746	8.35550889745727	8.33050324879153	8.47917827424375	8.85068780490218	7.63505337256789	7.19379591459094	6.91246264326865	9.44819235434861	9.15374502359995	9.45298344621049	10.2778957231681	9.65030398582817	9.80753164660768	9.4051428648888	9.28885538889706	9.72700857046689	9.3528786549183	8.68946251896753	8.80681475745534	7.87695240942422
RAB39B	8.37811147665302	8.36252713590568	8.39531344511711	8.3345544330832	8.44252428105681	8.32839618165414	8.3187155073086	8.28113362053156	8.75572611732747	8.79577665394028	8.57855965096998	8.49516603225609	8.4679767172536	8.50706556419894	8.37367822324301	8.12921813399058	8.35158328055607	8.23436389262855	8.23050145426059	8.09870219894451	8.60232647127785	8.07983692758001	8.36510292551693	8.41556359029444	8.18138258029435	8.28636766461337	8.10286611635626	8.07723562063821	8.06448190910534	8.09590701019389	8.1773147086227	8.16202277451283	8.74857296690815	7.68726465668418	7.55443219612503	7.19556249448038	8.70718611809562	8.42770392660904	8.62847789149571	8.78953506715375	8.59931889884046	8.6109881283365	8.48367216573446	8.58368991787727	8.6279277244602	8.42443937494895	8.450081563708	8.5206899041017	7.81806779198478
REEP3	8.82104342737796	8.90157516822847	8.80833797534656	8.97041666981503	8.76342844630056	8.64008050129695	8.75536861715067	9.32141984632974	7.49954009211078	8.46111066593056	7.92902396342712	8.16568197985198	8.71309391613386	8.71819562967244	8.89026631567824	8.67388526804609	9.31740590404533	9.1166211705265	8.79940936075697	8.82216069461993	9.18415657067657	9.76630976136563	9.44679261471734	9.17641089343154	9.4347800876379	8.87986085632006	11.2670967781278	9.40116301248071	9.53944268968934	9.00204266415271	8.72079936329926	9.7904837288663	9.94342369278411	10.3591876998994	9.43978691356098	9.77643813581948	10.7505204374488	9.74463200174978	10.2542087405968	9.63976524801433	9.91596384681501	10.3682445361166	9.5380464698524	9.41977931730896	9.78728673884992	9.4213123864056	11.4586267951055	11.3299254576047	9.40179842739389
RELN	6.513879609132	6.28422711326418	6.55215780730651	6.27948223558424	6.46657731360529	6.58911940331678	6.60555072854683	7.23420883934068	3.87494324073472	4.76816331023718	4.84587988334411	4.40962620604791	6.5182509070206	6.02330475293429	7.39295089629413	6.97881696796119	7.02519056275692	7.56508693533228	7.29194568334222	8.35181498724032	7.51664000912468	8.07676124970975	7.45635686725797	7.84085287277955	7.96793403556099	7.33814278680711	5.80648345975129	7.34392266996096	7.34389544639635	6.88899107479802	7.65999812828934	7.31053113706588	5.97363558538735	6.27106485906996	7.3200212314861	7.28976352647134	4.15884379926716	6.90287813262685	5.93806179959835	5.55915665625144	6.42242416284794	5.92017832657843	6.73783561580578	6.59208143809924	6.78718699991249	5.78694802085236	5.66870925625709	6.30641378542675	7.50982671690333
RIMS1	8.62582778464926	8.6546772434198	8.66614899999965	8.61705338344546	8.66099699993469	8.60052592870285	8.73707236772006	9.04938016010375	8.38745980778758	9.22247768601088	10.0658995117994	10.1559390455994	10.0688644064213	8.66514534583473	8.7473485647768	8.37795803701959	8.75765503289933	9.06412738323823	7.90577420074462	8.5320089007881	9.17420545330455	7.87991621555265	8.04275893822078	7.70001033090712	8.36696368564807	8.12585763896403	6.53873378291101	7.91942448103998	7.9331800300052	8.16912041693035	7.6957561964801	8.11103018496293	9.26810811558313	7.18422760189227	8.36324464455218	6.04594837523025	8.25257162430272	8.48378228098373	8.32273377315842	8.72421293501066	8.68133516927878	8.56265174324827	8.94161496953493	8.77658451749009	8.78028526605788	8.86500670116413	6.85921079124382	7.21001988200215	8.16363632199206
RNF8	7.26916884907236	7.27886939113069	7.19749949158519	7.10723548555933	7.21502580142769	7.11327249103764	7.09848256665022	6.88982689284065	6.66744091977248	6.66506876138832	6.92257952299598	6.79692926661038	6.6345633096383	6.74703248127161	7.08839419895423	6.51813480698341	6.12530962176429	6.38868110225314	6.34445615924047	6.27977085787763	6.3884432495008	6.57414812035114	6.91572439334088	6.26185290011106	6.83415236369534	6.45984833074869	6.91689498612909	6.55253294191697	6.76237628237593	6.36363494892784	6.58389554197326	6.60761449341266	6.66731065692625	6.53211135567676	6.24092709623337	5.76715395641112	7.29383151917579	7.03942949847528	7.2188739830891	7.42642886026805	7.51864285230598	7.5111994748999	7.14925362521577	7.13229413153019	7.63434691615867	7.09599953306892	6.80436395391138	6.82621313261284	6.4065116445797
ROBO1	7.21882430285426	7.07862495292381	7.28088395234075	6.8609381398189	7.42629929090433	7.15265027915058	6.98970889287535	7.75293556441791	7.20772713552159	8.02745976616915	8.45608752571009	8.22717346182596	8.40007214261367	7.30901352259624	7.4417366800752	8.41068665713821	8.28332565196585	8.50570663367445	8.30008163203272	8.4009541537404	7.85526656249642	8.47422559705038	8.44454937844794	8.8604568607729	7.31812344445664	8.40312895601637	8.05549992578953	7.785081243463	8.01560438167693	7.75482150162701	8.41374232834481	7.86355744877075	7.84101785116568	7.67003803368547	8.77985778127992	7.29095355893047	8.91832640061212	8.82492771960395	8.49144902585362	8.51750924517431	9.07239993491984	8.79425936764517	8.90299451652035	8.92541039549284	8.94889280744346	8.63387748406254	8.23119269064197	8.30799785110548	8.2530725551546
ROBO2	7.32494457709321	7.13778259310416	7.31851333952551	6.81468308564651	7.62573796883352	7.3966529990567	7.31366315006596	7.18731934826601	7.32913331829034	7.5446625184209	7.00194175965894	7.55741450248879	7.75489259587372	7.73337724661487	7.51759220706639	7.5486425636609	7.77687003853401	7.23949289129104	7.02344462141452	7.17185991665755	7.09728403747384	5.30299309722623	7.66619464329466	7.19491023251914	7.28769705653764	7.46002045263147	7.22526367304949	8.05324545033411	7.81433699876939	7.96272512898126	7.5004111474947	7.94257499682893	7.24291154884867	5.43943889986059	6.97123974717235	5.80457904363877	9.08029358753758	6.52079250668227	8.91295838206803	5.60128235702296	6.30908141058464	6.73288834478474	7.49763607052963	7.05293994231995	7.46975835585098	7.40016472634655	7.71639925407053	7.24351248051078	6.3752417027223
ROBO3	5.83459756528175	5.80194515198323	5.8179556903869	5.71829583479999	5.81770787660452	5.85218410188214	5.78105050559934	6.36041069553021	5.16172935455748	5.24634896048418	5.17575483683452	5.09584667115238	5.44998321396307	5.98835726179772	5.92952140850551	6.09344139591357	5.63188418010329	5.60976368460623	5.64384447482678	5.90354517414604	5.65833048332352	6.26688515431697	5.81493740020619	6.38519962594335	5.37702968533845	5.72559970828526	6.13800981257931	5.2890874750832	5.52428852831622	5.09866442386119	5.63117886291552	5.5100835439318	5.39398427195419	5.41831290729039	7.81006223214363	6.38085533099256	5.52875935983384	6.0627093198212	6.15575037296206	5.24057245887798	6.26995443880478	5.8269867476317	5.90785704539234	6.07084898572568	5.47712202355385	5.61663179543164	6.31362877780191	6.16520087088031	5.2958317666384
ROBO4	6.24551769148039	6.20738702412715	6.06734470528314	6.26688991972524	6.17045151384179	6.09392869869367	6.15123280342739	6.70929373598367	4.97143614614457	6.64644640336457	6.5313328350504	6.56803904722937	6.54815331666561	6.25766929339556	5.91436539760101	5.80442367028971	6.6043278704752	6.17841814786616	5.73661299648237	5.84649633689558	6.40192842445104	6.07343320741369	6.19671791941223	6.11153581105162	5.93315035385633	5.7282168510819	7.28629148863073	6.67252699125483	6.67345503118819	6.89150178349385	5.9586533072888	7.0119965546831	6.39410682478841	6.96638536995991	6.42667018500212	5.63484677879483	7.32353915610887	6.8860115178446	7.06651272968724	7.76108164500225	6.863378312811	7.21737045208893	6.59954397481868	6.05838623492661	6.65779324865726	6.54503544755013	6.72255073763412	6.9110742422855	5.65622815109874
RORA	9.55035952498834	9.85548457516349	9.56577727160957	10.3332701515333	9.36294591616967	9.45679275773233	9.73301209414699	10.7008123810188	8.4992762125345	8.5994432540258	8.11214673056459	8.37047772315027	9.02631233354875	9.14869386215406	9.41986470042629	9.6375881921093	9.7493510451514	9.70790382687294	9.44504550225961	9.68615862889802	9.64506792074613	9.52425230934702	9.87672637289914	10.0297482296487	9.2748633624303	9.2194998799948	10.093298334983	10.2554536779165	9.87709377790485	10.0302371289957	9.50902470955873	10.276274807327	9.00021117064962	9.77923494144229	8.83422020652368	9.86940384256339	10.3587995639489	12.4780282162039	11.3621508860857	13.2533263653564	12.781004207308	12.8029441255537	12.4710126534382	12.2334102473502	12.8249896682993	12.0063230755391	10.2551832078969	10.5010914814104	10.1143283233513
RPL10	12.5706772656137	12.62425402097	12.5798948068887	12.5352489027149	12.5502150792093	12.5941667994925	12.4872149972082	12.9186543056301	11.6758972362034	11.6741213491943	11.0891092966065	11.1094425961585	11.6022052855455	11.9492023213539	12.618987799619	11.977231581965	12.0554668017645	11.8299701965684	12.0917280240156	12.1634516131137	12.2924933860031	12.659348768656	13.0627922601116	12.6717740083642	12.0819949732209	12.366349530293	13.714911770898	12.724946331834	12.9802508384246	12.2948399858904	12.7174152541621	12.8504023480145	12.3938784917116	12.6124973825934	12.0399043746617	12.6633042363534	12.9676135544138	12.0933129054509	12.6637325976258	12.0406354659375	12.3703635289882	12.5393700773588	12.0611275578819	12.1241795113573	12.3374585796026	11.9140162157334	13.1904634524597	13.3612980462325	12.175122869507
SCAMP5	11.6357429101753	11.7796885656013	11.7046798462714	11.7994310000564	11.6273262546104	11.6067901042587	11.7510424854185	12.0800245183447	12.0566126101834	11.3538029813378	11.946352768698	11.9929548550838	11.9660589316637	11.3387982307006	11.5766829628664	10.7773304248047	11.3125169490233	11.1105963143136	10.8182378917197	10.9499728853409	11.4348533181495	10.815751353168	10.8782865838945	11.2957025534756	11.0015331507834	11.1286913204779	10.8553171815785	10.9666080050008	10.955019842902	10.9206585247073	10.9620434290255	11.0597464425099	11.6967145949624	10.294462133144	9.95433908889631	9.33958501349368	11.7521096099311	11.1297088480077	11.5294301091163	11.7579493591132	11.4140525313258	11.4808998323416	11.312314325061	11.2479738351917	11.3797792828261	11.2969350261742	10.9639601074077	11.2596261259217	10.1846424442677
SCT	3.26274585995742	3.30667218454765	3.24653179998595	3.26951298224341	3.27281232529836	3.17225419836213	3.31068151601565	1.59242906631839	3.35919486501403	3.33761585206604	3.23834433491753	3.36132410435428	3.61242418560552	3.43747067403995	3.30399112109434	3.22644240990793	3.51029526455437	3.88084288051474	3.59472047523111	3.47793183553916	3.54798626173098	3.33670527445858	3.8779455334751	2.99345400542373	3.28080605550856	3.3665636530561	3.45901207676395	3.34163703330544	3.29991296713861	3.41562526794498	3.74840008833643	3.37035663372516	3.4754763542144	3.2413165271566	3.36698386581916	4.32065665616592	4.17319512387534	3.87643256007645	4.03119692979437	3.31635118631704	3.56585711619279	3.68095682468394	3.78440601378139	3.59095558079493	3.63679739405183	3.42966377181905	4.24505000231578	3.87104765083622	3.67468317931282
SEMA5A	5.63413231856911	5.48710206651228	5.46322774447466	5.31977192192351	5.76803472239513	5.76506801632022	5.54472234945588	5.79498930076837	9.51067414622368	4.82109524249039	4.82512520017239	5.69181621790882	6.97434135534942	6.21516863462734	5.98030966966521	5.86285542744243	6.81107076682019	5.95288861686227	7.40332266304592	5.97526722565972	5.91904863505157	7.04439515954469	6.53387609817283	6.56204905043545	6.02299766839915	6.16392749246846	6.56613397890057	5.03043592002616	5.27351414927671	4.9880416736407	5.59243782432342	5.1624382113215	5.94631232574345	5.65811961204464	4.97787220571576	5.03451739813477	6.05138715810536	5.63791263034916	6.47323697711002	5.37795538504867	5.62383545291183	6.1222424282144	5.57845711431339	5.6024699955217	5.74842510545819	5.81274033470248	6.69670800497624	6.97467798751721	5.89663361170264
SEZ6L2	12.2409456614802	12.2591561982892	12.2348608738642	12.2668641482562	12.2739611337271	12.1820207051996	12.1908909809264	11.7710162821523	12.6296653611621	12.030699852787	12.275296412665	12.0665461964454	11.889368667342	12.2957118383135	11.9637644848454	11.5112429247204	11.5358593143141	11.5639204379599	12.0832962496473	11.5485124916753	12.0881172923346	11.4714872741696	11.4905540782672	12.2211961334049	11.7558302148425	11.961186963984	11.2299096267402	11.5295506767564	11.4382963313694	11.524025438429	11.636133631709	11.4434406977526	12.3312440517458	11.1513045266577	10.878105585531	9.82995284655966	12.285037018852	11.965235959163	12.3906292025128	12.5132083629319	12.2652574667574	12.3954752476215	12.2511673918953	12.2918767469451	12.3350552075388	12.1290130423363	11.7430309578858	12.2134827613164	11.6701480571392
SHANK1	5.88476314986081	5.81069739487137	5.91944431497973	5.74441026573667	6.03239235280852	6.02408388777778	5.95128003183321	5.93201373270108	5.42324473991718	5.72384024881942	5.13349217712864	5.19712612548294	5.2617287853816	5.21419957148556	5.98126190993836	4.51754929766567	4.84900635491946	5.2839341796146	4.50395477836429	4.57495750872972	5.44722253469218	4.29890934552944	4.5568473322049	4.53686168646024	4.11698989066614	4.45233342113923	3.9522817399979	2.86808037603296	3.38195711607008	3.10508176015742	4.59572149354957	3.13111310157494	5.09545225300696	3.12692672158648	2.88464636070664	3.25673462823406	4.45639969443643	4.48408188545282	4.65447825311828	4.8306480916649	4.67849188662585	4.57617102348312	4.76915192477041	4.59579463335126	4.79581377360755	4.43252886415103	4.32969862974302	4.82419683168555	4.33193305961255
SHANK2	9.23036417837205	9.23304902995196	9.33757704465999	9.3198254781831	9.38427000952829	9.27873634365949	9.26484682543461	9.92417237935946	9.75046205874831	9.76540238713964	10.0965909015373	10.1042897611123	10.1259220277417	9.37919087765429	9.50559212024868	9.57426804513505	10.068300001182	10.0550685404374	9.54957279869178	9.72836021320549	9.99252600181784	9.55908780381854	9.02465532386067	9.73392407237716	7.90551458028909	9.23206648373677	7.16672219828214	8.80082211307161	8.62498481822715	9.00255838777134	9.06293424176367	8.58933627665173	9.51435945219138	7.86788718115963	9.11037736961183	8.39115331918621	8.20913087909482	9.05920698410962	8.96121463835444	8.61108366168953	9.25561319313595	9.23914995856166	9.13201126264378	8.88166487420834	9.20443054986431	8.54844567727372	8.09769342815679	8.52060390301922	7.81573055271056
SHANK3	10.5901664910445	10.7012670432574	10.7037885388016	10.9005769210843	10.6536188809104	10.7013425007933	10.7606270375985	11.503227946117	10.8926147864625	11.7651833362221	11.1175764484726	11.9477681094989	12.5242165815813	10.7754942016686	10.7592013911674	10.4807921086859	11.6978078628748	11.3564269245827	10.5289778479585	10.824282196916	11.5349544750885	10.7883599657586	10.3160301240168	10.9749845430698	9.57680147465613	10.6156213468677	9.67437050706992	11.1763489357521	11.134157003343	11.2613202914325	10.7095169158354	11.3719819861579	11.5154992218873	9.26400973865318	9.33490244210224	9.13099763325377	9.64645209999232	11.6701402124053	10.6192083751146	10.5473937559267	11.553689677156	11.3819545692809	11.1838026763232	10.6550549241345	10.9188665817587	10.7019061318536	9.70129377175627	10.1603805359203	8.93464115078178
SLC19A1	5.72505316691608	5.60755141300586	5.6543759073404	5.45666383300135	5.8066100796868	5.61263902636922	5.58345009110287	6.18448565029219	6.3442594258888	5.92572957931478	5.96918598283173	6.16277209545108	6.5035973184024	5.96328297891619	5.66682582568638	5.79395170058489	6.47856724167827	6.34571112238093	6.25969036653255	5.72946181240933	6.67509835112554	6.18139991419076	6.24803860935268	6.28844944150781	5.77449758324874	5.94684947488746	6.45446174493848	6.2991656593649	6.01373502193555	6.21360791330365	5.83075512349551	6.32306550057116	6.29773761400239	6.50512780927323	5.6848558119092	5.8213489221651	6.72885163410866	6.48453902037719	6.83684522825981	6.73193256331323	6.47941003896143	6.52378846747885	6.42095576029709	6.38384392409285	6.3139223381286	6.23976592452054	6.27303951113469	6.69137446115981	5.52277367122971
SLC1A3	10.2035337624711	10.1071198119578	10.3343684380082	9.80430387974871	10.3924807961778	10.3768184348592	10.234090071058	12.6558487511131	8.94249515461838	9.90103169360418	8.75651087649573	9.20812261619183	10.1788369120925	9.71601376240816	10.6347643853435	11.1272466452816	11.1312413536878	11.1067949618275	10.8735365520982	11.0071881442643	10.9637414974811	11.1422847423822	11.2129379786557	11.3806158066658	9.89757549931736	10.5541978236441	11.0581850407752	10.7063854695078	10.8224197188209	10.6752840825494	11.1954092636344	11.0077212295489	9.75169107800625	10.4541514283172	9.26452551516543	12.1682446920966	9.84444548764303	9.66915920364284	9.94483918247749	9.81542114228494	9.55511956896902	9.49087990306124	9.88005728332284	9.83677235078767	9.78588371913943	9.58029458151359	9.92412750283707	9.9287110434669	10.8692696430034
SLC25A12	10.364921209499	10.5846756766506	10.3433125880798	10.6571256181371	10.3190215479764	10.2866418848947	10.4442997087605	10.8133794758112	10.4588768646391	10.1186260086772	10.0504879813682	10.0969554761726	10.0444338857913	10.2749929788786	10.1526486495513	9.60144058346277	9.65241549120178	9.65444141632443	9.37775920364879	9.59243001339478	9.77794683186612	9.64969819955368	9.9865462194753	9.76905627913363	10.0156796530892	9.82926798849359	9.90717166698379	10.1805570650384	9.97430759424832	10.0898214382233	9.81370966426113	10.0649723997002	10.1941466151932	9.13118636892687	8.87074136971667	8.65018883741372	10.4308292625864	9.99642965043338	10.1219212790211	10.5046628982808	10.2858457858061	10.4282847831133	10.1187580940561	10.0397901822126	10.6408362025363	9.76643982324113	9.97662475297855	10.0884177433487	9.93544041436999
SLC40A1	5.81504025791706	5.69908280515952	5.74086063482474	5.57420840402594	5.86328406832272	5.76976269629966	5.62514454829606	6.77502471931737	4.3056546776035	6.31925012515876	5.36576345779768	5.19672571759474	6.07678290568487	6.21454394610852	5.95783062495964	6.33885042805539	6.26941132434299	6.58990398373004	6.81397515309422	6.63237289934333	6.50149627392201	6.98099351996647	7.28606976180194	7.62836627843994	7.02241508351984	6.50007182726336	7.54694092257734	6.6926003795	6.55060383094509	6.48281552821529	6.70833566406847	6.53610153131136	5.79264385418905	6.17905954544628	6.69228615654439	8.12892525321761	7.13754785440776	6.85226546619816	8.17670638338472	6.75809165187802	6.68459772332239	6.79223560570285	6.66584995704665	6.78822335321235	6.57020201036881	6.45357392870919	6.89534556237329	7.32206529345621	7.55598607176828
SLC6A8	7.87340157903698	8.00311367235656	7.91551663204268	8.01162178075983	7.81946703104895	7.84481843914372	7.96278378445357	8.29311110807374	8.21336421834489	7.50699432228447	7.89902768926266	8.07403029557731	8.1705899303963	7.55191945866873	7.904881448196	7.18002581104769	7.73950253065614	7.83374794787356	7.5083109626883	7.57955259484077	7.85858975888349	7.64570064440386	8.0114233049229	7.58686963075661	7.61466553284242	7.5044425309115	8.67146832962335	8.00133153423376	8.1137986795767	7.66334501115357	7.59120090840254	8.15706926490595	7.81578937287046	8.05919376917252	7.447238162886	7.416347555497	8.19097197387245	7.91897935580202	8.06283240387798	8.00370929668311	8.1538181483402	8.32673339015448	7.86680585981004	7.67132047537377	7.85880495095473	7.76768826129532	8.42629785459076	8.2228569209949	7.35859746533565
SLC9A9	6.97497668060267	6.9726939004532	6.95898493705258	6.90341606282438	6.96920866275252	6.82849432960103	6.73568511967397	7.98486266593727	6.96271403534906	6.2012246688153	5.76050446446454	6.40046164413326	6.90703322197859	6.46834712155841	6.97914428494759	6.95022854513039	7.258429563477	7.22793195088119	7.3829785255539	7.32419271412059	7.51817058119234	7.69025355457728	8.03120155349976	7.89113552385763	7.68207101500372	6.86427673563346	9.12097776392152	7.16681334150224	7.48137513137556	6.85168015401056	6.94371603342128	7.48749257525453	7.34346194841731	7.54304431254398	7.17640097945065	8.23866366856099	8.74535700543905	7.53182538144461	8.25299199437527	7.64684297591328	7.96724691831139	8.39601007905279	7.37224929609132	7.44429479455371	7.44783267191788	7.3810080520486	9.21110756805342	9.11669010905079	7.54248713737092
SND1	10.0662275004467	10.0360550155828	10.0877107316091	9.93353839787553	10.1978833175272	10.087251199588	10.0689175004076	10.4371706848287	10.1889840601956	10.0983294215023	10.0141076073004	10.1508897070663	10.0206072775797	9.81994647718526	10.0513085710949	9.8891046253576	10.0053639204856	9.74416891422618	9.97560155654169	9.78422632396752	10.0303845684466	9.97090657956625	10.3437952412116	10.3986192833443	9.83639616573305	9.71234311895653	10.5358080571386	10.0193037110708	10.0104246634197	9.7774485680712	10.1870173027987	10.0684060050698	10.5854026663521	9.38137638550728	9.67102164396373	10.3110780060209	10.5634372963299	9.72756325453755	10.3972032976523	10.2142999155671	9.87603342171313	10.0567330016526	9.86649726616722	9.89941770821182	9.89662745032498	9.89333894329418	10.368543166135	10.5304098252413	9.66164611433905
SNTG2	4.881462558853	4.71193969786855	5.04801511957108	4.21867936340375	5.42490919864787	5.01398488994801	4.79423338226194	4.08504986912302	5.02785348804948	3.53278498487601	7.5647164182054	7.41432833060109	7.09233363878723	5.37590907434209	5.62139483409891	5.28163114504443	4.34809097839236	4.54346818693628	4.08010072378482	4.38457141644091	4.1103595963704	6.58289480344799	6.66558793114636	4.85528076949185	7.43921552917395	5.45774832788379	4.94286663609708	5.38734505297306	4.21761876992911	5.26529697535101	4.36509348029758	4.9786566140862	5.22097792638296	2.9975959937793	1.73537349598077	4.42573211890804	6.07507133376892	5.64912646203439	3.70606156558842	7.50313973836128	5.28273802546038	6.2227646070402	6.00659415776914	5.4457492178505	6.32977663691435	6.15105803313102	5.35430672872493	4.68492578005961	4.49950239736881
ST8SIA2	4.29634266330253	4.23859098911644	4.28171678533765	4.2476721609219	4.25928061293523	4.25484345335594	4.42202345053239	4.11387604620099	4.57041676553602	5.43362063665677	4.96583329563795	5.27811799391602	5.44346569448511	5.40908384649529	4.32218694705253	4.88730647474207	5.31478449711759	5.2882682668699	5.43283658141504	5.26193424750433	5.24982216729564	5.23025902557192	5.82434655958362	5.19605626560924	5.06617706173653	4.19044102504278	4.938180622042	4.37501990354955	4.37152216027401	4.87122166934537	4.79787629756095	4.54285314566547	5.44767226014178	4.69696359591847	4.88898637209196	5.13850744919637	5.45797295844035	5.06528267945325	6.14748274768299	5.72581824383196	5.02370369389137	5.28311231653157	5.00963219771617	4.96226811920818	4.85882675258577	5.08604677786745	5.54015621451162	5.66087441104113	5.65830488346733
STK39	9.81232205410621	9.80689924903479	9.6729790541235	9.65322806628475	9.74418678937993	9.55579571531859	9.71511079840623	10.078839139138	8.7409696343576	9.17746371089263	9.55025490712234	9.39802186437772	9.50727711291918	9.77305039713013	9.6543049428632	8.84800351872208	8.96179809842788	8.87418805045635	8.63066814253072	8.63666725279048	9.51273926942286	9.18191052036617	9.6679936394202	8.87043138995183	9.28624402632258	8.82194077240367	10.7826465243877	9.48916942498087	9.36548672366237	9.40001663206012	8.67834050266237	9.51711641874987	9.93674305526759	9.57010449508404	9.28117379638652	8.05946179033157	10.6677724917905	9.87034769179418	9.9151168328601	10.6838998240461	10.384421700527	10.6586513450654	9.88924146630722	9.66868167382393	10.6181378149031	9.58284409886696	10.8152146622274	10.598196741773	9.06608117737848
STX1A	12.9887997383848	12.8581872253342	13.1157460816053	12.808102012997	13.1840943879591	13.0490552558238	13.0163364780467	13.1887046305355	11.6580926613083	12.6844252301973	12.2763347801797	13.0870298562996	13.2129151645381	12.2891804713703	13.0274780434343	11.5416659401201	12.7519238363695	12.3633102359644	10.3877382190684	11.3078066327859	13.1021628658569	10.1005268299393	10.4517621434321	10.3562368470788	9.68746818981659	11.1946161551274	7.01509268079241	9.58943423613569	9.4325170465744	9.95836238762493	9.91962727805853	9.54337274194014	12.9967166668548	7.52941042501057	9.22648568114922	8.16756518125524	8.54137132382108	10.4041632101317	9.94707588814145	9.42720825845019	10.5009302745975	10.0219732621926	10.5233309846793	10.2960571802885	9.59326612743016	10.6641031976176	7.87875236129949	9.16918314027982	9.11446359288295
STXBP6	8.20416053750698	8.26220658687025	8.12790259293256	8.05901835353656	8.19013909792206	8.22572172159413	8.14863476758098	8.70817221017532	11.0569681261998	6.78482440984359	5.98159850312511	6.14714917348066	7.3966213295647	7.38185464531395	7.81049499390926	7.49661916328626	9.1704253852025	8.44181451213918	8.29230105173085	8.07579558627551	9.09814654206034	8.51049575180737	8.84634898815546	8.03740100415114	9.43743329550026	7.80904153064619	9.53403049403884	8.91536207030437	8.89529534789538	8.49484151735422	7.78952203285693	8.83536084240266	8.96391145239884	7.09447251733109	6.45753998625983	7.4530191585974	9.92604815662107	9.93655578147535	10.1874581727691	10.784046867864	10.0685576747942	10.5665132521324	10.0355436665084	10.3569914629367	10.8281598700184	10.496543879498	9.47298278403318	9.30854452148016	8.10367243375978
SYNGAP1	6.37013959329195	6.49109467637718	6.6038339769814	6.63973519004347	6.5429712936673	6.76238018655194	6.65172928966721	7.1670765702059	9.31832092293763	9.10532110623656	8.92671084636214	8.70217482714752	8.60090546373804	7.85916060252565	7.00842886807635	7.49915196950951	7.91655727290791	8.06398175802797	7.75541396605472	7.7824140060644	7.74336738420384	7.4787743035905	6.60616163535877	7.40308578301036	5.60787338987793	7.34939547379389	5.35036586766036	6.83008063930904	6.93254282382839	7.43330072732353	7.24945188504386	7.18731873097593	7.31471639819257	5.9519111675597	6.67611352001992	6.21080206946683	5.29031619608556	6.36475938319247	6.58873063850704	6.20792166744505	6.21216218271213	6.04334222871401	6.41728943275444	6.50350411907824	6.45601308448405	6.04397649353954	5.25509201318079	5.36554045831144	5.25890649520378
TAF1C	9.61211531839557	9.73488951811443	9.63706993556072	9.83786852579478	9.66793502061668	9.65424455315532	9.65709837842371	10.0428880878456	11.2526991856764	9.30751249245525	9.52184727886344	9.85619652861504	9.97696993308232	9.47120659691049	9.45802048598601	9.25302261175422	9.51170450379335	9.39785364211952	9.38176231715324	9.4257854304687	9.47599660847215	9.63237948753852	9.4424120984919	9.98095490171954	8.98010472427109	9.74495410983336	9.93984206754765	10.1397853228212	10.0386615995327	9.92286812827131	9.79317290690414	10.1020268262414	9.74104020065095	9.69981418962351	9.42398967798972	9.22782113179216	9.7509405555789	9.43131438098031	9.53223456817646	10.2536656594309	9.55602411618615	9.71937201565946	9.45288197193604	9.27131334816702	9.56899326609833	9.26914794076907	9.77200467822545	9.92812974512852	8.64644426565807
TCN2	3.92641036275925	3.91710490303722	3.80362509192614	4.03378653816373	3.93981227467586	4.04600265098815	3.77278281255375	5.14803921629125	2.05427489355498	3.35170555956296	2.7700662614278	3.51979441238015	4.00181503764862	3.50588646099229	3.74853874196683	3.50494115897145	4.02018724326833	3.51922091689843	3.34473013049752	3.83293848678057	3.94910888753891	3.77360050683622	4.87520349159889	3.97741711220708	3.8979723408514	3.4020589176399	4.92589486148205	4.15337030353372	4.21061881367973	3.60978397310335	3.78920581868029	4.27510614178619	3.56848783350047	4.74694997933503	4.25286035938836	4.22207779487751	4.8370891072677	4.16257565791007	5.38867721777365	4.4192630468581	4.32157932690204	4.85413706603774	4.03067369922046	3.95044887518397	4.28968635197686	3.68585688636003	5.04090709651109	4.93675819719648	3.65292499462289
TDO2	3.99156893643515	3.96082384304068	3.4681985784436	3.60555894796878	3.85064551806861	3.1642999924547	3.41195424660696	2.43541324140164	3.7926496782486	3.06279113903767	2.05945569969267	2.10507383571181	1.69943087725924	2.83587758167056	2.75495782789438	1.71128529865528	1.85401464519153	1.97026517853453	1.69701170549432	1.84989320609059	3.1084489449072	1.85743487011387	1.91529635294504	1.6184105525389	1.78509272026943	1.58523120441673	1.58579714206574	1.40363264166289	1.54624741367347	1.60687214080923	1.55025167408468	1.58600276852114	2.46109851905257	1.58109778416199	1.70319074299326	1.55243638370815	1.71476314005098	2.06320189468519	2.51937512918502	3.06094082540489	1.49612417768487	1.81950119293363	1.81118441651025	3.97620231787681	2.08460758585571	2.62373142032122	1.56264945673821	1.66674410849353	1.87504658524079
TF	10.5562042969481	10.5520718835445	10.4437377341671	10.5390787032717	10.4865873616307	10.1730027620938	10.3030042060936	11.6170974202418	6.79592217912683	8.56840775995476	8.11933113937812	8.17882112300662	8.7922488551917	9.52290890036863	10.3977691589697	9.03899826888052	10.2374345327784	9.83562825357204	9.47270568552372	9.30798709048043	10.0624657866384	10.7292155789898	11.1762182582574	10.0196724819167	10.8633274663457	9.65462162817577	13.8564694974076	10.8218484659122	11.3641261376889	9.77729860867428	9.86409002555343	11.4933279462594	11.6063044613264	12.0596627291903	10.0483119393833	9.61684914286952	13.2093919183001	11.2681372828628	12.2447221465452	11.6048366368514	11.8743357073266	12.7600743674398	11.005883512939	11.0678177355095	11.4280381792899	11.2538471304946	13.9289132529723	13.6236464400015	10.5656710228493
TMLHE	5.08199635584809	5.11939502557154	5.03094746084961	5.05319051398378	4.99259986028544	4.9611471295496	5.03253431322899	5.33374629520514	4.80813854377453	4.61487621348338	4.74056186793266	4.51381657300217	4.43644619861624	4.8031563278815	4.88337011014031	4.72383497095231	4.16288798048122	4.41846049313018	4.58310810720669	4.10903927578132	4.71123881770853	4.69503470835033	4.80465740174611	4.83596166873979	4.25533489148223	4.45156773883437	5.12368943154478	4.91217232285512	4.88456256419392	4.62936773826743	4.79797656793308	4.79859211345658	4.46238919553525	4.71533752299894	3.82948403514757	4.41494065665776	4.99982946174167	4.49291173717846	4.74499044590998	5.03982183518737	4.67746741505469	4.75859206843663	4.48783217913625	4.51153229691728	4.97863415216351	4.47652974255309	4.87879808276033	5.11052718113349	4.90721622278794
TPH2	2.07001506349778	1.9937795064024	2.15205812439115	1.97335727144451	1.95611897061281	1.98473320724978	1.99476627123542	2.69920644452723	1.40137297975592	3.83675538976393	4.06209193432583	3.27515271593124	3.32382178918651	3.20792082860447	2.50845020809118	2.76103895837261	1.8043358647006	1.87518837263723	2.1576006105008	2.14032286018069	2.12461949922388	2.36762644327602	1.84693695311607	1.49620291825076	3.33950146725123	1.50714762356879	1.60747983862997	1.4707586385516	1.68085969680184	1.65065539796391	1.81988836803147	1.69054850045666	2.44679706725215	1.72038350035638	2.186421010947	1.70627446722994	1.6255394937318	2.32577441312079	2.28478247603698	1.74743658971511	1.63381936012814	1.58247410586035	2.43526681237774	3.40445946625257	2.25070828142796	2.73677090880472	1.70439298857112	1.71804908004682	2.52533192793855
TSC1	8.98119240360309	9.06747675187924	8.99691677516558	9.07035254408651	9.02859842673171	8.97043304686423	9.12106606519674	9.38383501124612	9.01240183686194	8.3877343239427	8.29095887714583	8.30010668814521	8.39210255515586	8.62832303253048	8.86609701607435	8.50803912254744	8.62286298377878	8.58338844756869	8.46506047590682	8.33528337101449	8.74612223315617	8.71271586818669	8.77590493789156	8.86945122474052	8.55272100191391	8.56085744468715	9.12904090961812	8.9974455877944	8.97287245516673	8.8289136994676	8.86027657688368	8.98442005520843	9.10243295553771	8.42702566563581	8.1630463633295	8.07489145873019	9.15031088062105	8.5843523748287	8.90679675758702	8.85526959846144	8.82841539021488	8.82453643283604	8.69858885782184	8.75941708948445	8.94553854726616	8.67654485260523	9.01387671487945	9.02673171344429	8.51416556137387
TSC2	7.34050091935214	7.37855079716828	7.34866709590629	7.26275396636237	7.40182257718197	7.38028662910304	7.21370339647244	7.58021187006557	7.00756466063853	6.79687714908316	6.45820361561079	6.39618096533283	6.45314104284562	6.84283896845554	7.19825437021825	6.37061245016857	6.41294373215749	6.38832359278274	6.61633174337233	6.9234969133864	6.97112545037449	6.72355391687813	7.05995189013926	6.91168301967448	6.5644752894423	7.0132002977125	7.08767223649195	7.22142524265196	7.20690600265797	6.78486073923322	6.84597917995106	7.14207140854388	7.04112232893958	6.36332927634253	6.60481120518965	6.00078560736285	7.24371711275749	6.84735577676539	7.40579906487551	6.95164588074566	7.39255808967663	7.37381816733808	7.10017663207252	7.08911363762176	7.15702962006112	7.07843801925771	7.10123341564193	7.06158023560514	6.20931404074737
UBE2H	7.39623606744051	7.48809093309984	7.43220327151075	7.43299918369429	7.38646703540894	7.35224866244131	7.38686525013852	7.52954140657465	7.7006510486253	7.36684892292547	7.45539456962779	7.47278138478139	7.5435863771899	7.37262482286964	7.41904903475025	7.16723542651354	7.5194804556333	7.42727050253777	7.27946208234757	7.24175898836249	7.70980227757486	7.35453127864806	7.65872802327675	7.28926367595519	7.56156769670348	7.01080531331563	7.93114895706627	7.01312678206122	7.19495467428217	6.93293631082854	7.07362289133434	7.17436138561282	7.64386044855027	7.39260052489605	6.9844001824827	6.97264723095193	8.29048655224817	7.97445689016041	8.20320309287192	8.16059779043736	8.16428874310792	8.14240928897448	8.04709958760524	8.15233477351542	8.01932946181303	8.03104957494834	8.00646120387328	7.89244333516919	6.72302824040706
UBE3A	9.12957646933919	9.11052435780351	9.146332174196	9.0277514799205	9.22869196378474	9.10649231970142	9.12049168910556	9.04218158474998	9.65847430212042	9.67358245030775	9.8430906247004	9.64401108140639	9.46070510483708	9.18879315856523	9.19267862141204	8.93590105198711	9.14408031621082	9.20992035584166	8.93840546427493	8.88107738658554	9.17710772073302	9.15777930211476	9.03599798524951	9.17957333959365	8.70512568597996	9.03756084252969	9.00317949700543	8.84238425356783	8.91404490761248	8.77070834169123	9.16698481731522	8.88291919414985	9.31638482451035	8.20985445514853	8.06643444461077	8.53555456185366	9.13571441398047	8.76318688198111	9.05938429622626	9.19380362312857	8.95528174237944	9.10436073552519	8.93389529562707	8.98384617276006	9.06649981974449	8.98613977493019	8.99712041914351	9.00286726997033	8.68691717424203
UPB1	3.01659184794889	3.14154603752865	2.96192562350525	3.10233104282118	3.12208096535144	2.80852344415365	3.13591541423729	2.976807427382	3.22926666686144	3.21399692857058	2.83327332615034	2.57569706413167	3.00467386637379	2.94072834672472	2.78844675782995	2.77888837199791	2.643230846503	2.85795877622959	2.9371551318178	3.28537452936902	2.9967252265396	3.28831567755506	3.66693968589063	4.10584082948515	2.87970031294503	3.40980655487266	3.87346369118175	5.19316429044513	5.31120323207792	4.91684115969681	4.70810928785558	5.33028049182777	3.03932627235026	4.01701562077599	2.56478133349971	2.75668778213149	3.94681324064321	3.47883418390357	4.05274275886129	4.4343324713268	3.72396312786631	3.92456627006669	3.15771162543641	3.56040120250781	3.59419798671852	3.3203596430744	4.01170443617969	4.13588370220856	2.72049496032185
VIP	7.84463204559987	7.89419619089889	7.94535702282011	7.8078914809675	7.74478768595704	7.88165843865717	8.12656293431946	8.51214766280167	6.16245634758731	8.24110889686353	7.33021515103424	6.53438027047096	7.19684731490791	8.19381437580827	7.91301058023869	7.88119045627471	7.83656095146153	7.92140652708883	6.07697300812476	7.65238102235161	7.82788847460097	5.72165648861259	5.98309683540876	6.699596251041	4.93636784993061	7.87640962073691	3.26126402051719	5.68325816753994	4.70266189611976	6.48927997269533	4.29126155964607	4.90156284863081	7.48588696603612	3.10313424016048	3.84885609001247	3.70405667415765	3.55295318525799	3.15520327714065	3.06103880118837	3.98018381882153	2.80668680168215	3.09610807280361	2.81888696575965	3.09034934545898	3.30724744754444	2.53648034904546	3.78476211168248	3.33278631422425	7.49581800276952
VLDLR	6.19443176312173	6.13046187871919	6.27347892698799	6.13070532690013	6.26799117715068	6.18170698209619	6.09211650605678	6.80327498598822	6.07596254559354	6.56701180097455	6.3913968613881	6.10401847730125	6.04151615782806	6.66427639493986	6.39034181441601	6.00805434238433	5.63226054937348	6.33205991416854	6.4800332822484	6.50863273217357	6.17764849733196	6.7677793183034	6.15636384373817	6.61875909284637	6.21374810485506	6.30998860511434	6.75900852085722	7.34731471281172	7.09889145338481	7.10378312628565	6.4399529627334	7.26713789834452	6.48450954250919	5.68546817177342	5.25965334827004	3.92070066412443	6.78733010602348	6.1008895048533	6.14625513048854	5.7720977877348	6.33581151941217	6.5615595256233	6.1469802024983	5.82557147451532	6.18129393067989	5.86194963399686	7.34169662698066	7.06485720675509	6.4380468403582
WNT2	3.02514235040886	2.69741861371124	2.77417745194075	2.58623078254186	3.1581112448417	2.9643281973493	2.88457907673596	3.05758576873273	1.71157471291269	2.25158165734195	6.45249778762936	4.90142696249625	3.46545158674582	2.36914639836329	2.18458781354053	1.60986290619814	1.81441889570702	1.61070170750271	1.98650126305505	1.8342494184137	1.76112957042968	1.72037534233191	1.82863865644744	1.42313519783104	2.98747802838093	1.28012037030866	1.57459857688012	1.34381123370315	1.4518464410635	1.44074725131872	1.6454364073437	1.50888768212671	3.92685919738353	1.42858787993847	1.91900143005164	1.7589513418644	1.5103127401072	4.62998141911315	3.83666699144959	1.86095088427328	4.96316194080029	3.61299530287695	5.7705941621874	5.76900259660223	4.71552355377371	6.31385040732383	1.76836998614212	1.87110502319894	2.27359333342549
XPC	5.80888476274697	5.82832444874972	5.8047180079008	5.84623448425533	5.86305504982401	5.85478784758431	5.67988148392859	5.89890372156702	5.71256814042437	5.32222492567246	5.18552238422169	5.4386389666479	5.60673465420373	5.55718100458688	5.69909788431603	5.37538947332261	5.54351159196706	5.71940821875898	5.83909095301502	5.61705963020668	5.88634201833959	5.78786178912868	5.98564672223389	6.27908048863811	5.8128601678688	5.74512943944768	6.53472377312141	5.91735863601152	5.95957702693077	5.63191524417895	5.69285240369291	6.01229984766022	5.93000893055698	5.90854169835324	5.77977942443207	5.27599285640909	6.45079014405441	5.58481219107314	6.39764333968476	5.71239294001328	5.90998566932056	6.18776794109946	5.71582029128252	5.74672939522367	5.82351685443355	5.68701833049029	6.67962670141195	6.79473318262246	5.67234559287924
ZMYND11	8.73679530389104	8.83387122482065	8.80351590516664	8.88893342095035	8.73887869966097	8.84682833824809	8.89019420823901	8.93219632146844	10.0069077105343	9.52651533079282	9.42830428612455	9.4747860576424	9.62644999816452	9.14929164387164	8.95191437593531	9.32926985194264	9.49071941886502	9.52821911333232	9.14748550720735	9.24795474017229	9.46663572814728	9.6415008395909	9.31699305420065	9.64230004356492	8.94621784000835	9.32955483323534	9.59932814419226	9.16714313089548	9.14515206095292	9.26718851781179	9.3232923217014	9.45033824384815	9.68291136937132	9.35907202307366	9.45558949316309	9.15689924911227	9.26096858114938	9.03674857642943	9.45773343084303	8.98977868429299	8.83110962245622	9.02973026803468	9.0086792535575	9.01095430278144	9.10768451402994	8.91944832521432	9.34141650311309	9.68024205875377	8.82285651381956
[truncated: 55 more columns]
