# Supplementary material for: A comparison of anatomic and cellular transcriptome structures across 40 human brain diseases
Source: PLoS Biol. 2023 Apr 20;21(4):e3002058. doi: 10.1371/journal.pbio.3002058 (PMC10118126; doi:10.1371/journal.pbio.3002058)
Supplement: S1 Data — (ZIP) [file pbio.3002058.s009.zip › Input/HBA_disease_region_matrices/glioma.csv]

	FL	PL	TL	OL	SIG	LIG	CgGp	CgGr	DG	CA1	CA2	CA3	CA4	S	PHG	ATZ	BLA	BMA	CeA	COMA	LA	SptN	SI	BST	DB	OlfT	GP	BCd	HCd	TCd	Acb	Pu	Cl	Hl	Hm	Pa	Sb	DTA	ILc	LGd	DTLd	DTLv	DTM	DTP	MG	ILr	R	ZI	AHA
ACVR1	6.97365132274462	7.02298221809971	6.96477189691744	7.19300141518968	6.96842344260964	6.94485148422945	7.03500455042791	7.51160769800109	9.87676765008728	8.7788594038979	8.97615018838687	9.68486036860381	9.46071599422503	7.96658723993209	7.07150305824268	8.67418391663826	8.46671477003503	8.03157843032636	7.63282274581241	8.21544828772619	8.01647293902054	8.78936307322581	7.66037043664383	7.74749359354184	7.35222975554589	7.44626555644634	7.83024639626151	7.7418460647164	7.65504084325984	8.16168401761672	7.6549028981101	7.91475283885338	7.6128371297628	8.21577377787862	8.09258268685991	8.1746208557292	8.15684002714455	8.08619105730687	7.93272892560736	8.03483604464101	7.87401230408379	7.69138311968364	7.89425199673012	7.82042234943068	7.9203697267989	7.65960101811357	7.74923604172853	7.94224490915765	7.47452062384258
ALK	6.08603023952623	6.0293092822813	6.06636204174637	5.84307689854643	6.14955727411	6.04630895873506	6.06075736593046	6.83296667509357	4.90506302345961	5.63694329385087	5.38513444603391	5.48000534913201	5.93643531819381	6.33950562139826	6.19785698183313	6.81552171259145	6.94490541123865	7.06342976836958	7.81839236537937	6.86373055241483	6.87754299469869	7.70686893596599	7.48599494679161	7.75648802811862	8.32365107383725	7.17155894898805	7.30994013128627	6.10487882048612	5.99283374408981	5.94557885499175	7.15238961435219	6.22599238472109	6.390155958495	6.23643373650347	4.80597479984266	5.84667318375888	5.73729242198815	6.39512206313107	6.07992230537988	6.24426166579384	6.23767993760718	6.14078491887708	7.09230185424733	6.03808541033865	6.6999147398662	7.35929203803214	5.96552274810143	7.19473925228239	7.38954199058365
APC	7.7339198044222	7.79303391361659	7.760892209384	7.78295141952217	7.80764841878119	7.71682087539145	7.89091641924478	8.11564464592469	7.64512678231385	8.3275526281296	8.76980210814438	8.81457759088933	9.08509507805357	8.0174215556557	7.98171878115405	8.48699453753092	8.51839800715703	8.68026069510285	8.14453203335809	8.23747951493323	8.67080340818089	8.45807191292043	8.3270472319697	7.92237428718625	7.9434096076593	7.9033006782473	8.01761014849988	7.47430953394062	7.50198715207914	7.70289522484513	8.04933106804748	7.62090607630579	8.36387315224458	8.23402389894305	8.45718512114136	8.81377668525162	7.89826877572312	8.05659961558818	7.89264630725799	8.69410079769527	7.92101838635329	8.00884662343489	8.03326184078825	7.99658796252338	8.49677832856906	7.95675692777889	7.96003206030149	7.62691483518494	8.27414379888341
APOD	7.97671105689933	8.01471691423593	8.04345166011334	7.97924521364423	7.89325771381643	7.92089066422202	7.92908267814178	8.80560426652929	5.20043465041023	7.46835873589967	6.83527436307553	6.80914618670374	7.42216598783405	7.77312268286787	8.07880106859102	7.7858848426304	8.56609654530716	8.29728872126241	8.41416283399953	7.99262748504115	8.44761083426401	8.55758638609681	8.66157670797966	7.95968458961388	8.4212572434586	7.80762446794136	10.5178261103872	8.64522839039803	8.81730713071177	8.13436792777219	7.64077630831483	8.87873894337427	8.7463719727161	9.14048805492049	7.83377577015455	7.39741565229633	9.88476552567479	8.89102423542353	9.14757182507045	8.24684513994968	9.14553403805011	9.52726715903957	8.60449099644503	8.24162348073968	8.85215520161499	8.40395838605541	10.8556561508069	10.4069178108097	8.45669175634387
ATM	7.14862476715029	7.2331406529388	7.17251736114713	7.33062341887472	7.16308907892033	7.11280331012531	7.20362865218898	7.64197718157104	7.85434925362847	7.35583798514202	7.25387056012549	7.53906549318267	7.75207209246426	7.32794250240378	7.32161657507972	7.81248077522845	7.66309403694234	7.53549703019902	7.82801899700277	7.78029364987225	7.57376706788928	8.22262437145091	8.01538212013375	8.13371408746799	7.82742083602397	7.74741904478067	8.62103665586875	7.80390138694995	7.63385280280829	7.79543410946486	7.77198915580124	7.89599437001107	8.00373606171487	8.27396513644331	8.49182081118256	8.37965877335287	8.14847814205549	7.59260604491139	7.94610432333048	7.56925000245322	7.79012242434155	7.83127997766583	7.61872879601675	7.54477028663421	7.9668843678899	7.37238140559573	8.56070314269819	8.50536830437004	7.94492393817416
ATP1B2	11.8490673080399	11.7789063079843	11.9843076709325	11.7312336184176	11.9959443796465	12.0384229498147	11.9655439317786	13.0899861680354	11.3939572477031	12.0163464430986	11.8017541735426	12.1243384797932	12.7191647263916	12.120367452093	12.2512021969048	13.016131864039	13.3484357237708	13.4006564927609	13.1763776765618	13.2919575136429	13.1670871514712	13.4930930066512	13.3644999357273	13.4133760039935	12.5552163058452	12.4474628657798	13.4696320483725	12.7388536909365	12.7077279474699	12.805865588894	12.8623881338907	12.891738394944	12.2778795672294	13.6700162599569	12.9844223689632	13.77495362843	13.0937657330562	12.9623265957754	13.1649542245272	13.6384752841178	12.6867392551737	12.6624911764857	12.9122057478875	12.9089543103964	13.1685509991658	12.6241080111697	12.2890610787564	13.20152718604	13.1194243489557
ATR	8.42161543111029	8.48606984203366	8.43330963265574	8.51453581150014	8.47094639180917	8.39714530522202	8.35972510372461	8.59284697677171	8.72038320435156	8.53433849517642	8.57374045245302	8.6137128128866	8.35053333525384	8.75015221943407	8.42900502867498	8.38923489381616	8.23988240343604	8.08620969213159	8.44505353959982	8.19464190828343	8.3016056038379	8.34826903406735	8.34464324451798	8.53159277568839	8.08614997924654	8.37913370518899	8.3045844133545	8.39596708266887	8.31510813962414	8.36780006970082	8.26068143280799	8.34540224217952	8.79394756449936	7.91883982056056	8.08495561515758	7.8837045288129	8.81150485923664	8.41909633248979	8.59942583941641	8.7400190464111	8.76372707613089	8.79005421278456	8.53451948263487	8.57798012446993	8.73517593623601	8.40397397592554	8.46398993239773	8.53995201753499	8.14493703500467
ATRX	8.22531330915118	8.25874766691512	8.27487592791936	8.26285544986757	8.33778810756877	8.24715013666657	8.27063435601196	8.51949972776017	8.34623465391901	7.91892892287786	7.9571253524547	8.07900811196715	8.1761620140862	7.99246403716101	8.18140074354682	8.00380637284477	7.69137394271016	7.8667505854806	8.03286056556782	7.95083251957509	8.01553183520091	8.09371608776362	8.10644565132368	8.01260594303556	7.93419103341011	8.21451648726083	7.92587753792612	8.08230960249801	8.09535259591497	7.81963518135839	8.10397199741725	7.98726431654557	8.20181236711455	7.76872416997374	8.04598584998882	7.82664055793953	8.06019222080296	7.87909005004623	8.27160395461951	7.821870536632	7.91995551378607	7.80012324420518	8.0773466120948	8.21488378655673	8.3159913057406	7.96419424254992	7.87628137755649	8.01306362142066	8.44016842349335
BMI1	6.91978853012531	6.98707061705237	6.93834859101635	6.99188741455028	6.92148236949921	6.86979102690386	6.83922608928207	7.1541944959382	7.06555689968703	6.63421072539772	6.60073599828924	6.35964356174314	6.0366312255418	6.47916074161313	6.84854273122715	6.59179977598203	6.28322048434288	6.37579643353194	6.81561503869779	6.48236286751195	6.55742913055386	7.20397114710814	7.04177498528184	7.16985496565631	6.48376386084196	7.1250791797958	7.810028305675	6.8757684487897	6.97083186698847	6.61007620110908	7.12518668550268	7.01041817514068	6.79225482216235	6.50393842686832	6.44101217193385	6.69409470174944	6.98371688298205	6.56052794640306	6.85916112481739	6.27028492086866	6.71886900936556	6.9293448065388	6.45890545456752	6.43302028965852	6.71003654802984	6.39514057956524	7.60888476917965	7.2521099329864	7.02455371329666
BRAF	7.89118757622699	8.05118476257935	7.88011451934997	8.1723580994062	7.81412012128339	7.85897958805029	8.04706454043601	8.46095890461464	8.695764290192	8.21111372184301	8.17642954971723	8.36493568009876	8.41045297474549	8.07910232191115	7.84693797116857	8.13124486507569	8.26146966093915	8.12585750698066	8.26215648223725	8.06808298460055	8.2841094397682	8.2856316413234	8.07282695938917	8.32949075694317	7.60242657808175	8.09092758654895	7.85183899230865	8.07422280375779	8.01398994045889	8.2251957278666	8.07516061808066	8.24306431939327	8.44420995722863	7.85362253013725	7.96593593752787	7.77566342720425	8.02276855554817	7.89435910794521	7.9731038849832	8.23835571274762	7.87008429532685	7.90298650094169	7.80200074749981	7.73503403861586	8.03054007586794	7.58136817402644	7.76202657821555	8.03195523561206	7.53342483641591
CAT	7.9755309275947	7.93908560565936	7.97965617617258	7.96153589611649	8.01984205818916	7.97626092685622	7.90370538351177	8.89044246835337	7.9244535700177	7.70913096385136	6.8327171596995	7.05053692374952	7.86922158617169	7.85375151672044	8.11248142220988	8.0673825090154	8.29804643585088	8.39446708679682	8.42382797429801	8.24682646054387	8.48985726956765	8.78126578612937	8.22021612390887	8.80357164787537	7.89871720677744	8.29145853841771	9.44720182626649	8.45810187470415	8.61310709257313	8.23332582815538	8.25872456102403	8.57536285701154	8.38993254744331	8.78281650024255	8.25961547996588	9.96392772515699	8.68954140958895	8.09045665591636	8.49345925173748	7.68593437355892	8.17862973996111	8.51940637723577	7.91065696206117	7.69272471993312	7.90817903942332	7.832745513213	9.58265439168131	9.32276292538185	7.8579722012317
CDKN2A	8.9369396514013	9.04559632030088	8.84290362415274	9.03806139806727	8.62033721153821	8.79145229563811	9.24566610660197	8.91109271971804	7.81352582405805	9.59740846640215	9.14042985071212	9.48800803839339	9.86694135107399	9.49719520527715	8.96882890665193	9.5312578142175	10.0769454375706	9.85149484893633	9.43015094104214	9.70582152854932	9.53793343039917	9.74885952246618	9.86692647691374	9.47750576749674	9.615776799763	9.20184766432589	9.96534290178594	9.93710233982664	9.51707958097147	9.91776311174645	9.50348434781246	9.9295993874902	9.35405586030432	10.0609255250394	9.08701014031712	8.8341828453438	10.2360942464803	10.4844378397339	9.76904190451582	10.427540782434	10.0204051766042	10.2464013111775	10.0823011844741	9.56720808124329	10.2055079773348	9.90635250368045	9.72933353204531	10.0872397455387	9.69203115792291
CDKN2B	2.50486201154017	2.46294271315457	2.51074737559523	2.43775327953651	2.5150282684875	2.46834440421512	2.19093876358883	2.51399927952029	1.41726042777574	1.86914677698258	1.68435454309112	1.68175320288604	1.8880381567442	1.58765136177662	2.14817698829204	2.4466212701469	2.45419376462222	2.6234508360992	1.5486636554491	2.24224362665761	3.00727255273485	1.92702863284204	2.32210096794161	1.51908281267739	1.88825319913753	1.84181462821386	3.05212872669765	2.36339019940164	2.71140769454223	1.93979387421799	1.76444321915206	2.44572307548178	2.11643541515511	1.70300458192595	1.47758727394088	2.14350228578331	2.31385206388799	2.44703903124947	2.30077568152909	4.18404435811742	3.01242487745689	3.58144674727508	2.4070428053522	2.16718688055106	3.18972903191174	2.2625523116267	2.90871332532504	2.67210304511746	1.37884055641737
CDKN2C	8.20497847340869	8.36802191470434	8.16446839163244	8.33358519434879	8.03152577763828	8.03534581655753	8.21934824459437	8.86570388941845	7.65671614094488	7.16012678892613	7.051610942482	7.61304031085798	7.80664643177116	7.4464026278208	8.06850573288036	7.28810002482149	7.98630307920721	7.92370096431364	7.19445028160194	7.53910033589216	8.04791378640154	7.87740605303233	8.12345328237806	7.27708712853916	7.43028308549882	7.46483531578846	8.79035468751938	8.16348169519721	8.19736249499762	7.7444398854134	7.35128505204989	8.36950050572447	8.04950531175864	7.40667235762612	6.81293689957117	7.79811223866819	8.00794967872275	8.06223392146688	8.19381949008516	7.78667696695371	8.01247571220995	8.18007706148327	7.87606841240365	7.58160708091831	7.79458590544882	7.77611535294552	8.68376015783975	8.55971411027969	7.31414297354539
CHI3L1	6.82164184153457	7.14468305650485	7.0562573938623	6.95299355447764	6.64831816778986	6.61350784514214	7.12001070729288	7.4525831487706	4.94571761767301	6.05634071305664	4.80999785610308	4.79828021194762	5.87028877749208	5.70214501633263	6.72772355099637	6.31411548107646	7.19719105964992	7.01452962809276	7.94684708264383	6.5848018100096	7.00126929101214	7.01163553128713	7.1878172405217	7.52844800397289	6.35586680228954	6.32603340967635	8.0383866092442	7.19741695858097	7.68236084619554	6.61685593348743	6.759437416389	7.19310151052063	6.11791007149792	7.30161464678107	5.48520247091014	6.94736932146124	7.48860680817798	6.57707296456183	7.63639350003077	7.89096108178835	7.09827179840387	7.36470218481781	6.66143717022955	6.55635302597656	6.99950161335761	6.31582197533633	7.19878121611072	7.58248897551093	7.1939495631731
CIC	8.53174419345794	8.64543670807882	8.6595513698155	8.74975238786516	8.68462135254275	8.7516794835107	8.61686163788617	9.50139906245723	9.28940940277688	8.30286714104865	8.31046247658518	8.66609462520172	8.85588032400185	8.33861827611547	8.6707060352454	8.36218687627043	9.02109409688746	8.70607944790863	8.37772889604288	8.46238848739351	8.94521975423202	8.33059032962449	8.5042773656176	9.01962514709181	8.30162977409755	8.7311696423783	8.3914110365816	8.84938608113231	8.87417701998346	8.65642067411127	8.71140422054916	8.88657106215752	8.82377790768608	7.8714266956113	8.21374390067843	7.65601368590311	8.23295283965013	8.04738245132462	8.57381622441443	8.98276395046334	8.23050668312428	8.3896874661326	8.30698747697652	8.35225048245974	8.2301109764389	8.31978923263196	8.39850466774456	8.46949696706686	7.76477878186042
CLCN2	4.79572563232746	4.90742727350925	4.74962640253716	5.01144353065558	4.73140841275496	4.61537978761626	4.61898058403278	6.15287862513319	3.72811487012577	3.34805344577727	2.92229173436459	3.16893301579499	3.98196892866097	3.82280654576524	4.54087903179254	4.20066483004071	4.14491397887923	4.58698060238756	4.0935636598046	3.88181275779087	4.53919626042362	4.22762263920501	5.11319326550854	4.82006845990403	4.39176304176158	4.27042625098639	5.99386374345846	4.97013332724247	5.11608781962332	4.54890932333749	4.28197207475343	5.02074108752433	4.48480389877608	4.35504575446882	4.80152819726696	4.53744347244792	5.65476439489693	5.03193896660122	5.10290123288243	5.35195767059993	5.45138460525898	5.66980039765329	5.16683050076493	5.03622464578524	5.16753803232291	4.87801302842695	6.14940622082048	6.0371447891176	4.0270828547344
CLCN3	6.68862172688335	6.75723339198619	6.71018482256276	6.70443689335775	6.69302050448035	6.64192005427709	6.68055359811607	6.78895505673338	7.1721128137555	6.73626755437914	7.01393410047311	7.16669960728869	7.37824878339906	6.81163480336351	6.74983633091171	6.89253588113332	6.7981048406471	6.6979527298262	6.99301094405847	6.78669368198561	6.92965131687253	7.23352181792389	7.34904664246253	6.88510535896224	7.41138440135594	6.73374470156614	7.56875189593003	6.5282363217537	6.60771470988784	6.60062311799091	6.81940606757316	6.88722434594228	7.09783611250948	7.0881436962382	7.02012161547082	6.66669449887219	7.48556274036603	6.82515620362673	7.55602387654903	6.83163334017968	6.87870152207269	7.05590802696968	6.80416801606935	6.99066468707159	7.2812491277759	6.7752874404197	7.63314396797457	7.47902519182197	6.94299891195833
CLCN5	5.53253528566652	5.49437392232049	5.26096516066558	5.00862676700221	5.47110565785713	5.26275269690503	5.57145748917924	6.20470189261549	3.81191314971604	3.89009080643469	4.63026737292604	5.05374239378674	5.45657716911532	5.46025775090127	5.07368644398296	4.92143437469841	5.10122058097119	4.96029323969329	5.23119146187703	5.03282430079099	4.82276072423019	6.17631434745707	6.07796099833832	5.87491062170391	7.12118429424873	4.85127638785803	6.87597364808951	4.95764213482872	4.86227246598757	4.51131128698681	5.14264822114838	4.85777859952059	5.83443826773378	6.50096692673505	6.16234187728386	6.30292748211684	7.95880624393067	6.65964141151837	6.96389172917667	7.1849937031117	6.93066231947144	7.18914051708406	6.72459668999987	6.95262499749911	6.70565277720438	6.9186748779336	6.4888502325717	6.75620109018345	6.4486308498485
DMBT1	4.55416642376216	4.47353551330265	4.33329424635199	4.45870525395286	4.42124532491564	4.0877505361733	4.03414338260201	5.68019676814546	1.70708698940141	2.58547916530646	2.45709860425755	2.53202917366287	3.09932460646634	3.50038011051704	4.08696884740072	3.31440226884571	3.9720338217568	3.58440156758629	2.71894291136805	2.88533018802762	3.82864811340942	4.54833639555825	4.50506489611409	3.6641588730766	5.16050167086618	3.26611761856026	7.18802083210048	3.96795726170352	4.30997485430497	3.37041947319726	2.71632455779501	4.67699715371468	5.78568978550584	5.54368802236834	2.87328472607304	3.755635080177	7.73060504304034	4.97064838723855	5.87019266777643	6.53785382531825	5.93902417208444	7.3457379051761	4.61120110660226	4.89975772212452	5.42237075285451	5.27968775906385	8.13830179268323	7.35514252597494	2.66161192643032
DMXL1	7.43790287824106	7.49767797288619	7.37747503144848	7.46569700608772	7.47306547345023	7.34682199514595	7.37827067923375	8.05948192047579	7.17593553936196	6.88425719929484	6.90074553786311	6.95263605598856	7.04460505138086	7.32977722805005	7.41729859724845	7.0191296746047	6.94406566835127	6.81552276339196	7.03111085503913	6.79355336346171	7.20106906215253	7.12735093266166	7.30532842200963	7.23722849120101	7.29992216442874	6.97088990510337	7.87226634703652	7.20994957630262	7.1853364785199	6.81869287768984	6.97098240869706	7.17639420034059	7.57706791930667	7.02643470031104	6.89959099276689	6.65269447826698	8.12186263481725	7.42524601205818	7.77123785485021	7.77263373314128	7.75604752225699	7.95428366336666	7.49395365994598	7.52320207871002	7.70641854677997	7.48411870426708	8.10843695285653	7.80965565441015	7.22465863364846
EGFR	4.85995153311725	4.97460236140325	4.8592410697581	5.02777072100408	4.74244811517536	4.82615455741957	5.00434263663504	6.30557802904906	3.38162906753717	3.79894645640033	3.01025820582997	3.96686723526054	5.16906607947145	4.25366986012185	4.85512845745974	5.3652496947285	5.259839025559	5.72148921937477	5.75906407678412	5.6253298275069	5.3762714223706	6.00563376728241	5.77361402235247	5.80039609593674	5.00017249272635	5.05351212270679	6.15193483399812	5.98697189352397	5.8772430962314	5.73715511750405	5.8883264416446	5.9308471481764	4.53771475212579	6.5258302536818	7.18864092948899	5.96250961100425	5.42598482714603	5.41272052786328	5.5180437396596	5.14424632374621	5.01072055171785	5.14066853768478	5.29926617085445	5.33219075794183	5.36380419080697	5.23841935148943	4.98904342304824	5.40832682686923	5.88721535111441
ERBB2	6.79232400757019	6.73621725048299	6.87530200201903	6.684336353553	7.01534290348927	7.01906217717005	6.83687741513164	7.4402340152948	6.74057181842754	6.91741567781047	6.47079239988994	6.79603602309604	7.42503692393901	6.97597169049339	7.17780622566199	7.66361356675842	7.82082503579134	7.76691457567832	8.26075410244555	7.84059617764677	7.71732666425272	8.06198162873352	7.90397828912507	8.88457371487139	7.07674397487656	7.76358638962683	8.39849700823958	7.66318015105106	7.65738308137583	7.56068198755614	7.85056311563769	7.49653509107546	7.49514177652611	7.30918081706132	8.05504464527833	10.3685831098755	7.77027503459434	6.96496659616433	7.75800458225984	6.81774194028197	7.10697779230868	7.09233886586862	7.15289836778065	7.37820574999839	6.94470658195184	6.89165685450166	7.79990126703137	8.28666355664251	7.05695084064264
FAM107A	12.3442498005975	12.230075755445	12.3822930129579	11.9146959570799	12.5271526027797	12.4657339418009	12.2627067983579	13.7647939279088	11.1805876417979	12.4811748448683	12.0931732365112	12.1304793517771	12.8411352741442	11.9476268602335	12.8296150973666	12.8960070940652	12.9215974960667	12.9697741000702	12.8201199420448	13.1648160022534	12.9046532762007	13.0898076969815	12.8712860683642	12.9211012615873	12.5867471325333	12.6615685730249	12.8279210153906	12.6259374608959	12.5629235787859	12.5033315873724	12.4888033292056	12.7251930171701	11.9744760088623	13.1122495685159	12.4435978036452	13.6083608726452	11.0720558146822	11.3544015681106	11.3569684602305	11.8879808088745	11.3654344985236	11.0673785235082	11.5567859094922	11.6881486658238	11.5561604400756	11.2486350364191	12.026151932306	12.2861927428713	10.7827342750674
FBXW7	11.7755426619296	11.8028347333148	11.6206976078088	11.831119225048	11.6587735274732	11.5328159598513	11.8345269160074	12.2549399652974	10.9184711303395	10.9755570690085	11.2007377438107	11.397948878731	11.32188457736	11.828548684804	11.4556476095531	10.8293385272687	11.6029393032453	11.4125700387994	10.3182265417402	10.5764117463907	11.6551703137063	9.98340079739968	9.68003250384939	10.1013202057325	9.59446781717632	10.4195150585226	8.99758531352569	9.61952836125826	9.29797585860204	9.94800888683731	9.07564525840463	9.54062687823923	11.2484120510515	9.2393303401037	8.36220385968747	7.95462606704001	9.77055090469712	10.6804121126498	10.9752831858401	11.4309277871887	10.4727324868262	10.7241114182411	10.3174292892182	10.3578355527086	10.6458946858015	10.3203624890612	9.31107101980213	9.77120229323918	9.54456624386215
FGF2	6.82701040222945	6.70131433348016	6.85016007127565	6.41071095919158	6.93795443568277	6.98961568115986	6.72057758235879	8.79651951697299	5.81562167388445	6.27286469322299	5.42495201804295	6.44255593641293	7.67463773476775	6.50311457427233	7.16947822799076	7.89756182012719	7.90947710958129	8.07448156201172	8.38986588534641	8.19118836443143	7.9481253393777	8.59474677976358	8.35981390573946	8.83590952826969	7.92559206540504	7.53375674750706	8.15098514242252	7.78369089291687	7.85657650432222	7.50250225685316	7.9489345038186	7.65962978127163	7.61502262662821	8.43094729088101	8.38236790330162	9.07528792750009	7.22237593622819	7.10118291634458	8.07298929625514	6.53970045888816	6.96889371509122	6.94026348173462	7.44136941187266	7.53284129000651	7.20050460575419	7.09981456682788	7.36741686738317	8.12914618706899	8.5875382099459
FGFR1	5.2772580139384	5.16859796715281	5.11015629727452	4.96830104107219	5.40596691621802	5.29774206706655	5.055944970637	4.7337817966531	4.94764598855751	4.58029138219963	7.61270892144773	7.4173228837898	7.2165916960231	5.29180046934541	5.28322765094134	5.43560582664649	5.69347099428642	5.80490570868749	6.62110016362182	5.59592583633518	5.0602311917277	6.27168041637471	5.903297112338	6.05107057532765	5.94829319845474	4.91395945230069	5.74426630957531	4.66689005074315	4.81198786573044	4.59171347052903	4.95934541053022	4.92248815399075	4.80180379926827	5.99157011336702	6.04066390218199	6.05037593072099	5.87719586162669	6.22496831883946	6.43341407316642	5.47702898930207	6.09935914621129	5.99323146659653	6.52011471034522	6.39942854132931	6.09824077355718	6.3480396280223	5.77054535119515	6.38715540644507	5.76138678201801
FTH1	14.2114091706778	14.1420767533133	14.2206142068126	13.7942726343954	14.2467449949495	14.0768212731518	14.0907771884705	14.4550444296244	12.7386462186291	13.0403946871685	12.6603467953027	12.825505973145	13.3240205521604	13.1612297681885	14.2328981455893	13.2711389938345	13.7915103928129	13.7128697202146	13.2462106808979	13.538342078975	14.1136155819772	13.6036738962722	14.2151238505573	13.297823322443	13.2748453162667	13.3203375803898	15.1243378346646	13.8819482030551	14.1143022165331	13.4758362182321	13.4420000403158	14.1659247111493	14.227827366468	13.6927948361057	13.3616359286757	13.8544791246419	14.2230950221693	13.458362573312	14.0670300337233	13.7046992935936	13.8285492870729	14.1600164251361	13.4051362029819	13.2749393859813	13.7705131618868	13.3037970687962	14.9911940746494	14.9292053839699	13.0275510262954
FUBP1	7.46900746226766	7.4686670464703	7.4935665368449	7.46919674570922	7.55904195720094	7.54816043766383	7.48089349049878	7.23694768968666	7.47631235729544	7.55646386865143	7.85844279086905	7.77954210811548	7.59428140282915	7.5471616655538	7.49978688958308	7.55328342100192	7.45114645578399	7.29733511774617	7.65308993103584	7.40649812988359	7.61704380291564	7.76741877812398	7.6122031001018	7.7792421624262	7.31833710230263	7.41013589364732	7.51633622011246	7.07448358912093	7.14146759147456	6.95029541217197	7.33084652425265	7.19807292986976	7.86411471773841	7.34304709596141	7.80998210778068	7.55596203039763	7.61318167971906	7.23739586607448	7.60659351682711	7.3168713401367	7.47205473158953	7.4687853928653	7.35321762359962	7.46516455970627	7.55291658423018	7.29561543271853	7.5291900409395	7.5139287732599	7.65176277041137
GDNF	1.58866488883405	1.61605386908675	1.6411315085251	1.55874497506739	1.7232607848104	1.62065920482496	1.77064002319323	1.12795863033915	1.49706297646095	1.62847529820606	2.49494085295943	2.46915431124748	2.71415654665451	1.80193328290808	1.51657602402655	1.62864458588184	1.77986998293582	1.76952789871406	2.17853725733887	2.03404443520703	1.86319468541483	1.68266417075841	3.23954697128134	3.21247369236204	1.86962919419277	2.39289909525971	2.9781983554097	2.12198839342615	2.4763477622064	1.85474026595596	2.85594856169235	2.45317299355715	1.73137453287167	1.30612323306857	1.82438497450817	1.46925956306804	1.94389903169487	4.92363231931822	3.3297176921396	1.8760946120182	4.93920124748858	5.39217556966111	4.7471290529155	3.63404443886879	4.6724849477511	4.32605984546865	2.53420492457918	2.32331455058786	1.37971937736907
GSTP1	12.9029017574895	12.8987561459546	12.9112980476901	12.8716330309276	12.9759676466752	12.987892634668	12.8528453249903	13.6720560534616	12.2953052900747	12.4949160667866	12.5024363534615	12.5855740110803	13.0343726386072	12.731564283525	12.9508967231366	13.0611972467346	13.0415597434197	12.9302886752355	13.2421617016512	13.1182082208135	13.0688033292821	13.7107318378298	13.6678812987955	13.7640532097438	13.1105718711103	12.9838381872817	14.1320044182672	13.1472199172596	13.2474430306568	12.8071765994957	13.0344922886891	13.2810866860533	13.421802144018	13.5452836364521	13.8483704527515	14.3904716044885	13.9473712484085	13.2466205149843	13.9123488322446	13.9231531867359	13.4164261646298	13.6734441874685	13.2931806336543	13.470840726003	13.5695763174007	13.2011815283366	13.9347706565597	14.2484706788499	13.5430285744918
H3F3A	12.1240169600867	12.2088435089661	12.158787747922	12.2823513067653	12.0930848516999	12.1462585646561	12.090238716863	12.700314221203	12.3237384839202	11.7652592192898	11.3680405677587	11.5429255251728	11.8699990210948	11.765849866012	12.1996690087559	12.0560043451058	12.1724019485312	12.0686515602933	12.1622645374536	12.2566571571483	12.2965166169119	12.6640053064218	12.6321283664803	12.6375284944873	11.8577204990406	12.2183081577079	13.366210230383	12.4686618044013	12.6400620159868	12.2005172139466	12.2625415363177	12.6352332097989	12.1509810230718	12.4241786061682	12.5431451724088	13.4180587852442	12.7621060747393	12.2956112829363	12.6799536172346	12.2489298297485	12.4668374529483	12.6630124289883	12.2759940886715	12.1225674720371	12.4295703803091	11.9864231696205	13.336777298072	13.2876520729183	12.1858834494735
H3F3B	11.6872170725872	11.7220477460331	11.7328403534457	11.6925689568468	11.7359340457883	11.7293065416468	11.5842350019417	12.3867126837634	11.8734296241898	11.3445158165315	10.7937405659779	10.954886423945	11.5469267662519	11.2897791224428	11.7813478447925	11.5142442633583	11.5373727440315	11.6131133031422	11.624091410889	11.7484434794173	11.8269221912496	12.4444676954496	12.2445442780142	12.3074461927943	11.3992444099174	11.9335139483171	13.0393203190363	12.0370045638392	12.254153115984	11.4755675891532	11.8485057821364	12.2018197606362	11.8189251578887	11.9276852194867	12.0846102546878	12.8033737951162	12.3617756101707	11.6479569323021	12.2278699579171	11.3593878035091	11.836157732642	12.0576316763397	11.5337086979035	11.4176215952026	11.6681469265195	11.3503398466126	12.9739394786439	12.8635278431605	11.8685240442019
HIST1H3A	8.90051445119066	9.01177839225447	8.93283863705276	9.0535166646379	8.82306279181914	8.84492765262159	8.92388820556006	9.32224792076098	8.84426278043707	8.53191536795442	8.16912522897022	8.25463884630097	8.31682591526859	8.58048754603775	8.91384200482963	8.66989506455456	8.85577291980081	8.70337573367294	8.97434170314474	8.92539337347983	9.01587905265436	9.2880009114373	9.14769874083423	9.33612947283846	8.45991019442697	8.85048023279774	10.0357907620496	9.18297543624489	9.26391891899716	8.96166737189732	8.93841541663188	9.24696279159237	8.82209286630166	8.99539719731209	9.28207353965625	10.1212507401074	9.37056456066352	9.04807598760205	9.2358445386842	8.93901669161101	9.28374795549496	9.36950357121712	9.05395151584768	8.85548928877346	9.06450762189822	8.86439659497395	9.96121702316167	9.83989301003611	9.2166637943338
HIST1H3B	8.27131948392876	8.35729093467312	8.29289332557376	8.29442416630747	8.21105782894416	8.17965558399339	8.32152617602206	8.53065611286442	8.52682350370929	8.15432249585862	7.87575421430956	8.23372617279775	8.42532594612867	8.16495908068819	8.29766331735153	8.17677121889371	8.54056226881247	8.54222694118494	8.97415958018534	8.50961088231656	8.70808875153531	9.36515795213202	8.92118518927599	9.1760684228813	8.42406329088118	8.44114773593323	9.4099030999029	8.53976053187744	8.6037196111678	8.26636358218066	8.54620945007605	8.50014110382446	8.47022888702922	8.61116282312643	9.10789434540994	9.70592518488854	8.8866372319228	8.36777613555233	8.86279221097546	7.77059063109399	8.4675459993321	8.4442729421185	8.51579924063689	8.11333233885772	8.41238445164367	8.23411449225247	9.20741810413216	9.47880797242573	9.33387477774341
HIST1H3C	9.29113270764455	9.34619963590711	9.33093264234789	9.30331948373649	9.30451822542718	9.26059560398611	9.1758299573981	9.8812607534108	9.36207840167051	8.95461225408853	8.47065073078363	8.52998861724238	8.92038092547666	8.95860542997409	9.35321230314327	9.26427029207192	9.26678091285323	9.27675564890009	9.39100885724901	9.41238471124783	9.5173560113418	10.0584454958041	9.84940703272932	9.78905256557007	9.08045803421467	9.57787290440641	10.5896943003665	9.59488604110448	9.78559563815652	9.13114601743834	9.45211633078156	9.70702962868951	9.41134712942099	9.5973607496193	10.0199696982806	10.7319132905464	9.95536742789977	9.40541115586459	9.81931245358385	8.91201585327678	9.58088187244022	9.72138834743929	9.31910629901738	9.09321711704279	9.34440827231879	9.19153634724829	10.612010567995	10.4615497927027	9.72721119581162
HIST1H3D	7.86365210248909	7.93950838056417	7.81241874540027	7.91052552747869	7.78106733505183	7.70708224605937	7.90092674052972	7.92997887817399	8.50317818639986	7.83564503593071	7.66121070337915	8.10111351541824	8.29424455369145	7.96860652886483	7.64893746998128	7.84470412991822	7.91904574630993	8.02257121403179	9.14356896746563	8.18901546698737	8.09715557751455	9.33845422054804	8.4498533230973	9.14286295157595	8.52157865293148	8.26690584412617	8.50485759825536	7.83886522980146	7.95248489696723	7.84663552405209	8.41680714614072	7.72017661918701	7.99734694756623	8.77982448906682	9.0624219926792	9.28961153922504	8.36556247070445	7.92613193609717	8.24333794564734	6.94261212001087	7.92726129483819	7.61878111299954	8.16938429707449	8.06356540223631	8.0835101551563	7.89624532603649	8.23577293733352	8.82664800263294	9.40979418404202
HIST1H3E	7.62640516622886	7.78139243125681	7.69364373863197	7.75996661335426	7.55583573492065	7.43891490199961	7.84281624349694	8.58641513326429	7.24202742814205	7.11197640441078	6.84402215804256	6.78497942994184	6.82433017652697	6.99728666325181	7.60227728329662	7.56524270215928	7.31849289903948	7.62290480533526	7.5940156017237	7.24810796965393	7.56393430615087	7.80329765705449	7.76311458696013	7.52345424437862	7.09665505874371	7.11109077885249	8.79644387217802	7.83602822308471	8.05870209406087	7.54595282720326	7.68828091367761	7.74623927039102	7.27382495590528	7.63495242465809	8.1203863081629	9.30864136495019	7.7374738587469	7.5562151296394	7.59266384740707	7.40809701179104	7.84723130968511	7.7989673377863	7.68474053407125	7.54081852145201	7.69410521917975	7.76171954563539	8.44118396518964	8.15949097210559	8.01110783003226
HIST1H3F	6.34310183472308	6.42397727195817	6.29689345223579	6.3611407978571	6.27325749205633	6.19585426682513	6.38171856450569	6.45480357440918	6.91170523849249	6.35231116659832	6.19519307882962	6.54396557278456	6.8423525216814	6.47161960987302	6.11309286711723	6.35138913765986	6.15941282592907	6.56728781850199	7.70367112511339	6.65072520143325	6.63758264097087	7.81001737122773	7.0852001843498	7.63208022996567	7.07995528188842	6.72829298131095	6.89727283537477	6.25790782678415	6.34802993157341	6.31799710352846	6.92709003809675	6.1864668570344	6.47086352488203	6.78161340951798	7.45990559082763	7.55946947702323	6.87298894035363	6.40557687183088	6.72536955034724	5.34444981125834	6.41992159817825	6.05527913471181	6.67178496344907	6.46653766475134	6.59104739610773	6.42150443339596	6.62339827157821	7.29098710629037	7.96474131915705
HIST1H3G	7.36357582372993	7.45474444196132	7.38835272931418	7.40464536615727	7.3613726549008	7.31351681230481	7.29787573082913	7.90016745120143	7.6138344914128	7.09428251718611	6.68767052230677	6.98177139829269	7.34076570585444	7.12744359895154	7.31363315218217	7.25333006776501	7.23881299898491	7.1378278445083	8.07979116405747	7.52860660677847	7.53067813083282	8.50891159720051	7.96302347918629	8.33253638881878	7.57848670591296	7.50000297755289	8.34401949520107	7.39868879401802	7.60011459985412	7.13318630360662	7.61277262996446	7.51513036718784	7.51278436836455	7.79832758245246	8.37980385248174	8.38465435106349	7.99600864590976	7.27962502457642	7.91711222481448	6.60246258808741	7.54857235707589	7.49666028272479	7.44824422275389	7.30737509735794	7.39738606822976	7.18354288958209	8.15854081203886	8.3578823085449	8.04066642212834
HIST1H3H	4.40680020746986	4.43337760897599	4.32259732970251	4.36083248623526	4.34848915168301	4.2694998469531	4.3529301719993	3.94553740968488	5.02038601581082	4.28756515556097	3.90282567414942	4.21966326701111	4.53780565381396	4.4029379203291	4.16213899626656	4.38905073968259	4.3075141640952	4.52706389819752	5.5024529586131	4.34970247510407	4.74528665867728	5.56938477426397	5.19515718522241	5.37826791638088	4.74639115937725	4.08929273450083	4.83376382602451	4.13842257266801	4.2767579153683	4.20198494551237	4.78769343783136	4.03544785375603	4.56618204717155	4.7120193257517	5.51805479350667	5.46504536706277	4.94899349441834	4.53909062798099	4.8893526138631	3.7397855897336	4.63820337231226	4.40885669891651	4.79355951985058	4.825913493968	4.97306607712787	4.49927814194349	4.79780803616272	5.22772744636189	5.5587499985565
HIST1H3I	3.22789205972295	3.24429430708638	3.23869965929062	3.1352998995259	3.35565708095718	3.17484343503262	3.52320513298777	3.44498165867867	2.57211576717864	2.48752597521496	2.09402017308174	2.18793026898727	2.33890356060221	2.27322764994906	3.01211619343509	2.67417457178382	3.0439008479226	2.61213228595637	2.34781003611958	3.06608455042785	2.80273023007349	2.7324952574809	3.14821692335755	2.8061717965278	2.11537938546295	2.42239234152681	3.75579032442776	3.0023753195831	3.41294726498385	2.57683238334016	2.99708551943323	2.84884273607642	2.51355345935118	3.43007566054696	3.00836304321438	5.25929305328348	2.8990928073489	2.39356886306609	3.07245479980778	2.63822558891164	2.49155359544019	2.64331196615746	2.6586501073889	2.65118379625342	2.35392188909063	3.08275858427809	3.63651007953425	3.83518563225067	4.06706240073346
HIST1H3J	5.48980936549375	5.65440295336342	5.51910218685577	5.59242319594634	5.3694062387034	5.20528488057176	6.01658534487754	4.37171139389737	5.42447229444618	4.81860098453146	5.08559109888598	5.26262349711545	4.92705790826449	4.90772525868707	5.31610874337464	5.25536333025015	4.99725176279737	5.91618425579554	5.9280206974	5.27088405923589	5.1305666701978	5.92353663507585	5.06065967698067	5.01765008128634	5.16178838787281	4.64771185355843	6.41058230357508	5.77535197445753	5.83632941800818	5.47066705591121	5.65862914456698	5.3560852444124	4.93947499506944	5.20304180852167	5.42346567837149	7.81191697250879	5.25361347815596	5.47342442489	5.44766338808407	4.84408771598881	5.39040874578009	5.04882388249446	5.623596949674	5.46161607246942	4.99430414025384	5.80958816746424	5.8754799625202	5.84646502858626	7.53396470558317
HLA-A	8.69000002267997	8.66970978846778	8.70899407593014	8.67071770370692	8.77090329650769	8.74697804443062	8.62242132183364	9.61297703981909	7.52317271156587	8.52147233363691	8.24602053342388	8.6070159234798	8.63658619265298	8.80993041266877	8.84456806252568	8.77157825262685	8.73831093666314	8.63228249042327	8.795055569779	8.9869487215653	8.88825858648415	9.07868659868882	9.33771532482026	9.14863607393485	8.88721498375548	8.81499614491247	9.73385825586459	9.08102462191991	9.09243584524252	8.71757308735485	8.93758245913577	9.07864483640805	8.6261209268461	9.19741934154746	9.0556729164603	9.42748752233856	9.63921119399733	8.973976631168	9.2017597119516	8.95700476113849	9.1069473010287	9.2541196074022	8.73881967289787	8.47893425842095	8.77084413069652	8.59488306305335	9.53104226895058	9.71028056216556	9.36266915374474
HLA-B	10.5358824238548	10.5811044750847	10.5434554801804	10.6605835982936	10.6147744673251	10.6218699745584	10.4932631682462	11.1881669834019	9.54240046422767	10.0686194336762	9.71832107329757	10.0365169198082	10.295808528049	10.6084036030675	10.6586541557148	10.4130066659477	10.3710209842259	10.104763119422	10.2145523236917	10.5591457587473	10.5049480273977	10.7048883742381	11.0400945716273	10.8297925141049	10.4967607542341	10.5635522470245	11.526341655405	11.0622745245723	11.0173512692748	10.7026678319436	10.5913263989676	11.0542070889594	10.7948136222393	11.5692431205013	11.328829671283	11.2884980705859	11.4595638376763	10.8988150455528	11.1563256023897	10.8573757476046	11.0235068230359	11.175730875475	10.6973326689481	10.4435401441766	10.7733749942469	10.4156944025079	11.335505404512	11.3942197318326	10.5557190312963
HLA-C	12.064845044567	12.1342631626487	12.1277678654081	12.1927109405578	12.1336065064607	12.1936190863508	12.0928305855584	13.3315060446852	11.2473545143033	12.0442060547837	11.746065223266	12.2503656538806	12.4748058817502	12.4064825864803	12.330114875488	12.4936759730235	12.558776512547	12.1808878343367	12.089353506159	12.4172736158306	12.4542382263663	12.7220254562634	12.8640560860472	12.838490671721	12.5836859153818	12.2602494241148	13.5541282430541	12.7387377197364	12.687589252118	12.37533478158	12.4374831067547	12.8531015980144	12.7470336016058	13.1917276254512	12.7624534413046	13.1467954435864	13.2732337611133	12.643588553931	12.8587194178179	12.8286325998799	12.7068843539733	12.9630938049635	12.4612169629708	12.067949126539	12.5701325544446	12.1920305680778	13.2506647622453	13.3841270468788	12.410415070802
IDH1	6.70889733327496	6.72060745711597	6.70286133974338	6.72488035469554	6.68332181334358	6.61258948992722	6.60810648863176	7.58727421882455	6.60046132447859	6.88703522444339	6.99051584703505	7.01912763891839	7.03663903640642	6.97429753740683	6.79785166915601	7.25025470833328	7.01040020801441	6.85564840926027	6.86078293507548	7.01757525641632	7.06214890174049	7.12922798261081	7.46684624993305	6.91380915078653	7.42478065533305	6.75555237484732	7.12273456594722	6.54049715008654	6.49427860798291	6.62403742205436	6.41381482922732	6.53943485625894	6.79637734323044	7.29933465241791	7.64957972977046	7.30489910584144	7.48498049223924	7.37343593012548	7.56503759199383	7.30442727953759	7.50551040429067	7.60930954145016	7.62313430145838	7.59337434086352	7.54717263908929	7.47283946945853	7.60218426749007	7.30395930955549	7.0753260378069
KLF6	9.14012409748126	8.97732015438985	9.05896056248702	8.81824812209159	9.3387719442422	9.16878008732586	9.01593156758146	9.2719746415286	8.57322286483804	8.0994160164217	8.27437570458245	7.98004060311157	8.18347012068665	8.46771966378678	9.02811756549417	8.00520467834947	8.48302983374399	8.27530212203092	7.70764703953039	8.29698930787177	8.65446488714832	8.53073983288399	8.83118556939034	8.47232251806243	8.6899102607577	8.16784953416997	9.35771904893384	8.46553083724032	8.44845534593614	7.98812489382737	7.85736855143996	8.62011863198754	9.51885139686986	8.53023551164385	8.62311764006891	9.28716860296076	9.13394779515137	8.91984656162089	9.4425213608954	9.32968543849438	8.96141568764131	9.05099772324514	8.95291204069149	8.7949732391253	8.76355638566736	8.92973619977725	9.08794638294194	9.27370302007632	7.88200931324267
MDK	6.70988161011505	6.61050279924712	6.68867398247906	6.45278597663322	6.73666862031365	6.7396008111726	6.72056451923828	7.63064584031517	6.71997259881807	6.21264696591899	6.12206113195105	6.74119328266439	6.95591795767111	6.55428510457624	6.75528735722723	7.18497190391719	6.63846142558444	6.60915379980655	7.45535594268119	7.05450579220382	6.80543025251876	7.5810729603001	7.40277834574924	8.17712755120514	6.91729209227735	7.2702003593757	7.42613522528102	6.72517313671811	6.78302743314903	6.45819590782285	7.32425515370496	6.80803680263129	6.97106009838791	6.7632618942329	6.91169550431219	8.09415909867791	7.10313640218027	6.63611510467423	7.0805206218295	6.23210493576908	6.79263507052728	6.80307111690772	6.66476539889397	6.68903804736815	6.43279652809268	6.48009795258032	7.14740771956293	7.48178477070442	8.12977828621777
MDM2	7.10534980076318	7.18278092764656	7.12144316819325	7.29003195211152	7.11665058982976	7.09594614922916	7.15503891162081	7.95269959426737	7.66638020486583	6.83985447596641	7.04877473602579	7.39438910001766	7.62594444776522	7.10039310674611	7.11521557793746	7.49636703868446	7.50995923736648	7.42262236921208	7.4872770470401	7.40634176879525	7.31437665161804	7.70733221624451	7.71129161687712	7.66975331595961	7.47604777611516	7.33160456494408	8.26020716910702	7.30743689317636	7.31424691348008	7.22116431002193	7.20382011819792	7.46945554973464	7.62514281161719	7.76327690631266	7.72926486320753	7.78482952302891	8.07847501668085	7.477791575498	7.93403857833643	7.75118697127868	7.66306969371653	7.84449076978882	7.50872617219919	7.50749497703575	7.80454137605302	7.29181562700077	8.27202225096933	8.14912597211885	7.33704382912433
MGMT	7.75552859347744	7.6492002726845	7.77833999730057	7.53232832586214	7.88112983119193	7.81106130372532	7.64080693182945	8.000348911514	6.85127199844358	7.82622951333661	7.83152367052051	7.56490388401665	7.61409116958496	7.5904711661284	7.89284491459611	7.69449220393321	7.39994015755229	7.2966633904309	7.85963223363685	7.68955143898391	7.78888473089191	7.78360422754607	8.17768283530626	8.08009964183874	7.64669702796718	7.83010779942445	8.54590822688586	7.77682117665987	7.84720022635743	7.49280635363256	7.76536876794481	7.70040373564227	7.74367583301679	7.27416190554666	7.31062644476425	8.81178084397993	8.34761808936402	7.86362784961988	8.35018325242879	7.96601348988896	8.14068737854035	8.29977678215927	7.88782694892063	8.15472218461262	8.06720535052407	7.99101926636421	8.4630401234565	8.4538805636015	7.86637248325015
MSH2	8.9937523087027	9.03310933659797	9.02579709353052	8.96592479903114	9.07960617165899	8.94091586882636	8.94826121260188	9.35761563364904	8.48261616040578	8.54372821140848	8.49945198619623	8.74597126586121	8.63294871918323	8.89390480337558	8.94968420458896	8.3662101219752	8.42559074934786	8.11098815776826	8.3286973287812	8.33481381553268	8.72698375531551	8.42640051748856	8.95100681234022	8.81563958998504	8.91820497738843	8.65868765219122	8.99328213450047	9.07180868454332	9.06141022783075	8.73793955295142	8.75337998247	8.97489024563398	9.20820455171802	8.33400594813212	8.27972225833526	8.13940030805175	9.69958999230314	8.58545228368365	9.16749576297173	8.81874410276573	9.09415947507351	9.12536110781583	8.89520614733232	9.04726892062142	9.09410865221948	8.84477090733269	9.15479149821713	9.39625858018393	8.73491961770385
MYB	4.64966645198539	4.28643134471498	5.07487129601767	3.70051669501338	5.19510475756781	5.04630269533116	4.31829685248852	5.04427608259656	6.74274544744368	4.53599062453945	3.71340165228727	3.59814998645341	3.21114898918426	4.22148994889799	4.99983881305268	8.51784373664422	7.25851349325052	7.73506719411202	7.85440222560314	7.75963552008033	7.2587751609892	4.68452158858843	6.38091366183672	7.81148077271932	2.48781203188797	7.86326756911088	1.85703234330789	8.38352953002095	8.16472897138605	8.49129908107991	8.44415500338581	7.90544129292821	4.09329677476617	2.27436048079221	4.91996624068383	9.14156685421877	1.93707494822177	2.03862654545048	2.70823852656684	2.66194908822264	1.59278814936338	2.94137156721445	3.7218884097031	4.38871730270841	4.15478636653172	3.15113626138386	1.8447311441715	2.13551902617521	1.66514927884143
MYBL1	4.83144339290891	4.73117848197999	4.52155133697057	4.55951007838131	4.76603729405725	4.36274102209856	4.64234754973908	5.65337350525384	3.24554879895242	5.0679283764095	4.43823897057866	4.61019379336393	4.52561713785778	5.31236422150933	4.40912848768813	4.82895329223599	4.36124537300808	4.55018904529834	4.84440218338763	4.98601539159578	4.41922934528225	5.69492072082159	5.26069664652614	4.64593536714299	5.35867200994433	4.87609579608624	6.2352316787099	4.62862140416161	4.69878686110857	4.57288881737076	4.4530029154633	4.87852176366175	5.29982392247599	5.6928380234064	5.9870384788426	5.64200372265168	6.0693108440904	5.42947655315886	5.17288306683747	5.58513179606908	5.68665232204633	5.81677253917746	5.61612161302995	5.40043393743099	5.71873902887568	5.52158629823065	6.34402409278911	6.08458292339873	5.26352464869228
MYLK	9.47633792154318	9.57885794685659	9.3411487974747	9.54221048473827	9.3619961740609	9.41209226044857	9.46436678450046	10.146158452192	7.27268619678149	8.76056681281908	8.04276565849939	8.30105940119158	9.07369460570802	8.86431065837813	9.40392038029822	8.79835384091463	9.75733807429994	9.55149955576629	9.4245222075676	9.04886508557149	9.69038550061004	9.60850810562568	9.61403168677062	9.4885491849287	8.97392379689476	8.75444460681852	11.6936167867555	9.9666531130906	10.1143830304694	9.53341783044123	8.88355109664132	10.1767578716288	10.2210379345858	10.0135226767782	9.2535861882997	10.2155815474476	10.9240944707656	9.39078362547461	10.1092509468752	9.64137811950659	9.8543771825808	10.3391199928869	9.12457824292995	9.32985651159008	9.74945697155978	9.34169202093718	11.6244028439736	11.3985472418732	8.6340265458843
NBN	7.23059045129626	7.24846021066484	7.28152161343041	7.25323587452471	7.27184101384699	7.25775109472865	7.22544355174372	7.75439045228293	8.13579737360751	8.06890021641435	7.91024786979498	7.71812209383579	7.66015109272864	7.3910261298134	7.37722301219405	7.57355362872371	7.37308145051913	7.39786148844717	7.95060259314816	7.41147834848273	7.37693870249333	7.70722585603421	7.58274933425998	7.94943694474305	7.29935041853849	7.65617257278699	7.62773619946818	7.56733048953032	7.58849779493353	7.54679408289389	7.74924742155121	7.70083513759146	7.3991448788177	7.22027525290177	7.65796911399871	7.78317557647684	7.43994179235134	7.02583027002739	7.2329012098853	7.38714088330855	7.13694142802153	7.24784644180272	7.15024901379839	7.19138148063474	7.36033885949326	6.966565499318	7.52379232581707	7.57564716981217	7.70946838871142
NF1	9.17363496259808	9.25772679814761	9.21807165358937	9.24315155069466	9.17683055462489	9.17667230221406	9.28908003172305	9.33542540305087	9.08771728056803	9.37902011398701	9.18300700989303	9.36403503972762	9.58911211815384	9.28003237993778	9.32836546825287	9.22199324365666	9.27415913969937	9.27149396685231	9.29639693177803	9.23651387527842	9.43507836430249	9.54520403657789	9.57395831386592	9.26464053914075	9.04780651365565	8.99793738109384	9.74775556659698	9.12156268261387	9.248588746741	9.08457092157295	9.27776742564695	9.43918272209759	9.51343424383325	9.17233475535651	9.10937326267763	8.84852231316767	9.56078070499131	9.32585572713725	9.6988361779437	9.34650520528518	9.4211856182473	9.45084564647452	9.39264785774908	9.34299617314024	9.63223881723776	9.11186969419422	9.57670422936238	9.61446836529332	9.03218449229205
NTRK1	1.29300007100727	1.31654209857721	1.2964814048064	1.30694008431913	1.32439981272231	1.30185060419221	1.25608747763274	1.33174983606145	1.63996226167627	1.74597463777739	1.3255858813256	1.27524877095173	1.4151642919419	1.5963840761063	1.30720884418726	1.76638485351694	1.86185858696576	1.36424488567655	1.84715896950402	1.7940221102526	1.69747155713578	3.60944007867041	6.14558462437413	3.09639844176554	8.06646664305889	3.68890148911291	1.85083764064059	4.69415902304413	4.5583746157902	3.90528494781654	4.19405886128044	4.5093034749346	1.8147983563446	1.50370083351471	1.58899332517343	1.5890186523336	1.81758984488169	2.01813871100094	1.63986143502812	2.21685330148333	2.38232082600723	1.76896625561387	2.07859918019633	1.53296432869385	2.36986001344821	1.5749903078507	2.49246637210261	1.73156051164105	1.60368354042724
NTRK2	9.2665462289635	9.32992856810154	9.27021777800956	9.23375452086216	9.29880318635822	9.20026853844094	9.36485763445162	9.96319229298509	7.75553496706244	8.34362329649982	8.46813578659678	8.21354248834314	8.89079098174448	8.70629954335125	9.18309425463971	8.51903348137958	8.67950581743319	8.85491886705316	8.90666363617209	8.60271951311118	8.94530906687187	8.70160792783642	8.93966889750979	8.76392864441766	8.363635830307	8.1811912757704	8.45530689245513	8.26553729721256	8.40897875362192	8.04884704154556	8.501510866237	8.46786377376757	9.06873404067884	7.57686458941746	7.48430139894518	8.82310062505971	8.60367084601055	8.81489347128075	8.94163414500082	8.80024273051978	9.00731000942506	8.56489304969109	8.99556688111232	8.99312742052614	8.97005187238786	8.83454098484614	8.56441008698518	8.41348619093592	8.234094913931
NTRK3	9.57910673273448	9.57402280926739	9.6606010515665	9.57701229834555	9.73170928073016	9.69693738754625	9.59689151593073	9.93207455906626	10.5783113152707	9.83058339180529	10.1750949634356	10.2718851976261	9.98185878371118	9.13677062483236	9.59677441967992	9.27681077909204	9.67759822224499	9.5283211182155	9.12056100694999	9.52928336844623	9.70871794573666	9.24398130444295	9.37196152199885	9.58971316725546	8.95904448319487	9.21734728360015	8.64342693036999	9.73220662574914	9.77349219047674	9.69313493621438	9.52416524433956	9.72415259489833	9.6495192906841	8.98989207120399	8.03954421734789	7.7528605823797	7.67609440823067	8.81094155657223	8.36519302977065	8.03557379735536	8.76089139216169	8.09034961791794	8.76696589796783	8.36785400349241	7.87455222153415	8.71017079753632	8.32429128173404	8.95176148750274	8.49301427301471
PHLDB1	5.51793299777138	5.54526539639315	5.56895259574043	5.44169899594723	5.52398939177649	5.35369634043293	5.21109105421047	6.3649337571758	3.40318036843373	3.90745624999672	3.79185195360202	3.88617186279767	4.48372894803928	4.72105254055329	5.63587168275745	4.3042471198819	5.33395340434021	5.15691964359131	5.11704483995184	4.92048516234538	5.24849053673419	5.59087560337683	6.16319904723132	5.43801470305848	5.67854586603954	5.06016496420224	7.85360214163295	5.75792954833455	6.30000681254712	4.99238819768425	5.12310681973718	6.37341703058517	6.05145048555355	5.83985035884792	4.49297646330449	4.71970208435011	6.97778901530223	5.74414136748359	6.70144372411343	5.58570291499864	6.57515527242715	6.93650141697587	5.76245554088876	5.42691198278577	6.09494988609069	5.73323307213915	8.00300044766219	7.5308245799289	4.49853179017719
PIK3CA	7.49929611297976	7.65632283000708	7.45253526612524	7.80039143166302	7.39652057944585	7.37639789011451	7.60000206921142	7.95383716973802	8.56870994871083	7.63413907073027	7.74737521061504	7.74440999940783	7.93594667949248	7.67964868058686	7.40698763093777	7.75165100459447	7.59991790537214	7.74548465699474	7.5696641972942	7.62727978964998	7.87300586617976	8.00280210258088	7.85809538659713	7.86723957063777	7.96186576418467	7.60543044518427	7.8607447497937	7.4018336813265	7.25145917532829	7.57358870611784	7.45717764984908	7.543961071627	8.04566105132815	7.95764766223882	7.89173415102266	7.63271707122239	8.10285555432432	7.76285013925171	7.96134362480725	8.30447395001948	7.72921522856416	7.82577428631692	7.78496739356727	7.85662923874981	8.15907141385199	7.69110446613242	7.827603192751	7.92271012387987	7.81872592372881
PIK3R1	10.6579433177297	10.7464288343857	10.63644155775	10.7372032225704	10.6138379519667	10.5130075720606	10.6437974592749	11.2428205779175	10.6312702438943	9.70708151209519	9.02573772185246	9.49118029233096	10.0988867704582	9.96619591377114	10.4228779383202	9.90653766289681	10.1123104893443	10.4697463419075	9.78149267433791	10.1268988403097	10.4593330094894	10.1734226779422	10.1481961532211	9.97240079911424	9.15643265322137	9.8272801670009	10.6352488299105	9.45712393138912	9.59623861124855	9.38453502767953	9.4548637702584	9.73812225903031	10.7231166431174	9.87750542090474	9.36890879228021	9.45185693317475	10.1007104788898	9.57764501300413	10.6601504253165	9.69065287534796	9.48679760518016	9.8453782260752	9.44044696316624	9.27845759598911	9.55504968846654	9.38263459879188	10.2323694469791	10.3917016678215	9.35231240282373
PLK1	6.29723849358618	6.36090164492991	6.41706344839361	6.34049390183194	6.37760985523171	6.39885712968061	6.30739439889689	7.13758374755804	7.05712840009394	5.65567044452961	5.42659942912641	5.72528798734219	5.67569302782872	5.69070207040664	6.1559794760148	5.6684549253778	5.74481122831011	5.52364659162812	5.80221706072059	5.3749812641556	6.0489156685422	5.67198024073815	5.95595554794299	6.55864769486078	5.36505217899687	5.9756247679405	6.44550557169001	6.44905337421304	6.44429230946704	6.21311828978126	6.46287547802017	6.42724414693398	6.20090840439105	5.08840314145646	4.71778618551741	4.54535354088537	5.73069694821667	5.64408523671597	5.82002352707303	5.44617271321997	6.03125188423539	6.06023743365985	5.78955469652559	5.77373116091763	5.90858091221929	5.91846019074565	5.99062223976574	6.00649577462909	5.22351409314233
PMS2	8.55707079375288	8.68165033153656	8.6537994863059	8.72919040086269	8.59443623149279	8.66489292733917	8.55962352792381	8.92452061435261	9.03105735263492	8.68446162149229	8.31416251718155	8.45043076932786	8.61570720001519	8.41394968901553	8.7289617271283	8.59938002688727	8.61031753529511	8.52633695102739	8.55141857401896	8.59158916085462	8.62970274814129	8.82347380991849	9.10838200824855	8.73968300095438	8.33407373185936	8.50200770857514	9.12458670187718	8.48753678163846	8.63511731631124	8.40438012166631	8.76456907428016	8.78286742282429	8.86257652265205	8.54515033492479	8.30348500898396	8.02464026234152	8.76969914468808	8.4557137285718	8.68163061218397	8.54524099096877	8.63757710903231	8.68709694253136	8.47745127463094	8.50396561206924	8.9430181378108	8.25340423080529	8.84582274916492	9.08313629878459	8.16205032495045
POT1	6.44212847560673	6.50521115171056	6.46745104266455	6.51463379508249	6.4566916024035	6.36007743084697	6.32881941074378	7.49111579177409	6.31398519257302	5.91624994365718	5.49401319510829	5.70044034078662	6.06038713404794	6.20212972808819	6.42924932427755	6.2093632808036	5.86921718996391	6.17245498294738	6.43710703241302	6.19309081353556	6.38370980269577	6.44933929561657	7.01262370881582	6.92225288971064	6.31652163125942	6.33613353274761	6.90268747399042	6.49663677783782	6.38559472832955	6.18649817766932	6.25644427445657	6.41917934060828	6.72274519358126	5.92824444371762	6.61213726127263	6.66136047209531	6.98533044463704	6.46229972930111	6.9448876237121	6.72378666206984	6.74734811145104	6.83758804319795	6.51924125383955	6.56292079044554	6.82212855612425	6.51010123591639	7.29851788693507	7.30598333836018	6.7200463588124
PPM1D	6.44252589939583	6.55843314171707	6.50983521035501	6.69492733568305	6.42263000260774	6.40626538736452	6.57299839866044	6.59509395744631	7.38595533198706	6.54253321114441	6.45415612890078	6.64760723173585	6.70111693644162	6.63569694626119	6.53182264559512	6.63645713648856	6.86086599073476	6.67529032991962	6.631981475329	6.81405567537131	6.88071707346455	7.04213257213695	7.08725257386512	6.82983181480418	6.50647284938269	6.71413875359698	7.32328476570242	6.84038743607098	6.94794146249302	7.04213536719067	6.75270238860573	7.04260943735854	6.90312668518423	6.78347844907456	6.65647708666096	6.7707801047271	7.04254735242899	6.7891139078234	7.03715870364304	6.50945901743081	6.79277389095225	6.873687046769	6.65809802033904	6.49828887449696	6.65144969190687	6.5463448465564	7.55590058538499	7.53072443945573	6.5106127076717
PSD3	10.4250952494295	10.3615149731123	10.5634995162922	10.0974597479254	10.725554711659	10.560640438338	10.4080038339259	11.2451400670542	10.8981704448496	10.569172219581	10.5261302751147	10.9441892887216	10.8355249292097	10.3716381846119	10.6549216325818	10.7110962490185	10.3883950826215	10.3665737246374	10.4437945849892	10.296659872459	10.8852135878594	9.3986693855568	9.58858750612502	10.3037350473365	8.41068334790165	10.385709934185	8.93243716221939	10.4659755243427	10.4760120566013	10.4019286410363	10.5211817326628	10.4414086851321	9.7663875267619	8.44784499603601	8.35886724094339	7.95112632648658	8.96616490254414	10.2799856140145	8.89363454281685	9.73211599611243	10.7151938027425	10.4046083129974	10.3914811502464	9.66647859315566	10.3902940522338	9.84807361365734	9.90747161932635	9.15502932467244	8.98841637486604
PTEN	7.4820494392493	7.55929200100189	7.50467511423687	7.66713905721229	7.49607413426021	7.51244977934809	7.56923133175317	7.86706537788569	7.58212663687398	7.51964607088503	7.55584824199082	7.81078164157425	7.8680465143213	7.66674487975133	7.59475620930841	7.83204081881254	7.74968984749423	7.7873913514404	7.52051208391471	7.62744018630958	7.75618099678683	7.63159469632322	7.77986575631576	7.64074024586999	7.42883984202922	7.38809009178032	7.40820674825795	7.36742417946743	7.22576438434978	7.32043742215962	7.37182742795966	7.29027028584052	7.647704514113	7.21174114034068	7.34736854108994	7.7390486307435	7.52024957110002	7.72691238254728	7.77812289443528	7.917012450354	7.67769148942422	7.67094326006279	7.80384218265234	7.83830559304711	7.9707177258135	7.55382155033219	7.36642691538113	7.28729616636859	7.80110654639605
PTGS2	4.84347808681897	4.86845958388521	4.83227169052049	5.20130006453878	5.15880452436041	5.04069651539017	4.95725662137384	5.77369260341048	1.32563132390058	2.48268966526377	2.09697924314129	1.58338814611515	1.47429465131735	3.66697866773068	4.51978783531641	2.08824508032844	2.037125524572	3.60102537354625	2.40954461223938	3.01696273704419	3.47623797563856	2.1955181934466	3.0876156017941	2.10272880812272	2.15385474899856	3.95196098052062	2.26599239780748	2.74245315307784	2.58121859451054	2.20132789508148	1.80883958847352	2.32499008015065	6.65206875218408	1.95782895004548	3.74517945303038	2.89444928844751	2.08004027076902	2.13329359591769	2.50076950009063	1.8268202131848	1.92262629690715	1.69293627480852	1.83080271887746	3.32502544240668	1.77165010745876	2.78602613063592	2.0950458892903	1.91398443311811	2.22779313239907
QKI	6.11810725365067	6.19866531604452	6.15937083563243	6.0546558758924	6.02835914319577	5.9783519525365	6.18829807944298	6.7655571020141	4.44215964794644	5.51025515965567	5.0776055045088	5.14544398959584	5.86456305346984	5.80107150401116	6.35959502289752	6.2126739819968	6.36478617555459	6.60736560031176	6.07201643535805	6.11126814642744	6.3083409072005	6.76005316749067	6.84067868626463	5.94721866215161	6.58835908250553	5.95045923364402	8.61213386533446	6.48952507811009	6.81727171615445	6.12341847791975	6.29964996445601	6.92546674986596	6.69110875013174	7.04812742260695	6.41118009269613	7.20208415586356	7.43197550107517	6.65476981359002	7.139468532665	6.18663591294757	6.85928698956477	7.15984294350468	6.51672166551248	6.28694796227225	6.95656152826437	6.66892263216636	8.29970569585328	7.72764253458331	6.50951543449468
RAF1	7.82113881302296	7.85524451981168	7.8168814145919	7.84495303015366	7.85999133487209	7.78835504147501	7.65283885536773	8.12071786473668	8.09567126704105	7.16737676626268	7.20103876368021	7.38120387036585	7.52092928819956	7.31324687341975	7.66169202463373	7.13754992453177	7.33755976424478	7.23804284707076	7.35790273183256	7.27346692591763	7.60153740862974	7.49472542525666	7.90633653516037	7.80913739649873	7.14102535971453	7.43642280784086	7.91681050256932	7.62985373096434	7.69513373859294	7.18786188428927	7.46075847907516	7.63017347915057	7.58146146726622	7.11968256292196	7.21395851923474	7.12869113004085	7.7431879610065	7.47760502273841	7.92663667656439	7.95103686092868	7.82026406474693	7.94377688288176	7.50144888205327	7.60824634743056	7.61856241989388	7.43348220308201	8.10198457515856	8.07955216502675	6.96422911850886
ROS1	3.13607038959535	3.2265433252462	2.81792191462303	3.39856162869903	2.79850058427229	2.6373590712507	3.44998888407166	3.58647606938617	1.91349917780364	2.02525212390527	2.10476594032273	1.87796722476178	2.36100970910829	1.93427675496396	2.65655117818853	1.92486171748537	1.7845025163168	2.4183104607866	1.61268041048141	1.89955634790807	1.99989335175425	1.65163113303399	2.08891069503416	1.36733130755516	1.72576072327045	1.44753173662287	1.73700045737998	1.46963603727682	1.98394204626575	1.81168111719283	1.77967868684547	1.80329436159607	1.9932330680641	1.46205632369335	1.58736436029074	1.57527069877264	1.93553420725874	1.8881118927234	1.62241322046203	2.02551757241715	1.4541868338211	1.41918708752461	1.57356626990614	1.53658287730505	1.47560764204647	1.72038546629079	1.90690403845721	1.92761706059772	1.82122681358109
RTEL1	7.50573961753108	7.65230704527204	7.5514383443986	7.78734152104633	7.55957288872011	7.5923371476282	7.5720091497939	8.15423955161114	8.19713805532692	7.42749263406799	7.7689165193952	7.64474604324466	7.67290073030598	7.55889008595262	7.31946852201439	6.72866557495109	7.33020322327749	7.11450863889552	7.17291639136661	7.13886366518316	7.2065750828432	7.31571683059665	7.13181580622063	7.64020442039862	7.16531136675803	7.54037638773214	6.91396297305129	7.33058404526524	7.14002413559617	7.35429035706635	7.09542727333968	7.34103388860188	7.61899315345425	6.71907758005347	6.58524676697656	6.19601897596839	7.60908916742137	7.15003635946169	7.45589704210867	7.87748484610981	7.28358781496504	7.37983297401309	7.25942196927806	7.28086753093935	7.29359615288834	7.20571696195803	7.03072361880054	7.4284514401348	6.70409296482199
SLC5A5	2.89999028402484	2.8489706244734	2.80639825477146	2.78667483267663	2.93990195075055	2.72569687456706	3.05524888714487	1.72300871839266	3.22647188774596	2.75889816560097	2.5134832502934	2.63054910157713	2.60586536400887	2.88099933412272	2.7565461282275	2.95208635657867	2.87054296481704	2.72801303808985	2.24682605798549	2.50966267852756	3.14387933023375	2.44439612808634	2.74226102004362	2.42661293400989	2.47471190121694	2.66410313688238	2.82056180797429	2.75750748611678	2.73737624327861	2.84046580988021	2.67474259815309	2.66744337018008	2.741948843404	3.08250782966094	3.30440666396249	2.80354994088261	2.75080941479734	2.91124739467321	3.06208748488636	2.9211988892714	2.6963011858753	2.75801718877007	2.44627179964626	2.72109038135702	2.28648105525502	2.65211386395705	2.74550006775098	2.64442227678019	2.09336812515977
SOD1	13.948786174606	13.9156790847103	13.9230959988828	13.8121192613547	13.9977561206015	13.9240225599427	13.8641280666517	13.9360961180917	13.0640988274124	14.0110728841143	13.7936437873851	13.8812232892239	13.8861343415955	14.0327382813266	13.9590656243669	13.4306894016374	13.5182943718216	13.3275540174792	13.5496741824956	13.3837193326554	13.9503539445973	13.5235859774747	14.2121385702206	13.8026028909385	14.0452417718314	13.6309536747007	14.3466619547623	13.7222512923415	13.7825040829951	13.4533492105938	13.5059186981226	13.7509789848178	14.1822467342323	13.7351211291036	13.5708743685614	13.8392802739876	14.753231149333	13.7390023590598	14.4074203462253	14.6497475896479	14.0429736072237	14.4054192315622	13.9394835788309	14.1671386243633	14.3179601724981	13.9131751381716	14.5562794768409	14.5729653881239	13.6948477283055
SPP1	10.5007519025804	10.5284737028859	10.3782776694928	10.6253183935774	10.3290950672504	10.1468786458784	10.2002297465283	11.1096878945526	7.99167232636518	9.56889200537807	9.50997772033101	9.44196711160333	10.1302361870821	10.4486378733369	10.4214111017791	9.54637106259281	10.6452324495792	10.2230677628045	10.2019824749532	10.062520574553	10.3787354841137	11.2873364053275	11.249199037054	10.8632165764453	11.8563416017887	10.7625990313697	14.1115445201182	11.2496749379711	11.5391957760086	10.6688910746106	10.659048140736	11.9740983850559	11.904237194773	13.1377175337936	11.2453271027462	10.5291818270665	13.7446976516749	11.8678882628366	12.7714582960084	12.6454269460511	12.2553843977688	13.1765116391581	11.6798763801989	11.5683403111016	12.0773397381868	11.7747895701933	14.1612250705525	13.93726708011	10.6374263566346
STAG2	7.18190950059022	7.29568289504767	7.22540806268786	7.33922418710109	7.18327807978484	7.144244455444	7.10322459135714	8.45955678152897	7.23831875959098	6.54218045963877	6.21026707843465	6.50543009487386	7.03222767749964	6.85208457507148	7.25649305337401	7.34074504884367	7.28000468842191	7.36342305420847	7.53213089534118	7.28213976268959	7.51118772356998	7.80820068785889	7.72790923919527	7.83161486008753	7.25869179625713	7.36352176900804	8.52306328164688	7.56011102723621	7.61128274443722	7.17685654413683	7.40857723082843	7.71597335670409	7.70964800025089	7.38653098094868	7.73686971916259	7.89525436398556	8.03241848767611	7.39754182654014	7.95036120669311	7.41539710734811	7.69172342176424	7.89308366217982	7.431071499791	7.29699362270201	7.53889101112281	7.32841510083126	8.67719542361078	8.35523793761409	7.48372019364562
STMN1	9.99149080146317	10.0056111982378	10.0805058019488	9.95854881343659	10.1638947653371	10.0551230134188	9.89947252614644	9.48642695140899	8.19560461925355	7.85968631802639	7.07169602896387	7.20135420456613	7.59819269000683	9.27612336218128	10.0529897847398	8.9963826069791	9.20655092790236	9.16766098820314	8.81108925186075	9.2315459382928	10.0667114645466	8.76781473361925	9.18449858973505	8.46846652350721	8.99903098748141	8.93711281395626	9.37944503266667	7.34150223380203	7.64495019481327	7.01136735376615	7.59102823465679	7.72425901024006	10.369345904325	8.87796446740165	9.02154498647383	8.38783985677661	9.65785885043509	9.19577790414546	9.98020494867746	8.88221297063542	9.39579975143406	9.47818171686228	9.68216344558171	9.89730713807178	9.4657294119809	9.72589292172755	10.2209740121083	9.84117409878705	8.88488828634795
SUZ12	9.03648426404127	9.12448434189131	9.03068027699921	9.15560433130657	9.03709942319553	8.98556218923049	9.05104439339937	9.24023632328176	9.53584379489363	8.80717428795977	8.87087967087462	9.0539517579483	9.17707297003303	8.9783556671511	8.95400988899527	9.03813103117374	9.15918626762161	9.05383931624963	9.17967420885485	9.05455691640685	9.18869187279494	9.45155881487211	9.556549011684	9.40751990512566	9.09272513739391	9.21262111044019	9.417937477714	9.3074058906499	9.19595883041617	9.16201280559822	9.19847661568538	9.25307289208262	9.39246502790936	9.02171342752935	9.21654989193944	9.53930346398542	9.53218956797836	9.43944469315779	9.72583686737682	9.54315594573801	9.55707746537417	9.5751821509491	9.52296922261023	9.34781591649407	9.63577944074675	9.3083371241537	9.56840693681677	9.4806315667477	9.4126455106646
TERT	4.82906995520471	4.92528901690381	4.87513856379939	4.92106019454286	4.72635508494362	4.83042070701193	4.96611797907239	4.85825533786709	5.26681988365953	4.95445118013438	5.0365879930146	5.29011218725576	5.52743506795442	5.15433352729557	4.79858216436868	4.89972142580198	5.45942087930797	5.48713355148343	5.37400810199515	5.4572958597976	5.23025060901342	5.19101092343194	5.33453851201824	5.60466747500605	4.92157021412822	5.78689390203803	5.16997649761597	5.97509736912655	6.03020253308391	6.09683974578344	5.63854373946842	5.70377561335003	5.44436175114901	4.95928007231535	4.91522927495372	5.21837173722721	5.60929224494304	5.35435652754972	5.62156849896387	5.47792915970901	5.16712629871341	5.31051284098429	5.17524392406525	5.02038149887733	5.19088219808665	5.29770380232046	5.9034770566217	5.87927536325646	5.00794482630034
TFRC	8.61546361915734	8.50155967601578	8.47510278876504	8.26780197599553	8.54212898183079	8.35192191809742	8.43567562655656	9.25374433775448	6.74271735112642	7.30456622529374	7.22181111549924	6.91633528744075	6.90568693219514	7.38452008722755	8.2825895653742	7.28403757296162	7.20487252869902	7.13263359730878	7.03011394041333	7.67344035419967	7.78316678905603	7.5491978508933	7.66157880158297	6.67343347939626	7.18567922218002	6.95757740080072	7.4618500152859	7.44830032938455	7.45025320622344	7.28713956138206	6.75972619827758	7.53817092459616	7.69505012570403	7.48521991736187	7.31463431799364	7.05120589074104	7.68663947486869	7.54590693656438	8.04259766424848	8.66731029234769	7.76061525589044	8.07921350308659	7.46681255484028	7.74828979297048	7.7698558288527	7.65847915248909	7.58457309330075	7.52554670908846	7.42966685973428
TNF	4.38208774074918	5.18880683698725	4.51056504161787	5.62624537562304	3.72851524204122	4.23878833522013	4.99499378758399	6.4250275651255	2.78333002798601	3.91583844088188	3.10189294666637	3.07957550539572	3.14150314137198	4.02018154634293	4.34678047662859	3.96676806712199	4.04115826032183	4.02363922736061	3.52317203064308	3.73841104257676	4.26390964273974	4.40398718340327	4.86218781920824	3.39525442023922	4.83327460677358	3.54106795731991	6.60682684909711	5.98464234861156	5.74039233401182	5.79447650885394	4.79533216774098	5.94234206988704	4.72189370460749	4.95871451178746	4.27044477021223	4.02120149713724	4.73551535865342	4.63833120391869	4.18907709597923	4.24610209519974	4.3839945864645	4.8608512223984	4.26163502441786	3.82718733417007	4.96522735532944	4.47959959740954	5.0577089425157	4.80742650471914	4.86673818891996
TNFSF10	5.86328840952364	5.90153410364002	5.82455141667357	6.01680062792416	5.79028336581288	5.83679226329069	5.90221538886094	6.8295779298736	3.92509644730164	5.93834844334188	4.88463509683635	4.86294300164761	5.7207043412446	5.68678393085756	5.78474691756733	4.77731974999352	5.22621201788107	5.21779168968644	5.13784374657542	5.30986110482	5.50536813194356	5.60471503165613	6.64395842824903	4.89998118119985	4.84963588367103	5.10638228267837	7.24895422990544	6.51066744121169	6.4704743861086	6.53623277551113	5.39364906175418	6.65007305082896	5.56573026535078	6.21877822442621	6.11632402909167	5.75733759626919	7.23014546921034	6.5273227637321	6.69996727569914	6.43749402248927	6.63891231077741	6.8485084561577	6.1669681845442	5.76712664012443	6.44538848330905	5.84886838499678	6.62380565183759	6.89401756605527	5.90914381666318
XAF1	6.90260805118346	6.90302938553985	6.86245337199355	6.96302696937609	6.81667367520637	6.77913824097443	6.81173659515788	7.61724923784672	5.6396554744724	7.30729419500677	6.98214977724852	7.02771934534903	7.36024126590272	7.08379754641979	6.93276126935775	7.05465819033337	7.65975947419495	7.43419567262051	7.1946600348222	7.10480433358579	7.51170673602654	7.89207838128788	7.69158609673208	7.86331697032145	7.60136297041623	6.90068976183491	8.58291173357108	7.49661218438264	7.49622998332905	7.48536003229416	7.27834063528949	7.84735368521854	7.55688769981065	8.27241490127629	7.21321773148874	7.31034455522004	8.39593718571357	8.00068666114187	8.33539830038257	8.19707204171634	7.88523936102212	8.13489270477113	7.78599124834293	7.33936983945113	7.7792553462551	7.67355824510968	7.98251708609485	8.42506004075614	7.1735468345141
XBP1	9.29947670861246	9.39620624327974	9.30762783080552	9.43572352959279	9.29135303146367	9.28161304373988	9.23027750918115	9.13448745543614	8.68065474451551	8.23547817423889	7.87125626564676	8.19209621085168	8.56322481879535	8.90203097841543	9.19235479570295	8.74431697907361	8.61689624728544	8.48808987924386	8.84271681231857	8.82104161500069	8.92613934445303	9.02675969651853	9.39492670849821	9.44501457743255	9.28696970612455	9.10685578117425	9.45071850243314	9.35984065805268	9.31813359451195	8.99954726035588	9.28996458615752	9.17085130407352	9.48315608150855	8.75940590235436	8.87182693589294	9.25769248515251	9.94299332947006	9.41825898144293	9.8106015193123	9.80850305721874	9.67973355453017	9.75228115123323	9.45189365370528	9.43633816571445	9.62820611403923	9.39212215542989	9.70087798211739	9.65387141300254	9.12251394589702
XRCC1	9.39847358686535	9.44585766712857	9.42860982189344	9.42534679732898	9.45739361675186	9.40212689903984	9.34298182849926	9.77435683316621	9.15573470407499	8.6056240676368	8.59550974164797	8.56459502460823	8.61989283810309	8.82171964171653	9.27125244501388	8.56149914610131	8.7547662667867	8.53974129713993	9.16904977940241	8.72068461954572	9.1055098926922	8.83596021645658	8.86977614655529	9.53467437153877	8.78260643260319	9.07854169588555	9.75380453898829	9.33108812345752	9.3472933050421	9.02176312253117	9.25266407055343	9.27709089342808	9.23217779675139	8.55641315348234	8.48181814117351	8.81494742148755	9.24865269405823	9.24491866674209	9.52402465357043	9.5342714466773	9.64973028441162	9.6440500633526	9.51384415017795	9.60474783153361	9.53706776236221	9.46659622353238	9.39865395806861	9.28961099270469	8.65158266367345
[truncated: 55 more columns]
