# Supplementary material for: A comparison of anatomic and cellular transcriptome structures across 40 human brain diseases
Source: PLoS Biol. 2023 Apr 20;21(4):e3002058. doi: 10.1371/journal.pbio.3002058 (PMC10118126; doi:10.1371/journal.pbio.3002058)
Supplement: S1 Data — (ZIP) [file pbio.3002058.s009.zip › Input/HBA_disease_region_matrices/narcolepsy.csv]

	FL	PL	TL	OL	SIG	LIG	CgGp	CgGr	DG	CA1	CA2	CA3	CA4	S	PHG	ATZ	BLA	BMA	CeA	COMA	LA	SptN	SI	BST	DB	OlfT	GP	BCd	HCd	TCd	Acb	Pu	Cl	Hl	Hm	Pa	Sb	DTA	ILc	LGd	DTLd	DTLv	DTM	DTP	MG	ILr	R	ZI	AHA
CHKB	7.33308636521863	7.40216083123864	7.33082744595047	7.40668037776999	7.38372132502555	7.34242856966672	7.25470030455358	7.91432496168908	7.15311203526444	7.22215017884132	6.79370994390399	6.54010680293008	6.41176789763873	7.07902362464151	7.13680414072966	6.50981944762444	6.45393704706493	6.37418852711805	6.80854522576073	6.54407293257883	6.91875218881952	6.97253022575922	7.05285661443355	7.25728494601901	6.92471604366528	6.95056096167825	7.14049271548792	6.98312691065249	7.06301902329547	6.63560486368064	7.00285137913371	6.94480151526768	6.91440816244226	6.88528504630334	7.39361956872689	7.08382345448042	6.87322035055072	7.11630453261555	7.28715894238557	7.7616422461357	7.3110330304284	7.29239170378101	7.16431003786653	7.10898888309732	7.33400192217266	6.95847334394239	7.01183216093065	7.21045737937835	6.96746561479846
CPT1B	5.9444860715649	6.13625262932523	5.93437686094262	6.35697439104077	5.96540360855556	5.94814415406605	5.9982915753339	6.39235219409117	6.52426001651944	5.41115779421259	5.0978479149919	5.09116711599282	5.1594219334695	5.78135939738726	5.62661817452177	5.18038793349404	5.44939851048059	5.52203298223299	5.84001351330258	5.56976816846887	5.69103449636173	6.30958539869968	6.31312797684686	6.90231590746402	5.84600950989541	6.73677468417756	6.75924687283748	6.52958091451269	6.59808448810952	6.58275987102804	6.61784547896805	6.60164103699436	6.35925213191582	6.14525329660822	6.3129217997613	5.86899419315821	6.32234500053326	6.25944349106166	6.44515503609065	6.30795033307912	6.69374640789066	6.68635661559285	6.38191426431028	6.25986937019806	6.52794363063284	6.30287249405239	6.91687453529862	6.82964257338653	5.6885609739742
CTSH	9.43727171539955	9.29215740195262	9.30043693599044	9.10386549480921	9.41957576968971	9.40615482786053	9.33957228743389	10.4976231192324	9.37697746407023	8.62107779221135	7.93911552480408	8.87504108916553	10.4531573669178	8.68128387620759	9.38914503530897	8.90214020369103	8.8901424491092	8.82882240532152	8.72929944500558	9.48505485230193	8.98943053025111	11.0464262042543	9.71087976967335	9.52024687814603	9.34847620098392	9.69088311318821	9.84370293705703	9.19879584577106	8.90038715216946	8.78547443777076	8.76632610983962	8.99460657445574	9.47222990192157	11.2677543490961	10.7259273622906	11.4176395979696	9.71670755598286	10.2968022788759	10.190339036867	9.64708473513504	10.1184004114813	10.2413046138989	10.4016071094969	9.83189846422896	10.007134484925	9.98192715205502	10.1978975433262	10.4998751380472	9.82702924609227
HCRT	10.0169517616638	10.112215712304	10.0242446830467	10.1408623146939	9.91836100851649	9.91220142727987	10.1482018747944	10.166630675082	9.93813305893655	9.80367973947144	9.72155258981558	9.84198259176593	9.79674097882068	9.95883935881874	9.85102565861832	9.93838036035356	10.095679869121	10.0939179927925	10.1604171246843	10.1561989173674	10.1322090168254	9.99807950918785	10.1582956243211	10.0927612406245	9.8618660724796	10.1931390109769	9.98462923124839	10.3846728479815	10.2428265289551	10.5564455176908	10.0329469499776	10.3306579498812	10.295562713957	9.82818346326217	9.62675074785484	10.5607542324362	10.3147546702446	10.2365370282458	10.013028576616	10.2768318100676	10.2971622787838	10.2582673119997	10.305795251776	10.0273190479788	10.1374127003116	10.2335410094334	10.2348134611711	11.1667653186654	11.8256223880079
HCRTR2	2.27561212461641	2.30234219079594	2.35406970873329	2.32499303118172	2.6269192781242	2.29017093083951	2.72695389249287	1.33544500680496	1.40108747908111	1.64223417448378	1.4530239714062	1.73870946113458	1.83775488200793	2.56284557055592	2.64725904867053	2.76020155033789	2.23392965038361	2.17452057666553	2.43551301313878	2.30098360497371	1.87335042679742	1.91059810194446	1.88750369860532	2.0629559561479	2.44690227671604	2.80900264891415	2.19421453472188	1.48976526069439	1.69812743250501	1.96858399461773	2.2559846833136	1.69357705767469	2.33558439570116	3.04432856034889	1.55897185490578	1.54468212778796	4.32252324574088	2.31517486113842	2.55619995666029	2.04204722588938	1.84063583097037	2.43854318793178	1.85514879715138	2.4544307950368	2.01689006689524	3.57721168724319	2.36631361764127	2.46706928182783	2.2645602469645
HLA-DRB1	8.25679681068272	8.30163836539376	8.25212868966616	8.19152849317497	8.27975954083037	8.32128125181851	8.23165651393033	8.2684877201206	8.46486831292981	8.0817314527395	7.81758545811947	8.04601104789792	8.33779109344013	8.3994692253757	8.54428235059918	8.42218419314497	8.4538795837802	8.49695225060526	8.26561260527867	8.739633982892	8.60368165700091	9.20634366806829	9.01589572551836	9.20081831430108	8.79420832488688	8.48365859308474	9.50118216005099	8.78910328831727	8.56788657892435	8.46287138147322	8.20487224597893	8.57512704403631	8.62329270948056	9.63450152985793	9.55311837764136	10.6325588437087	9.48085141758061	8.43266557981463	8.67131910586532	8.46582690273674	8.51481013329558	8.53588601363507	8.34031652161237	8.07090011392993	8.40618835079977	8.11009465810828	9.40060068235728	9.67552463368935	9.15982259274347
MOG	6.64535347290155	6.64838371786625	6.60873883745117	6.62652608161167	6.56650104013656	6.31939742544478	6.2966125723925	7.49034378532019	2.08120045080255	4.82450727978433	4.49374586553281	4.36564474204479	4.59293697644187	5.75011558988819	6.60426051961012	4.85027362905656	6.3596133685721	5.94852304395431	5.78740397327468	5.55608504287971	6.30188503580203	6.82805234564414	7.06316591154458	5.84970087349001	7.05415443282163	5.8725775085392	9.52107052544135	6.9041675554447	7.35086554297085	6.12645085865704	5.98691266122208	7.72743951014293	7.49865066112245	7.62237573087489	5.80979188607833	4.61751493339284	8.75515226242094	7.14964008742688	7.93367395475637	6.8936026473587	7.88918193698218	8.43569425881574	6.89602848074247	6.72530973568155	7.34937182021194	7.04497486893665	9.69982001574992	9.2230489012958	6.03891469085423
P2RY11	5.95963766941753	5.92056011395297	5.93061535399311	5.83526931801037	6.03032653492195	5.94372553734624	5.79741902310502	5.69768735348518	6.24090806221529	5.26757387066017	5.4254966753105	5.51013447670462	5.64160214565889	5.27462166667666	5.75716068963353	4.69172243795346	5.17727724452352	5.0636211264059	5.0221473313363	5.00642084690505	5.5168073220927	5.09863946979883	5.62973407537833	5.53405168494144	4.73725736114121	5.31239371380358	5.60752411191376	5.43426173922377	5.76186122365877	4.9461235516964	5.47216123179356	5.6064635653251	5.6889558126966	4.42927395907348	4.15851161848657	4.00992744356852	5.61511881078411	5.00826030999017	5.95566509720437	5.69892330831046	5.3775429706988	5.71157637921734	5.23874491067287	5.18907202106929	5.493978047618	5.17614752169095	5.63218103813904	5.81608516822342	4.17733904879923
PENK	5.73575338734636	6.16292150757225	5.79255294477454	7.04503259184074	5.69756020881337	5.92508503119116	5.98525627581144	6.96004854204197	4.14319039496412	6.13059161518809	4.72358109924923	5.19062307652068	7.76428979391265	5.47252837387595	5.48261521195978	7.82477071171161	6.26301204210552	7.19985471973546	12.7536630940877	7.60285787026682	6.37507119009744	8.27665311107288	11.0610192760006	11.907221124323	8.20895999074987	10.7522723114609	6.24731097953748	12.7993309709436	12.9144038632316	12.3697792898218	12.6602487211916	12.9226304968907	6.08776699172971	4.71198142230449	7.81488693652907	5.87408150635537	3.31445561081267	3.03595645102041	5.08653741069829	3.07547185711024	1.788836397651	2.60571652081371	4.03553500006557	3.50468004933956	4.25841042724965	2.43978198781883	4.60596434334855	7.45159686129167	8.28487304122704
SOCS2	7.0586843335093	6.99197283783793	7.10963669349333	7.14312780898847	7.21629549430994	7.01010825186319	7.0023772657716	6.68976943727725	6.70516734891271	6.34882996380581	8.61765336925492	8.5566344288703	7.9315930836879	7.38314203293974	7.15155119905771	5.9174425618418	6.15467591597244	6.22584821690148	6.19772822260792	6.14931148911265	6.82265855034236	6.54200056332129	6.7046107680283	6.36127518226476	6.43228602956083	7.0838311956759	6.87674347895249	7.04894664781715	6.63126764179861	6.66950837668484	6.14846702286308	6.73625694211326	8.50714115507813	6.57605466188034	7.14932555770765	6.82660196374357	6.13354875813856	6.63980170098164	7.15794041483385	6.77347918785161	6.91199438573906	6.80799541951465	6.53487548471337	6.3042814637961	6.73501503411385	6.04216987410216	6.13726315749346	6.64706769164176	6.68060309581813
TAC1	7.87453912262432	7.6575430818733	7.7778399368769	7.16301896664064	8.05450835234455	7.81354654781442	7.639147809477	7.18947935317269	6.35968062747236	8.62288817901636	7.65371775511748	7.92028702733303	9.77861567944356	8.04865557509655	7.82834834278045	7.39150791681745	6.68201189654597	7.19556562501743	6.28992999048156	7.91708145202118	6.8459008507757	5.61602805572704	9.17026461408869	8.99918102177816	6.79300310253397	10.6558698407939	6.65502968718653	11.5174140160492	11.1821088685819	11.2073907310588	10.3549493375764	11.0360067796407	7.11989912403503	4.24086592280421	8.3970833500234	3.51024024319395	5.26321740026641	3.40104666197516	4.96725774362644	3.66997068448292	2.45336826313579	3.42683621955902	3.47945444990492	3.75563102262215	5.29915135368599	2.63674009833662	4.09112710416148	7.49564539246682	6.83043289816008
TNFSF4	3.97081772770364	4.03328602590732	3.88852318512456	4.02015162681665	4.02039713138632	3.75615317579381	3.88854574532254	5.00886429292853	5.70674481866339	3.09134177967467	3.4677637930436	3.71687015035038	3.91725047994618	3.79667440163807	3.8328697467721	4.26898780895109	3.78835819932015	4.05324915607285	4.3430246484537	3.74546324425789	3.64049230787069	3.54324560073033	3.58342623736476	4.23530314214556	3.92316039509112	3.86068505724168	4.47417346342189	3.67220466457372	3.48474791943751	3.37028409827572	3.81778426793814	3.6172645721086	4.08520909032121	3.72672443026833	3.51778141134539	4.12707258867951	4.29367806896271	4.13608348028584	4.22832220275656	4.20599022531234	4.65411824968939	4.63224673620863	4.39436544863508	4.35036928635856	4.37927938540349	4.20200813958311	4.70182805319623	4.58285805484574	4.23850683029055
TRH	6.74930549131217	6.74775019416368	6.59610649040071	6.48579403156347	6.72261383384454	6.80098084480067	6.92054978648093	5.66770729425638	5.34683277113244	6.87936153745147	6.43981566698719	6.87107638487276	7.00859787093046	7.24271478550718	7.16110786614058	8.01105448412556	6.94838009980831	6.95272016228037	6.80633457176596	7.7406634641788	6.66296884945232	7.31745485244449	7.75730078239966	7.73445108003233	7.80613831635779	7.45251562206993	6.98551517673573	7.21924927224511	7.27266867920148	7.55436710813223	7.42326369241829	7.08390884218014	6.95836478099594	6.81889235812188	6.3073397124847	7.76768828476102	7.16930863533658	7.42856999821605	7.19020821894813	7.6232721773017	6.8714866365959	7.5385703006296	7.241583033333	6.7814430763203	7.55953159274751	6.8959388372163	6.9345854076263	7.10029351836301	11.3066789211078
ZNF365	10.2284253892303	10.5122845230343	10.1613282702638	10.4556243874668	10.0175439475114	9.90678217470591	10.208314984816	10.4246890493059	9.16878594582966	8.89942795558732	8.5056502846851	8.7485125483542	8.55619607371805	9.43950313700478	9.5444403792733	8.24825574756655	8.74552934103256	8.54304381633683	8.07495708621595	8.42481632791139	9.42072284689219	8.12370522643707	8.4197467663758	8.50871451566802	8.06655817172398	8.78099105962858	9.3804216948709	9.41094234020018	9.38035435428592	9.22058084199418	8.72024618358988	9.42591933900341	10.149698211933	7.88138993667782	7.39633186745136	6.58729213158963	9.47894060928619	10.1246938825819	9.5907137391334	10.0715671051158	10.3036100109536	10.4855093138652	9.74143353460419	9.76407756221635	10.0210500119738	10.0620923924928	9.74855721759459	9.30555201733848	8.10532170487292
[truncated: 55 more columns]
