# Supplementary material for: A comparison of anatomic and cellular transcriptome structures across 40 human brain diseases
Source: PLoS Biol. 2023 Apr 20;21(4):e3002058. doi: 10.1371/journal.pbio.3002058 (PMC10118126; doi:10.1371/journal.pbio.3002058)
Supplement: S1 Data — (ZIP) [file pbio.3002058.s009.zip › Input/HBA_disease_region_matrices/glioblastoma.csv]

	FL	PL	TL	OL	SIG	LIG	CgGp	CgGr	DG	CA1	CA2	CA3	CA4	S	PHG	ATZ	BLA	BMA	CeA	COMA	LA	SptN	SI	BST	DB	OlfT	GP	BCd	HCd	TCd	Acb	Pu	Cl	Hl	Hm	Pa	Sb	DTA	ILc	LGd	DTLd	DTLv	DTM	DTP	MG	ILr	R	ZI	AHA
APC	7.7339198044222	7.79303391361659	7.760892209384	7.78295141952217	7.80764841878119	7.71682087539145	7.89091641924478	8.11564464592469	7.64512678231385	8.3275526281296	8.76980210814438	8.81457759088933	9.08509507805357	8.0174215556557	7.98171878115405	8.48699453753092	8.51839800715703	8.68026069510285	8.14453203335809	8.23747951493323	8.67080340818089	8.45807191292043	8.3270472319697	7.92237428718625	7.9434096076593	7.9033006782473	8.01761014849988	7.47430953394062	7.50198715207914	7.70289522484513	8.04933106804748	7.62090607630579	8.36387315224458	8.23402389894305	8.45718512114136	8.81377668525162	7.89826877572312	8.05659961558818	7.89264630725799	8.69410079769527	7.92101838635329	8.00884662343489	8.03326184078825	7.99658796252338	8.49677832856906	7.95675692777889	7.96003206030149	7.62691483518494	8.27414379888341
BCHE	5.47319721349869	5.39402394755624	5.49899561603901	5.21418171994059	5.51806649900046	5.44874090630411	5.21513216080148	6.83623721057963	5.34698958648776	5.87564333574002	5.0773466470345	5.22828074578165	6.29104972497177	5.84372670333592	5.75939311134359	6.81523623591212	6.17745485151196	6.70653420718004	6.17862786165992	6.47615150595355	6.19735351805689	7.03348255274233	6.92451922026227	6.75707130488157	6.10592091578659	6.32371276616581	7.09680611677721	6.0714590858648	6.34474133018145	6.19937160626876	6.13911047601689	6.46543003188415	5.92342329670467	5.91215342836868	5.98180656527516	6.82837762039704	6.50266136925846	8.16493269205185	6.5534062943252	5.08903313605979	8.03803065143143	7.61815015618302	7.76475361407842	7.46127386950442	8.05044458710113	7.72872965571798	7.19165090176527	7.07687344042768	7.01759602795005
BHLHE40	7.58235051471439	7.76390145038781	7.41474548422024	7.97609969890877	7.36384611257576	7.36528560955521	7.59281190916283	8.56313971383149	5.3144462509568	7.8075556096348	5.70789760952488	5.43893653267949	6.00059098818529	7.99859273542712	7.07708849355637	7.50562672355833	7.59862746193701	7.40244326573727	6.86506907835329	7.11577041621618	7.59382923470484	6.73240073562592	6.41752137392913	7.27297622313533	6.38597189743174	7.05292398565576	6.76150535828812	7.69962664384193	7.48678189254005	7.51945917748897	7.2444641834652	7.5357550311567	7.15734336763871	7.00600375223706	6.93174795317113	8.07872912768392	6.72126500123987	8.07560163058623	7.34850183561589	7.82066255499346	7.94316952019371	7.76012712386379	7.90267632811419	7.49153959572466	7.8182136213045	7.54898758374832	6.31484043580724	6.57127928013908	6.65166401463542
BMI1	6.91978853012531	6.98707061705237	6.93834859101635	6.99188741455028	6.92148236949921	6.86979102690386	6.83922608928207	7.1541944959382	7.06555689968703	6.63421072539772	6.60073599828924	6.35964356174314	6.0366312255418	6.47916074161313	6.84854273122715	6.59179977598203	6.28322048434288	6.37579643353194	6.81561503869779	6.48236286751195	6.55742913055386	7.20397114710814	7.04177498528184	7.16985496565631	6.48376386084196	7.1250791797958	7.810028305675	6.8757684487897	6.97083186698847	6.61007620110908	7.12518668550268	7.01041817514068	6.79225482216235	6.50393842686832	6.44101217193385	6.69409470174944	6.98371688298205	6.56052794640306	6.85916112481739	6.27028492086866	6.71886900936556	6.9293448065388	6.45890545456752	6.43302028965852	6.71003654802984	6.39514057956524	7.60888476917965	7.2521099329864	7.02455371329666
BRD2	11.6346977540416	11.7043986435957	11.6387824985601	11.8021773791337	11.6376266696418	11.6272876130655	11.6959059764443	12.2320414504446	11.8520669764373	11.8261919817413	12.0475990477967	12.2255310347764	12.3364278256691	11.6491460157496	11.7069406634229	11.2889236026198	11.9049271505748	11.5958398527005	11.3597249877583	11.5045634861171	11.7653271981648	11.7455691340839	11.6552952408055	11.9018916362552	11.5321367161501	11.4649037832291	12.2525999402156	11.758940826129	11.7758673737982	11.5262445874423	11.4282244583772	11.9268831239875	12.0599507582526	11.470162761892	11.4055366448914	11.7515295123608	12.1082908257326	11.7519788052323	12.0561284168785	12.49618145078	11.8737438165989	12.1908565717068	11.7183833724707	11.5668885032925	11.7796225477541	11.5772521794559	12.1349268274113	12.2987761601521	10.7043035199351
BRD4	6.24591478387856	6.25367111721602	6.32905082340899	6.2089592716267	6.38579419677874	6.30364010675486	6.13140964023151	6.93286920171882	6.92968995807046	6.53091821544919	6.70590050986798	6.77666287284686	6.65034327280671	6.32574346513071	6.30672949308967	5.81801649510263	6.43995590915069	6.3817125048594	6.22793684252089	6.1523310816588	6.71900164486347	6.29775852986357	6.17496321980063	6.7416490510418	5.98089198613395	6.20961911223118	5.93867772669901	5.96257179695034	5.99536286896629	5.80986501360975	6.08046875370574	6.17722428320762	6.81060061524492	4.96175037324607	5.14493365866175	4.67100816579236	6.29560411669911	5.83357121552458	6.32829120273995	6.42665864840201	6.08314040688869	6.29739714127202	5.96537052796985	5.92996992664804	5.80815687524725	5.91369619313161	5.64415074852651	6.10192675862201	4.91970883113158
CD9	6.86620881085212	6.99296530161744	6.90231435386911	6.96374139156036	6.65187379831966	6.52115863776399	6.67489435367777	8.66625006750732	3.9826696357988	5.52560833226285	4.52919515347795	4.72159847204768	5.62947729294251	6.15952765102892	6.9131848944746	4.92228046868852	6.28363777211378	6.00037644493492	5.52578193351015	5.47155709814294	6.743700126662	6.38179043802461	6.82493353971645	5.91676080868678	6.63310293384429	5.43531656577567	8.98787225579907	7.7148160694924	7.96506643238924	6.97127058474227	5.86302929390662	7.98574255612069	7.29453113861358	6.73024293051514	6.3286442040017	7.53130512240088	8.02458981198345	7.39507591994631	8.07828938478005	6.15203272581943	7.94326388387226	8.25824599934982	6.93804903305894	6.91788115244201	7.11974392079357	7.02022534310111	9.3734435716032	8.6783824359667	6.21198529373001
CDK6	7.76542015361875	7.88221706634906	7.74771798245418	7.84048883941326	7.73783027804035	7.54589614613032	7.67640260194593	8.73421536745934	7.34191304571126	7.39312616189106	7.51100898452108	7.89171940754508	8.01331608088764	7.51898883612193	7.73294099793249	7.51511605743348	7.85015796817741	7.64785677308839	7.33506340991988	7.37254825746298	7.8782925525385	8.17586205525957	8.44469741594402	7.9179786378798	7.77131389099933	7.70549599402046	9.61038715480869	8.74758439188215	8.77505486874982	8.45169842568492	8.11400461224541	9.07991392503669	8.46601156640846	8.34794385953018	7.42032103161839	6.98167461103098	8.89507520403506	8.54067969012281	8.51281487445051	8.21480013468602	8.72131488815359	8.87128138461287	8.36326213000556	7.86302413424161	8.71103771284145	8.19901451514989	9.33877469826027	9.33429785175472	7.07775125149222
CHI3L1	6.82164184153457	7.14468305650485	7.0562573938623	6.95299355447764	6.64831816778986	6.61350784514214	7.12001070729288	7.4525831487706	4.94571761767301	6.05634071305664	4.80999785610308	4.79828021194762	5.87028877749208	5.70214501633263	6.72772355099637	6.31411548107646	7.19719105964992	7.01452962809276	7.94684708264383	6.5848018100096	7.00126929101214	7.01163553128713	7.1878172405217	7.52844800397289	6.35586680228954	6.32603340967635	8.0383866092442	7.19741695858097	7.68236084619554	6.61685593348743	6.759437416389	7.19310151052063	6.11791007149792	7.30161464678107	5.48520247091014	6.94736932146124	7.48860680817798	6.57707296456183	7.63639350003077	7.89096108178835	7.09827179840387	7.36470218481781	6.66143717022955	6.55635302597656	6.99950161335761	6.31582197533633	7.19878121611072	7.58248897551093	7.1939495631731
CSTB	10.2717177147388	10.2487567584509	10.2680841074201	10.1814648633747	10.3104580778792	10.2754479340033	10.2476469364616	10.4647934597887	9.86263939541285	10.0208815436144	9.8423228765889	9.97681071182769	10.1550118058613	10.1826407741919	10.3930497968693	10.3576679667745	10.4727152438876	10.3243466611511	10.591126722357	10.4297536022323	10.544262149647	10.5554856224181	11.1553498274322	10.6827661310489	10.4715048943303	10.3649206980061	11.0304193138019	10.5172612216299	10.543670653159	10.3180626932469	10.4516129199601	10.4621133236224	10.7041752368119	10.4688366417061	10.5139155171433	11.2326973716962	11.1450047870076	10.2912441766816	10.9761268526311	10.8464237418151	10.6371712791378	10.832722950123	10.4338444518004	10.5368745831526	10.6767314715028	10.3856787355373	11.157770499676	11.2117500502936	10.4860060368485
CTNND2	13.1479079492661	13.1225492235366	13.2475476374399	12.9679853058123	13.3118495455057	13.148579982121	13.1485468401159	13.8617931698722	12.5074160028437	12.8994794492788	12.5929572706098	13.0981189279687	13.4633975046036	12.8620177781446	13.3422810423508	12.3673091875726	13.1661363094083	13.145695612712	12.5929600619727	12.5766487450543	13.2649221687277	12.5705592738009	12.6845735223377	12.8694129567634	12.3997545727491	12.5516147677221	13.3211174642964	12.7771936446742	12.8282664341232	12.5661813700484	12.3908549170161	12.9982717660298	13.0187971371456	12.3865212405701	12.334181353425	12.8826331232534	12.3409989363039	12.7996905517246	13.4008363495261	12.7807566395865	12.9862263602392	12.8524879767393	13.0027018275155	12.8724284495613	12.7956639555232	12.7788679438624	12.5872402966249	12.8568510695226	11.753824416758
CTSB	8.6853813110223	8.67702682603443	8.63733174290786	8.5910501840548	8.6873862999472	8.56461404615304	8.52481714841672	8.34071568432132	8.04248083716449	8.19230445745952	8.37243120259826	8.37717999561175	8.41865245512379	8.16402341112101	8.45413969452374	7.66464380532601	8.08749701904198	7.99371602456036	7.98885257847805	8.01138659235087	8.38605775446764	8.07907463052349	8.10120165058206	7.99997170603253	8.05887170010635	8.00665651189413	8.13652699658739	8.31663894045046	8.27110886714553	8.19390324266547	7.9749600131575	8.30931845560344	8.41123044934207	8.0624864513124	7.79215468229075	8.13502220395151	8.57945238773707	7.71308140559566	8.64418426000609	8.19816526217022	7.93137535975353	8.00654472820524	8.01232004814864	7.77129833570817	8.11466651868957	7.76069269389571	8.27724950028951	8.27517766527913	8.01700748711648
CTSK	6.79556848332747	6.9270785803436	6.85846566597764	6.96083782628026	6.74860528453957	6.77640001455859	6.79896394730056	6.99675368269117	5.75143983851823	5.66839803999953	4.60103005310813	5.08661062792471	5.43566876842523	6.03490850313597	6.6277364022663	6.05111353480838	6.19850914364339	6.25313676100833	6.86581849366205	6.25852478301682	6.45482228040242	6.97935298013128	6.99865988993349	7.05036881034119	6.0055079646232	6.28000935285841	6.70086714914583	6.471838008264	6.18264526711958	6.04729357644467	6.15904675721584	6.33088649692755	6.37962272851485	5.50583043441655	7.06999706468657	6.28646330015764	6.68573264130694	7.53979545565472	7.0924454709899	6.78115959340166	7.38336128401254	7.24002008994353	7.39047992886623	6.97986301305132	7.34591140878555	6.73064364907411	6.82175297150564	7.42249352144669	6.80700446069773
DAXX	7.52141387609874	7.59075760351918	7.52179621205878	7.71864016339554	7.52426024791892	7.45310921608745	7.49364737955078	7.72060126648874	8.16929620366499	7.6452003545727	7.8476066820111	7.87850107032452	8.05299781216564	7.56864693008987	7.50566391596673	7.40387936476436	7.8209690703763	7.47873593233177	7.54660772764051	7.57504050781215	7.75709170027612	7.69416058534397	7.60383239085324	7.79085964083196	7.53016611751836	7.42122103159365	7.87524807170467	7.40382829768153	7.4478866201496	7.51364373075074	7.28537059114728	7.58676804436927	7.85993747778528	7.70694510808258	7.66283822974971	7.65969795249293	7.91254092665601	7.72113370039526	7.89925519785202	7.91091953445244	7.77623159017793	7.90218487962275	7.81229898103299	7.7673265521437	7.78626731658537	7.657838234938	8.00720923159995	8.03534674558955	7.14889051767218
DUSP6	10.4195331525498	10.3483953088961	10.1775044148497	10.1865369499923	10.3660039125007	10.1391761585134	10.4401565080808	10.9968693051449	7.03883839624007	11.4423176541247	10.6901876282719	10.7375988402504	11.1871660643162	11.0152937077178	10.1792474303192	9.30599099021439	10.411284318713	10.2351781663163	8.57527067349928	9.34730866578175	9.92272723549155	10.6100203665533	8.89239187740431	9.02983434304089	8.27710278804274	9.20403186054452	8.56829555197224	9.78886336036713	9.98715568075279	9.84881298830459	9.17567771088338	9.95764053308162	10.7068222892551	8.98604834452594	8.71399311532564	8.57397264896924	9.04753573746757	10.4544544917908	9.69648413946234	9.28926483774443	10.3726142610181	10.017880013754	10.214063404482	10.0334639264767	10.1120059377053	9.9153544774621	8.67840176441332	9.17854290739869	8.45574578760922
EGF	2.52680621664682	2.30584137191673	2.55237582426806	2.08243209768649	2.63881456072936	2.32969841175001	2.50280702337669	3.12988469839003	1.6719543947778	3.76153010768353	3.76147194435682	2.73946794320554	3.2225722257677	2.50625537984358	2.48339794176244	4.053562766205	2.99674396241155	3.94740587213458	1.88632928512693	2.99449075900705	2.5496904193373	2.16344526407742	2.98399195018642	2.36962957157654	3.9896406455126	2.14111303322837	1.78923739404386	1.48373831261761	1.9838197948314	1.89190469073989	1.93237498774613	1.85469578007999	2.64118359820228	2.75675193287116	3.63117739729615	3.95510734487049	1.93049645493308	1.78806007584154	2.16367306755936	1.85125043878109	1.46059221848292	1.56648686380223	1.73919541421648	1.76267006793707	1.47382242355525	1.88110441178251	2.13396199681069	2.56659936550044	1.82095287192275
EGFR	4.85995153311725	4.97460236140325	4.8592410697581	5.02777072100408	4.74244811517536	4.82615455741957	5.00434263663504	6.30557802904906	3.38162906753717	3.79894645640033	3.01025820582997	3.96686723526054	5.16906607947145	4.25366986012185	4.85512845745974	5.3652496947285	5.259839025559	5.72148921937477	5.75906407678412	5.6253298275069	5.3762714223706	6.00563376728241	5.77361402235247	5.80039609593674	5.00017249272635	5.05351212270679	6.15193483399812	5.98697189352397	5.8772430962314	5.73715511750405	5.8883264416446	5.9308471481764	4.53771475212579	6.5258302536818	7.18864092948899	5.96250961100425	5.42598482714603	5.41272052786328	5.5180437396596	5.14424632374621	5.01072055171785	5.14066853768478	5.29926617085445	5.33219075794183	5.36380419080697	5.23841935148943	4.98904342304824	5.40832682686923	5.88721535111441
FAT1	7.31039767065125	7.22296395724468	7.27631543655041	7.10213179007618	7.32371552510346	7.30397075730298	7.30777767419412	8.62215270043333	6.69027870210454	6.75212180415759	5.94656807585166	6.53621523185387	7.84047619097974	7.26534705005089	7.3473683461406	8.04334091600352	8.66838939733544	8.5568222551661	8.24117590326549	8.39311271150221	8.53921961617456	8.79544303751698	8.48906887805338	8.96001895067033	8.12655779260611	8.05371921512398	8.87095017432566	7.90721776143154	7.78683049859871	7.86757412294168	8.09820657673533	7.94487694581363	7.58470573315262	8.97434746913581	8.47509670674742	10.0043768072479	8.35578314630106	7.63630066604008	8.41418502007202	9.15587624272738	7.64310190609552	7.80011599423278	7.90532436650518	8.08604955742573	7.69341486982825	7.7372355423211	8.81794518763541	8.9804109345374	8.63751359650997
FN1	6.20281834671029	6.17054253968974	6.15240980954943	6.18762417980777	6.17984256120627	6.21024309822314	6.12077933592274	7.16764014691487	4.44013882052811	6.66197254693422	5.84507647324232	5.55808327842465	5.91166849491739	7.92380239284682	6.1922358074562	5.8498053832428	6.43547996595538	6.09107806518474	5.71973190767898	6.19118605379781	6.23180045634364	6.27044066830593	6.79461217391598	5.73066811687067	5.70397931984103	5.96321932212683	7.44301171788473	7.02156285088432	6.95663626623655	6.8704021306378	6.28626841803124	7.04779004440475	6.01640519929944	6.90483358188227	6.60063266040951	5.92232384201496	7.40550021873211	6.84962947000254	7.11935424448437	6.96226079949593	6.62402116319202	6.85977397779198	6.43715493364211	5.89917321416203	6.59275008914552	6.3132534812499	6.95565254478682	7.00945988421982	6.22573645948813
GDNF	1.58866488883405	1.61605386908675	1.6411315085251	1.55874497506739	1.7232607848104	1.62065920482496	1.77064002319323	1.12795863033915	1.49706297646095	1.62847529820606	2.49494085295943	2.46915431124748	2.71415654665451	1.80193328290808	1.51657602402655	1.62864458588184	1.77986998293582	1.76952789871406	2.17853725733887	2.03404443520703	1.86319468541483	1.68266417075841	3.23954697128134	3.21247369236204	1.86962919419277	2.39289909525971	2.9781983554097	2.12198839342615	2.4763477622064	1.85474026595596	2.85594856169235	2.45317299355715	1.73137453287167	1.30612323306857	1.82438497450817	1.46925956306804	1.94389903169487	4.92363231931822	3.3297176921396	1.8760946120182	4.93920124748858	5.39217556966111	4.7471290529155	3.63404443886879	4.6724849477511	4.32605984546865	2.53420492457918	2.32331455058786	1.37971937736907
GSTT1	8.82073218853277	9.0113293296327	8.6595567346997	9.04468241775405	8.5910324781346	8.62500364953418	8.75991571148978	8.73398943392373	7.78756179617064	7.33218666904122	7.68930651538358	8.22123466154156	8.64527524394865	8.14123773245603	8.35999047148391	7.93497584124775	8.29944420433507	8.03570538795272	8.52765592842838	7.95889818207863	8.52833882521448	8.17422936914942	9.17900635044292	8.75921530928821	8.65231901072008	8.13384856546894	9.64488402956945	8.38356296151824	8.32517697778653	7.98576628624757	8.2566669899125	8.33726289935912	8.46807354948322	8.06190576238739	7.33447714758506	8.386851875735	10.1906974577293	8.46066416233427	10.1075031953305	10.1652622352224	8.68790053389053	9.52500799413599	8.33425987899111	8.7077885591086	9.10873241925249	8.44056988682324	9.39709718413851	9.61673086527834	8.60759794369496
H2AFX	9.28048369825089	9.35766933996039	9.2827752359386	9.38151309455604	9.2570171102417	9.21313352421036	9.33198338044319	10.264822340401	9.18490475647614	9.04831076452676	9.22732754893397	9.51698266811404	9.70363408175713	9.20673325916612	9.30633799918676	9.09675642129478	9.61260765517322	9.5667389850068	9.17764633009084	9.16815215333209	9.58894460696651	9.49429384968975	9.51549849865755	9.67124599207947	9.32769306548926	9.07967381654675	10.353309154251	9.29090414769765	9.34926566911702	9.14393405970328	9.28929608751459	9.479590813617	9.67944607856262	9.43446623675478	9.2211367032697	9.98047416802302	10.0327361686916	9.42359545868696	9.90861348903142	9.84959524627393	9.46193019668661	9.79970567142002	9.42624089632374	9.4329325212859	9.66936749220286	9.40769018220934	10.3903538742797	10.314815043837	9.06701762960078
H3F3A	12.1240169600867	12.2088435089661	12.158787747922	12.2823513067653	12.0930848516999	12.1462585646561	12.090238716863	12.700314221203	12.3237384839202	11.7652592192898	11.3680405677587	11.5429255251728	11.8699990210948	11.765849866012	12.1996690087559	12.0560043451058	12.1724019485312	12.0686515602933	12.1622645374536	12.2566571571483	12.2965166169119	12.6640053064218	12.6321283664803	12.6375284944873	11.8577204990406	12.2183081577079	13.366210230383	12.4686618044013	12.6400620159868	12.2005172139466	12.2625415363177	12.6352332097989	12.1509810230718	12.4241786061682	12.5431451724088	13.4180587852442	12.7621060747393	12.2956112829363	12.6799536172346	12.2489298297485	12.4668374529483	12.6630124289883	12.2759940886715	12.1225674720371	12.4295703803091	11.9864231696205	13.336777298072	13.2876520729183	12.1858834494735
HES1	8.64347640704802	8.48048270265827	8.52360020848692	8.42729569495462	8.74092800767966	8.74921589714154	8.63384653077463	10.4342382621058	8.25330604091228	8.95760144743088	8.52864878918346	8.72579188394388	9.351894154815	8.51830955971377	8.79704394484193	9.17732624141115	9.32150720615306	9.25896069831688	9.21169063945457	9.4152804803449	9.07228734650853	10.5607673354446	9.50047734105734	9.871609748626	9.05186343662277	9.12989403227441	10.2912615265931	9.30681502455388	9.34867231751713	8.96073536020183	9.26215282460366	9.27731639571694	8.9571844111097	9.4977740469946	10.0581391346914	12.1909480994261	9.4738991826684	8.94224046614986	9.79508868603389	9.07563480821333	8.63707966974963	8.90778972314853	8.80871785431385	8.79492563119243	8.83215540599183	8.76017769648064	9.43928974844655	9.83895869531644	9.71017785357648
HEY1	5.32012820542848	5.28029175760858	5.36915531954486	5.26350525188096	5.33946492326926	5.20725562025092	5.27467072672724	5.23016823550703	5.76897719572036	6.08641743261816	5.73153685332746	6.28157044345488	6.39210227180747	5.74808677801887	5.47054360150146	6.03206340432002	5.89695618169498	5.76729279638658	5.94348311347385	5.9211861845892	6.04693428412092	5.850655387123	6.19890596240157	6.22869196727541	5.62099925203334	6.30146682910411	5.81400855885124	6.4477611552027	6.41192583209693	6.73238821552883	6.36010637828777	6.64380419439644	5.60057886280614	5.39718471326357	5.65115367138338	5.67304450435034	5.81415987501884	5.45664523015419	6.35715485298063	5.83608813752952	5.38928058088968	5.5858746121855	5.36832750153067	5.86909158788801	5.82793527069269	5.19773138406606	5.74337679983637	5.85984564664029	5.39103908020947
HIF1A	7.56759927136213	7.62493292428075	7.54469753633966	7.54924410554258	7.56183356451027	7.45814928186446	7.59020888786705	8.29954717879555	7.77284406944409	7.42271349354372	7.16961330546014	7.65230010842496	8.01956853647381	7.54844219244456	7.60767420184513	8.13972610517916	8.03186205573749	7.71706530717429	7.77759393512536	7.57835910832945	7.82610474575374	7.97754224203446	8.06194296902364	7.88120293604727	7.71354987479885	7.47593304138633	8.36248967484921	7.86034969464246	7.79995251071406	7.70517810116431	7.54210530602334	7.84210572115496	7.98649406251933	8.02206863316076	8.29360270798035	8.28743342729908	8.23670615976647	8.10219538387649	8.15723967300564	8.33868403780479	8.04605158167411	8.0462545804468	8.0620933765957	8.14513812668804	8.30632792592473	7.96307304516666	8.19587188242582	8.00004811476626	8.41540032413197
HIST1H3B	8.27131948392876	8.35729093467312	8.29289332557376	8.29442416630747	8.21105782894416	8.17965558399339	8.32152617602206	8.53065611286442	8.52682350370929	8.15432249585862	7.87575421430956	8.23372617279775	8.42532594612867	8.16495908068819	8.29766331735153	8.17677121889371	8.54056226881247	8.54222694118494	8.97415958018534	8.50961088231656	8.70808875153531	9.36515795213202	8.92118518927599	9.1760684228813	8.42406329088118	8.44114773593323	9.4099030999029	8.53976053187744	8.6037196111678	8.26636358218066	8.54620945007605	8.50014110382446	8.47022888702922	8.61116282312643	9.10789434540994	9.70592518488854	8.8866372319228	8.36777613555233	8.86279221097546	7.77059063109399	8.4675459993321	8.4442729421185	8.51579924063689	8.11333233885772	8.41238445164367	8.23411449225247	9.20741810413216	9.47880797242573	9.33387477774341
IL1B	3.89738189945824	3.68610018759557	4.51267387557484	3.43634536474954	4.46123913517091	4.70408447063256	3.63556708880179	3.6319995630779	3.59828175574463	3.24102626812948	3.22869892891392	3.16140105089283	3.45693128227131	4.42401390684543	4.90764300730997	4.86899379541708	3.7544535552408	3.7004629952858	3.26235753879052	4.19281176629428	4.94612051876144	4.27857020051361	3.82556437037119	4.01593072611222	3.9879142136501	3.82398136291022	4.78182017656266	3.94078573354771	3.83399607427017	3.33761922841641	2.77795220310827	3.29992150939762	3.46746358427554	4.03111255265163	4.96625794463799	5.10041368928124	4.78726519756104	3.99822720422848	3.92886775748654	2.83823659085045	3.88707462974822	3.80306096644865	3.63420483868988	3.35495463037152	4.01999478354805	3.58770956718805	4.84450869043	4.9493874785243	4.33629226529066
JAG1	4.88166643922142	4.91197860902712	4.98556015679336	4.85225525219707	5.03482275791566	5.07328116551673	4.83694919119725	5.65288461364411	7.40907729504979	5.12733931154259	4.92690870852339	5.25205506649002	5.28546212645889	4.34309953866169	4.8801105532317	5.26034248520434	5.4136730382966	5.17066686031729	4.824074535507	4.95169174130777	5.61131957121414	5.1769796150615	5.49548974862985	5.75686210095737	5.05365476234721	5.85952966506857	5.41261429479548	5.07307553354866	4.99170690039605	4.72124437169933	5.30033603461728	4.99808800725934	4.11902547990288	4.49053536106447	4.15674352553862	4.8027065102247	5.42846592575667	5.04430410745026	6.27031506600713	4.739857668874	4.98213833158932	4.92836385983686	4.90643921837504	4.90831225332873	4.40727032219312	4.64137564345065	5.06132575645168	5.29457772337739	5.2032829029459
JAG2	6.52546454597155	6.46447244476068	6.54933066559717	6.35488020476979	6.72869048498505	6.68473678627556	6.42889795390423	7.1954331954353	6.42423557279166	5.57212963213715	5.88278877602616	5.89449798490594	5.45443807374727	5.92657291949623	6.37838747789181	5.24797777616541	5.381439183519	5.81900793324373	5.88834882300686	5.64632624957222	6.16651837373849	5.33875312242667	6.00344185805133	6.11216266113181	6.06603647416017	5.88659129976436	5.55609365712433	5.99349405013617	6.01085568290125	5.78380131923868	6.01116771534551	5.9385599099894	6.38343376227303	5.00148788623202	4.93589258908702	4.04521980743788	6.07248381787163	5.50069070937567	6.26834771029947	6.03126926371691	5.85453925360489	5.81336559531734	5.87157351467317	5.85324779249368	5.76640663282201	5.93363384711721	5.2442924135412	5.81897593923794	5.75363843847896
LTBP4	7.36607994396702	7.12828914582615	7.54908628523349	7.15996555737982	7.70837235739033	7.70262948723639	7.19864244642953	7.5979310823797	8.88639001509717	7.45259152397738	7.39995611138951	7.51815698835792	7.63850404372792	7.5506029013309	7.66068246535303	7.82431259263206	8.05767140199846	7.92607980128719	8.24522762763524	8.16711085840491	8.3007051671297	7.63151479003935	7.74309931326639	8.63907262828267	7.20046138201361	7.93933198650169	6.89147767417268	7.72111707277747	7.36155244887534	7.59799314806	7.55854061542756	7.59062435036106	7.60756885550528	6.95467575215799	7.77518410632174	8.71448632697286	7.0161227501879	6.45212288188143	7.49538628414047	6.46493811803134	6.69737225001256	6.76864577414709	6.83168397875867	6.96030526523956	6.61884197880786	6.62159495815656	6.9747984080283	7.60759586991797	7.01669140714704
LZTR1	6.77176549456321	6.68033045938663	6.71557205571828	6.59742913338583	6.8476245895913	6.72607643935846	6.61519971014842	6.92518040406919	6.39053553429872	6.16417753762407	6.37013446810272	6.46339383298611	6.49180492991928	6.26501681677265	6.58146868984871	5.93492050005759	6.30302364925229	6.01391049576829	6.23339096899713	6.11169233597603	6.47770480485142	6.12351016031681	6.54847963813897	6.40279307283557	6.29091307960012	6.10842025110061	6.80868293632001	6.23112983654716	6.27038053421642	6.03178679001455	5.90696539124511	6.20337088842558	6.75419590495517	5.74938511170914	4.99026976697341	5.85946193222776	6.81898480251935	6.38453437246617	6.92328908196355	6.77279809009903	6.83544043471609	6.88768587414603	6.5718877671833	6.6841773107223	6.51314861042851	6.52236692710755	6.83289866183053	6.85014490342579	5.84384628317949
MDM4	7.78264359658466	7.81818157156078	7.79472874886765	7.88219265449092	7.8511244742878	7.76706925304105	7.78958561312501	8.42118005805893	8.72921390987887	8.04096699345878	7.65444804002741	7.9531761191643	8.21411002020571	7.80643414331055	7.95124017213587	8.19034123910097	8.34571874586878	8.34295244830317	8.2483539386462	8.21733797952713	8.2562263104164	8.72168894495583	8.45941542643586	8.50882297160788	8.02836143437105	8.11156420805981	9.03887880083882	8.19203554569236	8.18804848263594	8.11669012380021	8.08442946353492	8.37043362873439	8.32109779438903	8.52942760926575	8.74192330726386	8.38699061998997	8.54444891108749	7.92894104974901	8.27462439692406	8.0215629449953	8.18233618723615	8.25185273854893	7.91057787046424	7.84567564667493	8.26089163841381	7.68521686413141	8.88439121557735	8.84486089030825	7.97141939179967
MET	5.25820740433042	6.88948184728486	7.20347299045143	8.01807741501646	5.50416522298715	6.13164417833475	6.76734974692285	7.65645062102301	2.24022173138514	9.85947393518851	6.96824343735414	3.49270787359889	3.92505439620625	8.40695552400762	6.86835288904211	3.21182194484276	3.14844505045241	3.50087084288925	3.64575854109339	5.1444477574855	3.06705382210042	6.51066656629241	7.18617301427672	3.96784826204478	7.57652355019024	3.83757184568657	5.65349872421588	3.11636920646794	3.41385643093966	3.41934246466405	3.07271679454908	3.76752529262505	4.07337536096569	4.56655094422168	4.67054075060137	3.57534359399596	5.17788022204085	3.53456806844498	4.97602603743467	3.87221748598433	3.89343641729251	4.16961181071085	4.11575234343068	4.25521516761272	4.64057104209174	4.92980104221117	5.69147329462105	5.82192615093496	4.06234001788493
MGMT	7.75552859347744	7.6492002726845	7.77833999730057	7.53232832586214	7.88112983119193	7.81106130372532	7.64080693182945	8.000348911514	6.85127199844358	7.82622951333661	7.83152367052051	7.56490388401665	7.61409116958496	7.5904711661284	7.89284491459611	7.69449220393321	7.39994015755229	7.2966633904309	7.85963223363685	7.68955143898391	7.78888473089191	7.78360422754607	8.17768283530626	8.08009964183874	7.64669702796718	7.83010779942445	8.54590822688586	7.77682117665987	7.84720022635743	7.49280635363256	7.76536876794481	7.70040373564227	7.74367583301679	7.27416190554666	7.31062644476425	8.81178084397993	8.34761808936402	7.86362784961988	8.35018325242879	7.96601348988896	8.14068737854035	8.29977678215927	7.88782694892063	8.15472218461262	8.06720535052407	7.99101926636421	8.4630401234565	8.4538805636015	7.86637248325015
MMP9	4.48382391454796	4.51915709351524	4.47780062985258	4.5069516270737	4.5084963506324	4.49344864125502	4.63167481823477	4.96252385221217	4.89327287117252	4.61927700010542	4.38761225729476	4.59005918677517	4.81894853391126	4.81107319319509	4.46284547709214	4.01322512945549	4.90996203698734	4.80798964983855	4.7124748562664	4.34491584909655	4.67828400463072	5.1000204512916	5.02515685941929	5.28455712072696	4.99722311502532	4.75533323959884	5.09842985215496	5.33779551502002	5.21200552970927	5.45728748902327	5.13642317377595	5.30657830539704	5.00301811700773	4.34003546147519	4.09478954796463	4.81898944881437	5.41241572177572	5.09693652230046	5.8717643692001	4.58670089776656	5.23890798379255	5.37669055368837	5.1355772848172	4.95478355511856	4.84047096922344	4.92441110540724	5.68667209281241	5.67205636993285	4.82992828317758
MYC	5.00228138844226	5.17825956853817	4.79979900970597	5.12560593807055	4.84676127650845	4.91803498229871	4.92751788608162	5.72474419481274	2.18512617037192	2.48811141320556	1.75362464305975	2.13810997886688	2.75924374859489	3.85489098114838	4.28106506177213	4.17150357212834	3.52602309790168	3.10852480890526	5.77024182924079	4.17388120856244	3.60106851174698	3.98257930704366	4.00859519490499	4.63672689391458	4.8326331054821	3.55358487025753	4.43350271424735	3.1842896727631	3.2780490210351	2.72592476691236	3.19789067479973	3.34492112460868	4.15646440359846	4.87843135491202	4.90165851196109	4.02139562869633	6.36026309420662	4.78179222924439	4.10058145214667	5.68755722667724	5.09355785220764	4.67340018756975	4.33557176522931	4.16381839591857	4.86777211728907	4.03580558357021	5.33502656522178	4.68196228828024	4.44181393125781
NCOR1	9.75719136893491	9.87855456483731	9.85983313504802	9.95875836544596	9.86083028031722	9.85527654340097	9.83675813163023	10.0652558348511	10.1933500230446	9.74402860631019	9.19222016224439	9.41610473679081	9.59938813881835	9.64256048298628	9.93408942800046	9.64162715509833	9.66279134606494	9.84533267505086	9.65954961551479	9.70303069613565	9.92060648034243	10.0561814682892	9.79080896485352	9.91477758549031	9.32225832499188	9.72197005034175	10.2217582035174	9.74483931677574	9.82737619794037	9.66457124489264	9.92366381503223	9.94821293780827	10.0242187974064	9.7748129660261	9.8671087894447	9.77229126829354	9.68266693314417	9.54906757858302	9.80913204378592	9.51692137089209	9.61219765940828	9.65571183544107	9.5888071443137	9.47624778954212	9.80898143411189	9.39264900928005	9.91043690449948	10.0240508472734	9.41014302522318
NDRG1	11.3870584998967	11.5457822677254	11.4302709072987	11.4154920909577	11.2949414723018	11.1359213050618	11.2796607277113	12.4726442181981	9.15122773212838	9.67838407221059	8.91395878635342	9.11672029619635	9.33501007125603	10.1939795590563	11.3916300926189	9.63660558356028	10.6410317641351	10.3050423783488	9.92363839137211	9.99316395347023	10.8495301891555	10.9054908547041	11.2614061045125	10.4597375333408	10.942732228492	10.2181595431933	14.1024000872752	11.6381181755575	12.0445183123396	10.6326698470953	10.3001866350229	12.2060681014549	11.4658192329979	11.628897309889	10.1228668239866	9.4299104086225	12.7442677477674	11.7320495281647	12.1696720287914	11.1279099386076	12.1715757280102	12.7300691287788	11.4445340572929	11.1886965837168	11.5956451330964	11.61991099006	13.3099008838486	13.0632259822128	9.57256462828308
NF1	9.17363496259808	9.25772679814761	9.21807165358937	9.24315155069466	9.17683055462489	9.17667230221406	9.28908003172305	9.33542540305087	9.08771728056803	9.37902011398701	9.18300700989303	9.36403503972762	9.58911211815384	9.28003237993778	9.32836546825287	9.22199324365666	9.27415913969937	9.27149396685231	9.29639693177803	9.23651387527842	9.43507836430249	9.54520403657789	9.57395831386592	9.26464053914075	9.04780651365565	8.99793738109384	9.74775556659698	9.12156268261387	9.248588746741	9.08457092157295	9.27776742564695	9.43918272209759	9.51343424383325	9.17233475535651	9.10937326267763	8.84852231316767	9.56078070499131	9.32585572713725	9.6988361779437	9.34650520528518	9.4211856182473	9.45084564647452	9.39264785774908	9.34299617314024	9.63223881723776	9.11186969419422	9.57670422936238	9.61446836529332	9.03218449229205
NOTCH1	3.56097432045091	3.53453357117052	3.49886328223115	3.50702045660102	3.51496221172799	3.60212929953823	3.58783559789529	3.31250413348109	3.4830785315828	3.60670045906025	3.34313133602356	3.76182235267207	4.46954623029991	3.66730396781213	3.67554783058483	4.19658876129142	4.08969449901222	3.99091780137196	3.42799298681949	3.79950599248539	3.86355333118732	4.50830213082807	4.34778950158483	4.3111133758938	4.13393258263003	3.84050256794345	5.29224428987922	3.48669203772207	3.99096648246877	3.5821830311233	4.01784625390577	4.23928011949133	4.1366113288419	3.89705588789941	4.71270176042	4.38251314809462	4.65831873679984	4.14745871007361	4.62404925329005	4.17477677018692	4.00957513555436	4.30076806702457	4.2309876574795	4.18125981978394	4.16012408943724	3.9094791326857	5.03431584945767	4.85534396192267	3.64168313747907
NOTCH2	7.36264366435202	7.44251889782285	7.39268985941124	7.45216065774239	7.284597042036	7.33807950651782	7.29439791622579	7.99668971210731	8.3172439801196	7.61831202561456	8.43130872083898	7.51280096498896	8.39721751678271	7.31364418492972	7.45634824859753	8.12784356794479	8.32411887194317	8.17252851500656	8.14182240494311	8.2623786086311	8.22722317761966	8.80357622504891	8.9213604560458	7.92130965985642	7.75921271097337	7.62754229290242	8.54852040226744	7.69757110477744	7.63140046539303	7.8377857059912	7.77457950187372	7.88508020507299	7.99842355277069	8.66589018404505	8.36633337613781	9.36855267273111	8.07749848346582	8.262242727281	8.65850069666499	8.42187452239581	8.2077249899017	8.25935215815455	8.36440813964553	8.16367564041418	8.54281228529955	8.11090106557901	8.22683574057252	8.46696752033478	7.85590203307835
NOTCH3	3.01204339779731	2.98203906832546	2.94440925606895	2.93744251608035	2.98766552680463	2.7915521122862	2.9415917122851	2.81112238209119	3.32065036653497	3.30807248863245	3.349252515377	3.12837986727225	3.23775912979645	3.20313936314524	2.9570848668941	2.97748387873796	3.13197985565275	3.60381879601787	3.01944396976233	3.22152901613448	3.07484830124432	2.93772498455534	3.20145865805692	2.81531262519068	2.98510969323533	2.76383475443644	3.2630249954144	2.94994328095237	3.03072816912073	3.10973393753724	3.09861868201222	3.05119076816496	3.28329930362204	3.42238018751961	3.11044843547405	3.12794275308428	3.57596720897132	3.43815388415218	3.84614241723702	3.35006752788217	3.13575819566517	3.2971882475122	3.3213144434553	3.50402496030926	3.34994229285463	3.41148161250853	3.81773654720129	3.70575518782728	2.91443881745002
PDGFRA	8.10065176453117	7.94725241555051	8.12620480612533	7.67136965991904	8.14840648777716	8.03718664145346	7.84958392308425	9.54853830785895	6.28677434412399	8.14112864483023	7.39828620323871	7.83979385077642	8.87443898469392	8.02786210904333	8.37401911038845	8.72393109937764	8.76966074673214	9.15719984390187	8.90072332625804	9.08097224543597	8.95790292761607	9.96991547725778	9.52171435747057	9.03748894542497	8.25744971260942	8.31739762265177	8.73601662503577	8.22604855483569	8.32282042238033	8.54927945075186	8.43764720703547	8.30060905775442	8.42408865828455	8.50386613748124	7.99828258182483	7.95674642627508	8.38672412116511	8.61419297469648	8.83993726157619	7.82827346692252	8.37583701747862	8.36364832523907	8.35921772619868	8.22418817183357	8.38725908781021	8.0127883314287	9.23249062325472	9.37056484361197	9.07497848058721
PIM1	6.83971327889834	6.99814231434684	6.76868222955273	7.18979628150859	6.74217568046849	6.70862365062186	6.92350141017633	7.64036394708303	7.3150336226623	5.16185238426279	6.06789335636846	6.4953849951687	6.6450717952581	6.42189904207391	6.48350341624113	6.43690043000457	7.00798485569062	6.85908038519469	6.51442593642118	7.01850505074519	6.80288068387641	6.83345754175815	6.99809423582662	7.19611230181491	7.42643888317322	6.68215924319196	7.06965957604699	5.84327861819331	5.60957409660049	5.57082601300371	6.04608772867935	5.6703528702671	7.29983417250194	6.92279504927134	7.53820146772366	8.60137314848722	7.94656940358204	6.70846752841277	7.55028956374742	8.68370509144698	6.86266108466394	7.49251501802257	6.921707975977	7.02695471456651	7.49884647701341	6.97017039266739	7.4833675340989	7.29952008167655	6.58992789279391
PML	5.93029586423621	5.91219234624444	5.91402628660189	5.97849356058672	6.02206339066909	5.9436855156632	5.96767714896434	5.57732827568841	6.14249927359576	6.07035204509438	5.95324024489554	6.56556117831549	6.83856286355319	6.12717530951477	5.94572553545875	6.52195172356224	6.30234914314831	6.32839154268122	6.21675330064596	6.52969191835991	6.46555308596053	6.72956918810917	6.74699865370143	6.46958667479601	6.36001346620445	6.05275745016731	6.43014053729491	5.8822440022586	5.8854623453264	6.00228905722807	6.06502304304068	6.00837233936932	6.77692578802271	5.99645962332032	6.23338365631735	5.93930535981096	6.66635395868197	6.21062092687762	6.59065792004119	6.44740112363077	6.30878884511739	6.34192681900819	6.37939664072166	6.14860711049303	6.35168548029477	6.13970229143634	6.5273725525059	6.64863320066618	6.01548571522161
POLK	7.32176990940819	7.4046990346232	7.32953842221453	7.41050282131094	7.33957775332881	7.32014091359672	7.33238586653971	7.49412330226254	7.08742670329844	6.60006885708812	6.48451158733634	6.74994303108419	6.85813460280843	6.90521014675974	7.29408689330973	6.74299607638744	6.71713196182965	6.69423758728064	6.93798123287834	6.79791597854726	7.14562774578466	7.3062836572371	7.31055774442574	7.28957286248435	6.94831194531653	6.84539522706615	8.36086090866525	7.47178417026141	7.5621604565532	6.97098572695265	7.22903383279589	7.51647909449394	7.3887915456284	7.05958011160028	6.82613451555277	7.34307698731395	7.71893001866823	7.12434753758063	7.58920646979829	7.1532673648601	7.55420813590508	7.69003586226459	7.17042714825868	7.08660027352328	7.3374927459871	7.16890964902544	8.29727514504974	7.83177631891421	7.1597627696894
PTEN	7.4820494392493	7.55929200100189	7.50467511423687	7.66713905721229	7.49607413426021	7.51244977934809	7.56923133175317	7.86706537788569	7.58212663687398	7.51964607088503	7.55584824199082	7.81078164157425	7.8680465143213	7.66674487975133	7.59475620930841	7.83204081881254	7.74968984749423	7.7873913514404	7.52051208391471	7.62744018630958	7.75618099678683	7.63159469632322	7.77986575631576	7.64074024586999	7.42883984202922	7.38809009178032	7.40820674825795	7.36742417946743	7.22576438434978	7.32043742215962	7.37182742795966	7.29027028584052	7.647704514113	7.21174114034068	7.34736854108994	7.7390486307435	7.52024957110002	7.72691238254728	7.77812289443528	7.917012450354	7.67769148942422	7.67094326006279	7.80384218265234	7.83830559304711	7.9707177258135	7.55382155033219	7.36642691538113	7.28729616636859	7.80110654639605
PTK2	8.49089565916705	8.55446364410301	8.5570796105399	8.52685862300776	8.59070765769877	8.40306414954103	8.45726575276285	9.42785752635251	8.98093827076805	7.95188842557734	8.04440012590614	8.56120692056041	8.62205132082575	8.14868409494972	8.5165407463817	7.98236760888329	8.63125553251847	8.49023611421178	7.91474883698868	8.07888633503777	8.80816899461713	8.21186547101245	8.39992742123804	8.20577734630475	7.91612752729256	7.85415175326796	9.7679398389711	8.40054048385285	8.6684213668711	7.97742107669734	7.96078837076807	8.70237522758864	8.84445367965281	8.03166129028576	7.71461119756634	7.5244139359371	8.82012153670404	8.30372407910801	8.73630224170022	8.34192666993732	8.74290293845063	8.85681742931094	8.20598184677614	8.00659210647996	8.39275551802592	8.17438819515656	9.66120182365064	9.34471598555592	7.58968278260386
RECK	6.99593611027687	7.0162193266175	7.00323126516055	7.01268727927078	7.04186483715841	6.97678563068808	6.96311370297309	7.64252050522897	8.77679874741702	7.53290514384872	7.94149389024021	8.59293004799836	8.64937640137362	7.07752053039753	7.04547433616441	6.98524208767532	6.9952081287983	6.90951141565674	7.14099997879931	6.95748656297054	7.28821422866433	7.09922257081367	7.3277949266068	7.13564436190421	6.8456620354782	7.13482358827379	7.49122816541031	6.8987552799922	6.9330931656614	6.80629462052895	6.97121314940278	6.9873658222476	7.17666967368921	6.85172408972385	6.82026428261769	6.59930675679754	7.73640508862293	6.9717135448847	7.54580377811107	7.76184186130967	7.27130433649945	7.49801892383721	6.89209822186196	7.03910137740951	7.27853287998759	6.96751231979478	7.5354776077768	7.33702950578151	6.65028025878792
RUNX1	2.68740863896762	2.51386032433776	2.76927783129991	2.43372968937785	2.76808862189653	2.77026700083499	2.50118706443653	1.25794920821829	1.76336667280934	2.91250379846633	2.63655189367284	2.52314974442664	2.95031535768271	2.63735572732399	3.10018461204008	3.23070945364809	2.75757778737503	2.80375026138532	2.88891177983259	3.25183090818786	3.17528403387883	3.53047225859693	2.55864728405752	3.99103451785231	2.73172192458211	3.40995682157633	3.9707009749557	3.44251989276341	3.41519244951172	3.49276532616031	3.03569292356529	3.39298314045186	2.35407540065531	3.87497465073972	4.15063168247459	3.72425518054725	3.29552992491278	2.99328725067129	2.3417880082652	2.33969155896654	2.98767148781292	2.78685977732848	2.96937695207271	2.88066062798936	2.89166683605881	2.55412657403063	3.34088650339097	3.25345580830382	3.01676996686868
SUZ12	9.03648426404127	9.12448434189131	9.03068027699921	9.15560433130657	9.03709942319553	8.98556218923049	9.05104439339937	9.24023632328176	9.53584379489363	8.80717428795977	8.87087967087462	9.0539517579483	9.17707297003303	8.9783556671511	8.95400988899527	9.03813103117374	9.15918626762161	9.05383931624963	9.17967420885485	9.05455691640685	9.18869187279494	9.45155881487211	9.556549011684	9.40751990512566	9.09272513739391	9.21262111044019	9.417937477714	9.3074058906499	9.19595883041617	9.16201280559822	9.19847661568538	9.25307289208262	9.39246502790936	9.02171342752935	9.21654989193944	9.53930346398542	9.53218956797836	9.43944469315779	9.72583686737682	9.54315594573801	9.55707746537417	9.5751821509491	9.52296922261023	9.34781591649407	9.63577944074675	9.3083371241537	9.56840693681677	9.4806315667477	9.4126455106646
TES	4.42174820621334	4.38852370824776	4.26733709083871	4.43709792780343	4.43123050219788	4.33854887392372	4.36371124683236	4.7219953333885	3.18684853546983	5.01554667314896	4.64902444161897	4.39585784953038	4.42910567612915	4.82332335687256	4.1906135185621	4.33702698305016	4.96305846797296	4.50021372104371	4.05928538976925	4.54128262737912	4.52750892039558	4.93865338573512	5.54359458994288	4.93018409414372	4.89474595308508	4.50208709645135	5.74338786801489	5.14481429451752	4.79210874212458	5.32040016111181	4.58740873136343	5.13553772652955	4.5371909272455	5.54493249604551	7.0909326789579	5.77973169424562	7.30796499615501	5.88449287318007	6.61594882575778	8.88816413876964	6.57465771468686	6.96814110976436	7.22537088967167	7.3432134931278	7.13074314205991	7.51302621789689	5.68879140780574	5.86722890284273	4.50976706346407
TGM2	3.62914582196589	3.55636580648573	3.42204525286315	3.68062018769622	3.48216143678274	3.52396321785732	3.52397197749863	3.78981801951339	2.15106284998968	3.40799378908887	2.55859247063232	2.97109152393427	3.16554495198878	3.31283818561773	3.27377734408812	2.78300304052522	2.72198675353782	3.36775105266757	2.70735249729977	2.76351381192967	3.02830838970843	2.88866120821082	3.52992727547513	3.14838532724637	2.99404999162557	2.67524240407698	4.36397251053315	3.7228021318635	3.84927672508169	3.77765162586439	3.04963056907335	3.8778848640112	2.88202372584488	3.76436763680891	4.05079914978187	2.18353179513043	4.21135359313536	4.01496083632162	4.16142550127263	4.190262207815	4.17728661437874	3.95334023807857	3.61537392990953	3.3349629890446	3.09067678358864	3.42922553080932	3.89417636134782	3.73389102065646	2.73055517995968
TNFSF10	5.86328840952364	5.90153410364002	5.82455141667357	6.01680062792416	5.79028336581288	5.83679226329069	5.90221538886094	6.8295779298736	3.92509644730164	5.93834844334188	4.88463509683635	4.86294300164761	5.7207043412446	5.68678393085756	5.78474691756733	4.77731974999352	5.22621201788107	5.21779168968644	5.13784374657542	5.30986110482	5.50536813194356	5.60471503165613	6.64395842824903	4.89998118119985	4.84963588367103	5.10638228267837	7.24895422990544	6.51066744121169	6.4704743861086	6.53623277551113	5.39364906175418	6.65007305082896	5.56573026535078	6.21877822442621	6.11632402909167	5.75733759626919	7.23014546921034	6.5273227637321	6.69996727569914	6.43749402248927	6.63891231077741	6.8485084561577	6.1669681845442	5.76712664012443	6.44538848330905	5.84886838499678	6.62380565183759	6.89401756605527	5.90914381666318
VEGFA	8.41066759811565	8.48475681096706	8.22602905313643	8.55172737484504	8.15971116485829	8.28599271322795	8.56110219791998	8.82121330654641	7.44718914778221	8.73600374741295	8.27879634279851	8.44642778767801	8.74736733443579	8.73303779475436	8.39077490224341	8.57585613906257	8.91112632527639	8.71973756702175	8.5240587467331	8.72488200253927	8.62951481024512	9.2434148633054	8.78739477542332	8.94508762760249	9.09379985926982	8.58506739285088	9.76965556836509	8.90297434988314	8.79699149300127	9.00376075241865	8.57281452934332	9.09580549688886	8.81786552361183	9.72589152212251	9.09111022202056	8.60795177613982	9.76688657280646	9.20454216641274	9.37152884939696	9.87786688226292	8.95387464888977	9.39756044484319	8.94728619021026	8.90398943004426	9.57811143731857	8.83657522525732	9.31352592336698	9.78439815768358	8.38651398931236
ZBTB7A	9.32304019966653	9.55384580532394	9.3198840314527	9.69957802797252	9.15100953364521	9.30407757716767	9.39953029716719	9.87673664740712	9.43811006150576	9.32811206655338	9.32511091965953	9.41343476274047	9.4172455785291	9.20843857092851	9.20124115787344	8.49610793617362	9.35407038576273	8.92576912475149	8.54992646094686	8.82568246522238	9.3147188193116	8.85162958795437	8.89931491525608	9.0125219534798	8.83224169844027	8.90960897730658	9.18423205751154	9.53098160728966	9.45514418947736	9.42809556867235	8.99706818906131	9.72681474776062	9.53429871340045	8.77711926155902	8.54934149505934	8.00404958574423	9.38889854673199	9.3137368126441	9.5122761027273	9.99879112452323	9.52310031680275	9.61185270296601	9.29073629245713	9.06880609445087	9.39167067033042	9.03830932091872	9.09955941026628	9.13867472939102	7.44337305307279
[truncated: 55 more columns]
