# Supplementary material for: A comparison of anatomic and cellular transcriptome structures across 40 human brain diseases
Source: PLoS Biol. 2023 Apr 20;21(4):e3002058. doi: 10.1371/journal.pbio.3002058 (PMC10118126; doi:10.1371/journal.pbio.3002058)
Supplement: S1 Data — (ZIP) [file pbio.3002058.s009.zip › Input/HBA_disease_region_matrices/alcoholic_intoxication.csv]

	FL	PL	TL	OL	SIG	LIG	CgGp	CgGr	DG	CA1	CA2	CA3	CA4	S	PHG	ATZ	BLA	BMA	CeA	COMA	LA	SptN	SI	BST	DB	OlfT	GP	BCd	HCd	TCd	Acb	Pu	Cl	Hl	Hm	Pa	Sb	DTA	ILc	LGd	DTLd	DTLv	DTM	DTP	MG	ILr	R	ZI	AHA
ADH1C	3.90766836011393	3.84060596037823	3.81818348025931	3.80253986102943	3.73892353522654	3.94280626607258	4.16583795930742	4.32508668795134	3.77079208170403	4.46903520107608	4.59703814901865	4.39025994879988	4.7327941973045	4.54287399005637	4.18307180766818	4.5119811241486	4.47102990171468	4.37489254762426	4.02564275089859	4.43317357915217	4.38834183180272	4.31400643109247	4.93036424783094	4.35775408996712	4.57355418506657	4.34038617054163	4.67819026410808	4.46497804923428	4.02512993322182	4.5344742425779	4.25481991408964	4.41936018279066	4.0950331214035	4.80059817412331	4.12492093306167	3.16238462969284	5.14869869310564	5.05972185834936	4.6028009078573	4.71108153744346	4.61518685093519	4.74509856901879	4.63571672459158	4.40586652017078	4.8284401838726	4.43133552391575	4.70783887814117	5.08164778187013	4.401563340629
AKR1A1	9.53580399172865	9.54520632252709	9.53580768403937	9.49947514529394	9.57288184176899	9.53497962301741	9.46755880833268	9.42919244573531	9.38497164776926	9.09347482093466	9.3450458362078	9.34975774385959	9.56003651218526	9.30025857529958	9.47632874286622	9.26630712988753	9.35266248600547	9.1471070117889	9.35777841649336	9.17284396521211	9.61706298983372	9.41250334844515	9.67971863579213	9.52145012169687	9.21012250246589	9.33189763505129	10.1087831473934	9.61151526376529	9.58897525029368	9.34083713777908	9.44429830500266	9.60451167188965	9.85668913548959	9.34993966752675	9.00316424746546	9.61943307608941	10.2060443265048	9.26064678828825	9.6834819462118	9.83681036108656	9.57039746790785	9.83562193876338	9.36451724254625	9.49430402873488	9.68054606287827	9.36993380287052	10.1255301059209	10.0660847021938	9.1061640198058
ALDH1A1	8.30230172625754	8.49242862941055	8.24767408289949	8.4945425329823	8.35664829972247	8.18828239573183	8.35072161810002	10.0411943497369	7.05550235386515	7.97940541872279	7.04257013648237	7.77067069613026	9.02302161092946	7.92926104894345	8.06951572139907	5.4713238778677	7.82832326188934	7.81718779407851	6.63537474997976	6.19360505686271	8.07784716753764	8.17083819726888	8.03864157923262	5.9431549121669	7.84303858522815	7.92217626820947	9.66693931861733	9.15322399919644	8.66222190476511	9.00215193095194	6.06991873418493	9.36072491494518	10.56337261399	9.80417251968533	8.68835822082279	7.8557605903499	8.96485866319095	8.97318547158905	9.50765573785417	8.27029370354804	8.72095274897491	8.77248145543697	8.59169641847203	8.65960465311455	8.93611139287556	8.39121630677994	9.16388270739663	9.43092374381641	6.72387578567925
ALDH2	12.1231890693884	12.1332281294049	12.1803825976154	11.8974401913464	12.1931536100912	12.2107811002243	12.1856062960493	13.5358132709414	11.0916553600722	12.0881138854462	11.1941627234311	11.4486600614817	11.843827234573	11.8838918969798	12.5098883747158	12.2767946847212	12.4687159147183	12.4266296900998	12.2588192836669	12.5642311422343	12.3903050658936	12.6048512152151	12.9845677279702	12.8591364114947	12.3261143247283	12.0208994814177	13.0705956147533	12.8025103749208	12.964103468134	12.4010236089252	12.5655056367896	12.8290193282669	12.1808215884336	12.5379602604068	12.0339911304507	13.0605252693731	12.4035003950489	12.0801440648886	12.916434336638	12.3819621601744	12.3071622028838	12.2535195653743	12.2668989924791	12.2728082209647	12.2478123226719	12.1070812630261	12.4406513643721	12.701211820188	12.000565984382
AUTS2	9.32977696625685	9.43936638095594	9.5093154514305	9.53822010974023	9.48534878161448	9.49162028074625	9.44186881540996	10.1598672882319	11.3997776970832	9.97594384795556	9.2718709129427	9.14492555023297	10.0770446360582	9.54415798836876	9.61665783680158	10.8632035190503	11.1525846789494	10.8322395206815	10.4257717269862	10.980560870147	11.025950726633	10.6429351824551	10.6661302658565	11.1472551696663	10.3158805462936	10.1430068608161	10.1794574648698	10.8365019853742	10.7810990380057	10.8800917071588	10.6831854459085	10.7374106890849	9.28091572147701	9.87487366750131	9.57251709732271	10.7564285566085	10.4099351179463	10.8341994668101	10.5805928736453	10.5844377079682	10.7273526301332	10.7316287107756	10.8506016306874	10.6728023493162	10.5609530831677	10.6139531149528	10.0611757591013	10.2356729057605	10.5390828730105
BCHE	5.47319721349869	5.39402394755624	5.49899561603901	5.21418171994059	5.51806649900046	5.44874090630411	5.21513216080148	6.83623721057963	5.34698958648776	5.87564333574002	5.0773466470345	5.22828074578165	6.29104972497177	5.84372670333592	5.75939311134359	6.81523623591212	6.17745485151196	6.70653420718004	6.17862786165992	6.47615150595355	6.19735351805689	7.03348255274233	6.92451922026227	6.75707130488157	6.10592091578659	6.32371276616581	7.09680611677721	6.0714590858648	6.34474133018145	6.19937160626876	6.13911047601689	6.46543003188415	5.92342329670467	5.91215342836868	5.98180656527516	6.82837762039704	6.50266136925846	8.16493269205185	6.5534062943252	5.08903313605979	8.03803065143143	7.61815015618302	7.76475361407842	7.46127386950442	8.05044458710113	7.72872965571798	7.19165090176527	7.07687344042768	7.01759602795005
BDNF	7.08492148426165	6.92155724657781	7.34767607002269	6.90224003339793	7.64339058718419	7.42600136123792	7.14850031618572	6.81293160571936	10.5433897175341	6.76415797255719	7.79524886404942	9.14128298491199	8.73279395104809	6.76716222165827	7.35107619995825	6.8256207830038	8.02218474929144	7.56364126544528	3.85932267090165	7.49002785618871	7.57698657494743	4.29800348018565	3.95151617203883	3.95622078540397	4.72501642630418	4.62335975713885	2.92037498656225	2.05567888635349	2.08388750000606	2.59114981179303	2.19937375443976	2.11442041300859	8.80137646744876	2.57451656210581	2.23047790100525	3.70975262182955	6.27684036125387	5.63512669188702	6.45029740422377	3.41616025843105	5.21447211997639	4.68667265347812	6.11059793598185	6.02044551744931	4.81604530577565	7.3202959440045	3.34512192110955	4.10755301671868	5.47373040342099
CD19	3.4089192091286	3.36944983335026	3.37242486762101	3.32603649693603	3.48420629750633	3.53614858851744	3.40174307832993	3.75839708050016	3.11436056845187	3.79711324885185	3.26652515758952	3.2909808289281	3.47165484121002	3.29643186571633	3.3516352724147	3.6166112663023	3.72342582039599	3.91666440176391	3.29513578810058	3.5174343970837	3.71323001457627	3.44985657785465	3.92236907452457	3.30503643378276	3.62977913296354	3.78925554821256	4.19864550755747	3.5567797474693	3.50505137923222	3.81278156434507	3.20863341060507	3.65221395460387	3.89233994531901	4.46960422912082	3.74195080312939	3.66187662242847	4.43602142425989	3.88784216974483	4.54791938763594	4.26031204009291	4.1059804089734	3.9200475789824	3.67880594077767	3.74780677675357	4.02968991865639	3.88206309475633	4.45919483393853	4.71837449815922	3.90800674705411
CHAT	3.04755227426954	3.09368769212121	3.10856319269829	2.99152241623946	2.97619263116914	2.94189526067322	3.5087327441571	1.89329485043192	3.68840397442749	3.46729794391979	3.34115828953842	3.6756041090446	3.61684672047715	3.31880174152191	3.17442412885318	3.5619994594246	3.49411214562439	3.95614000833575	3.54174622310942	3.52312708875264	3.18257063284598	4.57068883139877	7.59905308403571	4.11069993150677	8.36335008601402	4.9212137958711	4.13059254725532	5.39883180840687	5.39988777236366	5.14424583628396	5.16325921006396	5.54080102392443	3.20490970669703	4.39965662293575	6.04784694181098	4.47985633989708	4.12141648088612	3.94682592540524	3.48986813241153	3.77528289412279	4.00399841052847	3.93318269145542	3.70993824443497	3.97653496226306	3.78706056915009	3.90661378617861	4.18556864163577	3.85242460757473	3.70616298063021
CHRM2	4.0372053364179	4.13303686293368	3.84435462102895	4.74374071756852	4.11411975209784	4.28091348114719	4.05511458054699	3.98307331782157	1.74093830954314	2.3550062039856	1.89879719539307	2.39754750633918	2.63895781809773	5.15081948921443	3.68485391835095	2.66934244703008	3.83745956096679	2.59419197699939	4.11467493378045	2.82697220547156	2.6092114828346	5.34256192541754	5.82091434486622	4.24091717404521	7.38812045125378	4.79171664841801	3.12098962796757	2.99636741065595	3.20065783121207	3.46346125877814	3.05571983281568	3.31933113719013	5.09154363010359	7.49531512190016	5.37560111500279	2.16390529279298	2.7206229653241	6.94046524859068	6.50915161237945	8.24885272845123	6.98263263642146	6.24717267298442	7.01413748516138	6.39951758320452	7.21992864384884	5.81765425713106	5.99539098759848	5.75599198337111	5.24837271243089
COX8A	13.6195556084265	13.6337001855814	13.6027043415595	13.5563780750247	13.5815820292193	13.5718784478772	13.5784855102113	13.5963741289698	13.1155824085934	13.388960417988	13.1453516430919	13.1732380154147	13.328028314121	13.4951270212921	13.5797869507323	13.1854943220165	13.1903292915716	13.1194036066983	13.3149211756052	13.1296146896282	13.3950079776426	13.4092818311045	13.8295925920723	13.4192689567011	13.0970856961905	13.2923215294458	14.0870831811941	13.6309848613331	13.6108098313259	13.4097601147625	13.4230998803032	13.602701035901	13.6381927502509	13.2515990606833	12.8592993504328	13.269215744775	14.1502310763927	13.612686034934	13.8211082477818	13.8625550358078	13.8990028276919	14.0420753725271	13.6254141875097	13.506617897781	14.0173764147686	13.3828063574668	13.9320229992153	14.0791373901326	13.2516395234328
DRD4	6.81560378198282	6.96043079456119	6.87251069881368	7.11874758276884	6.86070217366353	6.8605802791985	6.88608773147713	7.22095583412028	7.40847031985243	6.01951190510147	5.81213842540152	6.12524052841333	6.53992003764865	6.50434656758306	6.70143949026668	6.36610639603336	6.62688997112946	6.54312731475562	6.92504492311437	6.61974535293424	6.71268932890645	7.12994355806271	6.90883973964909	7.53302801997937	6.66976106003839	7.11538911621142	7.39239829263976	7.23697489790539	7.24820198941945	6.95563105922367	7.08784971516659	7.32176588746086	7.0393887814558	7.03194331754055	8.15792607132583	8.65050978328138	7.30703941400653	6.62375522299591	6.94162823415805	7.13676964467359	6.97392190966411	6.99086739992079	6.74108698950714	6.75879892048392	6.91031672637636	6.70805947622707	7.48311894546972	7.44589970247655	6.58008255569767
EIF4A2	12.9551955118502	13.0590591891601	12.9322713004493	12.9797624777385	12.9530927793721	12.8878073830111	12.7647661391	13.159941439723	12.4300575827773	11.9619511759676	11.7258842758299	11.5728798181175	11.6326774866134	12.1923756890827	12.6942964884095	11.712634459369	11.4414717792046	11.3944907848219	11.8147904067852	11.5385433641135	12.1202752276236	11.7029728269738	12.025031068808	12.27354797302	11.6129661430896	12.1193182279373	12.0229909931579	12.235903623267	12.3384056025235	11.725440750503	12.2012708145242	12.1132142809216	12.3443585301397	11.2273743572698	11.1541105609751	10.7286671295614	12.4449776863679	11.620206083307	12.3321616164607	11.9742118031336	12.0789918602345	12.1953951729447	11.8671707830695	12.0659985783135	12.2901660756083	11.8145008916955	12.1212448878253	12.2871959924375	11.7413798688648
FYN	8.56032226287991	8.65207385324993	8.67793475871661	8.61406600030798	8.5967383744316	8.5682478787794	8.51932652446981	9.52112992869119	9.02287642287455	8.72331996353577	8.89807292974039	9.11477795195337	9.33126351090123	8.47748184707797	8.79900089294988	8.94231697813025	9.21716927696565	9.21362839301935	9.13970699564663	9.06165465710027	9.21777329577318	9.26984984809465	9.06579448286846	9.123640944062	8.72120377429857	8.65982224047945	9.10224292736751	8.4611302139207	8.66926128693477	8.39207235109768	8.57988323568324	8.70366351969889	8.72800712862594	8.71297235741389	8.67010474498537	8.53140408030776	8.49820624764055	8.65429852657758	9.04464190392937	8.52060630781082	8.65044634184855	8.63957963977465	8.6491788859204	8.416505512717	8.65229701618695	8.37661318950252	8.87705623078492	8.9814503182317	8.4342271749416
GABRA1	8.83025561704822	8.9288415766672	8.69648822874357	9.04819425014222	8.68631760704339	8.60686750183421	8.82919764984789	8.50761761967692	8.05511532280567	8.4296747590109	7.45056313394454	6.98169243696975	7.73631189919332	8.86037637588769	8.49161173984647	6.50750624339886	6.77376530529545	7.67755812066165	7.64288055689199	7.51906015905411	8.24557017858206	7.15879340292661	7.75151933881033	7.12520553326227	8.44703921532528	6.94610925287177	8.46898131949731	6.22367203016233	6.22724177370756	6.55949942646249	6.83166487785392	6.35469880915195	8.09365854086981	6.15814276073712	4.3944651901469	5.59424923978497	8.31693643206953	8.96148024243343	8.64902410373686	9.10801128766818	8.89564416116265	9.27514067628452	8.4468397979998	8.7407268132272	8.688881741118	8.63611399301596	4.76968037217182	7.47775172918134	7.68820101226121
GABRA2	9.08041381763479	9.11405249276184	9.2862488829898	8.9859885715188	9.34239058068006	9.3692044151493	9.12513569812755	9.69534207925016	9.54328625029354	9.53851611452775	9.38272803638731	9.56540988055461	9.63125981875454	8.88399291907966	9.46807155654864	9.7511722352205	9.68155295912737	9.87271738257231	10.2413502983885	9.76227860227371	10.2380367811695	9.30669101299885	9.41820894184878	9.6075245046286	8.26857404616044	9.4746486466516	7.6166741188992	9.26356529786957	9.43275821593941	9.13129785614107	9.72967834390754	9.28982960597497	9.58179311138932	6.19983346506914	7.68256935464744	7.90626572390536	5.97337418197701	7.00815909635338	8.38335432522283	7.82602072625152	7.27707760493587	7.39184896904316	7.67943222747244	7.79987807931475	8.003401599368	7.77680950467803	6.39335296660285	7.59893632571165	8.57439893981952
GRIK1	7.3741517560436	7.39661572366488	7.44568094424263	7.316505845722	7.40551307210223	7.45333679647798	7.41920006368865	7.67859174070215	4.65309392719973	7.29365929857477	7.52279379031561	6.86218234292201	7.76784184871575	8.61213289597028	7.41821108668615	6.72202733955372	6.52474309877731	7.14893976593451	6.35210312898384	7.59685496867974	7.22096912254619	7.35939336173377	6.68093994710651	6.99561255509586	6.83107965073108	6.36141354737863	5.94288856626331	6.00193564920949	6.02508951568057	5.9515762292169	5.88605827880743	6.3583673132263	6.57147746948865	7.47850024455756	5.95712818282805	6.07025464788908	6.1263863390623	8.5842389830603	9.35118828980905	7.37179697849793	8.32414195386445	7.99733143475559	8.26153782316567	8.19406593162166	8.19948852235633	7.87473034973112	7.64078462952115	7.48748292298494	7.14326167996336
HSPA4	9.14161352874992	9.14343089297329	9.1825001968547	9.07449174214794	9.1801950584387	9.08368826452603	9.1727726113805	9.07656512386298	9.39988717081539	9.98524097176974	10.1713961136739	10.0365703419412	9.93375807576909	9.47002984340707	9.28713553001417	9.50606838179348	9.40519182817866	9.44753705808504	9.42644486301871	9.38896190213658	9.51504827026026	9.43530478840911	9.56245573994133	9.14352655530918	9.54150913341497	9.01600785148996	9.65705392648146	8.95322711868764	8.99208229461476	9.01527732881615	9.21185266712222	9.09415574177791	9.74628341868587	9.54094483424729	9.48752898150364	9.31694731856468	9.8021790885232	9.39132810124415	9.56084543397202	9.65495903408459	9.51329604807718	9.65044695843339	9.48095689575235	9.52488185585595	9.83732540568126	9.30069928126605	9.69749110950339	9.69586197811663	9.30485422985244
IL18	3.29446507209669	3.22531693529326	3.40195275903476	3.01368477375561	3.48569469042986	3.25934785701879	3.16178603443669	3.77606829596713	2.18291951388988	3.99017259118697	3.03533451411279	3.31088362390966	3.7200746729655	3.69747271223441	3.76425802784201	4.10642356688512	4.22346353784028	3.73921373450603	4.06535144689782	3.78731316093233	4.08887361038058	4.64246490438247	3.46130564596221	4.35483811557378	4.38427242657357	3.80122311625375	5.29619924161839	3.66310802109736	3.57528346106088	3.99722716974411	3.88996288149851	3.80782600238142	3.96435909981755	5.07173718085146	4.76952228907651	5.57491120632063	4.67763330997769	4.02477717729949	3.7694403934037	3.26719822920161	4.35676942328581	3.98179508269412	3.56516069520863	3.59239462370653	4.36001330155983	3.35071248859661	4.72505216744187	4.84122272966965	3.96642978165104
KCNJ6	8.21480386358206	8.00365625531704	8.03572456019664	8.07783910200386	8.3285578783669	8.12703485270515	7.9362563252907	7.89409941073004	9.5124728004542	8.07187303561454	9.1016380389762	8.81783958252018	8.44498290750263	7.45785370619746	7.88316888870786	6.41432805528459	6.34321584212504	6.65670456246054	6.32124586223845	6.63640481865452	7.42715612815814	6.85927826585958	5.51543993328831	6.09949979637846	5.47403875492899	6.25463707912782	4.42090166767724	2.79739554322324	3.01046668348078	3.27130568657659	4.59920213456737	3.27582799817289	6.31515937060172	5.56379758242596	6.21968574327389	3.94356400921385	7.22466152980033	6.62178458895544	6.06847429067004	6.7040852906639	7.31928663965122	6.23794474520516	6.67710514128707	6.36556830961424	6.85114957427055	6.18023495950781	5.57230730207678	6.27373927444275	6.16333622273303
MPO	3.94401290096221	3.61331912643258	3.72405261786835	3.12457555496707	3.94433807797028	3.38150638541671	3.57089644117232	4.2196824404904	3.12006223843883	3.32891063599924	2.98316713580402	2.46117442528137	2.63781681260022	3.73133209072738	3.79891276487453	2.19770036695704	2.19470956973762	2.14915707026061	2.19618272612039	3.01780081834346	2.36837087093997	2.62985076168629	3.11245628334912	2.09100796130175	3.43291452104429	1.78959665587497	3.13036671113514	2.49304206178606	2.71239304860078	2.32740394482937	2.33234325215027	2.74356745135235	2.88612472712069	2.5050135586351	1.92988324730739	3.4252302043848	3.05252687038263	2.59855641131062	3.31142357995757	4.26505569368645	3.58422370277815	3.63931907619889	2.56968503637138	2.38329113328114	3.26651143619619	2.45943775682991	3.14211896373587	3.08158324166003	2.61837657986542
MTHFR	6.26880864668641	6.36128154150687	6.32559604851155	6.41405712746256	6.42436581525895	6.48765829547602	6.44990254347496	6.59321329877184	7.17373560435165	6.19333048993224	6.64511349692979	7.08809238014807	7.08064529296544	6.05240429181155	6.27222976253073	6.14732090250864	6.67636637222487	6.36251505537779	5.86196748383124	6.22833279642612	6.34093848022419	6.1545573663328	6.24091396673559	6.31437285545585	6.13449118249992	6.07741224661442	6.30183489317481	6.30004946248459	6.38834052117713	6.09736523483253	6.05043747765575	6.50571322323803	7.16632400567427	5.89193653699802	5.75445249772942	4.97974613174972	6.30481975140532	6.16638591828569	6.25697494632178	6.83876721785756	6.22080486816918	6.41884577712926	6.18279027180867	6.08816313878421	6.2934537588892	6.24971991235989	6.25718615571547	6.53881576244519	5.20445809338678
MTR	9.0648691363254	9.14334913127583	9.12460373755264	9.18810365863956	9.13719964699331	9.09435432295326	9.0453174430573	9.7161440258857	10.282319741149	8.63343494150091	8.63932455829834	8.88230739154303	8.96803685169526	8.75394488174613	8.99314081532491	8.66618873132699	9.12235671755044	8.85172587646944	8.94894919532405	8.81813854545356	9.12013324008536	9.05439500616208	9.11305891477706	9.30935917139839	8.61146313806221	8.71881195210514	10.0440863148707	9.33427084627352	9.26684472587742	9.01811900191212	8.90917509834227	9.46355960768825	9.28619600712935	8.94060442437976	8.68365357521223	8.93266591057004	9.70177711698102	8.44759163799909	9.14369702538994	9.25001924783024	8.94206291490242	9.19184407566555	8.54614261604322	8.52432817376001	8.85561492403647	8.30302257454462	10.0270672148433	9.8948582855425	8.91692927274067
NR3C1	9.90153543967688	10.0299434075339	9.80796118226311	10.1918578107368	9.78131624807566	9.78777449198701	9.93757852671504	10.0127073605841	9.38038270214072	9.04240854026603	8.04765110469971	8.63408902016862	8.93838133418575	9.43251585723249	9.60656212309213	9.12090848283461	9.38833302790315	9.47297383565971	9.58769668660214	9.41063085701925	9.64249750087282	9.79231545591193	9.75219898902507	9.89454741194079	9.20508329324989	9.25064982595381	10.1776377143552	9.39013763043295	9.47625610196387	9.33755764936451	9.52191441474382	9.63737136671643	10.0944362275335	9.25001176827185	8.73769628666398	10.0098166677443	9.51547967192817	10.0453622403269	10.5180958062508	9.71806169957471	10.103809784338	10.1550307984863	9.87189414065665	9.91535800922244	9.84387652062058	9.89011367885286	10.027962351424	10.2064024471205	9.36721307984822
OPRM1	3.0905677086802	2.41869699961372	2.95105271954352	1.80502715510361	3.42464096407012	2.77896005173298	2.8214723858616	1.60143807106784	1.7048774253504	1.73758751076354	1.94541713194483	2.70519541246445	2.62238110246318	1.9777954135365	2.53400638787504	4.21012932442179	4.07679098594452	4.13448090112312	4.10596680051286	3.85533433233303	4.0695589230717	4.89545778644286	4.14773127807785	4.0274492170181	4.71000356356378	3.84278900179281	1.96186850107393	2.14082785733249	2.85925225320369	2.22602604881505	4.81861128266691	2.16677773215367	2.11064836798509	5.09610819970985	6.77895393004916	2.52029640604182	2.33529690045599	5.84103067413919	4.57598425033408	1.85785224560476	5.62900430687515	4.23575269961624	6.07463469920553	5.71706698189925	4.60977493036959	6.39483631110218	5.00813849627356	3.85711112896627	4.78521562017379
PECR	5.3203804240835	5.44159706925471	5.2898857095503	5.58478115647525	5.25431246166209	5.23309153328376	5.34475895180707	5.87140716987007	6.04803475425189	5.37621684033145	5.532297751322	5.54630269253734	5.58029414361967	5.44606575497327	5.16833311936811	5.27619385725847	4.97359285950446	5.30715170742717	5.21812037947968	5.13861062378363	5.26839064220855	5.61766281431686	5.55557090737922	5.5432151925584	5.56632785067338	5.15061472261571	6.1256199888131	5.29415666259785	5.26621862400776	5.31794612183316	5.23007928424302	5.33646164432478	5.86569150927265	5.73414513205848	6.00699749898275	5.92494143458856	6.1585980811792	5.50857138302123	6.35207258407707	5.87098912300829	5.71484494454578	5.84414713078634	5.61593341905771	5.48877288722078	5.83497446140015	5.59094199969464	6.02264750495976	6.14777905834309	5.38188401965102
PER2	8.44585246749794	8.54729845905988	8.39109010488754	8.51019087535298	8.49597818621249	8.45744603460189	8.50890221821283	8.44610375562936	8.03382872531806	8.16065262092257	7.89514923650562	7.96804949031753	8.08368442639522	8.31529099873832	8.24700391817583	7.97337884933699	8.01010028544008	8.12734603624646	8.38086098134881	7.90561347371812	8.0664960004694	8.2594352148826	7.69999230004697	8.60576805020963	7.11185386653055	7.98965771067336	7.80592215786121	8.1208217002874	8.16292027328058	7.89709400849655	8.20386354999802	8.08204814255675	8.29124278358147	7.14492750020361	7.58705449744189	8.43183522103428	7.9685931958468	7.72801576678954	7.81236991936351	7.40743638408424	7.7416480080869	7.58502673650622	7.56060061828939	7.38628588775973	7.87234650965405	7.13100188908059	7.51138712565998	7.76892319002552	8.16228670684486
RELA	6.02011393032243	6.15040819463733	6.06262842195178	6.11283410797766	6.08274605486992	6.01128768379106	5.98650026873594	7.48200192112456	5.92822406082273	5.55112711620875	5.40528136700112	5.42454895840814	5.91794251982041	5.64579486813045	6.01185551569472	5.9459091054655	5.53700499447536	5.85660103404347	5.89939618356055	5.75800043370418	5.89553751517774	6.25001510593061	6.39920600438369	6.15167875752784	5.95219413873648	5.76713492138475	6.77149841514159	6.21542752152349	6.30066821322166	5.97527950834866	6.07946192550357	6.10820597973977	5.89082180578599	6.3496559680075	5.27385543400467	6.14770133825389	6.09078593567035	6.07339662809289	6.35946548325301	6.17602911933409	6.55839197121285	6.31902422141557	5.9937352691311	5.86054108331281	5.99806058581303	6.06967282659238	6.86969053440209	6.60066809181159	6.04772682412153
SOD2	9.86264234013471	9.96808002290538	9.8471569809478	9.93290598842782	9.80176277468655	9.83465391089893	9.96498851323771	9.95126544178083	9.76031465974012	10.0428339665082	10.1750841629904	10.3421950695532	10.4719701126771	10.1887470206648	9.87413719318295	10.2287404229315	9.97000823131404	9.86854756628179	10.0309281568412	10.0717661327383	9.83166556388075	10.1563260282925	10.4502315802152	9.96131776994742	10.4488310372091	10.0349475014725	10.408775895536	9.86875749321576	9.83181485750489	9.9444324980751	10.1881571925439	9.92318651081533	10.0130370904839	10.4214339901667	10.4476669019816	10.8956856673423	10.9688383902333	10.0207744150298	10.3650575694894	10.7755935520236	10.1813856973792	10.3658863653807	10.2161870249419	10.3708568963076	10.7546346665376	9.97669159700129	10.264230100618	10.4563943107983	10.0968874849516
ST6GAL1	8.83321847020576	8.80476720240094	8.81954299169225	8.65740845159771	8.90622557227855	8.71057134070396	8.69018277584916	8.9940986629315	7.9414194936202	8.00890697060219	6.96251548655861	7.05352209391557	7.48258728213438	8.09164970606465	8.82484480218049	7.70742481181395	7.68383993664173	7.66037230381246	7.0818250576316	7.69195961486446	8.26498109096475	8.1799949577334	8.45240507556404	7.81883072483044	7.77957146723358	7.65944821605802	9.22099791969242	8.37532667235832	8.24749991627571	8.02798099556804	7.56325725374982	8.27304755709764	7.74534984585298	8.39214630125602	8.05128924097033	8.53259481830215	9.03320574648525	9.03700246833488	8.80729630573444	8.48132331925305	9.06212112625518	9.13052662050489	8.53958072924435	8.07528756253305	8.75756038857205	8.30055750577929	8.77344598619388	8.84480837861926	8.06643397937238
[truncated: 55 more columns]
