# Supplementary material for: A comparison of anatomic and cellular transcriptome structures across 40 human brain diseases
Source: PLoS Biol. 2023 Apr 20;21(4):e3002058. doi: 10.1371/journal.pbio.3002058 (PMC10118126; doi:10.1371/journal.pbio.3002058)
Supplement: S1 Data — (ZIP) [file pbio.3002058.s009.zip › Input/HBA_disease_region_matrices/williams_syndrome.csv]

	FL	PL	TL	OL	SIG	LIG	CgGp	CgGr	DG	CA1	CA2	CA3	CA4	S	PHG	ATZ	BLA	BMA	CeA	COMA	LA	SptN	SI	BST	DB	OlfT	GP	BCd	HCd	TCd	Acb	Pu	Cl	Hl	Hm	Pa	Sb	DTA	ILc	LGd	DTLd	DTLv	DTM	DTP	MG	ILr	R	ZI	AHA
BAZ1B	7.56780167818134	7.65278051706442	7.53729475534116	7.66013568082044	7.60339782796606	7.4808671978467	7.55902440772506	8.30654268371246	7.45584890395257	6.67922546822213	6.86389565049287	7.03009654811939	6.98038226651887	7.11842419605089	7.38990524513779	6.79251052979968	7.1110388301239	7.10031074135181	7.28625135419598	6.89483123211116	7.47295305584265	7.45664931774629	7.58007158666594	7.85613454202605	7.2634193155805	7.25514181979217	8.13757923672909	7.64244050863056	7.64895640912832	7.32193349373457	7.25585014762953	7.72383046672972	7.60648402967427	7.1963251811093	7.1678241115665	7.00675487231253	7.95613914979734	7.49619176261888	7.99482598235051	7.66262445473976	7.80950432393875	7.88064608160584	7.54673505692981	7.53191678087077	7.5155827607178	7.58146841111877	7.95050717851513	8.11926437805172	7.0622202756812
BCL7B	7.7945654130664	7.93754582357898	7.84216502773405	7.87144753740157	7.80018449660506	7.67665120318994	7.94939482106091	8.90941416268284	8.06579281935162	8.24513764041724	7.96781151719266	8.12148368060824	8.11798036878035	7.74340250386124	7.7643534059038	7.57181927480116	7.79702615581997	7.75811642400121	7.40625204335188	7.3872195881176	8.10699296313885	7.41808693563089	7.63364360735738	7.5825300946438	7.31617700720661	7.31111420916085	8.07760215392825	8.06659285904372	7.99935969255263	7.85120585037349	7.91032582288185	7.99112582542961	8.28437957110802	7.38055010726336	7.08010967366373	7.275890878542	7.61244976997575	7.98993791388917	7.66550285381814	8.23011685669524	7.93638291746122	7.97831626852517	7.83341802645224	7.6776128293284	7.95758178138452	7.85671549271002	7.71266843731402	7.4152991220178	7.26101493397414
CLDN3	5.74672693535424	5.82294372592327	5.76207946039136	5.85274650925103	5.6853722469983	5.77846007474536	5.86804836868617	5.69768735348518	5.99257713565519	6.2801960644514	6.13842692976376	6.28489696341287	5.99533911166616	6.18168814045442	5.7449584037337	6.08700644509407	6.4759809593106	6.30120103098561	6.33308715357195	6.28041155191312	6.24182115535264	6.38542480054121	6.59521749694023	6.17954101611099	6.39840349520924	6.3674523270419	6.26819681744708	6.24161584526846	5.99117953600908	6.36800692567327	6.17923953571418	6.07026401755657	6.38621282449709	6.64293267423965	6.00315707341404	6.21682990215416	6.6657329745147	6.27501586544749	6.28988591787658	6.47408797848154	6.36220727979091	6.47999782979129	6.22220004710378	6.16389831351018	6.36769147884207	6.19059769608548	6.54119220486138	6.63067103156544	6.5279605212658
CLDN4	4.97087959773377	4.99100361579373	5.10310355041814	4.78778076153798	5.24977399760201	5.02030901073674	5.16959200316138	6.07555962620486	4.56536946862337	2.99721974642369	3.27116534502911	3.43314751164022	3.91240239671811	4.02119468492604	5.2303367422977	3.74186509644696	3.49193707719656	3.73492356420298	3.15726843882166	3.77736855836811	3.22707816613841	3.58604382982478	3.61794214206714	3.51887246537788	4.47047166438026	3.41633192216066	3.92111038842731	3.89832514864337	3.2167952861522	3.3920802358369	3.13421488057916	3.38400120731848	4.22071222449132	4.39675955367215	4.14302477496053	7.77660656473926	3.76317342885773	3.55581950374598	4.02080164206203	4.27453008492001	4.12539977913576	4.06133615448375	3.87066056444674	3.65587232977482	3.75568893145142	4.13039481126191	4.63927378857706	4.37039480220455	3.98546666776888
CLIP2	9.47877329856018	9.56503195097494	9.47207932556057	9.54000941076197	9.48553256237285	9.37271726644874	9.41798655468239	10.166630675082	8.92137906893801	8.60981651758464	8.71157760059174	8.9780830095551	9.15863663769955	8.8847783569333	9.36051539220006	8.62970602705843	8.99124884306651	8.73371278599898	8.52376713372934	8.66076868724152	9.20443808676679	9.0557612453793	9.12835980002452	9.17437997830513	9.36040514491343	8.76407210498124	10.0889748027805	8.82130562753826	9.07689493086469	8.49610816348796	8.63488376884126	9.04320082250159	9.69091019848671	9.09248901257381	8.90367203268619	9.04833456939895	9.64142150465976	8.90119828319194	9.53353371883516	9.74399179010696	9.29024418686867	9.42909668417069	9.1450067202675	9.12881909934385	9.14783046930495	9.13259802486816	9.88265340878617	9.91495923492485	8.32305364149982
DLG4	6.07815792267082	6.03575556466392	6.14307949990442	6.00991818074152	6.21767628710006	6.18218252135739	6.01106731521581	6.22410980572633	6.96436535975102	6.67671518460653	6.35711994520479	6.39608555390136	6.71023568672584	5.99203710896482	6.21331965453826	5.70886189454646	6.11293382004845	5.89066932145496	5.90591201067879	5.89517019208824	6.39771725086556	5.62260466956803	5.65131215867699	6.04698290334039	4.97428684520442	5.95012688419064	4.76538258239125	6.23656336021628	6.39758786284281	6.30527031416255	6.18827513726552	6.52549693506822	6.22622855047284	4.57578394936911	4.41219941886578	3.85596912471757	5.07439987117918	5.50245954884986	5.84289259307948	5.69946764661209	5.68359317027937	5.71449922916405	5.55601345067311	5.57254825807658	5.57265430389474	5.31400305378306	5.04303276185796	5.49803921974155	4.04740104346308
ELN	4.01746852250325	4.002998297753	3.81711997987547	4.13693259162166	4.08116051667465	4.02909084826653	4.21511617790627	5.40523289005923	3.91533984391447	2.28487233811484	2.51357157458761	3.72069429631609	5.59638694290443	2.6348497515326	3.97385518833039	3.85484011796552	3.41711175425863	4.18562580242942	3.32384147179314	4.02907988045937	3.48834886737212	5.92284144775478	4.54723462522005	5.22314475579347	4.67525124153401	4.10178283171277	5.15740633323021	4.2553191321824	3.89139996329222	3.28654610672444	3.51348244953177	3.97471309382473	3.95694030670969	4.76312596373502	5.70673594892857	8.18410559592431	4.14461059561708	3.97216653566221	4.53480429026097	3.69709073674881	4.34132511741941	3.98131130757967	4.27666027149217	4.13878565112679	3.67320946987584	4.45495618459484	4.97438851014885	5.11547860995971	4.70245683458744
FKBP6	2.4017950050711	2.31252446951439	2.33536032022068	2.29912402736377	2.6458411089348	2.44146953769301	2.36798544989269	2.30759658671017	2.54445665991374	2.54611211431339	2.50457337588082	2.76837338886845	2.99198371098574	2.44199090902338	2.45793664488965	2.97585338721009	2.79946876131986	2.85618111432062	2.74659272463197	2.40121705046075	2.45104986287193	2.20210006798732	2.88423610040028	2.66162159894321	2.60458136609992	2.39769353543075	2.79873372277996	2.61131770107302	2.55871579214412	2.68124953296315	2.51037396584726	2.54282086879856	2.63056405882046	2.87481475550872	1.95026333899592	3.07571119600284	3.2664497434442	2.82365731442536	2.87645872286314	2.86853385977124	2.77834649463216	3.08378748479385	2.67123553991794	2.83144365703362	2.71464623658114	3.13740980545454	3.51160000558391	3.46261534031762	2.82399894725661
FZD9	6.93323729780913	6.76288990863002	6.87008096604098	6.63320627805564	6.98709678713809	6.88263286416535	6.91428054756488	7.09229492328916	6.09800896534374	6.87590752317427	6.42087236634752	6.69125857554761	7.02878704405477	7.17447622885639	6.79523683231123	7.15019601836697	7.38629235587229	7.27542310148463	7.07647832175491	7.41130076822912	7.20765866838827	7.37934084987399	6.90871851530463	7.47440201646774	6.88395057784875	6.89408081032753	7.13139236106632	6.73248632335456	6.72834282221169	6.99994817494106	6.70293624324506	6.79540386947003	7.02493461765782	7.33392590470948	7.04665048929734	6.6953706000564	7.36898022197177	8.83970834205224	8.56005995327413	7.27108083403778	8.47870381054542	8.51501739045716	8.42486011951868	8.86815800803523	7.68364799849	8.83908086932477	7.61500771683977	7.65904814798999	7.08528250940547
GTF2I	8.75435501259895	8.881730869891	8.79786868263217	8.92052727216835	8.73643588778775	8.778667572896	8.78776757046798	9.00196294261542	8.99961351027252	8.82132805283453	8.58255923674782	8.81968902076512	8.88663446200592	8.76735198043975	8.93435797379977	8.91380936940834	9.02522987118765	8.93393944340699	8.81178534438497	8.92396308423498	8.95316941660947	9.19565974917869	9.33241521244069	9.00533781939731	8.99193507598828	8.76907630653299	9.71155852870812	8.7794866265098	8.94184038103196	8.63712090610808	8.86449056564509	9.07731063612282	8.99782897829123	9.24305330680162	9.31977951442047	8.87178982117752	9.24133820717982	8.94130180863924	9.18332401814497	9.3680377601165	9.00812512978121	9.15395296404916	8.90044893855706	8.83322296319297	9.35379094759436	8.72654868941666	9.56192457981559	9.4710634963885	8.77501972409039
GTF2IRD1	7.46689228187616	7.60928547164266	7.43028584576975	7.56389916205086	7.54081626216469	7.47482016665474	7.58080948216511	8.66172346203625	6.88510347079559	6.41480348795479	6.04197905405834	6.20164674955268	6.74331941260646	6.83043935354409	7.36502473746335	6.84209922672531	7.14266912437373	7.0653628612365	7.27816314729017	7.16196659383113	7.14079477115	7.64487308563597	7.73428255229085	8.05136341592113	7.57336765525226	7.35510630700948	8.11088236839862	7.67759316784961	7.71785426373372	7.29331404569472	7.63542637500122	7.64154832012304	7.24640479494709	7.37774193572214	7.3120372725385	7.18894228909536	8.4283648880264	8.43443600227149	8.19028713147615	8.98456130777284	8.59608599170735	8.69615117519406	8.4402498430208	8.29169165253103	8.64659232679532	8.3537151540826	8.29151613809823	8.22403011832962	7.31096003402881
LIMK1	8.25949007857072	8.44847212990492	8.2718011709559	8.30069021201864	8.12868828948187	8.11071423043404	8.38218892659263	8.58261028009052	6.29695739662139	7.03048524263462	7.61946750584663	8.55314824088272	8.65421103678786	7.84734282240409	8.3274766432404	7.20982797638629	8.09275309345111	7.79525482809949	6.77800381589999	7.16601398903231	8.19651958644614	7.0207729141664	8.21915582281991	7.10694857483107	8.12337705726971	6.46759735741252	8.39028217687438	6.37683377951101	6.57141038262227	6.36823898031787	6.38923094734726	6.71497311451039	8.14901784502933	6.62315865878545	5.61199133629975	5.67749951051189	9.24631393450932	8.21153354443415	8.82467645421622	9.94933310745873	8.50167445646806	9.1013773664891	8.21740453641996	8.1978913837576	8.75069534350796	8.33842233574897	8.05032469703372	8.25413417963719	6.99512186992712
MLXIPL	5.67702231277824	5.6099336619034	5.52540017785585	5.64954815721412	5.66285277631346	5.54172822581891	5.54586308917539	5.37813559862245	6.17358675147845	2.43467383610295	4.17743544485436	4.61675869831621	4.20180851579211	4.40958619208338	5.27568409958473	4.40015291523394	4.23465557825749	3.54323474917624	2.82842014538228	4.06050623200626	4.401628491561	3.6897141088867	3.95665401808883	4.44581512952122	4.47607960249027	4.83361527736597	4.13833969367476	3.68207489360948	3.53073791308626	3.25487274717102	4.13371563549099	3.20720706790865	4.33111254086888	3.8057243026227	4.4531663246081	3.74437890745965	4.70160726402167	4.45740663713411	4.62258840746033	4.20436226659224	5.01476325747091	4.66471538841311	4.93574819403886	5.09003780024003	4.94964814171129	5.0857173563886	4.39629380636544	4.83402409992405	3.04756626696249
POM121	8.88950039182239	9.01412308349075	8.99364217399545	9.12048251843968	8.92853789282996	9.01595057258312	9.10810396949763	9.87253468801638	9.90070514758221	9.08385424646434	9.47721198746485	9.96743897063518	9.93599426457043	9.03858306090944	9.15046256169799	9.29596531955391	9.84959428415687	9.80363896745329	9.06486446517381	9.4133073892047	9.61066872675173	9.26666252167539	8.97547720098735	9.54287659227043	8.83511984327862	8.96672514048101	9.02084365213043	9.11940356185021	9.1027360793672	9.09052076194057	9.16946323125524	9.28694633379132	9.39417506757636	8.925702644411	8.63311485303899	8.49464581146245	8.82393335374551	8.77348653747531	9.04347002194473	9.55140245949793	8.66144299560075	8.95591657544229	8.63350921188957	8.68067495858885	8.79158965239983	8.75628720545243	9.10946929634935	9.20506545954858	8.7048924272138
RFC2	6.26040022300379	6.28256919080557	6.28441664101708	6.15603372888523	6.26965951874028	6.23633959401772	6.12173279906	5.81395937829528	5.56413300652724	5.44589430026186	5.03408417172114	4.84116564816862	5.07062322808604	5.79652632253113	6.15063062552354	5.54037738654978	5.01078115818443	5.20929200746148	5.42271595617191	5.2940763389542	5.78259673127373	5.43008058194488	5.78996894761515	5.68311645102522	5.0554542370277	5.72515252428359	5.92074864995432	5.64466396657281	5.80451824601613	5.31282501955452	5.63652028055844	5.66716168800052	5.82755171815631	4.7533228323141	4.64055659653047	5.28504361570191	5.83515165525876	5.2551680714473	5.5952336065528	5.50187101329793	5.75443571928453	5.64345979630239	5.44208224412646	5.62353815510466	5.8616807405121	5.25386996730186	5.94992147837466	5.68544067584601	5.48328523468114
TBL2	8.76462118184531	8.73731971871114	8.7849454995667	8.65500843036219	8.89864070458781	8.69776674518834	8.70937130498706	8.85121742562709	8.53989162793771	8.67105656083857	8.76104400166002	8.54198003294993	8.54885986738246	8.58941560948522	8.69153567924109	8.37797085418334	8.50508409579479	8.3094989874662	8.69150620071113	8.25037860170524	8.72984868566361	8.54755644497754	8.70630355312695	8.89097194974948	8.49248958081631	8.49544603032308	8.97024390008755	8.51511980117071	8.5475602149098	8.30421777811696	8.56993502859107	8.50953254960528	8.94493592820251	8.12429608947184	8.05094238292464	8.30346108209409	8.9481583183033	8.69728039724761	9.02404897114528	8.74755219709425	8.94087503691687	8.89335091800823	8.83446599219576	8.69947157854083	8.77880380107206	8.74929047571138	9.02984333031116	9.00059883795065	8.7847195908554
WBSCR22	7.4537826010106	7.51337819921841	7.4347917885628	7.47990319854396	7.4553593260766	7.39215767918254	7.29846699502257	7.84346249071064	7.78920380537254	7.45037651073479	7.45987620321402	7.50862840181906	7.72078429834999	7.4058952242255	7.34992426163863	7.34366846365152	7.37894230909131	7.21078684993335	7.46665085075649	7.45146819815157	7.69861331599475	7.47006849790852	7.86400705166273	7.50017892302656	7.41429159927201	7.22727346598992	7.86590227680046	7.40423159441902	7.45801476826626	7.18417232359832	7.39033013388817	7.44982669254964	7.51999942746442	6.92002057464532	6.80461690048839	7.11769369668361	8.04190244593323	7.41169738296059	8.03935801230652	7.84809870669973	7.65617478670311	7.88068765283902	7.48429890001677	7.63367833599414	7.75409296069605	7.46012546424564	8.07244385164191	8.06078432752988	7.24844304312057
WBSCR27	4.56899166848244	4.48053758008199	4.54329946027445	4.41271046937874	4.69114597278578	4.52155347044504	4.54211146053076	3.83680484526722	3.88149099121153	3.85254732779108	3.67643010796659	3.83526130257155	4.11466430830236	4.26010395057571	4.54566009778841	4.25459208098492	4.02089981821052	3.90783073473054	4.21201987442783	4.07450951886539	4.24648528991958	3.94070389759925	4.548740861951	4.3106774537817	4.15622332460897	4.52235250133064	4.39445383047038	4.3328680828049	4.43458703669504	4.14440615066884	4.28181078309242	4.18847137259009	3.89909856944515	3.7629737756529	4.62334563465357	6.04531801518607	4.3904807272613	3.94059058062181	4.38809248892741	4.00595537973376	4.18069518627659	4.2016783818428	4.01054874107798	4.43628187901179	4.17257061294313	4.49695235479562	4.22970511687591	4.2588631253091	4.40105072272116
[truncated: 55 more columns]
