# Supplementary material for: A comparison of anatomic and cellular transcriptome structures across 40 human brain diseases
Source: PLoS Biol. 2023 Apr 20;21(4):e3002058. doi: 10.1371/journal.pbio.3002058 (PMC10118126; doi:10.1371/journal.pbio.3002058)
Supplement: S1 Data — (ZIP) [file pbio.3002058.s009.zip › Input/HBA_disease_region_matrices/marijuana_abuse.csv]

	FL	PL	TL	OL	SIG	LIG	CgGp	CgGr	DG	CA1	CA2	CA3	CA4	S	PHG	ATZ	BLA	BMA	CeA	COMA	LA	SptN	SI	BST	DB	OlfT	GP	BCd	HCd	TCd	Acb	Pu	Cl	Hl	Hm	Pa	Sb	DTA	ILc	LGd	DTLd	DTLv	DTM	DTP	MG	ILr	R	ZI	AHA
ABCB1	5.01956593818829	5.02039788431149	4.87790548057137	5.08618172509919	5.00588688545907	4.91653309794912	4.90546330471419	5.94164623794782	4.23119086717243	5.37430787627241	4.76573206246526	4.89801855638131	5.01970829551991	4.96077835835857	4.79942071211247	4.23740303936235	4.81311101211714	4.60864282429711	3.80952365865723	4.63220936054528	5.26468204367865	4.72556045991561	5.64065524437063	4.1662247575704	4.89974918700437	4.41065066581284	5.67765465464179	5.40980772685047	5.35620646483213	5.19503930438483	4.3397643100125	5.4732669353631	4.74885615328979	5.55348534753157	4.79408760692109	4.44200652391919	6.10529607822025	5.57146986791842	6.10971363845541	5.90707407173204	5.53423726147448	5.81330683678252	5.23765235567324	4.66138069340677	5.36041468548401	4.97644724337507	5.63876702391786	5.70847639007498	4.87181560551949
AKT1	4.24909759822645	4.27704999229493	4.23282752674658	4.17168486061335	4.14457052991521	4.18862655984903	4.109065093855	4.33443273647284	3.72977445016517	3.53534367867943	3.21483648204956	3.2781107440676	3.51341161096019	3.49917218892618	4.14384615648984	3.16562702625395	2.93039177051402	3.50956888337731	2.79354662771951	3.26703919347873	3.71791738267274	3.26084405524085	3.70992683164801	3.18490003248385	3.28312905049355	3.28375960660788	4.09559369829205	3.76260673371527	4.04834097909158	3.29933032249371	3.58970283074367	3.8810836261785	3.39743732609393	2.92418637941931	2.55825072472156	3.00085217342663	4.14045186248594	3.55875233470697	3.83372865222974	4.04323015312875	3.50321043976197	3.81640808532109	3.39550734197001	3.78028746129969	3.53291094984995	3.26793144045529	3.67247715119351	3.52405553173045	2.36929513730819
APOL2	10.1804218714075	10.3557098610371	10.1055443494609	10.3715604751399	10.0286644074555	9.88048689506533	10.218485496718	10.8602909411242	10.7071183329286	9.52588074744842	10.1517606430221	10.3257931472574	10.3393703132067	10.0450562887049	9.8316295921383	9.9154856484152	10.4197728393908	9.8563192524236	9.26442388881756	9.71347528257233	10.5321607246373	10.0663945639837	9.56790183788601	9.49022195913937	10.3731867371557	9.13631122515275	10.0714516067153	8.44997190341843	8.45118898843459	8.30419846247302	8.22868543183378	8.6409476659869	10.54226687074	9.97898905504513	9.60381757927265	9.19736339305494	11.1460330016187	10.1032279731808	10.3894289578799	11.6114509954484	10.2303656955027	10.6646749396839	9.95526485219746	10.239743601522	10.8114915433187	10.1992906709656	10.1970267718031	10.2766806646079	9.2802054159808
CALM1	11.7267848094443	11.748910746551	11.6944577095006	11.7444311386925	11.710127342833	11.6934276699349	11.7446435906909	11.9080635369349	11.949200726814	11.8274912639226	11.5601631596911	11.5468149757708	11.5252326222914	11.3607091675105	11.6816010674275	11.1755500966069	11.5395559809916	11.3641091889061	11.0837116696286	11.2264229712453	11.7171408170257	11.1963780385408	11.2569865454541	11.3592800407358	10.7033731203849	11.2787818343592	11.6938421580619	11.7311067571967	11.7225910676291	11.5460543826782	11.4169209494472	11.7556137727869	11.8537789183048	10.6564682184879	10.2818967750799	11.5397607937428	11.3191323114382	11.57362691701	11.6249245087005	11.7007776257718	11.8447279432934	11.8009435871247	11.4385226401896	11.2594974542118	11.6843785635559	11.0960865210691	11.5053729262581	11.5769617841215	10.578295216819
CALM2	14.4516544521305	14.4898995395605	14.4655670134481	14.4812249375715	14.4388028499612	14.4090570680862	14.4713306902993	14.5908213131438	14.6092000908866	14.7719566745079	14.5804464112205	14.7041566139109	14.6541655070453	14.5387310060097	14.4913582107403	14.1835032017289	14.4731238426691	14.2207002965744	13.963050966985	14.1059893800164	14.6044721439001	14.2459603063438	14.3637747185244	14.1629125957644	14.0471366491932	14.1037229531538	14.5436407077484	14.5913441302752	14.5320793676484	14.4381911660572	14.0718733779921	14.5878071585111	14.5511655690269	14.0251275768394	13.5301017292907	13.6785888403032	14.3536934040344	14.5790031518336	14.6638102840404	14.443906221668	14.6866639353724	14.7215856017893	14.523681317314	14.357855623289	14.7466725075731	14.2280833937939	14.6100375708402	14.5460588056202	13.8952279146793
CAMK2B	10.7711334177859	10.8287495648426	10.7888481654146	10.9381057754089	10.814361409271	10.85185350156	10.7566087479611	10.529064619355	12.6028006005627	11.4898931585047	12.3860317721018	12.2107180656485	12.0000627006243	10.8159016997711	10.6196023070618	10.0024940435783	10.5588477263	10.4501649536316	10.1805346534967	10.4624165746846	10.5161345342935	10.0715403988278	10.3278162790437	10.6678486126832	9.81211986632768	10.7697850060791	8.74880602414494	11.217664410892	11.1815590281041	11.1487710156463	10.7557716837314	11.2738430960548	10.5606848367352	8.78616075801571	9.16901196919583	8.44764653085553	9.62847819425648	10.5260385761831	10.3640133488834	10.7245221932849	10.8842209211148	10.8045148461527	10.7240746330449	10.4649962349978	10.7578688281923	10.4523591636163	9.15765746142924	9.856739418707	9.28635370298752
CHRM5	3.48118145970437	3.44117563900246	3.49335347349005	3.28908347688851	3.30512146035677	3.07326557496514	3.54077965905752	1.27116146029545	2.06925430948852	4.66709900366359	3.92012946197051	2.93906400462644	2.59111376933441	5.30927889301713	3.57919749159023	3.63186311987836	3.3973184312353	4.49285957708604	4.1927299566907	4.10911862170146	3.55919768657319	4.31982068227219	5.54384123379821	5.55842245450797	3.94938868054375	4.32946655897846	5.49286022440562	2.58354021412437	2.99323185064135	2.73316557147051	4.17066566903301	3.38017069899063	3.97062865411235	5.46955258684403	2.9616627693157	3.56111263176943	6.27967470940858	3.26654679799449	7.17694809131447	3.95518436519241	3.80584641355858	4.37854152427384	3.67304484678147	4.05047300931863	3.87217089206535	4.01784052031148	5.74853151337873	6.5109930687903	6.2650041975592
CNR1	6.1847337599397	5.89393220376772	6.20850149340689	5.69254575396794	6.4138319234724	6.33591366902147	6.27038408648039	6.43020343698614	5.50658663609796	7.45617419813673	8.23870337147001	7.76208914277609	7.84802387766044	6.89827064588725	6.45065244162555	7.79941522947745	7.33140762078482	7.93263089837208	7.09204089439466	7.25586321906641	6.81578441843185	5.72236740822526	6.32864317010706	5.78345598479727	7.83500206159774	6.97568239597056	3.70947017282542	7.70013177707452	7.38377693533411	7.43336165261278	6.15980394101874	7.87114782724757	5.65058957600553	4.33567421976965	6.04192546151951	4.04648374548836	6.22100576586883	4.25988402867984	2.1936704481973	2.36230668012825	1.6112537302839	1.95884498863492	2.78442905510566	2.34965654961253	2.90483356839287	2.47702649252791	2.57131309329691	4.60529925818837	7.26988443360992
CNR2	2.66603135382015	2.552608632391	2.59689428089582	2.53928449497463	2.60719771955007	2.72627638478599	2.69560296880785	2.19693956344511	2.98963081344117	3.1112854881244	2.88678989221309	3.2073532858749	3.33992938465177	2.79508111325679	2.66119279870611	3.27099457143234	2.53771705897811	3.04640094012872	2.84023819649927	2.99913528504343	2.55904581293267	2.93915053687499	3.0641820856066	2.20466214841684	2.93159162102074	2.72083392831399	2.87069647236771	2.76553864267413	2.55930563135079	2.98567991816405	2.82158188670475	2.70858455827385	2.80903661488075	2.46384004551286	2.1417110660291	2.87911742085964	3.49347569804663	2.80767663170106	3.13484988853905	3.1582976349595	3.04314270857671	3.05652620362355	2.72257133427498	2.81101864944536	2.80573161086749	2.99073730940346	3.11623608896806	3.21123014459696	3.01168717505311
COMT	8.39903158062728	8.40030389881843	8.35325820407707	8.2811906345106	8.37293156468776	8.33511233855245	8.22923353727275	9.34077010268055	8.29318697047615	7.87593033636776	7.78441813020746	7.87138147151571	8.31604702189764	7.96542900689092	8.41491813117874	7.94303030997284	8.16840977722393	8.18124683097518	8.23381346927422	8.42601759181724	8.37650381579757	8.69687117867002	8.84741072478009	8.80882363535621	8.15803198817672	8.1398996188307	9.55855818008644	8.46508336809007	8.67055794245198	7.90804173322498	8.18289356294138	8.60506433919497	8.3489582005047	8.60922104878493	8.34906321769866	9.35113155211167	9.01574206000027	8.40877034517033	9.00529085534092	8.4711251543158	8.81611124845491	9.05766617766985	8.42905217235853	8.41125155403047	8.5600418594008	8.3203919720095	9.63920535293364	9.37686886530534	8.01675197208059
DRD2	5.81282830008474	5.96624318156423	6.10587658102336	6.01399591500878	5.89438613501289	6.00617256329949	6.106434253498	5.59313333203685	7.01852421637145	6.67150376689022	6.33671103742542	6.88716820383437	7.15402294279625	6.45812239103537	6.31716154828271	7.20812864419385	8.25779518871935	6.82615709538216	7.58487445620795	6.84299770501217	6.76221406039387	7.75907530839372	8.74859784205312	8.71839716405777	7.70348120277697	8.40385427065209	7.48324419676893	10.3683637549904	10.2975897040748	10.0141149080263	9.75522777780653	10.648376851589	7.567700283382	6.16025680465019	5.56776247799043	6.9129093054996	7.2578253061353	7.98970976089841	9.14499417704199	8.60336750921728	8.21998236143752	8.29988023024545	8.41058525762122	8.11965481598783	8.12878362945387	8.62082241012148	7.10559085846899	7.21091861420674	7.14284767965604
DRD4	6.81560378198282	6.96043079456119	6.87251069881368	7.11874758276884	6.86070217366353	6.8605802791985	6.88608773147713	7.22095583412028	7.40847031985243	6.01951190510147	5.81213842540152	6.12524052841333	6.53992003764865	6.50434656758306	6.70143949026668	6.36610639603336	6.62688997112946	6.54312731475562	6.92504492311437	6.61974535293424	6.71268932890645	7.12994355806271	6.90883973964909	7.53302801997937	6.66976106003839	7.11538911621142	7.39239829263976	7.23697489790539	7.24820198941945	6.95563105922367	7.08784971516659	7.32176588746086	7.0393887814558	7.03194331754055	8.15792607132583	8.65050978328138	7.30703941400653	6.62375522299591	6.94162823415805	7.13676964467359	6.97392190966411	6.99086739992079	6.74108698950714	6.75879892048392	6.91031672637636	6.70805947622707	7.48311894546972	7.44589970247655	6.58008255569767
EGFR	4.85995153311725	4.97460236140325	4.8592410697581	5.02777072100408	4.74244811517536	4.82615455741957	5.00434263663504	6.30557802904906	3.38162906753717	3.79894645640033	3.01025820582997	3.96686723526054	5.16906607947145	4.25366986012185	4.85512845745974	5.3652496947285	5.259839025559	5.72148921937477	5.75906407678412	5.6253298275069	5.3762714223706	6.00563376728241	5.77361402235247	5.80039609593674	5.00017249272635	5.05351212270679	6.15193483399812	5.98697189352397	5.8772430962314	5.73715511750405	5.8883264416446	5.9308471481764	4.53771475212579	6.5258302536818	7.18864092948899	5.96250961100425	5.42598482714603	5.41272052786328	5.5180437396596	5.14424632374621	5.01072055171785	5.14066853768478	5.29926617085445	5.33219075794183	5.36380419080697	5.23841935148943	4.98904342304824	5.40832682686923	5.88721535111441
FAAH	6.5923948245256	6.54420421876957	6.59057258822939	6.54463209242144	6.60352640106097	6.62868396460534	6.39948467162071	6.49548803281337	7.76533839946747	6.9296373618171	6.84982946549251	6.77384194740069	6.75963866757517	6.79297039788918	6.67412851483394	6.76258837093688	6.88393975344004	6.60962609073732	6.9060559748534	6.85873279191867	6.82606857543473	6.8263729785427	7.7751184965675	7.25715890194901	6.82529086374969	7.00513607908661	7.46189881450241	6.66093580202732	6.85615726560717	6.67677503748467	7.02106373330954	6.997963206674	6.92922818961773	6.91207040599101	6.03165348898863	6.34568670060421	7.59473030673978	6.33778056790724	6.88880861122286	6.96874142218666	6.73946621090002	7.12215690203303	6.83212472021516	6.91233660507553	6.938344767166	6.8700659189019	8.15340568735744	8.01957664136461	6.49455892086063
FDFT1	9.87629659434389	9.77145492834882	9.92677365505219	9.59982251265139	10.006349469748	9.85298653819778	9.70643804639919	10.0732412556121	9.16705103669366	9.32405082107993	9.58964823904681	9.8731423868095	9.71197651888498	9.21299441723224	9.8175655668948	9.34216094714633	9.50669664374184	9.0493417401271	8.95344471567037	8.92107495079628	9.89945790670329	8.8527100052609	9.8419567439905	8.87890327816581	9.88006333442359	8.93206827239102	9.69951214798897	8.80593358547655	8.93610772289833	8.53493387970838	8.69146040663356	9.01182056276276	10.5668260046538	9.1738653476816	8.31340139218694	8.64971817189086	10.1997976000113	9.20273849392452	10.1707218399666	9.84228260098319	9.46234386894375	9.75595443809989	9.50334664047302	9.6598032118453	9.50749383846339	9.75284686192813	10.6358935967827	10.4140641954075	9.17283678943199
GAL	6.4852586824034	5.61941483893847	5.12882219246237	4.41028464080509	6.35318260525331	5.36037051632628	5.74409334762343	3.52978439211326	2.88788674215165	4.19265273212265	7.78039996208369	7.66258802999226	8.09120593008788	7.26228157170856	4.49912229940471	3.01948925720192	5.77146222572356	3.86400082008698	4.1157110741917	3.22653528971575	2.77844287588887	3.59057949038447	5.81654390745402	4.67758026590237	6.45799162168588	3.64535191841727	2.76890710412552	3.88229875942252	3.60876498496162	3.76341502682568	2.59007602632244	4.21438541157099	8.38171357427666	2.98682937898345	2.81780935908411	6.11405027591907	2.71006689342969	6.77280903268127	10.3448258259569	7.81541757960495	8.16678793637534	6.80755309202986	9.13872312286232	9.36089508317393	7.37971524959373	8.74951204012641	7.7649105385501	6.11133320108718	7.66495373219812
GCC1	6.71250350065546	6.74639858966621	6.65664990394323	6.71241317667908	6.72596182507786	6.57184240969315	6.60483903648729	7.41411624438923	6.63527966272637	6.27856982971144	6.31191831124731	6.35887904632558	6.26242707861482	6.40472576950468	6.59740083020698	6.39404756849105	6.36738007745864	6.48948961183576	6.62846817841236	6.381266642958	6.5582282818036	6.60862826440763	7.01376719964012	6.91353011829139	6.5978147750915	6.59296230303894	7.3646576571309	6.62119945820085	6.73579112102283	6.44207155988065	6.58532565400554	6.75714297325882	6.70957018405163	6.43060494893739	6.35987166310987	6.24279689583383	7.14575304415867	6.39332178761405	7.29288836713265	6.61037483808041	6.74448968646037	6.90510198735798	6.50690276607837	6.62517532023967	6.67697617342387	6.52526937174426	7.32533951261083	7.15403799849888	6.37204723151421
HCRT	10.0169517616638	10.112215712304	10.0242446830467	10.1408623146939	9.91836100851649	9.91220142727987	10.1482018747944	10.166630675082	9.93813305893655	9.80367973947144	9.72155258981558	9.84198259176593	9.79674097882068	9.95883935881874	9.85102565861832	9.93838036035356	10.095679869121	10.0939179927925	10.1604171246843	10.1561989173674	10.1322090168254	9.99807950918785	10.1582956243211	10.0927612406245	9.8618660724796	10.1931390109769	9.98462923124839	10.3846728479815	10.2428265289551	10.5564455176908	10.0329469499776	10.3306579498812	10.295562713957	9.82818346326217	9.62675074785484	10.5607542324362	10.3147546702446	10.2365370282458	10.013028576616	10.2768318100676	10.2971622787838	10.2582673119997	10.305795251776	10.0273190479788	10.1374127003116	10.2335410094334	10.2348134611711	11.1667653186654	11.8256223880079
IL1B	3.89738189945824	3.68610018759557	4.51267387557484	3.43634536474954	4.46123913517091	4.70408447063256	3.63556708880179	3.6319995630779	3.59828175574463	3.24102626812948	3.22869892891392	3.16140105089283	3.45693128227131	4.42401390684543	4.90764300730997	4.86899379541708	3.7544535552408	3.7004629952858	3.26235753879052	4.19281176629428	4.94612051876144	4.27857020051361	3.82556437037119	4.01593072611222	3.9879142136501	3.82398136291022	4.78182017656266	3.94078573354771	3.83399607427017	3.33761922841641	2.77795220310827	3.29992150939762	3.46746358427554	4.03111255265163	4.96625794463799	5.10041368928124	4.78726519756104	3.99822720422848	3.92886775748654	2.83823659085045	3.88707462974822	3.80306096644865	3.63420483868988	3.35495463037152	4.01999478354805	3.58770956718805	4.84450869043	4.9493874785243	4.33629226529066
MAPK14	6.01037598836712	6.06434098734711	6.04836091312377	6.02209662832459	6.07289223189654	5.99010721395291	5.98830265626658	5.84524876487833	6.25189422101624	5.76738253670477	5.47212050840414	5.44917821160291	5.44199894453718	5.63215422693552	5.95516106594586	5.49133341610221	5.48682712680137	5.48380366188213	5.83372893602187	5.41226775896414	5.85915866934986	5.432510199355	6.00442414533799	5.47345812845435	4.94946604755419	5.37806891222229	5.72121782668141	5.50106284781771	5.68837780808533	5.42061941376979	5.73792093192981	5.69048121066696	5.90770360058573	5.17758042075779	5.18197142857812	4.85188860554001	5.51512151288231	5.12369609033097	5.44563336494908	5.32738220489936	5.4644569766312	5.36538478884746	5.14110991976569	5.1757278203174	5.61912687091224	5.05516405048691	5.59638275737704	5.66056481074567	5.45199017163227
NCAM1	5.79399743422537	5.7232673136459	5.85659984053225	5.62967704977907	6.00141226357676	5.8330668987497	5.69068374993392	6.18688785020006	5.9189814436182	5.57384094123302	5.0326692541449	5.93489298359636	5.92783397313706	5.86152666792496	5.99060322755148	6.08874748089679	5.70337712914994	5.90956097740517	5.29473534848098	5.93112668216764	5.82247615203562	5.7805473034229	6.041266784756	5.89420876114579	5.66937263655573	5.58087579491006	6.85772738089016	5.38892613346223	6.01125810977351	5.36514410971754	5.78849546381284	5.92550870718617	6.30856264763379	5.50536329376367	5.29240657634823	5.00401875390175	6.34485768167332	5.44736326210102	6.22308321388188	5.43605374600524	5.82959317892144	6.05273572101068	5.7122300204855	5.81086873119354	5.88864533406056	5.67064240723137	6.75714747199189	6.48575999276553	5.45986991978712
NRG1	4.98138704177474	4.83299269432799	4.5900420901881	4.61874198933873	4.84095545446692	4.74768303629378	4.81168262027064	3.94636335950829	3.07894574750035	3.4158816986782	3.78627998467071	3.69714729398248	4.10716307874967	4.62428034226459	4.30599278080469	5.01276189286923	4.62358140195162	4.84432795863542	4.31830290542088	5.00588350306808	5.33059098976763	4.31209305995544	6.46624259843606	4.27369661661139	6.6363784720061	4.16934400307464	4.62218073867271	3.71581354210126	3.6569720747444	3.63891618893757	3.68252051865234	4.04727221639232	5.17483333074966	4.45060915859954	4.10550885719886	3.23316013910112	2.83923843603573	4.95255883974212	5.32417230686001	6.12480054694762	5.06188709924855	4.94439339607757	4.88316308861309	5.24826223064724	5.63939376902019	4.82436120395323	4.61463181962458	5.23873031293766	4.85700940603539
PDYN	2.37471539333966	2.31868207537735	3.58704238682262	2.66719952417697	3.38753211358591	3.64797259164965	2.95163528132017	2.30556990500849	9.07729110754396	3.07235601993515	5.7995120721201	4.05617933592079	4.05580363432412	4.8137438524536	5.62899867030141	7.1473132406673	3.1954153495718	6.51278288371517	4.00224354335034	7.93396491510387	5.41103724900733	2.75886611195827	6.15663991100374	6.69447106954444	1.87540656873266	8.35960474952803	1.67861246673882	7.1618444592836	7.11293631704095	7.54914395594504	8.78915742584348	6.26316080263679	2.06079920906818	1.57477589983795	1.56055347754031	1.79952522417545	3.70125964639664	1.61525400934524	1.78823519674396	1.54078854351122	1.38217187412405	1.49618531533318	1.67213926585174	1.48236178422415	1.65174668544211	1.62469602733879	1.5480295754979	1.84400770523063	4.9455664236899
PENK	5.73575338734636	6.16292150757225	5.79255294477454	7.04503259184074	5.69756020881337	5.92508503119116	5.98525627581144	6.96004854204197	4.14319039496412	6.13059161518809	4.72358109924923	5.19062307652068	7.76428979391265	5.47252837387595	5.48261521195978	7.82477071171161	6.26301204210552	7.19985471973546	12.7536630940877	7.60285787026682	6.37507119009744	8.27665311107288	11.0610192760006	11.907221124323	8.20895999074987	10.7522723114609	6.24731097953748	12.7993309709436	12.9144038632316	12.3697792898218	12.6602487211916	12.9226304968907	6.08776699172971	4.71198142230449	7.81488693652907	5.87408150635537	3.31445561081267	3.03595645102041	5.08653741069829	3.07547185711024	1.788836397651	2.60571652081371	4.03553500006557	3.50468004933956	4.25841042724965	2.43978198781883	4.60596434334855	7.45159686129167	8.28487304122704
PTGS2	4.84347808681897	4.86845958388521	4.83227169052049	5.20130006453878	5.15880452436041	5.04069651539017	4.95725662137384	5.77369260341048	1.32563132390058	2.48268966526377	2.09697924314129	1.58338814611515	1.47429465131735	3.66697866773068	4.51978783531641	2.08824508032844	2.037125524572	3.60102537354625	2.40954461223938	3.01696273704419	3.47623797563856	2.1955181934466	3.0876156017941	2.10272880812272	2.15385474899856	3.95196098052062	2.26599239780748	2.74245315307784	2.58121859451054	2.20132789508148	1.80883958847352	2.32499008015065	6.65206875218408	1.95782895004548	3.74517945303038	2.89444928844751	2.08004027076902	2.13329359591769	2.50076950009063	1.8268202131848	1.92262629690715	1.69293627480852	1.83080271887746	3.32502544240668	1.77165010745876	2.78602613063592	2.0950458892903	1.91398443311811	2.22779313239907
RGS17	5.94270663161891	5.96676362982008	6.01681332396308	6.02329418729747	6.0201164729452	6.05363656097743	5.97316430729266	6.39067251917792	6.92510703622009	6.453901351597	6.70214115684094	6.83933155939026	7.18777163819577	6.57836155194188	6.17852961802073	7.18909421040791	7.28717852490037	7.17697367967523	6.89557242034155	6.8041436475046	6.91805489129313	7.23452160131621	7.18275969528321	7.09811546809261	7.28317202597926	6.4759771361943	5.39658087829714	6.66253333507858	6.7838407277373	6.76717871366878	7.01944973892883	6.57215940082753	5.90693297332769	6.82710369422316	7.90717332671889	5.05527940850047	6.28363084130979	6.53174644551397	7.24350833188775	6.12849219612362	5.89732000914518	5.81718845434362	6.61388497681059	6.3698779927597	6.34661262851621	6.39872676119922	6.53537428107431	6.45037396680987	6.68313606049193
SCARB1	11.4721504935787	11.5000189393305	11.5328823726958	11.6227844145577	11.4854736258173	11.4958298039243	11.5111381702076	12.0159189623547	12.3692280974736	12.1337126513538	11.9395392368494	11.9739302312956	12.1422315435196	11.7003172795104	11.5016792928651	11.2609223694818	11.8604471382511	11.671332239777	11.5941708202398	11.5882994324245	11.7793985806485	11.4927191618434	11.9392040398093	12.0278188254469	11.4310443491374	11.8556855537517	11.9198133635191	13.4021787854033	13.0364628448198	13.1009551370511	12.0148146215529	13.444434689036	11.7616048948723	11.1152928383915	10.6705061211096	10.7779813207032	11.7993256261558	11.5055840920153	11.9662050209591	11.7793497221989	11.596646742676	11.8580879775544	11.3760989490296	11.1476180676361	11.4110401431921	11.3399057188858	12.0150538257748	12.1535011932878	10.7241342624785
[truncated: 55 more columns]
