# Supplementary material for: A comparison of anatomic and cellular transcriptome structures across 40 human brain diseases
Source: PLoS Biol. 2023 Apr 20;21(4):e3002058. doi: 10.1371/journal.pbio.3002058 (PMC10118126; doi:10.1371/journal.pbio.3002058)
Supplement: S1 Data — (ZIP) [file pbio.3002058.s009.zip › Input/HBA_disease_region_matrices/parkinson_disease.csv]

	FL	PL	TL	OL	SIG	LIG	CgGp	CgGr	DG	CA1	CA2	CA3	CA4	S	PHG	ATZ	BLA	BMA	CeA	COMA	LA	SptN	SI	BST	DB	OlfT	GP	BCd	HCd	TCd	Acb	Pu	Cl	Hl	Hm	Pa	Sb	DTA	ILc	LGd	DTLd	DTLv	DTM	DTP	MG	ILr	R	ZI	AHA
ABCB1	5.01956593818829	5.02039788431149	4.87790548057137	5.08618172509919	5.00588688545907	4.91653309794912	4.90546330471419	5.94164623794782	4.23119086717243	5.37430787627241	4.76573206246526	4.89801855638131	5.01970829551991	4.96077835835857	4.79942071211247	4.23740303936235	4.81311101211714	4.60864282429711	3.80952365865723	4.63220936054528	5.26468204367865	4.72556045991561	5.64065524437063	4.1662247575704	4.89974918700437	4.41065066581284	5.67765465464179	5.40980772685047	5.35620646483213	5.19503930438483	4.3397643100125	5.4732669353631	4.74885615328979	5.55348534753157	4.79408760692109	4.44200652391919	6.10529607822025	5.57146986791842	6.10971363845541	5.90707407173204	5.53423726147448	5.81330683678252	5.23765235567324	4.66138069340677	5.36041468548401	4.97644724337507	5.63876702391786	5.70847639007498	4.87181560551949
AIF1	7.04394244019747	6.95392150270537	7.1480119526335	6.51661795732098	7.18012278735009	7.16510088982228	6.645535965326	5.66223999973546	5.08643450535724	7.2909500528536	6.3387913435645	6.41218766244085	6.91982209608555	7.20792523237399	7.50201148530171	7.633751143787	7.1348217062999	7.07677864953241	7.07628107010966	7.41229653333539	7.48403917305856	8.3590768470149	7.07634386234029	8.28660733927362	7.50118116538393	7.70917139563098	8.78839582608982	7.80363799642273	7.4183659262016	7.31902014462425	7.28533938914031	7.47886540793667	7.08209258892986	8.25088540471022	8.15038339966102	9.11998939253085	8.41620399019119	7.73484071849194	7.60964641454166	6.64520749615953	7.65479198936013	7.39312235187363	7.34118605658738	7.02703868805978	7.59467411594613	6.87097046768257	8.25504846113569	8.68614021625407	8.02157548041445
ANO3	9.20824465747954	8.90588165027808	9.3070524504135	8.12523790970492	9.43938153988276	9.02704213876352	9.06779697428422	9.82673920106404	10.8773392457993	9.81648679690825	8.61228308576355	8.92148232836933	8.78410886711902	10.2007548032324	9.27507854594072	8.81074524575369	9.94925664043107	10.0024463625584	9.88516830867013	9.58955666831673	11.137461728071	7.50566914902524	10.4700069740958	10.9202965238662	4.91315266275166	10.9807087370802	6.53683171858297	13.4902838522835	13.2723764782625	13.3384958312854	12.1000709591988	13.5433519340119	8.09028983938062	6.11039872871501	5.91220670477805	4.45349094401279	4.97909687802322	3.14636070637436	6.17602803774109	3.12758791119176	3.02154180462917	3.87972652890107	4.18877491439597	5.4796851023938	4.71615044998332	4.65624558682581	4.12462918342093	6.6991966296745	5.39210861001609
ATP13A2	8.68922507632563	8.65076485158101	8.5952031518843	8.47684815616388	8.65655505075962	8.60799987328696	8.56728403688706	8.65725112462013	8.05263267392225	8.14474106642156	8.76340077305544	8.65802734038595	8.52303742735142	8.61207836898438	8.51860732234555	7.66622877868457	7.97322690706444	7.98610729580718	8.20452134477118	8.28534911714714	8.23603992270069	8.06955034634335	8.61461154949518	8.45994232285311	9.18499843132466	7.99475258506392	7.90298149986781	7.77439939423035	7.74052152070436	7.66285584397322	7.94592186968023	7.63764795322461	8.16190787510969	7.73659462459866	7.54012940400549	6.76376040682852	8.9338526682227	8.7058369268105	9.23482121599702	9.5481658282153	9.24086721546909	9.26838623040556	9.04789557447199	9.20677026137888	9.0592709779776	9.13557074339517	8.53946074742465	8.55988987910743	8.02118161549664
ATP1A3	9.70121966059918	9.88166237326877	9.61380032423734	9.83935557458687	9.66772983094075	9.57328872032985	9.60684494598712	9.41218802827276	10.239678633039	9.39999900741391	10.2002355356754	9.98715623025286	9.88485200187837	9.35439894192611	9.32493916964918	8.7045802855761	9.20172546206288	8.92030869295179	8.6817760160276	8.86551754498838	9.1881543582718	8.87895524790805	9.06764772531607	8.8767387919599	8.92157942869226	8.79065856678181	8.96930585227577	8.97326816786869	9.09513043274935	8.66476153318657	8.88004061542251	9.08579049179336	9.15901817558507	8.73627940061742	8.35462389670747	7.33679780813461	9.84143173480572	9.3559062289937	9.64146617625646	10.2077603041978	9.5241460872818	9.85778021517797	9.45446604651305	9.3493672180543	9.80949265370836	9.14957064819959	9.12470130909693	9.01302569874551	8.16157658744347
ATP6AP2	11.4776906248694	11.5386233106434	11.5145365782316	11.5501843612074	11.508927593945	11.511863537752	11.5455012331797	11.6510441536884	11.7026331826328	12.103448739174	12.1501674782128	12.3233061532581	12.2470697554684	11.8342670253188	11.5613327157098	11.6339404993393	11.8102407975612	11.8151896496719	11.7095101441838	11.4903097402927	11.9255452435331	11.6522310605209	11.6749100132407	11.48394935905	11.5085819236295	11.2232830942097	11.5340042400914	11.2853115862037	11.3709334609622	11.2415623853965	11.5098726656179	11.3898411971676	12.1845239185858	11.3981711563701	10.9781359386416	11.2705901409521	12.0166606489129	11.7967922140574	12.0523333639372	12.2881927708797	11.8883137297704	12.1472241466689	11.9080170488339	11.9196790960827	12.1427337904199	11.7680674584424	11.8481683576932	11.8524736703846	11.2984457001775
ATXN2	10.6082160109825	10.6710559681016	10.625330948112	10.7617635071802	10.6399898801495	10.6296762480443	10.6221827454029	11.0122594113748	11.0397041643868	10.5192515918934	10.7654387336577	11.1088325912394	11.2808951137401	10.715004038185	10.6370872465065	10.5757346590644	11.1242185515475	10.9020727184897	10.8630961672082	10.8628569899159	11.0537868909916	11.1595601117263	10.9228934217671	11.2025652200473	10.7729340093837	10.6265131650766	11.1114414645559	10.5862449976604	10.581560422724	10.611479825536	10.4746302885225	10.7756098656063	11.3556047619903	10.9878925334187	10.9090504874494	11.1995078100937	11.4420735255891	10.922535010097	11.2354933072197	11.5454454675347	10.9991415097878	11.255670688659	10.8868075339404	10.7570277837802	10.938357611104	10.7305352691935	11.3919163518454	11.5937256346551	10.3679307523135
ATXN3	4.76448199351795	4.96209511958823	4.74441663771447	4.90007437097651	4.71386113118488	4.57359691086739	4.86047443525217	5.54860043276071	5.09859237248235	3.50948232243731	3.49620308037718	4.28442324934116	4.18086561058431	4.30039843710331	4.58235773572009	4.0814885183658	4.33724491113759	4.0850074989167	3.73653749900686	3.92186824907734	4.62600459555083	4.30983258338707	4.23465065237995	4.37770575657331	5.12822723240436	3.97128761847012	5.09314099119297	4.32121515102874	4.217730103981	4.25273453465461	4.18356761110792	4.28710238421014	4.94248609246767	4.95355563760432	4.69623109831784	3.47392789408795	5.33455283446331	4.25346120739086	5.28516145819555	5.09966376283872	4.63157824904214	4.68139846310932	4.38707800469629	4.94093244665277	4.79908690347731	4.54300046468991	4.97881051161437	4.93080018674045	4.80855029384955
BAG5	8.88479979224804	8.93855710636849	8.84864604897254	8.85218473112428	8.87823199634337	8.79848287231951	8.80593754098979	9.10440701299497	8.60480778361389	8.75996526481529	8.8014971425056	8.58047815302795	8.38897485748402	8.67120871269232	8.6530917480974	8.29514679265166	8.34375521253005	8.3489838034909	8.73749513982077	8.26443166072736	8.78021345712838	8.49882853399061	8.65974426680109	8.9112987200881	8.36445269282407	8.70140338739732	9.00312421868513	8.62778652063503	8.56779220426501	8.41657465754141	8.5225413092039	8.62611659947879	8.99225607786372	8.22446158902872	7.83351559439064	8.21045164566755	9.3224241718213	8.3393107495472	8.92834225202001	8.70854336890251	8.54827420431395	8.74397044523359	8.4332914551376	8.47794930828308	8.66690708633655	8.39493936969584	9.11138066009377	9.23640747414829	8.64123828427172
BDNF	7.08492148426165	6.92155724657781	7.34767607002269	6.90224003339793	7.64339058718419	7.42600136123792	7.14850031618572	6.81293160571936	10.5433897175341	6.76415797255719	7.79524886404942	9.14128298491199	8.73279395104809	6.76716222165827	7.35107619995825	6.8256207830038	8.02218474929144	7.56364126544528	3.85932267090165	7.49002785618871	7.57698657494743	4.29800348018565	3.95151617203883	3.95622078540397	4.72501642630418	4.62335975713885	2.92037498656225	2.05567888635349	2.08388750000606	2.59114981179303	2.19937375443976	2.11442041300859	8.80137646744876	2.57451656210581	2.23047790100525	3.70975262182955	6.27684036125387	5.63512669188702	6.45029740422377	3.41616025843105	5.21447211997639	4.68667265347812	6.11059793598185	6.02044551744931	4.81604530577565	7.3202959440045	3.34512192110955	4.10755301671868	5.47373040342099
BST1	3.10024796291544	3.07090808756329	3.04945859625241	3.06659966963734	2.84001617825629	3.05418110373305	2.97393415634141	3.08304425738699	2.85547068985819	3.66881485263878	3.20042202481562	3.29536288085192	3.41786998290208	3.30293494498097	3.06281680204922	3.17409741543991	3.46418844227308	3.83827450044324	3.57285573331138	3.29479500401892	3.53142770027606	3.56648312309387	3.65586593129885	3.44291115583407	3.18108808338822	3.53986429087012	3.74162810058471	3.24832107411237	3.59263863604022	3.40119727657098	3.2837963942127	3.34050381175825	3.40706450978	3.17397678426943	2.88256698185159	3.32387558773761	3.8122206190932	3.76131417938464	3.98526262611715	3.4841031441564	3.48057188443494	3.46195824859396	3.46338115461669	3.61585851808242	3.46996663627782	3.25357785275559	4.03157780173517	4.06369729791457	3.90724722525551
C19ORF12	10.1077120977599	10.0765423967431	10.1447432161246	9.98158505064314	10.28321016358	10.1211645297066	10.1273680605969	10.4342382621058	10.2357982352065	9.69615704574558	9.79366176879788	10.4673679558681	10.6968236130144	9.94910350258743	10.1529659301567	9.81471948053166	10.4737088038292	10.2250882616488	9.86221380919701	9.92275130090088	10.6977493442405	10.1674412835725	10.3512429932228	10.1172671927413	10.0761189093913	9.83037044377416	9.85413973947172	9.89180139549174	9.85706816879723	9.84074260054974	9.90584587504281	9.92584372921958	11.204640871035	9.74983084219903	9.76607143343264	9.20835934864951	10.302329078498	9.74385575722975	10.3447518955296	10.1403714527067	9.85928773052357	9.95777221396144	9.92425135890585	9.99455982557733	10.0585157153107	9.85145630895828	9.78003004012073	10.2477619177228	9.77026006182809
C9ORF72	6.30208820419161	6.44984045295824	6.23798140129663	6.55937341270088	6.20880968061887	6.16177428591519	6.37763832428493	6.32837683217964	6.19273649843946	5.84990022904754	5.81886890577985	6.10613443292782	6.23868296158406	6.34809491881244	6.20174672570841	6.18211154126847	6.02917330572768	6.20401741985313	6.38517599529191	6.15442864118856	6.1355400238312	6.65659697835008	6.59719856977159	6.38255373029362	6.66803324472383	6.2928262710829	6.81374824595844	5.82553667877549	5.90187940480762	5.82776429612352	5.98036917608587	6.00298458779595	6.20470607884854	6.47083339737955	6.77185708479051	7.98828712044612	7.40794149207763	6.47843105185544	6.77938457990967	7.04056706880491	6.5736910993468	6.79810895756783	6.58959413944236	6.64937252914536	6.86738903861406	6.38212187002855	6.99979773984845	7.11176854902794	6.79565787514559
CHCHD2	10.9133270118235	10.9379254074684	10.9251575050515	10.8730933542203	10.9394640761274	10.9001387439949	10.8466508726346	11.2777200182462	10.3902980394634	10.6968602718781	10.6111604069898	10.5516281759917	10.673500973296	10.662600753238	10.9158373080173	10.5235050904282	10.6238643352443	10.445914077402	10.6837386794803	10.4881738002389	10.9132591083059	10.681474869836	11.2438265529636	10.858433434688	10.6369428947214	10.6473492051457	11.1929726688823	10.9306437309192	10.9426899277545	10.6743873049074	10.7998714176162	10.9646775467216	10.906787783923	10.3483661731746	10.0606295742661	10.6654049232467	11.3906775077832	10.8905785148596	11.2263396444634	10.9772143700342	11.0672564111968	11.1347958127448	10.8828773199055	10.9177316909897	11.1463485887337	10.7967364498849	11.2297312051096	11.2837095624013	10.8516682235121
CP	2.48973721287028	2.379468163618	2.39501005703738	2.371207580371	2.35180570435728	2.62941753750771	2.64383975544011	1.65768517110173	1.92923774673457	2.19668960106083	2.54804209011632	2.92653652120858	2.49116874965609	2.07395201101498	2.70268459913238	2.37717427769826	2.12366062216044	2.6194082566736	2.86649684605703	3.20689972708118	2.41310811161944	2.96812911426973	2.49889723958884	3.10817630740867	3.37842445673522	3.05030274821647	4.28049362452946	4.12029585011521	3.41582605363135	2.70661719134741	2.47786751291152	3.31387737407293	2.17882695995013	4.26903894248477	5.84030426381721	8.7437720039955	3.42053216604316	2.48054765725361	2.60300970690028	2.89680146959757	2.50428546648146	2.3774510988879	2.38312502458947	3.00192403306178	2.30427929332437	2.04308084182357	3.59019067091794	3.62396814544397	4.1311594878234
CSF1R	10.123151380256	10.0417226810078	10.1776502839256	9.74427198196619	10.2800420366161	10.2493853377837	9.80356554857472	9.40346477091315	8.71943018871765	10.2580112030423	9.6792231928381	10.0299340640473	10.6045856447806	10.3731183806143	10.5265723110661	10.8520824694603	10.8952276250518	10.7280465331294	10.5794037950089	10.7468351094445	10.7965703182122	11.7643685709429	10.7900761387503	11.6795372912166	10.7062368255592	10.7506460037705	11.9584435546111	10.9956038462874	10.5895986956298	10.8162780574512	10.4794043516776	10.7734227454392	10.3293145075897	11.6286720121428	11.2837327626625	11.8332131295931	11.5517551464674	10.9532715973462	11.075481926719	10.2377629954029	11.0770383712938	10.6784689513253	10.7421428792943	10.3649095753484	10.8302302170772	10.1879080353906	11.2657001980114	11.9688107221802	11.1639619013629
CYP2D6	5.15739792425355	5.03987591888845	5.18228443840419	4.9871695144437	5.40699563662725	5.27276064691596	5.13468394879614	5.54024470007574	6.53308833280129	4.9947361503257	5.02705914457902	4.75337924750841	4.43365314067405	4.98418247048194	5.10616480094034	4.85190306126301	5.17593840318525	4.89765745135258	5.66551177941656	5.17352923052586	4.88045782046893	5.03283538213563	4.92403686476701	6.09587253180173	5.22380433738226	5.82390653416663	4.81816809909854	5.48762516368906	5.4856970336612	5.3705748383746	5.46197982571107	5.36871635081778	4.71619553094455	4.21501874381842	4.80489904550116	4.28104639272646	4.87369937828145	4.78360971273256	4.81969946687677	4.43121036405506	5.04112845498758	5.03523751124923	5.0265495899344	5.06563218489496	4.72778662417132	4.77158269358621	4.73664448199682	5.00395388133621	4.99681407238846
CYP2E1	6.6632222279136	6.729418998358	6.63188177997646	6.66693336120685	6.57099823375962	6.43374955040706	6.65535477419785	6.79531614293927	7.57842232966024	6.08860216311519	5.66032116555016	5.50723275818147	5.67925564762174	5.87644612511945	6.3887087105658	5.74245950165986	6.08980945124506	6.01411919501619	6.08386676229571	5.64544021946699	6.71331932585915	5.27895758947233	6.17104038248656	6.50657530132415	6.10952808236801	6.22889731854442	6.15613986432901	6.05348220395195	6.05805894608193	6.02540536472015	6.19201478137145	6.06431022277634	6.4742843922456	5.43716583527834	4.99181017118764	5.32326009330645	6.9217219084629	6.33466149839228	6.12188424589307	6.73564753983452	6.6129675494027	6.47862036982203	6.22163826097706	6.3254696237336	6.69005974192261	6.40701633812524	6.40962378354217	6.76784102075484	5.82015899086009
DCTN1	13.3726768572756	13.3841556061447	13.3769023214258	13.3793854822924	13.3765752950573	13.3653319730632	13.4019001126525	13.5393773261027	13.7680437253316	12.955273610447	13.2830313461969	13.3600403870294	13.269813190652	13.1151920975947	13.343006414347	12.5567047526947	13.0840986914988	12.8164621758399	12.6198182271962	12.658820786292	13.0742121550575	12.5066589164604	12.8772905336975	12.8920975414692	12.596689380889	12.553987278752	13.3903648237361	13.167953546757	13.2916205070759	13.015465423156	12.9185162421016	13.3123364891092	13.3405077273425	12.4453182813983	12.1417992087456	11.8382630709017	13.3824232980822	13.2152180585026	13.3443320040097	13.7062404537429	13.5354722813338	13.652523374012	13.2591882176853	13.2133655889868	13.401956758686	13.2532792209981	13.2526539009987	13.3183365125248	11.8362874050889
DDC	1.40844066350528	1.54847664732783	1.49855757433588	1.46332531282186	1.53091009839027	1.43976923653736	1.46750824338201	1.67899733720596	3.83497889595653	2.0037147180036	1.6899475260984	1.75118773825791	2.02505022895706	2.18986477222854	1.55052007627365	1.71634630771964	1.9747524087662	1.75587305210744	2.65699660890039	2.20444543701324	1.84748873261446	2.38317723096703	2.56902211325842	2.21893974119196	2.72288778681128	3.64166914436848	1.62333303145079	3.69152282301046	4.27048168343974	3.16086695337755	4.57348420820134	3.66918880290504	1.97280216148934	2.0906836844868	1.78828739759153	2.42559663548336	1.79428317926932	1.88662923409966	1.63609657566827	1.85973551758904	1.61336765323554	1.67764526489276	2.0557227475941	2.16949715457497	1.7578536688469	2.42080850739005	1.69572769903199	2.07918512155813	6.48801290184508
DDIT4	8.41721208060851	8.39649263963198	8.48869482597397	8.33358792112391	8.50034714805183	8.4764845849033	8.26636617372062	10.0693477560786	8.59760146512394	7.4216728621348	7.30217873063884	7.36902163844109	7.88865562661667	7.5474273327889	8.56555103712489	8.28864119200865	8.24586547106509	8.45577575266044	8.4864574098196	8.78559115581884	8.56641478784844	8.54648255494451	8.41303270763552	9.24910384505386	8.61139561548327	8.42847335708568	9.85121877148966	8.7676066927037	8.71186662101823	8.08055648034136	8.2319555891153	8.7003608603299	7.83408158279809	8.21071200678642	7.54038259339678	7.73762089449121	8.89402302509738	8.49019470976831	9.34931016488452	8.48648730300315	8.63316566517558	8.84630373840193	8.59626852788565	8.61017087825971	8.70651698281095	8.3671164339706	8.90208429636917	9.31338336988333	8.70699159893156
DNAJC6	10.2573218167054	10.3011084535442	10.3392590063528	10.2918168433798	10.3605654234641	10.2947824422386	10.3800644899585	9.94724571741466	10.85781307437	10.5468389735748	11.208050947416	11.443387733825	11.1572064793251	10.6101923373824	10.4875682160302	10.3587351434303	10.4309194008797	10.1746112236035	10.3366038773701	10.1868740097127	10.5463157032672	10.0135857434944	10.2540378145518	9.99077506275555	10.6170773188017	10.0232215249171	10.6115441116038	9.47823067216008	9.68880825996091	9.56491894169331	9.75980427485466	9.84466437845171	10.9382397154778	10.1970354357148	9.83608462915427	8.66754009347624	10.8697594171312	10.2646468758699	10.7787616785582	10.7458656385448	10.6111849022509	10.7638017476589	10.5627741711579	10.758452842271	10.81198929006	10.5203585885121	11.0296452738212	10.7715359385977	9.98283567358519
DRD1	4.53059187500932	4.7493694549133	4.61892111306102	4.78407259131323	4.72032082506745	4.96888935376847	4.73494107480873	4.84295102417191	1.34177641899677	4.47717367042071	2.23858735644572	3.30536145992993	2.92530176300095	3.09045510003414	3.98314061998845	4.85687307818566	5.80620322618357	4.18690108190882	4.63338324268672	2.66130215351918	5.2494903083515	4.01211994395116	6.15619941207156	6.83405313186008	2.79271237004879	8.04895931698002	2.09663286540533	8.36680807620861	8.02774708620114	8.4970028053797	8.14689527774204	8.16499927447526	5.22665223319813	1.89238787841194	2.46094389488865	4.21010459457319	1.87126185521794	1.91463899945809	2.03309083334281	1.73607232998636	1.55177892805044	1.71889137705574	1.79626622572623	1.642045254693	1.87351960156436	1.78295907566613	1.69404718501481	1.81153875334957	2.11889688320257
DRD2	5.81282830008474	5.96624318156423	6.10587658102336	6.01399591500878	5.89438613501289	6.00617256329949	6.106434253498	5.59313333203685	7.01852421637145	6.67150376689022	6.33671103742542	6.88716820383437	7.15402294279625	6.45812239103537	6.31716154828271	7.20812864419385	8.25779518871935	6.82615709538216	7.58487445620795	6.84299770501217	6.76221406039387	7.75907530839372	8.74859784205312	8.71839716405777	7.70348120277697	8.40385427065209	7.48324419676893	10.3683637549904	10.2975897040748	10.0141149080263	9.75522777780653	10.648376851589	7.567700283382	6.16025680465019	5.56776247799043	6.9129093054996	7.2578253061353	7.98970976089841	9.14499417704199	8.60336750921728	8.21998236143752	8.29988023024545	8.41058525762122	8.11965481598783	8.12878362945387	8.62082241012148	7.10559085846899	7.21091861420674	7.14284767965604
EDN1	7.56455925582	7.38405465546032	7.50352942223193	7.35862379751623	7.78107396037209	7.58760967111974	7.50491530709977	7.78039947481161	6.93086618641348	8.00051531721212	7.75500196535914	7.39321647263672	7.69192072676646	7.62388008435247	7.58819229155487	6.95133626459362	8.21744432349079	7.56015161570272	7.08852273777039	7.05786474296305	8.09104106525159	7.28257213740283	7.76881068964521	7.44962745592187	7.03720325634729	7.30716630458168	7.89619627125249	8.14130020633163	8.17287357944913	8.58590615454018	7.76531776828541	8.58677078384053	7.95789732111172	8.15594673332076	7.32955534970871	6.49155560149201	8.26679646002233	7.81446252978099	8.08999863168881	7.62969026211181	7.41688135807073	7.51006056736829	7.32387999347146	7.15148264441017	7.10834207332357	7.32284056444521	7.15839119175493	7.56702694513365	6.24354594563764
EIF4G1	7.73736230097903	7.72459335027571	7.75139956025688	7.54874353571336	7.81586952387467	7.73818077929181	7.56375743899344	8.25508263535975	7.36726903156377	7.56811301112363	7.55003747201448	7.45456386019317	7.50770419447823	7.38335705313336	7.69760441175	6.88386035012226	7.02869073435889	7.12489436097873	7.19645164831584	7.20141311346715	7.34868428906734	7.1163293333123	7.34725006924213	7.4477226467146	7.39412620577602	7.17359671905277	7.74325159009063	7.23388038958666	7.32055230521354	6.8737439359349	7.08584466515081	7.3120046708731	7.40503230247138	6.87175222529996	6.62461743750432	6.62333144213994	7.61558879437529	7.51879210042595	8.12561626709364	7.68607177226882	7.86666137809906	7.91172951464949	7.67344193824522	7.75051139291475	7.68522064109733	7.67493505019277	7.59272207206208	7.58628050271096	6.79723990493166
EPHB4	4.06496983345815	4.09077828840971	4.0077774626685	4.04326353224824	4.25398293569016	4.16990403555117	3.87265999399616	3.83233313318996	3.44312020444876	2.82447971213748	2.81421998713033	2.96308556979487	2.93992973287011	3.03536885527793	3.79335870526581	2.70921569706815	2.96396942715422	3.42966879552238	2.96918915573479	3.06797735053562	2.9247873724256	3.56911584478119	2.9006052319914	3.25442673866377	2.66903486210039	2.81047531211325	3.21036907040714	3.29833526628827	3.41181481413492	3.20875527487856	3.14695411500071	3.27877079720047	3.1348989806823	3.32212811638083	3.0035965790954	3.96184548907509	2.95798956913538	2.7536820334344	3.0232745971982	2.84584776414342	2.67601990872175	2.80707338909288	2.50324601022541	2.4097679837876	2.71189121968284	2.38972585630186	3.33096579350392	3.33294267617361	1.80499171036264
FBP1	3.43628170270025	3.03774918091052	3.41785573129154	2.92382615318562	3.98257322706883	3.71044862456788	2.98625549628303	3.21897820582698	2.99856153649493	3.02928531101245	3.24990032525676	4.52728581209368	4.88193377010309	3.58518201442139	3.89561424915931	4.87101978847662	3.96656819022433	3.72577171741566	3.50416521789012	3.61337614074538	3.65366653426233	5.04488884348006	4.39832598398709	4.23601717651729	3.8165695700707	3.59946434593737	4.24488893067729	3.35585772875877	3.20987671209108	2.95711019868633	3.67214103049345	3.00394097969691	4.73097216163062	4.24100423168001	4.05607746899913	4.13088939859817	3.81528303566875	3.03273920805945	3.62117300918686	4.65644998481781	3.26694218842761	3.28281393287858	3.16692030786341	2.86238892638291	3.25783727445584	2.92481722631813	4.07200160642286	4.42716271005621	4.12027465118362
FBXO7	7.20642656648461	7.24014463485926	7.17345434831894	7.13214150483274	7.13869361592966	6.9750897352008	6.99045818197316	7.64047821050448	6.87068370535115	7.02625685096553	6.88717307550562	6.75321405592826	6.98573233824951	7.02445162946778	7.15514029278198	6.73706296044188	6.88363859823529	6.8010281604928	7.13540712799259	6.93780319522286	7.19732684975809	7.32373963170034	7.66908657013972	7.09851880180825	7.22068425705569	7.20283013722241	8.64879634421795	7.28900793877636	7.41272686170849	6.87643502852065	6.91334649880066	7.44449778747723	7.58389295940204	7.30320027118762	6.77190310408076	6.76581945261762	8.40980946818065	7.51613361360756	7.90755451846308	7.4676754819714	7.82576358489808	8.13247946438983	7.49199483314868	7.29628383247492	7.73806529333577	7.33330043612884	8.91357924142487	8.59765201906438	7.29375743182748
FTL	10.7703696660314	10.7781952246575	10.8804394091871	10.5753710414189	10.8819306559773	10.7945327913668	10.6131185715166	11.4521641342167	9.28403511114786	10.4774164146105	9.36130795852723	9.37380675775371	9.83476882507306	10.213312826264	10.970747577231	10.5077491445848	10.6833319146854	10.6208565955158	10.7636326863479	10.5970390066623	10.9800922766198	10.6424174636078	10.9658129671079	11.1531970243863	10.1570506506709	10.7170028441682	12.1213649635019	11.236416751037	11.3919965633777	10.7887953398297	10.8812344032392	11.3344733013768	10.6802873548434	10.7593462173277	10.7404268799862	11.0521679184989	11.2239250210584	10.5370832704942	11.1103539321773	10.3001042118001	10.8309600227895	10.9548838594732	10.4568352562847	10.5288492761323	10.5655364899177	10.2688117445206	11.5272955777788	11.5931322988586	10.0469796495543
GAK	8.8966776127425	8.93297369038332	8.94688586831357	8.91468046372427	8.99672447542813	8.93540011766471	8.8530006914651	9.09689269619383	9.42944041062796	8.3911531017573	8.64052901104035	8.79390960900024	8.67792136762131	8.5553922624444	8.8655719483435	8.20202597887629	8.64786733534664	8.24856394566159	8.71689838313037	8.35970951370745	8.62093618086794	8.37863251218744	8.6348481145212	8.91607413494607	8.50586439777964	8.62140021413847	8.79326681129155	8.75283878914498	8.74434557119624	8.47766143091143	8.65027100684605	8.73272384495225	8.99380315557805	7.93169886362901	7.97299715201067	7.97766701733152	8.91750300080507	8.4094136590338	8.92679912577588	9.10656535418779	8.87390816599871	8.87654270058627	8.63264158726116	8.78177373357917	8.76563066802192	8.72097025950321	8.53642405070996	8.614280622976	8.00142065079467
GBA	7.54912986243441	7.43032858014036	7.52556361418206	7.24287089101256	7.6512375446976	7.50907044067715	7.404967580793	7.68735553882816	7.21164371662967	7.33952532469529	7.4077533556053	7.27909560485567	7.05479361864912	7.25859811327447	7.50882150150026	6.73288411416759	6.78635421867216	6.74279860328505	7.10024501515956	6.79742056395502	7.4057524311747	6.56322220762932	7.27338966241774	7.30599746127271	7.35937867501863	7.06175870120618	7.63549830427595	7.05427606222039	7.12748931715068	6.63972272332357	7.0304944794833	7.02297972913294	7.58958500858963	5.88137467869646	6.11304210215941	7.16229903254148	7.55444760054546	7.09800654737532	7.78741927327527	7.07833918716165	7.4371997446746	7.61176791961915	7.35449383671582	7.59467572809077	7.42334072764774	7.42795592222814	7.57782519603833	7.56969912585325	6.80359642799474
GCH1	2.30713452514125	2.19251624810551	2.2282357705453	2.1325376289482	2.24239720580495	2.44951515478713	2.14391087368493	2.77376131285391	3.30372058089878	2.40734122181715	2.04039196024564	2.31807397491765	2.61460171265616	3.05251848572324	2.10420881304547	2.37400890397323	2.32803594424692	2.87539759660451	4.01311070726543	2.52548077937063	2.56399805225752	2.49046886829131	3.7265889172557	3.08353977954714	4.16912577984206	3.1204802812771	2.35365926735015	2.58392670593811	2.85736673856623	2.75996334865214	2.86846822741637	2.67922136844018	2.73866319879388	3.10592410676467	3.54125250542944	2.98327143557986	3.80856079074686	2.53294722158629	2.44475292315675	2.23412507177313	2.2956252300446	2.12427074936596	2.8320853971821	2.47415169551407	2.47271051083098	2.08671104258568	2.64669769543335	3.698890237431	4.81112843123331
GDNF	1.58866488883405	1.61605386908675	1.6411315085251	1.55874497506739	1.7232607848104	1.62065920482496	1.77064002319323	1.12795863033915	1.49706297646095	1.62847529820606	2.49494085295943	2.46915431124748	2.71415654665451	1.80193328290808	1.51657602402655	1.62864458588184	1.77986998293582	1.76952789871406	2.17853725733887	2.03404443520703	1.86319468541483	1.68266417075841	3.23954697128134	3.21247369236204	1.86962919419277	2.39289909525971	2.9781983554097	2.12198839342615	2.4763477622064	1.85474026595596	2.85594856169235	2.45317299355715	1.73137453287167	1.30612323306857	1.82438497450817	1.46925956306804	1.94389903169487	4.92363231931822	3.3297176921396	1.8760946120182	4.93920124748858	5.39217556966111	4.7471290529155	3.63404443886879	4.6724849477511	4.32605984546865	2.53420492457918	2.32331455058786	1.37971937736907
GFAP	8.59318233481501	8.47861006597167	8.4219375651151	8.1994665446212	8.70994627166383	8.8491104385904	8.4298346562213	9.33898096879293	8.17563400872877	7.54452354762677	7.4772965117222	8.33182338735117	10.4175188430034	7.19182834694511	9.19370614219203	8.54267451736469	8.79456864530216	9.20489291958604	8.90288150027109	10.3054227246572	8.42122513917796	10.6748737529816	10.2867968320501	10.3209566413911	10.9896687259575	9.13653537532283	11.7030973081352	9.02975600998644	8.96579208302611	8.34232335234413	8.54399315679638	8.77077830482971	8.77000873788332	11.5445851504923	11.5205141481193	12.4370339720894	9.88923248423336	9.50254139006614	10.5188099725116	9.92127240382035	9.50491465565513	9.60200583657528	9.98186032058504	10.0568028990651	9.83822619954148	9.86407637564412	10.2988929103189	10.8637276628092	10.3374574467904
GNAL	6.97287336178372	7.07861621309848	7.11716574493794	7.07767260886603	6.9901520221104	7.05236233203913	7.14425656845397	7.63084944107087	9.5665413515081	7.99918717682816	5.48313801806268	6.30335697974087	8.04452859548107	7.65981020147024	7.58253291071498	8.19598188304559	9.00599510417437	8.52261467856678	8.78129269628748	8.84041692116795	8.76215629043058	8.65459044623327	9.169176680085	9.49141592028643	8.14945951658609	9.4610654607178	7.35088268833919	9.95389748737226	9.8268076903182	9.98670146867035	10.0252080405574	10.017643010106	6.59075529283495	7.05049402856849	6.72053974989572	6.26110847993268	8.62393373410826	8.21540551118373	8.16640804686561	9.53752559913801	8.48114570150643	8.44731851257066	8.41523657134967	8.42178747994796	8.98399702163944	8.22309920071312	7.49472246795189	7.4357487870512	7.54055387842011
GPX1	13.5782293058512	13.6507573478029	13.5960361147804	13.6322915595829	13.5855930118321	13.6025682472664	13.5881303743537	13.7304620636383	12.9704028353375	12.7742376661923	12.2350468389788	12.8868106501871	13.1982388116705	13.2910240802488	13.5064955734945	13.2210429092897	13.1304866911042	13.019552720537	13.010665773509	13.2166322573357	13.042195786842	13.5962051275928	13.4590146996053	13.7192340929504	13.4285965611616	13.1462470374412	13.5699819759084	12.9043838887346	12.8259322011459	12.6369319067298	13.0166320174592	12.7232546740183	13.5236913559693	13.6481817901865	13.4740573418257	13.7880374674495	13.932850662377	13.0493931198622	14.0067121148097	13.4449525831354	13.244468589848	12.8122174926853	13.2268867927906	13.1907948113704	13.0755413109566	12.9532283399714	13.6257550133875	13.8601623591366	13.4922001556749
GRN	11.4712279325582	11.4335493545652	11.4481589971551	11.4329085617859	11.5156943227486	11.4355517712438	11.5174053558687	11.4439919347708	11.4979280448844	11.78746641637	11.774998259912	11.9373332162802	12.5035491754704	11.9934828765002	11.6681852137056	12.2695149393583	12.2471752747594	12.2292647175677	12.2832389021945	12.1229555557964	11.9861236798031	12.2526469020656	12.2912775710002	12.279921070068	12.362193833385	12.1378762381997	12.322748065557	12.0910777047067	11.9283400235956	12.3361483761679	11.9946349907527	12.212573819575	12.3950478651202	12.3841597971181	11.8732812319124	12.1361843893971	12.8276623684663	12.4930612028198	12.3623416871336	12.3572147514252	12.3713597399388	12.56261316628	12.4633939373697	12.182880602676	12.7755512219359	12.2522997599632	12.4467910564179	12.5268059596471	11.9855751743612
GSTA4	9.72200822777012	9.75764228844776	9.77600906457483	9.6291769096536	9.8064301566573	9.71943279473355	9.62909815175254	9.85234493347141	9.28162277497864	9.12804280163634	8.83290520757157	8.86448008383797	8.93018790479642	9.6732277515746	9.64547306849312	9.11145918347132	8.97450619494649	9.01963788682857	9.33385396279809	9.06993641320639	9.41208119288358	9.30339712091205	9.50975539527804	9.74160950668529	9.20518584214398	9.52755968332184	9.21027287663242	9.2497105547076	9.26369052681691	8.89024677740588	9.41209509720817	9.07091232479427	9.51743276066553	8.36197472527212	8.83810208227808	8.75212202973378	9.4881704932194	9.20338249685536	9.61570290231058	9.28954301369529	9.57044848035416	9.44739179279617	9.4366173709814	9.45306075182052	9.60399585226373	9.3133485438505	9.28695383910025	9.56655938125808	9.70458687793534
GSTM1	7.4775294446757	7.49538454654271	7.60161448093273	7.36337739015498	7.5431539835323	7.65169571896377	7.58143957555156	8.09225996476878	7.37386575229412	7.30332290940568	7.11371889788757	7.0909078302633	7.897016575344	7.4657600425493	7.75895980291657	8.35944188917186	8.42137430270764	8.3425754529047	8.63599562390757	8.4827511424245	8.19970768862273	8.81481683280444	8.49464283567778	8.82140574624601	8.03512374176809	8.5363036701841	8.00881726298537	8.41247470581753	8.39207498551767	8.44518597127551	8.7313840749473	8.32873015324966	7.6832012756324	8.15972984709657	8.6028418580031	9.36646442084539	7.3145015065289	6.87447191909227	7.8890658602764	6.57955391889306	6.85183505377436	6.69987714012228	7.08324121316334	7.33951998242677	7.01617315177306	7.11980036015475	7.52472765554576	7.84225393318327	8.32068670072653
GSTP1	12.9029017574895	12.8987561459546	12.9112980476901	12.8716330309276	12.9759676466752	12.987892634668	12.8528453249903	13.6720560534616	12.2953052900747	12.4949160667866	12.5024363534615	12.5855740110803	13.0343726386072	12.731564283525	12.9508967231366	13.0611972467346	13.0415597434197	12.9302886752355	13.2421617016512	13.1182082208135	13.0688033292821	13.7107318378298	13.6678812987955	13.7640532097438	13.1105718711103	12.9838381872817	14.1320044182672	13.1472199172596	13.2474430306568	12.8071765994957	13.0344922886891	13.2810866860533	13.421802144018	13.5452836364521	13.8483704527515	14.3904716044885	13.9473712484085	13.2466205149843	13.9123488322446	13.9231531867359	13.4164261646298	13.6734441874685	13.2931806336543	13.470840726003	13.5695763174007	13.2011815283366	13.9347706565597	14.2484706788499	13.5430285744918
HGF	5.40472372474467	5.14735328032531	5.16264755553564	4.51572783433827	5.73051125385672	5.48422085003309	5.32310659469197	6.10418245059568	6.23209645903482	4.33669024108876	6.6547364383681	5.50542086413833	5.51375079872993	4.65750541330585	5.18404870642837	3.50740273287766	2.5971563121771	3.43689674369994	3.4471986227748	4.33924093995843	5.57476650482855	3.24486255185662	3.78967504796151	4.37204590561867	2.64919979200771	5.78875512809909	2.44123435607945	2.40248949743333	2.46103793386005	2.10939918618769	4.21585609600307	2.09920362030101	4.3530853004518	2.88256528423228	2.6502121598686	4.31849722301445	2.0877332601558	2.14416105950056	2.07446110767523	1.87046532823162	1.9999522554192	1.78464944929257	2.51452697510042	1.73147343140618	2.26036978509995	1.87385614022134	2.66949849379719	1.8139588030442	4.38282889105259
HLA-DRA	5.93927803538907	5.85427411501624	5.92768637765688	5.47009700807956	6.01511441632495	6.07551970694378	5.56545358994823	5.63986820365373	4.01828683551202	5.60238120977489	5.00249123641466	4.88096463785672	5.30374230902768	5.81953036152958	6.46060031106505	6.27173902711693	5.65929548323256	5.57978790522644	5.31041712132202	6.46293726063715	5.80474548748795	6.95030698255075	6.50917230803408	7.3042822800619	6.74281098423652	6.6189166211181	7.97351737308908	7.2593112023699	6.78303316705817	6.39729670259031	5.81371648031969	6.42016944001762	5.66410818803918	7.91121848021207	7.77576214660289	9.31873736601126	7.57706694372461	6.53756692370307	6.51422670241484	5.91674961213957	6.42978336006198	6.31496003747835	6.15716779601826	5.8757081102617	6.27846564580033	5.8804714770008	7.76046091512379	7.59984673837527	7.70043392381741
HLA-DRB5	6.75745248752675	6.74785804137182	6.71357838664874	6.53093970692941	6.76592363172349	6.8260098595597	6.49878233273546	6.82804775679	5.68534662454562	6.18900711637876	5.8537625046437	5.91780430973067	6.1912759974434	6.76648162763197	7.05760870087966	6.70913012208404	6.30103283315293	6.44550083821413	6.24448649117201	6.9416779306304	6.75198893177458	7.60026099474784	7.21479324224433	7.5768905139728	7.12769765709235	6.83890822740056	8.1216092416077	7.35189905657458	7.09122367650563	6.75975300894634	6.39507716082706	6.90732021168327	6.74250752888359	8.14702626785573	7.95575495349017	9.05586847478025	8.00015883933097	6.88580868141667	6.92269140885646	6.78657859820191	6.99380055071913	6.87263342615985	6.64576419666537	6.51313127563165	6.86236064687981	6.54641209135819	7.82050912582066	8.04606436336635	7.59468449687139
HMOX1	6.35922994410776	6.37401199686339	6.40082799333717	6.10316039540456	6.57313029655698	6.31078182338188	6.24025129453708	7.09692794601859	7.06527269308242	6.33850465745247	5.80755992974835	6.49519537621109	7.1446711643192	6.2380078335808	6.81522976220174	6.17057041295595	6.84587526311158	6.42023250266413	6.0790616851412	6.29825643485194	6.60275979141414	7.00074102390132	7.26414885460615	7.19480516223825	6.38667037448522	6.40642797486185	8.43725049010561	6.55288097580046	6.96258226343312	6.06383290909892	6.39277490902626	6.8775681757466	7.04754265292238	6.63405341815546	6.48700883092387	7.27406785859811	8.38489171314582	6.86431327893582	7.7498694104367	7.09844908180163	7.1312382778137	7.57945033066693	7.20424619462711	6.99162992389197	6.89732083852035	7.1579521288092	7.99126784283341	8.17936859299014	5.96873115322984
HSPA1A	8.04133076396955	8.01335618755403	7.91944033982524	8.06908529080313	8.07289208153341	8.04620560514718	8.04061413907364	8.87756252442934	7.91481156747632	6.95669593066872	7.37249570809943	7.71476435615565	7.93238081124869	7.61824094920406	8.03231201748066	7.29430219981996	7.37659932602377	7.39913815782694	7.66675477436662	8.029665002561	7.65003348154368	8.51920480953231	8.26980020358063	8.62922159733644	7.82928761408485	8.09858009663584	9.51896033505403	8.50854885538986	8.60421624360363	7.74295086767954	7.84497128604111	8.58569201531696	8.19380180853339	8.62566564778617	8.81988591459775	8.96168997349661	9.28230367375436	8.40351925236721	8.97475824682176	8.45994674410505	8.62877334648485	9.01171367398747	8.31511101976714	8.26347346165899	8.71128369710624	8.19544827371808	9.8487477990816	9.60130823079987	7.82049567982201
HSPA9	8.57063689632278	8.5973832010265	8.56199405174798	8.43042104244657	8.57928731015888	8.47717825710734	8.57790774161406	8.95804449961244	7.74944593020107	8.2679455371964	8.33482952698622	8.34272883680715	8.10855003922468	8.28864743004086	8.50015341323129	7.88539329523617	7.737837546131	7.83743987021322	7.89730320744541	7.67450867751596	8.03737116501718	8.11146015462444	8.47003538160288	8.13854661663615	8.48988273909421	7.94355543931773	8.91460150967032	8.37496482481003	8.3128997112339	7.93630542037819	8.07899239111006	8.26279959235045	8.41346506974475	7.95601919297014	7.68904516937738	8.36544741364647	9.13820597618566	8.56526493098618	9.12108575588859	8.86781210641957	8.81679088640384	8.98762482673839	8.71782582829472	8.75411496822877	8.90789833838444	8.79920224217846	8.93873579677949	8.61942177181795	8.54456722071609
HTRA2	8.08135873968563	8.12012909107845	8.03933147400253	8.01550592721326	8.10590667694162	7.98218223560981	7.95479968884554	8.37408719408102	7.57433187844165	7.86168912491742	7.65163240296349	7.54041737928272	7.94771982543763	7.83377199367899	7.9355086299493	7.35318342727619	7.41626510218827	7.36720580458024	7.34552274168528	7.21878252282005	7.6758723596698	7.53159253641174	8.13978524881271	7.45951043918053	7.70508853660269	7.32460294000427	8.02581971729715	7.34877574009658	7.4966942933746	6.9919919215149	7.24486881280939	7.38022862835572	7.92570692480442	7.01838658243008	7.40068406522486	7.43549877123262	8.415281594099	7.81895294282054	8.25025160775188	7.99465735508544	8.19625037795597	8.16585105285909	8.15335733871268	8.05313536914769	8.17970950062462	8.00418235901918	8.18977127374743	8.0089869847133	7.3073067932632
HTT	9.61906832979163	9.70431174132259	9.70355614847118	9.74270364251819	9.72127393677241	9.64238752402661	9.57417123984463	10.080372241733	10.1009721611133	9.80499666954313	9.3986438320745	9.63457473304659	9.54168898638172	9.24998313015105	9.60416412149238	8.94026893168686	9.39483181644201	9.3092633600056	9.03660531847145	9.02294307234669	9.75669647758849	8.86450870529775	8.8064007933886	9.40472851978135	8.72674405424214	9.26208634600532	8.73724554598217	9.3434483875898	9.22772416643711	9.28436082544486	8.92743199737887	9.43616779531351	9.45613612410616	8.44207154872231	8.27814680890203	7.56248529383406	8.88307359181569	9.1401073152585	9.13188123553575	9.76220973739361	9.46007391778943	9.39418819093411	9.26205700232692	9.15545924073004	9.2344604413022	9.08960926909291	8.8121175429948	9.03396085438379	7.87441802781878
IGF1R	9.07029696668167	9.15755085730744	9.02723076115237	9.40824712658281	9.04452482309133	9.0929213522224	9.15097729987359	9.82725504683643	9.8653978775119	9.01227492959068	9.50759831292237	9.7495595531629	9.78815989648028	9.22116332502655	9.11928192107161	9.47333529858085	9.81213975705759	9.60502988652282	9.19475978691328	9.57007277878827	9.34395306636962	9.58274029692534	9.33880058205456	9.98975852582699	9.08350861645943	9.64642168717043	9.42435450119578	9.55416600023906	9.43497334922865	9.53914072257952	9.49643449244799	9.69366506538102	9.66625759128743	9.19623413008529	9.41381117427163	9.89157941335235	9.742301707622	9.37985786253068	9.56380738056977	10.1753115987251	9.22277659450482	9.67431588354699	9.18498434149412	9.02460196116716	9.43200589968421	9.15725502233842	9.37953799249926	9.74150577074708	8.78161214702074
IGF2	9.33307475064711	9.38581173665136	9.24230899817554	9.33070909052635	9.31552386761571	9.42898902692372	9.53452818956912	10.1337920893901	7.86646526899769	9.5933377351185	9.15186567519639	9.16660348857458	9.37892418845605	9.320345611937	9.41146763225402	8.96554310273428	9.54122773587384	9.04001844691081	8.52414402580993	9.43465827106502	9.14383590149374	10.0704946869817	10.1975684454798	9.27441379772724	9.57793821253169	9.24213006119251	10.9325165789669	10.5254353147502	10.1676279122372	10.2121985295236	9.68126208674003	10.4700271851227	9.92574978735351	10.5349023705218	10.6177687407315	10.2422392921509	10.9628661949991	10.1467684419027	10.404384033633	10.2595570019373	9.95196381162194	10.1553099522763	9.92027540276902	9.70463882984144	9.93784641827565	9.83939523868415	10.6956596582194	11.0107366526804	9.65627276708529
IGF2R	7.00524794832261	7.06485835803116	7.06333712081082	7.05473080357494	7.11242659895129	6.99046725723548	7.08415707922608	7.68760797884732	7.64770195344364	7.00424494430223	7.46331798832054	7.56532418580952	7.41728472111714	6.65198713177005	7.03953207512159	6.56876720742097	6.53410717192699	6.76690940667074	6.34896155340159	6.68122602389943	6.68648383972219	6.5971810513876	6.78572326478633	6.70763699054758	7.18312017536118	6.19045082955947	7.84768552398056	6.80111404123836	6.93940816275349	6.36650806402091	6.68862666888389	6.86662283539365	6.85311601555195	6.67543547741221	5.98056379403699	7.04799055371594	7.41040055289591	6.62612942922969	7.20913373044076	7.26257982174935	6.85381991351152	7.11466714167612	6.74488876527892	6.82724464224606	6.85873067038523	6.85261230369721	7.50685127911384	7.25060151087934	6.66819890488172
INS	2.70764759940017	2.75002902893069	2.63156901132967	2.72802137064665	2.63283997002689	2.75104389823981	2.93240250936664	1.20052506574214	3.36425112638896	2.69257849760719	2.81096558256051	2.75373334223469	2.84063865544007	2.95990609060197	2.72064688373031	2.9078944574694	2.52178850172616	2.68939526889383	2.42469489906638	2.63220939924745	3.35057307504233	2.73199253263704	3.48617606674753	2.12336443610943	2.87813411302411	2.48929850859549	2.89651665742843	2.7170179364033	2.61136828533737	2.93124015488809	2.65085500191126	2.78821900571384	2.8775658305408	2.69528288445175	2.3562458541257	3.35050567047916	2.96407187346088	2.9990570226728	3.19181636765551	3.04943599645602	2.89554329532638	3.23342418589906	2.92346978414853	2.44071996608905	3.00048975543335	2.91727881307244	3.23181611060426	3.10361857884976	2.77188670147236
INSR	5.37211862972628	5.4662949452436	5.40997664977694	5.64114764713797	5.40965066517539	5.38683068445302	5.39061462119166	6.01564540724523	5.87921569786233	4.93374321095754	4.82841462135223	4.7131365588285	4.77603337272369	5.31884308223833	5.26905445861744	5.10503868531524	5.44662164465348	5.56753448353047	5.74279587099993	5.08056624478708	5.61656900082862	5.53786503591605	6.00526715619033	5.86498879397381	5.65848260196481	5.29983673985829	6.29501214314494	5.03465021271801	5.14336821129326	4.91127880295948	5.10606012887197	5.33394763608855	6.13758417043873	5.16268165804733	5.29598668762185	4.93613765267398	6.55236115964968	5.54820276758098	6.37331375599268	6.35722067019181	5.81373136697973	5.97330384485001	5.55395972265488	5.48856669728884	5.64823441355046	5.71324109681884	6.50601227782006	6.46616832371295	5.28080251856874
IPPK	6.90421248734843	6.95066385136844	6.92967840251512	6.98697730456842	7.06387931284552	6.95359077807737	6.97654068855686	7.76156563775304	8.46160164162532	7.25752310963345	7.40966312189881	7.45088048120211	7.44468075636428	6.98006341094148	6.87231139735897	6.89498511461508	6.89586922966278	6.88965930942233	6.83230145372579	6.63086424671144	7.25906275894313	7.10417579712198	6.776617124316	7.01628582736896	6.6588408056061	6.98298051647561	7.15770984949099	7.2342025432935	7.10571544025459	6.97182262876412	7.17003749358803	7.14818381457177	7.31290801005225	6.69788585740216	6.75044413974164	6.36234968517388	7.27848488599308	7.17213078788264	7.2516491780836	7.26619509953962	7.32824729241916	7.47413578070221	7.15608303780286	7.31410696159562	7.41769509690576	7.32632346751787	7.2402423954167	7.16248830122738	6.91100124555204
JPH3	10.4313687201816	10.5811694658333	10.5484642480256	10.7819504498435	10.5227814932521	10.5142582147575	10.6740945948685	11.1771941224238	11.3169469028742	11.4775778418948	11.4648085786232	11.510258392833	11.5204123747913	10.7196498541933	10.6262931790997	10.3576951013847	10.9773583577344	10.7386224706438	10.4907701710507	10.5357094225088	11.1415833258402	10.1572023245654	10.2660523252828	10.7724581157194	9.8920834098934	10.4074777961196	9.03378167557809	10.804821521714	10.7171637438211	10.8491672446843	10.4602611258411	11.0544442577261	11.0511154451719	9.25685735950978	9.31361525030716	8.08165828548201	9.75348133676115	9.90761076820844	10.414729347119	10.4491648298805	9.93293440496476	9.96624125381548	9.99174601376723	9.99652609267372	10.2248216525449	9.67921680478314	8.61653173364501	9.79754518200667	9.09645781473693
KCNJ4	7.18144626879249	7.31120995108908	7.21098980456509	6.99817116719352	7.16052779695837	7.22154046518551	7.1189524322308	7.33789420514874	7.50354625043295	5.82339211264619	6.03037579916195	4.59681294008134	4.25255614198044	6.27757672444138	6.95180376444278	4.07476728493235	5.26177241062	5.57006610211908	5.36988617271926	5.49479673104437	5.99868531428948	3.04305381145729	3.92647533539804	5.6178841966559	3.57354819803848	7.32984559445771	2.26272188338968	6.83856851400783	6.57564550079126	6.32367019196844	6.63232667900375	6.30500022595449	4.98544691981754	2.60468094145896	1.86982605394878	2.62886800549326	3.58507802215192	2.24946185850713	1.89880027814348	2.30930736929732	1.82946592664326	1.95913420400072	2.11084924356909	3.1404803553493	2.13393158955411	2.07476337411777	3.50067887449189	2.16118112589367	2.29694449913344
LRRK2	6.52804637682661	6.71779067345352	6.60032543443784	6.98240679388207	6.53106711559689	6.5740385730538	6.65038359697024	7.13251262931527	5.39244869282319	6.15073011805945	5.80456684851872	5.79869621178499	6.04457519791147	6.2481200062313	6.47812116737617	6.41107834015149	6.36105607375644	6.5627895044197	6.42030728515051	6.51119663762564	6.69539378405551	6.57276013002857	6.56249346744697	6.8426309172981	5.73437486681457	6.34087634466225	6.40336029285676	6.75745110399523	6.59344737063201	6.97418150848332	6.51444350689086	6.80163102712044	6.67890974585239	6.46292045381302	5.51399263308529	6.43698976472994	6.55075030144435	6.44744342988405	6.86091848693055	6.33898881700236	6.52569746302537	6.27620499203861	6.45811906320098	6.28542898741712	6.5683602481021	6.07681965975169	6.06705342058002	6.21601268287499	6.01494627892087
LYST	7.40823480743783	7.59729022307364	7.47472040829628	7.62780327566875	7.44948649762744	7.38649969330246	7.48773280378391	8.218101973169	8.45028522359615	6.69977711398729	6.86658288723013	7.51429445996498	7.42706847773565	7.14704612715386	7.22721554961444	7.35524772433302	7.30188398946616	7.17659074764373	7.41918132815207	7.22538035971361	7.60913348663276	7.30930472960671	7.4622545296862	7.79028743005518	7.12353986012189	7.45354170066174	7.25263227753894	7.61583158308837	7.5660684660114	7.58228626523303	7.6174526101493	7.51600090409423	7.5895975821484	7.08017425044636	7.11214030962735	6.90610271423622	7.64680791072321	7.20484619777293	7.31497775064066	6.99839743098333	7.28487760607357	7.27906008335035	7.28536859963184	7.28396627610836	7.45905462576316	7.03571864112037	7.30756251436864	7.54528019533004	7.60853641343891
MAG	7.59372766405881	7.58729663425268	7.51136616109063	7.59550203089901	7.3989765577187	7.23495871444939	7.2831298932269	8.58811863561871	5.45640136979778	6.61956064847237	6.22772354899788	6.33538718669969	6.71996265024873	7.09079404625319	7.40393106405937	6.55076171050331	7.79942269402286	7.33780187843307	6.8604875289624	7.01826915050808	7.57739819239887	7.62232432339659	8.15911641998631	7.03948949259071	7.73773045995772	6.87235736078232	10.2755389620042	7.82399904334752	8.42054608908954	7.1367846705748	6.74494138495015	8.48654729320841	8.57999595999382	8.15420989289563	6.7530027727731	6.59326745836403	9.60118659250273	8.1446961492185	9.03158692588925	8.34052133509672	8.66311208004143	9.5026226045396	7.9411392911388	7.86536546385257	8.121372291735	8.00279822942849	10.4447515426467	10.1059621543789	7.13057304553468
MAOA	7.58106342811335	7.55141721373337	7.65188506107778	7.52091054170425	7.71509713640158	7.73138453307741	7.63010525463133	8.25902955953109	7.41518760590406	8.70381594673903	8.39759416118321	7.87600608856222	7.85791384003195	7.98646727719288	7.89375288157786	8.85365924824049	8.32501691506378	8.51474655204176	8.69716429690049	8.68736155015877	8.38569915056645	8.50754937534294	8.7418491229663	8.73624312123428	7.60909885512907	7.92985347841678	8.97001193519561	7.63061759299466	7.74797136109582	7.83004425583062	8.01626711440681	7.90550165564593	7.63533342287583	8.85495282964873	9.39879542759872	7.97030736594158	8.56785355646038	8.44090845451741	8.61746768415929	8.11747553159938	8.65933538675559	8.43045536170231	8.45104832719451	8.63030796811334	8.57565569340345	8.25826986651369	7.69521025110429	8.32202604536312	8.80259732967829
MAOB	6.44196832694592	6.26707612387033	6.40210569966431	6.03274266378124	6.56657213588361	6.49169134498893	6.48831839511461	6.87392205548413	8.12872289598304	6.87064443452981	6.64124728179343	6.15081235666082	6.70295676312708	7.04987601426098	6.6983698146819	7.40862790059736	7.06279981741378	7.20682272332947	7.40421778200048	7.37715712592388	7.08141770705447	6.73580204712508	7.70993670398739	7.6530037668596	7.64454540913054	7.43257954217909	7.41359767634971	7.14679718869663	7.11344745594168	7.2265478286221	7.81323473887461	6.90483230382272	6.37725302160938	7.87706732412665	8.4228760440541	9.68779883959454	8.17993187741102	7.05537318208434	7.63629476807299	6.50641994889322	6.81280788496807	6.87234915088903	7.36032412392883	7.78629286112037	7.44588437775773	7.4493114363541	6.91472703070701	7.60784802732683	8.27029904438765
MAP3K5	8.87428109098283	8.89543036640098	8.96401501522104	9.04931076483739	9.04908501171547	8.98704035797432	8.90412458581809	9.8989798277148	9.05868099139929	8.68492705937973	8.67133980614833	9.54660911625831	9.50993379616368	8.40368279996497	9.04271837438835	9.48253193254543	9.12769341572136	9.6203550849857	9.03786206089312	9.32287048835581	9.47992604151099	8.56964925767845	9.16878477414604	9.52702621637752	7.54655362608874	9.09398722606099	9.09507662296209	9.40277557849713	9.52395145726203	9.38352283538705	9.6846805900573	9.42532740818557	8.78592768298985	8.00453022122891	8.06103229493934	8.9115313797963	7.66802830147154	8.5956520788173	8.44716708998252	7.68896395039352	8.59795501098688	8.30303242054928	8.60704142707271	8.30942337791865	8.51381000285956	8.30373452612564	8.66940966074543	8.51572473718361	9.0255917784038
MAPT	11.6955011943811	11.9443959647829	12.0113439472073	11.6975731933095	12.1106897648205	11.6711692901216	11.906594590333	13.0382141796046	11.3950497186351	9.97316200893948	10.5401230871281	10.9203021930624	10.5523771407833	10.0455384566854	11.8378893957889	9.27792384700956	10.2644295428512	9.70389160883334	9.53488570122566	9.88775602120283	10.6012123868721	9.77856201879274	10.1107854264413	10.3286525739015	9.89254181313991	9.71649004611194	11.4921924523013	10.3421153342258	11.0253635803009	9.05572153673833	10.1696530129292	10.8678056325687	10.9813084357029	8.72356701971659	7.86321889586652	7.59320899005377	10.7443357426245	10.0170995311994	10.7468323400041	10.8334182336457	10.6996866990709	11.1070708686294	10.5606416320192	10.4877609103483	10.2306491587291	10.3103128139908	10.3327602654977	10.6913627881457	8.52389056607108
MTA1	6.07458083370196	6.08765353292542	6.08796163023117	6.12578471504504	6.07855995134947	6.11414753909145	5.93254695928838	6.52201734101602	6.52840899513116	5.82699442881487	5.76203413763415	5.88061139193402	6.07517286725437	5.82319129271746	6.02271828270398	5.49314203610704	5.8004268986819	6.01925420674906	5.7475161328096	5.97634241974193	6.10287581057054	6.01954587385064	6.07191531710499	6.28992564415719	5.48932498187972	5.98132696512601	5.98757240290025	5.96871955982717	6.09206384850755	5.81285594116083	5.79422861763758	6.08882322710041	6.11755806553771	4.88251736921123	5.5317508893922	5.64376766455797	5.7643599694203	5.78719650178717	6.14020355180856	6.16352764853949	6.05890638599528	6.05450322791963	5.96228016980233	5.99701901010006	5.88845159909183	5.66809072938773	6.3308489607558	6.26724476866179	5.0330653480457
NGF	2.74223180833372	2.7350806970295	2.73964510339175	2.79987530313866	2.60181797955062	2.73708631206051	2.78507583565691	2.79881937338947	3.21092305883281	3.20267952504525	3.56188326236727	3.3102962112421	3.48879076182477	3.09150230571314	2.87477240438674	3.5075921322787	3.02958144120757	3.58920649228031	2.72353815777442	3.24799674516193	3.45112071931457	3.31836860334944	2.94234320203355	3.39162737354452	3.40389328272763	3.16777054752729	3.05020251053354	3.11618418321846	2.7012380302034	3.34455293794484	2.94649436719456	2.89816941075236	3.18443515860384	3.53522839054365	3.55791010621064	3.29437992373957	3.04726476435606	3.53846853126851	3.59754114666956	3.3889397908312	3.00385722649527	3.20946103169156	3.14863257759869	3.68842367046404	3.60331434942561	3.5824031049565	3.26157642422202	3.37550369754022	3.77127347779643
NOS1	4.33492640544869	4.31079165330354	4.25337436623523	4.20776922526328	4.3011351606172	4.19189916999841	4.4151017741569	4.39825900969629	3.87869427299531	5.2025108221944	5.05114871517848	4.66081455932789	4.89602977211392	4.61729036912844	4.72343311001787	6.11390524725052	5.56685086223621	5.60869889254572	5.49912716674091	6.85247483033914	5.33533892538492	5.05367345712635	6.27934553016739	5.98068613166848	5.55846977139441	6.47719105495891	5.28779341172014	6.84011848592987	6.54814995997383	7.20435495818827	6.06773610382055	6.86619034382231	4.53871815008142	3.62277502928381	4.84499330691598	2.14348997440345	8.69942333479066	3.67565939065029	3.63402397602207	3.28377369141047	3.6233389654447	3.43561329467674	3.24103678290663	2.85444677457112	4.27999634312728	3.22804354377059	4.49111754015658	5.27509005722426	3.33104372737484
NQO1	5.34619065255557	5.35369844501684	5.46104536476406	5.03001322896572	5.34518710970804	5.28253051959209	5.07621292535141	6.15684230861159	3.59928913775332	5.3261327898701	3.81925021746401	3.88508638233883	4.38971363288813	4.92097916534649	5.34399270247621	5.09044089330852	5.33081733781137	5.11556097884797	5.05083856867219	5.20682441923506	5.54092370350999	4.86842646032748	6.28775683821616	5.30317898252715	5.07134243024489	5.45776315389294	6.69056058101718	7.22187243101272	6.70387320171008	6.61760618376385	5.2837403822685	6.94139000118505	4.78447162872059	5.09213877586828	5.48225854725976	5.79865351079837	6.78657311178527	5.8119977237498	6.51063803920107	6.1776325276937	6.0104147554948	6.36341890502175	5.75120750153564	5.72185403027962	6.22296660201091	5.45608480619652	6.5027047462671	6.39248591848114	5.62937141820427
NR4A2	6.13220952620252	5.9471187014155	6.16030518241597	6.00730630992387	7.05879887222745	6.90622127299463	6.1045334083775	6.16060926542731	4.96002442298505	6.28529814501304	6.57292975756659	6.57062293500887	6.64735420270262	7.30298906243458	6.67494340357293	6.13771427404199	5.56965179263512	5.59727077129893	4.69670927138665	6.07918574348699	5.39831145329154	6.19486314756677	5.51941393431222	5.7171838411809	5.10919607862776	5.99472215043081	5.49201828302983	5.5114255950404	5.19787744396684	5.1591709827072	5.10937490008778	5.40083687702446	10.3478211541223	8.03709115544523	7.47669722785158	6.47966992820638	6.10759212403702	5.63083320695794	5.61353162903777	5.31488042115378	5.31512494692676	5.38904237228645	5.21261819805677	5.2016795598867	5.39075304299188	5.07270323555604	5.78282994702589	5.94578739144546	5.37144861572091
OPA3	8.28432214222106	8.43426805857208	8.33974369614428	8.4204685611077	8.30626625478073	8.2364615845834	8.40110113194731	9.02930649021183	7.88710350092334	8.20904111933989	8.55043713706624	8.60818327103724	8.67833405949825	8.12453538891132	8.31754166998054	7.59328683610312	8.3426000109018	7.93845000172373	7.64537697388148	7.72339508178074	8.08771324581069	7.91270735171995	8.22676295017557	8.1160320065543	8.17448311186475	7.79965774279664	8.63562360880166	8.30894046917511	8.30409672915754	8.08513616209415	8.10292292583108	8.41534378273548	8.50487236510529	8.17501821313108	8.17801290185999	7.52470669370474	8.67685264196875	8.57282431598938	8.64227032838274	9.31608103332246	8.8231091230045	8.93465007027314	8.65993308434307	8.51859617120511	8.81065280746463	8.64607183044978	8.44588427755539	8.54362447933552	7.37705734575006
PANK2	8.5848232801921	8.62278339222894	8.64198467116415	8.60150981732079	8.61900807751069	8.59285656550236	8.53921209510271	8.88900371132892	9.21597137491876	9.1568942595903	8.94577192430229	9.09934281664548	9.20246959261088	8.72613192265996	8.7116940649679	8.63596028148117	8.78431088126068	8.73577187323459	8.46422207150812	8.47030075283333	8.99991120608364	8.56248136557791	8.67017800790275	8.62393526448885	8.17223881835595	8.45477505646238	8.4451330283948	8.28251346400453	8.23090462217474	8.24096747539694	8.33118278435439	8.32485642991084	8.83398909186326	8.22254307846518	8.01457245773553	8.29395660268289	8.45943612476181	8.62731998092958	8.72999091770629	8.91828807639902	8.66829605863086	8.74900531880852	8.68826782457025	8.58567487325667	8.94479990804918	8.41999679482677	8.37911375337505	8.55857259785584	8.16802420107235
PARK7	12.8525376295004	12.9089113200618	12.8786660302068	12.8331541704378	12.8914454869658	12.8434511714711	12.801503476431	12.9691775177205	12.4366093986218	12.712365505276	12.565243798672	12.3897130461172	12.3897790198883	12.5667839014934	12.8459877014245	12.4091518019101	12.3381161119612	12.3218263580175	12.4619654283614	12.3938870473423	12.8205407003771	12.6323964441662	13.0187564517233	12.8362014152447	12.4592546134097	12.6531221663953	13.21859374757	12.8436158161387	12.8869677665265	12.4984980201839	12.7619726383137	12.763917592663	12.663685642176	12.3741925089491	12.1696311465402	12.6192671563731	13.0041092629806	12.428146504275	12.8746463330418	12.6814829581912	12.7051943464885	12.8968837135439	12.541531564825	12.6099620120001	12.8939599228539	12.4243602552438	12.9632534979231	13.1775744963714	12.5807144879035
PINK1	10.0900132352976	10.0967762476779	10.0363517850322	9.92098370549683	10.0578552924083	9.97159682665301	9.97309239665896	9.58025228083388	9.07990209127026	9.41712986011094	9.2244493926183	9.35551903248647	9.3874795555271	9.69618815024773	9.96130718089789	9.04488494932192	9.42206527239551	9.30856895939321	9.25409419235582	9.331907836807	9.78642174519731	9.03885724866246	9.57882289324	9.16538407018173	9.40044785690228	9.13562184589409	9.67372783251308	9.4596930599444	9.54904718258637	9.17080023777707	9.27748495817774	9.4712464729644	9.86415912424644	8.76732638576184	8.25807978744794	8.35919781029668	9.79480175227024	9.42714353810184	10.4339331164774	9.95159038857201	9.77484688973117	9.87820225734205	9.6379676219232	9.72390125520305	9.80803691057663	9.78659583909826	9.49865184346599	9.56052320537881	8.52145773386082
PLA2G6	7.57467319293532	7.60754977684016	7.55936327034323	7.62858249021152	7.52134019527816	7.5209178358474	7.59520256163625	7.63887502318814	7.89864023732095	7.47640107467767	7.58278557776324	7.76155208671057	7.71267994045699	7.59787338058123	7.46895824413296	7.23063607345432	7.77257074988658	7.7206387565261	7.57062685994454	7.56941045358515	7.78890897011133	7.4708955284251	7.78657547923842	7.46510947193798	7.54406566098666	7.42976595322085	7.94051458233931	7.79933282221863	7.75413398700066	7.93513075043946	7.51766252690047	7.76292267156302	7.75578572237382	7.43946517351728	7.03297727376558	7.83524331333616	8.06566215263937	7.82648636802791	8.0615805606719	8.14017983528229	7.92091756407253	8.07774790192479	7.8271358797467	7.62025488695445	7.78075588000647	7.78571254456835	8.34188717691649	8.35639336391062	7.58585896540985
PRKRA	8.95721675944414	9.03192492106443	8.9763566935152	8.99195111422115	9.00650278895999	8.92126421509722	8.94102113286453	9.24587673227638	8.5552607952727	8.75647784829902	8.67087635817488	8.66196229050361	8.77380763434983	8.95513480913838	9.04371395288466	8.37988103369334	8.49325305716587	8.52720508279741	8.70831464289875	8.56696285191438	9.03665800404846	8.89888528440425	8.81306537757988	8.85822194105433	8.60315123789571	8.73408380945442	9.36042731386146	8.8341844477816	8.75251149553309	8.53758679923674	8.63223147850626	8.71760742497941	9.04037066765357	8.41318117579489	8.10522428852655	8.78637074549189	9.32866877937589	8.93508960440645	9.20016118970566	9.19011349290258	9.26944585180859	9.40300049068919	9.11798857112656	9.14574387773152	9.39093535355268	8.93694295421863	9.51164669281919	9.35850937741377	8.93412733045747
RAB39B	8.37811147665302	8.36252713590568	8.39531344511711	8.3345544330832	8.44252428105681	8.32839618165414	8.3187155073086	8.28113362053156	8.75572611732747	8.79577665394028	8.57855965096998	8.49516603225609	8.4679767172536	8.50706556419894	8.37367822324301	8.12921813399058	8.35158328055607	8.23436389262855	8.23050145426059	8.09870219894451	8.60232647127785	8.07983692758001	8.36510292551693	8.41556359029444	8.18138258029435	8.28636766461337	8.10286611635626	8.07723562063821	8.06448190910534	8.09590701019389	8.1773147086227	8.16202277451283	8.74857296690815	7.68726465668418	7.55443219612503	7.19556249448038	8.70718611809562	8.42770392660904	8.62847789149571	8.78953506715375	8.59931889884046	8.6109881283365	8.48367216573446	8.58368991787727	8.6279277244602	8.42443937494895	8.450081563708	8.5206899041017	7.81806779198478
RPL14	13.566161103199	13.616959127309	13.5892637088623	13.6838109255084	13.5822200364855	13.6731000943417	13.6359243319711	13.7832056109291	13.4601547581771	13.3475447490585	13.1680120122984	13.3066821851205	13.5816592987605	13.4759766597149	13.7041610601967	13.7042721459292	13.8309174957387	13.5628646484196	13.6344444947467	13.6266877390316	13.7456682203583	13.7090636643771	13.94207951005	14.0963279488064	13.3033728919773	13.7969586534634	14.241204826218	14.0901607108276	14.0499844163346	13.9180601640463	13.9874012475452	14.0698590875278	13.6205846944674	13.4068314878095	13.3007512834262	13.4939924691085	13.8018035210957	13.3700210874016	13.7424305443109	13.6067727925757	13.33380276799	13.4576187763213	13.4252441839684	13.3607509469986	13.5548470655925	13.2351775468284	13.6894397209113	14.0385864708016	12.9084274558305
RPL23A	14.0164309842821	14.0695839272291	14.056296490226	14.0248996576741	14.028392024596	14.0326595669676	14.0133646115179	14.5576595501309	13.3703902799914	13.7029191157043	12.9706977367958	13.065294786323	13.5436059799734	13.7485156275783	14.2418166993662	14.0984843924853	14.0339382818268	13.9244733681914	14.1172122691809	14.0215072453981	14.0898157107192	14.3726772432326	14.8152723444891	14.3216093700099	13.7131317116717	14.0570738957691	15.5659321579086	14.5500500176772	14.6935799699235	14.1412057567529	14.4741438997125	14.6517346154012	14.1428980636938	14.295387025233	13.8676296628985	14.2359215507145	14.4848245417816	13.9680986963462	14.2889231117	13.647570083434	14.1047356132492	14.1993285014989	13.8630792260501	13.7984756736925	14.1865685027934	13.653219938849	14.7290256297462	14.9280184168783	14.1359650880947
RPL6	12.7737928276795	12.8013181944395	12.7906775824927	12.7614767208285	12.7928772451771	12.8491685415111	12.8198906106262	12.83082919276	12.6578389350125	12.7675338238548	12.4637033336922	12.5797107597908	12.856239938208	12.777543371779	12.9755516435881	13.1499588983967	13.1421993371821	13.0615972781122	12.9853553311893	12.9319782152954	13.1283392756098	13.152671573073	13.3807854502705	13.1204787207694	12.6247612350703	12.8812161214534	13.6189540446036	13.2807626649047	13.1780035837259	13.0606884529469	13.1555578972166	13.2046184854521	13.1591762548665	12.8039456848257	12.6758504212783	13.1601278512899	13.176914941706	12.6458573607377	13.0662195517775	12.4611177106309	12.6787479540822	12.7391227771957	12.6909113634954	12.6990849859324	12.8962576202255	12.6196003768737	13.2824786819783	13.5566382387663	13.182589678957
RPS8	12.6489089844214	12.7055846063012	12.7035124438339	12.6236874937217	12.67679595277	12.7034508643453	12.6346519633864	12.6913221898924	12.4312553610734	12.1599594902101	11.6953747865995	11.8936342355344	12.1032149781151	12.3509544544997	12.8132688939768	12.5400808098713	12.5914091474043	12.299968711294	12.6181007325404	12.5773883792228	12.7620539624126	12.7742697609181	13.1665810530569	12.9667615980737	12.2488878710886	12.7447682004538	13.734547646149	12.9611793830762	13.0177624750871	12.6391734948315	12.8866901784925	12.9849299179672	12.7157052474363	12.4801678360894	12.2838811587189	12.7475145069185	12.9307691646238	12.3576816257313	12.836844136117	12.2624048763162	12.5512038738397	12.6343314696161	12.4027163767523	12.3753224788626	12.6102711982481	12.2789585393818	13.1906239538593	13.452512900421	12.6037062542714
SGCE	8.34908111424083	8.36330995283838	8.27345335328313	8.27783520016066	8.34672466311915	8.20838436917736	8.18074081743411	9.21078977166645	8.43760638984614	7.4761355205721	7.17005939743901	7.71910045020164	7.99690244571022	7.87244022891629	8.27761187767449	8.09459712409167	8.02771647460934	8.01190462248072	8.26555975356943	8.18381508372958	8.40810747465472	8.76568040511241	8.8916305098112	8.69263173785161	8.03726224813289	8.36173205299581	9.40805114845622	8.57113857339771	8.76697308560213	8.04158664692121	8.51639152300784	8.69338467230795	8.28612795557796	8.34854165151969	8.57728300813047	8.73986125398861	8.87538363703243	8.36922431015631	9.0346067508598	8.32361529015581	8.69676618379967	8.81459281070112	8.36200014168629	8.3697251883168	8.6196340210462	8.28165069247161	9.57858422997331	9.37571163733644	8.48040139627601
SLC18A2	1.83071171300263	1.90863137998669	1.84996716798772	1.89321173802357	1.8564164406123	1.7819573183843	2.19073265663262	1.3985476113708	4.63820146897585	2.15366882127123	3.97168388451799	4.55552245086136	3.91414024350745	2.14906527611687	1.85570989351121	2.60267150445942	2.31121336966907	2.4777204409123	3.51786295701318	2.94415216015124	1.85766190293025	3.42451789097375	3.81074308280386	2.42231353388437	3.94063937287659	2.20056254907708	2.05597414825705	1.95030839597704	1.89343682135615	2.24912032790576	2.1344171680185	1.90695563704191	1.74698203727331	2.29346116775735	2.57624876189878	3.2048609177658	2.60609714922058	4.69932811121866	2.18450648933451	2.13077249165554	4.6716677050459	2.82697713672505	3.7105643550039	3.20520716030778	3.34850139729484	2.56897805540892	2.09383709005886	3.55539939661054	6.54902397096902
SLC30A10	6.20686047519898	6.0358757826744	6.2905041243893	5.88864305249395	6.49522730594954	6.41712241077399	6.19102619085562	6.72094515826241	6.75409401056289	6.07279993502537	5.45832726481157	5.77239839099659	6.26449139608489	6.35769554532936	6.6005453084509	6.94949686532397	6.68533383238026	6.79777758172437	6.96273919632134	6.96867658569438	6.68100203374337	7.09028407250759	7.13592488168211	7.08795427578033	6.65347429075336	6.67128207815503	6.91931059221594	6.31885410233882	6.48636783545253	6.18732416462006	7.01711689870525	6.49881613269667	6.51423080639118	6.66316519202508	6.48589791524163	6.20440318891334	7.52142094465265	6.06762728784312	7.2762396358546	6.07505398763552	5.93072398053782	6.01596406740857	6.19763163042581	6.81125986578469	6.19881234412477	6.41601745710404	6.07594629951117	6.82031106350605	7.01864021174286
SLC39A14	8.0653678351163	8.21694044097461	7.93848473859464	8.33048894205193	7.90981833820874	7.77785033090363	8.0445642872366	8.1890282354093	8.40825407943776	6.62142374908805	7.01740757127063	7.18737411301013	7.27743139156262	7.21403749323947	7.44960501211793	6.49017554883286	6.53764086035257	6.88180186693283	6.91548690158818	6.70409148082649	7.63290844493567	6.99574213357687	7.51954612459036	7.34681861640831	6.98951797367321	6.89441774373639	7.45303612351444	7.08519351294108	6.90584722535608	6.68674880518187	6.85834661947635	6.73753838558159	7.38525227555478	6.90006228793872	6.62105365812466	7.32567272378472	7.98800324178528	7.7293365954476	7.91363679223121	8.5117423016065	8.20630599395424	8.29510558516769	7.91131757591877	7.86427200724379	8.1704455530483	7.67858444941341	7.53187467236815	7.72259900179416	7.2196037988752
SLC41A1	8.10466748363741	8.18013190627856	8.10489930432092	8.12810422172441	8.09534128563608	8.05369403750033	8.11841831793731	9.23238065691806	7.55444808866827	7.98362344493728	8.12638334436105	8.03207764435755	8.13276871512073	7.77234833086291	8.1473223250224	7.76738201293966	8.09872788682025	7.95375555197182	8.03038908932231	7.76683040442059	8.18205638834399	8.41470376064758	8.38199099188402	8.24835403922164	7.84335987694208	7.74962929088796	8.94704923316701	8.31010331005943	8.28625877896083	7.97588118622399	8.07162906342451	8.3627708812665	8.05617941314711	7.92770879963008	8.30035072244283	9.63655763745305	8.5880459068775	8.47615120654508	8.49922607347139	8.62771827680142	8.76903907884751	8.70677125841108	8.43406111983767	8.225808989856	8.71858474650206	8.09621643838727	8.5193293343825	8.47663324607369	7.53504123463293
SLC6A3	6.16160323373274	6.19637383102289	6.17915591516904	6.16157423382757	6.20568022672259	6.0651983071135	6.31228563826438	6.27443635946999	5.97487582959762	6.19050362771986	5.96959205319276	6.17272656231112	6.17389727230388	6.10569528994561	6.1626428813022	6.04494150642669	6.28699576383214	6.32259709343673	6.29922484123803	6.02827566841141	6.16745755764587	6.36480075546013	6.51997621152925	6.1494680339454	6.1520596876814	5.99362615495029	6.87285662525779	6.18644371997763	6.17933759614677	6.1991041061471	6.0512818392133	6.17734828565536	6.36822711485628	5.92211993081425	5.78965570240399	6.76445288382008	7.24720755176635	6.29809198618948	6.52531078232774	6.49367442908224	6.68792046589459	6.8127184478629	6.42042074605578	6.24024251153035	6.41075409613835	6.57208898803628	7.16203445399163	7.23043170647453	6.82397104706852
SNCA	12.1430313348831	12.021880802277	12.2194654267448	11.839906754561	12.3802277126423	12.2575544696022	12.1516762737686	11.9759233447201	11.2758752274169	11.1255525448155	12.0971818639668	12.0423630784655	11.4176143007542	11.2537376497269	12.1069667881372	11.5734184130113	11.4456674927071	11.418602008144	11.5282830474435	11.2630288131583	11.8382730929151	10.5037391429712	11.0564845124964	10.6560404760224	11.4594734381998	11.514887249669	10.1610284030049	10.9130105322414	10.7907540518	10.8412550490049	10.628197192864	10.8165866370925	12.5920296888972	11.5227114525006	12.16060261817	9.25250499024903	10.6235778261325	8.84753227647817	9.81887569908865	9.20257748628014	8.83884062350151	9.59828957328848	10.0775041909523	11.2790224910945	9.18590432408214	11.3609450208696	10.7685823721402	11.0485015460123	9.42342103963373
SNCAIP	5.07731726204133	5.1788219981226	4.95205620665215	5.24547071727253	4.87920890559215	5.06718193140013	5.13194628746829	5.83036594854996	7.36659526062186	4.47390303870966	4.0558978160188	4.88689277718393	5.36071081983356	5.36746749236567	5.20376636042406	5.58979257929005	5.70808443349682	5.70238314186514	6.41552509222139	5.90000312216376	5.3982392676819	7.11864594422663	6.24154258525373	7.36944622241431	5.1350593659624	6.66995884349945	5.34187474027814	6.80300972564718	6.77612895329617	6.70251830149369	7.26494124081542	6.80096022888729	5.08577511954531	5.53037385735453	6.6588832673461	7.95934510534513	5.27007619239285	6.51208548349273	5.52884097744374	7.58218830603768	6.75659533674224	6.24815596555497	6.90718594836869	6.61750588588257	6.1428004640937	6.46437758619098	4.885960038847	5.89696909564333	6.11752531592892
SOD1	13.948786174606	13.9156790847103	13.9230959988828	13.8121192613547	13.9977561206015	13.9240225599427	13.8641280666517	13.9360961180917	13.0640988274124	14.0110728841143	13.7936437873851	13.8812232892239	13.8861343415955	14.0327382813266	13.9590656243669	13.4306894016374	13.5182943718216	13.3275540174792	13.5496741824956	13.3837193326554	13.9503539445973	13.5235859774747	14.2121385702206	13.8026028909385	14.0452417718314	13.6309536747007	14.3466619547623	13.7222512923415	13.7825040829951	13.4533492105938	13.5059186981226	13.7509789848178	14.1822467342323	13.7351211291036	13.5708743685614	13.8392802739876	14.753231149333	13.7390023590598	14.4074203462253	14.6497475896479	14.0429736072237	14.4054192315622	13.9394835788309	14.1671386243633	14.3179601724981	13.9131751381716	14.5562794768409	14.5729653881239	13.6948477283055
SOD2	9.86264234013471	9.96808002290538	9.8471569809478	9.93290598842782	9.80176277468655	9.83465391089893	9.96498851323771	9.95126544178083	9.76031465974012	10.0428339665082	10.1750841629904	10.3421950695532	10.4719701126771	10.1887470206648	9.87413719318295	10.2287404229315	9.97000823131404	9.86854756628179	10.0309281568412	10.0717661327383	9.83166556388075	10.1563260282925	10.4502315802152	9.96131776994742	10.4488310372091	10.0349475014725	10.408775895536	9.86875749321576	9.83181485750489	9.9444324980751	10.1881571925439	9.92318651081533	10.0130370904839	10.4214339901667	10.4476669019816	10.8956856673423	10.9688383902333	10.0207744150298	10.3650575694894	10.7755935520236	10.1813856973792	10.3658863653807	10.2161870249419	10.3708568963076	10.7546346665376	9.97669159700129	10.264230100618	10.4563943107983	10.0968874849516
SPG11	8.07590783240913	8.14599935018999	8.12010333287784	8.12596694936362	8.1384866857625	8.09108013966418	8.03214062238249	8.90653502461849	7.64752948194644	7.56184174208049	7.34584973525532	7.51776429779683	7.74296626670707	7.69214319483493	8.15230624407997	7.73690004035897	7.66552016071535	7.69990274646302	7.79500019900596	7.84513392818838	8.00416307286306	8.17569453975996	8.3283875962009	8.19531553468831	8.09939240874684	7.67377941778408	9.15275875123141	8.12210616441495	8.18661051435941	7.74661700430478	7.81877170232368	8.27274759073353	8.5957804318121	8.28971315779627	8.40268673321171	8.41963060004508	8.84897756217598	8.12243930985541	8.55860881256755	8.15770246911833	8.46919718294764	8.64309789319814	8.08523091918969	8.16272512331192	8.32238013165104	8.07446509321646	9.14144641140354	9.05142860874767	7.97251398456421
SYNJ1	8.07041475060602	8.06672642120679	8.00440844283601	8.02148034694285	8.08656780445456	7.9349489359824	8.08437230025175	8.04948985526	8.05757614164284	8.26822736422935	8.90649403368923	9.19781797732997	8.94111982365904	8.4513795732083	8.06480221631415	8.09182774747872	8.18293418472968	7.97725480866631	7.86258080118246	7.83574160480936	8.09437359485275	7.72146070869264	8.19932505007689	7.35855975445565	8.11673292435928	7.55116212258268	7.12860109448042	7.45263626907956	7.32500264921137	7.54307179180677	7.42387660493847	7.44013879918059	8.75986000986638	7.4691988190433	7.37222085525702	6.04554908875845	8.63860302385933	8.10321585852025	8.44716432814469	8.65615274331488	8.21129430405769	8.27086577101	8.25888195742204	8.30115781901771	8.51591514735434	8.23503293713268	7.76387358737101	7.75245537974717	7.78635126096183
TAF1	8.40727109337736	8.54305104358153	8.46715772579475	8.56059666269261	8.4302860722644	8.42988795412732	8.38745006389613	8.86852084245106	9.21828188578323	8.29112124795097	8.43955210958789	8.53819454406948	8.74222191233185	8.36816547145693	8.45854025453614	8.42874156826651	8.65396279127987	8.61421553864572	8.56415020027633	8.46825719749128	8.71186327057615	9.09695956907194	8.96886567259088	9.00706510178295	8.53881816727942	8.51217953122011	9.35831514771107	8.63856366313978	8.63739442643872	8.41980862879315	8.46888956171717	8.87127237081024	8.97392861702123	8.96881741940776	9.04232509540046	8.93220291320625	9.14258181163734	8.60168833711331	9.18885654412166	8.74150192856284	8.6523909686281	8.96673633624363	8.585337231443	8.61400610708745	8.68020929636762	8.46608769221535	9.36253168536739	9.48336921541508	8.25391907120112
TALDO1	11.1054015161293	11.1200298508757	11.1530400759746	11.0270168379221	11.1448834807557	11.0112895788656	11.0729026011729	11.7387806441997	10.7950648654958	11.1785198002497	11.0258024072767	11.0996943626129	11.1569956431132	10.9683477898802	11.2064032292686	10.6940897747954	10.981725008608	10.8417106290713	10.9156532754571	10.6489850604693	11.344953905704	10.9240084790756	11.276784438744	11.2473319986038	11.0484922737004	10.8054114091921	12.5991883709058	11.1808724254787	11.4047194276962	10.6454985721705	10.9239788784614	11.4399543790564	11.4909355815139	10.9052194764034	10.4093575922567	10.8770888178113	12.0545776664793	10.9427275012075	11.6733153194017	11.2574158943598	11.3263411541385	11.7375893865673	11.0490366247273	11.066586106706	11.1949203726148	11.0611036270617	12.5540389718572	12.3587278778147	10.5743579995841
TBP	6.61527162770442	6.64251399096231	6.64562404221049	6.66301815704854	6.65541262671802	6.56569712649181	6.60608192032911	7.11786899609514	6.49550410347451	6.26382366711436	6.18647491671022	6.15337474765415	5.96831035033705	6.31966704275343	6.51386680230746	5.95578582743799	6.00699490522093	6.04956845556805	6.35385837663796	5.889921415686	6.35734996220463	6.13129273295059	6.34261409921255	6.63845423859376	6.28718334053981	6.27242672663463	6.94076972688601	6.41554607683841	6.40489985202254	6.01611026492437	6.46023636638422	6.42106038424215	6.73479918315135	5.91186865927685	5.76774152803319	5.95193376859232	6.99733063443304	6.46428386913141	6.84569034604663	6.47065301660825	6.55353892805483	6.73411304438301	6.55200389186188	6.65997140905011	6.60255478638247	6.51710901117161	6.99394680043975	6.95632783421239	6.34254691331807
THAP1	4.80635603274045	4.88140767983118	4.8375467561711	5.01451159640519	4.808010836517	4.8147354401255	4.91428153516074	4.90180148801705	5.49544375312885	5.23103222185693	4.93712893883599	5.09379476165468	4.93541756656589	5.03671367425771	4.7832686602745	5.16529970806371	4.89172635658693	4.89906001073244	5.33154738439658	4.84574825379037	5.1684375214483	5.34227856836016	5.13694189124973	4.89505629412104	5.03573382682067	4.93781970803257	5.10016117327253	4.81943218481741	4.96325588964077	4.97626662785787	5.12687775889152	4.91759914226404	5.08151776608693	5.08546842032583	5.55035776854928	5.16933608609235	5.22056305839684	5.07063086784329	5.24606485462715	5.14993665938828	5.09435335368266	5.14819570174007	4.97622931184576	5.0924896949019	5.39004885341321	5.02267738308225	5.30627764425433	5.35075775725339	5.18868628824806
TNF	4.38208774074918	5.18880683698725	4.51056504161787	5.62624537562304	3.72851524204122	4.23878833522013	4.99499378758399	6.4250275651255	2.78333002798601	3.91583844088188	3.10189294666637	3.07957550539572	3.14150314137198	4.02018154634293	4.34678047662859	3.96676806712199	4.04115826032183	4.02363922736061	3.52317203064308	3.73841104257676	4.26390964273974	4.40398718340327	4.86218781920824	3.39525442023922	4.83327460677358	3.54106795731991	6.60682684909711	5.98464234861156	5.74039233401182	5.79447650885394	4.79533216774098	5.94234206988704	4.72189370460749	4.95871451178746	4.27044477021223	4.02120149713724	4.73551535865342	4.63833120391869	4.18907709597923	4.24610209519974	4.3839945864645	4.8608512223984	4.26163502441786	3.82718733417007	4.96522735532944	4.47959959740954	5.0577089425157	4.80742650471914	4.86673818891996
TOR1A	6.33093023870532	6.31108147339108	6.36561602298362	6.24527422247538	6.41860244296166	6.27110336479553	6.23356077231961	6.48787114393241	6.6737912137113	6.68071840915537	6.76432838800543	6.83955099867142	6.76546560666709	6.50050346593998	6.39184524345736	6.20987268689939	6.29882719530988	6.29344412457366	6.35788675996187	6.32057160653766	6.39552585749731	6.21457274723974	6.41213461848883	6.24324280814777	6.02919924660456	6.12883317383138	5.93660668140016	6.06609813762006	6.13027331849704	6.16637673028368	6.05288515225486	6.1456721363952	6.52498496905743	5.22959749438232	5.26977691845335	5.73407934802665	6.4349395593072	6.39629607857117	6.87445507722548	6.34894063276421	6.60960546141939	6.58957447014348	6.55032581973013	6.47775843281467	6.75338687429898	6.44590174612393	6.34564259554827	6.25380298336823	6.16461499885845
UCHL1	15.42036932237	15.2792942784068	15.4769756080559	15.0318064106438	15.6541544300985	15.4531094636808	15.3724661280315	15.1086827872149	15.4294682225071	15.1998851724497	15.5750853330369	15.6544471642063	15.619509376759	15.0985652780616	15.4904072527925	14.899472504315	14.9164257099514	14.8475420676197	14.889738644593	14.6918177292115	15.292111186977	14.5655396664025	15.3301779342272	15.0265836634274	15.1985546748708	14.8884647458712	14.4438163934759	14.6030286803307	14.7420571997493	14.351331770333	14.9746932673703	14.4965559717298	15.5598751921365	13.9955957514553	14.308588202529	13.9088474886749	15.5024144605828	14.7455772383053	15.598620304815	15.6852417060015	15.1831507422788	15.4324655559167	15.2450140879326	15.3299557016345	15.3946923008012	15.2470516054684	14.9472289574103	15.0293921046759	14.8177378028409
VPS13A	8.8912901930724	8.95499895178066	8.98536682680181	9.01087936507554	8.93178190257128	8.94995809272768	8.91587189888107	9.18842519753292	8.98378761682592	9.0191462288369	9.58834081389247	9.86071926656106	9.61901595520824	8.84073069660954	9.07186252998798	8.85390446925235	9.18324991421756	9.32146278703962	8.37034974969304	8.83541495991177	9.14892874364423	8.43168118777817	8.27944676892927	8.38899735040021	7.67551510205616	8.6801544810726	8.05081878565063	8.78282448451343	8.56993133199544	8.84739780907872	8.4462505583424	8.79740329823622	8.98386160860883	7.24910772128558	7.96461963041918	7.81860807515985	7.99461553109855	8.22864825040241	8.06505082434691	8.52407170768596	8.25485148445155	8.05392400619814	8.25117256532467	8.24177424681832	8.35299490539533	8.08448900292753	7.36289496313288	7.64552524850458	7.90498735869219
VPS35	11.870561799036	11.8042142092043	11.8183896841715	11.6468090174556	11.9121515486507	11.7852048195894	11.7970043010478	11.6257634520783	11.9704081304696	12.0418326567202	12.293103411801	12.4647489165489	12.3566626201013	12.0827542255372	11.8200730059394	11.6284270078986	11.862288462188	11.6575977343664	11.7254058774834	11.7078947704583	11.9720100441372	11.6739930501348	12.1832708045263	11.9644927005054	12.1917269582321	11.5828742597414	11.7192954231021	11.6445022956614	11.5737988935663	11.5542676469244	11.5184792234711	11.5851884584763	12.3797303014374	11.5462219721743	11.5412717562057	12.219346587942	12.6210005344222	12.225304664834	12.2894234289359	12.4829764376873	12.1104114801977	12.3568545728281	12.1462805399552	12.1061759842201	12.0574079118045	12.0958082203311	12.1823003299916	12.4412728304002	11.6454478231886
WDR45	8.90510732953063	8.96969024202677	8.86603431171717	8.81138440237964	8.87384047551924	8.84989258320365	8.86076599245865	8.93005261235007	7.93801407524009	8.71186520130143	8.7051535150792	8.48652902322651	8.49013324731589	8.48388295799224	8.72522083148826	7.8988896453322	8.01554073013139	7.8453177994974	8.00888927986815	8.0006728044186	8.42472592517432	8.24831741038859	8.7361645255649	8.38001580889183	8.54331663581353	8.5360009666827	8.9397640041953	8.80732473212164	8.8504713595703	8.53760867090416	8.63485753116436	8.7378490693542	8.75399825187962	8.17560079137655	8.34556693939432	8.62539445408632	9.07801507395982	8.74184573513977	8.98491860512899	9.10804334458652	9.11737920401193	9.14232693806754	8.97416604265629	8.95227969623006	9.14591928906163	8.91159138392215	8.86072617234022	8.69919626488989	7.89360300906783
[truncated: 55 more columns]
