# Supplementary material for: A comparison of anatomic and cellular transcriptome structures across 40 human brain diseases
Source: PLoS Biol. 2023 Apr 20;21(4):e3002058. doi: 10.1371/journal.pbio.3002058 (PMC10118126; doi:10.1371/journal.pbio.3002058)
Supplement: S1 Data — (ZIP) [file pbio.3002058.s009.zip › Input/HBA_disease_region_matrices/spastic_paraplegia, hereditary.csv]

	FL	PL	TL	OL	SIG	LIG	CgGp	CgGr	DG	CA1	CA2	CA3	CA4	S	PHG	ATZ	BLA	BMA	CeA	COMA	LA	SptN	SI	BST	DB	OlfT	GP	BCd	HCd	TCd	Acb	Pu	Cl	Hl	Hm	Pa	Sb	DTA	ILc	LGd	DTLd	DTLv	DTM	DTP	MG	ILr	R	ZI	AHA
ADAR	10.7759944971672	10.8490175949654	10.8313362751695	10.7688967457319	10.8533548450943	10.7962845560635	10.809981050228	11.085310290504	10.7635833431677	10.2442845806621	10.3526624012604	10.5992682071724	10.6094941925	10.5219027810745	10.7929215078947	10.4336134143554	10.5179845702004	10.4240386416229	10.6068154850309	10.5609292285748	10.9101565961001	10.8267765513158	11.0418112190171	11.0783627230052	10.504122407881	10.6307206410551	11.0127338059468	10.9335224277875	10.9467523817928	10.6237573853552	10.9731451966242	10.9363074462897	10.9845114399865	10.3515431000574	10.2309279104493	10.3250832250504	11.1376541240816	10.527023085176	11.1577344592442	10.8327771805822	10.7260015821509	10.8100717055923	10.7153865056677	10.6960104486242	10.7989016792918	10.6577496850168	11.0005709954189	11.2696890484093	10.749681737168
AFG3L2	7.41912237098335	7.54681289071704	7.48328280230701	7.59035346026647	7.45221608529683	7.40204191683551	7.50299662957408	7.54809025904948	7.70097889664933	7.75033437285683	7.87611964833368	7.83058713409845	7.57729843057601	7.77321130344163	7.50205250317436	7.71064325571427	7.5683876766356	7.32850103467617	7.67650529018046	7.51124952190991	7.60034972191968	7.64098009150801	7.87064842311901	7.46092904957544	7.82071481980745	7.62099893373947	7.69470749356827	7.35498033465642	7.3430686039559	7.6480208615004	7.55649242575123	7.45011539081868	7.83953710961	7.47901637732088	7.37465560965578	7.28777106547183	8.22272919096772	7.659257232345	8.01706136773794	8.04221844282823	7.85982989518084	8.02556250395723	7.79926274517698	7.82396483585457	8.23181343123123	7.60657564653538	7.82825019604165	7.79375517787341	7.57301993179742
ALDH18A1	6.85288387522795	6.92475906255568	6.87427120061366	6.99523969303355	6.85327284015273	6.78080502437593	6.80688239366876	7.46469729625864	7.28245337245232	6.73617887497545	7.15834911215041	7.55346601120362	7.79216788143097	7.03460221115754	6.88641476589092	7.00442595577424	7.31826701980794	7.09587280859642	7.28650392180938	7.13262138313024	7.2536476952163	7.3840978529408	7.41741126035932	7.46873585052499	7.32734368602419	7.01345306997799	7.03651153536452	7.00828010877105	6.88220051678932	7.00223659785604	6.81581804806368	6.95020459166805	7.1714387273409	7.22929548205817	7.2415977661896	7.17920737462175	7.5953743932613	7.21585147493184	7.65500300306157	7.30118290932609	7.23964993248283	7.30596716165184	7.33191934948947	7.2828854798104	7.18804611940619	7.2553777642392	7.19761188495493	7.60911160620817	6.94184483644224
ALS2	5.12674379903336	5.23648893408635	5.1562224518909	5.26573286410981	5.12087462154313	5.09787613786431	5.07133543349301	5.44214614670397	5.35514446581276	4.54101019980355	5.41589740293657	5.27492932854959	5.28704116072337	4.92757271645176	4.93194989002256	4.43493734796526	4.56666902391616	4.55686529692748	4.56163889658949	4.14574723923876	4.58586517659914	4.55154401801865	4.10858290880115	4.38995059379715	4.64576175654816	4.10734005678262	4.41934364788732	4.28444853995963	4.19317773513762	4.09029553969574	4.35826621168106	4.27051352076748	4.81405029592262	4.37449114666824	4.99321128388818	4.19092285802739	4.22499985671782	4.81119224370192	4.39145238211628	4.48432372798911	4.52418454051376	4.54084989696812	4.57110858278675	4.82104064147915	4.30483458380102	4.79986664579098	4.4376876531605	4.24696577817593	4.40005734046168
AMPD2	7.84933787372265	7.8615885179004	7.90316473944683	7.65660372980697	7.96299984581251	7.93211603962879	7.67933341501029	8.22856189259668	7.40686148275527	7.36356728550119	7.1065384018205	6.81735167925111	6.93623697232507	7.41209238211731	7.78385801726155	6.50933643009256	6.49666762903017	6.50459243347521	7.40657580137008	6.91886300275831	7.33541096797817	6.97628436572535	7.5955513104078	7.80427797266281	7.28788576422363	7.6916538566707	7.01666304423648	8.05828155076099	8.20340510409324	7.43760395582908	8.2880165174789	7.73409569900006	6.68332839030483	6.15265054827599	6.29709739959664	5.85343255721889	7.7922168456166	7.04169050279756	7.86756571800134	6.91276778369586	7.66254204700574	7.41294140314877	7.38006296153395	7.46445377645888	7.37914300714575	7.42363654764196	7.11896112745139	7.34283300901341	6.96167160677061
AP4B1	6.66411858013084	6.68166163282502	6.695259616809	6.62527385711775	6.78705072872712	6.68415893659645	6.55217814817681	6.81213042595889	6.86808664479812	5.85099210965677	5.7969108745335	5.66447354862067	5.41000049264216	6.20570153139493	6.5659344259479	5.57771416434663	5.38437581555516	5.38674195452768	5.91805416939704	5.46507982300506	6.24087393787315	5.80320221900419	6.2155804173213	6.36578808473945	5.82641960037756	6.23699541861183	6.61562147740072	6.45583033044454	6.52279391665899	5.95830624946066	6.3845757823364	6.42285618959382	6.30316369134154	5.49827403681957	5.63245875532645	4.74154227779697	6.51603792120877	5.5894172740038	6.02602036809625	5.96798017404397	6.25021006197164	6.21807983499141	5.87940277356074	6.06222354132554	6.17983416925779	5.88502878479776	6.52376038574099	6.44360489011755	5.85258631096133
AP4E1	7.70187501073086	7.77919220040664	7.67401487964222	7.86576695924154	7.70545646779458	7.60523735632704	7.66838861112856	8.56409224372417	8.15366044926233	7.38134655759355	7.94913952303289	8.23822644132863	8.26056272003609	7.70504448708337	7.59741179360421	7.62619540153598	7.84883835407637	7.82719751684342	7.91598521095226	7.75858304993746	8.10279999272405	8.1166613694655	8.20145067062821	8.18424538487564	7.77115613854887	7.66872371739215	8.4109185878359	7.62500850518281	7.58759384944316	7.55681813045604	7.59001683280897	7.7553457661134	8.51146222988777	7.78295977203051	7.66211913071872	7.38512123662767	8.46148589133819	8.09179981402741	8.60727058472888	8.30381247021017	8.2494683749932	8.44488808121933	8.11841463028331	8.18357396796094	8.22123332436777	8.13701152676898	8.7842759447395	8.76110039582137	7.61772469681289
AP4M1	5.65778625446789	5.61345178252424	5.59701648868682	5.51947937134618	5.76047299878799	5.54092125719805	5.38792653738635	5.49394893948954	5.00896769791729	4.57477543116335	4.10268236257298	4.12551599750501	4.57941190090538	4.997896119731	5.37489248220959	4.26648725956431	4.43837497496525	4.28649020673239	4.50901593270647	4.53129954637423	4.57835049802805	4.47627033810212	4.96395104106352	5.20032983903898	4.61271926711755	5.13671708187185	5.20427562391264	4.76075197130738	4.929833314676	4.1505537911584	4.66584493732756	4.53337397381657	4.72093999795057	4.33000265113989	4.33646905539337	5.08029779762159	4.8705334397131	4.68227774259467	5.49921509351892	5.23471806457728	5.25858703010462	5.07880130171603	4.88012842121809	5.11842908786014	4.82891667407353	4.96607904068242	5.16049333938407	5.30195677597986	4.64577504556717
AP4S1	6.14998457996389	6.21323242682806	6.13936292390056	6.02331932877026	6.22560702927028	6.07009537229227	6.03977515985719	6.27928185081408	5.45570977866835	5.53058373669709	4.94507617987322	4.78126744089654	4.80186612006044	5.41098216797094	5.98919319380973	4.56895960526534	4.78357717234235	4.91061611564499	4.84889245532416	4.38896573725951	5.11263039074165	5.0599749856058	5.06618517017604	5.16293287429446	4.21822752884223	5.39643967016512	5.15795435740723	5.30280166506027	5.45015494092149	4.91862188522486	5.50314231264459	5.21619519033036	5.25485110127384	4.1979978198862	3.62043093795499	4.06766508018121	4.8091641799034	4.50012493471675	4.91675483916101	4.75746597660859	4.94992825234143	4.90430693654566	4.78323662025475	4.51898954706768	4.97386003306249	4.59863039271721	4.83206413189935	4.64610754228978	4.97305277734922
ARL6IP1	12.8593492686889	12.9248559393857	12.8289624458075	12.9187937833429	12.8451001373958	12.8592166565336	13.0747399757133	13.2820591278109	13.2988396165157	13.3830401347966	13.8950838410113	13.9568502199485	13.8991095742124	13.4843777171332	13.0426327207221	13.7547619287831	13.4676015345813	13.5509985034426	13.2006008820225	13.4792662351523	13.3597404252828	13.3473405734215	13.1440111096234	13.3993645066075	13.5712235286658	13.090903826746	12.8493062986933	12.7194064046081	12.6588192892912	12.9346292302296	12.9534802838397	12.6853941441929	13.3653345514005	13.2269546013353	13.2593348987656	13.5431044472008	13.8269719271512	13.3309053311186	13.6467328974377	13.8046811198565	13.1808307229221	13.3148347965544	13.3237075649341	13.4958521765331	13.5110821842443	13.3255474847077	13.1428650870732	13.4686178926904	13.3444344715466
ARSI	2.75203435566124	2.54301460704501	2.50974390573799	2.41284528748054	2.81770796655591	2.70370505235258	2.45719247874152	2.72407254605646	2.17521679322604	2.14459386591056	2.19928859001343	1.97628184358202	2.39116156995611	2.1841967993766	2.48300878311366	2.08329330042813	2.46002749859574	2.06034069203507	2.72472274308051	2.29843826376745	2.51529053252694	2.04633190557721	2.79512393717757	2.43153278241285	1.79593155290924	2.17151877182507	3.64327562161413	1.95291987959419	2.51611249226581	1.93281407878018	2.20408467726536	2.42253754452394	2.75578731477202	2.29824931878838	1.70984890156127	1.57984646233725	3.37018441793475	2.38539149686402	2.74258016056164	3.0001109999286	2.13914715314421	3.25227996562899	2.15236737896566	2.63573418646444	2.33417170893626	2.05717262146435	3.86928198690122	3.76228216974816	1.81844663583877
ATL1	11.01665698419	10.9561669102567	11.0524511965653	10.8803755657582	11.1272976502061	11.0148563742172	10.9317227881967	10.9965229329129	11.0534346562107	11.4959939661664	11.7365831898964	11.6272133871091	11.4109511398076	11.3649356343002	11.0406572141486	10.8285580166284	11.0358218308882	10.778778477102	11.0867575686029	10.7814258410446	11.3506576437689	10.3608974398926	10.8970062866938	11.0197532120033	10.8820612410186	10.7949643110241	10.0447080981238	10.6227164826376	10.6741178327946	10.7758204546629	10.771150109451	10.6170494525947	11.4172124735849	9.6728072010451	9.55453367861163	9.39323415124293	11.0768643750316	10.947610332818	11.3664324713181	11.3876576945662	11.2893897432002	11.1770927835779	11.1280503452155	11.2980949401223	11.11342744712	11.0744875720983	10.7992676805619	10.8987701920615	10.3165046196426
B4GALNT1	7.21013153222393	7.1301735005947	7.23721422946698	7.02543689880392	7.32302442817368	7.12841782609331	7.08602669112715	6.96234097462078	8.06455882738184	7.95557415990676	8.09543682169371	8.26309759463607	8.02460486114975	7.37384715867505	7.03045259262943	6.73533599319912	7.23877337247676	7.1727494665498	6.88085561686536	6.91760721276997	7.8490330139798	6.70456072164704	7.25565373114791	6.98391995691587	6.98426048623075	6.82736057310351	5.72833767326257	6.94133088844737	6.89883259587308	6.93447604136336	6.87253423857228	6.7919060919156	7.72201924397581	5.97410535937149	6.02148252687306	4.94088647398727	7.03841083808336	6.57569172999	7.07804550645869	7.15668430663561	6.96016074638989	7.04543700017302	7.04591934169915	7.14240158414554	6.93482854035194	7.0566375738755	6.37784995076727	6.58724979390836	6.41304687211632
BSCL2	9.65814616289753	9.57933757286889	9.58374292161054	9.27464621292626	9.7565248762505	9.56092751742364	9.34099784981116	9.45897124801974	8.87273850472714	8.62435795733256	8.6396725827323	8.662949638263	8.56764394392324	9.08209909336519	9.29145388939679	8.37223037271236	8.0372641339659	8.07015790592025	9.03550096121801	8.46733318301224	8.95392200337039	8.62617336538129	9.14530059566909	9.42952169706655	9.21692748459394	9.27662852490614	7.98233521560737	8.99504831741279	9.12735456568797	8.41161289783003	9.26467885830282	8.61793162817385	8.77550575686074	7.46037801213271	8.54954960828224	8.27892407998857	9.30782359268109	8.60295721059611	9.68192064263355	8.91182162025357	9.18001182922473	9.18164467774704	9.14829979843088	9.41839922020705	9.4623790393512	9.256270980412	8.60505240951126	9.05775486566631	9.55737921105641
C12ORF65	9.225250320837	9.2813446334105	9.2704528211704	9.37344510580291	9.28202868505319	9.29570946551078	9.30676823643497	9.48755936473853	9.60358501689405	9.23742179891962	9.29539176854691	9.34690848156429	9.43557569329967	9.2958971069888	9.29801453204175	9.18840485409691	9.41725063328006	9.32458045756672	9.10313315698059	9.30010124053188	9.39760205692641	9.25806922469665	9.24363610034317	9.52824403233143	8.97942020132959	9.14582935467018	9.09085904423408	8.96660697596564	9.01437755919586	9.02208942206824	9.13467298711146	9.03386689860486	9.6192346794873	8.88292673161293	9.14359817845503	9.2967059196858	9.25243983309413	9.02427078794627	9.30062805501714	9.29555487484604	9.02868699208725	9.15520119868922	9.10394323543253	9.08958206001282	9.10101883495133	9.06420821648372	9.21046252374289	9.53850300207785	9.02905261704433
C19ORF12	10.1077120977599	10.0765423967431	10.1447432161246	9.98158505064314	10.28321016358	10.1211645297066	10.1273680605969	10.4342382621058	10.2357982352065	9.69615704574558	9.79366176879788	10.4673679558681	10.6968236130144	9.94910350258743	10.1529659301567	9.81471948053166	10.4737088038292	10.2250882616488	9.86221380919701	9.92275130090088	10.6977493442405	10.1674412835725	10.3512429932228	10.1172671927413	10.0761189093913	9.83037044377416	9.85413973947172	9.89180139549174	9.85706816879723	9.84074260054974	9.90584587504281	9.92584372921958	11.204640871035	9.74983084219903	9.76607143343264	9.20835934864951	10.302329078498	9.74385575722975	10.3447518955296	10.1403714527067	9.85928773052357	9.95777221396144	9.92425135890585	9.99455982557733	10.0585157153107	9.85145630895828	9.78003004012073	10.2477619177228	9.77026006182809
CCT5	10.9790171397254	10.8808784375887	10.9820472260308	10.7021210336008	11.1535654056082	10.9834039865058	10.8988072397283	11.1027660566575	11.2879417886114	11.1046832523965	11.526696886106	11.2826570157656	11.1083365699249	11.0568734217592	11.0231094803915	10.6808576112793	10.559399374557	10.5228117043777	10.9605349312729	10.5797862691121	10.9462056126447	10.7358089816736	10.981529170754	11.0090275247547	11.1027995189945	10.752131638133	11.0374772810466	10.8251508677374	10.9518468643676	10.5347766839157	10.8817842969652	10.7358450492307	11.2065231674428	10.3044943539016	10.2988627604377	10.3345481846916	11.4994214863147	10.6265550344072	11.2583383714524	10.673353983118	10.9441396185134	11.0816636883328	10.9365162972352	10.990375846039	10.9830646803317	10.9392056098083	11.3291055314471	11.3910075767526	11.0130735890343
CYP2U1	7.48434796334051	7.54431948186869	7.49580374713677	7.61412499190583	7.4656220371651	7.46526190937716	7.5327593118476	8.14421135863828	8.2256424515253	7.24503791633507	7.24943375428032	7.24916276282625	7.66301707325209	7.63819844908496	7.50588504272508	7.47640103525593	7.47590547737289	7.44963294999186	7.72241421656978	7.67023514971123	7.61831539748522	7.90507631155089	8.24521682907123	7.98208382656943	7.77463230431853	7.46896643600455	8.26660334163298	7.58307430405201	7.47619172781847	7.56942937606484	7.40419851752312	7.70751660652077	7.77335596394098	7.72665073362158	7.93934934373379	8.61199949832909	8.42603286356259	7.78607644808091	8.2039940667363	8.49661074391406	7.92553100562854	8.06295848540909	7.82193495774077	7.79210518675952	8.08573592302809	7.65792017593145	8.19018582526407	8.4032717591855	7.6666362042457
CYP7B1	6.34169239400979	6.26866963197044	6.29182325650421	6.32534544496813	6.36164263279177	6.31190904697554	6.27152806059787	6.72813667507062	7.60368086642867	7.30921040881505	7.49715083023912	7.33191652306974	7.36853963415567	6.69638559193232	6.50269106705847	7.19964412191075	7.1026937589001	7.05204918113081	7.53977990202904	7.2841993703817	7.09094342992044	7.68617524726316	7.75138266754289	7.57071962375972	7.15812524339963	7.41003864041982	8.15947521769957	7.33899167569633	7.54191918682432	7.33916795664037	7.58790721842684	7.53600035129518	6.66108248204767	7.5230677433662	7.42742551902879	7.87439257234581	7.79680076959147	7.30087267465025	8.08834413494815	7.31284077231071	7.57423641425193	7.77953640936027	7.1640727587068	7.0819359839357	7.62132056075283	6.95181035624586	8.52873266462109	8.22403277599117	7.56864257712361
DDHD1	6.96262517800791	7.08257705748688	7.01081052628615	7.16250257301103	6.9805154006581	6.92011888111867	6.96928152051296	7.56560115495103	7.63708517298464	6.4456431052291	6.8918749524872	7.21533484793852	7.40621886569677	6.82844449038992	6.97106481342671	6.73216832002346	7.05242333510354	7.20549249541271	6.91555091053898	6.83456666136849	7.41837487048304	6.94924613558387	7.09435512327197	7.05340108950437	7.03259256500826	6.48778305447241	7.55809747068988	6.47273684907308	6.56937997021064	6.47459124001259	6.51392480359395	6.70259880575455	7.29144161046224	6.49037643464383	6.34168156989511	6.0508433631449	7.80134617770414	6.95716129891157	7.25481272429858	7.21387801117345	7.05481793271113	7.33028556627171	6.9463399959072	7.00914013263418	7.20370671491679	6.94838168117845	7.53808012414221	7.73015543664798	6.56464211723484
DDHD2	7.87731808290973	8.04414689158447	7.8787209891999	8.12210871074739	7.85453244202231	7.8147207411535	7.98506392424971	8.32419462257887	8.12306592839454	7.7776139366193	7.90047473207508	7.99717042766574	8.01184656518041	7.98295484564306	7.86336577913246	7.6108689169517	7.76196404095357	7.66021648861855	7.54957752152726	7.57771418036588	7.8382030716972	7.88244640980423	8.15018771228731	7.66334480167288	7.97689196045954	7.65481731509837	8.41887110208221	7.99042438270774	7.95233198340357	7.97211526497152	7.80090546164316	8.18772997868	8.41554452303842	7.54597963077173	7.71564115677861	7.48686841323333	8.37981870299264	7.92464945370674	8.12685911313257	8.47906748156081	8.047243974257	8.23932725200471	7.94309463777871	7.90736636619921	8.44838657357371	7.66747626515801	8.33221737837002	8.22170699514978	7.37808244485286
DSTYK	7.97063711320062	8.05613497911917	8.03084965242222	8.05566118325736	8.03560808590185	7.97643051922095	7.91491110901962	8.56989156173594	8.89199121435741	7.72501176209943	8.24092144711507	7.98866023837711	8.0797823591986	7.67569333727456	7.9621170715046	7.88619420472123	7.88711849315894	7.81090932450873	7.86696298758636	7.80593943670644	8.04632078656473	7.72558335758839	7.7863269947202	8.27495729814672	7.70118392820373	7.70027639953597	8.11023223961556	7.72797671983921	7.73130109880311	7.551177100572	7.72791736137711	7.79215570370497	7.99373556399519	7.80274299263743	7.67485765979175	7.0881887036508	8.3902757420522	7.95198538178326	8.30858901800228	8.23120477839431	8.1708692823446	8.41960602712441	8.14149679325041	8.01857606666601	8.17118088364775	7.98009992389626	8.26249247531147	8.45952459729435	7.35844553929057
ENTPD1	3.55542264336519	3.51201993866708	3.49437581515996	3.27788358314006	3.6759485967704	3.44278556297174	3.37840874777652	4.59805851504786	2.24802487837854	3.17497035255868	2.59022818752932	2.51886379912617	3.09211451278296	3.15148460084421	3.68850885165648	3.50412187707506	3.54340100202762	3.66587424054436	3.04464867468969	3.41248798160269	3.62850605025941	3.60818699169244	4.17976478130151	3.50985188398176	3.06996536721732	3.20930940078845	4.46397045662311	4.01536281993591	3.98837746742215	3.57081529125387	3.20492904977907	3.89935733386256	3.3062935830354	3.95759220513432	3.97917846869087	4.11726766735255	4.43376376970737	3.75461244621791	3.97947245078796	4.02448287198986	4.07667262244127	3.76070406010825	3.67254555914608	3.49030335606208	4.03399600327415	3.72427739728036	4.31671260924815	4.14415254522185	3.47281456079237
ERLIN2	6.8122611576902	6.84340583248204	6.87876242468462	6.80150954150786	6.86737954696489	6.88743759287547	6.86307039518431	7.87007331854839	6.87678284131326	7.08509398140347	6.93117102548234	7.03453444631743	7.37415366803586	6.95385307077873	7.08331125776556	7.30360458126886	7.39987113435129	7.44707051340747	7.39006373715735	7.38057367055422	7.43319446937957	7.75959736741258	7.58875061023984	7.7404443084687	7.19212551796992	7.1525054303626	8.22827334304536	7.1862681608703	7.2059580235298	6.96396099980876	7.4007591099015	7.33579530370733	7.30685081177475	7.731004765449	8.04501391461467	8.71786831571818	7.47966777487017	7.35965757174399	7.73860284798396	7.40551175982459	7.37490745391006	7.53370235333212	7.42482797222305	7.19469593361795	7.4801595499514	7.23814046046614	7.75109212162483	7.83810742418053	6.99300999072847
FA2H	9.83316925044506	9.80949472795057	9.77339329680096	9.79896444340744	9.78238670680315	9.41196838545666	9.54441419061758	10.9219337849627	5.13305246773127	7.69193900343215	7.56263369139385	7.91477348910774	8.13600710657729	8.75184461715843	9.63807112247956	7.69861956337059	9.31059887131483	8.64754385850529	8.59221110186733	8.23942729481369	9.09010118345176	9.69701433710409	9.91640674650725	9.20620384526013	9.8494574569457	8.96855833484682	12.7444092693148	10.0477094357582	10.6319816631511	8.92056348564181	8.82966523757473	10.7221760961521	10.650195074426	10.8078405164728	9.12983212975602	7.98108819279334	11.9107303262434	10.2042138089745	11.2235059705883	10.4755670827991	11.0480299669247	11.7328356304688	10.0413960305063	9.96066695050995	10.2538738014784	10.1649977704811	12.9278697491468	12.5605283684381	8.80814408633985
GAD1	7.34721825073865	7.49227900182924	7.3886868582669	7.44999999992305	7.29306617708254	7.41202528501898	7.34023807573868	6.91632794476707	7.6958638935368	6.32238746271492	5.62935358103799	5.64061305562472	6.41877178477101	7.06618339969886	7.24079561589174	7.2613889004379	7.00894962748675	7.40626309045724	8.16848811683758	7.41567626047119	7.13301071589225	8.80112374727377	8.26807296360318	8.28581697198139	8.59264411556029	7.87801615533722	7.6625461311283	7.42739136083958	7.44493578094959	7.43981240018611	8.02482824776442	7.51930784362604	6.86398095184258	5.37415350473088	1.86459731260409	4.38505762154516	4.70937599335592	7.7020749281683	6.53401717014465	6.38476027043423	7.55407889680552	7.21265126758251	7.81551983693838	7.02797360832341	7.80341922099795	6.86945990303082	8.35283934454887	7.9693772322526	7.94081026471333
GBA2	7.0598190454704	7.08591129003139	6.97246124288083	6.98333442831302	7.01911708678	6.92685262284993	6.83383173664811	6.83814293672471	6.04781563955229	6.04245286562773	6.23167313704797	6.29208929791281	6.64293819621629	6.53273437870172	6.84001871265445	5.72593991928198	6.06336880324659	6.19655327605822	6.06768308100118	6.02186263946436	6.45805423646609	6.39364459986269	6.9163139387029	6.24509359001857	6.74440454368363	6.03152095814238	6.78482208916379	6.17042373597663	6.22324828754415	5.8066099172103	5.80550859932966	6.23785805353881	6.51390210252314	5.74877275784095	5.65868943067023	4.86170032881954	7.60327170778258	7.09665486444745	7.58985086566091	7.75969014035865	7.53003021483558	7.71863382461124	7.3379688645832	7.33462464128146	7.54723731014134	7.25152491728523	7.05073724643778	6.74366753008046	5.73640911689549
GJC2	9.40838681325379	9.45444271678013	9.28015033811277	9.47380182152492	9.24788848364359	9.05301955039417	9.1759473005902	10.1117956725858	7.70997155908159	8.00615896022657	8.10514162955664	8.2623239789476	8.63399534221791	8.92353273659909	9.12791198738443	7.91875866117124	9.25631923469997	8.73678802076193	8.62234904025714	8.4692708915118	9.18325290663303	9.53925980971669	9.79566207032573	8.90580600036591	9.64612117439162	8.59647548286999	12.0634608704992	9.20058666210327	9.65078582878344	8.50759617007373	8.36900067554234	9.98632096772208	10.4910157272009	10.3814458334075	8.68019703613961	7.75172939084508	11.7503589348046	9.88981618655982	10.8459689304253	10.3265804900335	10.4776223673325	11.3429370583908	9.68500124910669	9.69841336009139	9.99183792471953	9.83947193180148	12.293112812824	12.0098888634047	8.52829544010516
KIDINS220	8.64263430361068	8.72492403645438	8.72029303632552	8.71730859845894	8.72596022378333	8.84575697658618	8.73462303017858	8.69377006369301	9.51128989172903	9.04461479636002	9.06288154570975	9.27386943470632	9.55627076772917	8.77445064519369	8.95798547240916	9.17853399826615	9.35256262943059	9.26954857386238	8.99841576325971	9.13577131536179	9.01666494464905	9.44081557634328	9.28531114671527	9.1922280250436	9.02382723064606	8.92657980941783	9.46704869299058	8.74942425703508	8.83190946663845	8.72542274490049	8.88536754962567	9.08170136495202	9.82812920110667	9.47405163092424	9.4376348680145	8.50802289793437	9.30720301553838	8.57583674976986	9.20455239265169	8.93979356321292	8.66967844174994	8.88538251754392	8.73383152171379	8.75759481079377	9.03117939331106	8.51929907639411	9.614953725325	9.43851239104471	8.57691361235055
KIF1A	10.8945549777996	10.9959341055149	10.991593924225	10.8231279009423	11.028356644359	10.9055133193159	10.8549373529893	11.4982422739155	10.3420192167431	10.0690395252303	10.3020493542528	10.400247945917	10.2559358083201	10.0889963916257	10.9175354631431	9.4778887275106	9.99067950666983	10.1156295545409	9.78912084655473	9.98195132393404	10.3397933552376	9.63478691393778	10.1857840845173	10.2551926086537	10.2589962939613	9.86458527538496	10.802938286203	9.92637909742533	10.1825069375207	9.52435246173997	10.1328811365377	10.0871932576514	10.4228844503017	9.52896485678719	9.48660247674015	8.50330374034087	10.6018096735663	10.2082888496883	10.7365474113454	11.1195121495349	10.7339282293444	10.8675561114004	10.5352998122699	10.5324373694809	10.6487886277697	10.6155236168011	10.490960781258	10.5193601301495	9.2200390592521
KIF5A	10.4257391165722	10.7534704033704	10.5412107521083	10.9467086171644	10.3629147104648	10.4782025878755	10.6786920817398	11.2656827715881	8.90271582272025	9.25720863386163	9.70994791879833	10.1575119075283	10.8976561039397	9.7834301539624	10.4031116948486	9.72191183764104	10.2129416393991	9.86923499771003	9.23389450713337	9.44517093358816	10.0164882569562	9.19944732692067	9.48656573270116	9.05366326825107	9.66921858643433	9.19960362093303	9.92332427805279	9.47182456125686	9.33854666270897	9.49157844579677	9.22064411353522	9.74080762724902	10.2049530887471	9.05064271936924	8.73447729665291	7.12785752040718	9.78390476914247	9.68418816245345	9.68291785529704	10.7286936840295	9.88528718519567	9.98100530491754	9.77678843137715	9.82079243128007	10.0514915482494	9.7486916502972	9.28443457887531	9.059359766409	8.66345030580052
L1CAM	10.0663051239108	10.0470350651499	10.1076957554689	10.0604387804454	10.197851429662	10.1236639718405	10.2762157683207	10.114140998153	10.5487658017934	10.2754799945793	10.9814820006873	11.2443864579116	11.4497800741558	10.5202068058439	10.1898077432587	10.6585946057856	10.7160065778865	10.6615550784104	10.6087293876406	10.4826176245074	10.6853713833101	10.4369923227825	10.3912864099956	10.7923307693414	10.7611198744377	10.2030529452525	8.64498149717853	9.73505692275533	9.78950422167513	10.0801171354831	10.173002235503	10.0055623199678	11.0711152569136	9.91061306518609	10.0659497607125	8.59797371045187	10.3191972717887	10.2429353398811	10.7491578367504	9.86443465430279	10.1898525047998	9.72213561323661	10.4547155490277	10.4978822950546	10.1141488935277	10.1764173018983	9.37644573940022	10.0527621635409	9.94080272457578
MARS	9.98791925762373	10.037698648801	9.98778428623135	9.99375213676542	10.0907197859725	10.0100982049555	10.0270340598597	10.5850051854143	10.0255677311549	9.93239994843653	10.1537971145615	10.1703196168247	10.0981289145037	9.8237619785388	9.96651641194285	9.50574724139928	9.78797722193609	9.60289388901449	9.52673476450058	9.44444420762215	9.93480699023633	9.44827929422888	9.6711829764249	9.73690779811376	9.67459246143643	9.52922275713904	9.71941137573767	9.64909089338398	9.60754040339183	9.45149268557285	9.45793129782799	9.57707909844711	10.3426849127164	9.10934596544695	9.03715104544159	9.21395131082192	10.2588423606906	9.76705124522511	10.2549434670765	10.2078863351859	9.9977883150567	10.1568953415552	9.92172919960592	9.93215024136684	10.1514703899454	9.91642837386422	10.0766889123145	10.019936602481	9.45852992087086
MARS2	2.85017868052718	2.84158956237125	2.78999432242091	3.04781766774359	2.74822145092403	2.50708369593769	2.73150126380244	2.63302360636101	3.05119662054878	2.612389852924	2.91559455170757	3.02629939799683	2.80361963661945	2.93872933268625	2.76975600140662	2.948165271217	2.58106325389743	2.54260296912894	2.74823091870824	2.73167904026533	2.51835524350339	2.35069905714442	2.50130845966869	2.40419962877418	2.99373661441601	2.45147405460177	2.95505531076796	2.81410514660953	2.66512469640937	2.75816630700679	2.93097703508836	2.67099132215487	2.71265668238555	2.55993510016567	2.15520460604794	2.01504170200513	2.79346653177004	2.27243502681022	2.79913255799338	2.78059641242155	2.83491587213717	2.77968477149891	2.51994640510351	2.48157613437295	3.04402925682813	2.42089335001955	3.16663769004174	2.96137983037444	2.65329809317577
MFN2	12.3869140229892	12.4589261951689	12.3911138110855	12.4116650565311	12.3949433817721	12.3003561646767	12.419512493404	12.8260791742874	12.3295676480118	12.0445601168652	12.3136110793917	12.518927289343	12.4752681243954	12.2347888120334	12.3444071561349	12.0267971917446	12.4104849215619	12.2040555237906	12.1627721651496	12.0825150474578	12.3523984679657	12.2390903853974	12.4335527511667	12.5332410195108	12.4295274145319	12.2530533962462	12.8329095884574	12.5042108416556	12.5248413986901	12.374959658222	12.2797460231664	12.5988009785391	12.6299759077274	12.286007643317	11.8491534475655	11.7143404377485	13.0417450728623	12.3914372265188	12.8175101418874	12.9819098420295	12.6575029488569	12.7677562032204	12.5441350176455	12.4761180231585	12.6824473125774	12.4471715128071	12.6291202628319	12.9532454638244	11.7800087490087
MTPAP	8.52789750560592	8.72731833389436	8.53939802054614	8.81923293682205	8.53094372983793	8.51289483424071	8.61783770185762	8.95824940380763	8.83080540799121	7.91386269986157	7.99380557310083	8.00985357250901	8.03415479921071	8.17003316239257	8.44384453973957	8.08832425412291	8.02646048843214	8.09446231716885	8.23541347770646	8.14906419518696	8.28327855691744	8.44901344372436	8.24652745743186	8.69092146779253	8.64391880422183	8.4258454429712	8.6731157094433	8.19185930200369	8.16258830913602	8.00152640663578	8.17600345360378	8.32899660461095	8.48198548568631	8.45308573013456	8.25266352838575	7.75901623205485	8.70843942513071	8.25388374804266	8.8582259685757	8.68862936651094	8.45230991706036	8.54589694427428	8.43157097630429	8.4430870779831	8.62848344958283	8.30786518338251	8.53866132414328	8.61106566328761	8.3375442200984
NIPA1	6.39734848494952	6.55960031356389	6.34687190886709	6.66309409378128	6.20327887165542	6.12820542723745	6.45627194673986	7.04147620762706	5.89895440030172	6.14804968954127	6.79788599508889	6.76033215418153	6.82246944878478	6.73476101149091	6.49256752547532	6.36485006704316	6.52622027971896	6.43718815880594	6.37204777107414	6.01456747646663	6.71728999635557	6.60199916194394	7.32028221464653	6.21992773003253	7.49122253494392	6.19088548336367	7.78694333076619	6.2656908851364	6.38497124584911	6.42903535023737	6.01474938510214	6.7081570739057	7.00609353796322	7.32618822538847	6.64318115532201	5.31593491139942	8.11152826735536	7.73653727706589	7.59945766876076	8.29292457521144	7.73518939022179	7.96524763317804	7.34122235281308	7.05526144843866	7.97042665676091	7.17584006372437	7.92323171750083	7.82824501237258	6.43708155731273
NKX6-2	10.0022476970732	10.0020643382168	9.99780226306598	10.0610960795007	9.86907619972987	9.63457480052802	9.7272121401696	10.5142464453536	5.72467381575606	8.62035758889108	8.61603143430586	8.19757211938104	8.58529511837188	9.82483549824018	9.90114012368982	8.74302724034668	10.3825400416193	9.75331835356372	9.77863848610314	9.25164870775186	10.239860667814	10.9244352636204	10.9710570466709	10.2250440331297	10.8165773038077	10.0397719018129	12.8028870055727	10.6610040584047	10.9802620373391	9.89353486342869	9.65525602733062	11.2778571678338	11.4076213932583	11.6359726620012	9.82883195572546	8.7396611575317	12.7249069906077	11.1545358180698	11.9260305502072	11.3268483844725	11.7268586943507	12.3673492161035	11.0293896210802	10.8450999524139	11.3129442883907	11.1212512259463	13.3154691169795	13.0891360922211	10.4957390206583
NT5C2	8.24942276159159	8.34016651974452	8.29876442673117	8.38256154487066	8.29742131122022	8.26350763542504	8.29722975814949	9.02930649021183	8.85023962697397	8.27922967236638	8.48024012789458	8.83246990063905	8.99140712777873	8.31039639468466	8.38859669032544	8.88208552375407	8.83423434414031	8.81786330977127	8.90415463439391	8.77823532441064	8.72548416558533	9.22503636366406	9.28243593460628	9.13381535641732	9.11410011373862	8.43793523244165	9.44164901258593	8.56005199976678	8.55351624871722	8.5102165991444	8.65797432132711	8.78779847893146	8.79076311881357	9.38688472953356	9.100883213412	9.29517419525541	9.2055535756595	8.57320939782953	9.01671106667173	8.71253808979899	8.57728902959227	8.66083458911704	8.67352723248166	8.64171884043836	8.96949614012352	8.49057576095251	9.31240653524116	9.3657684061513	8.82259872861705
OPA3	8.28432214222106	8.43426805857208	8.33974369614428	8.4204685611077	8.30626625478073	8.2364615845834	8.40110113194731	9.02930649021183	7.88710350092334	8.20904111933989	8.55043713706624	8.60818327103724	8.67833405949825	8.12453538891132	8.31754166998054	7.59328683610312	8.3426000109018	7.93845000172373	7.64537697388148	7.72339508178074	8.08771324581069	7.91270735171995	8.22676295017557	8.1160320065543	8.17448311186475	7.79965774279664	8.63562360880166	8.30894046917511	8.30409672915754	8.08513616209415	8.10292292583108	8.41534378273548	8.50487236510529	8.17501821313108	8.17801290185999	7.52470669370474	8.67685264196875	8.57282431598938	8.64227032838274	9.31608103332246	8.8231091230045	8.93465007027314	8.65993308434307	8.51859617120511	8.81065280746463	8.64607183044978	8.44588427755539	8.54362447933552	7.37705734575006
PCDH12	4.59971023238442	4.79724873272509	4.15944300950389	4.67451788866566	3.90810517008336	4.04033317774079	4.53533106186404	3.90078964004616	3.66071626700742	4.03165976899339	4.80203412941062	4.71056992398716	4.52484062130046	4.95354270864097	3.93197954355832	4.06066334872516	3.94892093724549	4.12296445302938	3.41317028016419	3.59384440234279	3.87445931991633	3.82057377443097	4.73698605953723	3.69729252190904	5.81409745014473	3.36706715031677	5.89550936612252	3.24329720159718	3.38094133174422	3.77019015913345	3.15093940857373	3.59631072768992	4.06148866400124	4.39479760178037	3.30091592331667	3.08541048682603	6.41482166051041	5.99232661300914	6.47664659249494	7.63235608253313	5.89090399768354	7.06680691853829	5.42934786401498	5.44857031193681	6.34476918436338	5.71625879686207	5.72070748733579	5.2724966206631	4.08091976540471
PGAP1	6.10488744222933	5.90115972232131	6.17309547155426	5.86377900873347	6.40413492442171	6.27680324280444	6.22237006085847	5.93296550639894	7.41605528841477	7.87782850564094	8.02930031661885	8.01830513329124	8.00775710198138	7.63361277159476	6.81440661300482	8.60589278455249	7.6265718024089	7.93470548223163	8.63310009974358	8.15528024338822	7.55433659843116	8.37944144778448	7.58400616867567	8.18577696314959	7.34799193338946	7.54462516048647	5.93514443101542	6.26761241760405	6.38250153846239	6.72360412721438	7.67001347298839	6.41413059401051	6.54331028316792	6.76823798950456	8.09416630120507	6.4901005639393	6.68456384825106	7.06348191297563	6.88623127172287	6.10778179780092	6.83872620532587	6.50549403543068	7.11928746516727	7.30249846657492	7.15065935957541	6.82584880756411	6.33651404486918	6.76602633033573	8.17380828490212
PLP1	9.92834522538685	10.020961787655	9.9096533959493	10.0465089730754	9.72383551513575	9.58293194125019	9.6783948301775	10.9219619041075	5.62673046162207	8.30170288843731	7.94707192331716	7.79326396735058	8.39129425303762	9.29552456256825	9.96801963604214	8.73542396503633	9.90849830709074	9.50582718229189	9.2824467153989	9.12706348732276	9.97109083305152	10.434763393879	10.8186835739369	9.33706691128557	10.5586563357241	9.41203557887409	13.0658224145229	10.4311892895047	10.9469102927947	9.51307977100265	9.40613098319692	11.1783281613484	10.9819995555078	11.5567376632982	9.74584392977032	8.53157180646281	12.2484084155885	10.7238147353644	11.6252643541319	10.6527774251252	11.2856658454962	11.9464511325327	10.470255970678	10.4606590722518	10.8991540052202	10.445383630631	13.2520585483322	12.944492254158	9.62451551345684
PNPLA6	8.51055821534873	8.48647657741078	8.48459735553106	8.47551457405264	8.51379779291188	8.47454054239454	8.59801834566407	7.78493549233353	8.79180335976577	8.52940921937264	8.7952925840776	8.96375455077855	9.05720437938845	8.50806302515086	8.61690953606739	8.28342701551871	8.84273869850711	8.76739778265415	8.28740627916786	8.66621961460892	8.63096491010049	8.41010657123728	8.77745402369942	8.15295485424935	8.23519261429586	8.02376005527216	8.87345116386966	8.52191473014147	8.52999389143854	8.67508295239956	8.35970863595666	8.55123937337143	8.79113013166641	7.96712367917371	7.85207411183707	8.75855018058889	8.90951723558029	8.62006552984716	8.97589969823229	9.1625805672528	8.77227389762178	9.07815084870775	8.75474805561273	8.56002916358835	8.76186065712942	8.7354468620873	9.00817077710277	9.19163191650206	8.05999880730688
POLR3A	7.17333413980474	7.28504449577399	7.29182663393803	7.33080321598437	7.21795647989398	7.20089995343498	7.30877599871148	7.41176098919988	7.83781898429284	7.21818632172488	7.36877869561181	7.48805957680839	7.38161156759748	7.18126129257745	7.2753154067397	6.94556412104371	7.22898651649822	7.15761788906345	6.83073268056402	6.83177143091363	7.48633938713743	6.87276654404591	6.80346536368339	6.95009203992884	6.9146129241528	6.9111370440314	6.71078853414824	6.67587874241294	6.55593605802298	6.84928570536953	6.63217304927871	6.88656979864346	7.48957898050837	6.43217531408891	6.36560721832031	6.00516572366236	7.00569419129342	6.92052916505747	7.11601991227977	7.36460252391572	6.91806283779951	7.06298782296199	6.93772962005065	7.09801755440256	7.07966582113034	7.04130366383297	6.78321446310706	6.86414168219567	6.22326879283885
PQBP1	8.03341258117127	7.99635118111747	8.00639209203892	7.84823173917871	8.09272005384276	8.04823277084212	7.85936311574569	8.07960424068859	7.91878294474653	7.37136262647043	7.27207322880061	7.31660179011654	7.48215621259087	7.40311282079744	7.89904874730586	7.51069776476138	7.29660444904102	7.253998626894	7.35612079022231	7.25202830180084	7.82116323395361	7.32324922196376	7.70016547688321	7.78326478175509	7.53905455824953	7.55157315532951	7.87954609689462	7.63317131355452	7.84760880496253	7.25213064104553	7.62330926886429	7.63698421355129	7.77318084316463	6.94521693820255	6.87613860941073	6.99554365307096	7.77825842809334	7.49932604748979	7.84984502675742	7.75287892440512	7.89948844491278	7.94061824723027	7.64792493968958	7.90289321626771	7.91939568323356	7.64017866811684	7.98149971415387	8.02363779957508	7.43327876318531
PSEN1	7.77589186360606	7.75363629280943	7.7698823705725	7.71683921289002	7.80413543618767	7.60351619356778	7.49835147113983	8.85176779177767	7.3086045350176	6.85931912827951	6.67480402946654	6.49457984440285	6.55135345332698	7.28369523053971	7.74846239773676	6.7616163900539	7.37183809283667	7.16990383476578	7.30237992893304	7.08552802319315	7.5426249433464	7.66913606871158	8.17906287785757	7.87598696900084	7.73217303047263	7.26552904178003	9.72736049459563	7.94953158720903	8.17966392490308	7.26146544743318	7.36050354406502	8.2444160983593	8.25290029012636	7.92299100931635	6.60448442452686	6.8674656048527	9.24664073285129	7.90259239267966	8.62963522259421	7.87676376425199	8.54059918865954	9.02464763236166	7.78471532481503	7.8208748722982	8.00403428711302	7.81641281988662	10.0451247539132	9.67509628277646	7.25977810084075
REEP1	9.51772656108604	9.46493431943262	9.49449228856918	9.26324906436915	9.66989557686185	9.45850874290863	9.40248842689813	9.26599953694836	9.28620716314227	8.76304218310847	9.04989300599423	9.12858237459921	9.09620245568274	9.26890422642391	9.40846802507428	8.84471527937638	8.64215818991903	8.72276577846937	9.2204480388676	8.81168402625129	9.4901840666623	8.92531639139412	10.1124484112637	9.61888384602336	10.1159958030109	9.38288586879306	8.65315963062164	9.17740614148632	9.11166996367453	8.95395863587227	9.29889271726425	9.00469005053453	9.70910309125285	7.95740257278341	8.81947952876807	9.03990278636383	10.3375170353814	9.06562326014258	10.3958957380044	9.91050581559039	9.46839595510568	9.61920374459283	9.61437766529186	9.85904339741675	9.69685224875962	9.77402621575586	9.08345946541514	9.66860318216413	9.36087324246013
REEP2	13.2523997776305	13.3139551653889	13.1585162418233	13.3718984842017	13.1440033549094	13.183769485315	13.2501796324972	13.3114793339789	13.7395279002777	13.144465323899	13.8483226285983	13.8109184488057	13.8255789592102	13.2514663607367	13.0805744282381	12.5531271679254	12.9385936247609	12.8647152793244	12.949519981351	12.9423486592349	13.0877950150426	12.9499927416229	13.4027029438606	13.1722065535526	13.3303708292847	12.6804988112086	13.1027932909578	12.6738830040737	12.5922639989408	12.5606897144372	12.8002501271552	12.797527598342	13.237747288876	12.6831303193279	12.5186255499589	12.3438427353918	13.6517450876816	13.3897672108306	13.7440285900145	14.2199386334515	13.7104427878348	13.9781370087767	13.5325019353291	13.4858688150403	13.7478550083362	13.4102792667085	12.9063776490774	13.1399295096383	12.2530845762751
RTN2	8.47624427757682	8.54555881627598	8.37851206954135	8.52444740805003	8.36726089491395	8.29420716491574	8.39363856312702	8.51461176391976	7.600085087902	8.40218450018838	8.24998743052285	8.19809055773054	8.3277617438724	8.18626517574839	8.2303288458661	6.86021403179797	7.59377139942405	7.02628125609233	6.97332658375133	7.07273334880219	8.16766476772409	6.63858126272684	7.94821374943778	7.4122979203406	7.50782991739975	7.68543218596984	6.56931601572757	8.20881615078688	8.12035622074547	8.1204707624344	7.63283456788553	8.12059341779788	8.23925217855885	5.85029233371612	6.07328951573074	5.52380315789612	7.87124877113356	8.03145098372586	8.37231647910842	8.79485602392953	8.44945487906664	8.46764516907495	8.30071770610872	8.2471580504129	8.33781376987511	8.21173537250795	6.92789899374396	7.16048751487636	6.40638373855957
SACS	10.4621845981104	10.5454650607674	10.4824794312852	10.6114660761317	10.4936548841441	10.4623078646692	10.4783616311563	10.6710297070516	11.1217143998041	10.3265537880512	10.8980419405093	10.7695807200137	10.6907127044934	10.629338125022	10.3943122217618	10.153392054266	10.5543387147152	10.212647558538	10.0681093959254	10.2070518388445	10.6257950599425	10.0626776565947	10.4881453640662	10.3717611651864	9.97117750333791	10.3939785031667	10.3993808990831	11.2183367017442	10.8944423560442	11.2387924331066	10.5228972346446	11.1527329972964	11.6547592764691	10.0076295794023	9.08212897847033	9.7902926382248	10.849454480393	10.8903617789247	10.8778348490699	11.7879109410154	11.1567563569007	11.4063437752862	10.8456600706147	10.8159829751797	11.1913921192245	10.6152576444843	10.6816245204466	10.5343419172736	9.64691557793308
SERAC1	5.72111866047606	5.7881037238351	5.67645646114318	5.93542280452882	5.69245609182226	5.7177763367506	5.83665541420763	5.74439624287278	6.89226308789306	6.75501801560427	7.17225005935124	6.98109427807136	6.78351341099409	6.45330281121643	5.77128204046411	6.19728507188659	6.24740751377906	6.43085036697097	6.53090238981812	6.19305757230895	6.51369565209839	6.33898260595153	6.21384000648846	6.03686117601128	6.77131501677522	6.34928639015195	5.94547063750821	5.608689286223	5.47387693808691	5.96447966401751	5.78844118052842	5.71891507347517	6.75107718175876	6.26231015529134	6.52273735235446	5.92119632813381	6.81500566437673	6.13259010852479	6.81195558726092	6.4858091136622	6.34994436313177	6.22630707862294	6.40517946737713	6.58576298264134	6.59102972639807	6.49152879208556	6.23067995892039	6.24461637270719	6.20878640749081
SLC16A2	7.42758729565313	7.23657626923301	7.50131192605709	7.08033556839462	7.75474289215082	7.64441288584468	7.32887491004589	8.35345764234847	8.93682960587575	8.06976584477616	8.07860593254341	8.1506841399321	8.39383257653602	7.95680698370024	7.96095266786982	7.80630487438072	7.46255638891459	7.80171854375713	7.98588754903448	7.7904402088951	7.69208558069909	7.45361334998968	7.65760221343527	8.11250489167331	6.53548859499324	7.62735939993778	7.12058596759353	7.45541027166176	7.60357479095372	7.29006224641878	7.90021383271162	7.46176282497243	6.81011572817633	6.96600276343602	7.42920949889428	7.14595497180593	6.99175854406017	6.96069733453645	7.41939864813162	6.62771949616732	6.9541089964741	6.96777661370552	7.03588324717703	6.58853515770939	6.75611236555211	6.65749928119556	6.55387007658841	7.11167244968044	7.25898663335549
SLC25A46	7.7657372407211	7.76559546751812	7.76245805290971	7.64421818029279	7.79546619224294	7.61324401073501	7.73795873035232	7.66937871644705	7.45288727409578	7.75502158915976	8.16373704522662	8.04695194451554	7.76713967597909	7.88895757558639	7.81507537810259	7.27180992790239	7.29735991584758	7.23050541926899	7.36770425959531	7.22513634245664	7.86227725272417	7.26000000812576	7.8772423096322	7.17393845898065	7.83922802090525	7.30179480691278	7.94018503705741	7.34351324712003	7.31680818588706	7.15189315688203	7.27195905348285	7.33901533117364	8.05663218309894	7.36287781482965	7.22794878408322	6.53119892220945	8.34524086213417	7.71356005666943	7.90087800266117	8.06023834514235	7.88635589739172	8.10150303457939	7.72166240389507	7.77710389231742	8.06070164171811	7.68375922443695	8.16661316886454	7.79035456719754	7.65072796050005
SLC33A1	6.13915928405211	6.30056528505954	6.2189524591192	6.29872254426581	6.18406189593636	6.19192932329991	6.17044594244061	6.56360220742115	6.45480077735758	6.26861715411733	6.05634746669491	5.96626988106076	6.08435334129702	6.18780005112532	6.20732182498087	6.16109817065488	5.34384269033257	5.89075949091766	6.2607475096058	6.08146842508291	6.03458113032939	6.47323028947963	6.69951951302973	6.3431362390615	6.14800646275105	6.07837042796889	6.94582563197723	6.30038958544127	6.29788516918859	6.10104352452153	6.40209098574062	6.36055735159058	6.26012466699018	5.58627361020034	5.48735529570488	6.38147123957448	6.36758518334884	6.55802982830428	6.34703500802988	6.26674378503334	6.7968458984658	6.8304903806633	6.32243212454956	6.25843869280914	6.85583334550765	6.04634411757067	6.76927069366923	6.80962847261109	6.52475389244944
SPAST	6.94319656533358	6.92714212418209	6.95317927303955	6.87187453515782	7.04996275045206	6.87305839480255	6.79440330418892	7.34426800110831	6.91179548724681	6.86793468731801	6.88471594192862	6.88798069072803	6.95806613368455	6.90774737121552	7.00629002577231	6.78055429136143	6.63783613668533	6.71788071781174	6.74949442629277	6.84964978239414	7.0050078610452	6.77728299632926	6.9528567986597	6.87976913289372	6.76523405853211	6.6044455705869	7.63322886722559	6.53680022436211	6.72756121012582	6.29725059371813	6.5341103286463	6.72447413941722	7.11342993564198	6.66454193571622	6.88833401661856	6.22181005630614	7.33245151559811	6.83135596754509	7.54143007699283	6.95463008300488	7.06443203841543	7.33094168058897	6.92500992373932	7.15911815035473	7.09983749696424	6.94673268562746	7.7058714978085	7.31275115071639	7.04317037261522
SPG11	8.07590783240913	8.14599935018999	8.12010333287784	8.12596694936362	8.1384866857625	8.09108013966418	8.03214062238249	8.90653502461849	7.64752948194644	7.56184174208049	7.34584973525532	7.51776429779683	7.74296626670707	7.69214319483493	8.15230624407997	7.73690004035897	7.66552016071535	7.69990274646302	7.79500019900596	7.84513392818838	8.00416307286306	8.17569453975996	8.3283875962009	8.19531553468831	8.09939240874684	7.67377941778408	9.15275875123141	8.12210616441495	8.18661051435941	7.74661700430478	7.81877170232368	8.27274759073353	8.5957804318121	8.28971315779627	8.40268673321171	8.41963060004508	8.84897756217598	8.12243930985541	8.55860881256755	8.15770246911833	8.46919718294764	8.64309789319814	8.08523091918969	8.16272512331192	8.32238013165104	8.07446509321646	9.14144641140354	9.05142860874767	7.97251398456421
SPG21	6.98055756257357	7.02107668501961	6.97941445199451	6.92599886110571	6.9930196105462	6.94241528508875	6.77033914510035	7.28224241676261	7.29109676829828	6.98838264237119	6.73903936377085	6.58168705037145	6.73245584269533	7.03783697840432	7.0035433126025	6.67380884099011	6.57611169440203	6.4742558459214	7.34142144766037	6.69383538825927	6.91439094903858	7.03371558012373	7.44630328815983	7.36105577146288	6.7841291114042	7.08002936780869	7.70147842181811	7.16279448174842	7.16451071379246	6.69316104579533	7.01239401501471	7.17870549584375	7.22013286857397	6.40609357338072	6.76758637746456	6.73357841812423	7.54299303099837	6.7967261631034	7.35047473820388	7.08085849290029	7.09431634929701	7.36514020526439	6.76330755614326	7.0118461892101	7.06602771080235	6.8198345086749	7.74319548514866	7.58747020216188	6.57887904178054
SPG7	10.7647934526686	10.821707200893	10.8023840432912	10.7970883007158	10.8349140215687	10.7808922787198	10.7101233894308	11.1609488888753	11.3395461304294	10.1915274492156	10.2829553222098	10.451777376179	10.4627559265893	10.3977050685096	10.6887288699135	10.0454428848679	10.3171044273771	10.1793092016564	10.3066148083205	10.2939383752665	10.5574005267166	10.3616256627117	10.3923535959834	10.7774098661364	10.1548107084801	10.3000721138472	10.8456872395176	10.3320964430959	10.3908481467375	10.0934562595876	10.2733792969048	10.4539973037867	10.7955713413017	9.90428460039698	9.62049586617913	9.82197805013246	10.8038267484805	10.1601682062712	10.8500197465109	10.6154611790905	10.5580095427893	10.6679705135751	10.3490120801027	10.4216949148285	10.5098222479071	10.3134990608999	10.6814442233243	10.9338601890773	9.7512897051317
TFG	8.92328299084435	8.95351473345148	8.96594512995891	8.91964794177678	8.96726313299227	8.94296540363634	8.90174345943274	9.21996862355449	8.82143611007969	9.07838040153558	9.08351363580713	9.35095185149515	9.38907298360756	9.07421425697745	9.10170466490065	8.8454041422565	8.95549398343846	8.82646119980764	8.82809823235347	8.9832980202893	9.05969897814544	8.97217795748236	9.37744152574976	8.96660167751812	9.22944888538073	8.88594711926386	9.31781223406626	9.02788134817581	8.96426444518005	8.90900847736232	8.92672051052191	8.97247461559255	9.2592003109277	9.02151927106303	9.12434890412502	9.30936314637607	9.66956827371002	9.21276567338268	9.45906520784843	9.61041676517458	9.43470479169194	9.58001461814321	9.31315874951137	9.16024882452459	9.51465021465973	9.14223925370127	9.77861734920109	9.47024823315394	9.10040555907737
USP8	6.74577842163163	6.7966749566147	6.69642114695361	6.74958061131343	6.70941218860991	6.60885614082426	6.62228020503495	7.25561541518037	6.41233305992574	6.20256769910773	6.14981242194786	6.19932497459948	6.08139684940324	6.48530272924467	6.66649375013281	6.12068698197927	6.14270982819389	6.20015257516266	6.32131313397688	6.23001672796735	6.37382643574335	6.36677035959096	6.92738487589917	6.50195896002726	6.57903660066648	6.25877994477869	7.0649410850514	6.49369644165262	6.56083198873574	6.0011550271246	6.13616626631273	6.44977671663154	6.35478656079984	6.62805956671542	6.21950502736059	6.64064371886662	7.33605543864014	6.61259935128798	6.81930520894542	6.94738979746989	6.96167710476221	7.07802225385616	6.66433516267716	6.57100020155648	6.78362810416038	6.56765111292443	7.11646202825333	6.85202221623582	6.83792799608413
VAMP1	6.00612547963657	6.56935524823958	5.64012194044422	6.91038243560672	5.09941029463041	5.49248623565303	6.16125978155814	6.74169151133873	5.64813929365557	5.05427172465834	5.7007175629331	5.94263981297247	6.35768310813328	6.16681999598736	5.1265372617519	5.42168995270982	5.85006609240072	5.10834599815741	5.50162236460539	5.05647620720573	5.40009539809061	5.94205470654999	6.43684145744933	5.64205986042681	6.99166289893384	5.01899764998588	7.48872419672859	4.48607907086314	4.52674408757953	4.94549427756032	4.66987362789807	4.84825349692242	5.9864201938912	7.26230109198215	5.40122056351776	4.83347645566594	8.38321094567366	6.80572312566231	6.50118189156039	9.11785461968025	6.72806051827076	7.74554551861221	6.33980023932466	6.44695718717727	7.89469104668252	6.27073942637748	7.2342656470866	7.4898764731424	6.08770636115742
VPS37A	7.49943027010643	7.56208322723432	7.52615774471828	7.50465141060806	7.47832532201412	7.43707977354201	7.39875363803484	7.76157351631229	7.15653283420317	7.43415178896786	7.26211263168433	7.15269398117306	7.32323599952727	7.351006158508	7.52483793118057	7.17182636645395	7.18172752339083	7.15559833874695	7.3521857710047	7.14509212366777	7.42302056370488	7.49454366267929	7.76601977592185	7.25035036938734	7.32787730906367	7.40975205110021	8.22473425197051	7.37475018276585	7.38669710023594	7.11796219163463	7.23149836592205	7.50057458271966	7.70517323785276	7.26329154000157	6.95664579737372	6.83287299043559	7.89550864735175	7.60685704414551	7.84182001464154	7.5445215261782	7.89392132503093	7.93658142660779	7.63062489694765	7.57791173985848	7.8279125054815	7.38742217631053	8.28889523968983	8.07973696153213	7.2470111410681
WDR48	7.94512157879021	7.94922965238352	8.00270801429488	7.95235433076612	8.03285705998426	8.02953445639845	7.99031949385461	8.27216461767601	8.20493068012384	8.35256101632074	8.04386484304136	8.11136776107584	8.27937911494547	8.26021406161217	8.15273624294003	8.54534530151638	8.29048831602459	8.33302551119833	8.40284315278139	8.42544087448943	8.41736409749024	8.64617419852798	8.41313462887266	8.79416206683124	8.40878396963399	8.47503861020061	8.3478297115653	8.13193176651722	8.17996688230112	8.22972646888469	8.49181745772092	8.28960707990939	8.63249410340036	8.40929285609452	8.69443099579987	8.47393808650112	8.16807585069607	7.90795368739199	8.26582916206851	7.93220395395008	7.85927542479745	7.93078436334303	7.99387851728515	8.06756027968761	8.11006728717309	7.86335274195705	8.31311203464312	8.4772178755719	8.38062154432549
ZEB2	8.64185543736525	8.7207603379644	8.66568936151178	8.62357384636073	8.63244490888003	8.58665307064565	8.65299367193681	8.58936458205898	9.30428238507763	9.38675134292146	8.9511158113366	9.05528642376442	9.14111877547739	8.58505559437906	8.67795558406258	8.61258126643811	9.09561027865111	8.98176736449397	8.23572081323734	8.31992853072748	8.8878179506712	9.13258683103007	9.04133208784192	8.23069704316156	8.93655240694083	8.52297354577134	10.5912600625048	8.51337525262314	8.80855115246876	8.29682714972308	8.05624112952022	9.14453693388942	9.65984989191642	9.49136880017738	8.34368409639764	8.11977881443811	9.50389860756838	8.67406885914979	9.2588461774194	8.08657985436278	8.84686808027775	9.21363381378902	8.49474807959675	8.28486697331514	8.96151372620328	8.41109682227885	10.33402483107	10.2540210822987	7.79249191834187
ZFYVE26	6.99671069246218	7.06884206915785	7.02116499963689	7.1642682359364	7.05557196791469	6.99263819626211	7.01579606118926	7.86506681677559	7.5589606346381	6.77370544402713	6.55952915753282	6.84542019434875	7.14639646245569	6.80148025875215	6.98673931603915	7.05154859670472	7.28769806112987	7.09373086330995	7.32009305989974	7.10092650393471	7.32029489957536	7.65151760865465	7.46999212462028	7.56602608693013	6.93966608090507	7.21050855604013	7.89019252702432	7.28746804598705	7.28079555165008	7.08846166659061	7.18262884429913	7.37306438215924	7.4534984282672	7.31783211653129	7.31187819065855	7.4169592335469	7.5125077670655	7.1343899199814	7.52076948322268	7.13627042772903	7.33704179205354	7.46280135894132	7.11741401208153	7.055286911019	7.32131604703025	7.01518796459868	8.01935232333095	7.84165821026237	7.07421292867948
ZFYVE27	3.89453578605388	3.92503181783022	3.86864848155738	3.95640410377109	3.9536007484775	3.74131448928614	3.67671276012709	3.52920498420592	4.53425388734724	4.20370797369933	4.68960557887625	4.45195053198944	4.29233395843236	3.5599509352306	3.6912882027674	2.71822654542947	3.02021548263759	3.61489400540235	3.27111717595072	2.97640539422924	3.58370251762008	3.12661840214318	3.27929354329099	2.61108569043876	3.44581913616115	2.71295112122148	2.87753849497666	2.56648483077686	2.60124461934689	2.84354776269448	2.62418081837836	2.90746016845181	3.34419079163358	3.23748982477809	2.88857575141949	1.75467594250334	3.72584167376409	3.3733286946496	2.68384926365913	4.16985917320254	3.27521015931999	3.44202625284955	3.2650786143162	3.39758046606996	3.79004298012196	3.46602885796623	3.17443871455874	2.97251299447971	2.74520804227356
[truncated: 55 more columns]
