# Supplementary material for: A comparison of anatomic and cellular transcriptome structures across 40 human brain diseases
Source: PLoS Biol. 2023 Apr 20;21(4):e3002058. doi: 10.1371/journal.pbio.3002058 (PMC10118126; doi:10.1371/journal.pbio.3002058)
Supplement: S1 Data — (ZIP) [file pbio.3002058.s009.zip › Input/HBA_disease_region_matrices/seasonal_affective disorder.csv]

	FL	PL	TL	OL	SIG	LIG	CgGp	CgGr	DG	CA1	CA2	CA3	CA4	S	PHG	ATZ	BLA	BMA	CeA	COMA	LA	SptN	SI	BST	DB	OlfT	GP	BCd	HCd	TCd	Acb	Pu	Cl	Hl	Hm	Pa	Sb	DTA	ILc	LGd	DTLd	DTLv	DTM	DTP	MG	ILr	R	ZI	AHA
ARNTL	8.60819450133983	8.83387640646917	8.70145036174925	8.92125400332317	8.61166389913366	8.65669778267386	8.6268053046341	9.28507294607533	7.29549650400801	8.01539380932375	7.2022673080061	7.10588025687796	7.12986913904726	8.02127445881955	8.42088922814767	7.60444983849751	7.53455982627783	7.55096849090992	7.64382282851118	7.59622388908112	8.11370561559892	7.72260611669992	7.47608222425632	7.8460466333283	6.70044476745719	7.74221211961458	7.07745849240703	7.94061389053937	7.92316357171557	7.83159990116836	7.86428172198202	7.99636114954544	8.44472689109735	6.7499543752703	6.32662823335518	7.01031128451952	7.69724066121621	8.63207180389965	8.05303889304601	8.80983098621807	8.84464105896392	8.83026121067242	8.55803593185025	8.59040569849111	8.87783743717264	8.45424610272081	7.14138257061895	7.30115879869312	7.56742652092932
CLOCK	5.89068089645205	5.9514947734343	5.90755341884437	5.99704875934641	5.95754037606851	5.83428046855134	5.80187065696705	6.19179854091087	6.15710179777968	5.20041859403074	5.42958408469541	5.50432539158309	5.44364013311692	5.61189312990743	5.82329935194107	5.50201025140869	5.78451666985785	5.53415141662928	5.23228131141394	5.38695726902034	5.96633577424066	5.47973242467034	5.67038361216558	5.43337485312574	5.11228578098628	5.5804933669196	5.11809756027273	5.25089466979677	5.26959990507162	5.24643116829577	5.28612334820728	5.24776952371767	5.72613543829003	5.07250287892136	5.37123715815334	5.14171435612922	5.57503577898096	5.25831589067802	5.3752541050885	5.83983952887578	5.49901022565515	5.42812461999272	5.36933548678942	5.48252745396609	5.71254823290786	5.41177314265391	5.25996683975001	5.28125300854529	5.17003584585219
CRY1	5.08145671316998	5.1420690498655	5.13334768782109	5.23657301244989	5.13173747141409	5.06602922606713	4.982787496803	5.77414184308159	5.12962329823557	5.11063662459492	4.28556108764464	4.43694773791924	4.64471604205393	5.09940655923574	5.12072952863425	5.35026985374936	4.91377037484298	5.18246323771173	5.57131337045567	5.31438412473135	5.18403529387481	5.63874900274651	5.75495537923654	5.83987545734056	4.94879322942983	5.37313131597315	5.82127547348159	5.33357906706573	5.44678469471467	5.15451634925148	5.28793179267704	5.45748405396612	5.55084931468269	5.11307489795299	5.52592589286411	6.2505175382476	5.45813675567461	5.33570912640092	5.71299992829462	5.29382638225692	5.60482523450162	5.62134652747758	5.47507802084771	5.44667524742881	5.86895954022193	5.53113619274677	6.17637958568671	5.70693720853031	5.56023877863713
CRY2	5.52035985379174	5.544108720836	5.54790021226144	5.52845866247182	5.63242480507512	5.6708023739263	5.46885872465872	5.31392269477907	5.94937952009471	5.2354019876936	5.17804371266734	5.47813909262526	5.49846715280321	5.22510652265193	5.51106433025423	4.62863891646766	4.94446284854836	4.96375893500429	5.41815554621235	5.18526092701512	5.32886505596814	5.02276240636585	5.01900423740999	4.98681509068856	4.53038192263234	4.89926325360863	4.49494111463538	4.98093328416278	5.32925807994223	5.03458777808555	5.2321293433546	5.08310746932958	5.55369963518822	4.52664344463146	4.09679742550984	4.46524560550485	4.45997668826042	4.9589357084978	4.95404742763325	4.94797218512281	5.04576307583999	5.00069669650453	5.07279185371215	4.6929683936397	4.90239649977269	4.90884855995519	4.46186511161602	4.31697405561856	4.42524391120377
DRD4	6.81560378198282	6.96043079456119	6.87251069881368	7.11874758276884	6.86070217366353	6.8605802791985	6.88608773147713	7.22095583412028	7.40847031985243	6.01951190510147	5.81213842540152	6.12524052841333	6.53992003764865	6.50434656758306	6.70143949026668	6.36610639603336	6.62688997112946	6.54312731475562	6.92504492311437	6.61974535293424	6.71268932890645	7.12994355806271	6.90883973964909	7.53302801997937	6.66976106003839	7.11538911621142	7.39239829263976	7.23697489790539	7.24820198941945	6.95563105922367	7.08784971516659	7.32176588746086	7.0393887814558	7.03194331754055	8.15792607132583	8.65050978328138	7.30703941400653	6.62375522299591	6.94162823415805	7.13676964467359	6.97392190966411	6.99086739992079	6.74108698950714	6.75879892048392	6.91031672637636	6.70805947622707	7.48311894546972	7.44589970247655	6.58008255569767
FKBP5	5.32096909203348	5.53878775340615	5.15029680463052	5.69536572991628	5.14334338893676	5.20750714606725	5.25890575102166	4.76228147351452	8.30270565550559	6.53324815473163	8.49962385079111	7.50790065933524	6.89496665526258	5.91393324182929	5.23596230380194	6.39335307563021	6.24263658077806	6.07020062727088	6.22397219756316	6.35774111163417	5.71787134709858	6.33650829253127	5.99309611750623	6.6655093073388	5.99921829780222	6.1539167802604	7.42945970396628	6.12172072696251	5.83724488445484	6.20838666819988	6.07356048397493	6.23302635865007	6.65148266697482	6.52274813700108	5.5657418925604	5.86039556198173	6.57383108172032	5.68008056232255	6.55304693414902	5.81489070326227	5.66318715745263	5.93554625278657	5.82110749801708	5.61460165595059	5.91567311231843	5.49410814292797	6.45001721257889	6.77840451437193	5.84113810775926
HTR2A	8.95131571843705	9.0096957118076	9.05596905273619	9.19888562852917	8.98173427101698	8.9104429414972	9.13158176333225	9.08942886072407	5.34146307026053	8.47338345709316	6.75598349710284	6.6068492815365	6.32018369820737	7.39336495764901	8.57021035068649	6.27556263669726	6.97671234460473	7.24998371296799	5.18628656292528	7.10101778094957	8.85623424798029	5.24042505108604	6.30524336476289	7.1527120424198	7.30397412118832	7.09298613471198	5.09662373836638	5.25789345133606	5.92433135741549	4.99479882544669	6.55144150871891	4.55980609745038	8.26882819821391	4.07973342708864	6.00099578100047	5.75777656418648	5.3579489104578	6.41550494616674	5.48717820401836	5.35048313428849	6.21955533263533	5.78138634248026	6.91289449103134	6.07901870098905	6.4459331873313	6.12978399957962	7.5047587391819	6.32419598163653	6.67406654872511
HTR2C	4.01807307908869	3.93619455246297	4.80986592813793	3.52193426453375	5.11964420803706	5.11629152883359	4.09584902282646	3.63203723997693	1.74691624961585	5.9180487432541	6.50452139747899	7.74132093937191	7.01120571882954	6.86172180180808	5.10165313604712	7.19180697795852	5.44503888769866	6.22080245243978	7.98203253709785	8.35122303075524	6.57972704714909	7.88338605905856	8.06076703775411	8.57326661747313	8.73507841761922	8.25397047759081	4.22615261851758	8.15122314734518	8.1217597850514	8.23381066763147	9.02180836603844	7.85916784046266	7.67959029305982	7.78013430059993	6.29977395107781	7.20235126224909	7.33442975321879	1.83560671950246	6.39670613959719	2.23268488626735	2.09596343215308	2.04976648308506	3.21862247616308	4.04300007420009	3.57602101129349	4.6176537500017	2.98576612264951	6.68543792523792	7.37153337309694
MTHFR	6.26880864668641	6.36128154150687	6.32559604851155	6.41405712746256	6.42436581525895	6.48765829547602	6.44990254347496	6.59321329877184	7.17373560435165	6.19333048993224	6.64511349692979	7.08809238014807	7.08064529296544	6.05240429181155	6.27222976253073	6.14732090250864	6.67636637222487	6.36251505537779	5.86196748383124	6.22833279642612	6.34093848022419	6.1545573663328	6.24091396673559	6.31437285545585	6.13449118249992	6.07741224661442	6.30183489317481	6.30004946248459	6.38834052117713	6.09736523483253	6.05043747765575	6.50571322323803	7.16632400567427	5.89193653699802	5.75445249772942	4.97974613174972	6.30481975140532	6.16638591828569	6.25697494632178	6.83876721785756	6.22080486816918	6.41884577712926	6.18279027180867	6.08816313878421	6.2934537588892	6.24971991235989	6.25718615571547	6.53881576244519	5.20445809338678
NPAS2	5.73550216055891	5.68033189470398	5.74211361539964	5.64021877301183	5.89950681628527	5.73350207086659	5.65771657149906	6.13241621926784	5.55219370030527	5.50131816553155	4.77374573131038	4.7642901666133	4.89267217577724	5.59696690887762	5.72150237876793	4.63976376072864	5.58974913667363	5.37353525300752	5.5244185502054	4.29711500275759	5.87799707040436	4.42301433623362	5.20303368809116	5.57291864302286	3.55111319371934	5.37643260672104	3.72828736243361	5.92549897713448	5.98318846517855	5.93644664246223	5.65852541840057	5.88760295793207	6.29719469542828	4.12714971260577	2.7347162869029	4.19906193142382	3.57642940383654	5.83916416159848	4.67729942340175	4.00404521848903	6.17694074189774	5.99642828551052	5.78434020523455	5.46909800946182	5.33218046030634	5.93586885164131	3.74457696826074	3.78388106815037	3.27246260261726
NPY	11.4186976428364	10.9060322978261	11.2033403842262	10.3737091537383	11.8077370007325	11.4696122424654	11.0035096128383	11.1002430313753	8.36347807115615	10.1999502900694	8.64565007177676	9.75687404272561	12.5036243851639	11.0217123772672	11.7684489153732	11.6828305211779	12.2095980094749	11.780007406382	11.4890162574162	11.9060410785543	12.5411245751704	10.2208629483486	12.567999034605	12.9929988510469	9.96708804939812	12.4639800546517	6.52115168807409	12.9691122473136	12.7577947690795	12.907410391084	12.6071486117272	12.9257061820645	11.8993884565116	4.61402537151214	6.77744381276832	6.29170153030393	5.30446174190782	4.40263641688454	7.74247296575247	4.71399688160775	4.78122896104917	4.68564057417625	4.74653231317203	4.85144414963248	5.35455819147907	4.19764769101957	6.99115878418664	8.14235432086503	9.34719389369742
NR1D1	8.39497957548496	8.6058356056807	8.52649831386901	8.94444490507378	8.33077888999438	8.52258549792749	8.58990175299046	9.29954464232357	8.55453389346104	8.00852198052018	7.81508829786154	8.10023448377571	8.34314238110812	8.31235041631522	8.27830514099057	8.392856817362	8.86181911451508	8.59749017710562	8.42432174994413	8.38472473913758	8.65251442649006	8.80011782501403	7.91533229677521	9.06544706306394	7.33655723392231	8.56892511330449	8.07761962421525	8.72736748756134	8.43730736969456	8.67411974341301	8.56553628509635	8.77475424069189	8.9353879250789	7.88427296901025	6.94226171003496	8.35212046052359	8.1244588645197	9.06586152945621	8.7282766686874	9.01382812114305	8.90613848695194	8.89303031745178	8.82432105468102	8.68469775096004	8.99976278256653	8.69965502231441	7.7884294813263	8.19417533106444	8.08812810202777
OPN4	6.22160289509908	6.32908359513714	6.2440036237598	6.27601319700165	6.1377625782286	6.15691056385359	6.52195432592862	6.15282712352678	6.65289718843544	6.33211499606494	6.29414013394224	6.63058805892148	6.45486307870882	6.29500580816289	6.24065576737701	6.48541880096546	6.78936295471703	6.53401393874268	6.33533424928119	6.52153382627023	6.64638210442886	6.52117222782497	6.78348056405715	6.12857818507324	6.56475036560405	6.36479282774418	7.24004635592691	6.61369555931693	6.45676228654124	6.64210843751951	6.51055698737291	6.60495475293948	6.7050273543322	6.99341969079292	6.09609692251379	6.56959707138865	6.93726693587371	6.74282815121273	6.67618407406659	6.42563157547694	6.58043660880498	6.73922713878765	6.56523712778662	6.38576511191614	6.38876144763978	6.56175996503437	7.24121748047243	7.37881055992887	7.02890835625172
PDE4A	11.409070163589	11.6310555619645	11.3243269875957	11.7527821135622	11.3157798731224	11.2765923111982	11.6045045858503	11.6954837311703	11.7340865137065	10.8730239268649	11.8569659436713	11.2525449039896	11.3927988837397	11.7310121353349	11.2216234918068	10.7734174151989	10.8160185831483	10.8377295997051	10.5747092115762	10.7725462849407	10.8110378536099	10.8943392655875	11.2694982946541	11.1788144324887	11.4224276242884	11.2689687113185	10.8199976113075	10.6330507107034	10.5638445197639	10.532156066699	10.9900197486287	10.6753291234412	11.4823079335029	10.9790353330636	9.80390173903538	9.43091518802296	11.6366030357168	11.6308543297634	12.0501396330273	12.6579808963211	11.7940776464252	12.0514817067798	11.7531879346315	11.8084895916409	12.0616523944351	11.742160882866	11.0565930770375	11.4458998956256	10.2842705772288
PER3	6.91908263472364	6.99801124215052	6.94984381463509	7.14106425700953	6.94302210607857	7.04770028646782	7.01890669292011	7.66528855538827	7.27355469158531	6.42149922171979	5.89969617850023	6.24536504597181	6.79697088618504	6.86701724115408	6.9565065069427	7.28129563984475	7.09026610223908	7.15348566687763	7.58202304304689	7.3715110412813	7.25687954971402	7.90936299273573	7.83193886386602	7.83690231118701	6.77218560299757	7.49653278482339	7.90791070830369	7.5479490898789	7.27455101862811	7.44011097046534	7.41805284570037	7.53264983392387	7.65782424215286	7.23829317333625	7.21237427369366	7.87427172407401	7.77078158972699	7.47487555375781	7.88981366050395	7.1585960127912	7.6814772183892	7.6247085617553	7.60391116503149	7.44986406754334	7.74037062246619	7.21285034287969	8.16177843679778	7.98919966894311	7.79825337442619
RORA	9.55035952498834	9.85548457516349	9.56577727160957	10.3332701515333	9.36294591616967	9.45679275773233	9.73301209414699	10.7008123810188	8.4992762125345	8.5994432540258	8.11214673056459	8.37047772315027	9.02631233354875	9.14869386215406	9.41986470042629	9.6375881921093	9.7493510451514	9.70790382687294	9.44504550225961	9.68615862889802	9.64506792074613	9.52425230934702	9.87672637289914	10.0297482296487	9.2748633624303	9.2194998799948	10.093298334983	10.2554536779165	9.87709377790485	10.0302371289957	9.50902470955873	10.276274807327	9.00021117064962	9.77923494144229	8.83422020652368	9.86940384256339	10.3587995639489	12.4780282162039	11.3621508860857	13.2533263653564	12.781004207308	12.8029441255537	12.4710126534382	12.2334102473502	12.8249896682993	12.0063230755391	10.2551832078969	10.5010914814104	10.1143283233513
TPH2	2.07001506349778	1.9937795064024	2.15205812439115	1.97335727144451	1.95611897061281	1.98473320724978	1.99476627123542	2.69920644452723	1.40137297975592	3.83675538976393	4.06209193432583	3.27515271593124	3.32382178918651	3.20792082860447	2.50845020809118	2.76103895837261	1.8043358647006	1.87518837263723	2.1576006105008	2.14032286018069	2.12461949922388	2.36762644327602	1.84693695311607	1.49620291825076	3.33950146725123	1.50714762356879	1.60747983862997	1.4707586385516	1.68085969680184	1.65065539796391	1.81988836803147	1.69054850045666	2.44679706725215	1.72038350035638	2.186421010947	1.70627446722994	1.6255394937318	2.32577441312079	2.28478247603698	1.74743658971511	1.63381936012814	1.58247410586035	2.43526681237774	3.40445946625257	2.25070828142796	2.73677090880472	1.70439298857112	1.71804908004682	2.52533192793855
[truncated: 55 more columns]
