# Supplementary material for: A comparison of anatomic and cellular transcriptome structures across 40 human brain diseases
Source: PLoS Biol. 2023 Apr 20;21(4):e3002058. doi: 10.1371/journal.pbio.3002058 (PMC10118126; doi:10.1371/journal.pbio.3002058)
Supplement: S1 Data — (ZIP) [file pbio.3002058.s009.zip › Input/HBA_disease_region_matrices/gliosarcoma.csv]

	FL	PL	TL	OL	SIG	LIG	CgGp	CgGr	DG	CA1	CA2	CA3	CA4	S	PHG	ATZ	BLA	BMA	CeA	COMA	LA	SptN	SI	BST	DB	OlfT	GP	BCd	HCd	TCd	Acb	Pu	Cl	Hl	Hm	Pa	Sb	DTA	ILc	LGd	DTLd	DTLv	DTM	DTP	MG	ILr	R	ZI	AHA
CYP2B6	6.0236742116308	6.12664994989712	6.04511197625982	6.11136161785514	5.89713990609382	5.85383872480866	6.49447911275738	5.94714793612205	6.32213407003306	6.78399811792582	6.78418345877179	7.03609907802862	7.04189239756467	6.44720397993807	6.16070525552133	6.99264175375791	7.16978209183438	7.4431204810321	6.88479928161657	6.92485167409463	6.7578006074992	6.99216922716801	6.69314567944821	6.29135401742424	6.69465158299966	6.48583976165212	6.77814744460049	6.59139734731166	6.32553753437619	7.03095782644465	6.65655621155308	6.42730105018211	6.61364277617281	7.19645477151288	6.65128881548599	7.74186493501117	6.8727309434558	6.97370108134126	6.58884081388811	6.7142300979249	6.46094338672747	6.63954340752198	6.67453172707704	6.53689403495025	6.84194309156523	6.86509162538473	7.13563113521447	7.29024764102377	7.88754444553468
CYP2C18	2.01363762451848	1.64504036162396	2.26014892072186	1.64971907531109	2.57608682605156	2.08663635433346	2.11557162195031	1.32497098301584	1.35543416952117	1.70730485339398	1.50479799082636	1.43284975348295	1.47651511157508	2.41525772125345	3.26584441542621	2.18520567835667	1.70334816263263	1.86017436152701	1.81156083101306	1.73639829154632	1.54802217379747	1.6343061206499	2.01087802444131	1.29186768447635	2.35775986037064	1.31415468870673	1.71795718185921	1.37941011914929	1.5469406241926	1.67399761362371	1.90534759666386	1.58111828065121	1.58584678318515	1.56968270368136	1.63739501516357	1.53708255376924	1.67489269201414	1.63987551876481	1.6502736493182	1.43486037987414	1.56157365134426	1.49544582583252	1.61936844193205	2.07448022510358	1.48626555724216	1.45436371258726	1.46951267362525	1.43706811603222	2.04788664295715
EGFR	4.85995153311725	4.97460236140325	4.8592410697581	5.02777072100408	4.74244811517536	4.82615455741957	5.00434263663504	6.30557802904906	3.38162906753717	3.79894645640033	3.01025820582997	3.96686723526054	5.16906607947145	4.25366986012185	4.85512845745974	5.3652496947285	5.259839025559	5.72148921937477	5.75906407678412	5.6253298275069	5.3762714223706	6.00563376728241	5.77361402235247	5.80039609593674	5.00017249272635	5.05351212270679	6.15193483399812	5.98697189352397	5.8772430962314	5.73715511750405	5.8883264416446	5.9308471481764	4.53771475212579	6.5258302536818	7.18864092948899	5.96250961100425	5.42598482714603	5.41272052786328	5.5180437396596	5.14424632374621	5.01072055171785	5.14066853768478	5.29926617085445	5.33219075794183	5.36380419080697	5.23841935148943	4.98904342304824	5.40832682686923	5.88721535111441
FGFR1	5.2772580139384	5.16859796715281	5.11015629727452	4.96830104107219	5.40596691621802	5.29774206706655	5.055944970637	4.7337817966531	4.94764598855751	4.58029138219963	7.61270892144773	7.4173228837898	7.2165916960231	5.29180046934541	5.28322765094134	5.43560582664649	5.69347099428642	5.80490570868749	6.62110016362182	5.59592583633518	5.0602311917277	6.27168041637471	5.903297112338	6.05107057532765	5.94829319845474	4.91395945230069	5.74426630957531	4.66689005074315	4.81198786573044	4.59171347052903	4.95934541053022	4.92248815399075	4.80180379926827	5.99157011336702	6.04066390218199	6.05037593072099	5.87719586162669	6.22496831883946	6.43341407316642	5.47702898930207	6.09935914621129	5.99323146659653	6.52011471034522	6.39942854132931	6.09824077355718	6.3480396280223	5.77054535119515	6.38715540644507	5.76138678201801
FGFR3	10.6567958164581	10.6298034363355	11.0046644905755	10.5145358653871	11.0673038403296	11.1831694883955	10.7537269763381	12.8602577577193	10.229752319115	10.2596084936847	9.34854821676732	10.2446341034562	11.3670849523105	10.4081837102069	11.454243349117	11.9556770716991	12.1309468267275	12.1056605641732	11.9913737187643	12.2007321095378	11.7642207269425	12.2179929847984	12.1225120466537	12.7261449377825	11.2473185032243	11.4687894527629	12.8506031687041	11.8235795350035	12.1101911839495	11.625967569563	12.1792749570601	11.9302637858125	10.7582807869712	12.3710485012949	10.6402942722971	12.5800983959148	11.9111277841375	11.3443195819438	12.0356430089481	11.6058984896053	11.1916177363542	11.2357524981318	11.5678206981839	11.5311555957216	11.266559760147	11.2844039088596	11.1149498526669	11.9539186391372	11.9425253518518
IDH1	6.70889733327496	6.72060745711597	6.70286133974338	6.72488035469554	6.68332181334358	6.61258948992722	6.60810648863176	7.58727421882455	6.60046132447859	6.88703522444339	6.99051584703505	7.01912763891839	7.03663903640642	6.97429753740683	6.79785166915601	7.25025470833328	7.01040020801441	6.85564840926027	6.86078293507548	7.01757525641632	7.06214890174049	7.12922798261081	7.46684624993305	6.91380915078653	7.42478065533305	6.75555237484732	7.12273456594722	6.54049715008654	6.49427860798291	6.62403742205436	6.41381482922732	6.53943485625894	6.79637734323044	7.29933465241791	7.64957972977046	7.30489910584144	7.48498049223924	7.37343593012548	7.56503759199383	7.30442727953759	7.50551040429067	7.60930954145016	7.62313430145838	7.59337434086352	7.54717263908929	7.47283946945853	7.60218426749007	7.30395930955549	7.0753260378069
LZTR1	6.77176549456321	6.68033045938663	6.71557205571828	6.59742913338583	6.8476245895913	6.72607643935846	6.61519971014842	6.92518040406919	6.39053553429872	6.16417753762407	6.37013446810272	6.46339383298611	6.49180492991928	6.26501681677265	6.58146868984871	5.93492050005759	6.30302364925229	6.01391049576829	6.23339096899713	6.11169233597603	6.47770480485142	6.12351016031681	6.54847963813897	6.40279307283557	6.29091307960012	6.10842025110061	6.80868293632001	6.23112983654716	6.27038053421642	6.03178679001455	5.90696539124511	6.20337088842558	6.75419590495517	5.74938511170914	4.99026976697341	5.85946193222776	6.81898480251935	6.38453437246617	6.92328908196355	6.77279809009903	6.83544043471609	6.88768587414603	6.5718877671833	6.6841773107223	6.51314861042851	6.52236692710755	6.83289866183053	6.85014490342579	5.84384628317949
MGMT	7.75552859347744	7.6492002726845	7.77833999730057	7.53232832586214	7.88112983119193	7.81106130372532	7.64080693182945	8.000348911514	6.85127199844358	7.82622951333661	7.83152367052051	7.56490388401665	7.61409116958496	7.5904711661284	7.89284491459611	7.69449220393321	7.39994015755229	7.2966633904309	7.85963223363685	7.68955143898391	7.78888473089191	7.78360422754607	8.17768283530626	8.08009964183874	7.64669702796718	7.83010779942445	8.54590822688586	7.77682117665987	7.84720022635743	7.49280635363256	7.76536876794481	7.70040373564227	7.74367583301679	7.27416190554666	7.31062644476425	8.81178084397993	8.34761808936402	7.86362784961988	8.35018325242879	7.96601348988896	8.14068737854035	8.29977678215927	7.88782694892063	8.15472218461262	8.06720535052407	7.99101926636421	8.4630401234565	8.4538805636015	7.86637248325015
NFKBIA	10.1337145666366	10.2432502980509	10.1070848973337	10.3636081704301	10.1088450363863	10.1047289340426	10.1439582870666	11.7048212349964	9.20639194545573	9.79520538998803	9.58514482533461	9.7895090217667	10.0704989226316	9.77268996695955	9.97383950983254	9.57731717398904	9.93033648094159	9.81065415011841	9.99712323818473	9.8329087785414	9.85827452421057	10.2537631870374	9.74573264089666	10.4697775230414	9.65717739701955	9.92862821344366	11.0156668576245	10.6285143077884	10.5683949235736	10.1952730227224	9.88954315942178	10.6244601897999	10.1641371989567	10.1914056005554	10.0400646751624	10.3415336892629	10.5796492444821	10.2934737297526	10.801887502745	10.4332003875934	10.3790115009601	10.5269707725971	10.1476223043141	10.0889709012429	10.335328515883	10.0288827205364	10.4062953224726	10.7144317984901	9.82646758192094
POR	7.23721479174959	7.13185422147241	7.24584199959669	6.96349891169754	7.41139949528366	7.34278179023539	7.0442582695324	7.31278289032862	7.54394470734403	7.19400640214414	7.25055981985087	7.1755767778468	7.18257141695747	7.16105067139115	7.19081711162338	6.84932450591669	7.04652950329341	7.01342906595743	7.30077155398855	7.22993045025859	7.28314317881345	7.25465328228327	7.03365941197716	7.6779869631339	7.13316469936138	7.21887352769696	6.93701845301269	7.23780644928116	7.20522686122456	6.84283223628916	7.25100810906197	7.0531278826079	7.05304025373065	6.27639180075116	6.48604099363557	6.86298681410269	7.0284217641445	6.97545715961918	7.35535505738302	7.56334237606871	7.26645691259409	7.29867914362217	7.26137157950817	7.34130968771152	7.26465861426554	7.25684542024354	7.04118638940151	7.10446823718311	7.23820946285033
PPARG	4.50593530589011	4.51511716474297	4.35926006888059	4.3871180763571	4.41405171961791	4.39399721305312	4.51661457272938	4.64131778631122	5.49022633658558	5.62686529768482	5.01236658432408	4.07393843455034	4.70447008801573	4.48961145332817	4.18903484180771	5.18457965909769	5.11569156014476	4.90191008809989	5.69692103475304	4.81120179276464	4.79262731621028	4.74616175832313	5.01167037677772	4.90708836498255	4.46553604580495	4.8186610777955	4.2743198343101	3.61882470415762	3.62395626565729	3.67960498366112	4.43574810136266	3.61179201419617	4.32818164052922	3.9061487804973	3.44836207251778	3.40110797675632	4.46446294976207	4.44535243568406	4.25079048455683	4.56724388322883	4.28080308072522	4.12216851102773	4.53391725756032	4.08115645151415	4.50863864080029	3.89380220963852	3.86601513871758	4.7329936006527	5.12594953399969
TACC1	8.44940626498392	8.64451642933185	8.54820069010232	8.69758708954757	8.38843292983121	8.38318461587999	8.46873382201996	8.9071098111276	8.23905139447635	7.81343953296272	8.49874451070555	8.49194375997091	8.38036920060527	8.02983062103572	8.45027365812385	7.81119681440929	8.12610173595155	7.99575571061142	7.62874428064042	7.79789856203359	8.57268983649981	7.88105679703534	8.41154239330499	7.63156586019731	7.82622108577129	7.44239936577716	9.17378684107576	7.83774158243409	7.93677644437359	7.66508519442411	7.54142623428888	8.23040008129321	8.97513103310101	8.06686088969343	7.02880610508234	7.43796609686531	8.99875492236876	8.46122015335291	8.62229440426752	9.07763233058507	8.57601817591963	8.96645499333599	8.26490361568863	8.08365067061481	8.78418784417741	8.08578951453973	8.87672729147872	8.84106952576305	7.01371017905335
TACC3	3.92286900124749	3.96425167714376	3.74610534652752	4.05612977783844	3.58887196120729	3.89004369256288	3.647643210236	3.45109304069449	4.00148779838464	3.95114750746495	4.50030460996194	4.60349729034665	5.08865883552439	4.06883618418981	3.6455192406798	3.33177547227689	3.43806220596158	3.43370823231854	3.50439401215359	3.55850339811737	3.80994601016237	3.77457337863862	4.31069985647642	3.56651821230685	3.93003263976737	3.62098036463834	3.78699536810895	3.25681637095911	3.11792905039599	3.29497057735247	3.0582797118775	3.39699439262391	4.32788642908552	3.63435705262524	3.64843895686125	2.98808989188199	4.99200090014587	4.08299133445519	4.56778931695714	5.39304623723805	3.98208461554029	4.47650485561649	3.78663368068669	3.86713314426823	4.35000111146811	3.82936321203545	4.30877571209308	4.68424331466476	2.5561974426998
VEGFA	8.41066759811565	8.48475681096706	8.22602905313643	8.55172737484504	8.15971116485829	8.28599271322795	8.56110219791998	8.82121330654641	7.44718914778221	8.73600374741295	8.27879634279851	8.44642778767801	8.74736733443579	8.73303779475436	8.39077490224341	8.57585613906257	8.91112632527639	8.71973756702175	8.5240587467331	8.72488200253927	8.62951481024512	9.2434148633054	8.78739477542332	8.94508762760249	9.09379985926982	8.58506739285088	9.76965556836509	8.90297434988314	8.79699149300127	9.00376075241865	8.57281452934332	9.09580549688886	8.81786552361183	9.72589152212251	9.09111022202056	8.60795177613982	9.76688657280646	9.20454216641274	9.37152884939696	9.87786688226292	8.95387464888977	9.39756044484319	8.94728619021026	8.90398943004426	9.57811143731857	8.83657522525732	9.31352592336698	9.78439815768358	8.38651398931236
[truncated: 55 more columns]
