# Supplementary material for: A comparison of anatomic and cellular transcriptome structures across 40 human brain diseases
Source: PLoS Biol. 2023 Apr 20;21(4):e3002058. doi: 10.1371/journal.pbio.3002058 (PMC10118126; doi:10.1371/journal.pbio.3002058)
Supplement: S1 Data — (ZIP) [file pbio.3002058.s009.zip › Input/HBA_disease_region_matrices/mental_retardation, x-linked.csv]

	FL	PL	TL	OL	SIG	LIG	CgGp	CgGr	DG	CA1	CA2	CA3	CA4	S	PHG	ATZ	BLA	BMA	CeA	COMA	LA	SptN	SI	BST	DB	OlfT	GP	BCd	HCd	TCd	Acb	Pu	Cl	Hl	Hm	Pa	Sb	DTA	ILc	LGd	DTLd	DTLv	DTM	DTP	MG	ILr	R	ZI	AHA
ARHGEF9	9.27363795026019	9.35031231671134	9.38367013048099	9.28555944333655	9.51789584655796	9.38156801432018	9.1801628904511	9.57995700224914	10.125627632687	9.12256080147629	9.43165859164093	9.41865521354307	9.18226468016201	8.49741487334211	9.3819534710444	8.35580709252302	8.53698860452286	8.41005276383236	8.61543323628099	8.49630293541688	9.00245850073001	8.38830888843868	8.80105802358552	8.97033371616794	7.94115821790268	8.80945741922316	7.70032572306258	9.22297340407571	9.42362041845608	8.76594786596105	9.01815206609099	9.22882565412478	8.97020675776021	7.19456171109184	6.97117514893906	5.86651035435522	8.39044199360914	7.7722289341255	8.59670958494289	8.79190640479831	8.25170161764154	8.16947223175459	8.2299155075506	8.21146567850945	8.35106719973215	8.03855332884766	7.71221636590076	8.08118685995328	7.65083208630971
ATRX	8.22531330915118	8.25874766691512	8.27487592791936	8.26285544986757	8.33778810756877	8.24715013666657	8.27063435601196	8.51949972776017	8.34623465391901	7.91892892287786	7.9571253524547	8.07900811196715	8.1761620140862	7.99246403716101	8.18140074354682	8.00380637284477	7.69137394271016	7.8667505854806	8.03286056556782	7.95083251957509	8.01553183520091	8.09371608776362	8.10644565132368	8.01260594303556	7.93419103341011	8.21451648726083	7.92587753792612	8.08230960249801	8.09535259591497	7.81963518135839	8.10397199741725	7.98726431654557	8.20181236711455	7.76872416997374	8.04598584998882	7.82664055793953	8.06019222080296	7.87909005004623	8.27160395461951	7.821870536632	7.91995551378607	7.80012324420518	8.0773466120948	8.21488378655673	8.3159913057406	7.96419424254992	7.87628137755649	8.01306362142066	8.44016842349335
CASK	9.20892490938218	9.11800335702256	9.30601401867476	9.01025044708784	9.4255234023164	9.26856376387648	9.15197192086277	9.62070082170757	9.63786522941711	9.61145888742898	9.8876237688985	9.71083415311695	9.70219486729401	9.23049967420562	9.41926906103272	10.136017475368	9.56009818706663	9.79998012285518	9.36756350456799	9.95187780382635	9.72011077075216	10.0887016180494	9.43007323387108	9.77956590580709	9.41116164481974	9.30536349576072	8.94328644593171	9.25901680165269	9.24070116102735	9.31105058098332	9.26258434921896	9.10877484876614	9.2420302759097	8.59925459966975	8.70936796486989	9.43713364020659	9.56106459926258	9.43624831799777	10.3120156564731	9.71641169262001	9.49452888543821	9.64200219361029	9.56580441302444	10.13693913981	9.75171947275272	9.9612742792798	9.17495853235071	9.80843925374529	9.6050762013408
CXORF36	3.10634521224599	3.08189674628091	3.04653122662208	3.10479816467011	3.03149955389196	2.92061505739418	3.00789030729852	3.63704977208459	2.76783232192507	2.92890089301408	2.81191270101877	3.11825897466071	3.25928784315414	2.88354795615997	2.88609661728609	2.45491972330593	2.88468326366273	3.43724274242166	2.83103707057148	3.26975867734388	2.65101497603814	2.68253387344711	3.97321496867043	2.5202333319323	2.95340096066114	2.3235938502142	4.20691310468706	2.88769796659745	3.27763742545383	3.18550598720268	2.92003880320966	3.33944007692737	3.01373263535005	3.35947024631041	3.2641035649505	3.18127660874974	4.08697123848334	2.87607900771491	3.40203522263562	3.66457916833843	3.28710102829312	3.40645397556988	2.8222070138375	3.13317976641043	2.90337318780403	3.29221394837883	4.12977915936133	4.01926645677409	2.66658123670359
DLG3	10.2943224280776	10.2746731738483	10.2995848839771	10.3122863617794	10.4294091515272	10.2614138032793	10.3585115318315	10.4545043802663	11.4567240900119	11.2509933466316	11.0256599781508	11.0093021165522	10.8938154549797	10.7126668363055	10.2565862724868	10.292842806759	10.4980138781174	10.4323866053293	10.450368711725	10.3092163219594	10.8057976433926	10.5793665273051	9.87983836838767	10.7650034874623	9.38535749147778	10.5707402569767	8.63499166661526	10.4198913593233	10.3396460649536	10.4846460392472	10.5455103022558	10.3132869648325	10.5199962750183	8.70593128991478	8.66904872042459	8.26006554327457	9.22476389601678	10.019971245639	10.407220620751	9.63415111166371	10.271993871042	9.9645391260737	9.9852403830272	9.99376850906752	10.1150220091246	9.71635102814536	8.71732620475182	9.33959950182758	9.30414359974962
FGD1	7.0484318901275	7.14147599501883	7.08050094376926	7.15924630069854	6.96650073804292	6.94024622584839	7.32905130201822	6.79517860062513	7.26609494714029	7.25680109621611	7.21779189554074	7.43969172298057	7.36154855057552	7.15130113723519	7.07738172085076	6.92343304112295	7.52109618336057	7.56521101512276	7.14034546112645	7.30583284093921	7.46734467337946	7.08707252514927	7.19429141197396	6.95137291214794	6.83380354858356	6.96895675758733	7.28556940184411	7.40614680310189	7.21527022780929	7.50560004731325	7.05919822496347	7.29081599177101	7.28267741693396	6.87044300319267	6.73046264643831	7.62573511366346	7.40862385801657	7.17966002076968	7.40469510975166	7.3030462978203	7.10283014986187	7.16293979299505	7.12254639921321	7.01595699024089	7.02932276508716	7.26309661154274	7.54163335708561	7.6770611882976	7.22812767981197
GDI1	12.7160979852978	12.7292365933129	12.7332596465604	12.7880293910629	12.767764909353	12.7347481165525	12.8079453479603	13.5686209907323	13.7160841465126	13.0144677788948	13.1771410819888	13.4769688175921	13.6134009685416	12.9433362070339	12.7034469682985	12.9354181799238	13.143760142138	13.1845541522987	12.5895198330909	12.7933450149364	13.2340726988752	12.8426436438911	12.8850392009965	12.913321482934	12.6774240231432	12.6345529536421	12.4950028932255	12.5645386298924	12.571389456912	12.6052615273889	12.5437378271654	12.7097371044889	13.5999267886678	12.4861445800724	12.3745533430728	12.1050782935967	13.1367515944409	12.7776746832642	13.0520473737179	13.3685965475329	12.8136485074705	12.9399270304209	12.8655225308791	12.8763502787314	12.9888180972389	12.7998669852745	12.9404117348547	13.0287247223494	12.1992830368434
IQSEC2	10.7631505178707	10.8309245828109	10.7279152614042	10.8068569429671	10.6340882101903	10.5333357245708	10.9809108685771	10.7158543624409	10.7663590677722	11.0647191702364	11.0624122675983	11.2071188642638	11.1150666474131	11.0378548959581	10.6798988008162	10.9441934274514	11.3826475620022	11.2698097874121	11.0706110233581	11.1544135777073	11.2539943248186	10.9315279541972	11.1019767924291	10.8005057850907	10.8240422426526	10.7697610317804	11.217621534337	11.1580342122889	10.9678989858838	11.3653294338929	10.6969915596891	11.0474480895921	11.1609557964795	11.0031492786007	10.6390648946707	11.6220716713833	11.3474637813514	11.2751164477251	11.1889569406138	11.3306584106845	11.3206107268025	11.3257181078248	11.2835915567084	10.9438746861469	11.1352972759548	11.3502331940994	11.4093530207932	11.5063680311078	11.4852041921751
MAOA	7.58106342811335	7.55141721373337	7.65188506107778	7.52091054170425	7.71509713640158	7.73138453307741	7.63010525463133	8.25902955953109	7.41518760590406	8.70381594673903	8.39759416118321	7.87600608856222	7.85791384003195	7.98646727719288	7.89375288157786	8.85365924824049	8.32501691506378	8.51474655204176	8.69716429690049	8.68736155015877	8.38569915056645	8.50754937534294	8.7418491229663	8.73624312123428	7.60909885512907	7.92985347841678	8.97001193519561	7.63061759299466	7.74797136109582	7.83004425583062	8.01626711440681	7.90550165564593	7.63533342287583	8.85495282964873	9.39879542759872	7.97030736594158	8.56785355646038	8.44090845451741	8.61746768415929	8.11747553159938	8.65933538675559	8.43045536170231	8.45104832719451	8.63030796811334	8.57565569340345	8.25826986651369	7.69521025110429	8.32202604536312	8.80259732967829
OPHN1	5.9466386677793	5.935858063987	6.05237991593841	5.93785918333691	6.11014278577208	6.04392263621462	6.02369663741693	6.59886709484963	6.81362916923399	5.93159495660376	5.75180724630181	6.12800780258602	6.36975848190049	6.13018827055913	6.36879886320641	7.10746530496169	6.69727268693571	7.08740059761603	6.72365965554756	6.81487981444935	6.84024769088826	7.12913139755583	6.88048252860795	6.81966050433096	5.93209280613152	6.45555473894076	6.25308513373896	6.07059269718214	6.210805537901	6.2971403723377	6.94774802913807	6.30406074439176	6.4115673066489	6.51117777055971	6.90129290212582	7.03676172092233	5.85205841576839	6.2001311453934	6.09898261787201	5.85948997534599	5.98433209494476	5.75013027847565	6.15760879031358	5.98710325629914	6.21341996875537	5.84533011351318	5.73214965228907	5.9449579809792	6.60967414510377
PCDH19	7.65828964031799	7.4606983645101	7.93413104334624	7.18335861215766	8.04578833441476	7.86297879036533	7.53069641964616	7.15370914230643	8.84905209145767	8.58317820233488	7.92071870019969	8.11803105821946	7.85882358633362	8.17726943325919	7.84378943036653	8.18552670801955	7.97320503046541	7.98505203568936	8.27091772301886	8.10326345694272	8.23394735773893	7.74464779293884	6.96102195449476	7.8405461444718	7.02581929233568	6.81050434534128	6.60612783852565	5.49098630848039	5.39892903388356	5.6653916742487	6.0781597338124	5.31575389906083	5.97542423177623	6.40411555330555	5.90363997964783	5.95439735704633	6.03403107316445	6.88475577400417	7.68463814500462	5.95438088788642	6.66569828400138	6.04257579853885	6.60939956632745	6.77972407461648	6.64194108604533	6.31856915981774	6.15199836837699	7.40800318108533	8.27357489998194
PQBP1	8.03341258117127	7.99635118111747	8.00639209203892	7.84823173917871	8.09272005384276	8.04823277084212	7.85936311574569	8.07960424068859	7.91878294474653	7.37136262647043	7.27207322880061	7.31660179011654	7.48215621259087	7.40311282079744	7.89904874730586	7.51069776476138	7.29660444904102	7.253998626894	7.35612079022231	7.25202830180084	7.82116323395361	7.32324922196376	7.70016547688321	7.78326478175509	7.53905455824953	7.55157315532951	7.87954609689462	7.63317131355452	7.84760880496253	7.25213064104553	7.62330926886429	7.63698421355129	7.77318084316463	6.94521693820255	6.87613860941073	6.99554365307096	7.77825842809334	7.49932604748979	7.84984502675742	7.75287892440512	7.89948844491278	7.94061824723027	7.64792493968958	7.90289321626771	7.91939568323356	7.64017866811684	7.98149971415387	8.02363779957508	7.43327876318531
PTCHD1	8.33008846836809	8.18149267527495	8.59483645246177	8.00328203507686	8.70836832056592	8.64523474327399	8.39188422952394	8.63061400527588	9.63644935533367	4.88998279769407	3.99726799735574	4.81380641479914	6.45358088578614	7.64812108550301	8.67124597104788	8.35144852814305	7.88035408765987	8.26019284609251	9.14611337711296	8.31991851231309	8.34313851634117	8.91803007536333	8.7894522958969	8.9120746603604	9.13118586959347	8.29426296456473	8.49851042055502	8.49737021684766	8.81665389344742	8.23285467411934	8.65915133632	8.65837887314445	7.82921625054206	9.06812960154937	9.13010654858115	8.95466508060291	7.1173818274522	7.96822012792036	7.99432284721132	7.81224690942925	8.21902700888977	7.56858129029951	8.55184940345584	8.38964123909583	9.04013049472541	7.53947936714416	7.66494775973239	8.55728214839536	8.60257623369151
RAB39B	8.37811147665302	8.36252713590568	8.39531344511711	8.3345544330832	8.44252428105681	8.32839618165414	8.3187155073086	8.28113362053156	8.75572611732747	8.79577665394028	8.57855965096998	8.49516603225609	8.4679767172536	8.50706556419894	8.37367822324301	8.12921813399058	8.35158328055607	8.23436389262855	8.23050145426059	8.09870219894451	8.60232647127785	8.07983692758001	8.36510292551693	8.41556359029444	8.18138258029435	8.28636766461337	8.10286611635626	8.07723562063821	8.06448190910534	8.09590701019389	8.1773147086227	8.16202277451283	8.74857296690815	7.68726465668418	7.55443219612503	7.19556249448038	8.70718611809562	8.42770392660904	8.62847789149571	8.78953506715375	8.59931889884046	8.6109881283365	8.48367216573446	8.58368991787727	8.6279277244602	8.42443937494895	8.450081563708	8.5206899041017	7.81806779198478
RAB40AL	6.20202413936768	6.16389486646016	6.23591054133884	6.14440350036975	6.29236801479917	6.18868101391497	6.05396916408314	6.49998546413434	7.2064516524165	5.96514924858456	5.77786762953269	5.84672984483558	6.12404544188111	5.82631085650571	6.10950140127997	5.8282824156632	6.30850011196654	6.31293608810353	6.61929116091321	6.35885226904914	6.88063202270256	6.08276935430479	6.48290916759333	6.57004518780113	5.18619296223347	6.63818706063476	6.30253707423785	6.64626695015041	6.55738602196347	6.55196062651997	6.71220499502083	6.58502431067119	6.55355456315805	5.03064122209147	4.90300392072596	4.93869456900457	5.94921845133747	5.39410876556812	5.52294170601663	5.47374244621106	5.79113090777912	5.90728374063983	5.45082885785024	5.34021968425977	5.44697695982664	5.45422527717822	6.52987993492697	6.2482110547975	5.25179892313956
SLC6A8	7.87340157903698	8.00311367235656	7.91551663204268	8.01162178075983	7.81946703104895	7.84481843914372	7.96278378445357	8.29311110807374	8.21336421834489	7.50699432228447	7.89902768926266	8.07403029557731	8.1705899303963	7.55191945866873	7.904881448196	7.18002581104769	7.73950253065614	7.83374794787356	7.5083109626883	7.57955259484077	7.85858975888349	7.64570064440386	8.0114233049229	7.58686963075661	7.61466553284242	7.5044425309115	8.67146832962335	8.00133153423376	8.1137986795767	7.66334501115357	7.59120090840254	8.15706926490595	7.81578937287046	8.05919376917252	7.447238162886	7.416347555497	8.19097197387245	7.91897935580202	8.06283240387798	8.00370929668311	8.1538181483402	8.32673339015448	7.86680585981004	7.67132047537377	7.85880495095473	7.76768826129532	8.42629785459076	8.2228569209949	7.35859746533565
SYP	9.64370425907532	9.55995750833549	9.63352268394155	9.48079947178754	9.71177690114893	9.60923424008516	9.53122871330076	9.51891456535724	9.10618770523366	9.18522651822661	9.4254259983763	9.19881575677131	8.77665671963943	9.16112758860892	9.40076945554484	8.06593131058573	8.36434540740871	8.4646481684663	8.09571341747218	8.30144165423058	9.19453763728258	7.94058757326456	8.25751923275276	8.09629081349603	8.15936176925928	8.10346253632388	7.6621807919195	7.71888692989975	7.77517840971371	7.61954249023065	7.71767533811975	7.69608201597655	9.1676383840784	6.86127744461736	6.41480857851768	5.90937071406553	8.93772426480045	8.43361427616589	8.89368683387312	9.54221727378918	9.01621848993016	9.07157217312564	8.85082247745461	8.73692330913576	9.00013182343325	8.81456929746583	8.27182352935585	8.28053244081848	8.06424056948531
UPF3B	7.54356341968998	7.70580070293198	7.63975505269855	7.76042895600284	7.5180174555978	7.64863432135669	7.65778143816554	8.05068340655872	8.02345634927759	7.37625880808137	7.50149170165425	7.59412965540937	7.57617205673088	7.4714329451905	7.69719535848772	7.66063251030092	7.59869199751808	7.49977183750662	7.47124555273876	7.39383493072605	7.74614861027039	7.93225731512277	7.76891173642912	8.19082444892182	7.92105095754007	7.68239475653276	8.39400053058388	7.98099124147502	7.87171904049874	7.66342936417263	7.89418013088163	8.14852505685236	7.87258313775138	7.97806339897595	7.91572315419973	7.71241246695006	7.95947974477036	7.56647510891892	7.97173780150812	8.10366901828917	7.60968787360761	7.97046968995981	7.6496172191491	7.72492848290896	7.86951528358181	7.74999000392909	8.03618135522819	8.34546095714954	7.79993804668069
ZNF41	5.10619332616435	5.21708873660061	5.08463752386883	5.32884421318129	5.11045315857161	5.08607628534977	5.20428857962081	5.32717448383754	5.9720293345202	5.48271727773287	5.55956434509424	5.58542304011138	5.51406208620749	5.4639333690932	5.1264334285068	5.53705989782157	5.44369389512496	5.24761749259027	5.38270580311987	5.30985244971346	5.32408893705333	5.74722364184206	5.57992278519355	5.23867683324005	5.50285017729334	5.51104509124093	5.47410473750125	5.41454798463725	5.28252284262507	5.71617892941611	5.37037518773191	5.63735378690841	5.80338659976779	5.67073013627484	5.38076592895737	4.69448831756022	5.59430957344122	5.61907112136803	5.47222337369635	5.95949437069156	5.79135698702655	5.68502429794576	5.73972379097127	5.65550905216454	6.18111958476582	5.56784379441167	5.39011238768911	5.47903751173131	4.97883459901633
ZNF674	3.50935677431931	3.60124564225115	3.57206850473069	3.55574869018228	3.40065175958217	3.36734208082526	3.58191803608638	4.15316122387466	3.97813240696074	3.34330472044553	3.21690230441016	3.25871479178965	3.05122098098061	3.33610579134446	3.52092342275973	3.94889902238413	3.14485064745331	4.04583280093533	3.73397156408681	3.63286751487794	3.44544526879586	3.52513622341821	3.36028882952595	4.0662720260224	4.07692598007484	3.71904465562791	3.72504522250185	3.56467945300768	3.53996120883146	3.21809349178039	3.93591161851177	3.50717752628889	3.22987360030839	4.1500800984231	3.92830694004098	2.84930167553564	3.49071078527449	3.27995859378746	3.36458049034797	2.57025967363667	2.95571310948195	2.92572117493406	3.13451635839796	3.40890662805866	3.03621353495147	3.45516885817253	2.6696758025024	3.43265836079643	3.78450991224956
ZNF711	5.88855747201399	6.04372620095484	6.00721423799439	6.25870754884966	5.8848864957084	5.9916155559191	6.03171041407379	6.42572371240037	6.55415944436348	6.5301705162035	6.30611434981905	6.32588432362606	6.38673699971266	6.42519727574305	6.09343603421638	6.85865774569427	6.47888208707846	6.52262201574122	6.54099818574095	6.39814752022207	6.43624010032281	7.0197001774656	6.68461128079585	6.64616565063934	6.31065842657747	6.41405128021072	5.9103909053086	5.85554677777758	5.77289746518218	6.08511020266821	6.19380150461699	6.01114332924318	6.30535811600931	6.25202082478125	6.87955171982687	6.41832624575947	6.04336496313834	5.68796739329986	6.06630079469376	5.81250374035725	5.53662845781824	5.3572509244266	5.56223587375333	6.05050188134901	6.17538943367295	5.52847086270836	5.82511554962956	6.11803732827741	6.81786469577517
[truncated: 55 more columns]
