# Supplementary material for: A comparison of anatomic and cellular transcriptome structures across 40 human brain diseases
Source: PLoS Biol. 2023 Apr 20;21(4):e3002058. doi: 10.1371/journal.pbio.3002058 (PMC10118126; doi:10.1371/journal.pbio.3002058)
Supplement: S1 Data — (ZIP) [file pbio.3002058.s009.zip › Input/HBA_disease_region_matrices/neuralgia.csv]

	FL	PL	TL	OL	SIG	LIG	CgGp	CgGr	DG	CA1	CA2	CA3	CA4	S	PHG	ATZ	BLA	BMA	CeA	COMA	LA	SptN	SI	BST	DB	OlfT	GP	BCd	HCd	TCd	Acb	Pu	Cl	Hl	Hm	Pa	Sb	DTA	ILc	LGd	DTLd	DTLv	DTM	DTP	MG	ILr	R	ZI	AHA
AGER	11.0722549299297	11.095803196988	11.0697614766278	11.1563738705187	10.9832003368345	10.9882664628784	11.4400876540755	10.6465943306773	11.4478088713149	11.8781955069561	12.0003551359868	12.3611709492398	12.4315127190703	11.6783407171013	11.2396470091413	11.9370793815626	11.9674900100849	12.2561245488256	11.6764017315343	12.17800512291	11.7638190866252	11.8762449301686	11.7853271161077	11.3053714907646	11.6629362467104	11.2872329993305	11.9280600504029	11.5635689128752	11.4206287025586	11.7985280492375	11.4876870115058	11.538948615872	11.6437664914106	12.2023068417174	11.8919477773955	12.7857158010656	11.9086332155546	11.7754384375222	11.8265703485926	11.8503254025168	11.6140961099911	11.7384171528723	11.8488402304981	11.6589638127361	11.8525566330364	11.8117934817387	11.9373689217654	12.0531664735054	12.2261810024805
ANTXR2	3.57133223914343	3.68469839091071	3.62004286543263	3.78430140584181	3.62410323536641	3.93573781891324	3.59464807597893	3.92912105174126	3.83300295814734	3.03520400509471	3.12442985923131	3.85389497257711	4.73357863111417	2.9792812986415	3.30860524610688	4.2024019276628	3.59647727341627	4.28368408075398	4.14474503734275	3.83995751862372	4.85625337311237	3.635679782339	3.35011470413383	4.27951335232896	3.84612842216846	3.17518874753984	4.33758433076367	3.74559062867018	3.7389562605237	3.5263271623416	3.31755286357257	3.62670971637134	3.83131184573458	3.53570327970588	4.82056431160589	6.17752399414748	3.90590139200687	3.61999653838558	3.66563706682951	3.20013031815048	3.28306211360877	3.39711775431683	3.35670603132586	3.58515620654502	3.47923634863583	3.39543028046725	3.7693550202391	4.07966550516216	4.3190468843711
CACNA2D1	7.96817011792998	7.94612154057295	8.09320888046878	8.0241485290052	8.20228998816917	8.1745841073688	8.03062728476048	7.95359643364159	9.85582251316385	9.53648669264046	8.47907562687243	8.7123772990372	8.80727729776824	8.46238945323766	8.20776797372385	8.31114523492386	8.2047418915819	8.77451073813185	7.85955965282671	9.01176589120479	8.67427399477556	7.08635235547787	7.98153739968296	7.91216386468441	6.52774492026693	7.92468303064974	6.73172019606475	7.63320074776717	7.83699395457693	7.89500295493275	8.05287382915797	7.72447472100863	8.43808728461205	6.18617860373073	5.55024310701609	6.28601481140614	9.65123751365842	7.49388118708819	7.65347641928279	8.20424096682786	7.58455175673015	7.67446111904238	7.68130563764771	8.03495007615411	8.17863464463531	7.62528354565636	7.51032073363508	7.47683958468913	8.10469648176118
CALCA	7.16259828567343	7.24297671914859	7.1635034709881	7.22693861653415	7.06700554352389	7.05160174779917	7.48809914876867	6.78506762408391	7.38384568591849	7.51035473842529	7.687008330085	7.79191741895868	7.73962847685085	7.43022295099922	7.21791192298503	7.35630405508229	7.91667493388982	7.78211620292744	7.47810800627577	7.81010431502811	7.61246837314151	7.59352526533914	7.51768955125023	7.16078983161688	7.53259628931225	7.19620345665019	7.88552466841558	7.529068553076	7.24219298207201	7.63086380986117	7.22619273653976	7.38060425898896	7.65035714193945	7.74483552854552	6.97845230021997	8.35651437091135	7.85613542370258	7.79905056867206	7.82879750092879	7.84152946500362	7.83381902497427	7.7803384354613	7.76479505745414	7.49894040734082	7.64518144978535	7.96100984087386	8.03965678522934	8.02024971323391	8.09208110597128
CRLF1	10.6300703546121	10.3925080627107	10.5613889672808	10.0411412912054	10.8137373808877	10.5090389437969	10.2980324123581	11.5612229526415	8.0352393779075	8.22966570654695	7.10910767630199	7.10312116312599	7.5108133250336	9.03543001438522	10.0466546869231	10.2029065735428	10.4075626046396	9.84038007211524	8.724173569884	10.0930937055888	10.1704443449421	11.1090732103586	9.07069409583676	11.8116747748972	6.79583239480348	10.554950184524	9.49259310528797	9.45866982920113	10.2282672243511	8.77506669984412	11.3275050416785	9.35102982292436	10.4533307634304	6.61876135054349	8.21836850549656	12.6388848615283	7.10620858247621	6.03639623793893	5.30125211266369	6.19461500688298	6.02830838213375	6.82920619372573	6.36806751073045	5.31378257854724	6.33769106603696	6.69606178469618	6.03100568445537	6.89102027620506	8.05160241679394
CXCR4	6.79200467926331	6.54053139176678	6.71872401625957	6.38684097534017	6.86241502092717	6.88851093318922	6.55541683255916	7.81482094789046	5.7238164168621	6.04457894591052	5.76213056209177	6.2970058653896	7.40731045233128	6.7231973963918	7.11118355045126	7.60393195736083	7.41672331421606	7.68448433077099	7.35866378265486	8.12827220795063	7.38663328102491	8.58676167887078	8.15487418922161	8.60329800001051	7.74237373595794	7.54495631826863	9.06493075868725	8.12204544020662	8.14868085681591	7.40717942541828	7.32105945745384	8.0984555538258	7.21925551524978	8.78063436327112	10.2913591499976	10.4236539106941	8.923596266247	7.73311366642093	8.79983926214397	7.65185796550171	7.96638306063971	8.3507088179256	7.7660545201731	7.68834588601432	7.63776316071574	7.62125778283235	9.1894265811007	9.09540884295447	8.42632390706133
CYP17A1	4.17991783416561	4.11467364644079	3.96505682030043	4.1782184121826	3.84475790727796	3.95321309093877	4.52460029955013	3.70203102863604	3.75671993392118	4.8064714214953	4.54723901476812	4.89001981535444	4.93251910954405	4.67746213060072	4.26697133674113	4.36231291772124	4.43168601374373	5.0031634244758	4.75539650889589	4.73594278529292	4.61980552374243	4.63324286770644	5.08090106608433	4.00566480083591	5.03652968375544	4.62657551379138	4.46258566027384	4.76630427935517	4.42356057382562	4.90317688190714	4.35054295950699	4.62849066008479	4.446812896579	4.54874864079275	5.77834249226049	5.05698907739289	4.99593177684495	5.1719899987494	4.85793847114281	5.11743296311273	4.78221048397337	4.93663425077573	4.92483023652509	4.65491370240126	5.00261695539565	4.99679305093144	4.38534772624015	4.85617154240082	5.19677017305404
GAL	6.4852586824034	5.61941483893847	5.12882219246237	4.41028464080509	6.35318260525331	5.36037051632628	5.74409334762343	3.52978439211326	2.88788674215165	4.19265273212265	7.78039996208369	7.66258802999226	8.09120593008788	7.26228157170856	4.49912229940471	3.01948925720192	5.77146222572356	3.86400082008698	4.1157110741917	3.22653528971575	2.77844287588887	3.59057949038447	5.81654390745402	4.67758026590237	6.45799162168588	3.64535191841727	2.76890710412552	3.88229875942252	3.60876498496162	3.76341502682568	2.59007602632244	4.21438541157099	8.38171357427666	2.98682937898345	2.81780935908411	6.11405027591907	2.71006689342969	6.77280903268127	10.3448258259569	7.81541757960495	8.16678793637534	6.80755309202986	9.13872312286232	9.36089508317393	7.37971524959373	8.74951204012641	7.7649105385501	6.11133320108718	7.66495373219812
GFRA1	5.77706528321259	5.91276058636024	5.864411547375	6.06865113436334	6.03218610686999	6.02549432811947	5.98865097714922	6.56673686742349	4.42454883737626	6.3168451993255	6.1976884367438	5.14688955422452	5.52327891235123	9.42973617514123	6.14477362262427	5.81316657661385	6.03071798553808	5.93750940876435	7.6201480002852	5.69534046406991	5.57777426071819	8.71853097428579	7.79958425266695	8.49146914452674	6.35162670402788	7.55407587980151	7.14223168789847	7.49852217151527	7.51953541688212	7.53432136741004	7.988115571193	7.38023312293115	6.55062159396123	6.14476916759415	8.35710954793957	5.14985894170306	5.57880086883409	6.12245758572739	6.4642129213793	8.53682701700345	6.9494241800806	6.94161149676044	6.75701712278057	7.25880388551461	8.68858755547243	5.76322600848419	5.5498110816182	7.01460556861955	8.13888106326445
GRM5	9.99535589209296	10.0177502206805	10.1512665508259	10.1077990271236	10.1890884482702	10.163179137937	10.096662599192	10.7102774183528	11.227553589234	11.0302783358774	11.1094200544558	10.6836929987278	10.8060768168466	10.739810021116	10.2836727006155	10.3370127128571	10.466091521262	10.8206191654029	10.5966515935769	10.6620232506708	10.6288684676402	11.3065595716068	10.1154442318873	10.7508645179053	9.61482009205879	10.3922260063733	8.58871900776317	10.4923221835857	10.6735934446383	10.5791962465142	10.4556747363345	10.4792114039933	10.0249477502239	7.70535170210747	8.55458469372203	7.96960824274723	8.89995024823573	10.33528622166	10.3763065300033	7.76644107139176	10.6127820150423	10.0075430355682	10.5846769637042	10.4099237902854	10.4526491070225	9.90178297258433	8.80759349316395	9.56407186453313	9.22351244797188
HMGB1	10.5335589586361	10.5998669092189	10.6425257989608	10.4904850898465	10.6650644566162	10.6290440441777	10.5459884050571	11.2223499405211	10.0843722177721	10.1607932823744	9.81902335219872	10.2851910604728	10.3919953811659	10.2325819714712	10.7188034466575	10.6742955280703	10.4020026642099	10.4203542462851	10.6777805476745	10.4879358830096	10.7040732260451	10.7435402179841	11.0599705850123	10.872758674683	9.83134461265014	10.5899828287893	11.1508865761271	10.6722503591123	10.7697629878147	10.2873601596773	10.8331600663266	10.657668201798	10.8215576449671	10.1535316926652	10.0848085783322	11.0318811965127	10.6325888645995	10.3861373327934	10.6098661543609	10.0966467695573	10.4123943461496	10.5099090117477	10.352737386852	10.3404202883508	10.6737396994851	10.1187014512219	10.9622563111279	11.0260953114154	10.9875618104387
HTR2C	4.01807307908869	3.93619455246297	4.80986592813793	3.52193426453375	5.11964420803706	5.11629152883359	4.09584902282646	3.63203723997693	1.74691624961585	5.9180487432541	6.50452139747899	7.74132093937191	7.01120571882954	6.86172180180808	5.10165313604712	7.19180697795852	5.44503888769866	6.22080245243978	7.98203253709785	8.35122303075524	6.57972704714909	7.88338605905856	8.06076703775411	8.57326661747313	8.73507841761922	8.25397047759081	4.22615261851758	8.15122314734518	8.1217597850514	8.23381066763147	9.02180836603844	7.85916784046266	7.67959029305982	7.78013430059993	6.29977395107781	7.20235126224909	7.33442975321879	1.83560671950246	6.39670613959719	2.23268488626735	2.09596343215308	2.04976648308506	3.21862247616308	4.04300007420009	3.57602101129349	4.6176537500017	2.98576612264951	6.68543792523792	7.37153337309694
MBD1	6.11854466389653	6.13263032769341	6.12419098270154	6.08452973925409	6.1176245283923	6.10817912644884	6.02227392776233	5.69197484124544	6.58182344445322	5.93852687047587	5.65492083210572	5.76709703506031	5.98483446440395	5.88462311710555	6.06914863308136	5.67806355287848	5.85310356482492	5.69853511855484	5.87865517127189	5.81878721997947	6.08018922390746	5.79483758905512	6.13181516254262	6.10365818567678	5.43879523179715	5.94235380259825	6.11790572592813	6.00464899096256	6.13643655300821	5.85293897655432	5.91981908838605	6.13816689995882	6.13620909637374	5.29370471305771	5.31880796842374	5.34955451926038	5.91347249382287	5.84729264648781	6.34729417551519	5.87155202544229	6.01620382258781	6.10075215093717	5.91705237198007	5.70213534999598	5.93777690604698	5.80167810644042	6.26428476558143	6.17158905053131	5.06659574332703
NTRK1	1.29300007100727	1.31654209857721	1.2964814048064	1.30694008431913	1.32439981272231	1.30185060419221	1.25608747763274	1.33174983606145	1.63996226167627	1.74597463777739	1.3255858813256	1.27524877095173	1.4151642919419	1.5963840761063	1.30720884418726	1.76638485351694	1.86185858696576	1.36424488567655	1.84715896950402	1.7940221102526	1.69747155713578	3.60944007867041	6.14558462437413	3.09639844176554	8.06646664305889	3.68890148911291	1.85083764064059	4.69415902304413	4.5583746157902	3.90528494781654	4.19405886128044	4.5093034749346	1.8147983563446	1.50370083351471	1.58899332517343	1.5890186523336	1.81758984488169	2.01813871100094	1.63986143502812	2.21685330148333	2.38232082600723	1.76896625561387	2.07859918019633	1.53296432869385	2.36986001344821	1.5749903078507	2.49246637210261	1.73156051164105	1.60368354042724
OPRM1	3.0905677086802	2.41869699961372	2.95105271954352	1.80502715510361	3.42464096407012	2.77896005173298	2.8214723858616	1.60143807106784	1.7048774253504	1.73758751076354	1.94541713194483	2.70519541246445	2.62238110246318	1.9777954135365	2.53400638787504	4.21012932442179	4.07679098594452	4.13448090112312	4.10596680051286	3.85533433233303	4.0695589230717	4.89545778644286	4.14773127807785	4.0274492170181	4.71000356356378	3.84278900179281	1.96186850107393	2.14082785733249	2.85925225320369	2.22602604881505	4.81861128266691	2.16677773215367	2.11064836798509	5.09610819970985	6.77895393004916	2.52029640604182	2.33529690045599	5.84103067413919	4.57598425033408	1.85785224560476	5.62900430687515	4.23575269961624	6.07463469920553	5.71706698189925	4.60977493036959	6.39483631110218	5.00813849627356	3.85711112896627	4.78521562017379
SCN9A	1.73313843283704	1.61593425570015	2.06146379243829	1.58236157361717	2.61965679436153	2.41837742399296	1.87816526460268	1.37505594448745	3.41564305549852	1.81384281953185	1.65949177339799	1.71173279939731	2.90774445441438	3.47286639758707	3.12050225895911	4.43647399756165	3.11618056997428	3.77619119152647	4.86150135431149	5.26858943666966	4.20643163273399	5.80018936020852	5.03914727400684	4.71356840079271	5.07737108572745	3.99957457416623	1.70843923537973	2.00487939167773	2.66813125032316	2.1482133445645	4.46300361024505	2.07661463575053	2.78712114627095	4.44416486137631	6.03102085459239	5.89487555057126	1.73962526871787	1.81407027170371	2.43560864281291	1.77116560177044	1.86247370165968	1.73523537979988	2.67370177718875	3.27016323827591	2.00706474387167	3.55750930193234	1.76207122298348	3.01988277221479	6.31987479570118
TAC1	7.87453912262432	7.6575430818733	7.7778399368769	7.16301896664064	8.05450835234455	7.81354654781442	7.639147809477	7.18947935317269	6.35968062747236	8.62288817901636	7.65371775511748	7.92028702733303	9.77861567944356	8.04865557509655	7.82834834278045	7.39150791681745	6.68201189654597	7.19556562501743	6.28992999048156	7.91708145202118	6.8459008507757	5.61602805572704	9.17026461408869	8.99918102177816	6.79300310253397	10.6558698407939	6.65502968718653	11.5174140160492	11.1821088685819	11.2073907310588	10.3549493375764	11.0360067796407	7.11989912403503	4.24086592280421	8.3970833500234	3.51024024319395	5.26321740026641	3.40104666197516	4.96725774362644	3.66997068448292	2.45336826313579	3.42683621955902	3.47945444990492	3.75563102262215	5.29915135368599	2.63674009833662	4.09112710416148	7.49564539246682	6.83043289816008
TNF	4.38208774074918	5.18880683698725	4.51056504161787	5.62624537562304	3.72851524204122	4.23878833522013	4.99499378758399	6.4250275651255	2.78333002798601	3.91583844088188	3.10189294666637	3.07957550539572	3.14150314137198	4.02018154634293	4.34678047662859	3.96676806712199	4.04115826032183	4.02363922736061	3.52317203064308	3.73841104257676	4.26390964273974	4.40398718340327	4.86218781920824	3.39525442023922	4.83327460677358	3.54106795731991	6.60682684909711	5.98464234861156	5.74039233401182	5.79447650885394	4.79533216774098	5.94234206988704	4.72189370460749	4.95871451178746	4.27044477021223	4.02120149713724	4.73551535865342	4.63833120391869	4.18907709597923	4.24610209519974	4.3839945864645	4.8608512223984	4.26163502441786	3.82718733417007	4.96522735532944	4.47959959740954	5.0577089425157	4.80742650471914	4.86673818891996
TRPV1	7.36403706574175	7.40009740386486	7.3932270101252	7.47362148719558	7.40462796437076	7.40377348879687	7.34991076775231	7.95834562108174	8.25350428829147	6.77149902771222	6.93472964305585	7.32344076367405	7.64347519038317	7.22036555515641	7.39916604690965	7.35952282833733	7.88518168127726	7.59247023440713	7.66859930891056	7.68765976824544	7.75968250524158	7.91307907791634	7.77070740587453	8.26322321684067	7.27432019450568	7.703538464986	8.42262881949771	7.5694328445797	7.50411974417088	7.34293610510408	7.31654435529317	7.67589810719406	8.07860870155209	7.67840347802162	7.63754715196305	8.18624873830868	8.15283784228691	7.56692420551912	8.01864748905072	7.55272214870239	7.84135731245223	7.98909710651181	7.59885705920467	7.52599295514413	7.49599561191747	7.49073987950493	8.64253055532634	8.6838516342678	7.11479329945821
[truncated: 55 more columns]
