# Supplementary material for: A comparison of anatomic and cellular transcriptome structures across 40 human brain diseases
Source: PLoS Biol. 2023 Apr 20;21(4):e3002058. doi: 10.1371/journal.pbio.3002058 (PMC10118126; doi:10.1371/journal.pbio.3002058)
Supplement: S1 Data — (ZIP) [file pbio.3002058.s009.zip › Input/HBA_disease_region_matrices/alzheimer_disease.csv]

	FL	PL	TL	OL	SIG	LIG	CgGp	CgGr	DG	CA1	CA2	CA3	CA4	S	PHG	ATZ	BLA	BMA	CeA	COMA	LA	SptN	SI	BST	DB	OlfT	GP	BCd	HCd	TCd	Acb	Pu	Cl	Hl	Hm	Pa	Sb	DTA	ILc	LGd	DTLd	DTLv	DTM	DTP	MG	ILr	R	ZI	AHA
A2M	10.7613664154273	10.7512168127089	10.7141265351285	10.8236382067562	10.8161164502451	10.785851752211	10.6848072849613	11.6448174751384	9.24609691640316	11.0198361377379	10.2689597431967	10.3787704031814	10.951395947032	10.7148953449528	10.744897375446	10.4412133574234	10.7722363536971	10.6188866661347	10.1326961200472	10.6440290767531	10.8849819405338	11.1304520911552	11.0099013774889	11.0693903692323	10.4315980800168	10.6167448609976	12.0117091681968	11.4931286357254	11.3630371325479	11.3845888462387	10.474907363862	11.5349268382406	10.7094486658689	11.7592528503458	11.0682311644928	11.2247451320847	12.2077719435665	11.4525869892956	11.6687003581276	11.615671520055	11.3621149192252	11.6027682650027	11.1378467365856	10.6550564328429	11.2463830755972	10.7826514200672	11.5684622915506	11.9679420984007	10.9556939027516
ABCA7	6.33839121562584	6.42016184502688	6.30206836020741	6.51726894997064	6.30001645183751	6.27252067241466	6.39341891145622	6.37953422607018	5.88063489571125	6.31464743542343	6.66899226330256	6.79503443999972	6.62815339314679	6.59198482727307	6.19447609996922	6.03355425169076	6.27310740392579	6.13845729989316	6.22723745820891	6.18874293741299	6.49682637476594	6.1599028209784	6.2705064591204	6.31664757143856	6.56738137304952	6.24439834178532	6.24465790544383	6.05112669320197	5.85547145314335	6.11427123533706	5.72766584463483	5.96663272354516	6.61370752204749	6.22979470240727	6.91551331579963	5.95297969662981	7.10715552396433	6.51963962103064	6.87690334090508	7.25116105637749	6.88012196622099	6.93634879892061	6.75282182935974	6.92778176415253	6.81616278432073	6.7684209416321	6.38017407734208	6.83112699089592	5.91931676676004
ABI3	5.49051338871754	5.48032506278378	5.48507378097328	5.4394247334142	5.47129427559419	5.408313152749	5.54220252396917	4.73144343350113	5.57752801457087	5.92105181602803	5.7189168071297	5.94357464464677	6.10582860656557	5.72824192826162	5.69747679946186	5.89675839729795	5.8659203229643	6.04030055094858	5.84904327760018	5.79843503168702	5.91901447550401	6.27370690962083	6.01275124450204	5.93765503738406	6.01479120549773	5.86430066599042	6.35351716808059	5.77093847979824	5.56576030823571	5.89413207347858	5.77401417199584	5.74045962806208	5.84325197687429	6.15676295402194	6.13472059972625	6.45391036499043	6.42753973980218	5.98825686710143	6.13621180458844	5.92501967556338	5.836918825833	5.82343478786357	5.93528761297575	5.6626815676112	5.84600943030743	5.84370902709335	6.45127938590924	6.66244337037967	5.99998464211794
ACHE	6.57105463994638	6.5510469840521	6.40441620314504	6.30593625881455	6.49420138760002	6.45258641288627	6.42617238381739	5.74048615416886	6.45414043597222	6.21675936774446	6.35785693509873	7.04413554320681	7.38202466766567	6.66558590375948	6.19053676350823	6.92017870411235	6.80654968908716	6.74504469273226	7.68572086547482	7.28040616259185	6.87413997245512	7.93350768159912	8.59436149766518	8.15455013797872	9.13803122963482	7.35093457312059	7.60805844564564	7.47948454591187	7.55151768875419	7.27974560474384	7.67913027081792	7.50585666410483	7.15726293708501	8.10932534244969	7.90086567293318	6.73062601031321	9.4070950609243	6.90442736337472	8.92661442836961	8.17426181821926	7.06346504082196	7.54134073834485	7.9070236905629	8.35513613306616	7.38328659825152	8.59270486030248	8.81006212511291	8.66771203970745	8.45376645580102
AMFR	7.91234456225281	7.91823473473283	7.93271886368409	7.86528141915447	8.01216808804187	7.88195147971357	7.81136747703646	8.67450253034542	8.20499480258441	8.36986806763295	8.17693655730452	8.10698098442231	8.29812598268736	7.99393803000618	7.96022004322464	7.95330402991311	8.13573597069441	8.06166734046764	8.17710037316661	7.87040632631028	8.25319489688732	8.18310341767154	8.36410997902655	8.53601628477569	8.02220630442651	8.17437172493049	8.6610368888185	8.18199621759445	8.31605901391219	7.98704100502215	8.24179447577559	8.30069992031268	8.24205945416044	7.66755808581446	7.98049817645543	8.28321650651299	8.64500699612006	7.95250243061141	8.48629812836973	8.14047475199139	8.16095438822826	8.3042643620366	8.09376853042655	8.0621533405781	8.17993551294944	7.90723972525728	8.7810690492747	8.61372917962938	7.81543696594078
APBB2	6.5036630417814	6.53492260283338	6.50052623933489	6.50319183125109	6.48050109470156	6.39624927566887	6.39955652210856	6.86916712052709	6.41020177795541	6.67126189598308	6.60652390144527	6.44646537076035	6.59972599796937	6.35199428954214	6.49282458434221	6.74501487894953	6.98202562401886	6.73088940137722	6.755833896962	6.61168695637625	7.1120322699688	7.03003924036328	7.15761508833496	6.70177049587618	6.39556851392699	6.28469502858026	7.98741401052516	6.53870816860062	6.71032103361731	6.49970344983563	6.51375407008306	6.87107053293502	6.92214571632566	6.86930220150321	6.16650893163235	5.75606657471883	7.65761621743324	6.98913134532177	7.23346392093587	7.64311075444009	7.45738311022689	7.80202730556655	7.02413338353786	6.85063696083954	7.71840094500817	6.86393621053614	8.18819585038863	8.01063751555763	6.42892042713281
APOE	12.3545597305223	12.2186180492465	12.6082347113495	12.0458878615814	12.6304737541079	12.6915096302365	12.290100970268	14.0039387811033	12.0786397509318	12.7109041930981	11.257799936606	12.0289565399456	13.1346522813806	12.6623466101479	13.1138133429501	13.9492974107326	13.9195871942762	14.0731413353999	14.4351960980321	14.254343527446	14.0613912674175	14.4465657674653	14.5145765294958	14.9909563209848	13.5301787614967	13.6813227643473	15.2810062706483	14.0351738330479	14.3603162463715	14.0128219341803	14.3071420233158	14.2401887901683	12.6544520325054	14.3644422018874	13.1736544481512	14.4849944920097	13.7324004374342	13.5033681772041	14.3175507772094	12.9322830923085	13.4012520557774	13.370816525915	13.475238197454	13.5239840889767	13.0823006785167	13.3294263768145	13.7787641365985	14.3859137456282	14.1228059038265
APP	11.3773970958408	11.4233390880659	11.4110156616616	11.4198618007377	11.4558492485943	11.3236343193068	11.4996119565105	11.465838416212	11.8390533028868	11.6722932057089	11.5059639065767	11.8190671252747	11.6974413881008	11.3984747392344	11.4356674267271	11.7363258676987	11.7770952220013	11.525715805216	11.4526278187138	11.6069069225807	11.5755136338737	11.2675007954494	11.5452511991134	11.436220841057	11.3783441805021	11.2866665200413	11.9009769489199	11.3032428140263	11.3875128650205	11.4428507349757	11.5036310962043	11.5832620431399	12.1829329293899	11.5608797870651	11.3289560856714	10.9228204839131	11.6626507793372	11.3960743802183	11.643159775567	11.8186235020641	11.686101184117	11.6777916451821	11.5517121417425	11.54576392259	11.9777594303558	11.3750838931717	12.0297139997427	11.8078075834318	10.7346073346881
ARC	5.19441572879577	5.27897282733448	4.9945910942833	5.36098626025668	5.04106322264433	4.96267911808268	5.10592264042132	5.05632138338695	4.2967620233436	5.59831408260819	5.8211127274599	5.74372732983656	5.58992826950348	5.18531064029257	4.70120727483865	4.03507157970642	4.37766583429163	4.60595485263605	4.39862802878467	4.34049310363055	4.61767412318884	4.75227623833263	4.78368493998811	4.44939577524917	3.77771024828267	4.69715732399641	4.06169159472028	4.72235185804659	4.52383261531878	4.4035703335131	4.24615516300311	4.62314796895738	4.66965121716054	3.58532790577994	3.92544438601083	3.60819370176154	4.36888514642621	4.07190135563945	4.63251119934674	4.5553482420125	4.0778597309882	4.26031526832279	3.91499980793297	3.84480465208674	4.24554210063576	4.14764308124704	4.49788306944949	4.84144365036215	4.23664455355708
BACE1	8.76504421006984	8.77136608775814	8.69377283151014	8.69157953194377	8.76747301675004	8.61104610008442	8.61664198417975	9.14818180975569	8.57898168962369	7.75782716162326	8.15392185475345	8.35400113948103	8.42621645532985	8.3018979793774	8.6587469920486	7.88753491090949	8.1899666567315	7.95776457844195	8.15753683761653	7.9500148172853	8.25924997383704	8.46222912120026	8.65503919563342	8.36529247195175	8.63232713545468	8.1108675028836	10.225667877871	8.22098057284303	8.48429368765169	7.86174488661366	7.98245164369789	8.60578521662381	9.1942656053086	8.84192493415177	7.51273290982897	6.73768494974555	9.8766612741273	8.70713608293352	9.21220049390466	9.08460177359957	9.2039041940805	9.60928152956128	8.7341712543676	8.63668236151073	9.06141239273917	8.668735731748	10.4259244362409	10.1254253955328	7.66785797548522
BAX	7.24703931232579	7.37886273040706	7.3466148089243	7.24467422860193	7.50305247140599	7.30951599156346	7.20042526753993	7.5291981623931	7.17662130878471	6.83602057416593	6.70864263890797	6.83885131931526	7.21265776383481	6.78083396362194	7.36455168276478	6.26911138921959	6.84520640576122	6.64398411758829	6.70649306471006	6.43778507278103	7.08365160459584	6.6439794007158	7.59311974912725	6.88922997672259	6.29150119581749	6.41012143453215	8.08804315104245	6.80579242129243	7.13179036554528	6.50682897658191	6.79526676624013	7.10024571555085	7.45304435460534	5.68834218644451	5.87880104963783	6.27863330963711	7.86779411426618	6.77807998088363	7.52115320513308	7.21739759860809	7.11132957211506	7.44470981360843	6.94028243195169	6.77986031184305	6.96785902292538	6.62399218964525	7.76319248112715	7.94481297704096	6.07180688376029
BCHE	5.47319721349869	5.39402394755624	5.49899561603901	5.21418171994059	5.51806649900046	5.44874090630411	5.21513216080148	6.83623721057963	5.34698958648776	5.87564333574002	5.0773466470345	5.22828074578165	6.29104972497177	5.84372670333592	5.75939311134359	6.81523623591212	6.17745485151196	6.70653420718004	6.17862786165992	6.47615150595355	6.19735351805689	7.03348255274233	6.92451922026227	6.75707130488157	6.10592091578659	6.32371276616581	7.09680611677721	6.0714590858648	6.34474133018145	6.19937160626876	6.13911047601689	6.46543003188415	5.92342329670467	5.91215342836868	5.98180656527516	6.82837762039704	6.50266136925846	8.16493269205185	6.5534062943252	5.08903313605979	8.03803065143143	7.61815015618302	7.76475361407842	7.46127386950442	8.05044458710113	7.72872965571798	7.19165090176527	7.07687344042768	7.01759602795005
BCL2	7.15902410247329	7.28610802707506	7.3634307315125	7.28474156719937	7.34641446003423	7.31471266734917	7.23568889880441	8.55487061883325	5.79287724884422	7.1982930859904	5.65863601903738	5.82753822428524	6.65327288574074	6.96174009628142	7.41109893146486	7.86600017192164	7.68774107080063	7.78298512419134	8.06977731316247	7.80869540742207	7.59851949136565	8.05289781118045	7.92549339851558	8.42350650336738	7.13877806435365	7.21407534813509	8.41416630111136	7.16266501814765	7.38499507702103	6.99544028290283	7.71416647589204	7.26045068724748	6.56165231829911	7.57756037041606	7.82611235403594	8.16537735257294	7.59441945270957	7.74054828515073	7.89710196183628	7.18636636821831	7.8703919645321	7.54352107923099	7.76986579008103	7.80153877804105	7.71631240209468	7.61656542458738	7.34014022035958	7.71412793390991	7.93327787617297
BDNF	7.08492148426165	6.92155724657781	7.34767607002269	6.90224003339793	7.64339058718419	7.42600136123792	7.14850031618572	6.81293160571936	10.5433897175341	6.76415797255719	7.79524886404942	9.14128298491199	8.73279395104809	6.76716222165827	7.35107619995825	6.8256207830038	8.02218474929144	7.56364126544528	3.85932267090165	7.49002785618871	7.57698657494743	4.29800348018565	3.95151617203883	3.95622078540397	4.72501642630418	4.62335975713885	2.92037498656225	2.05567888635349	2.08388750000606	2.59114981179303	2.19937375443976	2.11442041300859	8.80137646744876	2.57451656210581	2.23047790100525	3.70975262182955	6.27684036125387	5.63512669188702	6.45029740422377	3.41616025843105	5.21447211997639	4.68667265347812	6.11059793598185	6.02044551744931	4.81604530577565	7.3202959440045	3.34512192110955	4.10755301671868	5.47373040342099
BIN1	11.0710817245321	11.0923800315703	11.1706674322499	10.9763292947335	11.1101976541287	11.0905062807637	11.2997666864288	11.3618765480702	11.7185539200339	11.2708201796053	11.2686494716245	11.4983421104079	11.6488958355366	11.1468538614384	11.3373717594401	11.3388256464383	11.859171878495	11.8824789189944	11.5122357942826	11.4657695495123	11.9377257332603	11.4796765076485	11.4988818276155	11.2943267196012	11.0260962158604	11.129631287497	12.3530450086949	11.3457752865019	11.4468721414464	11.3499379372087	11.3305518302284	11.4974198725976	11.3512761114845	11.4256848002987	10.6353755977351	11.5890795616369	11.6645743083205	11.6102811760958	11.7074894225483	11.3931687213936	11.6072063456483	11.636347210952	11.5347243668394	11.2618217631419	11.4737186351537	11.4865738867932	12.0108309152641	12.0728307613965	11.4036107096331
BLMH	6.75640173989448	6.889471951489	6.76019787520556	6.83010407956727	6.76699761996551	6.67871548752686	6.58196280670179	7.69551398420951	6.49430705050027	5.53128286248107	5.56832912180064	5.56894318094265	5.94907255496837	5.89873931680423	6.47734280521927	5.68178041811887	5.19752229897278	5.48075175590363	5.78449114097318	5.59856904037229	6.11602188757769	5.7215542102985	6.18073423597156	6.36197662127949	5.57458625107887	6.17274996394071	7.03493688854398	6.33665477159321	6.47910331418017	5.63843508179969	6.15810693690167	6.31671267972171	6.2144076305887	5.86733475701791	5.62291627966491	4.83492679543991	6.56317941508949	5.8315238709565	6.2390118463572	6.59746803352498	6.42460138823972	6.69225411406646	6.0601694147357	6.18340374919696	6.39331509586968	6.2604920167399	7.03424925783845	6.69408213128049	5.73003786662051
CALM1	11.7267848094443	11.748910746551	11.6944577095006	11.7444311386925	11.710127342833	11.6934276699349	11.7446435906909	11.9080635369349	11.949200726814	11.8274912639226	11.5601631596911	11.5468149757708	11.5252326222914	11.3607091675105	11.6816010674275	11.1755500966069	11.5395559809916	11.3641091889061	11.0837116696286	11.2264229712453	11.7171408170257	11.1963780385408	11.2569865454541	11.3592800407358	10.7033731203849	11.2787818343592	11.6938421580619	11.7311067571967	11.7225910676291	11.5460543826782	11.4169209494472	11.7556137727869	11.8537789183048	10.6564682184879	10.2818967750799	11.5397607937428	11.3191323114382	11.57362691701	11.6249245087005	11.7007776257718	11.8447279432934	11.8009435871247	11.4385226401896	11.2594974542118	11.6843785635559	11.0960865210691	11.5053729262581	11.5769617841215	10.578295216819
CASP3	4.72319997846994	4.85698837632497	4.79192427165819	4.90998533292646	4.59620220297536	4.84803674510326	4.70489244734625	5.21308156605945	5.41278082106539	4.66138543263487	4.5856959390475	4.56723476923811	5.01459488510878	4.59521705816293	4.70900941012042	4.63785734363428	5.04107163275097	5.10647585631193	5.19074649465246	4.86415069150786	5.0677735529505	5.08986320096942	4.90545736975787	4.97155023628659	4.63050763247079	4.94510166803382	5.36018245416362	4.88879320672512	4.87667205360838	4.87162582702263	4.90782699993317	5.03207831348782	4.55050923093579	4.57922663982513	5.02923452729399	4.84673619732335	4.91225961696497	5.01444181190619	5.11337143177844	4.71467471269466	4.97087064583372	4.97603742130268	5.05917523915515	5.10307069030816	4.94279989853978	5.15320486146038	5.14812038528288	5.11918556467114	4.76726936151648
CD2AP	3.53618974855315	3.6076804196	3.4789228446953	3.72627539892692	3.50194217309812	3.40010754870691	3.40873404254489	5.00886637532981	3.61962795322548	2.93525239130893	2.65425473961445	2.73595998746315	2.96662759792399	3.33505028810488	3.30685425832764	3.45319647106576	3.50607868161459	3.28740364229827	3.25398761285941	3.54154263612032	3.56605381673355	4.01564475260875	3.66349730222857	4.08420859381211	3.70487084227616	3.72736294862206	4.19850654481963	4.0509006031692	4.00241089970622	4.01550439375756	4.04430962154399	3.86632209517279	3.5835305837908	3.50063662281012	3.26034387546119	4.3249378572683	4.15153541130404	3.81262169399515	3.87158785226858	3.97944009645321	3.93182874383396	4.0044779852341	3.81693634296089	3.27484175912748	3.7475307754258	4.03551379666754	4.1967691744229	4.18294312030099	4.37736431085251
CD33	4.01847183039899	3.83474730622625	4.00904858130806	3.53602202614562	4.16640572815846	3.90017340054577	3.52412556557038	3.2124998456797	2.77306091760665	4.15218945824241	3.71234045319712	3.55146568957456	3.89175872250883	4.09515841487059	4.3694073144018	4.3892047006697	4.29688332163726	3.75190618097438	3.95737421713282	4.15737679121179	4.34332474617216	4.68245145995794	4.6265953854655	4.95146361254209	4.15102503397187	4.62465293133672	5.33175360779335	4.53305801691707	4.28855999272609	4.37160980011086	3.74864460439982	4.13699541081316	4.08494003365388	4.7771707870335	4.7648833264261	5.25699276711038	4.98666109847225	4.58405482530754	4.6370419708038	4.22166754462328	4.79281465827556	4.27865796085848	4.32334599730537	3.83739974506858	4.29432872785433	4.18256233115125	5.11981150790117	5.38505036687208	4.65732436897802
CHRNA7	7.38317266456	7.3347265561736	7.35453457248069	7.25978071189972	7.34598072449402	7.29648807066247	7.16033361534376	7.32185823152987	6.16048108319332	6.46406964089632	6.11728856336331	6.63493720687924	6.80531424573039	6.78560958932801	7.0360938797459	6.05583557782861	6.5498251986335	6.74740585295178	6.72993994838448	6.68462070782714	7.69709226344444	6.14028119430523	6.74636965634982	6.26321393552477	6.77777081845173	5.77674833756625	6.31669896329002	6.0324824372803	5.88481787383821	5.93673518149796	5.48540957023948	5.82504384022259	7.12949627881156	5.85670142157757	6.57406410072423	5.80443308847271	6.62823686584583	6.10921176846874	7.32993216473096	6.48179093844366	6.67106580800875	6.67547901921937	6.68063586310495	7.31553787300117	6.28231117971615	6.57690283703922	8.82526486624165	7.60630478578583	7.09043837575556
CHRNB2	9.00188602763175	8.96779721533789	8.95441260252306	9.0133937322105	8.94769230759688	8.87518283791695	9.29558726779529	7.73215537615895	9.29827346808927	9.92861857699035	10.1650590852877	10.5107573186472	10.6450260035796	9.93717466183534	9.22787683869968	9.35504201892501	10.2875974952261	10.3685226277237	9.82250000248121	10.2713308516675	9.95248241991063	9.5840117591148	10.6063457488102	8.96447212655538	9.74848211910345	9.03560925254042	9.97769165347902	9.28984015865565	9.16308905220354	9.787856169413	9.17762037507412	9.4089149795373	9.84920528427213	9.72480542048364	10.045693921176	10.9703639125245	10.2485073350554	10.0530641647387	10.3052190353215	10.4357831700954	9.82204912725058	10.0587531671433	10.0101015751913	9.78971990639128	10.1274906147713	9.99086231833196	10.2319547816632	10.2390693403617	9.91582233330327
CLU	12.7023545455164	12.6194021121721	12.6288980488421	12.2856488913092	12.7190371462646	12.6380448074461	12.5443637988582	13.7647939279088	11.1444514726505	11.583919692927	11.1939627528537	11.2996963909275	11.9987488804377	11.9076285645578	12.6128602168516	12.255128569067	12.0136610688437	12.2504441665793	12.3394475645603	12.5400982894459	12.3448132864468	12.522068611534	12.6058834954578	13.0238336935325	11.7028335389215	12.0238922775072	12.9928119373439	12.4444892095761	12.6589101552655	11.813757235775	12.3322448549364	12.3737530450976	11.6638666940509	11.9247837512935	11.9854651735236	13.8002707474617	11.5697983222806	12.1903820333789	12.5724237798445	11.9624263814971	12.4797933327846	12.4722505402612	12.268012854182	12.1117730392087	12.4077107653908	12.1554666267505	12.2173210167997	12.3817543231466	12.4575759777586
CRH	8.3378249660142	8.37367271245988	8.30141958826004	8.10354714159155	8.39441464003293	8.25090223574122	8.24494783333282	8.75848974160644	5.29707772026679	6.52967891058381	6.12124212326383	5.53332536413276	5.87282362452244	6.69185982298858	7.62871159012656	5.37992277162907	6.75293093334363	6.68599175938325	6.55246178950039	6.61490769817516	7.32307846000412	4.84096267657778	6.24207599602171	7.69739082280988	6.13312224150948	6.85616586120686	2.64934308090824	6.47008763716888	6.46751391480084	6.22221288459519	6.73843025071445	5.4976717118505	6.95621123495804	7.9114919979247	8.05032808238414	5.36883308742472	2.57141798133148	10.9225747896924	7.76248454603049	10.0165484905832	11.3492495106721	11.384401611089	11.2474929769425	10.4902066153832	10.4996674557254	11.9867348537675	5.95917199529941	6.45836640622478	3.44443783124059
CST3	11.4574422761491	11.4824251583093	11.4839781516492	11.2320415974881	11.3811406231708	11.5224043974165	11.4045845417579	13.4177840262525	10.5234081298833	11.3590174021009	10.6151572308013	10.9110678207102	11.9584873267306	10.9882145475146	11.5389405512179	11.7313142008073	11.9398249368043	11.8073606166937	12.0386435177147	11.9166163154914	12.1461558035403	12.5685378515364	12.2528918073957	11.8445351929402	10.632718139867	11.440321072495	12.5401523775265	12.1940739905473	12.2709800501291	12.007969157796	11.5127609416748	12.349925663995	11.1076650160293	12.3396985411264	11.7478670941458	12.7473283149972	11.3854652531429	11.8795453593531	12.4611375891786	10.816291244458	11.8685532560329	11.7698989549292	11.5103882491183	11.2811320347618	11.4302644136443	11.3944322002811	11.7288269210578	12.096007817175	11.609116142322
CYP2D6	5.15739792425355	5.03987591888845	5.18228443840419	4.9871695144437	5.40699563662725	5.27276064691596	5.13468394879614	5.54024470007574	6.53308833280129	4.9947361503257	5.02705914457902	4.75337924750841	4.43365314067405	4.98418247048194	5.10616480094034	4.85190306126301	5.17593840318525	4.89765745135258	5.66551177941656	5.17352923052586	4.88045782046893	5.03283538213563	4.92403686476701	6.09587253180173	5.22380433738226	5.82390653416663	4.81816809909854	5.48762516368906	5.4856970336612	5.3705748383746	5.46197982571107	5.36871635081778	4.71619553094455	4.21501874381842	4.80489904550116	4.28104639272646	4.87369937828145	4.78360971273256	4.81969946687677	4.43121036405506	5.04112845498758	5.03523751124923	5.0265495899344	5.06563218489496	4.72778662417132	4.77158269358621	4.73664448199682	5.00395388133621	4.99681407238846
CYP46A1	5.29395171966771	5.06840960203541	5.37868482210986	4.71486101495588	5.54573621109524	5.39957193359036	5.10962091809698	5.58195777396025	4.93680528533618	5.65822923353665	4.14245341506445	4.28173819324396	4.29628330402896	5.24259597065781	5.20958901402113	4.10266494793164	4.13628415485899	4.33493931183113	4.5327471994439	3.94660733920628	4.44941290472567	3.92085196265185	5.22553762831906	4.5453848601269	3.9417384063307	4.45538239133978	4.0081171856295	6.12626008891748	6.39352623139125	5.96843198545768	5.77962468751016	6.15839927497346	4.25235828349999	3.4654052213249	2.27718790928435	2.77547809145205	3.87650681842057	4.19055028535523	4.40941833327253	4.10214119389213	4.80815519604969	4.48186356043738	4.78050740012322	4.53193164444717	4.90600215452364	4.4040645944651	3.49976688549431	3.659813612914	3.48526859698871
DHCR24	9.7226888370444	9.59262831012681	9.65436453827559	9.27779015298066	9.75573837077567	9.4903383216455	9.56831712036779	9.52399953735613	9.73127737922176	9.5367172874197	10.7725761924431	10.668161088159	10.0755273256129	9.3141799572649	9.53320875344586	8.69429088903519	9.27326039707172	8.66709518666236	8.52711293136473	8.47147839594778	9.85518542959353	8.33978974356751	9.25933240324043	8.39432238155642	9.61870370640196	8.8830062425331	10.1893912186185	8.73242829021361	9.03873234760561	8.61537373523843	8.8426213891085	8.99065630201609	10.3736567084466	9.24449410270612	7.52769356090443	7.38350310931997	10.5734169566158	9.54855913401133	9.66793093125973	9.80363248439858	9.85004248525811	10.2478321929746	9.56622592781062	9.54708632970985	9.69758996901415	9.67146433718716	11.0656397144243	10.7865976768359	8.23445970737482
DPYSL2	13.2688965331764	13.2801617037756	13.2781922665879	13.1911947618289	13.3506554998697	13.1909567997804	13.3086660101609	13.7935923294372	12.7259954429627	12.6645821774496	12.6107952611408	12.9697730111817	13.2348760783606	12.9612254730666	13.2858419595476	12.9183600868142	13.1632904302361	13.1261368350363	12.8428723058065	12.8838666990773	13.3391991764592	13.0736392761774	13.294700157582	13.0722530868369	12.9357698020172	12.7392666199407	14.0424664776684	12.6880847255703	12.9707323817917	12.4441560353247	12.6444505811093	13.0734842440364	13.8447189674191	12.9046885363323	12.6951960302207	13.1602141032243	13.7659518569293	12.925935049996	13.5481985761926	12.9682219974239	13.1576649841193	13.3695760567458	13.0678980014656	13.1194113588206	13.1966614721388	13.0920448075938	14.0290589789321	13.9916561314748	12.856176146954
EIF2S1	6.33401836275354	6.375721858195	6.31467299439066	6.21939043864662	6.34580417115347	6.19173231012466	6.22309546332972	6.11762500797129	5.90207165295887	6.26665649130328	6.2173899376571	6.05408772219388	5.76577689818831	5.98980021864337	6.37820208313852	5.9128744671862	5.74448938160263	5.86750992457406	5.83002728464839	5.67401709020985	6.26566882478923	5.63056725785353	6.13936520100471	5.70586072425471	5.84186497647161	5.4388114593845	6.23372090477836	5.90546693223184	6.04976185591189	5.70460695577516	5.94819064831204	5.86218641460267	5.94987479313566	5.53180510510803	5.71496317442821	5.32369667967375	6.12911293832627	5.77648733790308	6.26172978523831	5.63385020765567	6.18298194515271	6.21680507308031	5.99773391989188	6.03344425149817	6.29339423420384	5.74688409693607	6.04900385358869	5.6255108800658	5.79091661505165
ENO1	11.3775501981113	11.3164595112698	11.4473463623664	11.0578359783481	11.5793116917428	11.4870054429736	11.2668803681888	11.6695574262839	10.8904514111475	11.259079728444	10.7576990754282	10.9672867768467	11.1291540900478	11.3076755020311	11.5505885998995	10.9800188909495	11.0397890125506	11.0070454928947	10.9692975877938	11.0577964320021	11.3887980083896	10.7613768288433	11.5144736099609	11.0580516945489	10.7514825039432	11.1389872190764	11.4795634237685	11.3181050790179	11.5855622169765	10.9643489429952	11.4541408335967	11.3448011841247	10.8762080775549	10.1478593645841	10.1837657197871	11.0976869329749	11.5206649690868	10.5435160220507	11.4480716255793	10.9585019479416	10.8827658417085	10.9962017912903	10.7801952438043	10.7337690118103	11.1044776560826	10.7089821388109	11.2071382214633	11.2201109514886	10.6593370036426
EPHA1	3.86825863701216	3.82132883188392	3.76375329445007	3.85972943813595	3.87389064201322	3.54557870755453	3.91017388948541	3.80558943570531	3.87359525521932	3.50707703575078	3.44552331597467	3.73655309024191	3.64556544764901	3.58220692679342	3.66908558316419	3.99219747811759	4.01904234832376	4.31709547118355	4.02984931966945	4.01791301389364	3.98630509700905	3.89960019503641	3.74330711277879	4.55500820453985	3.70487598702674	3.15120493296158	4.11045708528791	3.70861343706688	3.65321897662367	3.86371190233679	3.74383443166541	3.56688287584617	3.80231665993044	3.55770408291424	3.11102187867581	4.7480857698165	4.51827463464707	5.63630604236858	5.21208663231521	5.35570046265586	6.03060273083529	5.62253262135664	5.52258108904453	5.40422929500265	5.30264670963456	5.61779986950211	4.44527944453182	4.80059859092234	4.2683322938366
F2	2.2989718416285	2.33937383006396	2.35514737826984	2.30726687258935	2.16539445728806	2.69641418082429	2.10721019337633	1.2736305484826	2.65943391357544	2.19166584044503	2.30883578863117	2.26131011264761	2.10012245707927	2.10475830285668	2.13672046493859	2.24739191893927	2.60218029398507	2.09033513557132	2.42494896980758	2.13917753602405	2.58771096117667	1.90712959609811	2.56275207044083	2.98975787942136	2.12032451152707	2.46714587912655	1.91750017532137	2.55192271554988	2.85542528407236	2.38007059608814	2.33947787672091	2.48042279438231	2.32708205062317	1.58652064866612	2.38067108930808	1.62924066947115	2.356935837964	2.27363397040221	2.28539092481668	1.97450806618952	1.78496968039983	1.92212432723154	1.97336255965747	2.5613281687645	1.75645397316909	2.02106545362213	2.34504201834569	2.65660894502395	1.86384095885854
GAPDHS	4.1274848373681	4.0259785568731	4.07614945496441	4.09986052883607	4.10524449115752	4.12343687421017	4.19980519568953	3.76569953929625	4.4610837005221	4.62796852527775	4.65194816692364	4.69479786590043	4.53773486570615	4.37011750235723	4.06636294837489	4.52553172947356	4.80022600356256	4.71474465308381	4.39185039735947	4.6832489118259	4.68537846330773	4.35964944001683	4.48656953893081	4.72387297108038	4.22933930009781	4.42678034044761	4.26719336828957	4.52484620467992	4.31612096567149	4.65275560964247	4.32224016680593	4.30989241508231	4.61537352167798	4.2706236198063	4.38175133011847	4.46679833923433	4.57272457061105	4.7567099572375	4.96741081983397	4.57235227203678	4.45314697218553	4.47696255593267	4.42606877091354	4.6868539437818	4.37545614326888	4.50877158751286	4.76569515643005	5.02619326507424	4.6036484389898
GSK3B	7.66546487492006	7.78400311832938	7.67040487933234	7.69202051579653	7.65827388753939	7.54635252236695	7.63223985091952	8.02052425097679	7.28213751669816	7.25243178161986	7.51455485031697	7.54578517258409	7.47314601960755	7.21050155771549	7.54910865147766	6.81487257882603	7.02981301109903	6.9380928504928	6.74032977214546	6.85943737664072	7.36709172799751	7.06784738398516	7.64639295593864	7.0556834969241	7.58044446719542	6.65125852823815	6.91612893481592	6.96018919159655	7.09793088512063	6.72421762243504	6.96760626968682	6.99340425811981	7.47397551441187	6.58287144593735	6.74110799646653	5.81688456519387	7.80626499287775	7.12986300892945	7.91409418158188	7.96726135299532	7.46924104938364	7.52544774471411	7.36292098178504	7.49492784941342	7.59873507761363	7.37920812166138	7.20297582328961	7.49671312055915	7.31869971290569
HLA-DRB5	6.75745248752675	6.74785804137182	6.71357838664874	6.53093970692941	6.76592363172349	6.8260098595597	6.49878233273546	6.82804775679	5.68534662454562	6.18900711637876	5.8537625046437	5.91780430973067	6.1912759974434	6.76648162763197	7.05760870087966	6.70913012208404	6.30103283315293	6.44550083821413	6.24448649117201	6.9416779306304	6.75198893177458	7.60026099474784	7.21479324224433	7.5768905139728	7.12769765709235	6.83890822740056	8.1216092416077	7.35189905657458	7.09122367650563	6.75975300894634	6.39507716082706	6.90732021168327	6.74250752888359	8.14702626785573	7.95575495349017	9.05586847478025	8.00015883933097	6.88580868141667	6.92269140885646	6.78657859820191	6.99380055071913	6.87263342615985	6.64576419666537	6.51313127563165	6.86236064687981	6.54641209135819	7.82050912582066	8.04606436336635	7.59468449687139
HMOX1	6.35922994410776	6.37401199686339	6.40082799333717	6.10316039540456	6.57313029655698	6.31078182338188	6.24025129453708	7.09692794601859	7.06527269308242	6.33850465745247	5.80755992974835	6.49519537621109	7.1446711643192	6.2380078335808	6.81522976220174	6.17057041295595	6.84587526311158	6.42023250266413	6.0790616851412	6.29825643485194	6.60275979141414	7.00074102390132	7.26414885460615	7.19480516223825	6.38667037448522	6.40642797486185	8.43725049010561	6.55288097580046	6.96258226343312	6.06383290909892	6.39277490902626	6.8775681757466	7.04754265292238	6.63405341815546	6.48700883092387	7.27406785859811	8.38489171314582	6.86431327893582	7.7498694104367	7.09844908180163	7.1312382778137	7.57945033066693	7.20424619462711	6.99162992389197	6.89732083852035	7.1579521288092	7.99126784283341	8.17936859299014	5.96873115322984
IDE	6.56138167814859	6.72257757852731	6.55650098295743	6.8905640210827	6.43349703641043	6.42609281568332	6.5894653815226	7.08140832826134	7.13687231768818	6.63304174402703	6.43304672010089	6.41913167736228	6.49850509904555	6.62658056496782	6.46588104330552	6.61406239062743	6.5574286163654	6.33058571055216	6.72497584314692	6.43610624944166	6.70169988631976	6.59284925347507	7.06949913606161	6.39181091703994	6.22264201905132	6.60337075257629	7.22628033136426	6.58543465591382	6.58082781791399	6.46160225236864	6.5692900049375	6.682466623504	7.11314675431243	6.34385486129523	6.56845745606631	6.89938791909575	7.11819655736122	6.47156547477382	6.74688448033914	6.92646852486448	6.78325988686184	6.79515996338433	6.52955877634176	6.51002458437255	6.91901117182494	6.29089217839469	7.30656445504385	7.16876208820281	6.40879471163156
IGF1	7.46041794516912	7.34714698666986	7.48765632697014	7.12869247696395	7.53757594113353	7.50199935701188	7.50631443012785	7.53906768016197	7.47570519944726	7.40929964775248	6.79744026949131	8.30498364985252	9.3526771380615	7.56654795085243	7.55885013227605	7.6894551578797	7.81025024041068	8.12109757362583	7.06233622967934	7.65001052748495	7.96425397445801	6.63542125345809	7.4849402945045	6.85958669834559	8.3093918055593	6.96674923610838	7.48078086988687	6.57654219878563	6.4492337324984	6.72647956064801	6.6102472382261	6.27831412109175	7.42861701554001	6.10815197281919	5.56444485056324	6.27126517374645	6.08514879861283	7.57988613780478	7.1177355224236	7.17470979754965	7.3466375560987	7.05719607086532	7.65721570830977	7.18890462883057	7.43818844139861	6.69991489582351	8.03815003382738	7.48018850099453	5.74705921240309
IGF1R	9.07029696668167	9.15755085730744	9.02723076115237	9.40824712658281	9.04452482309133	9.0929213522224	9.15097729987359	9.82725504683643	9.8653978775119	9.01227492959068	9.50759831292237	9.7495595531629	9.78815989648028	9.22116332502655	9.11928192107161	9.47333529858085	9.81213975705759	9.60502988652282	9.19475978691328	9.57007277878827	9.34395306636962	9.58274029692534	9.33880058205456	9.98975852582699	9.08350861645943	9.64642168717043	9.42435450119578	9.55416600023906	9.43497334922865	9.53914072257952	9.49643449244799	9.69366506538102	9.66625759128743	9.19623413008529	9.41381117427163	9.89157941335235	9.742301707622	9.37985786253068	9.56380738056977	10.1753115987251	9.22277659450482	9.67431588354699	9.18498434149412	9.02460196116716	9.43200589968421	9.15725502233842	9.37953799249926	9.74150577074708	8.78161214702074
IGF2	9.33307475064711	9.38581173665136	9.24230899817554	9.33070909052635	9.31552386761571	9.42898902692372	9.53452818956912	10.1337920893901	7.86646526899769	9.5933377351185	9.15186567519639	9.16660348857458	9.37892418845605	9.320345611937	9.41146763225402	8.96554310273428	9.54122773587384	9.04001844691081	8.52414402580993	9.43465827106502	9.14383590149374	10.0704946869817	10.1975684454798	9.27441379772724	9.57793821253169	9.24213006119251	10.9325165789669	10.5254353147502	10.1676279122372	10.2121985295236	9.68126208674003	10.4700271851227	9.92574978735351	10.5349023705218	10.6177687407315	10.2422392921509	10.9628661949991	10.1467684419027	10.404384033633	10.2595570019373	9.95196381162194	10.1553099522763	9.92027540276902	9.70463882984144	9.93784641827565	9.83939523868415	10.6956596582194	11.0107366526804	9.65627276708529
IGF2R	7.00524794832261	7.06485835803116	7.06333712081082	7.05473080357494	7.11242659895129	6.99046725723548	7.08415707922608	7.68760797884732	7.64770195344364	7.00424494430223	7.46331798832054	7.56532418580952	7.41728472111714	6.65198713177005	7.03953207512159	6.56876720742097	6.53410717192699	6.76690940667074	6.34896155340159	6.68122602389943	6.68648383972219	6.5971810513876	6.78572326478633	6.70763699054758	7.18312017536118	6.19045082955947	7.84768552398056	6.80111404123836	6.93940816275349	6.36650806402091	6.68862666888389	6.86662283539365	6.85311601555195	6.67543547741221	5.98056379403699	7.04799055371594	7.41040055289591	6.62612942922969	7.20913373044076	7.26257982174935	6.85381991351152	7.11466714167612	6.74488876527892	6.82724464224606	6.85873067038523	6.85261230369721	7.50685127911384	7.25060151087934	6.66819890488172
IL1B	3.89738189945824	3.68610018759557	4.51267387557484	3.43634536474954	4.46123913517091	4.70408447063256	3.63556708880179	3.6319995630779	3.59828175574463	3.24102626812948	3.22869892891392	3.16140105089283	3.45693128227131	4.42401390684543	4.90764300730997	4.86899379541708	3.7544535552408	3.7004629952858	3.26235753879052	4.19281176629428	4.94612051876144	4.27857020051361	3.82556437037119	4.01593072611222	3.9879142136501	3.82398136291022	4.78182017656266	3.94078573354771	3.83399607427017	3.33761922841641	2.77795220310827	3.29992150939762	3.46746358427554	4.03111255265163	4.96625794463799	5.10041368928124	4.78726519756104	3.99822720422848	3.92886775748654	2.83823659085045	3.88707462974822	3.80306096644865	3.63420483868988	3.35495463037152	4.01999478354805	3.58770956718805	4.84450869043	4.9493874785243	4.33629226529066
INS	2.70764759940017	2.75002902893069	2.63156901132967	2.72802137064665	2.63283997002689	2.75104389823981	2.93240250936664	1.20052506574214	3.36425112638896	2.69257849760719	2.81096558256051	2.75373334223469	2.84063865544007	2.95990609060197	2.72064688373031	2.9078944574694	2.52178850172616	2.68939526889383	2.42469489906638	2.63220939924745	3.35057307504233	2.73199253263704	3.48617606674753	2.12336443610943	2.87813411302411	2.48929850859549	2.89651665742843	2.7170179364033	2.61136828533737	2.93124015488809	2.65085500191126	2.78821900571384	2.8775658305408	2.69528288445175	2.3562458541257	3.35050567047916	2.96407187346088	2.9990570226728	3.19181636765551	3.04943599645602	2.89554329532638	3.23342418589906	2.92346978414853	2.44071996608905	3.00048975543335	2.91727881307244	3.23181611060426	3.10361857884976	2.77188670147236
INSR	5.37211862972628	5.4662949452436	5.40997664977694	5.64114764713797	5.40965066517539	5.38683068445302	5.39061462119166	6.01564540724523	5.87921569786233	4.93374321095754	4.82841462135223	4.7131365588285	4.77603337272369	5.31884308223833	5.26905445861744	5.10503868531524	5.44662164465348	5.56753448353047	5.74279587099993	5.08056624478708	5.61656900082862	5.53786503591605	6.00526715619033	5.86498879397381	5.65848260196481	5.29983673985829	6.29501214314494	5.03465021271801	5.14336821129326	4.91127880295948	5.10606012887197	5.33394763608855	6.13758417043873	5.16268165804733	5.29598668762185	4.93613765267398	6.55236115964968	5.54820276758098	6.37331375599268	6.35722067019181	5.81373136697973	5.97330384485001	5.55395972265488	5.48856669728884	5.64823441355046	5.71324109681884	6.50601227782006	6.46616832371295	5.28080251856874
MAOB	6.44196832694592	6.26707612387033	6.40210569966431	6.03274266378124	6.56657213588361	6.49169134498893	6.48831839511461	6.87392205548413	8.12872289598304	6.87064443452981	6.64124728179343	6.15081235666082	6.70295676312708	7.04987601426098	6.6983698146819	7.40862790059736	7.06279981741378	7.20682272332947	7.40421778200048	7.37715712592388	7.08141770705447	6.73580204712508	7.70993670398739	7.6530037668596	7.64454540913054	7.43257954217909	7.41359767634971	7.14679718869663	7.11344745594168	7.2265478286221	7.81323473887461	6.90483230382272	6.37725302160938	7.87706732412665	8.4228760440541	9.68779883959454	8.17993187741102	7.05537318208434	7.63629476807299	6.50641994889322	6.81280788496807	6.87234915088903	7.36032412392883	7.78629286112037	7.44588437775773	7.4493114363541	6.91472703070701	7.60784802732683	8.27029904438765
MAPT	11.6955011943811	11.9443959647829	12.0113439472073	11.6975731933095	12.1106897648205	11.6711692901216	11.906594590333	13.0382141796046	11.3950497186351	9.97316200893948	10.5401230871281	10.9203021930624	10.5523771407833	10.0455384566854	11.8378893957889	9.27792384700956	10.2644295428512	9.70389160883334	9.53488570122566	9.88775602120283	10.6012123868721	9.77856201879274	10.1107854264413	10.3286525739015	9.89254181313991	9.71649004611194	11.4921924523013	10.3421153342258	11.0253635803009	9.05572153673833	10.1696530129292	10.8678056325687	10.9813084357029	8.72356701971659	7.86321889586652	7.59320899005377	10.7443357426245	10.0170995311994	10.7468323400041	10.8334182336457	10.6996866990709	11.1070708686294	10.5606416320192	10.4877609103483	10.2306491587291	10.3103128139908	10.3327602654977	10.6913627881457	8.52389056607108
MPO	3.94401290096221	3.61331912643258	3.72405261786835	3.12457555496707	3.94433807797028	3.38150638541671	3.57089644117232	4.2196824404904	3.12006223843883	3.32891063599924	2.98316713580402	2.46117442528137	2.63781681260022	3.73133209072738	3.79891276487453	2.19770036695704	2.19470956973762	2.14915707026061	2.19618272612039	3.01780081834346	2.36837087093997	2.62985076168629	3.11245628334912	2.09100796130175	3.43291452104429	1.78959665587497	3.13036671113514	2.49304206178606	2.71239304860078	2.32740394482937	2.33234325215027	2.74356745135235	2.88612472712069	2.5050135586351	1.92988324730739	3.4252302043848	3.05252687038263	2.59855641131062	3.31142357995757	4.26505569368645	3.58422370277815	3.63931907619889	2.56968503637138	2.38329113328114	3.26651143619619	2.45943775682991	3.14211896373587	3.08158324166003	2.61837657986542
MS4A4A	3.60654018394757	3.35914874035874	3.62653950650428	3.26891291249287	3.95666525225212	3.77808877466609	3.38082378522863	4.12626681916331	2.13164188437651	4.12628148994373	3.34665789894409	3.15265717177709	3.29088574471011	3.62377670685671	3.80218403946139	4.07501170156592	3.95509988129707	3.53156122406906	3.72633791708648	4.30416616736046	3.96976781080904	4.20516472513903	3.60657044204473	4.80389641642032	4.06942588749073	4.41416840031363	4.41832027457932	4.21552631680819	4.00536410783606	4.00577734355455	3.41504857758033	3.62080079041573	3.28805615954696	4.68961492948779	5.10611358186104	5.43325574818405	4.16765432207859	4.13592787606092	3.40361561175772	3.45676567573188	3.94907721066082	3.54187666098628	3.61575328322942	3.60576042207919	3.85790496545339	3.68436324044081	4.79620188423701	4.15304568715801	4.08104325238088
MTHFR	6.26880864668641	6.36128154150687	6.32559604851155	6.41405712746256	6.42436581525895	6.48765829547602	6.44990254347496	6.59321329877184	7.17373560435165	6.19333048993224	6.64511349692979	7.08809238014807	7.08064529296544	6.05240429181155	6.27222976253073	6.14732090250864	6.67636637222487	6.36251505537779	5.86196748383124	6.22833279642612	6.34093848022419	6.1545573663328	6.24091396673559	6.31437285545585	6.13449118249992	6.07741224661442	6.30183489317481	6.30004946248459	6.38834052117713	6.09736523483253	6.05043747765575	6.50571322323803	7.16632400567427	5.89193653699802	5.75445249772942	4.97974613174972	6.30481975140532	6.16638591828569	6.25697494632178	6.83876721785756	6.22080486816918	6.41884577712926	6.18279027180867	6.08816313878421	6.2934537588892	6.24971991235989	6.25718615571547	6.53881576244519	5.20445809338678
NCSTN	9.66680929620303	9.62751146101331	9.65372326342088	9.63751511685075	9.71596967880481	9.60510882702557	9.65752541889183	10.1386003534392	9.93879757075108	9.67955282294628	9.98969368184953	10.4171332216578	10.6149764948638	9.76374586642969	9.71059008491964	9.7874102082581	10.3412065262716	10.0293714299867	9.99039222361194	9.97253543170116	10.1770375701215	10.304411425956	10.5512073801214	10.3163618371459	10.4063600474564	9.77190496213922	10.9067495730095	9.95112980932035	9.96569171595575	9.83375101133552	9.69952088157899	10.11295083479	10.4817918169492	10.5656374598635	10.383192806539	10.8985692778377	10.9407967816505	10.6094734524796	11.0777340079021	10.8158842118307	10.6326144107294	10.8658676135018	10.6854567022072	10.6067127379635	10.6181461334641	10.6552776724902	11.3430051792903	11.1722028330936	9.84837156229272
NOS3	6.09341760373495	6.12105867211109	5.95268074822917	6.10063582125185	5.8753671892343	5.90602410040209	6.30903486201421	5.8883256517994	5.3494125672233	6.59366277740733	6.18631085862137	6.45609075405729	6.97703326308316	6.65226193840937	6.07545742473223	6.47835078423112	6.66452495942038	6.70295400770111	6.44304309392727	6.43687284469757	6.60537259925747	6.71133187277561	7.3303037241756	6.49294062005838	6.5154914181091	6.19536895336306	6.70445120860086	6.76619466982873	6.43026206895325	7.0116748149199	6.58056659997172	6.76547178854473	6.33337358664239	7.18846346065865	5.88308322280267	5.77580018139478	7.52735054866775	7.42419721526753	7.09946226601817	7.33036677652261	7.14496431138715	7.37606929006005	7.16376238445806	6.84154219391127	7.19403013476032	6.86360517759711	6.94038240943809	7.14140320760448	6.12160526165043
NPY	11.4186976428364	10.9060322978261	11.2033403842262	10.3737091537383	11.8077370007325	11.4696122424654	11.0035096128383	11.1002430313753	8.36347807115615	10.1999502900694	8.64565007177676	9.75687404272561	12.5036243851639	11.0217123772672	11.7684489153732	11.6828305211779	12.2095980094749	11.780007406382	11.4890162574162	11.9060410785543	12.5411245751704	10.2208629483486	12.567999034605	12.9929988510469	9.96708804939812	12.4639800546517	6.52115168807409	12.9691122473136	12.7577947690795	12.907410391084	12.6071486117272	12.9257061820645	11.8993884565116	4.61402537151214	6.77744381276832	6.29170153030393	5.30446174190782	4.40263641688454	7.74247296575247	4.71399688160775	4.78122896104917	4.68564057417625	4.74653231317203	4.85144414963248	5.35455819147907	4.19764769101957	6.99115878418664	8.14235432086503	9.34719389369742
PAXIP1	7.02930673103575	7.16916809902146	7.07030797664222	7.26493130673373	7.08691051789378	7.06728390723347	7.04905829287995	7.789252063335	7.17890059695389	6.17771860465781	6.24442001196246	6.46769216467373	6.64565653800683	6.56968146858337	6.96220333099059	6.32930614911882	6.37245493483117	6.38292426723187	6.4309955158581	6.323097364429	6.61475131690445	6.65174303855531	6.77621177195732	7.11921720372948	6.39812175706034	6.7325525805455	7.34602051285683	7.0708164795589	7.13389833759399	6.78696851602675	6.77292968179975	7.20966214444631	7.0139546433328	6.06956068878371	6.37908150858399	5.85421800737863	7.02099841352277	6.58010379773596	7.24707366014698	7.05025216568002	6.93118289640987	7.10610869953036	6.65220733746232	6.6382319877793	6.91136923132268	6.63494452324795	7.23798839431339	7.39986973299925	6.34880907162453
PCDH11X	2.95045055071768	3.13738802651924	3.23170854133117	3.88825587090949	3.04810798976037	3.35785662815622	2.91534552675605	3.10160362009581	1.22793922089833	1.79763215579482	1.56245772821478	1.50232678793821	1.4679251022099	4.06512108927718	3.35698693014724	4.41786273822511	2.12575169871013	4.85619247555776	4.33528048636489	5.46860388435671	2.31933071118478	4.31907479880587	3.92700530390221	5.37575645362354	3.49339074905791	4.93306720802196	2.31555025194517	2.95244704554509	3.49515079229704	2.80654404361146	4.89919753020969	2.74064136655593	2.5492088215969	4.51964713274874	3.60692195374879	1.56287180653657	2.4518715803343	1.50408392132635	2.38701504527793	1.45368980767332	1.57090056077764	1.45185484932381	1.85737462253945	1.94705797335017	2.3354524314742	1.60990455476177	1.5295978957119	2.29206210016226	3.64438046831685
PICALM	7.42698554643413	7.45928589109838	7.43759426835916	7.4946567467751	7.43135123976308	7.34468627721756	7.46839243282078	7.50479564155556	7.49003703134805	7.74321767051405	7.7517532376999	7.80035433252183	7.74847721896546	7.66784578033051	7.57115484373707	7.71063980723685	7.82205256535309	7.78102474273187	7.75299775302553	7.74201591276665	7.83662028360701	8.08780228467471	8.38480319478374	7.57709491095686	7.94503435424787	7.64913910582203	8.92776287715167	7.77558466262519	7.8480669487561	7.71506948158972	7.60142501860599	8.0052554589531	8.05711689391878	8.41411091314853	7.89569905143903	8.17154018065133	8.43115018282469	7.92499214786486	8.38136774982988	8.17997238607218	8.1429366645332	8.35516917651676	7.90341697033292	7.88209082219445	8.29545703215007	7.76568305986201	9.11247620047008	8.83681535210691	8.10885300598125
PLCG2	3.99484707263789	3.87982353027496	4.03260506909343	3.73754302537424	4.13119297116709	3.97645349764791	3.86901192862473	4.87647368503238	3.25011534385798	4.48664890816179	3.96959617580399	5.80038889973467	5.64613324896252	4.25795908111924	4.36379256044237	4.49941921022081	4.02416329645496	4.21342033721903	4.45021494951664	4.54429115620864	3.95888887837194	5.05043359103518	4.68463400635333	4.28603914701046	4.52885560247999	4.20321741135629	5.56757353407783	5.72385685541085	5.09933298064368	5.221572919141	4.15094346793023	5.35906428467983	3.94237504902995	5.21466519388847	7.68155567630576	5.65075374331147	5.55708799098509	6.00283394001319	5.38208586301102	5.27542190974371	6.45927198999314	5.45134274324202	6.54097334083399	6.21793599445435	5.26393574492736	6.08862049671545	5.53373965679483	5.4606780671732	4.68001493788026
PPARG	4.50593530589011	4.51511716474297	4.35926006888059	4.3871180763571	4.41405171961791	4.39399721305312	4.51661457272938	4.64131778631122	5.49022633658558	5.62686529768482	5.01236658432408	4.07393843455034	4.70447008801573	4.48961145332817	4.18903484180771	5.18457965909769	5.11569156014476	4.90191008809989	5.69692103475304	4.81120179276464	4.79262731621028	4.74616175832313	5.01167037677772	4.90708836498255	4.46553604580495	4.8186610777955	4.2743198343101	3.61882470415762	3.62395626565729	3.67960498366112	4.43574810136266	3.61179201419617	4.32818164052922	3.9061487804973	3.44836207251778	3.40110797675632	4.46446294976207	4.44535243568406	4.25079048455683	4.56724388322883	4.28080308072522	4.12216851102773	4.53391725756032	4.08115645151415	4.50863864080029	3.89380220963852	3.86601513871758	4.7329936006527	5.12594953399969
PRNP	16.7118777427271	16.7838509544991	16.7415804610502	16.8618699229382	16.6545874685408	16.7258087642116	16.8576428156493	16.4757425188162	16.9627051154343	16.6384408242399	16.523873483429	16.7436613565086	16.9319047533385	16.6536436107562	16.7991733557817	16.9337774993124	16.8861901105416	16.8412860076998	16.7553749632082	17.039221245482	16.7890905658362	16.8558175128252	16.9282528660591	16.747879384404	16.5996725657889	16.6480355199027	16.9767212548169	16.7988222054708	16.9151988010715	16.8411416955376	16.7502423350967	16.9814155894632	16.8797158762508	17.1364474780622	16.9068472303625	17.2795847163554	17.0449274400166	16.7655571457466	16.9128854764588	16.7362571597162	16.6054845166569	16.8369315696349	16.7637939490433	16.7401507162433	16.9422590454195	16.5678224257356	17.1006394771437	17.1825511367148	16.7004668295596
PSEN1	7.77589186360606	7.75363629280943	7.7698823705725	7.71683921289002	7.80413543618767	7.60351619356778	7.49835147113983	8.85176779177767	7.3086045350176	6.85931912827951	6.67480402946654	6.49457984440285	6.55135345332698	7.28369523053971	7.74846239773676	6.7616163900539	7.37183809283667	7.16990383476578	7.30237992893304	7.08552802319315	7.5426249433464	7.66913606871158	8.17906287785757	7.87598696900084	7.73217303047263	7.26552904178003	9.72736049459563	7.94953158720903	8.17966392490308	7.26146544743318	7.36050354406502	8.2444160983593	8.25290029012636	7.92299100931635	6.60448442452686	6.8674656048527	9.24664073285129	7.90259239267966	8.62963522259421	7.87676376425199	8.54059918865954	9.02464763236166	7.78471532481503	7.8208748722982	8.00403428711302	7.81641281988662	10.0451247539132	9.67509628277646	7.25977810084075
PSEN2	8.35839921130908	8.34225814581478	8.36490258566628	8.19311764419876	8.48771035681467	8.30805047015194	8.30061762311	8.5588285479596	8.06381152720342	8.11561031359731	8.39830707556204	8.52455542483963	8.28589566215829	8.28587007240165	8.28233721921309	8.03992484291031	8.19258347749071	8.10788705252839	8.15826188754984	8.09249333739863	8.36253759679217	8.39744921069137	8.72267298018891	8.41563572401576	8.97802232675094	8.17160951689754	8.23531787354344	8.03937990905365	7.98883484537966	7.86937479756681	7.95749567704136	8.03598360309923	8.74416176429766	7.89285923826798	7.56206686979431	7.64731839420821	9.23028289539132	8.75607826961635	8.97996103738685	9.58188243243444	9.10056528071519	9.24103369885386	9.02762469332897	9.01385921824089	9.16792436870046	8.87424615123818	8.63016674133031	8.79120369760101	8.28774661814814
PYY	3.69407545125419	3.69626526501062	3.67548272644285	3.67506362891784	3.65483242595074	3.55367551801301	3.73319452126958	1.96250730289879	4.45984745793898	3.70784705359506	4.08747340010537	4.1427601367481	3.72849086947111	3.81214179503284	3.58990303123857	3.49386283505386	3.43406439799857	3.5719479351203	3.49322104137674	3.50803953693036	3.72274934056855	3.14519089587148	4.32472498763725	3.17233481267869	3.46469130034567	3.68578883471993	3.36168075618472	3.49398855607426	3.59838262009898	3.47227994739784	3.71040405029357	3.50294914200118	3.60637643136799	3.52272944171041	2.90436986024481	3.59336074823712	3.88647788767502	3.70816024924629	3.72680202725472	3.98708695333476	4.18432918331378	4.08034242080663	3.97626232607675	4.10023889571795	3.79866858122062	4.44542519722657	3.5665032580729	3.66000123272022	3.83539147593654
RELN	6.513879609132	6.28422711326418	6.55215780730651	6.27948223558424	6.46657731360529	6.58911940331678	6.60555072854683	7.23420883934068	3.87494324073472	4.76816331023718	4.84587988334411	4.40962620604791	6.5182509070206	6.02330475293429	7.39295089629413	6.97881696796119	7.02519056275692	7.56508693533228	7.29194568334222	8.35181498724032	7.51664000912468	8.07676124970975	7.45635686725797	7.84085287277955	7.96793403556099	7.33814278680711	5.80648345975129	7.34392266996096	7.34389544639635	6.88899107479802	7.65999812828934	7.31053113706588	5.97363558538735	6.27106485906996	7.3200212314861	7.28976352647134	4.15884379926716	6.90287813262685	5.93806179959835	5.55915665625144	6.42242416284794	5.92017832657843	6.73783561580578	6.59208143809924	6.78718699991249	5.78694802085236	5.66870925625709	6.30641378542675	7.50982671690333
SLC2A4	2.66873041151177	2.60616967543369	2.98646290463667	2.31825190283217	3.05327101600451	3.05340750184118	2.86008159876363	4.30678856841745	1.50646018294407	2.98630979955129	1.82231211947825	1.93171819886227	2.38950384575676	2.88594620104749	3.24988887542501	3.44107023167145	3.60393504403692	4.22912828467437	3.15927165184218	3.28675236029054	3.40119292229067	2.9545085173333	2.69563831694681	2.62451453203955	2.69950320844118	3.13226181972376	4.73950975685605	3.86818738012408	3.84783184555993	3.68181031866064	3.26719753613216	3.78621933090878	2.3354425826505	3.81689215034741	2.76840918597064	2.25033312386086	3.19630875322671	3.17378567426588	3.30945325257651	2.56049793853681	3.37644849962071	2.90603493527813	2.90985500471317	2.81778834825862	2.83339749478416	3.00003086026602	2.45022524214241	3.1203307354625	2.03850617826303
SLC30A4	7.12280826854035	7.14849046795767	7.1181001229796	7.12550979847221	7.24074897755051	7.06206703107958	7.00846497251992	7.74110644105167	6.23278543871416	6.20058865743235	6.42335189342487	6.4671479281868	6.24590848946527	6.48400366408565	6.86725361833861	5.60901077465957	6.11566862696844	6.03240857411411	5.63428913093768	5.80892960280652	6.81939294682081	5.93652928933849	6.63359646589183	6.43525559300238	6.05817332080931	6.62156752684577	7.28571441966906	7.91687796367961	7.85392319265441	7.52953899259604	7.1142248260073	8.09660988191221	7.98449965250989	5.20409005302083	5.38470113037256	4.89197748636466	6.4708349977398	6.52976461782787	6.43120135959543	7.02861393886929	6.9907771541722	6.98933605141027	6.4716055634329	6.42700217212	6.94877019912425	6.30437770847181	6.84940335292468	6.71883785688318	5.39916841346014
SLC30A6	3.02715208942107	3.18334789836674	3.11807464051205	3.2252705917668	3.150148604898	3.02154222122005	3.10577175345731	3.12722206664731	3.63044689639683	3.22611319118261	4.01831397779989	3.98428467694522	3.79151336158209	3.34629681511233	3.20233232800269	3.51464528659445	3.1981294536291	3.51179204102226	3.89806536795188	3.47448045539519	3.36440175314102	3.7571088106646	3.72481070232873	3.36002142950647	3.93141058677412	3.31929870044286	3.76592515433639	3.17907646882073	3.1577474045636	3.4986666477037	3.24958459315339	3.41060029788016	3.28278677049732	3.91328395658185	3.32227619852877	3.51312334954554	3.76420609617599	3.42694753853081	3.0685146768617	3.5343274584918	3.64293287503536	3.71514494410423	3.55055981031355	3.68976597625844	3.55876226702723	3.40086149617624	3.84039840532075	3.3349031669659	4.06202485744008
SOD2	9.86264234013471	9.96808002290538	9.8471569809478	9.93290598842782	9.80176277468655	9.83465391089893	9.96498851323771	9.95126544178083	9.76031465974012	10.0428339665082	10.1750841629904	10.3421950695532	10.4719701126771	10.1887470206648	9.87413719318295	10.2287404229315	9.97000823131404	9.86854756628179	10.0309281568412	10.0717661327383	9.83166556388075	10.1563260282925	10.4502315802152	9.96131776994742	10.4488310372091	10.0349475014725	10.408775895536	9.86875749321576	9.83181485750489	9.9444324980751	10.1881571925439	9.92318651081533	10.0130370904839	10.4214339901667	10.4476669019816	10.8956856673423	10.9688383902333	10.0207744150298	10.3650575694894	10.7755935520236	10.1813856973792	10.3658863653807	10.2161870249419	10.3708568963076	10.7546346665376	9.97669159700129	10.264230100618	10.4563943107983	10.0968874849516
SORL1	13.0352491565472	13.1727487291906	12.9131846961957	13.2004318634445	12.9421412986325	12.8047021595861	13.0620724743557	13.1708000380859	13.6761132454163	12.6399887567618	13.1206829978618	12.884939199435	13.1074536993917	12.9468531940172	12.7425350173358	11.4406333269112	11.7951138905698	11.7898317486577	12.0063246248846	12.0374922866905	11.7996311600749	12.3423665803729	12.0969969384409	12.3810025977961	12.0819466099399	11.9842218318476	13.333442489119	11.6839104039499	11.7994269600881	11.4497035100954	11.8513146194089	11.7827922722498	12.5027563278558	12.5469154021681	12.1876976197068	13.4640347959811	13.0395411191339	11.9533335937662	13.5739993643126	13.7604191426561	12.362930184304	12.4902704950631	12.2034110848458	12.2593266142681	12.7746832404462	11.8208787447034	13.1692871411644	13.0526522342466	11.9478420844807
TF	10.5562042969481	10.5520718835445	10.4437377341671	10.5390787032717	10.4865873616307	10.1730027620938	10.3030042060936	11.6170974202418	6.79592217912683	8.56840775995476	8.11933113937812	8.17882112300662	8.7922488551917	9.52290890036863	10.3977691589697	9.03899826888052	10.2374345327784	9.83562825357204	9.47270568552372	9.30798709048043	10.0624657866384	10.7292155789898	11.1762182582574	10.0196724819167	10.8633274663457	9.65462162817577	13.8564694974076	10.8218484659122	11.3641261376889	9.77729860867428	9.86409002555343	11.4933279462594	11.6063044613264	12.0596627291903	10.0483119393833	9.61684914286952	13.2093919183001	11.2681372828628	12.2447221465452	11.6048366368514	11.8743357073266	12.7600743674398	11.005883512939	11.0678177355095	11.4280381792899	11.2538471304946	13.9289132529723	13.6236464400015	10.5656710228493
TFAM	6.37556177934133	6.4893355559542	6.35942910016257	6.46296275970343	6.36946738142907	6.24750636904969	6.23488909906261	7.43005072970549	6.16096114832004	5.92483124529064	5.85198476197751	5.90212395830929	6.15243820166473	6.16341837763813	6.23498292062627	5.83467523864337	5.41879497503516	5.82484218524476	6.211567353019	5.68992944189788	6.18362139045786	6.26684889875084	6.47106839321041	6.37903227251748	6.23896133963488	6.21368046159531	6.80082305528365	6.16429733206613	6.25644681862943	5.75871030020569	6.2271790412079	6.18669946464357	6.28155761928494	5.34046899785928	5.77293189681803	5.74070745143716	6.65992029466891	6.13457739863041	6.7919013698514	6.15601712759392	6.41507857749146	6.49436410583264	6.18799270328497	6.37078023675608	6.44142531704509	6.07910614588026	6.71967299593108	6.84063417588863	6.45207574469528
TNF	4.38208774074918	5.18880683698725	4.51056504161787	5.62624537562304	3.72851524204122	4.23878833522013	4.99499378758399	6.4250275651255	2.78333002798601	3.91583844088188	3.10189294666637	3.07957550539572	3.14150314137198	4.02018154634293	4.34678047662859	3.96676806712199	4.04115826032183	4.02363922736061	3.52317203064308	3.73841104257676	4.26390964273974	4.40398718340327	4.86218781920824	3.39525442023922	4.83327460677358	3.54106795731991	6.60682684909711	5.98464234861156	5.74039233401182	5.79447650885394	4.79533216774098	5.94234206988704	4.72189370460749	4.95871451178746	4.27044477021223	4.02120149713724	4.73551535865342	4.63833120391869	4.18907709597923	4.24610209519974	4.3839945864645	4.8608512223984	4.26163502441786	3.82718733417007	4.96522735532944	4.47959959740954	5.0577089425157	4.80742650471914	4.86673818891996
TPP1	7.68693266459059	7.71139678288313	7.70804157379439	7.52352266038593	7.67449281967928	7.62624111642812	7.56450315633967	9.22496322931491	7.1859268451945	7.0634920805044	6.75124240187947	7.0827451441966	7.41883602962418	7.3885853983749	7.80218908257346	8.06113834583244	8.07921240390517	7.92429668708871	8.11954659982095	7.78404828901845	8.17603004069125	7.91782670042108	8.57516955560883	8.0610172832956	8.06667126690297	7.50792933769787	8.98008741384609	7.97457330211016	8.07423973268527	7.62422742522377	7.994028237702	8.08157707082905	7.78642375605061	7.95457847842962	7.72210485446608	7.8795277370006	8.69062282936281	7.8304735268788	8.28669425523966	7.94531124284051	8.05609358897405	8.37833314431707	7.69543830398246	7.55763168752274	8.02241215797019	7.69210101908433	9.01813904579818	8.65634877372534	7.52135962309134
TREM2	4.44916418942174	4.38996844236027	4.39189167919873	4.01228688686606	4.3492646219137	4.28091014427109	3.90353796501781	2.35661784249575	2.84655011920649	4.41621062394594	3.71367084158931	3.73990740065774	4.5993510337593	4.54849756013152	4.68145326840824	4.69047824291718	4.33592381825553	4.27797691686666	3.97290104034392	4.6924996389835	4.46593462587379	5.3607291076395	4.95899882626517	5.64558448842044	4.5966960593366	4.76436538053977	6.11822575193462	5.42113256717746	4.81148228145993	4.77013915753325	4.12045832143948	4.77655642650923	4.1158907486169	5.88329130526357	5.2809237608174	6.06845239339705	6.17182873725845	5.31013556274928	5.33952270239916	4.69638677293051	5.30532957333443	4.94230665620173	5.00704569069554	4.57714429221823	5.06948317548073	4.66737483160771	6.03431888810311	5.75813261141437	5.23820998839261
VEGFA	8.41066759811565	8.48475681096706	8.22602905313643	8.55172737484504	8.15971116485829	8.28599271322795	8.56110219791998	8.82121330654641	7.44718914778221	8.73600374741295	8.27879634279851	8.44642778767801	8.74736733443579	8.73303779475436	8.39077490224341	8.57585613906257	8.91112632527639	8.71973756702175	8.5240587467331	8.72488200253927	8.62951481024512	9.2434148633054	8.78739477542332	8.94508762760249	9.09379985926982	8.58506739285088	9.76965556836509	8.90297434988314	8.79699149300127	9.00376075241865	8.57281452934332	9.09580549688886	8.81786552361183	9.72589152212251	9.09111022202056	8.60795177613982	9.76688657280646	9.20454216641274	9.37152884939696	9.87786688226292	8.95387464888977	9.39756044484319	8.94728619021026	8.90398943004426	9.57811143731857	8.83657522525732	9.31352592336698	9.78439815768358	8.38651398931236
VSNL1	14.2865242400208	14.3712527436462	14.2623086022172	14.3617047438521	14.2024641468128	14.1801038264243	14.2681580782731	14.4550444296244	11.8051792699186	12.5259201084248	12.5732786206689	12.5928557423936	12.0873440979744	13.6960887116907	13.8180016449829	12.3393382027644	12.2774162908202	12.7176669677329	13.105454368963	12.4075189658009	13.4398567398833	12.8960119327183	12.270894870928	12.8612859900089	11.4011382895629	12.660531330318	11.2886112826239	9.50694420831218	9.14638176945859	10.4067388901258	11.7881760938723	9.45246881046368	13.8205033743268	9.11028131642063	8.47297853089645	9.80496491105932	13.0568460787175	13.276918143933	13.3045253210026	10.647746416242	13.5911997696616	13.4091034549828	13.0959407631562	13.0759679955594	13.3761525674453	12.8014921401074	11.2944116574479	13.0714940287162	11.9635508924827
[truncated: 55 more columns]
