# Supplementary material for: A comparison of anatomic and cellular transcriptome structures across 40 human brain diseases
Source: PLoS Biol. 2023 Apr 20;21(4):e3002058. doi: 10.1371/journal.pbio.3002058 (PMC10118126; doi:10.1371/journal.pbio.3002058)
Supplement: S1 Data — (ZIP) [file pbio.3002058.s009.zip › Input/HBA_disease_region_matrices/amphetamine-related_disorders.csv]

	FL	PL	TL	OL	SIG	LIG	CgGp	CgGr	DG	CA1	CA2	CA3	CA4	S	PHG	ATZ	BLA	BMA	CeA	COMA	LA	SptN	SI	BST	DB	OlfT	GP	BCd	HCd	TCd	Acb	Pu	Cl	Hl	Hm	Pa	Sb	DTA	ILc	LGd	DTLd	DTLv	DTM	DTP	MG	ILr	R	ZI	AHA
ACHE	6.57105463994638	6.5510469840521	6.40441620314504	6.30593625881455	6.49420138760002	6.45258641288627	6.42617238381739	5.74048615416886	6.45414043597222	6.21675936774446	6.35785693509873	7.04413554320681	7.38202466766567	6.66558590375948	6.19053676350823	6.92017870411235	6.80654968908716	6.74504469273226	7.68572086547482	7.28040616259185	6.87413997245512	7.93350768159912	8.59436149766518	8.15455013797872	9.13803122963482	7.35093457312059	7.60805844564564	7.47948454591187	7.55151768875419	7.27974560474384	7.67913027081792	7.50585666410483	7.15726293708501	8.10932534244969	7.90086567293318	6.73062601031321	9.4070950609243	6.90442736337472	8.92661442836961	8.17426181821926	7.06346504082196	7.54134073834485	7.9070236905629	8.35513613306616	7.38328659825152	8.59270486030248	8.81006212511291	8.66771203970745	8.45376645580102
ACSL6	8.94450133917376	9.14254021222266	8.89079930187467	9.19879813963992	8.85826180275349	8.88080858196309	9.06259533239125	9.70950293746366	8.99509595831611	8.73243811743266	8.93433671536095	9.30614351485766	9.34367999947731	8.90164448416073	8.95244347570108	8.8832601546301	9.08450820811365	9.1388060592343	8.66921034589103	8.82436816899544	9.02818753052753	8.91600531276869	8.82712787970627	8.52506549091525	8.73333886327832	8.35368822095325	8.89869358645663	8.52910295747104	8.55563688642748	8.59247511892029	8.49396340608881	8.6982849944351	8.90342121671878	8.53368857651934	8.27336748244081	8.60012832099161	9.12796492361578	9.12858371411694	9.00393603136774	9.8007514237593	9.17485705349309	9.4480211723362	9.0030392028173	8.75957355262439	9.3969611483905	8.99386720078954	8.83550904753131	8.57232354898081	8.41334650966005
ADORA2A	5.38783046900474	5.50452367700592	5.32332586477359	5.52221117279821	5.28918546291126	5.23820679227363	5.61057812072426	5.71123406747278	6.60249053342415	5.94708668156625	7.68676362968623	6.43434477369763	5.95918722668765	5.43825481459448	5.17838381272293	5.33222689172972	5.79329566450612	5.60318797558621	6.25104915256754	5.20077351964224	5.73559816100362	5.76035102136606	8.06409117557059	8.66871602972485	5.42422925062714	8.33362200503326	6.2742204836873	10.8584795365374	10.61394021203	10.1772423697404	9.5101766735908	10.8092744361978	5.56136328964203	5.97428159108883	5.13150005574613	4.64397129125109	6.2428651645963	6.17113774004998	6.16661260281227	6.32908838442373	6.32840338530503	6.27763995820868	6.0015300812122	5.7525306002472	6.13519017498434	5.97850507261437	5.95770106037134	6.10618329633159	5.17926922060347
AK5	11.4122379290927	11.3288288201898	11.4691111651881	11.2563046421433	11.5619896453072	11.4603766314465	11.4775329321177	11.5835794908715	12.6592934252575	12.7813729760853	12.8756048213948	13.2555257332259	13.0849956000406	12.1493352829233	11.679975677007	12.6661014494758	13.040868716402	12.5768001482423	11.8354951409512	12.1429082318864	12.7446009406322	11.0072041041606	11.4142021483756	11.6678722481838	10.3204426503498	11.8435151042851	11.2099707170062	10.5152026722457	10.9384078943791	10.9249346639532	11.5431829563942	10.8966068091575	13.0928939986897	10.8134759644854	8.97689564483579	8.68962342547631	10.4182381549716	10.6603907884239	10.5354891739833	11.077120356281	10.5769496657564	10.5184744683396	11.0353948986518	10.7874130944306	10.3747280470737	10.9640537144343	11.6210488006984	11.6725344587398	10.0551390517284
AKT1	4.24909759822645	4.27704999229493	4.23282752674658	4.17168486061335	4.14457052991521	4.18862655984903	4.109065093855	4.33443273647284	3.72977445016517	3.53534367867943	3.21483648204956	3.2781107440676	3.51341161096019	3.49917218892618	4.14384615648984	3.16562702625395	2.93039177051402	3.50956888337731	2.79354662771951	3.26703919347873	3.71791738267274	3.26084405524085	3.70992683164801	3.18490003248385	3.28312905049355	3.28375960660788	4.09559369829205	3.76260673371527	4.04834097909158	3.29933032249371	3.58970283074367	3.8810836261785	3.39743732609393	2.92418637941931	2.55825072472156	3.00085217342663	4.14045186248594	3.55875233470697	3.83372865222974	4.04323015312875	3.50321043976197	3.81640808532109	3.39550734197001	3.78028746129969	3.53291094984995	3.26793144045529	3.67247715119351	3.52405553173045	2.36929513730819
AOAH	3.54579002870308	3.51216026212442	3.59137386294785	3.46720928956857	3.59427538867152	3.60941861832508	3.31409663223214	3.47825044742728	2.16389055383613	4.18844344940294	3.81887527171599	3.48866998947556	3.73804309606078	4.1105911606375	3.83144061865072	4.1738542664531	4.19611355770209	4.05813064505185	3.70428340908181	3.85298274103738	4.12364365056409	4.74415641765172	4.07080038103656	4.19143384375576	3.78354296640411	4.10594523012556	4.62329145282407	4.17431133368042	4.00675797935665	4.45106471933881	4.2401608250003	4.08205940820284	3.73486964516985	4.6312125184288	4.2569571023165	4.94037322602037	4.29263415497423	4.20810305146557	4.17699984788858	4.12274356523706	4.34612885199158	4.01095292104044	4.11895807543592	3.74527791048029	4.45330775793982	3.69120976609653	4.39988467772135	4.41764036630198	4.47688400773584
ARRB2	9.36825622730084	9.34192593977435	9.41927332834907	9.27841240939727	9.45724192220685	9.4216927704052	9.35068401041424	9.30841066409276	9.93398712731704	10.1564230296381	10.2960000858532	10.4416802348474	10.4176979302989	9.47822331157614	9.52586764406914	9.37556642535601	9.73948177471187	9.47516500912088	9.51587807911832	9.46141580368182	9.8006314775421	9.22509741279913	9.29213907590153	9.30057330136451	9.22377369591667	9.03942812765862	9.18470270065286	8.82240205866056	8.59706931868584	8.74549663106239	8.72266225483669	8.74126998565411	9.5727617446821	8.8466344987589	8.68247589531144	8.65930256988034	9.53690283559716	8.99090764845859	9.35874000736631	9.32493036087481	9.08173404819041	9.15022178686836	9.15156145634208	9.09297733558766	9.06881519402706	9.11584298231135	9.26286361534089	9.62005335777067	9.12664823785909
ASTN2	9.73879838782933	9.7686291777098	9.63584830846251	9.92496778368991	9.661249272303	9.59206741013972	9.69773585880721	10.2507981504926	7.14439617886636	8.96087631371158	7.80464131985078	7.97933235120367	8.71977256783083	10.3001410543142	9.58787068178602	9.06097343572749	9.48045525234776	9.17029479788955	8.81179552044808	9.07895039185792	9.39546712197438	9.77075116684549	9.74675293322273	9.57355805843157	9.50954237783263	8.92715479410171	10.2788142134555	9.64763514104853	9.55294023973131	9.42645690022988	9.05968754628962	9.92646089415832	9.65431882922376	10.4368306323761	9.87467601943917	10.7329185563925	10.8817771451179	10.598306599044	11.1930943863517	11.1079971642841	10.8953225109853	10.879336404168	10.6329162105053	10.3030331648151	11.0460718501186	10.4862711161745	10.6237150322988	10.4713230631339	9.72913528789437
BDNF	7.08492148426165	6.92155724657781	7.34767607002269	6.90224003339793	7.64339058718419	7.42600136123792	7.14850031618572	6.81293160571936	10.5433897175341	6.76415797255719	7.79524886404942	9.14128298491199	8.73279395104809	6.76716222165827	7.35107619995825	6.8256207830038	8.02218474929144	7.56364126544528	3.85932267090165	7.49002785618871	7.57698657494743	4.29800348018565	3.95151617203883	3.95622078540397	4.72501642630418	4.62335975713885	2.92037498656225	2.05567888635349	2.08388750000606	2.59114981179303	2.19937375443976	2.11442041300859	8.80137646744876	2.57451656210581	2.23047790100525	3.70975262182955	6.27684036125387	5.63512669188702	6.45029740422377	3.41616025843105	5.21447211997639	4.68667265347812	6.11059793598185	6.02044551744931	4.81604530577565	7.3202959440045	3.34512192110955	4.10755301671868	5.47373040342099
CCHCR1	6.71401772581907	6.76045913550797	6.79197075302007	6.79128289858069	6.82711295991435	6.84962377194966	6.75705694375343	7.00252253927326	7.47483164424461	6.60730534360387	6.8071126917994	7.31044686388063	7.19114961617024	6.85060768589284	6.80795472017344	6.99183927109983	7.04328689777024	6.82900315656652	6.84694864472863	7.01159356609867	7.26483150298908	6.73637844082948	6.779113363996	7.15214475546211	6.7014151833554	6.87085295360731	6.94475624734867	6.94023045142143	6.8566453610511	6.82371449969376	6.95892080196163	6.8878318283331	6.84989676187378	6.67610906830731	6.35497673018716	7.37811229127061	7.00471138846088	6.81986397714195	7.20625869175621	6.99455435239887	6.82716663707628	7.07299866276553	6.92088205370627	6.82772531963524	6.95398506462108	6.85834657801634	6.99782759107817	7.19453236374039	6.78873241655142
CD55	6.76818909227738	6.76068085114223	6.78965655259774	6.82808463064752	6.77381206377335	6.74528032154792	6.77669311164105	6.96009351593322	6.79561162461346	6.77932379422941	6.2112817621055	6.80315475409793	7.37741757238949	7.57345611691295	7.01906548979575	7.7014303063657	7.67936393523953	7.29374136401456	7.33208211496523	7.35101715687441	7.21215753281058	7.91609684342898	8.01145546650694	7.51621714938568	8.72561382763339	6.9138735371577	8.54306502244516	6.88903438151639	7.1267659254616	6.49064734612868	6.65914258473974	7.2700457109953	7.90105448626264	8.10225871092111	8.07090901435302	7.89207269859499	8.48309761213764	8.00519266762475	8.34489603788717	8.30817173527693	8.05709767606055	8.23195403209142	8.0475103272909	7.96743981614312	8.12963227361372	8.05743876354152	9.25944100455928	8.92091991986836	8.05604529669313
CDH13	9.93062044575692	9.68627008027344	9.70105324163655	9.37222650719424	10.2174764742691	10.1817185747373	9.69996979836512	9.68699716734271	8.62602927268814	7.9979487686919	6.62351031153488	6.86085013120166	8.46942908928886	8.25543281859578	9.4132877186618	9.63543418873039	8.84744961050525	9.01195849361501	6.97533507860899	9.62341681197991	8.73960360446864	8.36270501735979	7.83939851572586	7.94041398664218	8.11415051269656	8.89972003261038	7.91207704945628	6.58701735961376	6.49041344786991	6.69072657454223	6.2103630252534	6.85588024388085	8.52086164846732	7.57163673601379	7.34273790231364	5.81162419629122	8.74239565519164	8.49841395194107	10.8290736132866	7.66985924569763	8.74010390241539	8.54070334192225	9.03413718498424	8.50053590546023	8.74273444389653	8.61759053266325	11.0482803798024	9.4086299966518	8.79974517642993
COL28A1	3.10140084413228	3.14217470581253	3.04039803489618	3.21213042020301	3.04741904723743	3.1869736148022	3.0881093999331	3.70177366247415	3.25444674457966	2.4099223800076	3.03048166072042	3.1316554797878	3.25196157010362	2.97872547894082	2.71396449690028	4.02128026326143	2.89595557457805	4.17138671528451	3.20803813901842	3.7626897924605	3.27794908040687	3.0969258962717	2.44197264905144	2.94176191087618	3.54765876884136	2.93681949791854	2.66369119760186	2.57762358088898	2.57360360864709	2.34273797613823	2.82145068632022	2.31616857213471	2.86586381095908	3.88766944761266	4.42757351474661	5.75378130246661	2.94816654338436	2.63127488434981	2.50929110284702	3.26814896861216	2.58856182114833	2.51674986505127	2.95755082367424	3.12486093411236	2.97108844199906	3.05437102293463	2.77174489284161	3.06559186788887	2.86200520034402
COMT	8.39903158062728	8.40030389881843	8.35325820407707	8.2811906345106	8.37293156468776	8.33511233855245	8.22923353727275	9.34077010268055	8.29318697047615	7.87593033636776	7.78441813020746	7.87138147151571	8.31604702189764	7.96542900689092	8.41491813117874	7.94303030997284	8.16840977722393	8.18124683097518	8.23381346927422	8.42601759181724	8.37650381579757	8.69687117867002	8.84741072478009	8.80882363535621	8.15803198817672	8.1398996188307	9.55855818008644	8.46508336809007	8.67055794245198	7.90804173322498	8.18289356294138	8.60506433919497	8.3489582005047	8.60922104878493	8.34906321769866	9.35113155211167	9.01574206000027	8.40877034517033	9.00529085534092	8.4711251543158	8.81611124845491	9.05766617766985	8.42905217235853	8.41125155403047	8.5600418594008	8.3203919720095	9.63920535293364	9.37686886530534	8.01675197208059
CSMD1	7.97383739351969	8.09258080362047	8.03966524094537	8.23148017136196	8.10925243643375	8.10824855963751	8.10936980559395	8.7277286309276	9.1732744340993	8.28517564826326	8.12608672200341	8.05757299386609	7.86129340495107	8.14859606731372	8.12369083828939	7.88341891990354	8.02840765560464	7.92852192631416	7.52207328217698	7.82328675524451	7.98775011575529	7.24779353623154	7.35154354615635	7.77742775503959	6.38261375242906	7.61313348333228	6.20178466563024	7.37289355926027	7.33475874567417	7.58532040771509	7.83080244483908	7.43243653131064	8.43023251786487	5.1090458154554	4.48836789009647	4.22099217773848	5.47970193889978	6.02293721682087	6.27436099569809	6.77404155022806	6.23046932812556	6.16517825675452	5.93235209164456	6.04400197450682	6.47977391879038	5.75371609658653	5.76076219762313	6.52423856555804	6.69468641664992
CUBN	1.83901683765397	1.7757559815978	1.85064383753641	1.68390852350554	1.87374907773621	2.01277685913285	1.87674630396277	1.41186223167091	2.66707620744754	2.37491536358071	1.8450697262262	1.68640734469705	2.01520852173109	2.10059628006777	2.11329294410366	1.71999853104586	2.17180645032908	2.00768947824617	1.63300842523632	2.4693280848002	1.80993863998448	1.83783974591063	2.03796533285519	1.78900332123309	2.03199908171483	1.91432047786137	1.75051233512028	2.35188758320222	2.08762743801899	2.15805253456581	2.20068144010958	2.24436633629074	1.94692271156495	2.36310955648408	1.61740141652892	4.09533788597635	1.99679064522779	1.71900699540615	1.74218348247498	1.77778933391385	1.9370318810389	2.00591280484603	1.78054498935944	2.11803272717457	1.60462196182595	1.62599416686088	1.64354189580483	1.64647619949038	2.66784847355769
CYP2D6	5.15739792425355	5.03987591888845	5.18228443840419	4.9871695144437	5.40699563662725	5.27276064691596	5.13468394879614	5.54024470007574	6.53308833280129	4.9947361503257	5.02705914457902	4.75337924750841	4.43365314067405	4.98418247048194	5.10616480094034	4.85190306126301	5.17593840318525	4.89765745135258	5.66551177941656	5.17352923052586	4.88045782046893	5.03283538213563	4.92403686476701	6.09587253180173	5.22380433738226	5.82390653416663	4.81816809909854	5.48762516368906	5.4856970336612	5.3705748383746	5.46197982571107	5.36871635081778	4.71619553094455	4.21501874381842	4.80489904550116	4.28104639272646	4.87369937828145	4.78360971273256	4.81969946687677	4.43121036405506	5.04112845498758	5.03523751124923	5.0265495899344	5.06563218489496	4.72778662417132	4.77158269358621	4.73664448199682	5.00395388133621	4.99681407238846
DRD1	4.53059187500932	4.7493694549133	4.61892111306102	4.78407259131323	4.72032082506745	4.96888935376847	4.73494107480873	4.84295102417191	1.34177641899677	4.47717367042071	2.23858735644572	3.30536145992993	2.92530176300095	3.09045510003414	3.98314061998845	4.85687307818566	5.80620322618357	4.18690108190882	4.63338324268672	2.66130215351918	5.2494903083515	4.01211994395116	6.15619941207156	6.83405313186008	2.79271237004879	8.04895931698002	2.09663286540533	8.36680807620861	8.02774708620114	8.4970028053797	8.14689527774204	8.16499927447526	5.22665223319813	1.89238787841194	2.46094389488865	4.21010459457319	1.87126185521794	1.91463899945809	2.03309083334281	1.73607232998636	1.55177892805044	1.71889137705574	1.79626622572623	1.642045254693	1.87351960156436	1.78295907566613	1.69404718501481	1.81153875334957	2.11889688320257
DRD2	5.81282830008474	5.96624318156423	6.10587658102336	6.01399591500878	5.89438613501289	6.00617256329949	6.106434253498	5.59313333203685	7.01852421637145	6.67150376689022	6.33671103742542	6.88716820383437	7.15402294279625	6.45812239103537	6.31716154828271	7.20812864419385	8.25779518871935	6.82615709538216	7.58487445620795	6.84299770501217	6.76221406039387	7.75907530839372	8.74859784205312	8.71839716405777	7.70348120277697	8.40385427065209	7.48324419676893	10.3683637549904	10.2975897040748	10.0141149080263	9.75522777780653	10.648376851589	7.567700283382	6.16025680465019	5.56776247799043	6.9129093054996	7.2578253061353	7.98970976089841	9.14499417704199	8.60336750921728	8.21998236143752	8.29988023024545	8.41058525762122	8.11965481598783	8.12878362945387	8.62082241012148	7.10559085846899	7.21091861420674	7.14284767965604
DRD3	1.41361773292094	1.54892712432631	1.5163845237691	1.53703163286037	1.35683492733656	1.46882000342527	1.49674094981879	1.63564677053708	1.38408527072991	1.79580912096514	1.6850741378622	1.75186485557357	1.56172003488691	1.66308261437062	1.52362599840001	2.02760375179483	1.86857559472529	1.75103214529329	1.92256436049269	1.80936367526146	1.69977899448075	1.92679474566455	3.90243286582412	3.11817630953293	3.74993720667028	4.58359055285495	1.52214263708126	3.08165556104932	4.11556613257758	3.64632830332717	5.86553784299405	3.43375884692828	1.74927857368865	1.84329916995066	1.74990834962122	1.77748172788506	1.64321738579979	1.76996685171645	1.53664864960415	1.60275118585763	1.53997556271295	1.57913911728197	1.77944457917953	1.61930092147517	1.68363506967198	1.70877315728786	1.49411491917976	1.49364038433081	2.07688070831772
DRD4	6.81560378198282	6.96043079456119	6.87251069881368	7.11874758276884	6.86070217366353	6.8605802791985	6.88608773147713	7.22095583412028	7.40847031985243	6.01951190510147	5.81213842540152	6.12524052841333	6.53992003764865	6.50434656758306	6.70143949026668	6.36610639603336	6.62688997112946	6.54312731475562	6.92504492311437	6.61974535293424	6.71268932890645	7.12994355806271	6.90883973964909	7.53302801997937	6.66976106003839	7.11538911621142	7.39239829263976	7.23697489790539	7.24820198941945	6.95563105922367	7.08784971516659	7.32176588746086	7.0393887814558	7.03194331754055	8.15792607132583	8.65050978328138	7.30703941400653	6.62375522299591	6.94162823415805	7.13676964467359	6.97392190966411	6.99086739992079	6.74108698950714	6.75879892048392	6.91031672637636	6.70805947622707	7.48311894546972	7.44589970247655	6.58008255569767
EPHX1	6.70308913070578	6.65760249793241	6.78225469380961	6.43066354357657	6.77854917286068	6.70438595808941	6.62305466683211	8.16237275170886	7.48855513251068	8.0079915697801	8.02407533894869	8.41770269469707	8.65086371839084	7.02816608610256	6.93193786317608	7.41510328570252	7.82262891763093	7.80553851876348	7.8915642716476	7.60422316460215	7.4334274797697	7.40589202774235	8.07175702351492	7.81462462000149	7.42945976490665	6.73384959028185	8.402731388321	7.11869745794275	7.34097055402544	7.07393503698894	7.23833709552243	7.35134006776998	6.94414057877014	7.5226238014066	7.83608893196971	8.32004779347935	7.84460459162026	8.36230295289957	8.54972778031431	8.77433075913703	8.51832390270865	8.53781421722385	8.26308766467931	7.92985020983904	8.44622482139691	7.7544131520893	8.10943637657748	8.23309126365296	7.18958932794753
FHIT	6.6117220276834	6.63728532284563	6.57228516678573	6.51951860433119	6.53369788672245	6.55612246269283	6.63219189899893	6.85270740947437	5.97501080073446	6.50638574327102	6.59125664163129	6.82267112925707	6.46265946888867	6.68467535829589	6.64919075682414	6.41370494523196	6.37372387826391	6.22265849900051	6.27628347443061	6.27416764129831	6.55191894723028	6.8736076942594	7.22790080489959	6.77963693133759	6.9359601213606	6.65076758812248	7.61816305127942	7.15094002567546	6.82531826869322	6.680854661304	6.57828833514936	6.8345925575742	6.89818143793079	6.49302383147659	6.1588507591047	7.20442820207463	7.89236264358821	6.99299584980202	7.46011738910265	7.40472468405705	7.34184247767008	7.37899729986527	7.05300568531568	7.17863494267398	7.08846403837343	7.24259286902664	7.90148514195626	7.63302042799441	6.54848757579074
FKBP15	7.78737073912772	7.94052222198766	7.89545163124794	7.97318731318494	7.80344591667521	7.89536187825053	7.79855783681001	8.2613071478357	8.40847036634624	8.18980563861119	8.45373029443014	8.47579296428458	8.59370177708353	7.98078891698518	8.11295088232312	7.96601721816183	8.2482078730528	8.23217972896851	7.8417016866386	7.82165840392369	8.18952514507314	8.45534252722285	8.20189393129043	8.39673337873107	8.17172728349103	7.93799611584237	8.86006605812783	8.02650997407767	8.05022493174676	7.86671549333752	8.06349074602978	8.35426178860042	8.48955204590106	8.45513135221622	7.99707541788513	7.73578734824388	8.418560677928	8.1601081491873	8.57597346469512	8.52630289713021	8.17670911121028	8.49204587218705	8.0925017563143	8.047618939497	8.316750445091	7.9901438433388	8.6169113653559	8.66565342200932	7.24805102525179
FOS	8.02875646693894	7.94676557490434	7.7852523684836	8.05337126096483	8.09829417630268	8.22385449577225	7.92937996241098	9.71289917651944	6.33119366200426	7.2787145223503	6.66254573654509	7.01441255268924	7.43915780801512	7.71321105040166	8.09884363301219	7.60712702300274	7.50994445197453	7.47074222878801	7.78029396251285	8.87216586933287	7.10899109203008	9.51767333608563	8.26866697285378	9.08254275682808	8.21956156762105	8.61652643764725	9.50123024866911	8.96091542903157	8.62995499084307	7.73098854556763	7.80961056514719	8.49462028920345	7.73005762797913	8.20188191203151	9.50682032001065	10.9518864441964	8.75188017070959	7.87829369362995	8.1884566367914	8.09508253659218	7.87139116085601	7.90467816123303	7.78936518006082	7.78755778578192	7.99869789146169	7.97575348994987	8.76074908139515	8.80798309859674	8.65428466654224
GABRG2	8.90273762847539	9.00997793969718	8.90221072000073	9.15176149228116	8.82090860139204	8.85167716635094	8.95979844616133	9.23098544237517	10.0336445021006	9.25243225636528	9.28055885265369	9.03337796616617	9.17716140205142	9.1849386021373	8.78130532128232	8.78773709640915	8.67967681884271	8.93859764580852	9.34245152143729	9.05712099611664	9.29883537442666	8.34897861230851	9.1327303607372	8.88892248643995	9.40863734721661	8.64314888320773	8.58064916700262	7.86485205714114	7.89525438242395	8.15753855544361	8.64964510560175	7.94343350248669	8.92003046129399	8.17985403234365	7.84184811109049	6.63483931762792	8.9791816795409	8.6002036193596	8.707678334175	9.3960699986779	8.55882387620895	8.75377926616877	8.85954964688706	9.13159309175953	9.10686705208192	8.93763347585468	7.77370407289584	8.76442553274214	8.99545312140922
GDNF	1.58866488883405	1.61605386908675	1.6411315085251	1.55874497506739	1.7232607848104	1.62065920482496	1.77064002319323	1.12795863033915	1.49706297646095	1.62847529820606	2.49494085295943	2.46915431124748	2.71415654665451	1.80193328290808	1.51657602402655	1.62864458588184	1.77986998293582	1.76952789871406	2.17853725733887	2.03404443520703	1.86319468541483	1.68266417075841	3.23954697128134	3.21247369236204	1.86962919419277	2.39289909525971	2.9781983554097	2.12198839342615	2.4763477622064	1.85474026595596	2.85594856169235	2.45317299355715	1.73137453287167	1.30612323306857	1.82438497450817	1.46925956306804	1.94389903169487	4.92363231931822	3.3297176921396	1.8760946120182	4.93920124748858	5.39217556966111	4.7471290529155	3.63404443886879	4.6724849477511	4.32605984546865	2.53420492457918	2.32331455058786	1.37971937736907
GRM2	4.33726418459182	3.96051027947632	4.09941379455268	3.81684650476418	4.43467975580862	4.17943962136866	4.16786821815562	2.69604637034865	5.13598978257928	3.34149366779128	3.18703226361921	3.65934510300352	4.12336680452624	4.19161849853848	4.15907499926031	3.90615355651428	4.00622894083291	3.70475153450587	3.36571830029623	3.89882039151542	3.83935471402431	3.34288495933791	4.0003563724621	3.26651802468179	3.69435202531994	3.53909871483453	3.7219271812607	3.41578913604576	3.18394852556124	3.8697563763176	3.38366593855481	3.48062233791309	3.71727486833784	3.68010944930002	3.92331718236226	3.56375443698097	4.28653897399485	4.17691152510413	4.90107033611793	3.65520470000702	4.22879608196058	4.23960713426158	4.09377637677037	4.16523491758753	4.15291905725787	4.08388304120654	4.15369479144982	4.38117456747595	3.77365326551771
GSTM1	7.4775294446757	7.49538454654271	7.60161448093273	7.36337739015498	7.5431539835323	7.65169571896377	7.58143957555156	8.09225996476878	7.37386575229412	7.30332290940568	7.11371889788757	7.0909078302633	7.897016575344	7.4657600425493	7.75895980291657	8.35944188917186	8.42137430270764	8.3425754529047	8.63599562390757	8.4827511424245	8.19970768862273	8.81481683280444	8.49464283567778	8.82140574624601	8.03512374176809	8.5363036701841	8.00881726298537	8.41247470581753	8.39207498551767	8.44518597127551	8.7313840749473	8.32873015324966	7.6832012756324	8.15972984709657	8.6028418580031	9.36646442084539	7.3145015065289	6.87447191909227	7.8890658602764	6.57955391889306	6.85183505377436	6.69987714012228	7.08324121316334	7.33951998242677	7.01617315177306	7.11980036015475	7.52472765554576	7.84225393318327	8.32068670072653
GSTP1	12.9029017574895	12.8987561459546	12.9112980476901	12.8716330309276	12.9759676466752	12.987892634668	12.8528453249903	13.6720560534616	12.2953052900747	12.4949160667866	12.5024363534615	12.5855740110803	13.0343726386072	12.731564283525	12.9508967231366	13.0611972467346	13.0415597434197	12.9302886752355	13.2421617016512	13.1182082208135	13.0688033292821	13.7107318378298	13.6678812987955	13.7640532097438	13.1105718711103	12.9838381872817	14.1320044182672	13.1472199172596	13.2474430306568	12.8071765994957	13.0344922886891	13.2810866860533	13.421802144018	13.5452836364521	13.8483704527515	14.3904716044885	13.9473712484085	13.2466205149843	13.9123488322446	13.9231531867359	13.4164261646298	13.6734441874685	13.2931806336543	13.470840726003	13.5695763174007	13.2011815283366	13.9347706565597	14.2484706788499	13.5430285744918
GSTT1	8.82073218853277	9.0113293296327	8.6595567346997	9.04468241775405	8.5910324781346	8.62500364953418	8.75991571148978	8.73398943392373	7.78756179617064	7.33218666904122	7.68930651538358	8.22123466154156	8.64527524394865	8.14123773245603	8.35999047148391	7.93497584124775	8.29944420433507	8.03570538795272	8.52765592842838	7.95889818207863	8.52833882521448	8.17422936914942	9.17900635044292	8.75921530928821	8.65231901072008	8.13384856546894	9.64488402956945	8.38356296151824	8.32517697778653	7.98576628624757	8.2566669899125	8.33726289935912	8.46807354948322	8.06190576238739	7.33447714758506	8.386851875735	10.1906974577293	8.46066416233427	10.1075031953305	10.1652622352224	8.68790053389053	9.52500799413599	8.33425987899111	8.7077885591086	9.10873241925249	8.44056988682324	9.39709718413851	9.61673086527834	8.60759794369496
HS3ST4	10.3166980811348	10.3368390341723	10.3587245551898	10.4730872854939	10.5304509972991	10.5127164864895	10.3658011470987	10.3257319868908	6.74724195112154	8.06917817445147	11.4695938104028	11.4049993709095	10.4986922357965	10.2851034049316	10.801312364186	8.67488345294473	8.0979168401794	9.27725777407956	8.66369917675969	9.03217890517453	8.23557949714976	9.74523412712812	8.6133464576752	9.32556709815827	7.23101552493069	9.16584812021477	7.46584918682458	9.88081833948553	10.1639650033801	9.4804012019516	8.33885642792736	9.50678003217899	10.5488666486359	7.65315343996618	6.86884867976181	6.68216094267632	11.7378217257542	7.47293880189264	9.32416019397212	5.32506657667866	8.00283993723511	6.19421168312417	6.39209163042894	7.47398240429526	8.64106550408195	5.76229092574561	7.05185284623515	9.50253902398142	9.10452077347424
HTR1B	4.03705667653527	4.0621278230329	3.98603530024599	4.23034018296596	3.98570121525363	4.00004587350985	4.31676030640272	3.30041645629821	4.29919224319059	4.04131919025999	4.25867549086653	4.43318848134937	4.30300682826339	4.17928565655435	4.07447623427267	4.16564224347739	4.73326172231884	4.47343268626855	4.52616594621127	4.17752701777313	4.48504159779035	4.40987699006833	5.13251400777614	4.39878755806721	3.93397244804958	4.62935330943959	4.269480967667	4.5968060469138	4.40848315684093	5.05324549925177	4.90910515150174	4.55212055560593	4.63006669569238	4.55857428333988	3.29252247382205	4.7006209926436	4.54994819592497	4.61537483196661	4.41802653199456	5.10330671462271	4.75221821289706	4.83123813992845	4.60007887091169	4.54658104175036	4.80887431426308	4.63257778265908	4.60444114632325	4.73359071447522	5.25657859498279
HTR3A	6.33981128263592	6.3716069571806	6.32073905189462	6.36923805080339	6.28486534098517	6.22661363074522	6.57160933022271	5.88050437314703	6.82716215950248	7.18321472729342	7.14962928576852	7.44813123385981	7.49045620264921	6.91828205473537	6.5085732602101	6.98202037112036	7.12159748299037	7.32611068689752	6.8869352171489	6.93478685280661	6.99755764275939	6.83281210535115	7.46578266883374	6.18433502610039	6.68175459799809	6.54440155322443	6.87707542891179	6.59909291475292	6.46670263674787	6.94054889567357	6.62566056612939	6.60933843671764	6.94172671632344	6.23640837930258	6.45949564547394	7.20492295046143	7.25629526063745	7.11257071820907	7.26903885744615	7.17566619733863	6.9941414299421	7.11846685556424	7.06031860737822	6.79579370173252	6.86147164058787	6.94562119376181	7.17179456965549	7.23801874125351	6.82032232776214
HTR6	10.7565310201154	10.7856829828336	10.7416330077406	10.809719546268	10.6628908540919	10.6935881832738	11.0857074121365	10.269206528689	11.0475916517857	11.6762645841032	11.7161307541752	11.9119075207317	11.8902179640094	11.5827819057979	10.9555186621257	11.7373094661565	12.0634010205994	12.0658524776181	11.6330587111931	12.0182085065868	11.5946713636806	11.6699117966833	11.5306271666295	11.0507410695368	11.5514585944094	11.2194479863779	11.5719705699553	11.3520236342551	11.0813679432247	11.6350600533684	11.0750826776745	11.2165152532046	11.4650874694262	11.8276517645479	11.7514978191479	12.7991016865664	11.8245109013399	11.7379776966648	11.7020117463418	11.8667075741798	11.4653678874984	11.6256899482611	11.7033829002769	11.4035995472125	11.5515742609495	11.7308204952099	11.7523304041894	11.8952240083861	12.1001320099565
LINGO2	9.89010731801503	10.0002649056637	10.1675878144794	10.2283836933798	10.0552362114708	10.1629523348077	9.97330683232339	10.2260787631318	11.1396532577264	7.54927132621096	8.30378504691414	9.79344951838677	10.532594744878	9.1133145164978	10.1323238058409	8.97680480765664	9.94193564179893	10.4689477690223	9.15019128160864	9.94211596290418	11.0937000440327	9.46873465576539	9.32792037843866	10.0728292214819	8.89275234741099	9.13459222737071	7.25740354743283	7.17682131398897	7.67502880001732	7.77052558416824	8.88522969260754	6.7701124577646	8.02284143166916	9.14374491674237	7.782834809775	7.46936398295082	9.93927112025446	10.1450979177019	10.8758742120278	9.75864297381049	10.3668291542725	10.5406643827032	10.1817016620813	10.2011361591969	10.1936333310061	9.99634582814688	7.44904557360214	9.93668227518295	9.32560788279194
MAP2K5	6.66023704800237	6.71420168546578	6.60048144651004	6.47650249996904	6.59878636188163	6.43182599289237	6.47031458008111	6.68578235222906	6.62956257151865	6.68979015550689	5.74695782255888	5.9639454020299	5.99238771331276	6.31337911336071	6.59834913019426	6.01243041690003	5.9343262628765	5.93914254826751	6.0808131590266	5.82131419596565	6.25313552041577	6.09646505168172	6.80388508030678	6.05471996793736	5.98288533011279	6.06523459931054	6.74078661674097	6.0439474748134	6.22744298281737	5.94958776039489	6.2720267965734	6.20353722467471	6.26445795691454	5.53796645097471	5.26374070164056	5.59259259365072	6.2310377523643	5.63701842578797	5.96992004103014	6.11398096254083	6.21215737021734	6.18697861640308	5.80668907810262	5.7262725105187	6.19609210135837	5.53989350028071	6.47386116299395	6.32685843717655	6.3063716046951
MYO5B	6.01798105132895	6.02404189713688	5.82193807104191	5.65866222978508	5.89883436074881	5.68818430094159	5.82524169923685	5.69033093866332	8.98917141818775	5.57376531246952	4.45767545101655	3.9674144044273	5.07824525443216	5.74405028850629	5.58830833692631	4.77736397052371	4.32879461324992	4.5234149811298	2.86280251161607	5.70752907520224	4.01435512826923	7.76055671017732	6.63308706181355	4.26017259842204	7.91629891871735	4.86503367579912	2.91120466660218	3.39228793336076	3.10009390266594	3.19134482979417	3.63340119321786	3.1610985614561	4.99144041497727	2.48555197305212	1.80937915144657	5.73292794385394	6.4328424955035	4.7513902196167	3.31297737202385	8.39102370960147	6.27613726267711	6.21333387568364	5.83714055559396	5.02847278118731	7.01418105906719	4.96609570671387	3.68507970977161	3.95735869894445	2.67547690215468
NOS1	4.33492640544869	4.31079165330354	4.25337436623523	4.20776922526328	4.3011351606172	4.19189916999841	4.4151017741569	4.39825900969629	3.87869427299531	5.2025108221944	5.05114871517848	4.66081455932789	4.89602977211392	4.61729036912844	4.72343311001787	6.11390524725052	5.56685086223621	5.60869889254572	5.49912716674091	6.85247483033914	5.33533892538492	5.05367345712635	6.27934553016739	5.98068613166848	5.55846977139441	6.47719105495891	5.28779341172014	6.84011848592987	6.54814995997383	7.20435495818827	6.06773610382055	6.86619034382231	4.53871815008142	3.62277502928381	4.84499330691598	2.14348997440345	8.69942333479066	3.67565939065029	3.63402397602207	3.28377369141047	3.6233389654447	3.43561329467674	3.24103678290663	2.85444677457112	4.27999634312728	3.22804354377059	4.49111754015658	5.27509005722426	3.33104372737484
NPY1R	7.48815722298216	7.18107679162603	7.57703217076202	7.03658256342539	7.7518843375924	7.81115106074181	7.34542707928712	7.64722264061357	10.7618265886029	7.37265647078929	6.60177318003587	6.49051432651537	7.59423939453677	6.36137701269281	7.42178710456044	8.27721032083629	8.55413092686267	8.58358586792593	8.68821855369885	8.12234652937924	9.06584910233528	7.99187079604432	8.15010467000594	9.03548797215265	6.71945690618207	8.46537763482019	5.40154909281934	8.17460398686293	7.95327912079341	8.6011666487266	8.34960402653072	8.23526976242415	9.56889285574584	6.33601222414102	7.8407972327387	6.13387490072545	5.67954247878317	5.62112390670609	6.44000223822166	5.71513291072932	5.59796206485833	4.76417779429678	6.12148846893488	6.00218371389203	5.98246761623448	6.03357558237831	6.66983107041729	6.70094059351767	6.90685455863481
NRG1	4.98138704177474	4.83299269432799	4.5900420901881	4.61874198933873	4.84095545446692	4.74768303629378	4.81168262027064	3.94636335950829	3.07894574750035	3.4158816986782	3.78627998467071	3.69714729398248	4.10716307874967	4.62428034226459	4.30599278080469	5.01276189286923	4.62358140195162	4.84432795863542	4.31830290542088	5.00588350306808	5.33059098976763	4.31209305995544	6.46624259843606	4.27369661661139	6.6363784720061	4.16934400307464	4.62218073867271	3.71581354210126	3.6569720747444	3.63891618893757	3.68252051865234	4.04727221639232	5.17483333074966	4.45060915859954	4.10550885719886	3.23316013910112	2.83923843603573	4.95255883974212	5.32417230686001	6.12480054694762	5.06188709924855	4.94439339607757	4.88316308861309	5.24826223064724	5.63939376902019	4.82436120395323	4.61463181962458	5.23873031293766	4.85700940603539
OPRM1	3.0905677086802	2.41869699961372	2.95105271954352	1.80502715510361	3.42464096407012	2.77896005173298	2.8214723858616	1.60143807106784	1.7048774253504	1.73758751076354	1.94541713194483	2.70519541246445	2.62238110246318	1.9777954135365	2.53400638787504	4.21012932442179	4.07679098594452	4.13448090112312	4.10596680051286	3.85533433233303	4.0695589230717	4.89545778644286	4.14773127807785	4.0274492170181	4.71000356356378	3.84278900179281	1.96186850107393	2.14082785733249	2.85925225320369	2.22602604881505	4.81861128266691	2.16677773215367	2.11064836798509	5.09610819970985	6.77895393004916	2.52029640604182	2.33529690045599	5.84103067413919	4.57598425033408	1.85785224560476	5.62900430687515	4.23575269961624	6.07463469920553	5.71706698189925	4.60977493036959	6.39483631110218	5.00813849627356	3.85711112896627	4.78521562017379
PCOLCE2	5.26676184619864	4.99792450617821	5.48838132020514	5.3448884195465	5.82592145692532	5.78536534054258	5.04569532814589	5.83224829371608	6.45120286665163	5.86281912966451	9.00427804260406	6.52022012534252	5.63511869654561	5.50839299217966	6.76148329698995	6.36088992205644	4.34032269758472	5.15613463952153	6.15722692258819	5.73058411854281	4.12010526287469	5.43788177323316	5.23357024012654	5.75179290422282	4.64457827173128	5.88806575695347	5.1521733522472	4.10088792428923	3.77041170492197	4.57712039755581	4.37541254987574	4.23054746921406	5.7182219043453	6.2624808309968	9.64073275888101	3.76290044567768	5.71415642791701	8.90256711535375	7.19910632294637	7.58787133302387	9.117844968888	8.60844873723565	8.96573995438758	8.23683322201328	8.40373215166453	8.30911635743821	6.13595379610139	6.29180376040534	6.73325490700404
PDE4B	5.23719118039225	5.33608386325402	5.32575058041272	5.43423646105069	5.25240105068658	5.11552154586801	5.17875372699445	5.84745976233828	4.55813699065351	5.46188046287279	5.08200223923586	5.24597338257584	5.72384801465067	5.12161001737834	5.31782201848893	4.73123694761361	5.29944732194316	5.71895693865663	5.51969002530817	5.53771177148759	5.64652747186562	5.78062719510555	6.00751452719709	5.96517021153175	5.65259876601322	5.50090782813401	6.46636985746703	5.56532149854864	5.79736950752322	5.75084989303667	5.86465659731589	5.87445748771626	5.67260740792673	5.94630495192733	5.50190676069408	5.37597247794978	5.92580885597897	5.51587719450605	5.97768721621714	5.10559242467903	5.59637151671886	5.57389321648179	5.50603625780816	5.19348750272916	5.56398936574469	5.39664535351243	6.35803150879148	6.15843022214353	5.71118106549367
PDE4D	6.22681905684181	6.28112385448018	6.19444628746251	6.15011970707827	6.19855403477602	6.12422831093567	6.23033612090894	6.67635551338141	5.62324896821683	6.14938604062467	6.27894180703945	6.11731300409709	6.28294412875863	5.92986714935606	6.00866015013399	5.5764048232071	5.32437746213935	5.31910455477006	5.3393140765373	5.34237477376785	6.07931695703805	6.03349747474531	6.17295712367639	5.94468023744725	6.21051444646708	5.3442896050392	5.84006063040057	4.62189263513705	5.07602173564752	4.48650070130889	5.58239361503474	4.98436086276307	6.02303152076342	5.4757244281699	5.407161969864	4.58986246368071	6.52405963709239	6.36481870000684	6.13268808771773	6.63392928213972	6.64700384063408	6.51003862560736	6.495588349749	6.22283948553383	6.99987434968461	5.98281549831607	6.13572403973898	5.78757244005173	6.10253889078777
PDE6C	2.3712945177672	2.31963409635219	2.41150255044931	2.37426981727853	2.22558616025982	2.05553243231097	2.35511215257382	2.87690771788133	2.98960030637717	2.08600811902101	1.79923653325708	2.19123725892667	2.13312661110624	1.84713193916574	1.99984264493953	2.49950137135761	2.31578834393579	2.39862418860547	1.52943860016634	1.86552532203425	2.63928595309109	1.86521434028378	1.8357850964564	2.9254152748611	1.94990569136073	1.96100271565251	1.89403088942548	1.86982990236761	2.53492596159354	1.99941268578748	2.42197603882312	2.17925219132146	1.85778473696294	1.55601401217307	2.59581069705406	1.55883678283178	2.04091609162157	2.36572300519663	2.12112453425625	2.30779803171501	1.77700982601001	1.63366324498565	1.78385929272187	1.8967183865876	1.86364625734287	2.11969070253873	2.2258485891135	2.32030042351864	1.79391170507578
PDYN	2.37471539333966	2.31868207537735	3.58704238682262	2.66719952417697	3.38753211358591	3.64797259164965	2.95163528132017	2.30556990500849	9.07729110754396	3.07235601993515	5.7995120721201	4.05617933592079	4.05580363432412	4.8137438524536	5.62899867030141	7.1473132406673	3.1954153495718	6.51278288371517	4.00224354335034	7.93396491510387	5.41103724900733	2.75886611195827	6.15663991100374	6.69447106954444	1.87540656873266	8.35960474952803	1.67861246673882	7.1618444592836	7.11293631704095	7.54914395594504	8.78915742584348	6.26316080263679	2.06079920906818	1.57477589983795	1.56055347754031	1.79952522417545	3.70125964639664	1.61525400934524	1.78823519674396	1.54078854351122	1.38217187412405	1.49618531533318	1.67213926585174	1.48236178422415	1.65174668544211	1.62469602733879	1.5480295754979	1.84400770523063	4.9455664236899
PICK1	5.52791451590524	5.51667041177293	5.35818110012859	5.27643286280595	5.48979499005974	5.25098423466798	5.27977710785877	5.13043053638498	5.39598966533352	4.58290682409567	5.00828558943281	4.98526149914468	4.99195938477373	4.89360100230436	5.01449658114067	3.88812135301681	4.05961561027223	3.99189353827212	4.42610271643929	4.05077964673281	3.78694795119887	3.76441465713527	5.04556780146881	4.17997942768565	5.12851010001737	4.06026475667023	5.07360614058641	4.49634847112616	4.67623138054642	3.78286897923678	4.06559494893156	4.45566843480571	4.36993052303416	3.53419970116882	3.28144124296327	2.96035020788649	4.6986031937235	4.48151113328941	4.94169326982998	4.94331818326191	5.02217410431849	5.1371482579944	4.89368072229601	4.64942964345771	5.04664769229391	4.94808047053112	5.01428486387335	4.70230053170182	3.64298356971798
PLAT	7.13455709602597	7.301425339078	7.14463641991269	7.35881232180945	7.11565590364065	7.13271688814012	7.11505474696806	8.2479493907	4.97175531363262	6.89616262581578	5.78939021334766	6.34452291123685	7.14251128239898	6.87513091763452	7.02487637419879	5.98986464902311	7.47440832983887	6.78617275319298	6.49606556525574	6.84758397538323	6.85800518372826	7.43915734630936	7.3125240251619	7.0545292497119	7.3483862410579	6.85503649805328	8.75981358232314	7.92892428081923	7.87103080447499	7.60548994305091	6.91323682473936	7.94451008701822	7.07315727630149	7.70585741600281	7.17146987748932	7.1329168344045	8.46751845330358	7.87738069283349	8.34325873483916	7.59128171579175	7.88115215094722	8.06763221658381	7.79594820828385	7.39440919106703	7.48289186332808	7.93463680294647	8.63705501961621	8.3489647845963	7.12043121277154
POU5F1	6.90653288134677	6.93564356264431	6.94106042780099	6.99305003212733	7.01416028039029	7.03187568618848	6.98509336167405	7.24727489020861	8.25526751303838	6.65158593975248	6.99233064694294	7.32843280040583	7.56499486047567	6.64433270416104	6.93732901380052	6.51271833801294	7.12917128966587	6.9925820707413	6.88512870305298	6.89404474489824	7.30522039645534	7.15010255881012	6.73816319584847	7.69549714453099	6.33553810784899	6.89965957466096	7.38440324384037	7.17228515372554	7.15892672926269	6.90255613898951	7.00524197042537	7.39151359738483	7.43524937104065	6.58215088721057	7.01413133791317	7.06769481992243	7.29234286501756	6.48072897307794	7.30954937196415	6.95216918513752	6.49637200271516	6.77567720329071	6.26696480284633	6.14806557855828	6.45854618347884	6.54032540125994	7.3638507852513	7.65724325599346	5.99522050780892
PRDM2	7.62638130365075	7.86208301363873	7.53822657864698	7.91311198141567	7.4939704196652	7.38672252561486	7.74855355522983	8.25725640819144	7.03852828978232	6.93916867648645	6.89074535433519	6.66570706651775	6.38024221098298	6.98133325453787	7.43718996813576	6.2233449900622	6.77192889731417	6.46076601620589	5.88519238957815	5.99804726802479	7.36527576674626	6.55581826373681	6.56619953674369	6.37466639551259	6.25471634704565	6.96077900923485	6.9909020722218	7.11003896107582	7.15171346265347	7.12921218432052	6.98992052007867	7.24496035336196	7.17599951146652	6.51017201706694	6.3942021810285	5.50679190264113	7.00458322270377	6.67123942552491	6.70289565536219	6.85569271270094	6.74082118120044	6.67493806845648	6.68028328591865	6.58645823545538	6.96031850241636	6.55657673527268	6.75803272279424	6.51900171715442	5.47670759880217
PRKG1	4.34170072766723	4.1211124961753	4.50861986176513	4.10388748910376	4.75026939058551	4.6808775293086	4.21088622890649	4.86633070946314	4.82089721082972	4.96507723100041	4.89183315494993	4.28638087081907	5.11244359858482	3.99643851936512	4.86902721388333	4.9176767838335	4.22874672428365	5.25276591374761	5.9313860413768	5.6378618542694	5.61856052341913	5.47378429194754	5.70743449053013	6.03272033750353	5.49204867097152	5.59373358999467	3.97642833994318	3.68184631742925	4.20939503395791	3.50529045810632	5.37685917419547	3.87712295266823	3.75932325367564	4.82343573283522	5.01514293085433	6.04355604516858	3.48305066905595	3.34932946375012	3.77208546693896	4.3388338620922	2.95326783791787	3.2065121788841	3.32402855227111	3.03202792593776	3.1784302289145	3.61458428719893	4.08544790068257	3.98437667940511	5.41658263466395
PSD3	10.4250952494295	10.3615149731123	10.5634995162922	10.0974597479254	10.725554711659	10.560640438338	10.4080038339259	11.2451400670542	10.8981704448496	10.569172219581	10.5261302751147	10.9441892887216	10.8355249292097	10.3716381846119	10.6549216325818	10.7110962490185	10.3883950826215	10.3665737246374	10.4437945849892	10.296659872459	10.8852135878594	9.3986693855568	9.58858750612502	10.3037350473365	8.41068334790165	10.385709934185	8.93243716221939	10.4659755243427	10.4760120566013	10.4019286410363	10.5211817326628	10.4414086851321	9.7663875267619	8.44784499603601	8.35886724094339	7.95112632648658	8.96616490254414	10.2799856140145	8.89363454281685	9.73211599611243	10.7151938027425	10.4046083129974	10.3914811502464	9.66647859315566	10.3902940522338	9.84807361365734	9.90747161932635	9.15502932467244	8.98841637486604
RALY	6.1138527378775	6.22562449657561	6.04702294333682	6.13549256406504	5.97102090866137	5.85627971198706	5.93014764310643	6.52209338105052	2.96638334069729	5.01057136154908	4.06318058149498	4.02198827783032	4.18017668451561	5.16215932399341	5.72210171559892	4.76386490924341	4.58808216218655	4.32556163703852	4.81375359875996	4.80505819328496	5.2163323369351	4.97624608049644	5.61930273897417	5.30052676978244	5.46876010340844	4.97421346281735	6.55466004593127	5.35001786523264	5.56432709083942	4.45845708093067	4.95953720514082	5.41110599272954	5.36573150177577	5.17752780477995	5.48375998722928	4.71558212453881	5.94960406931751	5.61221247958068	6.04942362247911	6.06068056692082	6.42642051178244	6.50438343862341	5.93575746755527	5.73890322319445	6.05787809515239	5.81898371365612	6.66741250750073	6.33332448501474	5.06054555042412
RAPGEF5	6.71258791166258	6.80245754429027	6.59228289528925	6.69267877239793	6.65297835937712	6.39898916564684	6.7137290852791	6.86996829843344	6.74766350128176	6.69361512498671	7.18869744633651	6.759870920188	6.42688076121636	6.36456876970482	6.32570334870479	5.47198692849908	5.85425179240633	5.99018213594289	5.44462179216088	5.48935089069481	5.93997953567597	5.42883537865453	5.68942109967467	5.05706524197975	5.33154743178668	5.49259511373182	7.9873465116118	6.02115154533883	6.51418584963395	5.75395147453544	5.691316953032	6.32086964914831	6.6018927986264	5.61313962727209	4.34540401758592	2.35026284225254	7.14175964326057	5.37083110431613	6.41200766726569	5.86797844425	6.09291213632413	6.86090290820147	5.15256273257114	4.98022359601695	5.62666908522317	5.39973239432115	8.02083546238904	7.4495550393702	4.80841168386103
RELA	6.02011393032243	6.15040819463733	6.06262842195178	6.11283410797766	6.08274605486992	6.01128768379106	5.98650026873594	7.48200192112456	5.92822406082273	5.55112711620875	5.40528136700112	5.42454895840814	5.91794251982041	5.64579486813045	6.01185551569472	5.9459091054655	5.53700499447536	5.85660103404347	5.89939618356055	5.75800043370418	5.89553751517774	6.25001510593061	6.39920600438369	6.15167875752784	5.95219413873648	5.76713492138475	6.77149841514159	6.21542752152349	6.30066821322166	5.97527950834866	6.07946192550357	6.10820597973977	5.89082180578599	6.3496559680075	5.27385543400467	6.14770133825389	6.09078593567035	6.07339662809289	6.35946548325301	6.17602911933409	6.55839197121285	6.31902422141557	5.9937352691311	5.86054108331281	5.99806058581303	6.06967282659238	6.86969053440209	6.60066809181159	6.04772682412153
RGS17	5.94270663161891	5.96676362982008	6.01681332396308	6.02329418729747	6.0201164729452	6.05363656097743	5.97316430729266	6.39067251917792	6.92510703622009	6.453901351597	6.70214115684094	6.83933155939026	7.18777163819577	6.57836155194188	6.17852961802073	7.18909421040791	7.28717852490037	7.17697367967523	6.89557242034155	6.8041436475046	6.91805489129313	7.23452160131621	7.18275969528321	7.09811546809261	7.28317202597926	6.4759771361943	5.39658087829714	6.66253333507858	6.7838407277373	6.76717871366878	7.01944973892883	6.57215940082753	5.90693297332769	6.82710369422316	7.90717332671889	5.05527940850047	6.28363084130979	6.53174644551397	7.24350833188775	6.12849219612362	5.89732000914518	5.81718845434362	6.61388497681059	6.3698779927597	6.34661262851621	6.39872676119922	6.53537428107431	6.45037396680987	6.68313606049193
SERPINA5	1.85164242888243	2.08150445261828	2.02461816571766	1.93423513513515	1.7801314324501	1.72127442777185	1.86961509962581	2.54026878113343	2.15969473941301	2.81482635549108	2.25817698289133	2.54307757709852	2.61951614313828	2.50120173157927	2.03432569382075	2.95493223097849	2.94399712767736	3.12877747390935	2.81625540127543	2.93767408162375	2.93279618860727	2.31805456381748	2.69322087092812	2.09191799423839	3.16645709528879	2.4087677542518	3.26415799007044	2.48176976135607	2.34634769999843	2.73168103968466	2.3594357709633	2.37901790034501	2.92099357252866	2.98093269386299	3.5399983009404	5.26170849977442	3.61414931418996	2.93312232398706	3.27145336995681	3.24238772133541	2.44492286683555	2.43001078716238	2.75836622629107	3.0669497288979	2.68981517680604	2.67632794675735	3.5081623036347	3.44191643991898	2.85562101526453
SGCZ	3.16359570975408	3.19295814085885	3.20159398140518	3.41208929625936	3.36333846929637	3.32909443036515	2.8114261701472	3.78689436034139	1.85809589679568	1.97843199189853	1.62041853615374	1.3559118446448	1.75022777809533	2.15303993796255	2.82528930693113	2.77245026585252	3.05132806045769	2.98611259439173	3.36138692187562	3.46510021059751	3.26519171774201	2.46879757803447	2.40360431672647	4.01199985211722	2.28763008978456	2.71605096985974	1.64073076626698	3.25252685528364	3.09812791506357	3.4721884213686	3.46680607704479	2.73421809290403	3.06683085174776	2.95607618430122	4.24476984937738	1.48090917627907	3.04505589295241	2.16649672819002	1.75079582678213	1.71914731759099	1.75915421460383	1.61185040269675	2.06607562999858	2.3417429833994	2.05385022969062	1.65055594688641	1.70705597786704	2.13753520891308	2.42912065422004
SH3RF3	3.90216782109393	3.99186225315934	3.97863116899459	3.93608680950269	4.05257846927171	4.2197830549876	3.89885820668516	4.54651768044461	5.09001445183157	4.36273103186494	5.27593235673619	5.21268503071368	5.00711362585953	4.44830432743765	4.13733403913477	4.5902438318729	4.17481101813604	4.11128989566797	3.85939318372111	4.02828187528859	3.46414713194175	4.9933828685824	3.5247842956617	3.7314769929939	3.43341313939415	3.93989349783166	2.37173176953806	2.79089565144835	2.7948336422624	3.47895403796636	3.39609243692635	3.14087592914818	4.12751296798552	3.40617909450444	2.14103932994793	3.67845512235853	2.39522283298812	2.53978186028665	2.31274982726081	2.14644213027053	2.96685501610557	2.22203400049752	2.84859177004567	2.52397468662726	2.5197019857802	2.61268654459449	2.79634508724348	2.64649978074024	3.95473493520473
SLC6A3	6.16160323373274	6.19637383102289	6.17915591516904	6.16157423382757	6.20568022672259	6.0651983071135	6.31228563826438	6.27443635946999	5.97487582959762	6.19050362771986	5.96959205319276	6.17272656231112	6.17389727230388	6.10569528994561	6.1626428813022	6.04494150642669	6.28699576383214	6.32259709343673	6.29922484123803	6.02827566841141	6.16745755764587	6.36480075546013	6.51997621152925	6.1494680339454	6.1520596876814	5.99362615495029	6.87285662525779	6.18644371997763	6.17933759614677	6.1991041061471	6.0512818392133	6.17734828565536	6.36822711485628	5.92211993081425	5.78965570240399	6.76445288382008	7.24720755176635	6.29809198618948	6.52531078232774	6.49367442908224	6.68792046589459	6.8127184478629	6.42042074605578	6.24024251153035	6.41075409613835	6.57208898803628	7.16203445399163	7.23043170647453	6.82397104706852
SLC6A9	2.58722128267933	2.52957903909363	2.48614260216395	2.51606150821425	2.45985937477534	2.68850968228524	2.48911557912213	1.40213046346758	1.66244401140042	2.43697201627263	1.91627593970271	2.55931118204025	2.36857496512025	2.25374604024893	2.54716233669183	2.29107787135343	2.59919800984579	2.25718669385255	3.09562812081955	2.92896849769109	2.40386249682668	3.26801699039326	2.78457838546231	2.48743800810377	3.05427452084227	2.23062109236227	4.5517028097047	2.35976744000294	2.6269919094593	2.24788524828086	2.26749403413225	2.92560526125974	2.59096598661358	4.24496745548142	2.78173994051462	3.38240685974348	3.76661535600581	2.87461928083774	3.53567996266843	3.06233651430176	2.99015492625021	3.44335567256892	3.25465601627209	3.24492052677081	3.32577176147696	2.91935816494365	4.07515250369925	4.04683837252922	2.57131260454182
SMYD3	9.16629764279195	9.06939446804864	9.11058017419639	8.77729527469223	9.22422157288161	9.05393511252519	8.96049013311938	8.2999690057584	8.50393491176835	9.17482131663521	9.34020695984339	8.74010375630203	8.56816293975304	9.08726015911236	9.06900042370519	8.49941155160488	8.34287245617851	8.21530240701903	8.96474758879844	8.43287147179635	8.82016331656387	8.35557350214594	8.96129465990379	8.90334122663737	8.57951191712195	8.6661243262762	8.88452010505911	8.72491645554629	8.80577243019492	8.55262567664522	8.83870110317046	8.53504620958108	8.7921996058691	7.91579694798049	8.30165981700993	8.47961477494472	9.85204459195367	8.37143422902705	9.00812057133225	8.60616441760313	8.54043676648014	8.70671256106868	8.57546052664424	8.64338497527379	8.6355452678165	8.50652260086393	8.60091260452616	8.92437699117314	8.77455257458394
SNCA	12.1430313348831	12.021880802277	12.2194654267448	11.839906754561	12.3802277126423	12.2575544696022	12.1516762737686	11.9759233447201	11.2758752274169	11.1255525448155	12.0971818639668	12.0423630784655	11.4176143007542	11.2537376497269	12.1069667881372	11.5734184130113	11.4456674927071	11.418602008144	11.5282830474435	11.2630288131583	11.8382730929151	10.5037391429712	11.0564845124964	10.6560404760224	11.4594734381998	11.514887249669	10.1610284030049	10.9130105322414	10.7907540518	10.8412550490049	10.628197192864	10.8165866370925	12.5920296888972	11.5227114525006	12.16060261817	9.25250499024903	10.6235778261325	8.84753227647817	9.81887569908865	9.20257748628014	8.83884062350151	9.59828957328848	10.0775041909523	11.2790224910945	9.18590432408214	11.3609450208696	10.7685823721402	11.0485015460123	9.42342103963373
TRPM3	8.05370460169748	8.25391894142924	7.83466843029533	8.56436851249155	7.90183885030719	7.97486753337727	8.10037308496893	8.82021016984409	9.46459718712548	7.1312941822003	8.36234749262836	8.46324974050915	9.09347275279691	7.28250878242259	7.89689389788203	7.80283728950473	9.0404557931062	9.07234730250207	8.61473773041926	9.26337609267146	9.92441687943738	9.35050085451957	8.68188598155256	9.13535778051141	8.52478624734004	7.71246329806212	9.51332894357653	7.40651176667583	7.17045838854128	7.65682368118328	7.42923141031226	7.51554844921553	6.161929828642	10.0986114005132	10.5652965456442	8.73982922810576	9.57840871167812	8.73362844528843	9.06849488375667	8.48534074555646	8.24581067429926	8.23924453234181	8.70674420196889	8.47660888165615	8.49532830245538	8.0796512050832	8.96265315586592	9.40765912139045	9.07687836448055
USP48	8.16653003754807	8.1777779515497	8.15890410681846	8.19062281243079	8.18770256185547	8.09357296046463	8.10153383541189	8.40641789337633	7.90915290737438	7.89619968658112	7.81327890171553	7.84665492915543	7.84248587147845	7.97897798267238	8.08354796668055	7.67980252926708	7.91136529979659	7.66815444398769	7.8526591294993	7.59770977352125	8.01285057963469	8.07053629378393	8.28909668986545	8.10330003770413	7.92843762160254	8.01169844859472	8.96527274103349	8.4043427088994	8.51338467026435	8.23976156101346	8.21348984113356	8.53086292020524	8.65742426449343	8.05058769422773	8.00225522973525	7.81291405688659	8.95743401823171	8.1119100368371	8.58828611574587	8.31546103820962	8.40587813621343	8.60936877241485	8.14049628949667	8.10055165061312	8.36911134757148	8.05914200065873	9.10475066936698	8.9836795700944	7.8262958287975
ZNF385D	7.27037387377567	7.4395821781671	7.04837695229925	7.40883631850587	7.09910041615867	7.1457605480719	7.3937320185097	7.18855089393418	4.41034988377851	5.63778040193577	6.13867864226573	5.74286066709492	6.37087876262799	7.06803155130413	6.91513593374771	5.94297035010772	6.10430354030803	6.19758801404364	6.43843459212949	6.37491030982703	6.18713916807134	6.61252627658231	7.48056004066938	6.60832405257995	7.51326356546771	7.44109074098846	7.07365535733216	6.2320516819925	6.05415596746729	6.8181951910402	6.5704513817857	6.83638132255421	7.8840084446	7.27693508125118	6.53904557180292	3.96758376895237	6.5694609404801	6.9704165453202	5.998590285983	7.27648100047852	7.15341379864529	6.61815592543622	7.25826134706721	6.16618481364753	7.32085540926641	6.29884512793868	7.99305093464006	7.45748091808391	6.01967796376702
ZNF423	6.02460204304612	6.03272068536181	5.86177373614543	6.09957944928521	5.73416655369392	5.88271659274399	6.07625770048155	5.79443794312925	5.92309990609869	7.03132428447934	6.48305818813644	6.69837899188761	7.7357592841514	6.40658461030529	6.13837457117809	7.71945958162934	7.50213315819669	7.99242822082093	7.34579668864769	7.90132690209737	7.19602408989576	8.534712909871	7.6685904016609	7.35429959035548	7.06262011204449	6.87884050039277	7.32689259687279	6.02455811365058	5.97704913771269	6.32925065628782	6.69255119194251	6.4227550482284	6.83357385148193	7.95356337033968	7.9328361251606	7.85924577880995	7.38776193940868	8.23574362542892	9.33227557528082	7.93589603582204	7.58175041480305	7.9507218579976	7.73557311221106	7.88532643586906	7.70843366563257	7.77858269241163	7.19320369965081	7.679884895646	7.19220264455202
[truncated: 55 more columns]
