# Supplementary material for: A comparison of anatomic and cellular transcriptome structures across 40 human brain diseases
Source: PLoS Biol. 2023 Apr 20;21(4):e3002058. doi: 10.1371/journal.pbio.3002058 (PMC10118126; doi:10.1371/journal.pbio.3002058)
Supplement: S1 Data — (ZIP) [file pbio.3002058.s009.zip › Input/HBA_disease_region_matrices/substance_withdrawal syndrome.csv]

	FL	PL	TL	OL	SIG	LIG	CgGp	CgGr	DG	CA1	CA2	CA3	CA4	S	PHG	ATZ	BLA	BMA	CeA	COMA	LA	SptN	SI	BST	DB	OlfT	GP	BCd	HCd	TCd	Acb	Pu	Cl	Hl	Hm	Pa	Sb	DTA	ILc	LGd	DTLd	DTLv	DTM	DTP	MG	ILr	R	ZI	AHA
ADCY1	4.9524336823512	5.01604705270521	4.82838028222934	5.07688444815728	4.86074036761099	4.85363245624688	4.9101182198043	4.20841308672231	5.74307345305809	3.33136810633115	3.89600490603739	3.07725754179509	3.07444515795135	4.53401853033265	4.95948503933841	4.21189689651918	3.96774998325331	4.03599588245897	2.32656164861792	4.14347433016979	3.72029658873801	2.61079607118721	3.08895319782722	2.86956265496164	2.92171415301635	3.01491657606372	3.04504920255887	4.0525043222777	3.90104591633601	3.62015722687908	2.68125018177796	4.24678495612067	3.88133262388914	2.04843707007328	1.79957887195139	1.97873239918613	3.24019497524796	3.45274153699495	3.37137506274535	4.70380302904412	3.93639779983533	3.8576902342775	3.44862466848429	3.67209846438356	4.09316028331794	3.09028491826544	3.37759380936476	2.65517825190794	2.21185471579936
ADCY8	4.31512267219342	4.4362822884947	4.33149431552466	4.54060840556031	4.48299216408312	4.37889866176864	4.34673144493695	5.29069837559336	2.80109072267151	5.20947118948981	4.85213651497481	4.98765934921324	5.1515809362813	5.38632500492444	5.05723901093732	5.1964398262011	4.67388594240209	5.31450836531153	4.57187285051256	5.43775503975656	4.91289937523585	5.03193959744113	4.89649278313923	4.73110581299574	5.5030098997399	3.85025834075723	5.93801849559286	3.03966516232475	2.96620246482303	2.78670868970763	3.29780957726706	2.96770267131394	3.87347904562295	5.42818997535194	5.9078887928218	6.34383553119823	4.13254622041496	6.41927788753556	5.6854158151381	7.14030192944708	6.59368092491912	6.65374647210904	6.38754629908614	6.31490077086231	6.83223680525314	6.22538745990114	5.50535490756445	5.90596870839866	4.79486550315903
ADORA1	6.67987119975951	6.76362582287876	6.64834021617065	6.57615915228929	6.61061948993636	6.36250271489226	6.48245750587728	6.91185559020464	5.8822232143144	5.51594097999525	6.5478055913349	6.41943740591703	6.32494966850525	5.78581680272906	6.30314215134547	4.5111180242101	5.53092083172375	5.7630549272223	5.06802715358023	5.46003482011879	6.26785694005208	5.09620218393453	5.68704578918029	5.65418212741596	4.75915729036211	5.27994453373223	7.32024436404016	5.81368243616552	6.28268795054218	4.97150712437857	5.27380978992425	6.1930120473787	6.13894857634844	4.80054016397209	3.97017257014741	3.69616487780234	6.47097654206372	6.76842913212466	7.04829584873254	7.57062231260914	7.34639024258318	7.56909283547708	6.60578541156003	6.59231515319358	7.15608396153569	6.48857442792086	7.11433737965417	6.76206344324099	4.04617840004327
ADORA2A	5.38783046900474	5.50452367700592	5.32332586477359	5.52221117279821	5.28918546291126	5.23820679227363	5.61057812072426	5.71123406747278	6.60249053342415	5.94708668156625	7.68676362968623	6.43434477369763	5.95918722668765	5.43825481459448	5.17838381272293	5.33222689172972	5.79329566450612	5.60318797558621	6.25104915256754	5.20077351964224	5.73559816100362	5.76035102136606	8.06409117557059	8.66871602972485	5.42422925062714	8.33362200503326	6.2742204836873	10.8584795365374	10.61394021203	10.1772423697404	9.5101766735908	10.8092744361978	5.56136328964203	5.97428159108883	5.13150005574613	4.64397129125109	6.2428651645963	6.17113774004998	6.16661260281227	6.32908838442373	6.32840338530503	6.27763995820868	6.0015300812122	5.7525306002472	6.13519017498434	5.97850507261437	5.95770106037134	6.10618329633159	5.17926922060347
ARL6IP5	10.3533909810942	10.432486518327	10.4059196402249	10.4376155464957	10.3891824791294	10.2896066517471	10.3521193200453	10.6718798203707	10.29613434378	9.45004371504328	9.84678221590524	10.4567748023584	10.5559134212463	9.79875928787001	10.2429820859936	10.1491891465557	10.2218819750881	10.0727126194553	10.1778517596537	9.89175296724358	10.5710716048936	10.16545915303	10.3092724442918	10.2747096045045	10.1396687727978	10.0666587760745	10.6614150275595	10.2863430305585	10.3694563742303	10.0832472468561	10.1222140655237	10.3597533862743	10.9398338956404	10.0291434318964	10.0929016931915	9.97908330751596	11.1465874173826	10.6459986078575	11.0916126242287	10.9872467946385	10.8527137654767	10.9968647624922	10.7381675324846	10.6583991063191	10.8611635622848	10.5631088695797	11.1563551228718	10.8406871595238	10.3404297656066
AVP	4.95795621097818	5.07583694578574	5.06155071836574	5.11300446845497	5.06979582523917	4.95495096432245	5.16124248305226	5.96143351772976	4.7499545550685	4.76830627742171	4.97286416471521	5.1983652088987	4.86615333283506	5.46582562311781	5.62057750724916	5.05729775383655	5.30091615710531	5.10301876496377	4.75239572993862	5.59481421745616	5.34847666708435	5.49311552159616	5.53161484654758	6.75945504736495	6.41584899993389	4.78708494405961	5.56555249174393	4.84903238806653	5.01806267631242	4.87348099614294	5.08233717456075	4.81305312027714	5.24228154346941	4.61502566322103	4.9351112821807	9.5628072717308	5.50645990480985	5.01135123673033	5.26248658045498	5.51282254854357	5.23452441393104	5.41404780693522	5.31274828735677	5.12382145429183	5.11854470027625	5.24895618188696	5.20871200726357	5.63878691912924	10.3385572126679
BDNF	7.08492148426165	6.92155724657781	7.34767607002269	6.90224003339793	7.64339058718419	7.42600136123792	7.14850031618572	6.81293160571936	10.5433897175341	6.76415797255719	7.79524886404942	9.14128298491199	8.73279395104809	6.76716222165827	7.35107619995825	6.8256207830038	8.02218474929144	7.56364126544528	3.85932267090165	7.49002785618871	7.57698657494743	4.29800348018565	3.95151617203883	3.95622078540397	4.72501642630418	4.62335975713885	2.92037498656225	2.05567888635349	2.08388750000606	2.59114981179303	2.19937375443976	2.11442041300859	8.80137646744876	2.57451656210581	2.23047790100525	3.70975262182955	6.27684036125387	5.63512669188702	6.45029740422377	3.41616025843105	5.21447211997639	4.68667265347812	6.11059793598185	6.02044551744931	4.81604530577565	7.3202959440045	3.34512192110955	4.10755301671868	5.47373040342099
CCKBR	5.7277904727868	5.72606443716736	5.80333835356664	5.05824957092057	5.80986229101791	5.77918562130022	5.55116935048599	5.550709876371	3.47851559161494	3.1727900825423	3.02297862493471	3.12001253208163	2.5752701002227	4.50440559974516	5.49291016527406	3.78075176248624	3.27149917560175	3.45003446042934	3.04502739124935	3.53560052974872	3.40538358406976	1.96091507746993	1.75631745518487	2.65956251796384	2.045186133214	3.86233593507252	1.80858034587865	2.41339957604345	2.74880970715986	2.46318087371161	3.2113715110608	2.22629881203458	3.31892416507791	1.86784416810567	2.00495322426365	1.92275889024932	1.74671188637362	1.7795775192052	1.97338954547969	1.84375905314615	1.7700652831152	1.75147666636938	1.84832412159416	1.78892932476315	1.93144356488116	1.96259628567474	1.83032956019714	1.58123088102323	2.20608076444972
CHRM5	3.48118145970437	3.44117563900246	3.49335347349005	3.28908347688851	3.30512146035677	3.07326557496514	3.54077965905752	1.27116146029545	2.06925430948852	4.66709900366359	3.92012946197051	2.93906400462644	2.59111376933441	5.30927889301713	3.57919749159023	3.63186311987836	3.3973184312353	4.49285957708604	4.1927299566907	4.10911862170146	3.55919768657319	4.31982068227219	5.54384123379821	5.55842245450797	3.94938868054375	4.32946655897846	5.49286022440562	2.58354021412437	2.99323185064135	2.73316557147051	4.17066566903301	3.38017069899063	3.97062865411235	5.46955258684403	2.9616627693157	3.56111263176943	6.27967470940858	3.26654679799449	7.17694809131447	3.95518436519241	3.80584641355858	4.37854152427384	3.67304484678147	4.05047300931863	3.87217089206535	4.01784052031148	5.74853151337873	6.5109930687903	6.2650041975592
CHRNA5	2.85300063693667	2.7341843074252	2.74396783350993	2.69188154902909	2.76695420928371	2.67594578008452	2.58471132738102	4.11389926002032	2.76078728374058	2.64931921651193	2.81720729652403	3.1507805542379	2.94357814085464	2.79155819015737	2.7140116188128	2.7202496802224	2.44876356128118	2.83921465960864	2.44799342860615	2.73220299040709	2.86326494309597	2.76634544245941	2.32637399927274	2.44424164302004	3.58140494975526	2.64999975845421	2.60883684712532	2.36992583506552	2.45803588338557	2.24998684104089	2.20712000970645	2.4340979835343	2.66536500084471	2.71679905927205	2.82975872111864	2.2694166262012	4.9558521933462	3.81968557940605	3.04330548135659	5.9894478828414	4.07988013923957	4.41088850996945	3.71860181134463	3.8098564426904	5.00530441976936	3.75216378144663	2.93991282167887	2.6910807817856	3.6087570572643
CHRNA6	3.81334618193056	3.35603365500261	3.59028814747431	3.47021474956815	3.7743789112806	3.61838165019096	3.67385820603602	4.31759302714374	2.73521584570004	2.07127892102712	2.77301779328358	4.75466272668046	4.89801989683735	2.20795588600076	3.34687056863208	2.84942685579085	2.74487432680045	2.69249655947211	1.73912273921375	2.8485678927535	3.08399611233007	2.30542459711464	2.92929576450877	2.11861158124981	3.87111374080291	2.10940336198958	2.58314578820351	2.12391066689325	2.16522405587124	2.25237818172491	2.03711188231514	2.49630118291705	3.48801157444007	6.21261218920115	7.23757227426418	2.48279693947268	2.48243440365726	6.22601028599265	6.76436156985191	6.06016548638357	5.56955541908814	5.33234632712006	4.74156260944298	6.13331914431489	3.90507642559967	6.90616447679744	3.30587967702795	3.18164839925901	2.06057544648848
CHRNA7	7.38317266456	7.3347265561736	7.35453457248069	7.25978071189972	7.34598072449402	7.29648807066247	7.16033361534376	7.32185823152987	6.16048108319332	6.46406964089632	6.11728856336331	6.63493720687924	6.80531424573039	6.78560958932801	7.0360938797459	6.05583557782861	6.5498251986335	6.74740585295178	6.72993994838448	6.68462070782714	7.69709226344444	6.14028119430523	6.74636965634982	6.26321393552477	6.77777081845173	5.77674833756625	6.31669896329002	6.0324824372803	5.88481787383821	5.93673518149796	5.48540957023948	5.82504384022259	7.12949627881156	5.85670142157757	6.57406410072423	5.80443308847271	6.62823686584583	6.10921176846874	7.32993216473096	6.48179093844366	6.67106580800875	6.67547901921937	6.68063586310495	7.31553787300117	6.28231117971615	6.57690283703922	8.82526486624165	7.60630478578583	7.09043837575556
CHRNB2	9.00188602763175	8.96779721533789	8.95441260252306	9.0133937322105	8.94769230759688	8.87518283791695	9.29558726779529	7.73215537615895	9.29827346808927	9.92861857699035	10.1650590852877	10.5107573186472	10.6450260035796	9.93717466183534	9.22787683869968	9.35504201892501	10.2875974952261	10.3685226277237	9.82250000248121	10.2713308516675	9.95248241991063	9.5840117591148	10.6063457488102	8.96447212655538	9.74848211910345	9.03560925254042	9.97769165347902	9.28984015865565	9.16308905220354	9.787856169413	9.17762037507412	9.4089149795373	9.84920528427213	9.72480542048364	10.045693921176	10.9703639125245	10.2485073350554	10.0530641647387	10.3052190353215	10.4357831700954	9.82204912725058	10.0587531671433	10.0101015751913	9.78971990639128	10.1274906147713	9.99086231833196	10.2319547816632	10.2390693403617	9.91582233330327
CNR1	6.1847337599397	5.89393220376772	6.20850149340689	5.69254575396794	6.4138319234724	6.33591366902147	6.27038408648039	6.43020343698614	5.50658663609796	7.45617419813673	8.23870337147001	7.76208914277609	7.84802387766044	6.89827064588725	6.45065244162555	7.79941522947745	7.33140762078482	7.93263089837208	7.09204089439466	7.25586321906641	6.81578441843185	5.72236740822526	6.32864317010706	5.78345598479727	7.83500206159774	6.97568239597056	3.70947017282542	7.70013177707452	7.38377693533411	7.43336165261278	6.15980394101874	7.87114782724757	5.65058957600553	4.33567421976965	6.04192546151951	4.04648374548836	6.22100576586883	4.25988402867984	2.1936704481973	2.36230668012825	1.6112537302839	1.95884498863492	2.78442905510566	2.34965654961253	2.90483356839287	2.47702649252791	2.57131309329691	4.60529925818837	7.26988443360992
CREB1	6.35570794577567	6.3881322707659	6.39844211246492	6.34007629697782	6.45222994941611	6.32085019397735	6.23619059252243	6.85041377256334	6.25365374299289	5.79017071055485	5.41680231831683	5.33869443700823	5.70877321846884	5.90004198795947	6.35059760721554	5.76959413858615	5.46142587859641	5.93189835486648	5.74247786167766	5.61467186496101	6.13750406054233	5.97976077745014	6.26744157462151	5.84134372971377	5.64901971583549	5.96420204524394	6.86884979487229	5.91162215092015	6.03881879090679	5.39590369773648	5.85213998931306	6.0320078727224	6.26826649572086	5.71073870072328	5.88381621093881	5.82858134546079	6.36909557179653	5.97957630615958	6.32419187263126	5.85348281023282	6.22647729591647	6.28690289047055	6.08694540257534	6.04166169253897	6.27588508973909	5.95204122597188	6.55793256667344	6.3684530374824	5.77414740712602
CRH	8.3378249660142	8.37367271245988	8.30141958826004	8.10354714159155	8.39441464003293	8.25090223574122	8.24494783333282	8.75848974160644	5.29707772026679	6.52967891058381	6.12124212326383	5.53332536413276	5.87282362452244	6.69185982298858	7.62871159012656	5.37992277162907	6.75293093334363	6.68599175938325	6.55246178950039	6.61490769817516	7.32307846000412	4.84096267657778	6.24207599602171	7.69739082280988	6.13312224150948	6.85616586120686	2.64934308090824	6.47008763716888	6.46751391480084	6.22221288459519	6.73843025071445	5.4976717118505	6.95621123495804	7.9114919979247	8.05032808238414	5.36883308742472	2.57141798133148	10.9225747896924	7.76248454603049	10.0165484905832	11.3492495106721	11.384401611089	11.2474929769425	10.4902066153832	10.4996674557254	11.9867348537675	5.95917199529941	6.45836640622478	3.44443783124059
DRD2	5.81282830008474	5.96624318156423	6.10587658102336	6.01399591500878	5.89438613501289	6.00617256329949	6.106434253498	5.59313333203685	7.01852421637145	6.67150376689022	6.33671103742542	6.88716820383437	7.15402294279625	6.45812239103537	6.31716154828271	7.20812864419385	8.25779518871935	6.82615709538216	7.58487445620795	6.84299770501217	6.76221406039387	7.75907530839372	8.74859784205312	8.71839716405777	7.70348120277697	8.40385427065209	7.48324419676893	10.3683637549904	10.2975897040748	10.0141149080263	9.75522777780653	10.648376851589	7.567700283382	6.16025680465019	5.56776247799043	6.9129093054996	7.2578253061353	7.98970976089841	9.14499417704199	8.60336750921728	8.21998236143752	8.29988023024545	8.41058525762122	8.11965481598783	8.12878362945387	8.62082241012148	7.10559085846899	7.21091861420674	7.14284767965604
FAAH	6.5923948245256	6.54420421876957	6.59057258822939	6.54463209242144	6.60352640106097	6.62868396460534	6.39948467162071	6.49548803281337	7.76533839946747	6.9296373618171	6.84982946549251	6.77384194740069	6.75963866757517	6.79297039788918	6.67412851483394	6.76258837093688	6.88393975344004	6.60962609073732	6.9060559748534	6.85873279191867	6.82606857543473	6.8263729785427	7.7751184965675	7.25715890194901	6.82529086374969	7.00513607908661	7.46189881450241	6.66093580202732	6.85615726560717	6.67677503748467	7.02106373330954	6.997963206674	6.92922818961773	6.91207040599101	6.03165348898863	6.34568670060421	7.59473030673978	6.33778056790724	6.88880861122286	6.96874142218666	6.73946621090002	7.12215690203303	6.83212472021516	6.91233660507553	6.938344767166	6.8700659189019	8.15340568735744	8.01957664136461	6.49455892086063
FOS	8.02875646693894	7.94676557490434	7.7852523684836	8.05337126096483	8.09829417630268	8.22385449577225	7.92937996241098	9.71289917651944	6.33119366200426	7.2787145223503	6.66254573654509	7.01441255268924	7.43915780801512	7.71321105040166	8.09884363301219	7.60712702300274	7.50994445197453	7.47074222878801	7.78029396251285	8.87216586933287	7.10899109203008	9.51767333608563	8.26866697285378	9.08254275682808	8.21956156762105	8.61652643764725	9.50123024866911	8.96091542903157	8.62995499084307	7.73098854556763	7.80961056514719	8.49462028920345	7.73005762797913	8.20188191203151	9.50682032001065	10.9518864441964	8.75188017070959	7.87829369362995	8.1884566367914	8.09508253659218	7.87139116085601	7.90467816123303	7.78936518006082	7.78755778578192	7.99869789146169	7.97575348994987	8.76074908139515	8.80798309859674	8.65428466654224
GNAI1	8.55515487788608	8.54045329868297	8.54582984852238	8.44332608222437	8.5821150214884	8.40058681300672	8.33271819180655	9.30613398594414	6.3070366608482	8.21880635223131	7.9590941892712	7.7493057752404	7.54150437006326	8.19073310814863	8.47127882291364	7.8259880617114	7.63071324193959	7.69226158602977	8.25792152652238	7.44145568924536	8.02599324440247	8.14467112700737	8.04483189114558	8.15774573627127	8.25113448018007	7.81445532076212	9.42775489519189	7.17312773084812	7.56865954504272	6.06173990020435	7.42851335852716	7.6237207699252	9.08562359278894	7.13041791960506	6.80864951124546	6.26000284042434	9.0833223085032	7.53440524638609	8.78686405863644	7.18193019849751	8.17056814387024	8.5516644484202	7.68784615109152	7.86675824390277	7.58088758979239	7.79772023423268	9.82197356568484	9.20155161888106	7.94956981631378
GNAO1	5.74808595485973	5.71025950458708	5.77733078030739	5.72496675418255	5.77343646684525	5.73767427327898	5.79346216352484	5.57977573442759	5.66981789531216	6.44526918473275	6.45577691904951	6.65821658916568	6.94832262336952	6.4471134544737	6.07456373839291	6.8105699008596	7.01586874530415	6.92574086514961	6.3767605281568	6.89533100573389	6.88415757494524	6.9089863287486	7.12406752332077	6.49410442407408	6.52281130475294	6.31985022669596	7.44133408354872	6.42159213671663	6.37289265732612	6.77874952948383	6.44390250280014	6.78994586923022	6.92409913696196	7.08691413235797	6.85517721684514	7.05004395463178	7.21360155506659	6.93293530447801	7.13465964572842	6.71824779391362	6.87644161947758	7.0774552990786	6.77987625045247	6.45652693009065	6.65390259695785	6.61428311525853	7.46489599291363	7.48783703409995	6.72481339119671
GNAS	14.6864521473919	14.856604546076	14.6631258045759	15.0023891930928	14.6404519602167	14.7281820850084	14.786399144001	15.2838723057576	14.4211428950309	14.2571362393366	14.3845056156546	14.8137907859222	14.8983586301317	14.4819542226291	14.613304217606	14.8246272150535	14.7090956105354	14.9691261093128	14.7485698701181	15.1239527870392	14.7169213216156	14.8618135218055	14.6970059934332	14.8327990870165	14.8386486468003	13.8492870745897	14.5068152257248	13.117095931121	13.0773918202417	13.0893998675286	13.4709564308651	13.22912939483	14.9409455079382	14.7517411711801	14.7975533464493	14.3970243726903	15.3184051175276	14.6530507821607	15.0734648519278	15.5219995376568	14.701997374709	14.8511132447766	14.8558466002556	14.7732308361909	15.2840310565544	14.608535272396	14.8595564828076	15.1987746815288	15.350262150877
GRIA1	8.57426128423614	8.40272749685078	8.81546833861471	8.20833289141519	9.00277310695868	8.96062744660327	8.61965656272743	8.93389197032791	11.5097394935034	11.0104254706068	10.9039323542449	11.3501668605739	11.54468387632	9.4137005085486	9.20011429138584	9.93198316542905	10.1151658161206	10.1612817787473	9.55746573938565	9.76235691380628	9.9632570204328	10.0152247811702	9.24791877208122	9.94672508961041	8.250565747798	9.06341226004319	6.04337561221669	8.62174268460445	8.57031669655901	9.02717073314964	9.1371992644747	8.86628662643865	9.32582883822571	8.63014231585686	8.61993428829767	6.71394706997943	8.38709609430562	6.12238407732686	8.08300418967562	5.25033826262669	5.65658226785125	5.90230955274911	6.24893157890216	6.82675743292401	6.14219966975466	6.6551954112465	5.40203714246583	7.71337082377033	7.65925422287767
GRIA2	8.82419960979489	8.80480748080547	8.82384122106707	8.81579767806878	8.92874554778106	8.80985935252566	8.83541209390938	9.40078538726152	10.3650512104083	9.87374589365926	9.65963176484981	9.78944734473359	9.52329893424549	9.2836339128695	8.83684302681275	9.35544842422767	9.39835536787561	9.46730987048357	9.05911715833993	9.22817104664487	9.60616357232018	8.84205112746602	8.53122074261243	8.99728930252631	7.39084211762721	9.0182930153245	7.16784561394491	8.50129443701123	8.58556014396953	8.66133270814061	8.97104909453522	8.49051018319539	9.00498511314768	7.1690911409915	7.15877261139885	5.91769175541788	8.13204173148463	7.25268466108591	7.75616381083327	6.51206136510727	7.19213859120975	7.14010705896123	7.42665347103909	7.46155195032998	7.38806768565963	7.3426063956972	7.17662012481736	7.67682936881175	8.44907780332131
GRIN2A	8.30818382024818	8.41441041698477	8.34547322041166	8.60297339478047	8.26083534807648	8.22758675206619	8.47763816684049	8.29955753952073	9.11732545682946	8.88127738382083	8.17559148504192	8.89274958693054	8.6200895823212	8.46053596853531	8.2986957342725	7.31005583299478	7.93347750445927	7.54538724702983	5.9296665283635	7.37446621445515	8.26556222245759	5.39362102656075	5.99239872888539	5.99614020493922	4.68964023186099	7.11452511722297	6.248119409284	7.02155287433274	6.49990384525759	7.33189614052158	6.35779576262723	7.05144268161415	7.69145276033082	6.67983884564402	5.99771704232813	6.14403005535636	6.69547651178303	7.35305722257351	6.60270715656041	8.67839880263865	7.02130740918752	7.62090088322223	6.75472925276274	6.93757960105729	7.09320134845426	6.92841017110806	4.84775759779608	5.56233464191395	5.19385035989869
HCRT	10.0169517616638	10.112215712304	10.0242446830467	10.1408623146939	9.91836100851649	9.91220142727987	10.1482018747944	10.166630675082	9.93813305893655	9.80367973947144	9.72155258981558	9.84198259176593	9.79674097882068	9.95883935881874	9.85102565861832	9.93838036035356	10.095679869121	10.0939179927925	10.1604171246843	10.1561989173674	10.1322090168254	9.99807950918785	10.1582956243211	10.0927612406245	9.8618660724796	10.1931390109769	9.98462923124839	10.3846728479815	10.2428265289551	10.5564455176908	10.0329469499776	10.3306579498812	10.295562713957	9.82818346326217	9.62675074785484	10.5607542324362	10.3147546702446	10.2365370282458	10.013028576616	10.2768318100676	10.2971622787838	10.2582673119997	10.305795251776	10.0273190479788	10.1374127003116	10.2335410094334	10.2348134611711	11.1667653186654	11.8256223880079
HCRTR1	1.71701570767834	1.83428575116777	1.70224547441712	2.21637935394102	1.51408737892722	1.68389708097696	1.86142693435563	1.35827762638887	1.31638749979589	1.83740359526252	1.97914720525753	1.54438669993274	2.08228439105886	1.78778879738317	1.69530187126219	1.68118091839736	1.67819160201525	1.54520540071484	1.83503406336971	1.9350936938935	1.64663731555936	1.62666235390089	1.6226505342483	1.57259613858482	1.68327641042032	1.39287590198154	1.44151332409213	1.33087468577151	1.60827631556016	1.58636393304481	1.45450540874567	1.44721052725444	1.62887980621371	2.79462942052085	1.59525557919735	1.57765297962442	1.85097799194313	1.47830876173577	1.35952417173929	1.5820337634203	1.33123764483563	1.40841902791076	1.55107975271696	1.3956349160677	1.53238941031323	1.56046625255568	1.47700287888409	2.04002893704985	4.19520740986544
HRH1	7.1722007560395	6.90079965084719	7.21973735597731	6.44234456650547	7.44357197347531	7.17075555433546	7.03717323979494	6.07015459981531	6.63966418334619	5.67839128495535	4.99367831532412	4.60097539479178	4.38253523938818	6.2487589100219	7.1033275610662	6.83522514613158	6.35541526294128	6.57674074712128	5.51014492880742	6.68116822924256	6.73636702873099	5.34151535813912	5.18050491190809	5.72122054020296	5.53048157860132	5.95405236748551	3.06865559394293	4.13278312204268	4.71219452645005	4.33506965898874	5.18086184643511	4.21766215997341	6.51647267775357	3.76135988299769	3.56317636715386	5.44392319687751	5.95478446420478	4.48096001825161	4.15411035227386	4.11269619687141	4.33321296984029	3.90293713062007	4.76173552629826	4.71947158330347	4.29192663536421	4.03066314094798	3.54369375137828	4.61595226269964	5.53197684677944
HRH2	6.4901921029724	6.68029548274799	6.64428466271547	6.8312064415206	6.52676633252911	6.60698358031816	6.54667831248407	6.68049692051251	5.15484668085724	5.56526210945851	4.18617737072636	4.18241126862773	4.28523247989517	5.89303842452598	6.16221076151087	4.58142566990269	5.21132582174688	4.99742805134356	4.22416673577699	4.72053025856599	6.03609415346998	4.29444013654208	5.98292926566665	5.43239094131817	5.92126306746451	6.35987935398922	4.7240647941325	7.15496609142117	7.17330994162337	7.06855392210017	6.42595804785545	7.14882335741987	6.15788545470619	4.0871007396706	3.67720067635943	3.72020876825954	5.48962386184751	5.33442454900718	5.05481892923688	5.56398545390192	5.78465483390658	5.53094557279602	5.01080639853062	4.88963652182616	5.34818885322856	4.61772504320922	4.5987391977443	4.76638664864805	3.93147126264147
HTR2C	4.01807307908869	3.93619455246297	4.80986592813793	3.52193426453375	5.11964420803706	5.11629152883359	4.09584902282646	3.63203723997693	1.74691624961585	5.9180487432541	6.50452139747899	7.74132093937191	7.01120571882954	6.86172180180808	5.10165313604712	7.19180697795852	5.44503888769866	6.22080245243978	7.98203253709785	8.35122303075524	6.57972704714909	7.88338605905856	8.06076703775411	8.57326661747313	8.73507841761922	8.25397047759081	4.22615261851758	8.15122314734518	8.1217597850514	8.23381066763147	9.02180836603844	7.85916784046266	7.67959029305982	7.78013430059993	6.29977395107781	7.20235126224909	7.33442975321879	1.83560671950246	6.39670613959719	2.23268488626735	2.09596343215308	2.04976648308506	3.21862247616308	4.04300007420009	3.57602101129349	4.6176537500017	2.98576612264951	6.68543792523792	7.37153337309694
MAPK1	8.29925006586324	8.21155675327245	8.5455312966217	8.15088783621993	8.61614813405687	8.57650281155484	8.30940326272538	8.27150094338765	9.82168353649801	9.44167161940701	9.37847617059995	9.51222196710592	9.48748528183904	8.75167083124592	8.91347921709811	9.15644753377216	9.0483273306963	9.26142428762618	9.0618974604021	9.23823289355198	9.21482596968785	8.5871271038568	8.89520415816507	8.92112045966823	7.68014642605143	9.13293211558525	7.76835468919616	9.00282243331179	9.09672367499063	9.45093950596669	9.29547090722257	9.10160629020432	8.87748648869043	7.91140490454007	8.36885374233747	8.49036681101066	7.73894286599296	7.90826820508518	8.39292279171435	7.80302570239092	8.04175252462807	7.85852670815844	8.18562292183128	8.3615924666707	8.17167330733906	8.0857097615872	7.63450960843297	7.79138641621825	7.7180762057956
MAPK3	7.6280187583093	7.53326629346378	7.77378870771628	7.22841371318695	7.76515573315848	7.76791147588852	7.57413351888591	7.56182781808811	7.73278694639863	7.26596301724524	7.01306681337336	7.36210329784476	7.71022839687485	7.38762678118668	7.87261007042201	7.74154397670793	8.30755069207351	7.85068508383957	7.60646451530766	7.89548111585496	8.48186702199915	7.31063095867368	7.59919202099607	7.36438219419754	7.33262354789622	7.15298756189455	7.58600095699123	7.42544903898791	7.47308382223954	7.28986747561073	7.37723025556728	7.43245808534671	8.06488292173676	7.50348860361527	7.15395618013893	7.00844709627128	8.06743985847435	7.29445033906764	7.93870662742848	7.52841530022602	7.47990448867129	7.59217849057045	7.46048889015344	7.42297985662091	7.48627035218631	7.30349475163347	7.75817158287766	7.75798394368036	6.95902839463831
MMP9	4.48382391454796	4.51915709351524	4.47780062985258	4.5069516270737	4.5084963506324	4.49344864125502	4.63167481823477	4.96252385221217	4.89327287117252	4.61927700010542	4.38761225729476	4.59005918677517	4.81894853391126	4.81107319319509	4.46284547709214	4.01322512945549	4.90996203698734	4.80798964983855	4.7124748562664	4.34491584909655	4.67828400463072	5.1000204512916	5.02515685941929	5.28455712072696	4.99722311502532	4.75533323959884	5.09842985215496	5.33779551502002	5.21200552970927	5.45728748902327	5.13642317377595	5.30657830539704	5.00301811700773	4.34003546147519	4.09478954796463	4.81898944881437	5.41241572177572	5.09693652230046	5.8717643692001	4.58670089776656	5.23890798379255	5.37669055368837	5.1355772848172	4.95478355511856	4.84047096922344	4.92441110540724	5.68667209281241	5.67205636993285	4.82992828317758
NOS2	6.60320254273972	6.9046236850904	6.59767724976764	6.53407616667957	6.25656761284018	6.25765717668068	6.68426373206714	7.04579616359986	5.6251724720122	4.23968086904893	3.56916778206147	3.8146324868532	4.06080637119313	4.65796241413832	5.87878939030138	4.16986010147116	4.82460220371638	4.22062513323257	3.45389117750609	4.16003293988074	5.83777883483207	3.90078280277537	4.05597803404528	4.17733740080964	4.92912042736978	4.50978440644376	4.11644681157695	4.4825865774047	4.34762990275184	4.267510097012	4.50153840256344	4.28337646925768	5.17373029726604	4.44775966058581	2.82392967633563	2.12739509976314	4.00772026771179	3.62744950252507	4.16348811530873	4.5111702164629	3.87989848148075	4.10485046908419	3.82941760117981	4.25421577899901	4.1904688774305	4.16182185537229	4.23812818004843	4.2597018341361	2.91676101397039
NPTX2	9.18908811648263	9.22121564278613	9.71937590668083	8.87340472192893	9.57897499027035	9.36143365322925	9.11325319183919	9.22285282189878	10.9171222337651	10.1731441706451	9.41026688302863	9.4622197935658	9.22601764179505	9.10498075137462	9.38315890528955	7.31390665217032	9.01737727205506	8.91264225490154	7.39956891811206	7.7901175164498	9.93592390026689	7.55062637768572	7.15855608616716	7.18899360021315	5.42041086771764	8.36798187792592	5.90645190215044	5.99229290096068	6.86850227518742	6.72081378566878	7.37835178401809	6.30406759100329	8.8970548304291	7.90270865170597	8.65821583796967	6.9564008394659	7.48915745107951	9.11909772915262	7.65413455492081	9.03746633060103	9.56137785500016	9.86403787507974	9.354722505067	9.48789168358671	8.89128539269631	10.1613999212823	7.48495759396124	6.74818980274776	7.77792687637457
NPY	11.4186976428364	10.9060322978261	11.2033403842262	10.3737091537383	11.8077370007325	11.4696122424654	11.0035096128383	11.1002430313753	8.36347807115615	10.1999502900694	8.64565007177676	9.75687404272561	12.5036243851639	11.0217123772672	11.7684489153732	11.6828305211779	12.2095980094749	11.780007406382	11.4890162574162	11.9060410785543	12.5411245751704	10.2208629483486	12.567999034605	12.9929988510469	9.96708804939812	12.4639800546517	6.52115168807409	12.9691122473136	12.7577947690795	12.907410391084	12.6071486117272	12.9257061820645	11.8993884565116	4.61402537151214	6.77744381276832	6.29170153030393	5.30446174190782	4.40263641688454	7.74247296575247	4.71399688160775	4.78122896104917	4.68564057417625	4.74653231317203	4.85144414963248	5.35455819147907	4.19764769101957	6.99115878418664	8.14235432086503	9.34719389369742
NPY2R	2.62551577128986	2.6272969804653	2.85483692633578	3.01717401937512	2.66071381534101	2.40819707880634	2.59470986066485	1.4165084315268	5.83451108962465	2.03515792600332	6.21821966208096	5.05888311414552	4.3147100012711	1.76979424566321	2.85814521234952	3.45309334923048	3.47657503542911	3.56079147415163	4.34634550015649	2.74854383293115	4.44081503226334	2.79406841984533	1.96952717898999	3.79330952304663	2.52251154033002	2.39760280486491	2.64160621871132	1.7402593718998	2.12059147873782	1.96594326614868	2.78718881250582	2.10323324330962	2.20673372369482	2.39408469439965	1.53023326112202	2.32743497059316	2.29032871872926	1.63129578931594	1.75579907772322	1.64772377790032	1.74045788096879	2.14046619099981	1.98128790853883	1.44071006058764	1.89677795505882	2.02129882459689	2.64488089250493	2.36723390272235	3.74955216504148
OPRD1	3.87834706798442	4.03600593870758	3.94819593739002	4.18853542012887	3.91568534516897	3.92571692421953	4.0792033082171	3.750251230851	5.16705060296776	3.15805297316659	3.33021442163093	2.83240644847174	3.13971815337956	3.28117756824277	3.73670097599828	3.12431239947415	3.2332328076496	3.48815672962046	3.04730181049546	3.11381694788265	3.54998484377238	2.89521957567683	3.23524559021027	3.35766114163795	3.10280008622932	3.55415997544259	3.34124108780035	3.46709359994329	3.53089925595654	3.54811268125029	3.31529152592589	3.60230056571446	3.31458513866109	2.92526248140599	3.00820822299181	3.03262552985423	3.41671318317934	3.24897056131073	3.15388734120874	3.1730480042922	3.09743813229096	3.12507598064581	2.81574911628766	3.33192202125138	3.09709429317899	2.93865113898835	3.30822070039458	3.44846902715932	3.21174313103235
OPRK1	3.96655511357078	3.65972438410483	3.96232340945073	3.36617766859609	4.60658483598125	4.44135150517803	3.786473529632	2.86380570836007	4.64419894263475	2.8765003585133	2.45337639817931	3.51896744357993	3.40022972110999	3.35351190918498	4.17099867252608	5.25169851158552	5.31789907445557	5.11998083848466	3.60778904615747	5.42854994315875	3.38736753904697	3.90344403940085	4.04788006290166	3.89393946711524	4.043047569369	5.20363266127765	2.43459566610098	3.77944591210607	4.62823587126529	4.69851697244056	5.45244491184374	3.5792209157446	6.11853905191211	3.04962588728076	2.71903030439217	2.94595763269267	2.95649268021966	4.31461246526592	3.78715439901313	3.20358510455881	4.72851256963642	4.32628686310884	5.26175867014305	5.11630415757354	4.46723740805669	5.43843206416198	2.7237031421961	3.49993840419266	3.58352488936149
OPRL1	6.21881495298262	6.26267911940592	6.25941953220954	6.25176737007667	6.34017385211623	6.15030600103998	5.99391171971674	5.92237215167732	5.68996930228972	5.07547817062575	5.18022442072255	5.393893755704	5.20739659279278	5.73766920057556	5.76627869376752	5.2727796344188	5.44306297215525	5.89732431522733	6.01752830903845	5.70692573476167	5.86903763856527	5.21651579390031	5.83425603470701	6.03622952041408	5.26422839509515	5.79476326265127	4.77783345641323	5.45906854728624	5.55227029202738	5.48775552193397	5.70883037714925	5.19099019607273	5.84048667028437	4.54657515900522	4.23034142187071	4.32359868047322	5.76624784549198	6.11574313514393	6.32518354927963	6.01443706421801	6.5421147527033	6.55085102361027	6.41962891501532	6.2155003733196	6.20978718891897	6.30478538499853	5.12902201768228	5.44132339891403	5.46806614056424
PER1	7.9364911275368	8.07302621540934	7.9083934039097	8.22935626169547	7.99792625019381	7.94850142073181	7.92350397615426	8.86136019958786	7.78669119611628	6.85665079218476	6.65859482514631	6.97177331425752	6.98251020012804	7.15763871636184	7.58575736843	6.6642338404775	7.13117990846679	7.05968804759259	7.29662154752767	7.08193328260881	7.15692426723483	7.377285161151	6.95495278764074	7.8751311012121	7.10519871507782	7.57191828459333	7.3907124131875	8.01541235613877	7.92407794222763	7.40388199815199	7.61808552228285	7.76428239386433	7.40804214777526	6.73911322522569	6.84963247020406	8.12096572458066	7.52382179786471	7.3204896807369	7.56096417818443	7.58811590485855	7.60429989608201	7.60127567063959	7.26413763693679	7.2117724708152	7.33893667353116	7.24036589721584	7.15708648910097	7.27186544609453	6.98828904856615
PER2	8.44585246749794	8.54729845905988	8.39109010488754	8.51019087535298	8.49597818621249	8.45744603460189	8.50890221821283	8.44610375562936	8.03382872531806	8.16065262092257	7.89514923650562	7.96804949031753	8.08368442639522	8.31529099873832	8.24700391817583	7.97337884933699	8.01010028544008	8.12734603624646	8.38086098134881	7.90561347371812	8.0664960004694	8.2594352148826	7.69999230004697	8.60576805020963	7.11185386653055	7.98965771067336	7.80592215786121	8.1208217002874	8.16292027328058	7.89709400849655	8.20386354999802	8.08204814255675	8.29124278358147	7.14492750020361	7.58705449744189	8.43183522103428	7.9685931958468	7.72801576678954	7.81236991936351	7.40743638408424	7.7416480080869	7.58502673650622	7.56060061828939	7.38628588775973	7.87234650965405	7.13100188908059	7.51138712565998	7.76892319002552	8.16228670684486
PER3	6.91908263472364	6.99801124215052	6.94984381463509	7.14106425700953	6.94302210607857	7.04770028646782	7.01890669292011	7.66528855538827	7.27355469158531	6.42149922171979	5.89969617850023	6.24536504597181	6.79697088618504	6.86701724115408	6.9565065069427	7.28129563984475	7.09026610223908	7.15348566687763	7.58202304304689	7.3715110412813	7.25687954971402	7.90936299273573	7.83193886386602	7.83690231118701	6.77218560299757	7.49653278482339	7.90791070830369	7.5479490898789	7.27455101862811	7.44011097046534	7.41805284570037	7.53264983392387	7.65782424215286	7.23829317333625	7.21237427369366	7.87427172407401	7.77078158972699	7.47487555375781	7.88981366050395	7.1585960127912	7.6814772183892	7.6247085617553	7.60391116503149	7.44986406754334	7.74037062246619	7.21285034287969	8.16177843679778	7.98919966894311	7.79825337442619
PNOC	7.14817532953963	6.93266790988252	7.05866597640287	6.873288271102	7.17530114081878	7.12795964755656	7.17963660048961	6.76166771795853	5.57689176060814	5.57891781287777	5.1196301509372	5.53815866125312	6.47378188031581	6.27055623345187	6.91353085999399	5.70030130231854	5.83695969546223	6.08483431868944	7.60043487024071	6.51428981855986	6.13365807287468	7.41009733768286	6.25656904040065	7.06402685072342	6.12999115136396	5.75409398347467	6.11516541462509	5.65991801325951	5.57509990815475	5.51024176024514	5.84694823512934	5.60549620577126	6.52452758971333	5.43410375426207	5.06134429696829	5.3453251075019	5.52130251075039	4.8240007255075	5.6192623935431	5.50410776797387	6.65793115248055	5.79065708048596	6.93217267146564	6.41094788392196	7.65749743482549	4.96935180380386	8.49987303746206	7.86693597565509	7.0678141692368
POMC	4.4989936872147	4.45421187607681	4.42673093818154	4.45125350298533	4.58483878434435	4.34709337750579	4.56581668611329	2.98069575389225	5.01670431786317	5.11296206691958	5.43393579663746	5.4712097992787	5.73994160566944	5.25049640888542	4.61356812655415	5.1204378941792	5.34927977588647	5.38015586333742	5.27804539537485	5.59921678842362	5.23243857289884	4.90358458079368	5.30692283144068	4.79006880125917	4.74555121872573	4.6281707515595	5.02025511431518	4.88374180746501	4.65357548209191	5.2617943264714	4.75571772301778	4.72726317804584	5.160236571008	4.78066268794956	4.5956138710089	5.80036800678445	5.84171000272036	5.36021413280703	5.6935885180647	5.87261132001883	5.38964832917403	5.6334934890903	5.26169628465495	5.14136691944153	5.07567876894049	5.50001913465901	5.54432687544257	5.51428988933076	5.18937380605342
PRL	1.31272197792036	1.3606720054411	1.37360667148047	1.62214302603322	1.2996029627641	1.33673350627036	1.30605817789507	1.1509471078976	1.24137893870486	1.34778877775958	1.32374212465524	1.38552452129448	1.36913116117491	1.35046657664068	1.8376318861221	1.36946716231654	1.63527732592261	2.19220597675342	1.41608046276986	2.01143222379192	3.34376814993871	1.84525920945624	2.33113378956807	1.45574468024815	3.29081631120005	2.4776910468553	1.70227360119107	1.87212980588115	1.63144606789306	1.4344955207885	1.64926786004044	2.45491457096464	1.41044568509697	3.99199650808724	5.72454383270664	1.95031304021773	2.90045660803192	7.8436490754455	5.9023861207599	5.72887632062942	7.63622390457935	6.64628521125163	7.45008230337771	7.1768159962702	6.99063654869679	6.85767403454465	3.60389038423993	3.77036813598232	3.11171984487416
SLC6A1	8.8654545640047	8.99925614209887	8.86141329992647	8.95420868461944	8.78645634748345	8.80712217585641	8.89886410126713	10.1418790159944	6.89564879214825	8.13022237227874	7.67568661012428	7.66350258424221	8.22511459059037	8.29960216790131	8.79636618387265	8.88812592819085	9.25104984671186	9.2424244260158	8.2796390546174	8.86218662114217	9.20253521786427	9.15127293684124	9.00025700734387	8.90646534174794	9.44339569638806	8.63890146478469	9.3497141430385	8.95624454727079	8.80141938558575	8.69456002992231	8.68785066507536	8.9384957358419	8.61546028676016	8.8032078518006	7.26205311664863	8.07530983608664	9.64152784909738	9.71041584635029	8.99789380670991	8.76013773924224	9.48954298235991	9.2416400906375	9.41380067842886	8.88093339186863	9.49357837608335	8.70776197802905	8.97445823551117	9.1187127016146	8.80440564245597
[truncated: 55 more columns]
