# Supplementary material for: A comparison of anatomic and cellular transcriptome structures across 40 human brain diseases
Source: PLoS Biol. 2023 Apr 20;21(4):e3002058. doi: 10.1371/journal.pbio.3002058 (PMC10118126; doi:10.1371/journal.pbio.3002058)
Supplement: S1 Data — (ZIP) [file pbio.3002058.s009.zip › Input/HBA_disease_region_matrices/language_development disorders.csv]

	FL	PL	TL	OL	SIG	LIG	CgGp	CgGr	DG	CA1	CA2	CA3	CA4	S	PHG	ATZ	BLA	BMA	CeA	COMA	LA	SptN	SI	BST	DB	OlfT	GP	BCd	HCd	TCd	Acb	Pu	Cl	Hl	Hm	Pa	Sb	DTA	ILc	LGd	DTLd	DTLv	DTM	DTP	MG	ILr	R	ZI	AHA
BCL11A	11.0496529203981	11.294104837403	11.2116632479286	11.392515784757	11.0115467676427	11.038521856911	11.2539464057197	11.2479863825683	11.0179445012124	11.7252969586323	10.6782351495047	11.2627674898074	11.1020693592903	11.5859041877419	11.3229162436907	8.70541281556429	8.20128547313119	8.59326708241397	10.3127016689544	8.97496730947128	8.24186979870574	10.132216439564	10.5260686507349	10.6138279833223	10.7455120078897	10.8305845723661	9.56028840334623	11.1547488809422	11.2018399508923	10.9516390229465	10.7821048678714	11.1849271535752	9.23321921070684	6.2867557445259	9.26705909038606	7.25401373597836	10.6882310264017	7.95043741446403	9.04255904200815	7.19131169755619	8.39654095963417	7.90632234894384	8.69670923676089	9.22794760896569	9.28728998779024	8.61445120462028	7.10323880051095	8.20392636729193	9.02867525956242
CNTNAP2	12.1968876104555	12.184115338075	12.0520069371975	12.0493129962891	12.1908730750095	12.0342960021331	12.2136372309637	12.2394244996063	11.0378444500821	11.8623815041911	11.8038036188727	11.9902396208214	12.0643597365837	11.6239517836409	11.7913885640023	11.5798732402839	11.8848442747444	12.0992141144137	11.5274862585646	11.6372071085944	12.8240210370532	11.6868818802391	10.9375171539821	12.0050772592863	11.478348895849	11.5996769220985	11.9275210873104	11.257742010309	11.2614586056161	11.2452369949825	11.5553069677938	11.3776730056718	11.5974194163219	11.3528127934488	12.0809478155069	9.61740683261036	12.6591439422611	12.2264184648874	12.0836861533216	11.9768037471226	11.9851066762129	12.2186318122534	11.8146592631828	12.1349268019305	12.0575925259263	12.2757771913847	11.0581786470511	11.6459929660791	11.1933136266285
DPYD	3.09496372876648	2.88693109505868	3.22064540925597	2.73093045018179	3.33261752966513	3.07048478824565	2.83629399835773	3.60319711924633	3.69219426946747	2.68130853813488	2.64350632924948	3.26209748047027	3.40341290151738	3.20760843958563	3.40135219343222	3.39883238601248	3.28324337209326	3.17451938288229	3.44627358329885	3.66642832281009	3.87677306032844	3.4235967199356	3.94736433932154	3.76413785430401	4.00091122005878	3.27677976955206	4.24565988064699	2.91665161030283	2.85840384396434	2.89054184461408	3.01200121012173	3.16074755064716	3.32263654009686	3.44820981561423	3.57724607406227	2.74933353136837	4.0507882804443	2.78547336449668	3.44663610778595	2.39767973436048	3.36483871296806	3.59030866549864	2.68625407661575	2.75267769929046	3.09629607563489	3.28593337835262	4.94491832447394	4.29695381541288	2.73044331894951
ERF	5.05924830236163	5.02512249910409	5.11395037448415	5.05502415389909	5.31243315937115	5.09482235801309	4.91684461884045	6.16014911972256	5.72362564488792	4.42930622609258	3.87158446364216	4.04084033836096	4.45230777669931	4.40508016315473	5.00908055666818	4.09135007014239	4.29662818998271	4.46298416317112	4.28519003839788	4.35836876892586	4.24269638703636	4.78853631369317	4.67701240697284	5.02116880255017	3.56821292831783	4.84970927378654	5.57003801879615	5.33006796520816	5.58417732598183	4.8581275314773	5.02699131585325	5.66277554206696	4.7743187150249	3.49416948717615	2.76947494818165	4.9220972712042	4.49168977323705	4.00934286628085	4.6878592815081	4.16265758985837	4.29279132960964	4.49166333669741	3.86430502174328	3.59452100647426	3.81655089544569	3.79136289440638	4.98064586740334	4.93009615473836	3.21390852480183
FOXP2	4.68031005684341	5.02997810374822	4.8852486469779	5.23584394155912	4.84198052397083	4.77532942424441	4.78327440510045	4.43534285572012	1.55943426032593	2.02696885400344	1.52445192987931	1.69574228228833	2.37583041462595	4.6915316903726	4.4370960237401	2.41115857660822	2.61560080933355	3.16397561446275	2.91209300279003	3.48605348876521	2.83111976895683	4.03304524472211	5.44831076288819	5.7841001498729	2.66102600342487	6.19366971438148	5.08368163797295	5.31510846973322	4.81312157546872	5.46105093260612	5.44160771597124	4.73019239676289	2.75683470856122	3.88299201238321	5.40147666833155	6.08712949008645	7.47932257167223	5.52909484016656	7.94073162660415	5.95109985873404	6.30634224631187	5.74188592005543	6.60844775114497	7.4343392156787	6.6983733049286	6.94286205945197	3.29900450835888	4.06821147021478	2.00656328435255
GRIN2A	8.30818382024818	8.41441041698477	8.34547322041166	8.60297339478047	8.26083534807648	8.22758675206619	8.47763816684049	8.29955753952073	9.11732545682946	8.88127738382083	8.17559148504192	8.89274958693054	8.6200895823212	8.46053596853531	8.2986957342725	7.31005583299478	7.93347750445927	7.54538724702983	5.9296665283635	7.37446621445515	8.26556222245759	5.39362102656075	5.99239872888539	5.99614020493922	4.68964023186099	7.11452511722297	6.248119409284	7.02155287433274	6.49990384525759	7.33189614052158	6.35779576262723	7.05144268161415	7.69145276033082	6.67983884564402	5.99771704232813	6.14403005535636	6.69547651178303	7.35305722257351	6.60270715656041	8.67839880263865	7.02130740918752	7.62090088322223	6.75472925276274	6.93757960105729	7.09320134845426	6.92841017110806	4.84775759779608	5.56233464191395	5.19385035989869
KCNA2	6.08551486084591	6.30591216816968	5.89898832333098	6.34545861130295	5.72603292458135	5.79210696618972	6.09345157724033	5.22555083547634	5.30424034088634	4.96252964787828	5.29829840410076	5.55111052562067	5.30870332251893	5.4466236068491	5.54381753027714	4.60649076203596	4.61353351597746	4.81678004853994	4.7958128241409	4.94789201094589	4.88773987668191	4.72719236154796	5.38292974343135	4.78588988094815	5.25246032717429	4.58045494035802	5.83978143630948	5.34548249738244	5.29661500555012	5.24335951479176	4.90602329895523	5.52119436746136	5.49886129987961	5.03109187338561	4.0646994981815	4.00363870694973	6.26404168067443	5.89872483236239	6.1578031663677	6.56652710544057	6.17529800195358	6.38533872040512	5.63272814500971	5.90612249002327	6.59955857723311	5.65939364098082	5.58878899927848	5.30705810180412	4.8012091458642
NRXN1	9.13737461933761	9.22449585168015	9.18078031293327	9.23598255856524	9.14946319797027	9.07240881011444	9.23500110870594	9.44778490352003	9.2699514716763	8.7288528726186	8.97841355854454	8.99404327130567	8.93601919556848	8.98513611000654	9.08752224955131	8.65596614881397	8.59583013766907	8.91023281501156	8.6643765383528	8.77909165174325	9.2322580938276	8.18799119003682	8.2492577075018	8.40978219611	7.5998022995533	8.269573614246	7.89970678375363	7.43942526476311	7.48222565747526	7.52740929581573	7.92275835344428	7.46275477990489	9.08926517769955	8.27310142041783	7.74989147956781	7.18856791121892	8.47114975213237	9.04636547922365	9.33763689905255	9.38741894030051	9.19594434244187	9.19936990576479	9.11631923831263	9.11954106574041	9.31582077614874	9.07671569759307	7.85361525324091	8.04820738250181	8.63444202417477
PTEN	7.4820494392493	7.55929200100189	7.50467511423687	7.66713905721229	7.49607413426021	7.51244977934809	7.56923133175317	7.86706537788569	7.58212663687398	7.51964607088503	7.55584824199082	7.81078164157425	7.8680465143213	7.66674487975133	7.59475620930841	7.83204081881254	7.74968984749423	7.7873913514404	7.52051208391471	7.62744018630958	7.75618099678683	7.63159469632322	7.77986575631576	7.64074024586999	7.42883984202922	7.38809009178032	7.40820674825795	7.36742417946743	7.22576438434978	7.32043742215962	7.37182742795966	7.29027028584052	7.647704514113	7.21174114034068	7.34736854108994	7.7390486307435	7.52024957110002	7.72691238254728	7.77812289443528	7.917012450354	7.67769148942422	7.67094326006279	7.80384218265234	7.83830559304711	7.9707177258135	7.55382155033219	7.36642691538113	7.28729616636859	7.80110654639605
SETBP1	9.87400478553248	9.95174996498459	9.83498269624921	10.1511930448615	9.92949069371745	9.89543847043846	9.95813532657725	10.3406053388563	9.49723070111881	9.09110700323256	8.80002767593725	8.69798793767791	9.14860472510706	9.72661676148587	9.62434202982877	9.09627986810518	9.38482745894359	9.33467773652031	9.22969276461803	9.26065458621229	9.4406161996018	10.0248224725984	9.17197353121276	9.83080198263735	8.80696877654563	9.48463359865691	8.25057396742783	8.98495105890718	8.99234297865701	9.05108692422973	9.16422889389858	9.04709977941755	10.855230993569	8.237098686315	8.03083836221249	9.34111804031131	8.60139962605877	8.02630858375207	8.87864087755615	7.58866815901353	8.08405036284791	7.85561169171607	8.3347266734457	8.50196461752603	8.03512517395387	8.22426592699904	8.83127795219555	9.07513847941956	8.83594272805035
SHANK3	10.5901664910445	10.7012670432574	10.7037885388016	10.9005769210843	10.6536188809104	10.7013425007933	10.7606270375985	11.503227946117	10.8926147864625	11.7651833362221	11.1175764484726	11.9477681094989	12.5242165815813	10.7754942016686	10.7592013911674	10.4807921086859	11.6978078628748	11.3564269245827	10.5289778479585	10.824282196916	11.5349544750885	10.7883599657586	10.3160301240168	10.9749845430698	9.57680147465613	10.6156213468677	9.67437050706992	11.1763489357521	11.134157003343	11.2613202914325	10.7095169158354	11.3719819861579	11.5154992218873	9.26400973865318	9.33490244210224	9.13099763325377	9.64645209999232	11.6701402124053	10.6192083751146	10.5473937559267	11.553689677156	11.3819545692809	11.1838026763232	10.6550549241345	10.9188665817587	10.7019061318536	9.70129377175627	10.1603805359203	8.93464115078178
[truncated: 55 more columns]
