# Supplementary material for: A comparison of anatomic and cellular transcriptome structures across 40 human brain diseases
Source: PLoS Biol. 2023 Apr 20;21(4):e3002058. doi: 10.1371/journal.pbio.3002058 (PMC10118126; doi:10.1371/journal.pbio.3002058)
Supplement: S1 Data — (ZIP) [file pbio.3002058.s009.zip › Input/HBA_disease_region_matrices/schizophrenia.csv]

	FL	PL	TL	OL	SIG	LIG	CgGp	CgGr	DG	CA1	CA2	CA3	CA4	S	PHG	ATZ	BLA	BMA	CeA	COMA	LA	SptN	SI	BST	DB	OlfT	GP	BCd	HCd	TCd	Acb	Pu	Cl	Hl	Hm	Pa	Sb	DTA	ILc	LGd	DTLd	DTLv	DTM	DTP	MG	ILr	R	ZI	AHA
A1BG	8.22093670263907	8.03883159800301	8.39382749313575	7.92907084983473	8.49881477941903	8.42734213317752	8.09829382341596	8.37052558123077	7.62558229648283	9.00809523664724	6.90678199965803	7.56018614559327	7.95750634151447	8.68845295875141	8.46701759825224	8.67630387150462	8.61988223275339	8.23780009768119	8.60946161245387	8.3609461669265	8.99878541094755	7.97532871432049	8.32347769645968	8.76366764476839	7.58129214511477	8.57477054982119	9.2456478374279	8.78362258930854	8.86553532965379	8.39961378328031	8.66923256559527	8.82376547898863	9.06906593484226	7.69076523331783	7.46193847682857	8.05273497169402	9.09379388595001	7.33001833835141	8.13819843277676	7.35636362893294	8.06751040084773	8.5087783067738	7.64797444070694	7.43691347702121	7.6825902711426	7.4821794529972	9.56680333240495	9.35752462212542	7.49406273007102
ABCA1	5.26413629907154	5.23417773650265	5.40248450153536	5.21474601355118	5.42116843194729	5.4516974037743	5.10503834185837	6.8093428385835	3.90853344787098	5.46191945846311	3.91117725762655	4.5368193141332	5.79953102092342	5.52848664213333	5.74735748057385	6.75898882263518	6.36240057087848	6.71589224172432	7.30830552369287	6.6160022463585	6.38142816654833	7.35360157546618	7.3986441829049	7.76779425536819	5.98983661920913	6.78553186009797	7.93546087233893	6.93997236293975	7.33296760052785	6.5295189494542	7.45261171542943	6.85536142887643	5.10098800093136	6.37795664033312	6.33327180857381	7.8085720288278	5.37859292933272	6.10394221896341	7.12189979842508	4.61168308317299	6.17090730866433	5.81902892412005	6.03671192310059	5.80978240406778	5.71800253844371	5.46910820807107	6.20713429871283	6.40558853856039	6.77712882582032
ABCB1	5.01956593818829	5.02039788431149	4.87790548057137	5.08618172509919	5.00588688545907	4.91653309794912	4.90546330471419	5.94164623794782	4.23119086717243	5.37430787627241	4.76573206246526	4.89801855638131	5.01970829551991	4.96077835835857	4.79942071211247	4.23740303936235	4.81311101211714	4.60864282429711	3.80952365865723	4.63220936054528	5.26468204367865	4.72556045991561	5.64065524437063	4.1662247575704	4.89974918700437	4.41065066581284	5.67765465464179	5.40980772685047	5.35620646483213	5.19503930438483	4.3397643100125	5.4732669353631	4.74885615328979	5.55348534753157	4.79408760692109	4.44200652391919	6.10529607822025	5.57146986791842	6.10971363845541	5.90707407173204	5.53423726147448	5.81330683678252	5.23765235567324	4.66138069340677	5.36041468548401	4.97644724337507	5.63876702391786	5.70847639007498	4.87181560551949
ACHE	6.57105463994638	6.5510469840521	6.40441620314504	6.30593625881455	6.49420138760002	6.45258641288627	6.42617238381739	5.74048615416886	6.45414043597222	6.21675936774446	6.35785693509873	7.04413554320681	7.38202466766567	6.66558590375948	6.19053676350823	6.92017870411235	6.80654968908716	6.74504469273226	7.68572086547482	7.28040616259185	6.87413997245512	7.93350768159912	8.59436149766518	8.15455013797872	9.13803122963482	7.35093457312059	7.60805844564564	7.47948454591187	7.55151768875419	7.27974560474384	7.67913027081792	7.50585666410483	7.15726293708501	8.10932534244969	7.90086567293318	6.73062601031321	9.4070950609243	6.90442736337472	8.92661442836961	8.17426181821926	7.06346504082196	7.54134073834485	7.9070236905629	8.35513613306616	7.38328659825152	8.59270486030248	8.81006212511291	8.66771203970745	8.45376645580102
ACP1	7.5415956554423	7.53631823121787	7.59505728635894	7.40339637459448	7.63331874763528	7.54113599835308	7.4524925981249	7.85963925879909	7.32396047146495	7.91220042150437	7.73443207463027	7.73225170274471	7.64847222792355	7.65473148043931	7.75388615139584	7.67765212352935	7.6266443705263	7.46972455756638	7.3671108652378	7.47599508676813	7.86325656141531	7.42092323419074	7.72139844535274	7.21639095060273	7.51817955800811	7.34035446478095	7.78759436394439	7.34125514476368	7.39776090653984	7.30307956226467	7.46370239665608	7.3585919221893	7.75954143710524	7.05555264625469	6.93631101920499	7.22706155029572	7.73626831888344	7.53926847463283	7.74816261757818	7.6715900049498	7.69592098450004	7.8470682847309	7.65408890440186	7.66635538988908	7.96400972579534	7.61431364302044	7.8895701490439	7.70483636166941	7.48405836866846
ACSL6	8.94450133917376	9.14254021222266	8.89079930187467	9.19879813963992	8.85826180275349	8.88080858196309	9.06259533239125	9.70950293746366	8.99509595831611	8.73243811743266	8.93433671536095	9.30614351485766	9.34367999947731	8.90164448416073	8.95244347570108	8.8832601546301	9.08450820811365	9.1388060592343	8.66921034589103	8.82436816899544	9.02818753052753	8.91600531276869	8.82712787970627	8.52506549091525	8.73333886327832	8.35368822095325	8.89869358645663	8.52910295747104	8.55563688642748	8.59247511892029	8.49396340608881	8.6982849944351	8.90342121671878	8.53368857651934	8.27336748244081	8.60012832099161	9.12796492361578	9.12858371411694	9.00393603136774	9.8007514237593	9.17485705349309	9.4480211723362	9.0030392028173	8.75957355262439	9.3969611483905	8.99386720078954	8.83550904753131	8.57232354898081	8.41334650966005
ACSM1	4.19275516003728	4.24068359545851	4.31430088358062	4.25412144076401	4.26887215358602	4.09543908577442	4.25236703172949	3.62577532191768	4.92674179021575	4.65274695520614	4.35764219595282	4.65253317528354	5.05946738710458	4.31237780573168	4.41202048460114	4.57619274353971	4.23390905110182	4.5397794258811	4.13979945237602	4.04876813697111	4.6418343628014	3.87550711107676	4.76976270299877	4.45584357458382	4.1738832116402	3.98252976704133	5.07216102944118	4.35788632028048	4.37941059990028	4.31233471641098	4.36223347676908	4.47145953995017	4.3704618727583	4.01006428894023	3.59697052924776	3.8543949048253	5.29050654976123	4.48564285841386	5.30085252534466	4.72724985586764	4.05646854620463	4.80027253106594	4.14935384637795	4.34595300844018	4.55749805373618	4.28653362856767	5.49681322435919	5.69483958218923	4.84636132636356
ACTB	11.8586926154855	11.8472405280929	11.8885972630098	11.7717592259146	11.9134681543771	11.8605960123642	11.792766499378	11.834985820701	12.1427138132281	12.5421397844947	12.5691006028404	12.5428536244354	12.751945659265	11.9765516599362	11.9734589430839	11.8535413037334	12.1224160398316	11.9878268768081	12.0049155412279	11.9974280255876	12.1755062442922	11.9964731200831	12.1648325019752	11.9907798537516	11.7243674833604	11.7549296689773	12.3154300619275	11.8593381551643	11.9384061561101	11.7929527485321	11.9125195552281	12.0421674656638	12.3043283929356	11.7822006314302	11.3261806888439	11.804601241448	12.1833215096478	11.6432026694171	12.2060705726337	12.0820889357698	11.8208509605251	12.038676778256	11.7474236717131	11.7344744616697	11.9478504587617	11.5875416115066	12.5473738171123	12.398631454721	11.2842733086771
ACTR2	9.95362090178718	10.0563675959981	9.94684612290578	10.0796338378983	9.98036596102301	9.87490542547446	10.1221880705064	10.6623114496425	10.2636186637973	10.8438239049965	10.7864988230962	10.6997612323537	10.5961751015757	10.2893160451956	10.015332183007	10.2061611171262	10.2487177995475	10.4197880170648	10.0204737297171	9.98563925510699	10.4477881830163	10.1438618426393	10.1501449428575	9.76593403545021	9.86678698061539	9.80199514081511	10.2561167045671	10.2098424897882	10.223002756873	10.1895086254891	10.1494686506354	10.1934365616082	10.5340821576369	9.74853227741923	9.58571030162231	10.1015417983346	10.4155914147002	10.1288972133981	10.1571351165096	10.3669798792634	10.1020112819653	10.1600225868259	10.1408003739072	10.0401166398455	10.3685416624961	10.0274355828989	10.1760185833483	10.1842618922788	10.1160728530838
ADAM12	1.7072733413103	1.77589489243943	1.75551991631024	1.72729404199502	1.88102870927402	1.62261979623315	1.62883236728597	1.26815128628732	1.80537861737039	2.03447379721323	2.14489497177698	1.84140182404922	2.22533027776737	1.84957458437851	2.10303902199698	2.7833083461466	2.4470235495932	2.73551559085591	2.50680820944955	3.15790036092366	2.60179676227503	2.51208235828374	2.72629402129379	2.37206921009756	2.95384062928845	2.7717749846669	2.73039735180354	3.86453648789784	3.99738576534099	3.97993929216087	2.87967497625541	3.50342100572585	2.562573884674	3.12620972561891	2.5081827083696	2.34207932173771	2.14339993785992	3.27776385554322	2.92512427839777	3.60812909001569	3.89137422076952	3.23372948524999	3.46424211690097	3.53083161979166	3.93050375541061	2.61616614464964	2.79220131800173	2.65023843868384	3.15958672455096
ADAMTS3	4.60970206601738	4.18180282439291	4.70272283296739	3.06733614644135	5.11216009031869	4.53397964286157	4.37802793483043	5.11225677211625	1.59013705968304	3.98233985808325	5.40201859207566	3.40508534434713	3.54626168546465	4.54230372161284	3.95514920081407	3.44161899547159	4.60583837332683	2.964299311464	2.58015652520742	2.54760266851959	5.19859973290959	2.15575512005868	3.39268463139738	4.24114278975982	2.11901431258779	4.5996206086324	1.84449873238959	6.25908853129158	6.01232160779829	6.11477338562668	5.3301064961362	5.68617530534532	3.2982157338003	2.10217428006237	2.33875569729201	4.55628466875085	1.98619910476942	2.01049956497895	1.61871836596064	1.73435765472989	1.67939865151167	1.79623871707836	2.06537924533472	1.64424557354036	1.8408740628221	1.99639722836603	3.41990068048543	2.02469148833727	2.17700064128963
ADAMTSL3	6.24576394428965	6.11631146307843	6.12452471422545	5.95130901575333	6.19050114884336	6.09444803516977	6.07501888315933	6.41814063618908	5.96671505494636	5.65894607782291	4.8255053682642	4.33266709804188	5.38166927525404	7.45001466625976	6.40343793197637	5.68425117338715	5.36079494843281	5.32757389812214	5.88811778540312	5.41238097276012	5.20630319037365	6.43443725614644	5.64125977731	6.64989026760886	6.0639162718836	5.79059340123695	7.4708799141889	5.98591279799826	5.93750046544216	5.22151948601702	5.62056439154809	5.8715067899333	6.36662334320485	6.314106252016	6.23823099748501	8.72355596383689	5.58342390016465	6.77310715808373	6.31196481041765	5.46342664032384	6.29083765356796	6.5904970986751	5.35378925816945	6.45245187938424	6.34819249742103	5.69686041905402	6.88770474401129	6.95677869206803	5.66575556047635
ADARB1	4.31562684652008	4.38750016658095	4.32279235243152	4.41662987971543	4.31636318958927	4.3524341597675	4.42867161742775	4.60804630982785	5.99993295806881	2.91227814249313	4.66787450717334	5.47714672751177	5.51411836812488	3.47718773717679	4.28497604038012	3.64553092446498	3.5908302566345	3.99972707637498	3.20712876755267	3.86616521749805	4.22593377617097	3.41982481012849	4.55877065917959	3.61167089371489	4.70651741709741	3.54180368930691	3.74662122707725	4.44737254409686	4.24937364224607	4.24926563745411	3.92663879141018	4.24921545693073	3.20975120503666	3.85239848505585	2.5744565481276	2.02513927955983	4.52361677272618	4.54941350893746	4.81802238344107	5.54367517140927	5.0293273592252	5.08837578413785	4.92012010659113	4.91377145343315	5.01130034533562	5.4736027485465	4.58260170200371	4.00149536041028	3.52551743573549
ADCY7	5.17028030942099	4.93781052271362	5.18925054590897	4.52979342466806	5.3616550271203	5.06550324069422	5.03129367392965	5.249020279133	2.46380996326813	3.57086044325261	3.75905668032975	4.55738390649626	4.52380745655097	4.4960502479975	4.92589846974416	4.75475986793396	5.09703037068654	4.6065612688856	3.80068499926568	4.01448245353186	5.1915288957439	4.29663170841963	4.36869787038603	4.18877686026219	5.26066598650732	3.7403808697483	5.11125117541835	4.13127349102648	3.72450337853577	3.68184829155013	3.77181974874785	3.73686958847842	6.00542096843904	4.78211490999472	5.0455726939414	5.99630292265995	5.33544039680489	3.91832532043724	5.29325363927144	3.42976712862362	4.26801090742985	4.30454060618101	4.79410571733488	5.10204205392036	4.21902264604356	5.13751639103481	5.24258589695368	5.56433184486416	5.01407755438597
ADCYAP1	7.4483411986043	7.32316889133926	7.19200075693811	7.05575674372308	7.49482500827354	7.37421900265775	7.54755644240818	8.31871586545536	2.0760183759789	2.79790245484652	4.67296561643258	5.00867701250257	7.86809061140323	6.73679113857581	7.14713567654957	3.99593364504672	4.97177168252628	6.09521220013636	4.27079746326111	6.82650480882083	6.57551921185261	3.19955866717368	4.6005845973955	5.4351606644218	4.47569539811422	4.97853300598267	3.55242034810503	3.87316651934381	5.08840139557329	3.2076032784498	3.35475807394909	3.01573272106109	6.09064322432836	8.5224197593615	10.3060053009569	5.37935984418677	8.11388140038841	8.57035231311018	7.94219804469498	7.5494869689919	8.56177828885686	8.15781784723797	9.3279892471282	9.87654500826323	8.6004997364418	9.74059866096036	5.9195234923875	7.60709462246717	7.89755129336811
ADCYAP1R1	6.93147856842345	6.88986366705026	6.94954829041572	6.81326326879699	7.08314895759549	7.11529089713766	7.09512629566605	7.44123740736405	8.62182982421386	6.74481133857574	7.05496187784986	7.24873320087563	8.20527885877294	7.00106257927926	7.48626949644261	8.3839106045683	8.15004480318006	8.19200629815105	8.42053523724963	8.55415171609139	7.82154523097242	8.90286900420315	8.57726195614848	8.98490742183562	8.72474924328001	7.85876204819093	8.2924620975967	6.84570821593253	7.12684477981056	6.92063314850095	7.95546306531286	6.80978136350355	7.17288753617319	8.98090532774711	8.37024079921093	9.09206220741335	7.79218976188087	8.09931259553621	8.27881299212831	7.92944753546693	7.88101736859846	7.79170923832535	8.39383739164128	8.14483326870191	8.24257783095954	8.02711053161124	7.88997388594655	8.44923407489994	8.48497460319371
ADK	8.4426870261467	8.49962011527117	8.45316362234975	8.50421604440059	8.42624609216179	8.45058434357943	8.45453336518934	8.89578717613618	8.54164937873465	8.54845806960122	8.00826248974338	8.26486455159823	8.56807955721183	8.64270176636237	8.55089044448174	8.65396268231612	8.72492576764139	8.6185962784392	9.21148436134583	8.53904202301358	8.85629203659338	9.02548375903364	9.23885956542376	9.26536078836713	8.75775163813529	9.09749505850891	8.79059200164116	9.12195899596477	9.08206347257681	9.15043816411827	9.28858541904278	9.13266354351751	8.90137624401823	8.6495535506813	8.73335435585205	8.76551189108915	9.17684402205318	8.67020658411349	9.05273683878576	9.06470825433572	8.77658670144621	8.88794790500252	8.79700692200513	8.76265463535268	8.9590284397279	8.58071728784259	8.80978183380474	9.12067320300309	8.66529188247127
ADM	5.24906713587389	5.49014037114017	5.21253588112971	5.66958311055572	5.07435921784371	5.06464466048229	5.05751816427496	6.15767567409498	3.62322653411674	5.46043239912088	4.58199320254757	4.74260979398729	6.29567905144523	5.46770037070384	5.33116185718151	4.75490687559655	5.83386721494683	5.691133012788	6.11562080329473	5.61040254278297	5.47385148291782	6.58733212609968	6.20905901720823	6.5902576016688	7.07838467451842	5.35638748844967	8.70623861834787	6.67632570433572	6.61198568106734	6.33177075206098	5.63888481301063	6.6622377211181	5.20081258547381	7.15503420857174	7.34894526428663	8.8334737250021	8.87368321084735	7.9585124933727	9.0029346447687	8.74600494553365	8.12201572904051	8.45026893950657	8.06994440846037	8.44709938124983	8.21348517327051	8.2535812356464	8.55115099998264	8.18439704917234	5.81512183732526
ADNP2	6.25525201564614	6.29641084839228	6.2593847457733	6.4067387733891	6.30778304304253	6.16765053176125	6.26130343144631	6.50916774594868	6.26166796375058	5.79029568866558	5.84215195566063	5.88903117688051	5.89934557443453	6.10516330875385	6.18924947139438	6.02699380713672	5.83799543111943	6.23093365599189	6.43714155959002	6.04193846354748	6.16475703650501	6.22292953661063	6.30498367200698	6.53389942144164	6.19625220954939	5.96977857050382	6.36812459563909	6.07499509435469	6.1216669164612	6.04197470035828	6.08559347082062	6.12357859695755	6.36750037240873	6.16039441528088	5.92462310776363	5.55961947235985	6.54773394573529	6.35476661929262	6.6032783811947	6.59189651336778	6.7041921293708	6.73523279484932	6.57803010572925	6.61133965600319	6.68374145244464	6.36415410371842	6.68355154093908	6.72662832887049	5.98422271503106
ADORA1	6.67987119975951	6.76362582287876	6.64834021617065	6.57615915228929	6.61061948993636	6.36250271489226	6.48245750587728	6.91185559020464	5.8822232143144	5.51594097999525	6.5478055913349	6.41943740591703	6.32494966850525	5.78581680272906	6.30314215134547	4.5111180242101	5.53092083172375	5.7630549272223	5.06802715358023	5.46003482011879	6.26785694005208	5.09620218393453	5.68704578918029	5.65418212741596	4.75915729036211	5.27994453373223	7.32024436404016	5.81368243616552	6.28268795054218	4.97150712437857	5.27380978992425	6.1930120473787	6.13894857634844	4.80054016397209	3.97017257014741	3.69616487780234	6.47097654206372	6.76842913212466	7.04829584873254	7.57062231260914	7.34639024258318	7.56909283547708	6.60578541156003	6.59231515319358	7.15608396153569	6.48857442792086	7.11433737965417	6.76206344324099	4.04617840004327
ADORA2A	5.38783046900474	5.50452367700592	5.32332586477359	5.52221117279821	5.28918546291126	5.23820679227363	5.61057812072426	5.71123406747278	6.60249053342415	5.94708668156625	7.68676362968623	6.43434477369763	5.95918722668765	5.43825481459448	5.17838381272293	5.33222689172972	5.79329566450612	5.60318797558621	6.25104915256754	5.20077351964224	5.73559816100362	5.76035102136606	8.06409117557059	8.66871602972485	5.42422925062714	8.33362200503326	6.2742204836873	10.8584795365374	10.61394021203	10.1772423697404	9.5101766735908	10.8092744361978	5.56136328964203	5.97428159108883	5.13150005574613	4.64397129125109	6.2428651645963	6.17113774004998	6.16661260281227	6.32908838442373	6.32840338530503	6.27763995820868	6.0015300812122	5.7525306002472	6.13519017498434	5.97850507261437	5.95770106037134	6.10618329633159	5.17926922060347
ADRA1A	4.83314606897895	4.83701581042761	4.75385310893266	4.71303976283754	4.83202094665511	4.97473348610987	5.06333264147656	5.11256901555442	9.30664767140348	4.32175659983226	3.94662037591785	4.61269909274416	5.96263570542771	5.36210470207619	4.80218279635853	5.7640914319843	5.07107696776578	5.4119622117122	5.39983770753032	6.32975608585697	4.74080914230749	5.15402786095612	5.19573953393533	5.3048980771952	6.08739590338821	4.11318996943338	5.32151394494655	4.17885010817016	4.18518204605466	4.76354323098642	4.01778364636181	4.43899348026622	3.88694730236192	5.24656739076437	4.80886382327959	5.9408099949644	4.50639742410659	4.36456303645341	4.65148754872684	4.05688247710017	4.37805340913783	4.20771168318563	4.4506453683034	4.68592666553318	4.72166215728571	3.98939376516469	4.8354905783838	5.43380983952007	5.11948185959201
ADRA2A	7.18457437936566	7.09511925744569	6.92611401391475	7.35550683077034	7.28959835445173	7.01603411977652	6.95091782075067	7.08696773973419	5.29492642524527	5.60866887547862	6.46059421190333	7.99295082654877	8.85482433279437	5.24344881958328	7.10704043231445	6.53456868201466	6.14278121514622	6.83735883929718	6.27949656535562	6.8462533116557	5.05157033990523	6.00123950757551	5.60314666167118	6.2645025056205	5.32829244426681	6.18669138524456	5.03170401724209	3.96060444484828	3.79978656499442	3.74967610230935	4.33369912239303	3.76138337835958	7.05761933552749	5.42690525874585	4.70930732067624	6.38986696502366	6.25932264790208	5.95062010628265	6.68071660669171	5.5665162559762	5.83160321891214	5.80136211661015	5.76417898822089	5.94840920186371	6.21601858393735	5.62496797391885	5.35621331301852	6.97028845108141	7.13938495989135
ADSS	7.58937746687823	7.56566770571368	7.57780927027251	7.56091545404796	7.72489263769602	7.54499829138049	7.5218658517177	7.41165987735093	7.58699242667855	7.64647201905058	7.29709961477152	7.32006802825347	7.33209291909726	7.90632258741638	7.62925099833807	8.03911620399098	7.79361606237121	7.68065244511305	7.46667727597795	7.35139027066807	7.62614349301402	7.68428012297967	7.53035821648597	7.20787188465102	7.84764472554565	7.57013762564897	8.21168254508458	6.9342068612497	7.1291897981021	7.08831913513397	7.26035691780232	7.22358385846966	7.87253530113859	7.78707491002248	7.68656741498375	7.42755137491802	8.31283558788584	7.67335043390277	7.62917901086729	8.14712606983651	7.71734549634242	7.96909987399085	7.64312805085298	7.60885618032903	8.17320182044681	7.51831921211237	8.27077235325156	8.04018888253116	7.82358793803981
AGA	6.04924078186467	5.88645584987459	5.99218765041968	5.76549094763346	6.16511065406499	5.88479761387183	5.89064799591041	6.62773552245046	5.9322735363949	6.39665633898538	5.71891362742704	5.74010462376822	5.95711468890703	6.16839899520142	6.12553827185692	6.22138374685434	6.45635619163589	6.4399850976482	6.44698331980786	6.11563602439856	6.63417305876068	6.30713777104255	6.39738044710489	6.58502107184784	6.43799225119251	6.21227461159677	7.58153861268681	6.41312588833102	6.5161305941215	6.16293363905139	6.26887075442979	6.58429262311263	6.91216305509634	6.70324237552198	6.47374493640582	7.27333271642064	7.07740760118017	6.17446488394699	6.81175466976011	6.00656102409639	6.5879508180459	6.76892621370107	6.15991064972311	6.05848377281656	6.12569203972044	6.09535478622257	7.77940858007401	7.28518682660211	6.36188157924183
AGER	11.0722549299297	11.095803196988	11.0697614766278	11.1563738705187	10.9832003368345	10.9882664628784	11.4400876540755	10.6465943306773	11.4478088713149	11.8781955069561	12.0003551359868	12.3611709492398	12.4315127190703	11.6783407171013	11.2396470091413	11.9370793815626	11.9674900100849	12.2561245488256	11.6764017315343	12.17800512291	11.7638190866252	11.8762449301686	11.7853271161077	11.3053714907646	11.6629362467104	11.2872329993305	11.9280600504029	11.5635689128752	11.4206287025586	11.7985280492375	11.4876870115058	11.538948615872	11.6437664914106	12.2023068417174	11.8919477773955	12.7857158010656	11.9086332155546	11.7754384375222	11.8265703485926	11.8503254025168	11.6140961099911	11.7384171528723	11.8488402304981	11.6589638127361	11.8525566330364	11.8117934817387	11.9373689217654	12.0531664735054	12.2261810024805
AHI1	7.37814024193299	7.67236194581478	7.46126634769943	7.93396322012908	7.33661615869466	7.507137849794	7.59542615065423	8.28219686260961	8.53149816848747	7.20518051916203	7.38858101917892	7.65100020056037	7.63771012220702	7.6229196307826	7.43537482080509	8.18168498468117	7.83726305380762	7.77897364546591	8.43388290310573	8.06843143351776	7.77412406778746	8.33970632464188	7.87115386049944	8.29933764582504	7.60877974763601	7.53771929651036	7.28935293603823	7.51408453757396	7.10034288875381	7.60279987763634	7.4561267538228	7.58189161295598	7.51698263913168	7.91399947828206	8.54014371055608	7.49125677751199	7.39264148117278	7.64826490262262	7.59583935840649	7.64140808192762	7.42954673791237	7.42560064537633	7.66249403571919	7.54249469720491	7.96526475133189	7.49468164875354	7.2856850524675	7.4598085457135	8.281178475668
AKR1A1	9.53580399172865	9.54520632252709	9.53580768403937	9.49947514529394	9.57288184176899	9.53497962301741	9.46755880833268	9.42919244573531	9.38497164776926	9.09347482093466	9.3450458362078	9.34975774385959	9.56003651218526	9.30025857529958	9.47632874286622	9.26630712988753	9.35266248600547	9.1471070117889	9.35777841649336	9.17284396521211	9.61706298983372	9.41250334844515	9.67971863579213	9.52145012169687	9.21012250246589	9.33189763505129	10.1087831473934	9.61151526376529	9.58897525029368	9.34083713777908	9.44429830500266	9.60451167188965	9.85668913548959	9.34993966752675	9.00316424746546	9.61943307608941	10.2060443265048	9.26064678828825	9.6834819462118	9.83681036108656	9.57039746790785	9.83562193876338	9.36451724254625	9.49430402873488	9.68054606287827	9.36993380287052	10.1255301059209	10.0660847021938	9.1061640198058
AKT1	4.24909759822645	4.27704999229493	4.23282752674658	4.17168486061335	4.14457052991521	4.18862655984903	4.109065093855	4.33443273647284	3.72977445016517	3.53534367867943	3.21483648204956	3.2781107440676	3.51341161096019	3.49917218892618	4.14384615648984	3.16562702625395	2.93039177051402	3.50956888337731	2.79354662771951	3.26703919347873	3.71791738267274	3.26084405524085	3.70992683164801	3.18490003248385	3.28312905049355	3.28375960660788	4.09559369829205	3.76260673371527	4.04834097909158	3.29933032249371	3.58970283074367	3.8810836261785	3.39743732609393	2.92418637941931	2.55825072472156	3.00085217342663	4.14045186248594	3.55875233470697	3.83372865222974	4.04323015312875	3.50321043976197	3.81640808532109	3.39550734197001	3.78028746129969	3.53291094984995	3.26793144045529	3.67247715119351	3.52405553173045	2.36929513730819
ALDH1A1	8.30230172625754	8.49242862941055	8.24767408289949	8.4945425329823	8.35664829972247	8.18828239573183	8.35072161810002	10.0411943497369	7.05550235386515	7.97940541872279	7.04257013648237	7.77067069613026	9.02302161092946	7.92926104894345	8.06951572139907	5.4713238778677	7.82832326188934	7.81718779407851	6.63537474997976	6.19360505686271	8.07784716753764	8.17083819726888	8.03864157923262	5.9431549121669	7.84303858522815	7.92217626820947	9.66693931861733	9.15322399919644	8.66222190476511	9.00215193095194	6.06991873418493	9.36072491494518	10.56337261399	9.80417251968533	8.68835822082279	7.8557605903499	8.96485866319095	8.97318547158905	9.50765573785417	8.27029370354804	8.72095274897491	8.77248145543697	8.59169641847203	8.65960465311455	8.93611139287556	8.39121630677994	9.16388270739663	9.43092374381641	6.72387578567925
ALDH1A2	2.38390533592763	2.29452518162971	2.45058607577078	2.20328658245756	2.45518303778227	2.5859684630707	2.28728763831644	2.50037203994005	8.00447989026332	1.95249585369271	1.53943321921769	1.54854064600045	2.11565464636274	2.28695464937137	3.12544148275021	2.28593176955049	1.91461756261457	1.7341412036002	1.47884187427657	1.7637492451991	1.71329018165669	1.45920156162228	2.34831969452559	1.37988196548135	2.06197240107551	2.4912360347364	1.71414022291426	1.80994657889011	1.92728879339193	1.72036094564831	1.83830315140776	1.81399339261242	2.01510951905913	1.47366484673887	1.49242708553402	1.47825772164131	3.1006944017646	1.48473609075947	1.42545399429783	1.63503670594158	1.43547321471834	1.40243772913309	1.53099005987926	1.8175269785948	1.5520750444457	1.93662714071143	1.70915857417219	1.73012539273329	1.70854099340183
ALDH3B1	4.17168139433626	4.15359094548133	4.12467350190333	4.12216626018144	4.1686446510884	4.16277466622554	4.20209950225618	3.71864504630567	4.44292145809134	4.73444556513039	4.39251504789382	4.68884537804333	4.67368095528624	4.58046677827987	4.31443255876247	4.39414765673156	4.8926421300721	4.62048554276878	4.51277685177205	4.30691363717748	4.7876950056065	4.71586323078305	4.94333624263849	4.87167481082091	4.58432963245718	4.53867684928875	5.30053937782094	4.54546528029205	4.62587619641317	4.7237770279658	4.43098515482082	4.64028041975075	4.87370157014938	4.36178308074775	4.53977514811059	4.38003101288753	5.6316216578692	5.00148326935147	5.27934696691918	5.17354909509202	4.86368084846264	5.30496966276656	4.46102475632727	4.47416755218705	4.64894318472629	4.83388362876586	5.44428450205562	5.51967617005609	4.96757065279496
ALK	6.08603023952623	6.0293092822813	6.06636204174637	5.84307689854643	6.14955727411	6.04630895873506	6.06075736593046	6.83296667509357	4.90506302345961	5.63694329385087	5.38513444603391	5.48000534913201	5.93643531819381	6.33950562139826	6.19785698183313	6.81552171259145	6.94490541123865	7.06342976836958	7.81839236537937	6.86373055241483	6.87754299469869	7.70686893596599	7.48599494679161	7.75648802811862	8.32365107383725	7.17155894898805	7.30994013128627	6.10487882048612	5.99283374408981	5.94557885499175	7.15238961435219	6.22599238472109	6.390155958495	6.23643373650347	4.80597479984266	5.84667318375888	5.73729242198815	6.39512206313107	6.07992230537988	6.24426166579384	6.23767993760718	6.14078491887708	7.09230185424733	6.03808541033865	6.6999147398662	7.35929203803214	5.96552274810143	7.19473925228239	7.38954199058365
ALS2CL	5.57022955344107	5.62000657071227	5.55966953112184	5.52067778052087	5.50938999567012	5.48039177911596	5.74383359726052	5.6021154147678	5.95048116423139	5.27175908212274	5.22162425617537	5.40679339428265	5.30271103604236	4.91337583273814	5.42252865832935	5.25410613183457	5.43319737718928	5.63530197407676	5.22070979798993	5.01407161647665	5.13177164249785	5.20185370878014	5.55456474683041	4.48221874007596	5.07236111050848	5.34183449845813	5.47626947567304	5.02994467896189	5.07339252408891	5.28338686881513	5.12814737960309	5.19782946006414	5.31328150820219	4.99978150738546	4.67846537020126	5.13165587124186	5.61898477075472	5.39897060218629	5.61365032877739	5.3622615988309	5.37185651970571	5.55908607761947	5.25479420892141	5.07863436488289	5.2817486160052	5.39461880515681	5.69157421951833	5.67376140894974	5.3103392877244
AMACR	6.04272075774315	6.10830602884565	6.07325975139575	6.0558186692962	6.00688634964484	5.95720540434331	5.9944866178959	6.31607065752639	5.67225163105911	6.32098872837961	6.09226439371154	6.30332757555744	6.30056909880207	6.30306762956885	5.98769876567707	6.41583864274954	6.09231672761844	6.18162945253891	6.71172763790595	6.12677274277067	6.4362338669436	6.09724485644928	6.52934391983341	6.29847822757563	6.88870571166168	6.19721541450264	5.94079722198052	5.52129565181145	5.50006981298598	5.5955460597103	5.84921846589589	5.56679672614782	6.59975744212511	6.38991364634696	5.94395880441555	5.89835368739351	7.29745017975789	6.17291321405411	6.72182924941028	6.5039573687922	6.58691379523046	6.3128162969002	6.40801446120885	6.28267554494175	6.65094791773716	6.05155927142953	6.29275754275936	6.31075369777587	6.14363871437575
AMBRA1	8.59100169641602	8.72613876548981	8.71746529548979	8.66652445647161	8.70877325840483	8.49734970984058	8.57584506053355	9.5901672606712	8.57152870062246	8.51696793317034	8.58868453314145	8.69197093825542	8.74848720179296	8.17016529195005	8.63674435707455	7.70553414189915	8.47026589254182	8.18208460051526	7.84388447207726	7.74793441995728	8.72958504264016	7.8737498603066	8.60083866030513	8.43940310775715	7.86760306814273	8.45821357838081	8.55119082370477	9.03139293991416	9.10007832738951	8.72568295203424	8.64163165192911	8.98352585351458	8.77597875682008	7.24076086731291	7.33411652807785	6.71415580286794	8.48093277599591	8.08479136190228	8.65896663832331	8.80860219264718	8.5053612364795	8.5460637428398	8.41696289577798	8.19548913069646	8.28683926962326	8.15139294843388	8.27320537807137	8.39171319998421	7.10351945164828
ANK3	11.5983386375862	11.711751251525	11.5761170632101	11.8100377304963	11.5693677436917	11.4402723861304	11.6446453525834	12.1874195416215	12.609638906079	11.8546894147461	11.8096231435961	11.8469874201156	11.8259444728256	11.6568389473847	11.505779289134	11.2201383361737	11.7595409950238	11.6302710094521	11.2689391326095	11.1262761987305	11.7717775758638	11.3277945414017	11.3408857530134	11.7954730383391	11.2054751608115	11.4825662630196	12.1048211842666	11.5471790850791	11.6968627146896	11.5106704347011	11.3649390666452	11.7535083607992	11.9097058052634	11.328670285929	10.8265302811495	9.01562769330563	12.3674088508193	11.8329353375816	12.0391890180531	12.3506320242546	12.1353123047184	12.3374927445145	11.644247848147	11.3515740009326	11.8581649550907	11.5666773868238	12.2179037793946	12.071896470455	10.6141116833175
ANKK1	15.4087940561352	15.5152637321221	15.4288701026615	15.6453198525288	15.4211456115288	15.6305658410882	15.6508330419533	15.4201696327173	16.1714181301729	14.8589882634133	14.8194329868362	15.053491858709	15.2188445013626	14.8343567266607	15.4764739878201	15.0175759127853	15.2326003113365	15.2696771711424	14.9772121338025	15.0907481549447	15.0995763238288	15.3584825468694	14.8880430771756	15.4471794372231	14.7834333407852	15.071885388485	15.9717453385444	15.4962259647556	15.6959121923992	15.190327091766	15.3769666325653	15.7966203246653	15.4576601817335	15.2303935120268	15.2015245098305	15.562779458223	15.2486587361201	14.9168479715922	15.2583761193705	15.1272270520872	15.0660483988021	15.2632555424937	14.8442634058843	14.7123350608669	15.1009181145863	14.8569429506015	15.6286592669097	15.7513484300027	14.7264160932956
APBA2	8.83871192384183	8.99978937188778	8.87886896817256	8.88123463546259	8.82373491659057	8.70100698002648	8.78588973444594	9.08476521345197	8.23694034874845	8.69847324821614	8.88470862885142	9.29068908748473	8.87051607207506	8.61277842145128	8.57342902599069	7.74267079783694	7.63560622898778	7.56283874790679	7.00099281936521	7.41957870444413	8.07745482284039	7.28975123117645	7.76638500700339	7.32434840427693	7.51647277266494	7.49842914830589	7.87616730322516	6.89241361372498	7.02281855746517	6.64202318293511	7.06773493232798	6.88126152204602	8.31771181335402	6.3276101700392	6.27111796116337	6.12400998698028	7.93653131037264	7.57124570706178	8.15924157056683	8.73204022528641	8.02861316775658	8.10722138382123	7.72256174946261	7.77672109802841	7.93971394121069	7.49812037613259	8.06878595845226	8.18116729795715	7.35172918942584
APC	7.7339198044222	7.79303391361659	7.760892209384	7.78295141952217	7.80764841878119	7.71682087539145	7.89091641924478	8.11564464592469	7.64512678231385	8.3275526281296	8.76980210814438	8.81457759088933	9.08509507805357	8.0174215556557	7.98171878115405	8.48699453753092	8.51839800715703	8.68026069510285	8.14453203335809	8.23747951493323	8.67080340818089	8.45807191292043	8.3270472319697	7.92237428718625	7.9434096076593	7.9033006782473	8.01761014849988	7.47430953394062	7.50198715207914	7.70289522484513	8.04933106804748	7.62090607630579	8.36387315224458	8.23402389894305	8.45718512114136	8.81377668525162	7.89826877572312	8.05659961558818	7.89264630725799	8.69410079769527	7.92101838635329	8.00884662343489	8.03326184078825	7.99658796252338	8.49677832856906	7.95675692777889	7.96003206030149	7.62691483518494	8.27414379888341
APOA4	3.03125567935876	3.15033307677809	3.04178074572659	3.21201531071397	2.95252530841859	3.03655959532276	3.29023952702807	2.60652592086312	3.7863969392325	3.54197852835014	3.47385062162836	3.59230766463375	3.56720852790603	3.48142334888862	3.07537124881695	3.17101600454027	3.69489588975047	3.64610293716749	3.68889001568955	3.58372108091422	3.71733074103243	3.17663209508748	3.37107255778601	3.09972133224175	2.80882629751864	3.44947072311144	3.35854149835727	3.1942393499749	3.19632906485142	3.67604556384437	3.51781100749747	3.16387999488638	3.11810437297316	3.35464746679889	2.54419226332644	3.94094427270844	3.58681398325669	3.56841632710662	3.25016481791686	3.20914094853968	3.23931699975487	3.30277128790423	3.47398626078668	3.40759279991801	3.24604456984632	3.54971034607319	3.67296514942165	3.78040903654797	3.72873916969569
APOD	7.97671105689933	8.01471691423593	8.04345166011334	7.97924521364423	7.89325771381643	7.92089066422202	7.92908267814178	8.80560426652929	5.20043465041023	7.46835873589967	6.83527436307553	6.80914618670374	7.42216598783405	7.77312268286787	8.07880106859102	7.7858848426304	8.56609654530716	8.29728872126241	8.41416283399953	7.99262748504115	8.44761083426401	8.55758638609681	8.66157670797966	7.95968458961388	8.4212572434586	7.80762446794136	10.5178261103872	8.64522839039803	8.81730713071177	8.13436792777219	7.64077630831483	8.87873894337427	8.7463719727161	9.14048805492049	7.83377577015455	7.39741565229633	9.88476552567479	8.89102423542353	9.14757182507045	8.24684513994968	9.14553403805011	9.52726715903957	8.60449099644503	8.24162348073968	8.85215520161499	8.40395838605541	10.8556561508069	10.4069178108097	8.45669175634387
APOE	12.3545597305223	12.2186180492465	12.6082347113495	12.0458878615814	12.6304737541079	12.6915096302365	12.290100970268	14.0039387811033	12.0786397509318	12.7109041930981	11.257799936606	12.0289565399456	13.1346522813806	12.6623466101479	13.1138133429501	13.9492974107326	13.9195871942762	14.0731413353999	14.4351960980321	14.254343527446	14.0613912674175	14.4465657674653	14.5145765294958	14.9909563209848	13.5301787614967	13.6813227643473	15.2810062706483	14.0351738330479	14.3603162463715	14.0128219341803	14.3071420233158	14.2401887901683	12.6544520325054	14.3644422018874	13.1736544481512	14.4849944920097	13.7324004374342	13.5033681772041	14.3175507772094	12.9322830923085	13.4012520557774	13.370816525915	13.475238197454	13.5239840889767	13.0823006785167	13.3294263768145	13.7787641365985	14.3859137456282	14.1228059038265
APOL2	10.1804218714075	10.3557098610371	10.1055443494609	10.3715604751399	10.0286644074555	9.88048689506533	10.218485496718	10.8602909411242	10.7071183329286	9.52588074744842	10.1517606430221	10.3257931472574	10.3393703132067	10.0450562887049	9.8316295921383	9.9154856484152	10.4197728393908	9.8563192524236	9.26442388881756	9.71347528257233	10.5321607246373	10.0663945639837	9.56790183788601	9.49022195913937	10.3731867371557	9.13631122515275	10.0714516067153	8.44997190341843	8.45118898843459	8.30419846247302	8.22868543183378	8.6409476659869	10.54226687074	9.97898905504513	9.60381757927265	9.19736339305494	11.1460330016187	10.1032279731808	10.3894289578799	11.6114509954484	10.2303656955027	10.6646749396839	9.95526485219746	10.239743601522	10.8114915433187	10.1992906709656	10.1970267718031	10.2766806646079	9.2802054159808
APOL4	4.55665393171364	4.62696122380051	4.40525684989497	4.52408718818916	4.36302216459646	4.06677873685089	4.78884819003579	4.24691466644665	3.94538434111551	3.44052633486812	3.78648274576055	3.98138236301938	3.69198887999552	3.6969996537346	4.03662702128143	3.46212641982739	3.57358545367903	4.03543781623871	2.89332708551759	3.50647057976143	4.18910001917448	3.23848463977494	3.36761822845462	3.19676822091367	3.83727397462908	2.38149014504247	4.20905590303527	2.94354825565286	2.9060884867796	2.81968862800407	2.48681509844568	2.98616980734119	3.95672789422629	2.91718563619307	2.38306815066728	4.02347895657762	4.90623068550063	3.99970922421291	4.2316714709347	5.00652319817762	3.90300976195342	4.62875613161483	3.93790154925795	3.96474324812984	4.50536892427448	4.42470017851105	4.3696129697933	4.37150219701835	4.11092265793518
AQP4	8.43783335125338	8.34824993867873	8.58551917032994	7.97090773288445	8.65758466490838	8.65067592613861	8.42128380051783	10.4234968766863	7.5761027643447	8.33719800941959	6.82738985347383	7.69499111148585	9.21696918295907	7.65380388848307	9.13275952116106	9.85075575119431	9.74904938718894	10.1056190066387	9.95512474733775	10.2292804853402	9.49414383926303	10.0646518431026	10.3845022106954	10.1974841913473	9.28124889500361	9.02541250909012	10.7939421654218	9.18813480656483	9.68060821946991	8.82966103631295	9.84898541687692	9.2444597014864	8.20829186916778	9.93688976880124	9.39486767729252	11.497756292501	8.69053562913852	8.72812916142167	9.57862302117518	8.54658240346625	8.61239188500215	8.51478992693764	8.89701965656936	8.83691901436449	8.7275618182612	8.60763164645742	9.16298046343424	9.56448675632947	10.3252424637313
ARC	5.19441572879577	5.27897282733448	4.9945910942833	5.36098626025668	5.04106322264433	4.96267911808268	5.10592264042132	5.05632138338695	4.2967620233436	5.59831408260819	5.8211127274599	5.74372732983656	5.58992826950348	5.18531064029257	4.70120727483865	4.03507157970642	4.37766583429163	4.60595485263605	4.39862802878467	4.34049310363055	4.61767412318884	4.75227623833263	4.78368493998811	4.44939577524917	3.77771024828267	4.69715732399641	4.06169159472028	4.72235185804659	4.52383261531878	4.4035703335131	4.24615516300311	4.62314796895738	4.66965121716054	3.58532790577994	3.92544438601083	3.60819370176154	4.36888514642621	4.07190135563945	4.63251119934674	4.5553482420125	4.0778597309882	4.26031526832279	3.91499980793297	3.84480465208674	4.24554210063576	4.14764308124704	4.49788306944949	4.84144365036215	4.23664455355708
ARHGAP1	11.0988960550352	11.1040127727677	11.1374512974761	11.0338319478698	11.2046965662681	11.0732962105581	11.0929019318447	11.8779975822179	11.8746397642315	10.7434482419345	10.9102350010364	11.2875435661228	11.5077614645864	10.529752305993	11.1216637663542	10.4242709275952	11.1298859308383	10.94593518592	10.8517768869773	10.7347954795091	11.1607536430746	11.0017927270905	11.0279742209168	11.3666724693859	10.62460781489	10.6403302608308	12.252822900532	11.1150143639888	11.4374930181732	10.6266008300013	10.9794134399265	11.4599273876404	11.5387122639336	10.6206319626067	10.2171385082446	10.4412257694364	11.2610483573721	10.8663811565275	11.3699442676698	10.8396542415032	11.2519911406512	11.4141923261998	10.8509732209528	10.6553111721294	10.761094047073	10.8406750809833	11.9941043518268	11.8999146635767	10.0401521830203
ARHGAP18	3.97464009363105	3.85088715083358	4.17076784711784	3.81274886590089	4.37281543918249	4.32202030530804	3.88323634308317	3.90107637671732	5.29322553356834	5.23899238951297	3.98092645339766	3.94716910943163	4.33411567825943	5.55508675005375	4.9929940959783	5.6707048710605	5.87417132442007	5.08967348130907	5.03745700208294	5.13461502241207	4.60533219023941	5.05049550220876	6.04562004333337	5.76534857011461	6.06211902951319	5.36185826417694	4.99523802787704	4.50348408588687	4.13771406890314	4.4084981896292	4.85408087892503	4.10116737199133	5.1701113622507	4.25453948752055	5.93669688445706	7.06359478802981	5.65102607549465	6.28142717721614	7.26436729749226	5.28017547465963	6.48598301810792	6.33069678402014	6.13060260050341	6.38837311026085	5.9442092182462	6.05230942668537	4.79441687646174	5.20550332066691	5.16427243865068
ARHGEF11	6.24361994945333	6.33920081819726	6.17516514811733	6.3059408132662	6.18080681936893	6.10177780582318	6.14850686954768	7.14974545783732	6.36715506189543	5.55286608096791	6.17272486784167	6.13988308892496	5.93911830087986	5.67713003235291	5.89025063321024	5.09127134100944	5.20711234299704	5.43180703930995	5.4072458558166	5.04359271996812	5.66907009941306	5.39637425804431	5.74949028908063	5.52512561010617	6.17839784319839	5.20358265603513	5.45407319338115	5.25329265681935	5.19069282357198	4.8430032983	4.92758581589846	5.09597613950033	5.81072726797327	4.56033578569898	3.73876031044526	3.89432600918375	6.2097110291826	6.32361091976953	6.70363032476527	6.70223898365157	6.67491313812597	6.56266331898681	6.46195990516827	6.35113968502898	6.51062031794935	6.47728801407544	5.39222543939805	5.65257062236105	4.90653668981652
ARVCF	5.62439091823966	5.66232337891501	5.69082044777057	5.62557278505521	5.71889742910254	5.72592940812732	6.16218221165638	6.93193238157724	4.96201417482273	4.76559721799379	5.0394685016251	5.34346830144629	5.65294684659387	5.26426718360607	5.88346887337861	5.6745107423426	5.94314590851512	5.86015504488623	5.34235289517991	5.36665357964166	5.84446477814201	5.29949700857221	4.94014990497989	5.89985432157468	5.77927935548346	5.122782375612	5.54494481211972	5.37214023084086	5.29382889830108	4.80282735905379	5.60321212760926	4.91309810139798	5.05943554854507	4.78240450184453	6.48215656669166	7.48903813457869	5.0173350541883	6.01434108112785	5.56127787937594	5.89401914273374	6.27494671447094	5.57404292157882	6.37557962637075	6.24335372707848	5.83624189287428	6.76421852879654	5.01005896874868	5.28700581209226	6.23994165922607
ASAH1	7.21737487679207	7.23702098692085	7.22012858256319	7.13141108123319	7.22866220895993	7.21454987926738	7.16124311071126	8.28445375552538	7.3513275517056	7.92913118680811	7.62658008566343	7.50060194474355	7.79825405710397	7.76803637866846	7.47419802881594	7.87351202352073	7.80903346989918	7.83393314966622	7.7064456090397	7.66735532790646	7.54614553109766	7.65667486249716	7.93927787374576	7.52517901529138	7.55845871670776	7.31112340477034	8.11292618075998	7.47715020844757	7.54028363350716	7.40915081683544	7.47052985083223	7.53770704944706	7.37898878933813	7.96198993830338	8.05791402617415	8.16723863909891	8.22305419986547	7.97661319472491	7.78148483233295	7.92001190456141	7.95424909057866	8.02972750179532	8.05034549803469	7.70095721619234	8.31258092311101	7.77634286161376	8.10464962759232	8.07294607801234	7.87897291278055
ASTN2	9.73879838782933	9.7686291777098	9.63584830846251	9.92496778368991	9.661249272303	9.59206741013972	9.69773585880721	10.2507981504926	7.14439617886636	8.96087631371158	7.80464131985078	7.97933235120367	8.71977256783083	10.3001410543142	9.58787068178602	9.06097343572749	9.48045525234776	9.17029479788955	8.81179552044808	9.07895039185792	9.39546712197438	9.77075116684549	9.74675293322273	9.57355805843157	9.50954237783263	8.92715479410171	10.2788142134555	9.64763514104853	9.55294023973131	9.42645690022988	9.05968754628962	9.92646089415832	9.65431882922376	10.4368306323761	9.87467601943917	10.7329185563925	10.8817771451179	10.598306599044	11.1930943863517	11.1079971642841	10.8953225109853	10.879336404168	10.6329162105053	10.3030331648151	11.0460718501186	10.4862711161745	10.6237150322988	10.4713230631339	9.72913528789437
ATF4	13.2523149891391	13.353732834719	13.148857725825	13.3977754150229	13.106660598096	13.080806123765	13.2496640563366	13.6973260439567	12.8749089893202	12.844113716623	13.1417488844195	12.8469629214213	12.8075342927925	13.1299365390102	13.0841703678725	12.2304993041066	12.5656387558571	12.4901888613052	12.3075996572386	12.4314071989636	12.8409212715952	12.8394149306439	12.8117440680033	12.9462975170799	12.8396573386749	12.5871259134715	13.6573646113665	12.6057838895218	12.7382952971138	12.2420594769605	12.3252108581536	12.8218401829971	13.2820872863889	12.8735164088078	12.4508467229758	12.522128993439	13.7377607225387	13.1694993043469	13.2307722911194	13.9014918480596	13.4803821505668	13.7857681684064	13.1353018716331	13.0810535619085	13.4755530473702	13.0729348071221	13.7152499328163	13.5797087110158	12.1566760028565
ATM	7.14862476715029	7.2331406529388	7.17251736114713	7.33062341887472	7.16308907892033	7.11280331012531	7.20362865218898	7.64197718157104	7.85434925362847	7.35583798514202	7.25387056012549	7.53906549318267	7.75207209246426	7.32794250240378	7.32161657507972	7.81248077522845	7.66309403694234	7.53549703019902	7.82801899700277	7.78029364987225	7.57376706788928	8.22262437145091	8.01538212013375	8.13371408746799	7.82742083602397	7.74741904478067	8.62103665586875	7.80390138694995	7.63385280280829	7.79543410946486	7.77198915580124	7.89599437001107	8.00373606171487	8.27396513644331	8.49182081118256	8.37965877335287	8.14847814205549	7.59260604491139	7.94610432333048	7.56925000245322	7.79012242434155	7.83127997766583	7.61872879601675	7.54477028663421	7.9668843678899	7.37238140559573	8.56070314269819	8.50536830437004	7.94492393817416
ATP2A2	8.62548637945053	8.76588134458786	8.62270872802459	8.88234909005759	8.52388269563981	8.51694721533378	8.7110371664898	8.30623631853094	8.95874501999508	9.25352841141085	9.40417008210437	9.20122288614376	9.02931312149008	8.8807937920291	8.48897483995265	8.40661316528781	8.4472384646038	8.40654393547937	8.58770506882201	8.37711263113039	8.71231520580177	8.58552223509956	8.79314997566932	8.33799034441711	8.38578578075076	8.52129568111492	8.50223052751822	8.65872205716681	8.71843100364171	8.81410214244108	8.49470184682416	8.93571301657635	9.07983777972075	8.66223129106083	8.13049069693793	7.71995951004639	8.78502145692225	9.41324904929928	8.96258480381181	9.49734471732552	9.70338637731642	9.5328590722581	9.47816689157332	9.2030094189804	9.83519067942011	8.99583547196029	8.78467075706656	8.55325496451892	7.99904540402516
ATXN2	10.6082160109825	10.6710559681016	10.625330948112	10.7617635071802	10.6399898801495	10.6296762480443	10.6221827454029	11.0122594113748	11.0397041643868	10.5192515918934	10.7654387336577	11.1088325912394	11.2808951137401	10.715004038185	10.6370872465065	10.5757346590644	11.1242185515475	10.9020727184897	10.8630961672082	10.8628569899159	11.0537868909916	11.1595601117263	10.9228934217671	11.2025652200473	10.7729340093837	10.6265131650766	11.1114414645559	10.5862449976604	10.581560422724	10.611479825536	10.4746302885225	10.7756098656063	11.3556047619903	10.9878925334187	10.9090504874494	11.1995078100937	11.4420735255891	10.922535010097	11.2354933072197	11.5454454675347	10.9991415097878	11.255670688659	10.8868075339404	10.7570277837802	10.938357611104	10.7305352691935	11.3919163518454	11.5937256346551	10.3679307523135
AUTS2	9.32977696625685	9.43936638095594	9.5093154514305	9.53822010974023	9.48534878161448	9.49162028074625	9.44186881540996	10.1598672882319	11.3997776970832	9.97594384795556	9.2718709129427	9.14492555023297	10.0770446360582	9.54415798836876	9.61665783680158	10.8632035190503	11.1525846789494	10.8322395206815	10.4257717269862	10.980560870147	11.025950726633	10.6429351824551	10.6661302658565	11.1472551696663	10.3158805462936	10.1430068608161	10.1794574648698	10.8365019853742	10.7810990380057	10.8800917071588	10.6831854459085	10.7374106890849	9.28091572147701	9.87487366750131	9.57251709732271	10.7564285566085	10.4099351179463	10.8341994668101	10.5805928736453	10.5844377079682	10.7273526301332	10.7316287107756	10.8506016306874	10.6728023493162	10.5609530831677	10.6139531149528	10.0611757591013	10.2356729057605	10.5390828730105
AVP	4.95795621097818	5.07583694578574	5.06155071836574	5.11300446845497	5.06979582523917	4.95495096432245	5.16124248305226	5.96143351772976	4.7499545550685	4.76830627742171	4.97286416471521	5.1983652088987	4.86615333283506	5.46582562311781	5.62057750724916	5.05729775383655	5.30091615710531	5.10301876496377	4.75239572993862	5.59481421745616	5.34847666708435	5.49311552159616	5.53161484654758	6.75945504736495	6.41584899993389	4.78708494405961	5.56555249174393	4.84903238806653	5.01806267631242	4.87348099614294	5.08233717456075	4.81305312027714	5.24228154346941	4.61502566322103	4.9351112821807	9.5628072717308	5.50645990480985	5.01135123673033	5.26248658045498	5.51282254854357	5.23452441393104	5.41404780693522	5.31274828735677	5.12382145429183	5.11854470027625	5.24895618188696	5.20871200726357	5.63878691912924	10.3385572126679
AVPR1A	2.25839709914801	1.92779053067465	2.17852776543955	2.16153208906248	2.3972692693267	2.33576402373759	1.90696346881445	1.35087815169407	1.58249529311805	1.94026097899985	2.32135582864942	2.97009520200186	3.93687949298824	2.08781996383958	2.18539162655506	1.77839369227007	1.84699741583979	2.24705402863267	3.84259557053344	2.80524502400513	2.01708003545056	3.48196185618106	2.02086558014639	2.60421529955197	2.37726885195268	2.42848048285348	1.53945329458849	1.5111963874743	1.51941789625395	1.67165936905752	1.87490926830807	1.5224756031172	1.85965991187891	1.52944859293481	1.96725309762091	2.13655889865983	1.59198725212314	1.65757579511378	1.61804675161253	1.56082542349127	1.39757275530931	1.79438159243537	2.00273410333862	1.57466249973615	1.8876130594397	2.1721168508126	1.78199218839762	1.9378148487802	2.87921637704006
B3GAT1	11.8868858644343	11.8883800171066	11.9550487519676	11.7668795003519	12.0267999043505	11.891501894717	11.8286403107801	12.7436135490677	12.2881516513127	12.2357308264815	12.5413730421399	12.5645212599521	12.5821550931737	11.375030057289	12.0507860283812	11.2128522844015	11.7849087521996	11.507241820175	10.7512608131444	11.1736282324695	12.0815496095222	11.2002116553507	10.9402492268668	11.0020836998804	10.170244050038	11.1299135311028	12.3791717697613	10.9251926912718	11.3220845664016	10.5860818517712	10.9658858335325	11.263423231747	11.8614283065393	10.6555671625907	9.03836114293114	8.92395187683776	11.4997744667418	10.876007791905	11.1107428195635	10.930167379984	11.2378587897198	11.4624912982186	10.586090512747	10.4008978110105	10.7412069003813	10.5062953627357	12.0748468911333	11.8985473536603	9.6033287892964
B3GAT2	7.27301211109718	7.15188387980998	7.27821418386699	7.16211649150973	7.77147716795187	7.5712273890372	7.29513268301469	7.10265150295725	7.19024292077263	7.1951404500593	11.2627313209809	12.1433179959484	12.1214980100081	8.56451233265284	7.77416604773431	9.21367446738404	8.41335900178801	7.93105008563014	9.58736185007548	8.94474134351516	7.45324149916225	10.3868471312119	9.31073181022334	9.37148177113054	9.15938661518915	9.14503478079777	8.52966476010661	8.08394071439154	7.79090233731976	8.24984655998884	7.92426118829301	8.01403475522577	10.8218444968804	9.00249824039115	9.96689109618976	11.0553896723709	8.21112849170808	8.80560087971484	9.77896899888584	7.68281217942794	8.44650028969523	8.3362266595355	9.10962177092443	9.46319762548655	9.04611942658611	8.7832445731961	8.4037242322603	9.57597055397004	9.57224345720627
B3GNT2	16.4124100112454	16.452508726638	16.404406647166	16.5148913306459	16.4213888800584	16.4377080415964	16.5237203094571	16.123595938249	16.6498055573832	16.3444033316245	16.1651872442929	16.4640893480985	16.6767092799613	16.3342851716198	16.4845596431984	16.4665278691368	16.6328007067737	16.5324562659581	16.465490383584	16.7666594032381	16.4102793556309	16.363981559656	16.4700781124302	16.3990720843916	16.2911691975997	16.2950317307679	16.6777072074505	16.5101760870338	16.6051050823515	16.4801006606122	16.2574397463579	16.7252369823422	16.6061494060115	16.5696565107888	16.3967078543432	16.9244913298435	16.8278300714246	16.378081376396	16.6588938430721	16.5850770391653	16.3545777139547	16.5719603860016	16.3732361406764	16.2589004370976	16.3799605790199	16.2406309235608	16.7369404712498	16.8650534935175	16.1801114538754
BACE1	8.76504421006984	8.77136608775814	8.69377283151014	8.69157953194377	8.76747301675004	8.61104610008442	8.61664198417975	9.14818180975569	8.57898168962369	7.75782716162326	8.15392185475345	8.35400113948103	8.42621645532985	8.3018979793774	8.6587469920486	7.88753491090949	8.1899666567315	7.95776457844195	8.15753683761653	7.9500148172853	8.25924997383704	8.46222912120026	8.65503919563342	8.36529247195175	8.63232713545468	8.1108675028836	10.225667877871	8.22098057284303	8.48429368765169	7.86174488661366	7.98245164369789	8.60578521662381	9.1942656053086	8.84192493415177	7.51273290982897	6.73768494974555	9.8766612741273	8.70713608293352	9.21220049390466	9.08460177359957	9.2039041940805	9.60928152956128	8.7341712543676	8.63668236151073	9.06141239273917	8.668735731748	10.4259244362409	10.1254253955328	7.66785797548522
BAG1	11.5884422447935	11.6041508950889	11.5760810738666	11.5446702552765	11.578417191861	11.5542692866899	11.566799641181	11.618041700908	11.2074281766997	11.0527893882731	11.1754651407909	11.4170654105271	11.7179065750261	11.4945943634719	11.649423383657	11.4580662881203	11.6005270774561	11.5151933340496	11.7838766280899	11.516776140544	11.7965105919773	11.7346991713674	12.3402745540576	11.9463377991186	11.8002605090141	11.9049215272371	12.6369408726962	11.818224729505	11.7754304596959	11.9144860980062	11.9374041719357	11.8959452514525	11.9165254585962	11.6912438889186	11.3042584143397	11.3590433912691	12.6557776387393	11.6599281979712	12.205270894416	11.9946178620447	11.9198960200585	12.2619123974416	11.8266536082646	11.7908583864559	12.1208004107623	11.7223200566444	12.4384069336735	12.5419724392933	11.3327637841838
BCL11A	11.0496529203981	11.294104837403	11.2116632479286	11.392515784757	11.0115467676427	11.038521856911	11.2539464057197	11.2479863825683	11.0179445012124	11.7252969586323	10.6782351495047	11.2627674898074	11.1020693592903	11.5859041877419	11.3229162436907	8.70541281556429	8.20128547313119	8.59326708241397	10.3127016689544	8.97496730947128	8.24186979870574	10.132216439564	10.5260686507349	10.6138279833223	10.7455120078897	10.8305845723661	9.56028840334623	11.1547488809422	11.2018399508923	10.9516390229465	10.7821048678714	11.1849271535752	9.23321921070684	6.2867557445259	9.26705909038606	7.25401373597836	10.6882310264017	7.95043741446403	9.04255904200815	7.19131169755619	8.39654095963417	7.90632234894384	8.69670923676089	9.22794760896569	9.28728998779024	8.61445120462028	7.10323880051095	8.20392636729193	9.02867525956242
BCL2	7.15902410247329	7.28610802707506	7.3634307315125	7.28474156719937	7.34641446003423	7.31471266734917	7.23568889880441	8.55487061883325	5.79287724884422	7.1982930859904	5.65863601903738	5.82753822428524	6.65327288574074	6.96174009628142	7.41109893146486	7.86600017192164	7.68774107080063	7.78298512419134	8.06977731316247	7.80869540742207	7.59851949136565	8.05289781118045	7.92549339851558	8.42350650336738	7.13877806435365	7.21407534813509	8.41416630111136	7.16266501814765	7.38499507702103	6.99544028290283	7.71416647589204	7.26045068724748	6.56165231829911	7.57756037041606	7.82611235403594	8.16537735257294	7.59441945270957	7.74054828515073	7.89710196183628	7.18636636821831	7.8703919645321	7.54352107923099	7.76986579008103	7.80153877804105	7.71631240209468	7.61656542458738	7.34014022035958	7.71412793390991	7.93327787617297
BCL9	7.16109653688418	7.3408664955673	7.26715012379061	7.41229472333699	7.17672976205672	7.27573798976888	7.32094094694489	7.83822582541222	8.60578955220251	7.33545872019631	7.92170397839114	8.41748090707759	8.50386274701716	7.14631250918959	7.31322523471842	8.031882459429	7.93823109827979	7.89866052372027	8.00235047405104	8.08555779029228	7.83611457858494	7.82289564039883	7.19486288747059	7.918714134739	7.08875719073747	7.32963364244588	7.37075695754343	6.29881572410317	6.29944050244457	6.35926730171566	6.92333216496101	6.43568976132565	7.49162219044109	7.56839651968523	7.37395141561227	7.50351375410964	7.82838180483647	6.96171333204219	7.61702419773786	7.62497906362203	7.12386565923486	7.0529093045908	7.02239942633859	7.10903822339327	7.43698323936783	6.78274176682555	7.31628679145466	7.50111406175536	7.31501090918503
BDNF	7.08492148426165	6.92155724657781	7.34767607002269	6.90224003339793	7.64339058718419	7.42600136123792	7.14850031618572	6.81293160571936	10.5433897175341	6.76415797255719	7.79524886404942	9.14128298491199	8.73279395104809	6.76716222165827	7.35107619995825	6.8256207830038	8.02218474929144	7.56364126544528	3.85932267090165	7.49002785618871	7.57698657494743	4.29800348018565	3.95151617203883	3.95622078540397	4.72501642630418	4.62335975713885	2.92037498656225	2.05567888635349	2.08388750000606	2.59114981179303	2.19937375443976	2.11442041300859	8.80137646744876	2.57451656210581	2.23047790100525	3.70975262182955	6.27684036125387	5.63512669188702	6.45029740422377	3.41616025843105	5.21447211997639	4.68667265347812	6.11059793598185	6.02044551744931	4.81604530577565	7.3202959440045	3.34512192110955	4.10755301671868	5.47373040342099
BECN1	9.50850653762189	9.58412556124893	9.53237342212088	9.41939266681444	9.53700284390392	9.41225061129613	9.42898605388663	9.56644097112851	8.76705107639807	9.02439477057068	8.35233419852346	8.4125145172004	8.51149961375642	9.03450267549654	9.42496710051763	8.72226154820507	8.57010971288792	8.54542127983864	8.43790760287166	8.53552191172106	9.17631904525694	8.62425606415734	9.20263531289918	8.50988604089293	8.5768930497288	8.69405691999687	9.5221710552099	9.16223187855723	9.21681861145016	8.74471447059621	8.99755256262117	9.15881886234873	9.34505486761058	8.25579403627034	8.14600981634226	8.56997810382708	9.36399404760382	8.83911443333668	9.29977980774527	8.95052853592806	9.14816522817762	9.26638730557075	9.03242069507485	9.00385402372622	9.3682374226763	8.94310209300083	9.34473562023563	9.31748708244386	8.70790066877322
BHLHE40	7.58235051471439	7.76390145038781	7.41474548422024	7.97609969890877	7.36384611257576	7.36528560955521	7.59281190916283	8.56313971383149	5.3144462509568	7.8075556096348	5.70789760952488	5.43893653267949	6.00059098818529	7.99859273542712	7.07708849355637	7.50562672355833	7.59862746193701	7.40244326573727	6.86506907835329	7.11577041621618	7.59382923470484	6.73240073562592	6.41752137392913	7.27297622313533	6.38597189743174	7.05292398565576	6.76150535828812	7.69962664384193	7.48678189254005	7.51945917748897	7.2444641834652	7.5357550311567	7.15734336763871	7.00600375223706	6.93174795317113	8.07872912768392	6.72126500123987	8.07560163058623	7.34850183561589	7.82066255499346	7.94316952019371	7.76012712386379	7.90267632811419	7.49153959572466	7.8182136213045	7.54898758374832	6.31484043580724	6.57127928013908	6.65166401463542
BID	9.73161519213951	9.91096695163006	9.67763834230513	9.91185880136008	9.61766203630651	9.60941942077394	9.72474771038161	9.62441573828206	7.88107941125295	9.63651169497819	9.46571188941726	8.93258644025828	8.73021023959666	9.99941869111654	9.53984199198754	8.07296065318172	8.32625518651707	7.93798809434943	8.12798827807076	7.98132880196557	8.68167335534766	7.9790368582209	8.84315927832646	8.44004024782511	8.52604229524839	9.1409462986044	8.65140480991074	9.50945012873447	9.40757307648575	9.19653075268609	8.73979760361919	9.20091242281009	10.0645344766043	7.81330651458164	7.84190853267899	8.45500798321291	8.10680879465036	8.03208192548076	9.38697491076148	7.20493365343244	8.75500865583219	8.08293004828763	8.05460981701687	8.66026487364084	8.99035312973225	7.8168509003525	8.02696469437071	8.78301008840611	8.41419371473831
BLOC1S1	10.2511822511858	10.2181514829356	10.2799072468411	10.1511157204921	10.2986013414461	10.3387803370043	10.1618629340115	10.3770816846618	10.457930048478	10.5896140766951	10.1864791767527	10.0396054022361	10.2222947360578	10.2254539821607	10.3563286181295	10.1461857168255	10.319491701782	10.1676407672721	10.3526642721278	10.1700354582569	10.6549617245491	10.0578967332622	10.4851661517446	10.24492783175	9.91579435872586	10.1662411103654	11.0081251722223	10.2893276943921	10.3738461659773	10.2665751773538	9.99175028856347	10.3950265339491	10.7779730975045	10.2407495034117	9.72441206323118	10.7886184380545	11.0109653519123	9.87841252661448	10.5827491924103	10.3102505753948	10.1537555595216	10.4183876602557	9.84210692522848	10.0413104760008	10.2372473921003	9.68349364658271	11.0697762071841	11.1949483897337	9.88449535734444
BLOC1S3	6.78981175567984	6.83191445605657	6.81008725948211	6.79028771142239	6.83329679873049	6.72696305310197	6.71978119462715	6.94316413815018	6.26479996130348	6.58331067042878	6.621742238812	6.72256508266308	6.7286615297593	6.67150601455477	6.75774726705524	6.16598860211609	6.27690478295666	6.59197663751081	6.70144866864376	6.38273776607491	6.65085567745139	6.44862077446301	7.02334586172798	6.57572542494889	6.68562300573861	6.29932092234691	7.07185270501584	6.42598035245009	6.55411553062336	6.18976831494791	6.48250894715791	6.56650568990028	6.89716177868146	5.66517615200908	5.74993841422969	5.4980447181046	6.9860354721825	6.52915293968671	7.06960703325606	7.22465607427081	6.90182416621693	7.09832074274565	6.67899918607512	6.80319305417484	6.78733626689266	6.60490317398281	7.15507506199916	7.15872525997845	6.23640875615034
BRAP	6.6036221994538	6.70567297620252	6.61936866031606	6.70473995865889	6.56489911610428	6.53669795451831	6.66926460119964	6.54940072471342	6.85387673518727	7.06687220486871	7.01943085579829	7.0196216452499	7.01603727165892	6.99081432667987	6.6997543072438	6.89922346506461	6.90251429088421	6.96715064321696	7.03428407953317	6.92375941485613	6.93565690657872	7.03056885911175	7.21434725988171	6.88665572097586	7.07852433330314	6.92122018689823	7.21384176785856	6.72603420784708	6.61552092111426	6.9085292189653	6.81321436895777	6.87905212331671	7.06767262369357	7.02081922121826	6.84266004677262	7.02303830088575	7.343276312515	6.71160788520313	7.12805090155845	7.00058684166172	6.78938009694019	6.98075158745982	6.76944793869198	6.84949479397045	7.21680867408066	6.74027949681536	7.20337846163132	7.15609362437156	6.89910991082232
BRCA1	4.45617523051683	4.53892674795826	4.43080120400816	4.48773343235722	4.34830526168803	4.10190077521583	4.30326521115468	4.95481426716001	3.23060864180108	3.51743277529388	2.84737028236799	3.30438264142663	3.9502641952771	3.83704144812311	4.32367113103322	4.15693221919354	4.10175130949124	4.36861899919884	5.83577558358426	3.99343655801716	4.35162754738948	4.5187345694953	5.57565922999314	5.2324297380301	4.56688389749636	4.04776637431011	6.43911207418817	4.79386038000244	5.14972515656735	4.36699140952472	4.53637966105503	5.07542091256985	4.70975709817306	4.69902082275686	5.44916101147023	5.48424460989941	5.80483565700464	4.6573146973113	5.3944292752472	4.80586541655289	5.18568406419736	5.43062116238969	4.73295738431844	4.84673746615941	4.96231837836293	4.81322655134876	6.2061885914471	6.31465537204882	4.37278187347473
BRD1	8.29669029319554	8.38124923460555	8.37670151707483	8.48428517966336	8.41343132383982	8.38807590177572	8.39434672468085	8.99114695866285	9.24146721343518	8.12212964137051	8.25394178177543	8.70218787212592	8.85396831498234	8.07176422679944	8.32490593608077	8.07452598054005	8.47685711529178	8.27573445193003	8.23586694922949	8.25182640499962	8.30034861682837	8.52657787672937	8.32439449813758	8.67110208069338	8.08281425920742	8.35147418563642	8.70643698772598	8.2644731463584	8.32126632531687	8.07783518443737	8.27695618046458	8.36659178358559	8.67709966829063	8.04005564772408	8.31328211657468	8.5062041846478	8.40704619768907	8.07384760280653	8.51857946103891	8.35719392751459	8.2097579900872	8.37382218624226	8.11124199565032	8.06915120569188	8.25398068294444	8.01024313840868	8.74087743288977	8.85072392026829	8.02732184415173
BTBD9	11.4276974860794	11.4248853631703	11.552356288786	11.3195079995347	11.6285211317746	11.544079309725	11.4371953203382	11.9891143832516	12.9092830973555	11.1464664032151	11.3347991933566	12.004640314749	12.0137819296586	10.8579815649077	11.6145164002677	10.87347011726	11.6009151022866	11.2576713125466	11.3888733144381	11.2414715619329	11.71992864972	10.7830059251952	11.1037653377168	11.5308013405052	10.3614360760282	11.226922572633	10.485998968125	11.3609704318301	11.4828138912187	11.1958312582059	11.352551223434	11.3936706815652	11.6052644659724	9.96181836769991	9.7097680270322	9.06001458460785	11.2702192945529	10.5630114690538	10.6708087265767	11.3707808481782	10.7565663093258	10.9098505960334	10.5064066006566	10.545346280039	10.5519193865443	10.4628457645829	10.3297780993121	10.7885798267957	9.41971742807444
BTC	4.69615250736784	4.34754726163483	4.71750518297231	4.32831859425643	4.72183036836665	4.50267241141872	4.43106625894319	3.75672305840749	4.26258553721003	6.08720855466713	5.4782391739949	4.31213300765431	4.88915942597028	5.43127469939887	4.74313963688257	3.95735766706886	3.8599731698056	4.71257235076275	3.57486197523502	3.17958884720942	5.21700761636326	4.66924159127399	4.05010779718615	4.22836169773947	3.39658803133669	2.82635406944777	3.45204111595294	3.56514470008129	3.1001462468736	3.42731464937114	3.05828257870998	3.04534270920096	3.88314525898827	3.40881471025246	4.67900454913607	7.60707912302858	3.62602411827083	3.71831075133804	4.79885677750377	3.89511797539915	2.8357843649188	3.44784618962465	3.4994770200041	4.11403957837428	3.50884598471082	3.69002245541585	4.04480269462973	4.07437333576214	2.99597847803966
BTG1	6.95893246559984	7.04062665976371	7.05896160006714	7.08084741715913	7.03420161329098	7.14329848939084	6.95764362301141	7.81204909565012	9.51846626265344	6.45003186785385	6.15198961309841	6.29640913402124	6.87120205369875	7.02507675763696	7.16686288406955	7.9693314036945	7.57608088992592	7.64469751121176	8.17186353188	8.16840293600049	7.47245768172522	8.06456900521877	7.91174278230005	8.66998047634017	7.22003443682163	8.13350530278096	7.58942830765586	7.30098348171641	7.08412039700579	7.14108859351823	7.9000513476425	7.30198564062004	7.30243842394132	7.82306923532992	8.11890173102793	7.6238257792036	7.3231399957993	6.95463803746899	7.42492360704158	7.50024609159034	6.7973580560704	6.88160721184318	6.66352752616705	6.72909343103109	6.96266558749494	6.50125618726405	7.58842682342745	7.53644467964882	7.66301389829682
C1QB	7.59977265991608	7.46440839551608	7.66903173679913	7.10762107968764	7.69492242234001	7.69131455761152	7.16883333623292	6.54664458354338	5.77689414330858	7.65023945259859	6.76860643333181	6.89946486129311	7.37442374872955	7.82594268021496	8.00067973845395	8.29749034606465	7.72074679012562	7.54225574493612	7.48758870045834	7.76570627301016	7.81808344213076	8.93089338058161	8.19246899594793	8.98809900093907	7.95308226716069	8.4217453499312	9.56964586969638	8.64666216817746	8.19479358969062	8.1668657061045	7.77640121423979	8.20880283757042	7.5346735618717	8.9514351761449	8.62690757856988	10.1014436520314	9.28389045887011	8.45960592180662	8.16320055613913	7.66060039395545	8.58430011134544	8.13894499631567	8.05854968757981	7.91383996342845	8.25316504367684	7.64289862709563	8.93924144473479	9.36602208747905	8.92457593795847
C9ORF72	6.30208820419161	6.44984045295824	6.23798140129663	6.55937341270088	6.20880968061887	6.16177428591519	6.37763832428493	6.32837683217964	6.19273649843946	5.84990022904754	5.81886890577985	6.10613443292782	6.23868296158406	6.34809491881244	6.20174672570841	6.18211154126847	6.02917330572768	6.20401741985313	6.38517599529191	6.15442864118856	6.1355400238312	6.65659697835008	6.59719856977159	6.38255373029362	6.66803324472383	6.2928262710829	6.81374824595844	5.82553667877549	5.90187940480762	5.82776429612352	5.98036917608587	6.00298458779595	6.20470607884854	6.47083339737955	6.77185708479051	7.98828712044612	7.40794149207763	6.47843105185544	6.77938457990967	7.04056706880491	6.5736910993468	6.79810895756783	6.58959413944236	6.64937252914536	6.86738903861406	6.38212187002855	6.99979773984845	7.11176854902794	6.79565787514559
CACNA1B	9.82563617696195	9.86325265921285	9.91940228561415	9.9571517382375	10.0010802984022	9.97369574123502	9.80730623754382	10.1977751670117	10.3531674244323	9.06811044413464	9.759270902681	9.98888871314873	9.93530390217155	9.46574322077024	9.74018745454099	9.28133614814118	9.63403456991661	9.41532602618026	9.55651490303362	9.37296621216679	9.72733406720526	9.16751786027566	9.47870475482861	9.91806175862536	9.34987497485633	9.76533348801206	7.46650321190256	9.71643543028241	9.50067393208395	9.53774277194314	9.52893109552631	9.59973944832212	10.3492286281846	7.64647620531363	6.24506134230954	7.25816402644096	9.07448931693017	9.37373648728252	9.80445274004462	9.30354175899819	9.75136275179977	9.55089979887791	9.78693686821143	9.8242511129677	9.66247083375955	9.66103996139617	8.45460927129535	9.0402418516722	9.06798147379397
CACNA1C	5.49085943606328	5.58913663375203	5.6796569427668	5.68866044275568	5.68034542015691	5.59998216077009	5.51215368830631	6.26521426021224	6.52714132427159	4.30344159035136	5.51618687581189	5.25941698494692	5.10158861734049	4.69904018559931	5.49189526903998	5.52567925901815	5.11195966773386	5.464950002225	5.23183864409953	5.56454346790402	5.87053774642269	4.0117134597879	5.1921442079295	5.50987329857894	4.46071280301554	5.26108499255119	3.84536513359704	5.20367090839805	5.0738209843419	5.15088766712518	5.15825968562282	5.26452517938017	5.70515918236452	3.91157527799075	3.90627654501842	2.20479493525822	3.9942394614976	5.96685756843252	5.6584857861385	6.10735543878232	6.23323070497497	6.22305125190222	6.14107177582792	6.07137242947006	6.12542741169122	6.22731748007537	4.12707155270245	4.49928782642941	4.5524701104209
CACNA1F	4.226926997694	4.12989522284106	4.3645639842282	4.0266124986586	4.32805600284086	4.26973411324544	3.99367223239642	3.28212523547941	3.43263078419688	3.4168911953516	3.35785469867176	3.60810810399627	3.66027133369151	3.67031916453613	4.07939599004643	3.13924375941847	3.78454141263628	3.53194527435772	3.4612406271383	3.90586166243487	4.58276049563019	3.23958666689143	4.1338918226835	3.17292457872301	2.70482429767848	3.61450071639362	3.21252938822467	3.74319326595438	3.70505714538272	3.53941594318408	3.58780458249796	3.64922385511065	4.06405784716138	3.11854079795756	1.77927589950807	4.37351340071456	3.93961016096495	3.6435030838012	4.02843273057854	3.23666305284055	3.55583835178351	3.57376352230496	3.88762293990238	3.40205455495827	2.97350659094915	3.72798827292816	3.84201919992489	3.95777222740756	4.00539219800038
CACNB2	7.06330842105318	7.03727369103694	7.03836274351395	6.90946531601823	7.12032265300762	6.91050499911711	7.07583720904752	7.71232957571756	7.46904020025597	7.05188121930032	7.11432156903906	6.94519915635759	6.59013169198544	6.71241934530395	6.91576448530124	6.47398226283829	6.32504757642644	6.10974201910005	6.50112155594815	6.70105461504943	6.84022108189599	6.27516577306086	7.079307516978	6.40273738755652	6.17588503010798	6.50947288015711	5.33126185359089	6.78683452288006	6.75746582248062	6.84415639484771	6.78909401890907	6.90022777344076	6.35808376990899	5.37654519122848	5.96223753707905	4.54624593030855	6.17530207292733	6.95056187861353	6.77482636675913	6.70061904936972	6.9856550154604	6.86664127698039	7.0920059126592	7.07828862864009	6.9790425237186	6.87878645411232	5.86584843147806	5.95980035420667	6.67007468333075
CACNG2	7.01413792139576	7.09641679179859	6.88171805396277	7.14107146950936	6.87602964046741	6.85724111601871	6.96841401921148	6.76761992019705	7.19570912388277	4.92742859158532	5.59487607181792	6.50888559568509	6.83626077163153	5.84217853176009	6.55747781322439	5.86575979576783	6.34974522803589	6.3919978608984	6.07637347949857	5.95528292974919	6.86148968950245	5.79714960674463	6.48148829415973	6.13775734624415	6.17582710796403	5.77868888929465	5.76201779788509	6.05255450784502	5.9263381056703	5.97243047979114	5.65350077621073	6.12466717336115	7.22701339344928	4.59009868182144	3.90922687563553	3.84863173698848	6.82188837267713	6.60586863375483	7.06050183821357	7.11259486979757	6.95058506939908	7.01854457367098	6.51149607560717	6.40305109995977	6.87311117535624	6.18188399239573	6.39501022304719	6.70311333340975	5.3402144001889
CADPS2	7.35492335597003	7.78144930672061	7.40836946214356	8.07371542328887	7.15576955254754	7.25119991381842	7.53008314127985	7.74339862868194	2.26726592167833	8.36427736410227	8.51182213865862	6.72845948162988	5.72350828405284	6.30705477954475	6.63041930767127	7.19129932575025	6.10988507153542	6.49555542062841	5.27172047769565	6.20915521664168	5.93072434016901	6.25472576340999	5.57213239460353	5.76210510462693	4.9982903666823	5.72410951486502	4.56812658062467	4.13515177817897	4.13475813461406	4.13716102722021	4.63386575178819	4.46410776856301	7.86319229452462	6.64321915720993	8.58770488363208	5.32580497269695	3.85571278441005	4.43533081758522	3.51625739628786	3.7404167249202	4.24262283958775	3.68955600135713	4.57884213922826	4.30822272097736	4.75823090628211	3.68588756775753	3.96342279820529	4.73130246758964	6.5957709978448
CALB1	6.90997441167777	6.65222846173145	7.01586298783382	6.5977245036626	7.38562625563114	7.04678758643429	6.57556636658839	7.59757388963049	10.4607214484855	6.77610023009015	8.46249652787692	5.60246449131234	6.01655533147654	5.89928663777612	6.96163975979005	8.26823007638478	7.91895635319332	8.01701253032408	8.69821157164665	8.1705146290903	7.04407221374332	9.26276025152422	10.9913008186279	9.38522965767996	10.0291173687789	8.79280120011629	4.18520175823537	9.81802272403909	10.4437573871038	9.67675815123687	10.1573373514707	9.79256096666602	4.96764970444035	4.27812291477977	5.63387958387453	7.08967443371362	2.87349603730981	8.64262862063456	7.38386172312351	6.3758039512454	8.55726980138842	8.58060169706877	8.6760880525772	9.84397683818863	8.0329964648008	9.13193422029774	4.31481825541855	7.54880146401693	10.0559322435274
CALY	10.1644781428515	10.0722211487941	10.1146377690338	9.96185926603799	10.2883850808527	10.2324409332424	10.0801620180267	9.49757755819615	10.7221004509247	9.70745872119274	10.5187349994158	10.5812226470676	10.2872063953072	10.3273884305414	9.96860091313496	10.5247078222493	9.81257897799004	10.1590205496447	11.4306641408501	10.7662803002552	10.545469496225	10.8552744190126	10.8760288373638	11.7722595209443	11.1973330770883	10.9191707343125	8.76998081887204	10.1726145988099	10.1641253438775	10.1654079662918	10.947513989431	10.0413265209901	10.0304061941434	9.40742368505751	9.82812351376484	10.1352495102421	10.7844113097344	10.1467744377955	11.0850860115389	10.1888179565868	10.6045676644495	10.6268744735667	10.7621747923315	11.104237434009	10.7045655993466	10.8875265749469	9.60751105835169	10.8595139110042	11.3238898506426
CAMK2B	10.7711334177859	10.8287495648426	10.7888481654146	10.9381057754089	10.814361409271	10.85185350156	10.7566087479611	10.529064619355	12.6028006005627	11.4898931585047	12.3860317721018	12.2107180656485	12.0000627006243	10.8159016997711	10.6196023070618	10.0024940435783	10.5588477263	10.4501649536316	10.1805346534967	10.4624165746846	10.5161345342935	10.0715403988278	10.3278162790437	10.6678486126832	9.81211986632768	10.7697850060791	8.74880602414494	11.217664410892	11.1815590281041	11.1487710156463	10.7557716837314	11.2738430960548	10.5606848367352	8.78616075801571	9.16901196919583	8.44764653085553	9.62847819425648	10.5260385761831	10.3640133488834	10.7245221932849	10.8842209211148	10.8045148461527	10.7240746330449	10.4649962349978	10.7578688281923	10.4523591636163	9.15765746142924	9.856739418707	9.28635370298752
CAMKK2	10.339889243826	10.557512710512	10.2619923810785	10.5635862983823	10.1731788935421	10.0829563147333	10.3915916642291	10.6097893574431	9.00900322273681	8.97787092885404	8.13480850258917	8.31660058600514	8.29319693538303	8.89238779189337	9.24228765988154	8.29875775645474	9.54642480052297	9.19134149044709	8.33541651682548	8.13578263651744	10.4050486148153	7.6658348701294	8.34335146914535	7.99222635330377	6.33716254949275	8.98816626349863	7.35442756665161	10.5521616557336	10.2847615258765	10.4257922919201	8.93600155971295	10.565794683627	10.5249937826865	5.53268938273333	5.19222881612085	4.36855305946054	8.12674128983089	8.01795705833414	7.43758977885766	9.42142756141969	8.55147480487022	8.72555161883861	7.89100166104735	7.63102462798334	8.7120404336125	7.56174089416904	7.35099086927155	7.60440041829245	5.17777323019011
CASP3	4.72319997846994	4.85698837632497	4.79192427165819	4.90998533292646	4.59620220297536	4.84803674510326	4.70489244734625	5.21308156605945	5.41278082106539	4.66138543263487	4.5856959390475	4.56723476923811	5.01459488510878	4.59521705816293	4.70900941012042	4.63785734363428	5.04107163275097	5.10647585631193	5.19074649465246	4.86415069150786	5.0677735529505	5.08986320096942	4.90545736975787	4.97155023628659	4.63050763247079	4.94510166803382	5.36018245416362	4.88879320672512	4.87667205360838	4.87162582702263	4.90782699993317	5.03207831348782	4.55050923093579	4.57922663982513	5.02923452729399	4.84673619732335	4.91225961696497	5.01444181190619	5.11337143177844	4.71467471269466	4.97087064583372	4.97603742130268	5.05917523915515	5.10307069030816	4.94279989853978	5.15320486146038	5.14812038528288	5.11918556467114	4.76726936151648
CASP4	7.63627920907267	7.69475750545538	7.60971246316546	7.76657842007225	7.58173122545172	7.58900386031912	7.86097000150004	7.5487413734576	7.74621718447907	8.08392326374923	8.01360816792092	7.96100202416329	8.06433490533257	7.86587549577761	7.67219491168157	7.71559933723372	8.0749764932661	8.10450926319628	7.88827523320548	8.11342095090266	8.07076834071383	7.79407478993658	8.00453004784601	7.64383456859022	7.88290100412581	7.55782286910422	8.23194908469889	7.95366530853901	7.86548842015449	7.99993087746693	7.66100463118844	7.95121241173641	7.79577830771607	8.15254559769503	7.80934474506448	8.26854352893713	8.29538603836423	8.18505593804593	8.07796201008552	8.31198162170843	7.94923879893703	8.05594064687161	8.11697192987995	7.88211894635488	8.07039701877716	8.04847991197791	8.01412008246199	8.3523894234223	8.11682198034539
CAV1	5.53342816061798	5.55353535823286	5.58585457791666	5.793615257611	5.57244189140258	5.64125220655005	5.50319963981794	6.62613664125944	3.35449398125018	5.16977096641635	4.28379784546872	4.40181529299858	4.87429399448249	5.06156355903722	5.58045154785498	4.73813764096055	4.75085907475971	5.27210083711934	4.15768892717009	5.02735530459947	5.01641346810013	5.45847578086604	6.32034329635878	5.09399660335223	4.94214168038638	6.62217174929614	6.82362787476074	6.03821418326362	5.98366906331321	6.29495700992708	5.47299042220771	5.99480252349351	5.1553112242195	5.12631789831594	4.31050847999798	4.34478309622799	6.79753700801222	6.66582043528189	6.53172196528691	6.47917289678313	6.54925123003044	6.64026194724561	6.26612415241011	6.08429616589722	5.97883211110338	6.31755824944051	6.49177098896439	6.6259149275874	5.43932564484362
CBS	10.8019560309833	10.7578736564191	10.6857846182207	10.5348806036851	10.7313538808514	10.6855342208099	10.8087088458399	11.9855302236979	9.33839981603345	9.92193122678731	9.68337564320613	9.91738379660877	10.7681704131673	10.3704268523113	10.8781865097453	10.5313653911818	10.8174642018361	10.673943213255	10.1748372224756	10.5957922841491	10.552256342637	11.3189750198013	10.9533984402206	10.7990135653564	10.7245074182823	10.193764624095	11.5365051751641	10.3680599956816	10.5466992366549	9.95351941413032	10.3889988203004	10.6956173861729	11.1612035530177	11.1044443169452	10.7367019719077	11.5482652070112	10.2147316356965	11.4111954241685	11.6873118178288	11.5797016020746	11.2877862061296	11.3344707430035	11.1716840176134	10.764409717177	10.8057337833595	11.2724514155994	11.5502301532413	11.585187496539	10.3598234339683
CCDC137	7.94874663485654	8.04966320004198	7.98076349812508	7.97623341447165	7.95325872772331	7.89625176056462	7.92035188025817	8.36623613931733	7.82118093342231	7.77493326097194	7.96628526316	7.9008888960134	7.80590875543067	7.75515351704427	8.05288334552816	7.29147199952289	7.39588484544515	7.64891458473696	7.4541523485896	7.46385680435062	7.79497893579633	7.68834153834216	7.84799075663765	7.80235619626094	8.04865712423616	7.46447065600249	8.30225060795883	7.60027295718741	7.69218542587245	7.38702381288803	7.72485334333306	7.75343836935398	8.06610117739873	7.07743899273121	6.91175575918237	7.50060872500112	8.13477542060364	7.8483833289818	8.15241433875453	8.31510130260804	8.07402138974969	8.1721248561636	8.03235685921919	7.99411960633803	8.05371928270654	8.06517877199625	7.96480576545299	8.06381283880825	7.32845634118123
CCDC68	4.9291150784687	4.45805814844799	4.80239105415488	4.09313916757768	5.1738344675856	4.71998312140519	4.68709063263456	4.30792882084431	1.72441064600537	2.48819862142529	2.39591891799402	3.55321919533338	4.03782693415042	3.68938938542695	4.84043693564387	2.26268395285216	2.24401137560008	1.96651045815507	1.84164966830055	1.84537423268244	2.4835137281017	2.55189518058947	2.81136253406182	1.92765715665213	4.08665901552528	1.52308080567604	3.68415592096206	2.82574031556502	2.95045874986316	2.53277140676123	1.94771594260309	2.89438518564269	2.41878915404596	3.58939764435136	4.15488063989741	2.34435870712246	3.15319206504768	5.02217688588046	3.35609734204967	5.07562811333241	5.09159596833884	4.81571995701603	5.75492283048164	5.96785717845887	5.32117363542387	5.87971402052901	3.5762974179032	3.25577173986894	2.01828227911715
CCDC86	10.2037141572066	10.2096312493282	10.251722622452	10.2235894950179	10.2568559259477	10.1948305697659	10.3615813607753	10.0795792872957	10.6049427074231	10.7413300044869	10.7862308845062	11.1531955895469	11.353762203572	10.5627883595066	10.4051729714951	10.7862814363729	11.063930231561	10.8393816718388	10.7942264291317	10.7080937238755	10.5428988997198	10.7108417805994	10.7820348337923	10.6093924396704	10.6015041698774	10.2471331947692	11.0224015853504	10.4880693360301	10.5667893305595	10.4916858664928	10.7301876372932	10.6835956513946	10.6812071120521	10.7107298391391	10.3223484381279	10.3295118096739	10.7549842918889	10.5221789085223	10.7497330613109	10.9785357176791	10.3609275487932	10.6275202219517	10.4300419065898	10.4375648595065	10.7128027195613	10.3600196750214	10.8422982290008	10.7864419536048	10.079951597365
CCK	14.5576239815239	14.4081746914095	14.5171706227335	14.1692245002659	14.6529662103177	14.4510690876087	14.4525496213631	13.989244013666	11.0888101428852	12.7990944346776	12.1625837918703	14.0909708312127	14.3716726454714	12.7942613809579	13.8764928152016	13.5658419598623	13.5996234844753	13.901677646492	12.6902470163005	13.6718578697362	14.6676660147102	11.4054793724174	11.9472966674208	12.358555679524	9.31614589318135	12.959903085623	6.28574132174824	8.29637185465107	8.5403248632582	9.91416191156045	11.7380246386574	8.64368176137742	15.7470007205898	7.28892121413342	10.2525642320484	10.0685178104417	7.2007885720666	8.31613491010827	12.052567316106	8.26522255758398	8.92233782776357	8.95501286350597	11.4738020016343	11.8061957051511	10.9461174092568	11.8818535180891	8.43062889930945	9.82135377619841	9.73651763812821
CCL2	5.18746007791417	5.00645705879845	5.08349945091347	5.04448817565209	5.35200718145087	5.41651533135864	4.97277543261475	5.29685171937736	4.06521113621215	5.41657606103678	5.02309178859026	5.5755559843018	6.20239910768896	5.08268110457215	5.36915533564712	6.04142255241935	5.86544187070897	5.74584050566243	6.01700770521753	6.32710112713288	6.45279221453032	6.30787658912972	6.81117344477145	5.8668961926751	6.05103157313802	5.08380981153226	6.31270275090801	5.84875680907436	5.43771855357526	5.01435530819509	4.37783737641882	5.28661883053149	6.48203375126344	7.04345994318974	7.38100158480021	8.88114498798352	5.98949390417256	5.54973092188947	6.24054167832572	6.47544963981954	5.81618414930175	5.91812001233135	5.73599391175039	5.49899754268911	5.67215139746727	5.57106576822279	7.02806929608269	7.07849084839646	6.33056137816745
CCNA2	3.13417755696283	3.1872961350002	3.16199257951093	3.33795921215016	3.17932767690774	3.04372945906293	3.13056242385418	3.32846916458067	3.91124603374493	2.94172867475265	2.72635618546311	2.82920195164051	3.10532096425443	3.84453929764945	3.20236204328837	3.18466501135943	2.92479341510127	3.11275357018065	3.12088346891109	3.10825543611551	3.20140939953666	3.6845658921207	3.64500648808605	3.45106477528436	3.34230114073771	3.37266702177588	3.52824336970261	3.03294928067606	3.13034232114804	3.19491840756361	2.98509138692248	3.24701264069424	3.39476299212475	3.39444114080102	3.86624092856037	4.8310224120775	3.52562651299154	3.51150350137919	3.55051318005465	3.32641629765557	3.87874572181449	3.62341316375272	3.80446630691686	3.77810583244211	3.83566674169691	3.59379814287612	3.80014219899734	4.05699412346585	3.28529117769268
CCND1	6.35054732149076	6.42700397706882	6.2804795622067	6.31153447566839	6.1900743552565	6.1960223578814	6.28585911906214	7.29842822751373	4.46038639270202	6.40051075049413	5.54144153572928	5.72964255240058	6.55136711149184	6.14050479062811	6.36451102140602	6.1400178988498	6.22139288873538	6.42759593558276	5.98014963410444	6.43810750292754	6.25189407284802	7.90035700486624	7.26164434663021	6.50614674959869	6.49063335132111	6.17030766432739	8.37848982713751	6.61008321055221	6.60869965576013	6.39841577364898	6.28607598852426	6.88186403627056	6.07795182538699	7.44692214905342	6.59765080908654	6.69628206862476	7.51683725177772	7.69896528681229	7.61568113551747	7.68780483512193	7.81488377017291	7.96610837744568	7.26733206667988	6.81876140330133	7.89823252399638	6.83905511745247	7.93571468894603	8.01135585262271	6.38877474952437
CCND2	9.12342270159352	9.15718572450441	9.20340272975894	9.06936028819408	9.14462010930593	9.06346900950963	9.00904684743549	8.86143864706353	6.82362903861386	8.71406856232203	8.60460558907367	8.48741404545724	8.17801604364713	8.96597622608243	9.33271291779988	8.73780328676538	8.31183976154181	8.08432791198245	8.10751279017439	8.35640767673335	8.70450918234076	8.18507347390065	7.6013294175944	8.12807736218514	6.9837414947867	7.99394662284219	7.53650561651793	7.91872799683764	8.17211966292883	7.11401168580098	8.05060554559957	7.95680136502124	8.19584785257331	7.24354047080199	7.20075262990365	7.09070367224277	6.80679848030062	6.69927404544184	7.7228862994645	7.99249247122421	7.08181157440015	6.91909859867674	7.01404514471308	6.8284291562298	7.94267302606207	5.84295208959087	6.99721805057777	7.30308839515009	6.63568692449118
CD163	2.71400701062901	2.38433724757037	2.68575421390859	2.31750048580141	3.03895394017454	3.03129149549745	2.60571290014898	2.8059827025956	2.23132347488736	2.82680756228622	2.55595250095208	2.59696783112774	2.76713780435972	2.51557880113122	2.801253499576	2.83410881904962	2.62771965099159	2.8728021169184	2.42459554840668	3.17727176113367	3.35438083794626	2.53831274790024	2.5858543725811	3.10943366419961	2.26521656107584	2.96669918946111	3.42395421385955	3.49501243222649	3.42811564784049	2.91053170571633	2.40157296625886	3.29192614780629	2.64636646022298	3.72041700203918	3.75582018300805	3.10010590404695	3.05732030282398	2.88758163660399	2.70623096237355	2.60514198658199	2.41841618789143	2.54354749054934	2.43400746682342	2.15299662779751	2.57984793721164	2.16554484894827	2.71468933814422	2.89354125701961	2.18790302058482
CDC42	8.12704883981823	8.07413083858304	8.1657771840242	7.95291471203434	8.25692756733191	8.0481797190019	8.14119386658187	7.77968445401068	7.54609341108098	8.2370892271036	8.45041388770342	8.37283339680576	8.37332830757637	8.25227444329209	8.27992468212758	8.20764485485822	8.20173087648568	8.11612924540745	7.97466874669802	8.06989371346607	8.269588668507	8.08053696960615	8.35345382106346	7.71083273593792	8.4832922013087	7.80138495597092	8.48233162071234	7.55159298522114	7.6551961683988	7.58396790661959	7.60111913822067	7.69892215991685	8.44665101055641	8.07572532514291	8.3173579249625	8.04060488102856	8.73349425721178	8.47451486387432	8.74058515788254	8.57316546657195	8.58005055367889	8.58097760214243	8.64184795099657	8.6389119363313	8.67815944571404	8.4428655809555	8.84612883744052	8.60428882500715	8.47549156703845
CDC42SE2	7.76634325880186	7.68214981530203	7.77848065336727	7.51353133998333	7.81453107560564	7.66825744037494	7.64257074764651	7.90445744010713	7.89466336858156	7.91069536803682	8.03987295416701	8.39057508339704	8.37816112825035	7.70424407489845	7.84835991043929	7.42622696401017	7.67221609606505	7.74425052052019	7.47401701907117	7.43919647651517	8.51543428401377	7.27083033586291	7.30477915371423	7.40010968089934	7.27116453369789	7.36844272671566	7.52970477129389	6.91272024822453	7.00979298696053	7.06303357580092	7.10186944292144	7.03577159352202	8.20306109638447	6.80384391634109	6.87584287069662	7.1989019233247	7.51586865270804	6.84040550443655	7.47507845168898	6.94371023076499	6.93325877774087	7.1573823723427	7.03204489017113	7.15285640721623	7.04572911182174	6.95829845319169	7.75138903852885	7.85087863114475	7.0647238543856
CDK5	10.2658241167902	10.2036342940465	10.2823227178172	10.1011967008809	10.3416861330607	10.2055994035136	10.147318566473	10.114140998153	10.2838819077704	10.5568262888869	10.8724489654729	10.8084681304424	10.7116542460118	10.5166903837602	10.2777741799617	10.0030890085595	10.1066433165219	10.0390142622018	10.1358225455664	10.0108552371508	10.5030338226483	9.64484454087417	9.90003280011755	10.1300876591929	9.89456830391896	10.0455956760448	9.09511261630889	10.0364710513909	10.0221150477736	10.047214701445	10.0459813910189	9.81643248581091	10.2743185496223	8.88545440948102	8.2550877159819	8.40932155836119	10.2557728160059	10.012797282453	10.2516924686458	10.1957084445468	10.3913709284796	10.479835900123	10.219458955044	10.3483191582107	10.488455829301	10.1231151768078	9.8094847112806	9.90639277169321	9.63843279979791
CDK5R1	6.35482340829535	6.35444914963131	6.45165815258052	6.42859533050115	6.39613602972007	6.50295653226962	6.47717693967787	5.97787827354166	7.95304009788949	7.34777888561178	7.57585857837187	7.62412465660476	7.71880230230599	6.93547861385671	6.63875764123984	6.82122538295502	7.21831655628898	7.29210021769391	7.15510492410268	7.02343584315679	7.2530717302526	6.76018319895401	6.68229236138882	6.49604522894756	6.24042333673856	6.39415964174383	4.97094950686415	5.7248692364161	5.55731524226252	6.27979315179027	6.20969832148502	5.879823809825	6.89733610548109	5.87519961057837	5.8744547186087	4.97649757649716	5.89446518872069	6.81002551338321	6.62448167679199	6.21768656744899	6.68005951152741	6.54828082408786	6.68737621481993	6.5583692713112	6.69127022507643	6.51021384526303	5.45827914689171	5.99755383567698	6.02050132686071
CDKN1C	10.1718058283241	10.0824256320783	10.1905609662328	9.9791497275661	10.0405047564408	9.88819097477146	9.91047399760713	10.5616447336901	6.28866202480206	11.6605715474788	11.2786319399651	11.895419149974	10.9189153399959	10.9250463777939	10.1840424929937	8.77654071883083	9.8113747702689	9.14528446499772	9.18692808298873	9.07979610535511	9.52152543420852	10.397604109742	10.4426356697188	9.75511893460848	10.0179590050843	9.35194913310197	12.957010852409	10.0561997105645	10.5585826470592	9.49149242362923	9.41748345142629	10.6698047625016	10.8738975332602	11.169388101747	10.5423904990007	9.52962092574374	12.5554288380637	10.4547564491525	11.9588528433335	11.2594684539939	11.1128573486506	12.1411100397825	10.4291489391258	10.4919657343484	10.6956974397532	10.5306196112273	13.2295260823623	12.8832911777081	9.33280075006268
CEACAM21	6.40352119158317	6.39472251734552	6.38491357986157	6.51845416367644	6.31191547289001	6.60980973267862	6.83078651585339	6.00874902562355	6.86507080478465	7.00464496598628	7.46886158939791	7.80819480512133	7.91562837158097	6.89572559601927	6.70944164545385	7.64208564896428	7.46881584274098	7.54907361979672	6.62421867665977	7.3991117584416	7.1803053664489	7.14833879537872	7.20597449665389	7.01466860280522	7.21986128943272	7.01310501846398	7.11901189708923	6.86353977749848	6.62946131450844	7.04863996785237	7.15203656072687	6.76704695984517	6.85629208878382	7.31396658167837	7.53073413645534	6.85228901598165	7.22777869345441	7.35146478698188	7.23578376591685	7.19010925694965	6.85275270675788	6.87082037481925	7.1249106106817	7.06379279046899	7.12255833199259	7.13145978938089	7.06686429001515	7.22351907037681	7.12041885357455
CGNL1	8.66429015365906	8.67408363486351	8.6545597551524	8.70727583070965	8.77420521392159	8.83284383130283	8.70222100599299	9.83790494512326	7.37448878578642	8.54124792545098	8.04739766860674	8.30541950742477	9.01141446816853	8.42780035864171	8.99155604460521	9.34280412762073	9.49870861737416	9.65167493132442	9.6812218765093	9.53882954867405	9.27461349351712	9.76545601950932	9.72061027207958	9.89563856641351	8.98896923702169	8.90422554727868	10.1754056975805	9.46665352982454	9.54952938178483	9.20112155257219	9.2901898145907	9.52574720717051	8.50103015288112	9.92177276157909	9.55745813559259	10.3111372247577	9.39246182562034	9.05879589036361	9.55820301946068	9.202242216173	9.2350659256412	9.23368164313365	9.15393219162171	9.22000792385164	9.36073112428529	8.67207288290607	8.85223855553999	9.47963844106812	9.24688075319941
CHAT	3.04755227426954	3.09368769212121	3.10856319269829	2.99152241623946	2.97619263116914	2.94189526067322	3.5087327441571	1.89329485043192	3.68840397442749	3.46729794391979	3.34115828953842	3.6756041090446	3.61684672047715	3.31880174152191	3.17442412885318	3.5619994594246	3.49411214562439	3.95614000833575	3.54174622310942	3.52312708875264	3.18257063284598	4.57068883139877	7.59905308403571	4.11069993150677	8.36335008601402	4.9212137958711	4.13059254725532	5.39883180840687	5.39988777236366	5.14424583628396	5.16325921006396	5.54080102392443	3.20490970669703	4.39965662293575	6.04784694181098	4.47985633989708	4.12141648088612	3.94682592540524	3.48986813241153	3.77528289412279	4.00399841052847	3.93318269145542	3.70993824443497	3.97653496226306	3.78706056915009	3.90661378617861	4.18556864163577	3.85242460757473	3.70616298063021
CHD4	7.85276651079816	7.93885892385131	7.85172789606312	7.89822181081133	7.84095079459676	7.78660065209499	7.64223816300226	8.33617512853667	7.89436390683021	7.3469220438678	7.37939939941097	7.51843342057493	7.66587500171565	7.43236822459361	7.7264277154691	6.97260992800362	7.32396959246068	7.33417245570408	7.73650416149978	7.55262591920186	7.74664108539314	7.85283887367615	8.17521216680763	8.21526587211039	7.51174023666094	7.79747404988503	8.59922171857327	8.29970929812926	8.30898256666555	7.8234272714057	7.86601536366304	8.28260560468755	7.6871630869648	7.95838904242988	7.65241796060445	7.55529850650409	8.21673251266216	7.81346627737277	8.34959856808226	8.18415140534184	8.31255149056939	8.43038950348425	7.89289550839069	8.03514314316137	8.18089725354848	7.85577034699268	8.53007872072263	8.34754063462343	7.37440929604585
CHEK1	3.32931997140278	3.14719578420023	3.08166622040526	2.97229114670872	3.36104793629952	2.8734686140934	3.08105825358373	1.93669199554368	2.74746591180541	2.52334988899682	3.12135350896146	3.16309633074496	3.49642394812342	3.77286658137604	3.60260389443699	3.44547743361008	2.68378995509094	3.07845387560403	3.34183970742664	2.5935903424012	3.27887419662834	3.55898659497809	4.77786387887061	3.06884567048624	4.59113682552714	3.39626253719551	3.38282219374431	4.1013522469731	3.93227057194346	3.98091483323877	3.66782188432873	3.94584339143476	3.09686847257196	3.19231712332395	3.96990281390673	3.23838381548304	4.65451891261222	2.66691119685972	4.20491347826251	3.57231923541166	2.69852763257859	3.00519476665801	2.91967218849824	3.33196317605828	2.67836206489793	3.13705602539198	3.05411669381451	3.54566194567561	3.72494654851588
CHGA	9.96222024217867	10.249747714587	9.7118941401814	10.4644697840683	9.62768273349344	9.49105137858726	9.89684810843021	9.24513532935907	8.6646186657893	8.23182032574798	9.75104219490631	8.75878446045101	8.38489078698257	9.19159342321601	8.90265872901391	7.05450098829469	7.78227005802949	7.43744658410691	9.33761028613724	7.5134672618637	8.17219732863753	8.66013205143552	8.82205496338722	8.79208466783722	9.15620403992603	8.47657724308947	8.12138149085285	7.50780795258914	7.19766288852491	7.83227588072199	7.60728430358784	7.30257509494238	8.61697108179392	7.68819513502746	6.61103331952344	6.5338109811204	9.64165892203399	8.9610849116372	8.36274433735668	9.95362937310147	9.11020536307226	9.65893469790332	8.8828361765775	8.25742500924473	9.10534692615864	8.89719818603693	8.7021503981366	8.80363251406141	8.62521502139403
CHGB	11.5343925627646	11.589520480978	11.6574706076926	11.575999427411	11.7143977386643	11.6268567572071	11.5427343853584	11.2191957911556	13.8512678071866	11.7954695731682	13.5687806685514	13.4582581993717	12.8031252740583	11.4270154729822	11.5015004789128	11.0077370265368	11.5583885391734	11.3440128609703	11.0307135034232	11.249831373873	12.0624738767734	10.6512869854265	11.1746021084761	10.8719790086906	10.848209900715	10.596734399439	8.8839823714723	10.1289250528107	10.209230479457	10.0210635882211	10.5567907822289	9.95750895527093	11.8465187408483	8.91661427504457	8.83469002379316	9.1090005852556	10.9353029516489	9.87383562793958	11.7713338344315	10.7282040993146	10.1454762192439	10.2967130928668	10.6118820336964	11.3315175094468	10.6475697053057	10.6601145141241	11.3044721968929	10.9326849998348	11.1035373505865
CHI3L1	6.82164184153457	7.14468305650485	7.0562573938623	6.95299355447764	6.64831816778986	6.61350784514214	7.12001070729288	7.4525831487706	4.94571761767301	6.05634071305664	4.80999785610308	4.79828021194762	5.87028877749208	5.70214501633263	6.72772355099637	6.31411548107646	7.19719105964992	7.01452962809276	7.94684708264383	6.5848018100096	7.00126929101214	7.01163553128713	7.1878172405217	7.52844800397289	6.35586680228954	6.32603340967635	8.0383866092442	7.19741695858097	7.68236084619554	6.61685593348743	6.759437416389	7.19310151052063	6.11791007149792	7.30161464678107	5.48520247091014	6.94736932146124	7.48860680817798	6.57707296456183	7.63639350003077	7.89096108178835	7.09827179840387	7.36470218481781	6.66143717022955	6.55635302597656	6.99950161335761	6.31582197533633	7.19878121611072	7.58248897551093	7.1939495631731
CHL1	8.45666522327137	8.38007301097081	8.47741758284657	8.31509608692854	8.50900663471208	8.39976347522539	8.55181544451013	9.26405371741257	9.38551325135072	8.9408466081969	8.87576371051886	8.92674533073508	9.02720062932178	9.46249921911475	8.54807961989093	9.04800285641462	9.20130929351584	9.04398150981447	8.5065909276402	8.70633609703865	8.97918502017989	8.76852208692	8.45383290053715	8.97241358861531	8.33425404828458	8.87697827616031	7.03644938158396	7.84573057939029	7.89818727483717	8.22444961576086	8.71814569207782	7.76753461952821	9.28389609983446	8.5840861207924	7.94238060953591	7.918275384212	8.88514558483435	8.68098170185231	8.96152756774972	5.60452997256721	7.99550770879151	7.14063057231791	8.02358060665932	7.9726310116651	7.15392447144136	7.67350027465465	6.82156847597448	7.77500055873989	8.70781351327571
CHRM1	9.11236486379556	9.14577962724173	9.20205658943525	9.17541487937934	9.23783074130563	9.17175280652583	9.05739025097745	9.03311321096945	9.26624204170109	8.97370907920386	9.33637313046107	9.13177069833754	8.75822615133326	8.81417899742647	8.94738886072917	8.37965983248264	8.40944211583093	8.52579895048846	8.66423027504338	8.26687511664159	8.82308080865625	6.8326231111378	7.74421714551374	8.54433847662346	6.15265305040099	8.83231318286427	6.48357264034031	8.60992292176429	8.73545831655887	8.51861822374943	8.87305207441498	8.60895945446539	8.8839971647873	4.63113984478072	5.4022854953607	5.64676069208573	6.26967501637629	5.88329990368744	6.28190574651931	6.47951721051897	5.72219766801011	6.0341750598822	5.75307002325374	6.60062416403982	6.00341915483619	6.00788611538493	6.10104407207757	6.3058760181318	5.98810358431758
CHRM2	4.0372053364179	4.13303686293368	3.84435462102895	4.74374071756852	4.11411975209784	4.28091348114719	4.05511458054699	3.98307331782157	1.74093830954314	2.3550062039856	1.89879719539307	2.39754750633918	2.63895781809773	5.15081948921443	3.68485391835095	2.66934244703008	3.83745956096679	2.59419197699939	4.11467493378045	2.82697220547156	2.6092114828346	5.34256192541754	5.82091434486622	4.24091717404521	7.38812045125378	4.79171664841801	3.12098962796757	2.99636741065595	3.20065783121207	3.46346125877814	3.05571983281568	3.31933113719013	5.09154363010359	7.49531512190016	5.37560111500279	2.16390529279298	2.7206229653241	6.94046524859068	6.50915161237945	8.24885272845123	6.98263263642146	6.24717267298442	7.01413748516138	6.39951758320452	7.21992864384884	5.81765425713106	5.99539098759848	5.75599198337111	5.24837271243089
CHRM4	4.06736640195212	4.08000506354272	4.06619535749391	3.98858799926042	4.09127995617505	4.03641139203267	4.01964762181654	3.24902582085975	3.37807548158797	3.86560598394063	4.01346048068679	3.83644070854995	3.30825287396799	3.39528599979579	3.8237171065358	3.50667773813983	2.66793031686168	3.00085774498789	3.25124504285782	3.03580895669119	2.98174636407559	2.18573404421253	2.57960871116541	3.05059348474175	2.08069640833419	3.62826484885398	2.01916539570404	4.32472898313099	4.38579097805681	4.12661927404784	4.23490871368838	4.19803910556132	3.40463425837596	2.63108318956805	1.57512432500289	3.03093464756425	2.41148869270039	2.25894873286365	2.19374118308645	2.08070185446415	2.00606024271711	2.07314209144402	2.02035786902918	2.14768077189474	2.33572765635775	2.30437547397302	2.26039232379646	2.06099901768812	2.01772340991653
CHRM5	3.48118145970437	3.44117563900246	3.49335347349005	3.28908347688851	3.30512146035677	3.07326557496514	3.54077965905752	1.27116146029545	2.06925430948852	4.66709900366359	3.92012946197051	2.93906400462644	2.59111376933441	5.30927889301713	3.57919749159023	3.63186311987836	3.3973184312353	4.49285957708604	4.1927299566907	4.10911862170146	3.55919768657319	4.31982068227219	5.54384123379821	5.55842245450797	3.94938868054375	4.32946655897846	5.49286022440562	2.58354021412437	2.99323185064135	2.73316557147051	4.17066566903301	3.38017069899063	3.97062865411235	5.46955258684403	2.9616627693157	3.56111263176943	6.27967470940858	3.26654679799449	7.17694809131447	3.95518436519241	3.80584641355858	4.37854152427384	3.67304484678147	4.05047300931863	3.87217089206535	4.01784052031148	5.74853151337873	6.5109930687903	6.2650041975592
CHRNA3	1.94838388537438	1.89521887318726	2.12899938995164	2.35415523250347	2.02137799031629	2.03998576777571	1.92088922616378	2.1840851699825	1.80211486094347	2.95170719641241	2.0369310662756	2.20265879574435	2.69038731459113	3.23365809987487	3.96958335253116	4.31380138485139	4.94210022599431	3.95600685738721	2.97295198825866	3.59735933452531	4.56646199748174	3.82372038744224	5.23691611644692	4.21105252629933	6.76867513537768	4.58953838119304	2.58486292394158	5.09826055366721	4.76799743301569	5.32493348009159	4.48298533572887	4.6453274411418	2.65010448605394	5.86208994012075	9.16626014452618	2.89932084463514	3.1600952256894	8.00728549331037	5.83311572840106	6.98880117156341	8.2179909778746	7.81797594589012	7.73406505734462	6.79061315797036	7.55931605035815	7.46509324774064	4.01874129940568	4.4169184616718	3.50730622469052
CHRNA4	3.38882895407008	3.25519759830435	3.28116636964538	3.17183731801401	3.40386160146652	3.33258978172718	3.29647535891272	2.95385981375332	3.36056885243321	3.25142178460658	3.54060071388284	3.745948172259	3.65099884217291	3.57023735334611	3.43263599816167	3.15405345115147	3.1495415673796	3.04734234187099	2.80904320409787	3.34814301558076	3.24032399828792	3.02997409780451	3.85238279707775	3.31948082809556	3.01492909691387	3.17906881245753	3.12812569266277	3.07057809334381	3.11668012287553	2.9323649507489	3.07441211196188	3.09594211369035	3.76677501361711	3.26052822355557	3.21264114827436	3.38997262663834	4.04844444466231	4.25024719623589	4.12288062973476	4.55205884790804	4.36050136585856	4.48269530437845	4.53101113197588	4.3994546719198	4.14133559726659	4.39097319434642	3.7368072104431	3.7394013041885	2.69426028771263
CHRNA5	2.85300063693667	2.7341843074252	2.74396783350993	2.69188154902909	2.76695420928371	2.67594578008452	2.58471132738102	4.11389926002032	2.76078728374058	2.64931921651193	2.81720729652403	3.1507805542379	2.94357814085464	2.79155819015737	2.7140116188128	2.7202496802224	2.44876356128118	2.83921465960864	2.44799342860615	2.73220299040709	2.86326494309597	2.76634544245941	2.32637399927274	2.44424164302004	3.58140494975526	2.64999975845421	2.60883684712532	2.36992583506552	2.45803588338557	2.24998684104089	2.20712000970645	2.4340979835343	2.66536500084471	2.71679905927205	2.82975872111864	2.2694166262012	4.9558521933462	3.81968557940605	3.04330548135659	5.9894478828414	4.07988013923957	4.41088850996945	3.71860181134463	3.8098564426904	5.00530441976936	3.75216378144663	2.93991282167887	2.6910807817856	3.6087570572643
CHRNA7	7.38317266456	7.3347265561736	7.35453457248069	7.25978071189972	7.34598072449402	7.29648807066247	7.16033361534376	7.32185823152987	6.16048108319332	6.46406964089632	6.11728856336331	6.63493720687924	6.80531424573039	6.78560958932801	7.0360938797459	6.05583557782861	6.5498251986335	6.74740585295178	6.72993994838448	6.68462070782714	7.69709226344444	6.14028119430523	6.74636965634982	6.26321393552477	6.77777081845173	5.77674833756625	6.31669896329002	6.0324824372803	5.88481787383821	5.93673518149796	5.48540957023948	5.82504384022259	7.12949627881156	5.85670142157757	6.57406410072423	5.80443308847271	6.62823686584583	6.10921176846874	7.32993216473096	6.48179093844366	6.67106580800875	6.67547901921937	6.68063586310495	7.31553787300117	6.28231117971615	6.57690283703922	8.82526486624165	7.60630478578583	7.09043837575556
CHRNB2	9.00188602763175	8.96779721533789	8.95441260252306	9.0133937322105	8.94769230759688	8.87518283791695	9.29558726779529	7.73215537615895	9.29827346808927	9.92861857699035	10.1650590852877	10.5107573186472	10.6450260035796	9.93717466183534	9.22787683869968	9.35504201892501	10.2875974952261	10.3685226277237	9.82250000248121	10.2713308516675	9.95248241991063	9.5840117591148	10.6063457488102	8.96447212655538	9.74848211910345	9.03560925254042	9.97769165347902	9.28984015865565	9.16308905220354	9.787856169413	9.17762037507412	9.4089149795373	9.84920528427213	9.72480542048364	10.045693921176	10.9703639125245	10.2485073350554	10.0530641647387	10.3052190353215	10.4357831700954	9.82204912725058	10.0587531671433	10.0101015751913	9.78971990639128	10.1274906147713	9.99086231833196	10.2319547816632	10.2390693403617	9.91582233330327
CKB	13.4785302411244	13.439912539445	13.4064604493293	13.5052325217972	13.4685871174357	13.4172571818552	13.506066533165	13.5697626941969	12.7288068518286	13.3418481152447	13.1344640496601	13.2959643049663	13.2878116142985	13.3767160194762	13.3533194089873	12.768317990738	13.0359578129231	13.0454804451643	12.9449674721292	12.8236347804492	13.1757497639639	12.8436849843057	12.9326953146938	13.5342220604	12.7666641601743	13.367013510569	13.8523352443955	13.9507296883712	13.8615661738541	13.5607189154899	13.2523245365838	13.941432233677	13.252456740859	12.5406058625834	11.8195362259074	13.2698055928668	13.8899362576233	13.2951805781175	13.4992560388299	14.0571461016592	13.558215781851	13.7498045123128	13.2596745427913	13.0708423452415	13.3944093933793	13.1303703547578	13.4261859714549	13.5154069388183	12.4264306885723
CLDN5	11.5508669919484	11.5353850772186	11.4139914372874	11.7453268887621	11.5509214306801	11.6249866925074	11.6077537008637	12.6359493202606	10.3381486098937	11.8034203813275	11.292837519235	11.4549037028643	11.801021538113	11.6035457402067	11.3686156510319	11.1408574738325	11.6465696075189	11.4745254734172	11.0547532390267	11.588833459175	11.4695924818905	11.8135583527484	11.5821629617821	11.7211596227665	11.4922877590887	11.2558101169825	12.846000424538	12.3153937889391	12.1383509133861	12.1179893372598	11.290787998195	12.4178160185296	11.7502841854534	12.6913060433331	12.5471799366236	12.8038067486956	12.9758107449495	12.2975396074323	12.5401856901684	12.9237364712924	12.1889230019668	12.5514912600196	11.991054674971	11.5540149114676	12.2368815881069	11.8172553976956	12.3100111813668	12.6461427697368	11.5044109631281
CLOCK	5.89068089645205	5.9514947734343	5.90755341884437	5.99704875934641	5.95754037606851	5.83428046855134	5.80187065696705	6.19179854091087	6.15710179777968	5.20041859403074	5.42958408469541	5.50432539158309	5.44364013311692	5.61189312990743	5.82329935194107	5.50201025140869	5.78451666985785	5.53415141662928	5.23228131141394	5.38695726902034	5.96633577424066	5.47973242467034	5.67038361216558	5.43337485312574	5.11228578098628	5.5804933669196	5.11809756027273	5.25089466979677	5.26959990507162	5.24643116829577	5.28612334820728	5.24776952371767	5.72613543829003	5.07250287892136	5.37123715815334	5.14171435612922	5.57503577898096	5.25831589067802	5.3752541050885	5.83983952887578	5.49901022565515	5.42812461999272	5.36933548678942	5.48252745396609	5.71254823290786	5.41177314265391	5.25996683975001	5.28125300854529	5.17003584585219
CLU	12.7023545455164	12.6194021121721	12.6288980488421	12.2856488913092	12.7190371462646	12.6380448074461	12.5443637988582	13.7647939279088	11.1444514726505	11.583919692927	11.1939627528537	11.2996963909275	11.9987488804377	11.9076285645578	12.6128602168516	12.255128569067	12.0136610688437	12.2504441665793	12.3394475645603	12.5400982894459	12.3448132864468	12.522068611534	12.6058834954578	13.0238336935325	11.7028335389215	12.0238922775072	12.9928119373439	12.4444892095761	12.6589101552655	11.813757235775	12.3322448549364	12.3737530450976	11.6638666940509	11.9247837512935	11.9854651735236	13.8002707474617	11.5697983222806	12.1903820333789	12.5724237798445	11.9624263814971	12.4797933327846	12.4722505402612	12.268012854182	12.1117730392087	12.4077107653908	12.1554666267505	12.2173210167997	12.3817543231466	12.4575759777586
CMYA5	5.43991447119341	5.60745715312486	5.16676277393796	5.91994584922434	5.22304199050158	5.24568286670775	5.23511415724565	6.42596904962783	4.54120175871731	4.81989301284773	4.35936288379625	4.676469368086	5.15568721259007	4.82336524120153	4.89923706334137	4.99437853100991	5.19389944970433	5.46498573624817	5.21194104817377	5.26554079881153	5.19821434679158	6.03305339531203	5.31293407422706	5.71638300103363	5.02650595353011	5.00169031451031	6.01015597471068	5.05857356282513	5.01357109686146	4.90307575062963	5.25692170519266	5.117037551014	5.38061915327284	5.34341127274279	5.85414239592921	5.40368924416131	5.17562207293627	5.45930381767594	5.12793234146292	6.6437933035703	5.46352622774885	5.82039307907608	5.29675534954917	4.99135551234558	5.98738766801576	4.89807388554228	5.25346401197301	5.49111570931766	5.28787842139123
CNIH3	8.91488934102279	8.72237450560896	8.78513737772863	8.59779314790654	8.95494714026266	8.8204995811439	8.86642646107687	8.56911610485079	10.4172777640242	10.0358866443519	9.81388279227583	9.29393350974417	9.21882243686276	9.43976030256325	9.03736541469012	9.42943654131809	9.74012620589219	9.40462078774921	8.9022905871017	9.0861609108859	9.28998455471329	8.36993715832302	7.95419451443828	8.3439419346576	7.63508258350377	8.31524900619874	6.87108935100928	7.39254816751772	7.3244029765892	7.55694651146029	7.58563135066979	7.31335678410393	8.4114153905158	7.65690012318146	8.83098308008336	5.68621873780585	9.16412766500697	7.04972726415648	7.42188994010865	6.88176510307409	7.53273681952627	7.20557282711306	7.26816605376162	7.49171657514371	7.36117634449868	7.02543111503206	6.96323222771141	7.24014637440101	7.37943290771348
CNNM2	5.42922049494976	5.46621156502937	5.34323145570639	5.50316203167565	5.36123319969162	5.2717195241507	5.39046822404524	5.65510883240113	5.19648430418193	4.74218725784204	5.18493404226982	5.62836010938191	5.4838757623326	5.50248736817422	5.16058716083939	5.20204850511376	5.24008887119721	5.33096567442587	5.22948463163243	5.12847461701661	5.37718158410517	5.28082667381094	5.59562826196235	5.50587750873758	6.0496263132541	4.97787666175967	5.68956521689482	5.14880237214616	4.98723499304665	5.05161825216664	5.06840052091062	5.14640212243921	5.51796584734098	6.2767125817469	7.30918544531267	4.87016343121723	6.33080401589976	5.89404490888874	6.25377912076253	6.51508033833896	6.206522402383	6.31823099565243	6.0188757775036	6.07837964948644	6.19033871904448	6.04604380364721	6.00631047998898	6.12544205995157	5.75184273491671
CNP	14.6529738002566	14.6636982919927	14.6633193654704	14.716189828856	14.5848722387109	14.4121498764096	14.4864186294016	15.705841606889	12.3327693647326	12.9576758526577	12.8335810154843	13.0095998713486	13.5272666618523	13.8016458977572	14.5978881766924	13.2144139583519	14.3432213967986	14.0660650042711	13.7320738805325	13.659807233411	14.3083735654474	14.47545563868	14.7333030440957	14.2087487935119	14.4556432333502	13.9690578503463	17.0670913694854	14.8874238931557	15.4465853840938	13.994278867894	13.9936796999202	15.5375590329264	15.2195637458077	14.9627068651532	13.7024273401361	13.5039823612305	15.8492426714015	14.6949808347877	15.5106041274109	14.6061146533242	15.2526896260685	15.7626968679759	14.6047361687096	14.52504864861	14.798205564001	14.7003333160363	16.7808314593484	16.4821889524769	13.6677846620156
CNR1	6.1847337599397	5.89393220376772	6.20850149340689	5.69254575396794	6.4138319234724	6.33591366902147	6.27038408648039	6.43020343698614	5.50658663609796	7.45617419813673	8.23870337147001	7.76208914277609	7.84802387766044	6.89827064588725	6.45065244162555	7.79941522947745	7.33140762078482	7.93263089837208	7.09204089439466	7.25586321906641	6.81578441843185	5.72236740822526	6.32864317010706	5.78345598479727	7.83500206159774	6.97568239597056	3.70947017282542	7.70013177707452	7.38377693533411	7.43336165261278	6.15980394101874	7.87114782724757	5.65058957600553	4.33567421976965	6.04192546151951	4.04648374548836	6.22100576586883	4.25988402867984	2.1936704481973	2.36230668012825	1.6112537302839	1.95884498863492	2.78442905510566	2.34965654961253	2.90483356839287	2.47702649252791	2.57131309329691	4.60529925818837	7.26988443360992
CNR2	2.66603135382015	2.552608632391	2.59689428089582	2.53928449497463	2.60719771955007	2.72627638478599	2.69560296880785	2.19693956344511	2.98963081344117	3.1112854881244	2.88678989221309	3.2073532858749	3.33992938465177	2.79508111325679	2.66119279870611	3.27099457143234	2.53771705897811	3.04640094012872	2.84023819649927	2.99913528504343	2.55904581293267	2.93915053687499	3.0641820856066	2.20466214841684	2.93159162102074	2.72083392831399	2.87069647236771	2.76553864267413	2.55930563135079	2.98567991816405	2.82158188670475	2.70858455827385	2.80903661488075	2.46384004551286	2.1417110660291	2.87911742085964	3.49347569804663	2.80767663170106	3.13484988853905	3.1582976349595	3.04314270857671	3.05652620362355	2.72257133427498	2.81101864944536	2.80573161086749	2.99073730940346	3.11623608896806	3.21123014459696	3.01168717505311
CNTNAP2	12.1968876104555	12.184115338075	12.0520069371975	12.0493129962891	12.1908730750095	12.0342960021331	12.2136372309637	12.2394244996063	11.0378444500821	11.8623815041911	11.8038036188727	11.9902396208214	12.0643597365837	11.6239517836409	11.7913885640023	11.5798732402839	11.8848442747444	12.0992141144137	11.5274862585646	11.6372071085944	12.8240210370532	11.6868818802391	10.9375171539821	12.0050772592863	11.478348895849	11.5996769220985	11.9275210873104	11.257742010309	11.2614586056161	11.2452369949825	11.5553069677938	11.3776730056718	11.5974194163219	11.3528127934488	12.0809478155069	9.61740683261036	12.6591439422611	12.2264184648874	12.0836861533216	11.9768037471226	11.9851066762129	12.2186318122534	11.8146592631828	12.1349268019305	12.0575925259263	12.2757771913847	11.0581786470511	11.6459929660791	11.1933136266285
COMT	8.39903158062728	8.40030389881843	8.35325820407707	8.2811906345106	8.37293156468776	8.33511233855245	8.22923353727275	9.34077010268055	8.29318697047615	7.87593033636776	7.78441813020746	7.87138147151571	8.31604702189764	7.96542900689092	8.41491813117874	7.94303030997284	8.16840977722393	8.18124683097518	8.23381346927422	8.42601759181724	8.37650381579757	8.69687117867002	8.84741072478009	8.80882363535621	8.15803198817672	8.1398996188307	9.55855818008644	8.46508336809007	8.67055794245198	7.90804173322498	8.18289356294138	8.60506433919497	8.3489582005047	8.60922104878493	8.34906321769866	9.35113155211167	9.01574206000027	8.40877034517033	9.00529085534092	8.4711251543158	8.81611124845491	9.05766617766985	8.42905217235853	8.41125155403047	8.5600418594008	8.3203919720095	9.63920535293364	9.37686886530534	8.01675197208059
CP	2.48973721287028	2.379468163618	2.39501005703738	2.371207580371	2.35180570435728	2.62941753750771	2.64383975544011	1.65768517110173	1.92923774673457	2.19668960106083	2.54804209011632	2.92653652120858	2.49116874965609	2.07395201101498	2.70268459913238	2.37717427769826	2.12366062216044	2.6194082566736	2.86649684605703	3.20689972708118	2.41310811161944	2.96812911426973	2.49889723958884	3.10817630740867	3.37842445673522	3.05030274821647	4.28049362452946	4.12029585011521	3.41582605363135	2.70661719134741	2.47786751291152	3.31387737407293	2.17882695995013	4.26903894248477	5.84030426381721	8.7437720039955	3.42053216604316	2.48054765725361	2.60300970690028	2.89680146959757	2.50428546648146	2.3774510988879	2.38312502458947	3.00192403306178	2.30427929332437	2.04308084182357	3.59019067091794	3.62396814544397	4.1311594878234
CPLX1	11.2648801631312	11.6764006025981	11.1843512126845	11.8284844897771	10.7709723010933	10.8978596015753	11.4873321597866	11.7710162821523	8.99241440030911	9.36004649358707	9.97422500741543	10.5683164425657	10.4002109553392	11.3054095180131	11.004458137088	9.50603681751994	10.1568849414443	9.9535308272648	9.26452868390797	9.38503615552986	9.9060147258934	9.77426386730781	10.9970120651446	9.85449145918543	11.3223666508162	10.3229197477382	11.3788135971525	11.7583078964909	11.5539878303064	11.4854298525055	10.7883655087989	11.7422420245175	11.4884966264031	9.96254386137787	8.5039159130831	6.16384304399838	12.2175365568955	11.4634436676326	10.7578511585408	13.5212437084409	11.8858554252665	12.3630844081746	11.072906160451	10.7371856238715	12.1329847153938	10.7601984180852	11.5319816361808	10.3319683745692	8.92065531847151
CPLX2	11.3002490429648	11.713699596335	11.6434638528819	12.0279871053156	11.2263461592848	11.5001129732831	11.475072697192	11.2393462450366	13.3366793154571	13.2786238603342	13.0359304749882	13.090688319213	13.0828668114791	12.2368343885255	11.6043682164154	12.1526946409766	12.6048641331184	12.681743839251	11.8749048696604	12.7515153096005	13.1484801955711	11.5150833584674	12.0228055204333	11.8539517758666	11.7463496221628	11.7264553930548	10.114902373343	12.2818403499695	11.8419729163972	12.6896537947345	11.1377035082285	12.387472802222	13.1364390228104	12.0070927228584	10.9772569553295	7.45688790027866	11.5900926169672	9.13818919439145	12.3384582308606	8.40408423486174	8.8740999189416	9.15868391103671	9.48193834014108	10.0510773627128	9.5870448940299	9.08698725952725	10.5977036968047	10.9193110841863	9.78012785705335
CREB1	6.35570794577567	6.3881322707659	6.39844211246492	6.34007629697782	6.45222994941611	6.32085019397735	6.23619059252243	6.85041377256334	6.25365374299289	5.79017071055485	5.41680231831683	5.33869443700823	5.70877321846884	5.90004198795947	6.35059760721554	5.76959413858615	5.46142587859641	5.93189835486648	5.74247786167766	5.61467186496101	6.13750406054233	5.97976077745014	6.26744157462151	5.84134372971377	5.64901971583549	5.96420204524394	6.86884979487229	5.91162215092015	6.03881879090679	5.39590369773648	5.85213998931306	6.0320078727224	6.26826649572086	5.71073870072328	5.88381621093881	5.82858134546079	6.36909557179653	5.97957630615958	6.32419187263126	5.85348281023282	6.22647729591647	6.28690289047055	6.08694540257534	6.04166169253897	6.27588508973909	5.95204122597188	6.55793256667344	6.3684530374824	5.77414740712602
CRH	8.3378249660142	8.37367271245988	8.30141958826004	8.10354714159155	8.39441464003293	8.25090223574122	8.24494783333282	8.75848974160644	5.29707772026679	6.52967891058381	6.12124212326383	5.53332536413276	5.87282362452244	6.69185982298858	7.62871159012656	5.37992277162907	6.75293093334363	6.68599175938325	6.55246178950039	6.61490769817516	7.32307846000412	4.84096267657778	6.24207599602171	7.69739082280988	6.13312224150948	6.85616586120686	2.64934308090824	6.47008763716888	6.46751391480084	6.22221288459519	6.73843025071445	5.4976717118505	6.95621123495804	7.9114919979247	8.05032808238414	5.36883308742472	2.57141798133148	10.9225747896924	7.76248454603049	10.0165484905832	11.3492495106721	11.384401611089	11.2474929769425	10.4902066153832	10.4996674557254	11.9867348537675	5.95917199529941	6.45836640622478	3.44443783124059
CRMP1	9.72865736889706	9.62485433750168	9.81008631401415	9.5178100600978	9.94707014786992	9.79177869562549	9.55135977050432	9.90326400733909	10.1488671910765	10.0877922706191	10.1319321303389	10.0901347737992	10.0239002562147	9.71790200359357	9.8834177681842	9.29582363734849	9.46168392752622	9.62821235148609	9.35750473706923	9.49588384292156	10.1263046684721	9.26817284496266	9.63930266265888	9.53004935603001	9.25855555645817	9.52112313043008	7.84401727392955	8.8284011765706	9.09372733312697	8.71853263859755	9.27926271779223	8.93317390355464	10.0382630659638	8.17375741143412	8.79415966507074	8.21395712376614	8.9137274659977	9.29645963984357	9.48399255122122	9.30552494140101	9.67379469600139	9.59337587494814	9.58918440372864	9.54085791217819	9.69070209820882	9.54655717075599	8.65874675275136	8.87390612296531	8.91357273885576
CSF2RA	3.89627357023898	3.80758711010843	3.85565431139798	3.43320445411478	3.88811585818699	3.87706028482567	3.70294771713993	2.62098485306081	3.00483631588857	4.31186863229104	3.6010094493845	3.81218410063386	4.27562582435039	4.2224403968445	4.23113394037349	4.52618066051962	4.28664420521081	4.37222842236666	4.40941913077943	4.69373714515684	4.29241582724088	5.1129680298419	4.41832993196429	4.95894379767947	4.74357760546735	4.41411816498015	5.50636657388615	4.03298498280341	4.13221221162959	4.05795429378876	4.23952488832239	4.1867512981073	4.05558537126311	5.5606100739641	5.48785007006101	5.15467237629483	4.91749467732006	4.47412919082636	4.52524050848316	3.94179172262539	4.5632657129185	4.35092271864132	4.09362724089686	4.23213161098618	4.58199397381788	4.1113629698459	5.03971911043871	5.41438028904516	4.46975609234944
CSF2RB	2.75405230852449	2.73307861141526	2.81411416535144	2.86385394622829	2.75960082537155	2.82469300416368	2.81895293577245	1.71231096658584	3.62232312493833	3.19806492393299	3.25789868091511	3.09917719193232	3.0424566550135	3.14635540129214	2.91038272298652	3.16186842124857	3.22492541643354	3.40243628560969	3.1397783248982	3.35974606960778	3.40795733573065	3.15582077878557	3.39949166295772	3.19811085158822	2.87000639815725	2.66486410094498	3.46622157872967	3.28869307009154	2.79134564301524	3.37210161996189	2.97240584686958	3.02759984563446	3.36984362529446	3.33638234116337	2.59978774453733	4.00727549007042	3.2578637538291	3.25198575574025	3.09407071124157	3.1359098437926	3.42244361897253	3.37701763920921	3.20458715153658	3.55759716147413	2.75423624433991	2.87813248566479	3.54553834855552	3.63011961594822	3.74198737308758
CSMD1	7.97383739351969	8.09258080362047	8.03966524094537	8.23148017136196	8.10925243643375	8.10824855963751	8.10936980559395	8.7277286309276	9.1732744340993	8.28517564826326	8.12608672200341	8.05757299386609	7.86129340495107	8.14859606731372	8.12369083828939	7.88341891990354	8.02840765560464	7.92852192631416	7.52207328217698	7.82328675524451	7.98775011575529	7.24779353623154	7.35154354615635	7.77742775503959	6.38261375242906	7.61313348333228	6.20178466563024	7.37289355926027	7.33475874567417	7.58532040771509	7.83080244483908	7.43243653131064	8.43023251786487	5.1090458154554	4.48836789009647	4.22099217773848	5.47970193889978	6.02293721682087	6.27436099569809	6.77404155022806	6.23046932812556	6.16517825675452	5.93235209164456	6.04400197450682	6.47977391879038	5.75371609658653	5.76076219762313	6.52423856555804	6.69468641664992
CSMD2	2.83597040892096	2.88744430906032	2.80201780774047	3.19694065128676	2.94167227896605	2.78274548649151	2.7626887321287	2.1421267978418	4.2787219049151	2.87166493446733	3.54693307291904	3.15891864531356	3.03511926635216	2.71655490399918	2.95302398298916	3.39392267495053	2.70434256247849	2.77047658941109	2.83537171450314	3.10583375548829	2.84580238168725	3.10470010906145	3.40348058976006	3.01844286332853	3.16628764830791	3.35712863759921	3.04690644949812	2.73253798030172	3.03984902756213	2.81899265136912	3.11790213563611	2.87240729492881	2.89394458956679	1.45376850722127	2.39033668096211	2.07134477455922	3.60856694913041	2.281044345564	2.88808803069312	2.64764142569854	1.74040405962975	2.29993982065218	2.40106132832893	2.56105915050136	2.84986463666479	2.22326219947454	3.18775361792311	2.92208707136391	2.81817261141323
CSNK1E	7.71218860351053	7.73853236484831	7.68071494243057	7.80295583533814	7.68569525519573	7.69999331266834	7.68016618134943	8.24812063045665	8.01573331934116	7.33682057380719	7.38373389535656	7.59805706295229	7.78375580591144	7.82173009666324	7.56975940733557	7.20601491349145	7.54157167217535	7.51041066150124	7.40743498269551	7.39252622584066	7.758851779542	7.66455318381103	7.47124272100017	7.9311632911195	7.44130237273559	7.74706326236943	7.66695563984398	7.25884589001765	7.12575250321247	7.16042926715	7.10325219252262	7.27187275745193	7.94979550134162	6.68102436320433	7.06848992316242	7.66958071268376	8.09940595013534	7.98165137961705	8.26258858685497	7.88948957177693	8.13611597175284	8.087708115338	7.93862088618051	7.89936243363751	7.84689009532317	7.88866489841859	7.97886998069774	8.01433097304895	7.24340559215914
CSPG5	7.77944765813189	7.78480805989611	7.89002136996379	7.80288049487328	7.88383676015215	7.85874417165497	7.85599874997751	8.24501080532795	6.99937511070722	7.55177712375937	7.24871018680013	7.54057469612556	8.05214929398694	7.8955112280966	7.98845272324324	8.41402310551825	8.28763553317476	8.31938023251205	8.54328808118045	8.45963079502502	8.23843838772419	8.69313656691727	8.49611397783758	8.51901092439238	7.75524499956862	8.09089640240058	7.33789375037503	7.54054735796651	7.79115004584978	7.82558912032332	8.32216555089118	7.77882987108263	7.93533020401383	7.06292466910386	6.93338217771166	6.58524063279297	7.29104701720446	7.53699770026318	8.0843165359085	7.12632282990237	7.43304586846224	7.18939068672415	7.63008448143664	7.83985905936949	7.61202915888845	7.59815427260224	7.37303890624451	7.73000402044188	7.74832988514676
CTCF	6.09213493896372	6.19480411123464	6.16334583772684	6.24200555622416	6.13077408633362	6.08879040215469	6.00646661504503	6.86813093215685	6.31239943044881	6.3395027484061	6.19524542962428	5.89713307244124	5.98660246939056	5.72522703658384	6.0808713116187	5.53391372067175	5.34120455923214	5.4930364790131	5.6778061399444	5.44405244654474	5.76136392161719	5.79949672336609	5.93375496036567	5.46237900515326	5.3162675004169	5.67433490469092	6.39153129499201	5.82598465869326	5.90992164324961	5.49032443887016	5.63632307627308	5.94658670956793	5.87231880314145	5.19150038581944	5.20422544996607	5.57783744009723	5.831756858109	5.65306914764598	6.05024658022952	5.67798477092105	5.95515869266077	6.02176497160564	5.70605787012364	5.70765873729845	5.90343259648825	5.63709149590451	6.24891379402493	5.84958007497643	5.61240608003065
CTNNA2	8.32971481116635	8.34690106056985	8.41748619087153	8.2266916590868	8.45653090554233	8.28544525173136	8.30372523622281	8.96826647569334	7.23043330375463	7.88970238325335	7.64818640701789	7.62349231222022	7.75862641566212	7.86403588057018	8.47428523396587	6.99525611425166	7.41069564765619	7.50746305489441	7.39164868579284	6.83367980531237	7.87795962422014	6.89676962083923	7.24823512652711	6.82733295210169	7.27712840919452	6.55806834604425	6.92900352885817	7.12383630936024	7.39448306925833	6.61528484988955	7.18772217546674	6.99261601753943	6.76266362204585	6.43482219058614	6.18139976570997	7.33573798243798	6.19699116516959	7.68453345369592	8.48584907232141	7.61599322021821	8.05235442761784	7.84520662845393	8.24379633953577	8.14790722476616	8.2112495593856	8.05394671960702	6.11933710226054	6.29914696886512	6.54167428686597
CTNNB1	7.55394533019885	7.68026678106429	7.71024120637746	7.87576544543352	7.65720278975394	7.66940247909333	7.65615598458184	8.03572932824758	8.17941367779107	8.45297910082899	8.27134347182692	8.19961090763775	8.2371581057477	7.94853240896213	7.79543281139624	8.12210202444941	7.91089680463862	8.04701697694193	8.0236656962976	8.13723596085853	8.09432539601963	8.32623774703664	8.17627221185538	8.08853668409129	7.66361069187526	7.98286177201073	7.85423487096663	7.72279710973464	7.48759535629628	7.62434385640762	7.81684103333902	7.64360280102974	7.65641842418258	7.98294823689955	8.26511964514914	8.50029938187967	7.50729333100136	8.63701842215219	8.79854003858554	9.18706103585519	9.09550979614899	8.84232323505245	8.97833919151192	9.061916849061	9.3666505630737	8.62555321674885	8.16242593482954	8.06296567310286	8.59160664339227
CTNND2	13.1479079492661	13.1225492235366	13.2475476374399	12.9679853058123	13.3118495455057	13.148579982121	13.1485468401159	13.8617931698722	12.5074160028437	12.8994794492788	12.5929572706098	13.0981189279687	13.4633975046036	12.8620177781446	13.3422810423508	12.3673091875726	13.1661363094083	13.145695612712	12.5929600619727	12.5766487450543	13.2649221687277	12.5705592738009	12.6845735223377	12.8694129567634	12.3997545727491	12.5516147677221	13.3211174642964	12.7771936446742	12.8282664341232	12.5661813700484	12.3908549170161	12.9982717660298	13.0187971371456	12.3865212405701	12.334181353425	12.8826331232534	12.3409989363039	12.7996905517246	13.4008363495261	12.7807566395865	12.9862263602392	12.8524879767393	13.0027018275155	12.8724284495613	12.7956639555232	12.7788679438624	12.5872402966249	12.8568510695226	11.753824416758
CTRL	5.9736837385578	6.05451692725313	5.94142659515423	6.11189672696509	6.03717245733063	5.98016874432565	6.17365761619635	5.96010298320317	6.4262579413278	5.85368654086826	5.97060099438036	6.09913847566348	6.10866049863066	5.91377672477459	5.92334265311215	5.90400669387855	6.06418887586276	6.16506214631995	5.81417676079076	5.96291658885412	6.17103074040965	6.06131351114911	6.40092711582677	6.00517946131773	5.89457420822742	5.88947339002743	6.66953510727375	6.31370124179109	6.30043238678823	6.32910822161176	6.01296763591945	6.4221532992988	6.44080280703539	5.69093184698706	5.84858684380869	6.45364199761796	6.61908055169249	6.10961331845101	6.23862628105932	6.28123998022575	6.31250626048539	6.48057243157224	6.11008826874448	6.17693396102343	6.1650801857662	6.36923791782176	6.90725821724208	6.84125233211147	5.68611941236317
CTSK	6.79556848332747	6.9270785803436	6.85846566597764	6.96083782628026	6.74860528453957	6.77640001455859	6.79896394730056	6.99675368269117	5.75143983851823	5.66839803999953	4.60103005310813	5.08661062792471	5.43566876842523	6.03490850313597	6.6277364022663	6.05111353480838	6.19850914364339	6.25313676100833	6.86581849366205	6.25852478301682	6.45482228040242	6.97935298013128	6.99865988993349	7.05036881034119	6.0055079646232	6.28000935285841	6.70086714914583	6.471838008264	6.18264526711958	6.04729357644467	6.15904675721584	6.33088649692755	6.37962272851485	5.50583043441655	7.06999706468657	6.28646330015764	6.68573264130694	7.53979545565472	7.0924454709899	6.78115959340166	7.38336128401254	7.24002008994353	7.39047992886623	6.97986301305132	7.34591140878555	6.73064364907411	6.82175297150564	7.42249352144669	6.80700446069773
CTXN3	6.0409936339437	5.27173455489835	4.16728976125949	4.57451112866782	4.90858923683053	3.76138855248331	5.7639832025542	5.87140716987007	2.72630000123994	5.79292167745858	3.6764985206137	4.3054551312878	4.76090946557199	6.20267995803657	5.20661203727189	3.25745522948433	3.05753394995706	4.40729308872917	4.57984470270035	4.18434750370524	2.72182915111477	5.02669007618105	7.98576293044292	4.45728522606267	8.51624748233763	4.89743360366333	5.33301106514177	3.73495384797037	3.56306583474004	3.27427508883849	3.69212340329356	3.46530913051688	6.96337210861009	4.33477434693117	3.32108717814939	3.30867765619189	5.03965173344609	6.89441516878399	9.97181100127291	4.95273711591771	6.63109492974868	6.29734983019395	6.8604552425595	6.59479193703848	6.49451820226528	6.17793818428348	4.50055757617605	5.59095658784927	4.84776497394128
CYFIP1	7.64047396088347	7.7687648858298	7.66846535855979	7.78042408601364	7.61344577674973	7.60074178241489	7.56665425869408	8.43149499968222	7.30938963752211	7.09332313717063	6.72744332696406	6.83380186290815	7.1602612269025	7.2425141532882	7.7420334154063	7.34025582363006	7.23210115636054	7.05264785653582	7.19196883981463	7.31915246575079	7.59136888191548	7.8705703197735	7.68315578688614	7.43649212161428	6.99264912728308	7.35947208039361	8.1747205466429	7.64057922362941	7.47656305303204	7.23383172567928	7.2786766180568	7.44495866219978	7.30029959321632	7.2092495310783	6.75455367148635	8.03291680795413	7.82838936459733	7.50849966979086	7.90441517560448	8.01246222998428	7.83254278976247	7.70764824265262	7.61518233974878	7.3963929645848	7.77989985078598	7.4444702140122	7.78293353331765	7.89544003656349	7.51165025096347
CYP1A2	8.64752797330319	8.80761166498949	8.71334490862457	8.88887535618798	8.63086770106459	8.84014439200596	9.03618559171132	8.96826647569334	9.38258416388909	8.32620386309432	8.38207074539513	8.65112487870054	8.51060100846452	8.18605169613535	8.63550947218615	8.56251786961593	8.83568831751395	8.97612935868072	8.28068004138318	8.51640626677414	8.67451679382833	8.78989394370044	8.47484411064725	8.68972820822104	8.24108137866411	8.24473533308191	9.36795423147723	8.78199305079903	8.82425428065587	8.65251085034675	8.78063311116297	8.89048699159277	8.8227508089575	8.73848456650022	8.57055491892665	9.10660980770948	8.58037519942098	8.45468644623863	8.58858531572214	8.58840785489996	8.48352008404508	8.60252945886053	8.30012697531145	7.96451542316971	8.20830253023418	8.58098898152241	9.05692500380892	9.24097408951148	8.76118408772961
CYP2D6	5.15739792425355	5.03987591888845	5.18228443840419	4.9871695144437	5.40699563662725	5.27276064691596	5.13468394879614	5.54024470007574	6.53308833280129	4.9947361503257	5.02705914457902	4.75337924750841	4.43365314067405	4.98418247048194	5.10616480094034	4.85190306126301	5.17593840318525	4.89765745135258	5.66551177941656	5.17352923052586	4.88045782046893	5.03283538213563	4.92403686476701	6.09587253180173	5.22380433738226	5.82390653416663	4.81816809909854	5.48762516368906	5.4856970336612	5.3705748383746	5.46197982571107	5.36871635081778	4.71619553094455	4.21501874381842	4.80489904550116	4.28104639272646	4.87369937828145	4.78360971273256	4.81969946687677	4.43121036405506	5.04112845498758	5.03523751124923	5.0265495899344	5.06563218489496	4.72778662417132	4.77158269358621	4.73664448199682	5.00395388133621	4.99681407238846
CYP2E1	6.6632222279136	6.729418998358	6.63188177997646	6.66693336120685	6.57099823375962	6.43374955040706	6.65535477419785	6.79531614293927	7.57842232966024	6.08860216311519	5.66032116555016	5.50723275818147	5.67925564762174	5.87644612511945	6.3887087105658	5.74245950165986	6.08980945124506	6.01411919501619	6.08386676229571	5.64544021946699	6.71331932585915	5.27895758947233	6.17104038248656	6.50657530132415	6.10952808236801	6.22889731854442	6.15613986432901	6.05348220395195	6.05805894608193	6.02540536472015	6.19201478137145	6.06431022277634	6.4742843922456	5.43716583527834	4.99181017118764	5.32326009330645	6.9217219084629	6.33466149839228	6.12188424589307	6.73564753983452	6.6129675494027	6.47862036982203	6.22163826097706	6.3254696237336	6.69005974192261	6.40701633812524	6.40962378354217	6.76784102075484	5.82015899086009
CYP3A4	2.68094363684949	2.59320903794552	2.62377886202602	2.63742532087633	2.76295934387081	2.72496082320466	2.62864707808997	2.0840008306764	2.86400797985516	3.05701757564248	2.85852169377565	3.185642937749	3.26015938526899	2.84709418173153	2.6262174445583	2.91546337342707	3.19923934273601	2.84415791122289	2.38441817079323	3.4263718316114	3.44607184633654	2.63819014905307	3.43910697090642	2.98082966759645	2.66817066420525	2.85783859224716	2.75690159098176	2.88688168786651	2.40278408611571	3.08144771541858	2.92838627679781	2.7808094256115	3.4009080662087	4.28387125515952	2.43218148500016	2.00734965256989	3.1650960274307	3.43646204092625	3.42365432213662	3.11877366067069	2.66196915131861	3.28516227379989	2.99508597951218	3.00037109044448	2.73136597203623	2.9541389657391	3.62836260168459	4.05007318360714	3.08329585963104
DAAM2	9.34804426890762	9.56118959003347	9.45461466146833	9.47634547947663	9.23122565710373	9.1160825139969	9.30845477080785	11.2289426045155	7.44040233865586	7.78364790151585	7.5461747940032	8.0213485386957	9.30700859982032	8.42911824035217	9.59720899891238	8.0952294604084	9.40501127242597	9.19924672736038	8.62639190116695	9.12565664537472	9.26074243633771	9.76292326611431	9.87270040954028	9.1786016971579	9.88458800446967	8.73129657950308	11.8935120076701	10.0289607679248	10.253856955622	9.15066609648024	8.57093837287021	10.3737382083635	9.74656724317167	10.6298850730362	10.0595669000374	10.53885959431	10.4283852129276	9.8371807162101	10.7049662510555	9.6640163351863	10.3586965088674	10.5314050249704	9.90316046620482	9.73498765817733	9.89923281009028	9.88814755781146	11.4755432717137	11.3870656101695	9.05558229029538
DAO	2.34921962658561	2.33528932529157	1.94612682957923	2.45233730760347	1.74811830425551	1.99200022075573	2.41046958005558	2.79165295485323	1.97959336153263	1.66413551474219	1.47535633117499	1.80620186435837	3.40248747052593	1.63139837788396	2.07374538849352	2.02528104796721	2.01909945522215	1.90801011765855	1.60699947332604	2.35994666856648	1.92399326970234	3.46489656536645	2.43106347369072	2.75101594829588	4.75916561829851	1.53133334711376	8.30528621748595	2.37132837126023	2.32670862615802	1.7036812003752	1.93960299428649	2.57532069444774	2.0219295010052	6.7654620975658	7.81818947051576	9.03380827214315	6.94846875285875	4.77327100313128	5.86454825822217	4.01353974561456	5.01308070300154	5.32491131582425	5.02451270849716	4.96397962753807	4.43621771796693	5.26451529638139	7.38991727083616	7.45848486485218	5.34625939171635
DAZAP1	8.16309659575027	8.3177552884928	8.19963873961541	8.35644444555433	8.173879812767	8.06368574063752	8.26148382066035	9.24488995778573	8.15043971971402	7.7776007759245	7.94706254322388	8.17293341666714	8.39417935907075	7.85751767130897	8.14476539013615	7.58599812558743	7.96743119593863	7.61791207570396	7.43273727784173	7.44232253586533	8.11077165544081	8.09725986478669	8.13118649110134	7.89654068225866	7.97678481552537	7.66694384121082	9.00781101288803	8.14107896546258	8.17809552131465	7.71386267976589	7.80509559055015	8.31616205999815	8.44950345658111	7.8909328517045	7.61577943979299	7.6702970953318	8.63903491763684	8.40839578499101	8.57617673278032	8.90544440554732	8.5090178965459	8.7308774735522	8.36127718724524	8.09833898201466	8.60098201813039	8.32378075671535	8.85068578691023	8.44649064768465	7.35808844161025
DBN1	10.5512452636094	10.607540314748	10.6602723085052	10.578319187032	10.7365703185897	10.6681836598523	10.6026945756969	11.2597951007269	11.8110478358839	11.1591974076473	11.308670027684	11.1769426592854	11.1393602816193	10.476222584072	10.6897066506695	10.1812371246155	10.4384987315237	10.2252581281879	9.9741231714629	10.3201577742404	10.5274223322394	10.5158535009181	10.688857763048	10.6022436263982	9.68654670693829	10.4626274891984	10.0237205267912	11.1258572211939	11.1690274470102	10.8125735595663	10.9744262475997	11.0846156035259	10.7021567835715	9.36670870687457	9.63850810807457	10.0003528190919	9.97940113194373	9.98598145445215	10.2114636430776	11.0064673420601	10.1873700734082	10.3872176876457	10.1462878884327	9.92331427748295	10.2828016021663	9.97563255699648	9.42795019508871	9.83930295397228	9.4257323723318
DCC	3.99859403531353	4.13881313060559	4.16347689676352	4.19251116705683	3.99253623774527	3.89455658566352	3.88164209025749	3.8844360614734	6.50070411430946	6.16465677207556	7.23432327517732	7.51879714918088	7.42344068185692	5.57944257730328	4.58442149744222	4.08210932454766	5.23156471323835	4.4346478635615	3.84344418176998	4.57688253239424	4.53873620856614	4.67099677249119	5.61659242485202	5.57216031753773	5.54869471126229	5.18305070011696	3.56943943582646	5.79012454576816	5.69310663676796	6.31725593596438	5.77158962601199	5.70776628646488	2.85165420788257	5.22082747452032	5.62396910067211	2.18250779753553	5.17531560248993	2.30679129709122	5.63592246563503	1.95322720155517	1.98890067456975	2.30826129671503	2.23227394931803	3.34337492424262	2.84245760397198	2.46710203346465	2.81306816873149	3.83979459154651	4.79495461698523
DCDC2	3.20280827624374	2.87126637171279	3.37647730871675	2.70059385385592	3.43227786052981	3.28911355899273	2.99108798157896	2.7257998717625	1.40086774814525	2.82893980004167	2.33118340931984	1.73465561945564	1.67365179966097	2.64751031062004	3.17136908287463	3.39620163034761	2.27917823251383	2.32026015026032	2.63478541121513	2.58498011189705	2.29118016718715	2.93678532976657	2.54791385579427	3.05162843057591	2.55382951648683	2.844462026438	1.89935177056478	2.72792447639674	2.67995721197385	2.50082549823175	2.69169409952464	2.10972330418428	2.01030158238969	2.90647942398333	4.53148650819312	6.217608448406	1.87437966560905	2.93359048555472	2.36180757169504	1.96005933658998	2.52862444636147	2.22608916627816	2.88310042094793	2.85851731117305	2.65727660523028	3.01084872669005	2.24387450410628	2.31818268172776	3.60341722558099
DCLK1	12.7849875633246	12.8922547415638	12.6650541327041	12.9857150659297	12.6882258730547	12.6217657381273	12.8927590559584	12.6648413094066	12.8522846692142	12.8713504777903	13.335614075924	12.0758998927444	12.1905539923906	13.098352636938	12.5680577657223	11.6200687294498	12.1098063451498	12.048834457894	11.862699257099	11.9309994378437	12.3892677895792	11.4811984477001	12.237437076171	11.8755128079779	11.887133667801	12.0395611017965	10.4747913799336	12.0705322367464	11.8702016327596	12.0343484647668	11.8195845234366	12.0569154569031	12.9982755229687	10.431564528566	11.3348272183635	10.7225486413342	11.5156588868528	10.0990893317002	11.6755098158162	10.6072709187112	10.6184701676735	10.5649150854621	10.9048651515925	11.4596060468966	11.0165243212057	11.1391023372385	11.1215154576389	11.2915931225819	11.2284783741624
DDO	2.88359620815559	2.81479223948996	2.80039883899734	2.63595858017273	2.62830792705936	2.62849008456188	2.59306833689696	3.88438788951185	5.72029100607536	1.90012788952118	1.68780340113528	1.97287418701739	2.88166935099371	2.48082709471264	2.84175291647639	2.57271875487037	2.31664049144619	2.5342003173003	3.08835544377234	3.30312273562717	2.95125518977585	2.54647442334947	4.10119596823492	3.0879841947682	2.80239131514858	2.93857657542328	4.64248673897556	4.74865739475154	5.16725706853209	4.69198656204461	4.32583721982015	4.88103268510308	3.01927842427942	3.60169910340099	2.19184266623503	3.53727011434776	3.94914231485574	2.55611753364639	3.46298432791577	3.22299960252087	3.44681443911646	3.68248134427922	2.83297359050615	3.16521677677026	3.45067589690896	2.49288539837399	4.55683736361803	4.51080693865272	2.82266714970362
DDR1	7.60516508621612	7.51941701396139	7.57482568400185	7.46098883364545	7.67957748753163	7.57761613858637	7.3228772493621	9.03297118752427	7.82925082138355	6.63976647276234	6.08870429453779	6.65333169153108	7.79123439014645	6.94899192347209	7.70134557997371	7.71258641570533	7.7909855285921	7.89426931952444	8.05597455982976	8.2564174491906	7.81707313935702	8.69340388389883	8.21748153144689	8.96979327168171	7.9784519985069	7.76267300299793	9.63126337953342	7.73658140883096	7.9869268348617	7.0047013749473	7.75518557205567	7.98756984560977	7.71898988586945	8.71656336068716	8.3004651773608	9.56336618054985	9.14263922407437	7.94257492677221	9.01061496368023	8.16430373212803	8.53793824361846	8.83444788896607	8.22482597085268	8.11433621341782	7.91330527920586	8.13371952561707	9.67341513795095	9.43389584251033	8.28411870261459
DGCR2	11.3918798973491	11.5265976429771	11.4634434861017	11.5390241591683	11.4243253654115	11.3891095983224	11.4694839308305	12.2446920406336	12.1945559109637	11.2393307925819	12.0072242114607	12.370918560258	12.4165757844689	11.1613617288042	11.3818362161172	11.2698108494404	11.7086174560903	11.5617769589074	11.5044042002889	11.4200640145889	11.8094506682356	11.3138772838037	11.4606536312519	11.9636842516535	11.3372814175631	11.2437627636535	11.6304081011518	11.3623334232612	11.3653849350464	11.1809504076471	11.4184491371741	11.4103457033573	11.6649695539995	10.6589337957704	10.625921007545	10.3052912281615	11.7234425748518	11.4685675084404	11.7889165180423	11.8900001143517	11.5390852015363	11.7603844124015	11.4965893364524	11.4229305162476	11.592796323934	11.4396497617513	11.4194723391251	11.7999999956598	10.9541473000488
DGCR6	8.68812879564661	8.63985606856146	8.69040516748328	8.50478797898822	8.75429847960429	8.73610204652914	8.59345150269687	8.72761286536893	8.38050850779653	8.56497809081434	8.42597248209827	8.50025624710668	8.6717785740041	8.6090177197118	8.69703059007264	8.30466832836035	8.20891740495514	8.1163468549407	8.54144538621937	8.52928360687619	8.72696940183524	8.50599864736241	8.91135161096594	8.92776119415249	8.70193271755255	8.66711577742876	8.56709620571583	8.71891845427227	8.63886894999392	8.45163745225305	8.62092381962401	8.55489998629977	8.57926820651936	8.07757615973481	8.61545012573383	8.26861864594535	8.8675954517514	8.58237875412921	8.9462514542751	8.62380038660778	9.00895844861483	8.8900102386741	8.86216749732956	8.79733602636585	8.95982675773393	8.65441969294753	8.52770592460992	8.65060087663247	8.26366551058674
DGCR8	9.43370605830086	9.65673735498406	9.51066296302272	9.96129126089253	9.49641005595097	9.54366313963325	9.53249905922235	10.4029984234925	10.9110576498013	8.9596515151667	9.10729310762105	9.39600848284525	9.70641694538154	9.22026826112276	9.26173846662263	9.2065941151743	9.64778899525213	9.3946126233086	9.42189245474379	9.32062266309506	9.48472604639301	9.7226151960535	9.39384987047936	10.0539883709501	8.99419155596515	9.52764824144226	9.46508848756249	9.21795514164807	9.24984798901679	9.28173521606043	9.18996615248493	9.42265707094102	9.91613126291956	9.33048590059428	9.57356285992672	8.88343639658433	9.38015551760084	9.26404497988425	9.49732530424502	9.80212237171155	9.26599996295162	9.37451675253446	9.30797562420455	9.20817461647988	9.35969021714236	9.1380764845676	9.32873786409224	9.73592448044221	8.95107100720009
DICER1	9.16940514608256	9.22772265570143	9.19065553043849	9.32913373956228	9.20931412774412	9.20997443577501	9.15865277616725	9.4776000960946	9.87216357509419	9.38902182600103	9.2258817551153	9.26103256644891	9.51298751981705	9.29761070723328	9.24483680928609	9.53577643322681	9.68343363459273	9.69197145985768	9.69107005076683	9.55166745423867	9.66896019773386	10.1660315304046	9.70047115814413	9.88545428065915	9.38144486002835	9.59346999832542	10.5130470073165	9.47615679516517	9.56231685829874	9.39695781690583	9.41402352143741	9.84674782695793	10.0882058499055	9.93662896463159	9.76694493075487	9.60747019160804	10.1645047406978	9.51086361245047	9.90245238387814	9.59824194602489	9.72095660511108	9.9645670579601	9.42905636224284	9.45442990445916	9.70246070995239	9.3431003259183	10.7752961160068	10.6908624428886	9.23843065854988
DISC1	6.24750143370964	6.22858072578294	6.30180341977526	5.93311919148513	6.31274528422968	6.14473692353525	6.02790131652852	7.36396666867356	6.83754237169842	5.99963433803993	5.78630880604817	5.76667755341619	6.13824258274782	6.05145841454269	6.47671190898718	6.17162710563945	6.56399701137633	6.86211739304961	6.76063794511689	6.74797235584314	6.8624636189711	7.10411165154523	6.83826671997585	6.87677631565019	6.43588737109532	6.2212547062523	7.89501731566136	6.59595577265818	6.82118392098731	6.31651625615747	6.10568544443945	6.89104339221391	6.24203047679135	6.87399937092629	7.07673209913199	5.82475794079549	7.40061282955966	7.12566614547884	7.27778616519343	6.27110280209308	7.22145835940372	7.01939302523468	6.84986198631074	6.67537178608356	6.80735607400808	6.50019288864923	7.6791307573455	7.56269906254954	6.1819412817281
DIXDC1	7.37737477278597	7.34324897453709	7.40029628149527	7.43074274770179	7.53320699630567	7.35022854722017	7.36940298064035	7.81950577179701	8.71996868839299	6.37812207673921	6.69320213936957	6.74162202571122	7.24879125985089	7.17314987673957	7.56102575357428	7.75246010014245	7.73769455199103	7.70601187933023	7.39758651619171	7.63994481229553	7.9990144876594	7.64334086801269	7.76230752044683	7.46458649870393	7.28221030850937	7.15949218098098	8.29491350549871	6.9352632013825	7.22036698528806	6.6374731453395	7.13032908921686	7.28467512877445	8.42864141132003	7.10299696181149	6.97674513519692	7.10778602770362	7.84787790955377	7.64448375398535	7.75679512064137	7.05817877744678	8.14799453056341	7.95716132630235	7.81227673108418	7.55926537624744	7.93946089371013	7.38945202196764	8.61886882782801	8.2832815248277	7.19887328732535
DKK3	11.6242073813208	11.5660597950022	11.7163714757263	11.46248058617	11.8245490783199	11.657025807921	11.6358273044302	11.8028281898042	12.3534770269435	11.833108679168	11.933343717956	12.1526670064501	11.9184541620697	11.6791722852302	11.7939588389055	11.5399344945768	11.418012541755	11.281073162304	11.0738017080911	11.1958561348515	11.6854002422928	11.0038808744772	11.6480708816454	11.7300583236169	10.949073466658	12.0512270739047	10.9134334250252	12.7956759796426	12.8338132540962	12.3933281750662	12.4368929269915	12.4359790672006	11.4542393177131	10.0684507281661	9.73052984716485	10.8759506076695	11.2619847650421	11.3789362615473	11.3279985046141	11.7426746517314	11.5594394076628	11.6962965495959	11.476910855832	11.0770096239138	11.8467460370836	11.5045467186836	10.5486784286249	10.9915341194204	11.1626149495726
DKK4	5.78948549380959	5.76080959219641	5.78294242217334	5.76304619335431	5.8080238872325	5.78895998440134	5.96015391189489	5.41937327967356	6.20610243135367	6.28995617269576	6.2905345483039	6.4656460578487	6.18276202079366	6.19266898404612	5.87482920846538	6.32323660934845	6.63049852929867	6.59366679952013	6.61298639450116	6.58822348064413	6.45143696297692	6.32350401758407	6.46452790293701	6.23846717386547	6.16966240966373	6.1930046126801	6.0600472487772	6.19062141080563	5.98522560612762	6.49483189476901	6.09044260163931	6.04600321351568	6.20509168951022	5.88798392755773	6.17399251584223	6.97850044805619	6.52235892036192	6.50684519740911	7.27467305638779	6.44776946039382	6.41506283154311	6.35492005191805	6.58877931522867	6.48495746409719	6.34326698668541	6.93726025648838	6.47609915871877	6.66709185524148	7.08582796160709
DLG1	10.2360153732395	10.3500657293693	10.2863277247395	10.3438952731277	10.2169337317247	10.2241115222748	10.1860818174027	10.8800310041257	9.41203537193932	9.32824427925574	8.3439086116479	8.57527021632507	8.75134372015008	10.1713735061239	10.2665351031752	9.33967510534487	9.89443808221266	9.66851234778105	9.65772771379226	9.5725067054721	10.211051699254	9.72918854763318	10.1765117889889	10.2186507873065	9.50231337351438	10.1144224364955	11.181267434953	10.5913698105924	10.6590025330745	10.1744107375293	10.2340687513728	10.7214579120928	10.8308037998106	9.61968530379031	9.23421658961462	8.87299434169504	10.5306889271143	9.67614802064214	10.1082586701672	9.18008931971185	9.96609598693886	10.3058728090727	9.56298848213102	9.33570534162409	9.52799140300168	9.55283129763824	11.1392891305532	10.9773915606142	9.51743728050651
DLG2	10.7582427167012	10.7765730771738	10.8700045954578	10.553358946379	10.9316033313899	10.8017584753157	10.7392018436442	11.5661831643977	10.990654855098	11.0618799481664	11.1758564650693	11.4533085146583	11.4695811949414	10.5453873626642	11.0267139541679	10.0245497564088	10.6607926739221	10.2880159347305	9.71291908845128	10.3992509990049	10.9610362023295	10.0515608627092	10.3675726048115	10.50426323282	10.142773589739	10.1720786585238	10.5489903087213	10.5187622411964	10.6069227238908	10.3070028998457	10.3195004101973	10.6365845302927	11.1983513809749	8.8911340734649	8.44958301798351	6.51540277015134	9.95491072281912	9.45044968593905	10.1385005552718	9.58133122679621	9.82178626825529	10.018454912334	9.71262373622147	9.35905460285475	9.64446416216539	9.25370330793929	10.7516337954053	10.601377888101	8.57305588513054
DLG3	10.2943224280776	10.2746731738483	10.2995848839771	10.3122863617794	10.4294091515272	10.2614138032793	10.3585115318315	10.4545043802663	11.4567240900119	11.2509933466316	11.0256599781508	11.0093021165522	10.8938154549797	10.7126668363055	10.2565862724868	10.292842806759	10.4980138781174	10.4323866053293	10.450368711725	10.3092163219594	10.8057976433926	10.5793665273051	9.87983836838767	10.7650034874623	9.38535749147778	10.5707402569767	8.63499166661526	10.4198913593233	10.3396460649536	10.4846460392472	10.5455103022558	10.3132869648325	10.5199962750183	8.70593128991478	8.66904872042459	8.26006554327457	9.22476389601678	10.019971245639	10.407220620751	9.63415111166371	10.271993871042	9.9645391260737	9.9852403830272	9.99376850906752	10.1150220091246	9.71635102814536	8.71732620475182	9.33959950182758	9.30414359974962
DLG4	6.07815792267082	6.03575556466392	6.14307949990442	6.00991818074152	6.21767628710006	6.18218252135739	6.01106731521581	6.22410980572633	6.96436535975102	6.67671518460653	6.35711994520479	6.39608555390136	6.71023568672584	5.99203710896482	6.21331965453826	5.70886189454646	6.11293382004845	5.89066932145496	5.90591201067879	5.89517019208824	6.39771725086556	5.62260466956803	5.65131215867699	6.04698290334039	4.97428684520442	5.95012688419064	4.76538258239125	6.23656336021628	6.39758786284281	6.30527031416255	6.18827513726552	6.52549693506822	6.22622855047284	4.57578394936911	4.41219941886578	3.85596912471757	5.07439987117918	5.50245954884986	5.84289259307948	5.69946764661209	5.68359317027937	5.71449922916405	5.55601345067311	5.57254825807658	5.57265430389474	5.31400305378306	5.04303276185796	5.49803921974155	4.04740104346308
DLGAP1	9.21950535158626	9.41034089088669	9.28897317134236	9.54592527380212	9.21637282792528	9.21579281627377	9.4599816071512	9.64177334079725	9.56956469688724	9.57562837197819	10.0597167464756	10.0339194340866	10.0867497899134	9.46240995702132	9.30355470077547	8.90227178748365	9.31809922952029	9.24323201581818	8.28965261406095	8.96047051475278	9.34950634203101	8.36508862130885	7.77294946167806	7.85379167085736	7.55580978209785	8.17194567405552	6.29703235096677	7.40246474523983	7.37421301411979	7.92499641979354	7.59300784524049	7.71815768129395	9.8476595640618	5.96098294363385	6.61598091721549	5.55661909556008	8.32281609048801	7.89255199899066	7.72075789861608	8.11065094546833	7.58600005561201	7.57802224880413	7.7794008847143	7.36785118588366	7.51776545706392	7.40629331310949	7.51194276912074	6.57948017945233	6.05549104941504
DLGAP2	7.18127234773059	7.34682426498958	7.25718137035507	7.36524057295815	7.25900040919734	7.12548945338602	7.21313909776565	8.43668290736577	7.51962154299475	6.61081084564579	6.97408463312	6.8568444426907	6.38938169130178	6.80551107687756	7.06320840578111	6.05639640592422	6.41413455949758	6.31371901427749	6.05472283610682	5.97985490936633	6.902976983734	5.60125635024541	5.48799262352327	6.58206334159871	4.90037964240217	6.58752682702244	3.3093395137832	7.06042859545014	6.95229331956011	7.07482131631904	6.78201569141673	6.85250684235987	6.90537089953784	2.14429032952644	1.5440286549433	2.17725294432716	3.69931994706801	2.2861988862942	3.01588781192849	2.06623222225966	2.45738523557205	2.33448613810004	2.68263456119882	3.07981515796049	3.1856879252103	3.11060236391742	2.25523128269167	3.72571775126289	4.83122191286194
DLX1	7.71619850814638	7.75219184934368	7.76168586508769	7.63116197213871	7.64067289757833	7.71851020419989	7.70252303990518	8.058534093463	5.12114978212022	6.5473626488588	5.79081552998254	5.45522092611381	6.33189804057402	6.97342025908513	7.64504178137402	6.99499068292861	6.70293275477992	6.90773718021871	5.67117036319895	7.62661797884971	6.91920576682782	8.20305140798203	6.55885530644315	7.94842019916099	7.91118669198753	7.24386546134801	6.02243979763446	5.90007209898448	5.57929776938411	5.80407332395443	6.04781832345976	5.57882641986416	6.62432074170879	2.46944600032257	2.06395759876435	4.73809993235344	3.1588829488732	2.69711505853102	2.48214340771753	3.5093154084151	2.61996512745117	2.33597096385518	3.67633879466851	3.05033431671377	2.51842080576692	2.1050423836454	5.99535416674964	7.40122506823102	8.92622730004329
DNM1	7.25920149252221	7.36808081566931	7.3993818717264	7.31403078622571	7.25938893302821	7.39436560806058	7.24335635094886	7.01051726155833	7.51933335796366	6.86654922306636	7.08388266037643	7.44391892303875	7.32394233527509	7.01835484357723	7.20938211026319	6.49917385162822	6.73847904750334	6.57953777927348	6.12259717524855	6.51762645744538	7.25469066179332	5.41627348203011	6.28035763229956	5.98901401845854	6.12003700743426	6.00945399139434	5.41754013366775	5.19648182419836	5.52134994617833	5.57659694478088	5.78463012820569	5.41246861206502	7.2582057251292	5.39647472168497	4.77580307752719	2.80380562026085	6.61515040226761	6.27459778158404	6.62410941805548	7.41150604072819	6.50794323205438	6.74297769585723	6.44857707235918	6.38908707469004	6.94238308499856	6.29240887107699	5.71991742274213	5.75430420883806	5.35942335372646
DNMT1	5.60938582849354	5.61264589212683	5.55366321279793	5.60068839291809	5.62917838816374	5.49604089838516	5.37799612142183	5.64852300569476	5.2438793376063	4.60149431542332	4.64662009099672	4.75392376605187	4.74966796719269	5.18354818919047	5.34533656048699	4.35993483677304	4.24846068356922	4.82306202152244	4.99069690786659	4.90676937400652	5.13927532813378	4.91705318338332	5.18477059672013	5.25939814584755	4.40210987037836	4.88284769537199	5.36108439350081	5.18411110699163	5.13483271432792	4.84304523501386	4.47931265400605	5.10950126554435	5.28849845206292	4.45700186822569	4.51848779445594	4.31411717132869	5.59941623952115	5.16090751072873	5.98977647918561	5.282014544322	5.60398853372908	5.77818658375616	5.4160676554481	5.57050297096882	5.47220434862752	5.38399706994153	5.82915438345186	5.84673248841504	4.6795428768029
DNMT3B	1.78770095653342	1.81827745932588	1.88004310863593	1.80932492131372	1.71918872781836	1.96852665608337	1.76270136014368	1.29950013235336	1.24342901382268	1.46092990129319	1.42832199590417	1.36790814976759	1.43324033562996	1.37254397364473	1.75116545898242	1.50544638343092	1.59329235176807	1.70603697693804	1.57065614723724	1.63274179731957	1.48594527979935	1.61857852426442	1.6048810236658	1.848418877266	1.89561085231613	2.03436926760869	1.62558684565312	1.33513155140517	1.60098178145871	1.4782529574516	1.72333947454289	1.48193789998729	1.56535902266093	1.87196946137312	1.82572990584969	1.64178732005884	1.55277242033091	1.50117307721539	1.47250988817953	1.412736997001	1.33890734756172	1.39445560804919	1.48202063479275	1.4185434768077	1.42514178408238	1.54044437959572	1.40687467514023	1.6375837833849	1.75639262521856
DOCK4	8.69880866853286	8.78115149294341	8.747868471036	8.77286467671656	8.65247420103984	8.51093721496294	8.74520830158065	9.64790260982068	10.2589867399429	10.7208260678936	10.4668866680676	10.6099919319581	10.5381508380091	9.76284131758903	8.91825082612059	9.36506137035154	9.33326558710819	9.15336006023577	9.03147928610741	9.0986548387394	9.28521997982113	9.12096255172558	8.90403949257393	9.08349425224864	8.28023297627594	8.9753809392959	9.00016503915619	10.0611810068006	10.0448018830463	9.89391992723166	9.5328600332766	10.108478243092	8.62549906254306	8.27489620947708	7.74654107059552	8.30753082330188	8.63230878133822	8.37739703311995	9.18863168271065	7.7682597161601	8.13270165211663	8.1816102377321	8.19980187543376	7.82381133833366	7.88371025742367	7.88735024350613	9.3147667877648	8.90481468785992	8.63919572686461
DPYD	3.09496372876648	2.88693109505868	3.22064540925597	2.73093045018179	3.33261752966513	3.07048478824565	2.83629399835773	3.60319711924633	3.69219426946747	2.68130853813488	2.64350632924948	3.26209748047027	3.40341290151738	3.20760843958563	3.40135219343222	3.39883238601248	3.28324337209326	3.17451938288229	3.44627358329885	3.66642832281009	3.87677306032844	3.4235967199356	3.94736433932154	3.76413785430401	4.00091122005878	3.27677976955206	4.24565988064699	2.91665161030283	2.85840384396434	2.89054184461408	3.01200121012173	3.16074755064716	3.32263654009686	3.44820981561423	3.57724607406227	2.74933353136837	4.0507882804443	2.78547336449668	3.44663610778595	2.39767973436048	3.36483871296806	3.59030866549864	2.68625407661575	2.75267769929046	3.09629607563489	3.28593337835262	4.94491832447394	4.29695381541288	2.73044331894951
DRD1	4.53059187500932	4.7493694549133	4.61892111306102	4.78407259131323	4.72032082506745	4.96888935376847	4.73494107480873	4.84295102417191	1.34177641899677	4.47717367042071	2.23858735644572	3.30536145992993	2.92530176300095	3.09045510003414	3.98314061998845	4.85687307818566	5.80620322618357	4.18690108190882	4.63338324268672	2.66130215351918	5.2494903083515	4.01211994395116	6.15619941207156	6.83405313186008	2.79271237004879	8.04895931698002	2.09663286540533	8.36680807620861	8.02774708620114	8.4970028053797	8.14689527774204	8.16499927447526	5.22665223319813	1.89238787841194	2.46094389488865	4.21010459457319	1.87126185521794	1.91463899945809	2.03309083334281	1.73607232998636	1.55177892805044	1.71889137705574	1.79626622572623	1.642045254693	1.87351960156436	1.78295907566613	1.69404718501481	1.81153875334957	2.11889688320257
DRD2	5.81282830008474	5.96624318156423	6.10587658102336	6.01399591500878	5.89438613501289	6.00617256329949	6.106434253498	5.59313333203685	7.01852421637145	6.67150376689022	6.33671103742542	6.88716820383437	7.15402294279625	6.45812239103537	6.31716154828271	7.20812864419385	8.25779518871935	6.82615709538216	7.58487445620795	6.84299770501217	6.76221406039387	7.75907530839372	8.74859784205312	8.71839716405777	7.70348120277697	8.40385427065209	7.48324419676893	10.3683637549904	10.2975897040748	10.0141149080263	9.75522777780653	10.648376851589	7.567700283382	6.16025680465019	5.56776247799043	6.9129093054996	7.2578253061353	7.98970976089841	9.14499417704199	8.60336750921728	8.21998236143752	8.29988023024545	8.41058525762122	8.11965481598783	8.12878362945387	8.62082241012148	7.10559085846899	7.21091861420674	7.14284767965604
DRD3	1.41361773292094	1.54892712432631	1.5163845237691	1.53703163286037	1.35683492733656	1.46882000342527	1.49674094981879	1.63564677053708	1.38408527072991	1.79580912096514	1.6850741378622	1.75186485557357	1.56172003488691	1.66308261437062	1.52362599840001	2.02760375179483	1.86857559472529	1.75103214529329	1.92256436049269	1.80936367526146	1.69977899448075	1.92679474566455	3.90243286582412	3.11817630953293	3.74993720667028	4.58359055285495	1.52214263708126	3.08165556104932	4.11556613257758	3.64632830332717	5.86553784299405	3.43375884692828	1.74927857368865	1.84329916995066	1.74990834962122	1.77748172788506	1.64321738579979	1.76996685171645	1.53664864960415	1.60275118585763	1.53997556271295	1.57913911728197	1.77944457917953	1.61930092147517	1.68363506967198	1.70877315728786	1.49411491917976	1.49364038433081	2.07688070831772
DRD4	6.81560378198282	6.96043079456119	6.87251069881368	7.11874758276884	6.86070217366353	6.8605802791985	6.88608773147713	7.22095583412028	7.40847031985243	6.01951190510147	5.81213842540152	6.12524052841333	6.53992003764865	6.50434656758306	6.70143949026668	6.36610639603336	6.62688997112946	6.54312731475562	6.92504492311437	6.61974535293424	6.71268932890645	7.12994355806271	6.90883973964909	7.53302801997937	6.66976106003839	7.11538911621142	7.39239829263976	7.23697489790539	7.24820198941945	6.95563105922367	7.08784971516659	7.32176588746086	7.0393887814558	7.03194331754055	8.15792607132583	8.65050978328138	7.30703941400653	6.62375522299591	6.94162823415805	7.13676964467359	6.97392190966411	6.99086739992079	6.74108698950714	6.75879892048392	6.91031672637636	6.70805947622707	7.48311894546972	7.44589970247655	6.58008255569767
DTNBP1	8.94749538189672	8.83871328742012	9.0583855639677	8.40633900218316	9.07653989302184	9.04928584866986	8.75181655711423	8.8434737641098	6.50131976553971	7.79106710575589	6.81498508730739	7.71207092206388	8.01305251787366	8.12293008306999	9.17989165781564	8.28396570414185	8.20385476688017	8.1551509736022	7.99309825355063	8.39329172296269	9.20022885397945	8.39696644403555	9.55137631620272	9.16048802809074	8.76596609826806	9.0639866890458	9.14079433689804	9.25461388234622	9.57100132322107	8.89172895981255	9.96752908020252	9.37241274973763	8.17546901980106	8.08302767630357	8.16883298362715	8.25434971827203	9.25053808140095	8.94165331490192	9.27174392161297	8.27621535402568	9.37671139186953	9.29046743859103	9.38512610565493	9.40582757274239	9.57920181675894	9.19514624636496	8.91816442733802	9.5408837236038	9.01943330590102
DYM	9.11331000335802	9.1280496133979	9.0620079265969	9.08739617921243	9.08667716474322	9.01814615220036	9.10258263993225	9.44221053089689	8.92728450651226	8.96073330573518	9.16202176300911	9.18331145086993	9.36400945011646	9.21886911538806	9.06552315798393	9.16910285107056	9.32097111756415	9.27182944490555	9.39729633980989	9.10732266790363	9.35984588745128	9.30119664735853	9.54887017932199	9.45026096696398	9.64051925632056	8.96541186191443	9.58670307341058	8.97874530467664	8.97340422954021	8.96157923962573	8.9955902747761	9.01530179513774	9.54746115511174	9.32700693391761	8.74122279566488	8.92295349054626	10.1460749953264	9.56640125715331	10.0607999920278	10.0686447086231	9.69134491460505	9.85847208919125	9.5598695895226	9.52083267611139	9.82623844397875	9.53411133590294	10.0179938468491	9.96013968802874	9.09626153145077
EDEM2	5.720714269587	5.71042485771937	5.72755755526773	5.80769203969206	5.73998332920511	5.73631166572081	5.65296601946135	6.13648319408306	6.24405101651804	5.98832723103174	6.18773142295491	6.40358293162834	6.62005255365405	5.87229460257618	5.72276637934654	5.84384288073853	6.18443113582055	5.77767991421173	6.39675631411612	5.98495456284518	6.23173861091164	6.24346617751725	6.22010834786591	6.44273021059091	6.22083587759448	6.12643688093092	6.57997183190722	6.21675398280254	6.09000431291542	6.24780893746995	5.87517986231628	6.31857611633771	6.40034048540032	6.05871648369765	5.99041018122295	6.23050275000844	6.75063949080418	6.71617684341197	6.81049156234961	6.97368192101268	6.89573725487241	7.04219056309696	6.70635839619096	6.78867637751762	6.79450364761941	6.78861797460318	6.84166229864452	6.93023232299112	5.70241651075609
EFNB2	8.12373034694327	7.99738676704449	8.20018815811116	7.63480269584144	8.35299232269582	8.02367512682884	8.07813588411805	8.75305816806786	7.90586646604744	8.27480435675247	7.56132359677662	7.82226445361606	7.92330332950597	8.10921078622071	8.20835370309227	7.71014005687831	7.66768510268944	7.75940227989669	7.10641539749307	8.04606727141568	7.56628938615056	7.33621804641869	7.26304998595513	7.5536557723203	6.39827694889286	8.0658215618319	6.72382443132164	7.60292195349488	7.59780636567377	7.55623629251716	7.36942417610168	7.6505962775763	7.9006559744984	5.2260888818349	5.43281463875632	6.21800498752368	6.61962189562054	5.86931925847921	6.40139074659739	6.4222466559415	6.22377431846941	6.26651864343677	6.32123375156208	6.86014093230283	6.39418083446561	5.88088590209596	6.56970792309708	6.42577533632885	5.9730005166057
EGR3	7.44461183577293	7.47623298616759	7.63135858025885	7.33959597344277	7.66184597154593	7.4957811224401	7.33977804630464	7.74247812515133	8.6682061320649	7.80293302943091	7.19356837211848	7.96603085069066	7.7065903399482	7.07428187775206	7.31720088077347	6.99088164171252	7.70945803367499	7.69099936571381	6.91357250277895	6.87712297085419	7.96010189162221	6.40866945260141	5.24778667892528	6.78344661489016	2.27311368376223	7.49963662063631	2.69107576241676	7.78961804223758	7.89537199244365	7.70668633782769	7.44373911204976	7.80153802107225	8.08756160786205	1.99959194161594	2.02690146302787	2.53043582799064	2.67051935905887	2.57689694725117	2.48286235603225	2.07465482288742	2.56620991370607	1.9754017192584	1.86312571159368	1.65669375147668	2.27448383205136	2.02779929378241	2.14766198861378	2.37071145104071	2.24342847428604
EGR4	8.75337419289493	8.79942779162778	8.79974218113925	8.72806892804978	9.04133319216097	8.85029113825306	8.87659009057406	8.85418965333368	10.185454069334	10.5247291397875	10.4001841322543	10.7476920532137	10.7067376052407	9.55041556812093	8.98613034690064	9.09362591205193	9.58481180174393	9.8334219477909	10.0305595665892	9.59069600889845	10.0429256347347	11.0871870489348	8.95211781265105	10.208341894171	6.37858604855562	10.1272408906503	3.87030377536072	10.5811216675364	10.5828857877718	10.7759237851698	9.98370550137762	10.7638436171658	9.57250475394349	5.83289719613281	7.79119950644461	3.9767443279742	4.89640638672902	3.99718156605493	5.07545474791151	5.09835647081561	4.39410808581383	4.45696139292315	4.74298492099444	5.32967085857746	5.57873378541551	4.65551503937855	3.83447986608719	5.92898015820196	6.36821226373603
EIF2S1	6.33401836275354	6.375721858195	6.31467299439066	6.21939043864662	6.34580417115347	6.19173231012466	6.22309546332972	6.11762500797129	5.90207165295887	6.26665649130328	6.2173899376571	6.05408772219388	5.76577689818831	5.98980021864337	6.37820208313852	5.9128744671862	5.74448938160263	5.86750992457406	5.83002728464839	5.67401709020985	6.26566882478923	5.63056725785353	6.13936520100471	5.70586072425471	5.84186497647161	5.4388114593845	6.23372090477836	5.90546693223184	6.04976185591189	5.70460695577516	5.94819064831204	5.86218641460267	5.94987479313566	5.53180510510803	5.71496317442821	5.32369667967375	6.12911293832627	5.77648733790308	6.26172978523831	5.63385020765567	6.18298194515271	6.21680507308031	5.99773391989188	6.03344425149817	6.29339423420384	5.74688409693607	6.04900385358869	5.6255108800658	5.79091661505165
EIF5	10.2098996554996	10.2651913379451	10.2035547991872	10.2270897235643	10.2741462455764	10.1201561456332	10.1989250139732	10.6337647644527	10.2014934346816	10.0777020842137	10.1097638460504	10.1910768638887	10.4234553310534	10.1556702192478	10.2018577257393	10.1893221220665	10.1634162582356	10.1803915975712	10.1299176003307	10.0262691531027	10.5335345737549	10.34857717599	10.6924696857431	10.3131987821188	10.1651537109492	10.1721414074272	10.5988362747953	10.5005192752265	10.4156215316019	10.395529026419	10.3192942604452	10.4587174511372	10.4230804545917	10.1467847560928	10.0802641358432	10.3095154086574	10.7675793988359	10.0459899152868	10.4782614285967	10.2521045628141	10.1204967750883	10.2891105905224	10.1370762747674	10.1321066614971	10.4162009062562	9.96992606293314	10.60878142822	10.7034679063347	10.3962866422737
ELAVL2	6.78425249687507	6.82646070284901	6.70405919204185	6.7607776277301	6.73940125082529	6.6973892624972	6.82433370153392	6.64187794847903	2.53246530900887	4.57138444745585	7.440401206234	8.03063882803774	8.06583467123286	5.92983110847491	6.74444403179422	5.9074751258494	6.06365777141696	6.26593797302193	5.52361172137749	6.02269042926774	6.18385055833232	5.9871855729557	7.65320280204753	5.95505209538291	8.29101231707693	6.01431733403344	6.17992040646406	4.29345292934212	4.23484103909024	4.81438752055539	4.76973225223571	4.52476915657147	7.3175001895187	6.78606905171585	7.0348651806369	4.48368821185042	7.72328463774346	7.2822382804553	8.34303629373173	8.52583972871511	7.40671957394182	7.62389629900065	7.38604252482062	7.74810675051501	7.76301685807124	7.53819684332288	5.29927262609833	6.48693825428497	6.56720470894925
EML5	5.16220685446643	5.33262008310787	5.31032375676586	5.52760878801733	5.22881422781281	5.30942625699349	5.32424227538698	5.63188494883102	8.18867812878959	5.74620990228146	6.27090837569797	6.31404812456338	5.99894888748125	5.66346918933431	5.27967926099877	7.24363398687528	5.72201223059654	5.92318876311253	6.67464378591187	6.42110753062316	5.72207521523919	6.33841505832404	6.57583964480221	6.62877455677173	5.71755515146938	6.234236034393	5.06087992122125	6.24161984980472	6.03876920000729	6.44719305553106	6.40614846031219	6.38889873561486	5.41435132165991	4.82024765097452	6.20194922881071	6.13669431871144	6.20676461038797	5.18366753064133	7.05052038085937	5.10544467919765	5.30005741895321	5.23194279040002	5.67608714069785	5.97911067428105	5.23541257126918	6.21277802904366	5.29081013534527	5.39968040776442	5.99464569722467
EMX2	7.38931125634256	7.43940222053983	7.5232795323334	7.23236016377902	7.49674740278854	7.47319955474522	7.46042020551514	9.2700271323756	6.4258661336139	7.06390964883855	6.63424062454724	6.96118839461868	7.81966595001792	6.78782273702817	7.84389318239165	7.63695357799231	7.76235483310819	7.47398309833885	7.16557227006613	7.06862163615061	7.73591852675202	7.54281223022583	6.85316414447133	7.10906769730538	5.3294825884214	7.20444814554202	6.33988634585902	7.78506768902391	8.1222705914191	7.48942857254176	7.78961108134965	7.67358029154736	6.74777965932423	6.81050054688507	6.1353773620202	7.62941952194521	4.81742409849094	6.45822246792839	6.73975806341473	6.13934752554875	6.1693199074499	6.013139669281	6.34141285131709	5.78842983926792	6.35568102758979	6.18623475294223	5.81499488839245	5.79864961091168	2.94126986451141
EN1	2.26053560063489	2.12980273858446	2.2159285300065	2.32522969598854	2.1103492407571	1.94161613651893	2.17747672574011	2.49623991188654	2.06871184912064	2.21564770644466	2.36770574116968	2.66481078241682	2.58135085388085	2.07283643711977	1.95803355766728	2.1160996361975	2.27402199230316	2.74800298456897	2.04163743750142	2.56211251633866	2.43350169733084	1.91025717108577	1.92504783903136	2.69146086330109	1.47326618137699	1.78434145937383	2.14359169513977	1.72972459631375	2.12011691509761	2.17626234617389	1.91083474694841	2.0276437176788	2.29292506803125	2.65105109075377	2.30276408153673	2.94270583507317	2.81578493656502	2.56567731627654	2.36057620186397	2.27733170987573	1.94060186508919	1.91148657705677	2.07794800275488	2.83665018779185	2.27034444502045	1.7999208087216	2.23901686148525	2.43868572735209	2.45814398801541
EN2	1.90248554604599	1.89849339584491	1.89162993332212	1.88032673961078	1.99387417922061	1.90017591565133	1.82135260585506	1.1537068082867	2.05827895502505	2.02678124068374	2.04650373875475	1.79097661368298	2.15687588439596	2.12405784138362	1.6698577682268	2.08087108964068	1.80265020176993	2.14294998591792	1.70814178508194	2.12373092188101	2.40411171056816	2.27754226175382	2.28212335672094	2.00192933678719	1.69690109395804	1.27969550638206	1.93184493581094	1.86242320116003	1.99531919176593	1.9010244737231	1.97734028226162	1.88698253225505	2.0488318538393	1.73566519661291	1.96730079248695	1.98696894794876	2.05161423577307	1.99119016153442	2.1837730890698	2.14904839109464	1.38962394592066	1.80296304496158	1.7507531245901	1.91720844646809	2.0034840490051	1.80209804749381	2.00064874988494	1.90386815809557	2.59873629276323
ENO2	11.2300195194033	11.2714227047486	11.2207678597113	11.0917735573478	11.2636325452576	11.1452022184358	11.1076802160104	10.7453768030757	10.3317701288733	9.77239263933439	10.0595517465653	10.0445730547786	9.79500461500639	10.6950888884677	10.8660856092238	9.77337252282386	9.6919852907704	9.58378201673818	9.78926974232555	9.58003699918022	10.6527754716588	9.49080107559992	10.3011040972002	10.2212422849431	10.3978149133397	10.3247128040232	10.2608941350458	10.1618372489732	10.3575926433844	9.81440970281511	10.4976178525262	10.111323324328	11.0441853097869	9.03440502600133	8.85102375547492	8.38033192578341	10.7436223333653	10.1588425185352	10.9200616586578	11.3020115511782	10.838768267885	11.2059955539984	10.6173792221689	10.6312192534503	11.1172754322064	10.5684734060059	10.2504090104835	10.5072257911943	9.94841910071771
ERBB3	6.25077168337431	6.26903310124347	6.27597500891347	6.22304371505682	6.1597323690403	5.9250995198157	5.9983313345942	7.33472417250951	5.12103714998834	4.60043460857874	4.16032387308284	4.0686580804641	4.69709748479433	5.81624933468238	6.31975693624975	4.86990669634594	5.99427665820772	5.84060484473947	5.37898615589121	5.04043386602353	6.09745770853688	6.29974148121518	6.50965300459507	5.86351827823708	6.5746185861855	5.73977198918534	8.84116055038393	6.78928559094218	7.2903396740486	5.81957545892726	5.68830479038909	7.32491269547963	6.9581146906401	6.93600390877324	4.89225544586949	4.00862013101639	8.11685862556637	7.02414158336455	7.86709632393561	6.47332004932053	7.72702562361778	8.16192673030954	6.68249858177986	6.59223430620904	6.56228983089507	6.83981203639346	9.35023951474239	8.66874935320902	5.82365526044803
ERBB4	8.34670236680961	8.38246283823953	8.39150288573882	8.24204950700668	8.3841125404419	8.37746965474837	8.39978225268613	8.84386750906948	6.54449773453968	7.67359075093866	6.89996810297533	6.97182560611509	7.70446878264548	8.10583215327308	8.54895659097066	8.84197078015673	8.48768222505573	8.89683798395677	8.47241393343132	8.87117048111347	8.67267325988934	8.83292093504384	8.63298921680299	9.12151990094584	8.07463403530406	9.20647496381652	8.52322381984475	8.82450601726617	8.8240203611326	8.84297298322246	8.88007796480259	8.92046938409497	8.12769223496939	7.69816029373357	7.81913632043482	8.80052866408553	8.3128256336676	6.95303219643411	7.62145872408057	6.91483743976637	7.00279306531464	7.10565167124467	7.15894342818866	6.90334237286413	7.07503725122486	6.59491912272079	8.58456761625454	8.29642900090808	8.63228289240429
ESAM	5.26003513446247	5.31337091902773	5.07528001564917	5.30414114503825	5.02913709583354	5.14817882170654	5.19585687754554	5.69347933026923	4.46756487487773	5.36362993965278	5.04734283284143	4.9475046126624	4.87081420310311	5.10253315243968	4.86699486223188	4.22739250750697	5.0480014188236	4.8177492220392	4.40155022519525	4.9963109814692	5.14433407150092	4.34137157970647	5.50421065600995	4.75673822465913	4.67660197972017	4.45049196237504	5.64308171921917	5.5107641366068	5.44018697520815	5.4552822406296	4.55618986100142	5.57352009520067	4.90544213090592	6.03346762995291	5.42774895749503	4.71101265322629	6.14076123017505	5.72658467111228	5.92588493155662	6.17030345444937	5.54598190551762	5.91843730057428	5.49864064669589	5.21956925049247	5.73924178483065	5.40739777399217	5.44629723531743	5.61531283176702	4.94266072849564
F2	2.2989718416285	2.33937383006396	2.35514737826984	2.30726687258935	2.16539445728806	2.69641418082429	2.10721019337633	1.2736305484826	2.65943391357544	2.19166584044503	2.30883578863117	2.26131011264761	2.10012245707927	2.10475830285668	2.13672046493859	2.24739191893927	2.60218029398507	2.09033513557132	2.42494896980758	2.13917753602405	2.58771096117667	1.90712959609811	2.56275207044083	2.98975787942136	2.12032451152707	2.46714587912655	1.91750017532137	2.55192271554988	2.85542528407236	2.38007059608814	2.33947787672091	2.48042279438231	2.32708205062317	1.58652064866612	2.38067108930808	1.62924066947115	2.356935837964	2.27363397040221	2.28539092481668	1.97450806618952	1.78496968039983	1.92212432723154	1.97336255965747	2.5613281687645	1.75645397316909	2.02106545362213	2.34504201834569	2.65660894502395	1.86384095885854
FABP5	8.03350170060418	7.8872645785632	7.94511611599769	7.71277412363484	8.15308331812673	8.04933129004062	7.95660251092174	8.18682983289697	9.30120766397734	8.62045741743126	8.51069616911966	8.87260686397579	8.97310544403566	8.38871555262272	8.32750303906171	8.58456763284605	8.25677864752716	8.11524510055041	8.71756813482419	8.37395287724883	8.4602741544496	8.88385365323513	8.68309970287699	8.9298982380972	8.49898735122786	8.43102579341254	8.85654231010169	8.4029111299081	8.30992949013348	7.95823900333269	8.56456676908672	8.03310271011664	7.73670099856405	8.59027367159552	8.76751069312394	10.6401664612096	8.79628685828746	7.86726994416431	8.4644085638767	8.48886171956321	7.82647565874184	7.98681393681148	8.00238415470311	8.05843256775919	8.05810736569267	7.88389231863327	8.58823136287699	8.88313327147517	9.13069331023974
FABP7	8.99319233917503	8.57616544824963	9.17374635303975	8.28822582429041	9.44046378500738	9.33259077166601	8.96094287403379	9.77305945343965	9.96450674132899	10.6074512391214	9.64244542889181	8.99913415323466	9.29071051288776	10.2409560600637	9.91261050661558	10.3519068927813	10.0283987064097	9.69508480495586	9.08654952599453	10.354805245617	10.4175347803218	9.8587299924389	9.57322299073847	9.61599744589712	9.6652151143402	9.40849089313492	7.38492598469074	7.69751239775048	7.74998872161226	8.32280589607235	8.95992297659087	7.90675533176341	9.1708263320057	8.99161044487238	9.51048906374266	10.5630197487572	7.77130619362607	7.70498086279728	8.37965646516992	8.22519181203428	6.96110643325664	7.07217880270451	8.11335717494213	8.354512266596	7.47337559724396	8.54409758481706	7.72481882577072	8.39328728663246	8.75504351813296
FADS2	10.259701379855	10.1650440908853	10.258249199535	9.98505728929241	10.3616134428517	10.3560688607106	10.2959337246437	11.3326417597274	9.45418446584684	10.0575891917882	9.92503964041805	10.5311773115094	11.2689300850842	9.96314090663442	10.6380312574867	11.1289083328384	11.3871172118791	11.2995575002703	10.5641649578344	11.3775725312628	11.0858657676718	11.2449129932368	11.3314616201249	11.4445536011626	11.636571844017	10.6549449745078	11.5705543325274	10.6890569145489	10.6423848754354	10.5385557988142	10.7434730669132	10.7557508625969	10.9751802276442	11.6676605901533	11.4899930395299	12.6890037152941	10.9708406248409	11.100052909711	11.9629211873448	11.290895028017	10.7627029998587	10.9588075981805	11.2876093117096	11.3966605515844	10.8126058856477	11.3998532115952	11.1469193133045	11.6446856183065	11.0876122018723
FAM3D	3.21021165035383	3.10180107987298	3.18094464978198	3.18915382064256	3.18299670763452	2.95092525040611	3.30066345912909	3.12544118551453	3.513605467144	3.78155138369568	3.6965984667335	3.59715248126951	3.84058205568198	3.37651263305888	3.24679510606253	3.54297724128519	3.49766825722912	4.08396383400989	3.63677967123245	4.02084078193704	3.16187266535854	3.27938312880106	3.27387690473757	3.41966478572824	3.36829415689655	3.63094539537079	3.26344618742969	3.63579006352933	3.5726274229267	3.84398728485888	3.49713471331531	3.4513004804796	3.59591901458148	3.40751556542941	2.64542792339544	3.96177760496554	4.06763544684814	3.84382840807168	4.0528680322784	3.74559843843989	3.43571505834708	3.65331704183164	3.42415930683044	3.51286185979649	3.50481473659204	3.38155041838375	4.12810706984817	4.09063722325104	4.68593699321659
FAS	4.91673629975814	4.87641798794378	4.90621106787996	4.6745873149981	4.97075708454969	4.87070581276145	4.85175542722592	5.84431771948069	4.58616952760215	4.99516999103475	4.19330657195661	4.33382533374756	4.58526902714552	4.7485458555421	5.03333157234644	5.68517417311338	5.48784370375571	5.36891076061956	5.32228872816306	5.06156826892211	5.75176955396988	4.95679067466949	4.64850050266893	4.5972927254112	4.00425867668411	5.38528600105317	4.84786532649756	5.6182321570416	5.35210302130863	5.6551849792404	5.25317394144257	5.45121525556299	4.8816634894845	4.35248431050545	5.23925010754544	6.60804400644859	4.15905324831461	3.93106311430523	3.31608727870911	4.22646395178071	3.76267793923903	3.81187103300367	3.54863162495046	3.69539067590619	4.04947322559552	3.61166918848548	4.32077637154931	4.25620714739204	4.48875924142094
FASTKD5	8.75178814355253	8.86577311713912	8.65747768730911	8.79596650731531	8.68389288271711	8.5444378612098	8.69403875155942	9.09084806431794	8.29460523264529	8.039000097848	8.2066355711227	8.16756823652082	8.28277853570194	8.26702767593433	8.40221339267084	7.77602297078357	7.91054211063276	7.78315205878377	7.97812721338401	7.72116212700946	8.3690589543106	8.13769592646107	8.61811992683208	8.30858474926353	8.40549704597601	8.1256565419828	8.6993588053805	8.45976874454516	8.46148249766268	8.28635730028972	8.32225448258176	8.46379987247203	8.83608047319558	8.12188062115026	7.95120421810866	7.69826463338598	9.20273201408767	8.25067212676519	8.93558929630163	8.88991945750954	8.50519578279799	8.81001177763831	8.45285635477761	8.62219421662943	8.89847675297696	8.38914435625971	8.91944896416629	8.82347633228716	7.98954344135006
FBP1	3.43628170270025	3.03774918091052	3.41785573129154	2.92382615318562	3.98257322706883	3.71044862456788	2.98625549628303	3.21897820582698	2.99856153649493	3.02928531101245	3.24990032525676	4.52728581209368	4.88193377010309	3.58518201442139	3.89561424915931	4.87101978847662	3.96656819022433	3.72577171741566	3.50416521789012	3.61337614074538	3.65366653426233	5.04488884348006	4.39832598398709	4.23601717651729	3.8165695700707	3.59946434593737	4.24488893067729	3.35585772875877	3.20987671209108	2.95711019868633	3.67214103049345	3.00394097969691	4.73097216163062	4.24100423168001	4.05607746899913	4.13088939859817	3.81528303566875	3.03273920805945	3.62117300918686	4.65644998481781	3.26694218842761	3.28281393287858	3.16692030786341	2.86238892638291	3.25783727445584	2.92481722631813	4.07200160642286	4.42716271005621	4.12027465118362
FBXL21	2.10725384567369	2.19816224137407	2.23623658385055	2.28517132356046	2.29720989881995	2.60157822607491	2.33735988475335	1.3681671169626	1.74318230446977	2.91277423732312	2.27111314334513	2.04000015030604	2.1935450044576	2.40142863052643	3.21244852931682	3.72895749751134	2.75883022495927	3.09050439466133	4.99223219410244	3.66447302149714	2.65107370672699	4.20201635392612	3.71468754528098	4.12461634608016	3.61724433991703	4.52614574880849	2.20860526669057	4.68393380319308	3.82289880999746	4.85887109110045	4.2967605276348	3.74449760309483	2.79326463815674	2.62819634633367	1.89420254352267	2.30189346015086	2.26080519449802	2.79402885828471	2.27504411886528	3.6376156990401	2.28249774522595	2.62823513912082	3.03450626078422	3.05030022843772	3.00436463476839	3.49061550481514	2.58952067235247	2.44129496240245	4.27490183163804
FBXO45	7.53742609050984	7.63500888386077	7.55716959385475	7.67554904439826	7.45890765170158	7.51518064527224	7.56817232072538	7.61255211508335	8.1332278317871	7.70796741194798	7.63413003649711	7.97127559898583	8.00467810726741	7.62451662429191	7.57930949573624	7.56178562557911	7.65219530912389	7.7680812332477	7.4131003127101	7.66749833295487	8.01744883347779	7.50085532381443	7.65650460486537	7.47243745526656	7.50896297227405	7.31626973562335	7.70483393234701	7.18713614584875	7.25591541203688	7.20993205063326	7.22744089083246	7.3547389946181	7.67891452823802	7.54597579313725	7.14090796940256	6.83158429847708	7.78765826362644	7.5539353688879	7.70584168538705	7.80506626343585	7.66811926329482	7.74754928651767	7.5574502806149	7.49767730767505	7.90397394781526	7.32596907607612	7.79120191296966	7.91400819917131	7.28469616261272
FEZ1	8.50147669431422	8.61153394119313	8.45652707589517	8.50381521739001	8.41612664179373	8.26872566282856	8.40868687288756	8.73504472915883	7.64595201710181	7.69662968396667	7.49176673268409	7.58254472485527	7.90544820670064	8.11330195076743	8.44801709030707	7.82651973766668	8.06643760924318	8.05458523937882	7.82561107921443	7.98664535795297	8.25903462943355	8.1987498106069	8.71774637612932	7.81469781095543	8.22154549106265	7.75726461095792	9.77749008452627	8.15410185769871	8.47227560317249	7.81344083409424	7.97673146436604	8.55225465874037	8.60370309706505	8.4452738973972	8.1117788712615	8.21741173028766	9.30747180008552	8.00559953140121	8.67811697341875	8.3012714707874	8.37024405930696	8.81821971492638	7.99097064315415	7.99112864231973	8.55297129284836	7.93838489652983	9.70441517508878	9.38784746947801	7.71724892496583
FGF2	6.82701040222945	6.70131433348016	6.85016007127565	6.41071095919158	6.93795443568277	6.98961568115986	6.72057758235879	8.79651951697299	5.81562167388445	6.27286469322299	5.42495201804295	6.44255593641293	7.67463773476775	6.50311457427233	7.16947822799076	7.89756182012719	7.90947710958129	8.07448156201172	8.38986588534641	8.19118836443143	7.9481253393777	8.59474677976358	8.35981390573946	8.83590952826969	7.92559206540504	7.53375674750706	8.15098514242252	7.78369089291687	7.85657650432222	7.50250225685316	7.9489345038186	7.65962978127163	7.61502262662821	8.43094729088101	8.38236790330162	9.07528792750009	7.22237593622819	7.10118291634458	8.07298929625514	6.53970045888816	6.96889371509122	6.94026348173462	7.44136941187266	7.53284129000651	7.20050460575419	7.09981456682788	7.36741686738317	8.12914618706899	8.5875382099459
FGFR1	5.2772580139384	5.16859796715281	5.11015629727452	4.96830104107219	5.40596691621802	5.29774206706655	5.055944970637	4.7337817966531	4.94764598855751	4.58029138219963	7.61270892144773	7.4173228837898	7.2165916960231	5.29180046934541	5.28322765094134	5.43560582664649	5.69347099428642	5.80490570868749	6.62110016362182	5.59592583633518	5.0602311917277	6.27168041637471	5.903297112338	6.05107057532765	5.94829319845474	4.91395945230069	5.74426630957531	4.66689005074315	4.81198786573044	4.59171347052903	4.95934541053022	4.92248815399075	4.80180379926827	5.99157011336702	6.04066390218199	6.05037593072099	5.87719586162669	6.22496831883946	6.43341407316642	5.47702898930207	6.09935914621129	5.99323146659653	6.52011471034522	6.39942854132931	6.09824077355718	6.3480396280223	5.77054535119515	6.38715540644507	5.76138678201801
FGFR2	5.46573289884104	5.53124766538705	5.43270381040319	5.448676481685	5.36708631738883	5.26809660009694	5.31447485587195	6.62867569910349	3.09542171407346	4.35764418386826	3.84968082855417	3.89182648764435	4.39495102493844	4.95082454879291	5.3876727934387	5.39174522636942	5.78897985632376	5.54000701559008	5.95984926899761	5.05978356688847	5.61048984051197	6.15788307171882	6.13267289985753	5.36112042985609	5.50981072311433	5.57578189384251	7.67067008869858	5.97910620996547	6.04832874471423	5.58445347828543	5.37871306232527	6.42633675410083	6.05531779790744	5.93720584851912	4.89677502331101	4.86926704652885	6.9575672287864	5.7965548946488	6.42292642800468	5.96392181510414	6.50611851675299	6.88076786279741	5.69415463315168	5.71054820036162	6.38066233235019	5.62272527228766	7.75569429698364	7.13960005673993	5.07829600215358
FMR1	6.78876937812551	6.84731313342991	6.73848320040231	6.83059649554249	6.68620850833172	6.69569544685466	6.76263070697251	6.81596709344236	6.91271699428022	6.25550200566283	6.22022382798457	6.2644943629806	6.57154958428588	6.57156294589177	6.64031165928573	6.56715490747275	6.31437995907118	6.35151466530156	6.52901041233234	6.55461744155694	6.82144525888848	6.60659570488639	6.85768001516312	6.47209383800258	6.2891403724739	6.38119911810161	6.94759573432343	6.28131782631242	6.27977145245655	6.22509965647078	6.28640204209204	6.4027973948117	6.80615235561247	6.50174442859815	6.45551332007501	6.35743390175843	7.04765479903457	6.65713799016452	6.96396631947556	6.77052403008727	6.81089883884505	6.92752050314495	6.73787849856602	6.87632573776277	7.14342996243249	6.51600763732967	6.92569432218007	6.91257595885157	6.36063289717144
FOLH1	8.71956406170674	8.70884011977247	8.69711269294435	8.69827319450813	8.6090661180147	8.33909173084125	8.43026806983962	10.0407549679144	3.94120562706829	6.48404242704944	6.11232659858105	5.85415342884813	6.22709413318773	7.65035214518781	8.71581469698888	6.74141552694118	8.02857309457263	7.65091983548042	7.77982230113627	7.2219802869125	8.21849101281545	8.64788141011446	9.03229924304418	8.08595786459434	8.50064841940811	7.8529009127576	11.6571349025225	9.08170458680012	9.70162625875995	7.87706632678156	7.9370028892923	9.85188917832975	9.45407302497233	9.23524885423862	7.78191504683826	6.5719761669793	10.7356864070396	8.99835582019186	9.77100724862331	8.54667789169756	9.81434097803879	10.3885422909022	8.71787938214886	8.73490513386794	9.07296126933626	8.78479058456534	11.5475706718687	11.1106025423374	8.2878988722563
FOXP2	4.68031005684341	5.02997810374822	4.8852486469779	5.23584394155912	4.84198052397083	4.77532942424441	4.78327440510045	4.43534285572012	1.55943426032593	2.02696885400344	1.52445192987931	1.69574228228833	2.37583041462595	4.6915316903726	4.4370960237401	2.41115857660822	2.61560080933355	3.16397561446275	2.91209300279003	3.48605348876521	2.83111976895683	4.03304524472211	5.44831076288819	5.7841001498729	2.66102600342487	6.19366971438148	5.08368163797295	5.31510846973322	4.81312157546872	5.46105093260612	5.44160771597124	4.73019239676289	2.75683470856122	3.88299201238321	5.40147666833155	6.08712949008645	7.47932257167223	5.52909484016656	7.94073162660415	5.95109985873404	6.30634224631187	5.74188592005543	6.60844775114497	7.4343392156787	6.6983733049286	6.94286205945197	3.29900450835888	4.06821147021478	2.00656328435255
FSTL1	7.90298365866254	8.27893171145873	7.89270901789667	8.67970537664407	7.73146909955651	7.96373661540741	8.03052243536463	8.96826647569334	6.3629377536126	7.82931985554654	6.98716083758011	6.81602436275129	7.58477309019893	7.54315283579884	7.84965448114172	7.64041419531829	7.95592233809074	7.76168739234001	8.14754894481662	7.95020695588723	8.09583420921201	8.60177515152615	8.66578045564934	8.15776890483141	7.55324799190967	7.39463505559852	8.5064172318126	8.35922548361756	8.27162226280724	7.94829742969532	7.69640053922945	8.26283180738536	7.31839325923667	8.24433005295704	9.00838768843889	10.1902903699329	8.24101465184192	7.62661418101162	8.14672817928516	8.44028139470928	7.789986277827	7.78505426347735	7.44394076483771	7.3233899960932	7.82837896785232	7.21589721804895	7.91345209912607	8.28787833680771	8.53844936281341
FUT8	8.73083338909172	8.74476478842996	8.73647458984192	8.64719285899159	8.77176476834232	8.55568618827922	8.58784519862196	9.42070206170942	8.08175506246337	8.58718384169166	7.91819144141884	7.82444306544012	8.11727725042077	8.56690703414032	8.72240385919588	8.0647801497013	8.2436334306351	8.29598222777969	8.78158454258854	8.09411338402178	8.83026122324266	8.82273095900271	9.00678980301142	8.80154882753094	8.74368733842706	8.6368383538515	10.0323705444006	8.82430148383125	8.95012118360668	8.42553807628552	8.3349095566867	9.13018502383761	9.22843198594211	8.29680658757312	7.7731378370718	7.9804686216001	9.81802217909306	8.56950645198529	10.0706223650354	8.20390345045269	9.01522496523006	9.32972779956306	8.62196439016182	8.66463296886569	8.74318714837504	8.55548060653615	10.4247064950632	10.0417153058519	8.65034914227282
FXYD1	7.62234773919285	7.61161570705074	7.75646757436644	7.28556017407907	7.73387738834533	7.85000227488235	7.5830138310195	9.46129743135407	6.32071967502974	7.27597906655312	6.11924425491916	6.5281143319172	7.6616672401087	7.1826481901512	7.93355907712131	8.17278386901108	8.24375790104855	8.13736515908818	8.37168757589313	8.42209004934655	8.39793602163084	8.76642488434847	9.13482742144181	8.76528827054136	7.31911492697276	7.87042301105917	9.53884541877578	8.40025603151387	8.74357305594585	8.12810317359129	8.55647050025641	8.49972384131382	7.31433460468039	8.2488903569205	7.61500407015941	9.40327812330724	8.21463494213767	7.58807293931973	8.39395742769537	7.55862438814489	7.71271642418944	7.74832499278651	7.66125457752999	7.62495321026053	7.70902805093011	7.35538943150989	8.01684947488044	8.77853965864827	8.3593041586914
FXYD6	11.1474944818096	10.9877018095718	11.2565627373932	10.5141035768656	11.4422052169011	11.2773273326033	11.0442792373037	10.8131146744849	8.30118337057059	10.3140035927535	8.31789058147086	7.75316503032263	8.7044678833462	10.8560093444643	11.1457007205427	10.3531874982447	9.96101167819003	10.0716773671607	9.72817157344078	10.3348547832036	10.1323044128285	9.75404105793816	9.83491057851489	10.044433850017	10.6461228597038	9.93891690485209	7.8354744056214	8.52366291452213	8.61690376095491	8.46957720756255	8.82127991480909	8.0421688726198	10.5172933377784	8.80015512584275	9.78832607334376	10.4479259515142	7.49823899624746	9.86159535765324	9.07602841315306	6.92799606085628	9.64193446947246	8.48035464404744	10.1494069467535	10.1595299325109	9.14442240314185	10.3369034615707	9.12995798620085	9.95138545875868	10.7331813304897
FYN	8.56032226287991	8.65207385324993	8.67793475871661	8.61406600030798	8.5967383744316	8.5682478787794	8.51932652446981	9.52112992869119	9.02287642287455	8.72331996353577	8.89807292974039	9.11477795195337	9.33126351090123	8.47748184707797	8.79900089294988	8.94231697813025	9.21716927696565	9.21362839301935	9.13970699564663	9.06165465710027	9.21777329577318	9.26984984809465	9.06579448286846	9.123640944062	8.72120377429857	8.65982224047945	9.10224292736751	8.4611302139207	8.66926128693477	8.39207235109768	8.57988323568324	8.70366351969889	8.72800712862594	8.71297235741389	8.67010474498537	8.53140408030776	8.49820624764055	8.65429852657758	9.04464190392937	8.52060630781082	8.65044634184855	8.63957963977465	8.6491788859204	8.416505512717	8.65229701618695	8.37661318950252	8.87705623078492	8.9814503182317	8.4342271749416
GABARAP	10.9175559775496	10.8636442219833	10.90674485187	10.660986977169	10.9922886104272	10.9022456986034	10.7702107152789	11.4085120673516	9.93645010018047	10.4302384794352	9.97848863150311	9.96830031145042	10.2320366738998	10.5520823744373	10.9340392295707	10.455669077023	10.2409137129967	10.2248892058577	10.4900471450387	10.5838083382044	10.8226887980906	10.7590837635282	11.1844603432504	10.8913196516674	10.718340834465	10.5497928129023	11.6173355874109	10.7207458047218	10.8610118818046	10.1811424539615	10.6654513589832	10.7293550769823	10.8045961028726	10.4270134374161	10.3229140867136	10.9001332728277	11.3572453790391	10.6940092614392	11.2626493942685	10.6948780750348	10.982027004686	11.1267571744531	10.7746800888898	10.8402665537983	11.0518611792111	10.6691258816134	11.6321998190987	11.6203690818928	10.8986075265793
GABBR1	6.00900898084019	5.98358565643894	6.0864858002951	5.83127212107162	6.10974069614552	6.14082291055222	5.98880156578675	6.18239363191976	6.14266293217502	5.82956740790362	5.75686739145205	5.74995444192959	5.93421647263808	5.74002205184189	6.16831041127783	6.14799623586455	5.94282148733933	6.19571319415042	6.00391889759595	6.07232784152803	6.03616787391369	6.40505647325445	6.22190676281521	6.1574320038051	5.83498784516495	6.07029393018515	5.62228170341436	5.99935405071025	6.176524481392	6.11766047021364	6.43108184313172	6.16462267914089	5.76679397810143	7.29420240251324	7.69381552939689	4.64873770570129	5.6495674041131	6.87985076549973	6.67232092509258	6.4105613042517	6.80522251489123	6.85237102331117	6.74466147847466	6.50741119066356	6.85127744190544	6.60252824547072	4.85410915750265	4.75313288011561	5.51099549363743
GABRA1	8.83025561704822	8.9288415766672	8.69648822874357	9.04819425014222	8.68631760704339	8.60686750183421	8.82919764984789	8.50761761967692	8.05511532280567	8.4296747590109	7.45056313394454	6.98169243696975	7.73631189919332	8.86037637588769	8.49161173984647	6.50750624339886	6.77376530529545	7.67755812066165	7.64288055689199	7.51906015905411	8.24557017858206	7.15879340292661	7.75151933881033	7.12520553326227	8.44703921532528	6.94610925287177	8.46898131949731	6.22367203016233	6.22724177370756	6.55949942646249	6.83166487785392	6.35469880915195	8.09365854086981	6.15814276073712	4.3944651901469	5.59424923978497	8.31693643206953	8.96148024243343	8.64902410373686	9.10801128766818	8.89564416116265	9.27514067628452	8.4468397979998	8.7407268132272	8.688881741118	8.63611399301596	4.76968037217182	7.47775172918134	7.68820101226121
GABRA4	6.70807507439768	6.81945513022691	6.70579961939739	6.91985590455212	6.72124552690029	6.60777270434276	6.72650132586961	6.98828007854235	6.92919060964074	5.98708089391233	5.60610184704703	5.94227036532669	5.96677824165346	6.4500665374703	6.51524701851315	6.32998708942592	5.99884853009442	6.28696563411238	6.85771435004963	6.48674662036004	6.71595777804913	6.27709880389388	6.02195052692162	6.84539591691958	5.64802103812963	7.06805800120495	2.76343446373462	7.1661650196579	7.26933720518222	7.1310413665065	7.339095277469	7.03607485357245	6.38935933727694	1.99167361340898	1.54275120108169	2.40335206824721	2.3900042025549	6.13638331789859	5.95390699486164	6.76453592531334	6.65441143526061	6.15876741016362	6.19642044534809	6.16834033587517	6.58058914753285	6.04272524013038	2.6388108191363	4.67300749527239	5.521251249369
GABRA5	7.69648914467785	7.23570059107337	7.86329928018055	6.89080408586108	8.43136018221358	8.21880778874395	7.57796660359994	7.47851686196366	10.0780669107728	9.62339512757349	10.0376462941358	9.42663612643987	8.86452873968682	8.4259912559617	8.55804523796851	8.59209862780165	7.48593960641555	8.1039110301785	8.78985256895121	8.26666158085784	7.11104035329083	7.45178473181548	7.98241240797636	8.71319854707334	5.71028565533791	9.34017635484434	3.80098487000874	7.37456773837129	7.8370358452974	8.04123680754017	9.41215669274321	7.27384138053416	9.3248397790391	4.6884612139901	3.02984983731428	4.2056092929697	2.92963100098703	7.91101418357136	5.95339100542266	7.85073485059091	7.95635902838138	7.60033876994388	8.10416236022749	7.80545633194305	7.89703179298786	8.04123636994969	3.33526455406692	5.41423708092127	6.445392560786
GABRA6	1.95906497242044	2.20788350088086	2.08973024943179	2.4069535780746	1.8536099705204	2.07588807655545	1.96087764349859	1.47167394285065	1.78261551568766	1.94628700642768	1.64734239182457	1.78597976325249	1.61602598373369	2.42227753670908	2.0422977489885	1.70784632359221	1.86944273292621	1.67061033808917	1.66551574862872	1.83412174757507	2.1519233547387	1.87456406180639	1.89336231970857	1.50534437366781	2.61002217752221	2.14454067316721	1.68684533355418	2.10460609069032	1.95543337000181	1.80239016139191	1.97863350783694	2.00070654543176	1.85477620265556	1.95224061372072	1.68814307685586	1.58573781546277	1.56040545842032	1.65286548271648	1.65243505694079	1.70990524207497	1.45871708508721	1.55364343593875	1.86387154474004	1.57575969240457	1.82143200955243	1.89987797818521	1.46236968776284	1.59586949013904	2.39000029120638
GABRB1	7.81946398339786	7.6002269568944	7.9359599177105	7.17929631484455	8.15664425972898	7.95055772540041	7.68987862077287	8.23104443015231	8.17049953603719	7.91746689076684	8.31853067499339	8.21929753124634	7.9825677166145	8.11694834708228	8.20268553896066	8.43177541514978	8.06440503800965	8.5249899527904	8.89702518234996	8.47124592532804	8.60725410376076	8.08320801659369	8.11695759247825	9.06299562317245	7.43594533218498	8.42604026881179	6.23703288488638	7.62566792886391	8.03881094175434	7.56826965503645	8.69994676310054	7.580732293016	7.65765665176927	6.1401193229206	5.94302918277311	6.72454547161029	6.19886415847496	6.58301751277318	7.87685024961141	6.633907526648	6.71136836372053	6.1291748495784	7.1004427269062	7.35260928130041	6.79069842232588	7.26908777854457	5.70206434015013	7.24927566318154	8.25094812313501
GABRB2	9.15856076765161	9.33626478855555	9.16399067972482	9.49971879352005	9.0788380702067	9.11950754554655	9.28963593932061	9.3572040951699	9.48370559627604	9.56499578095444	8.34461861931718	8.14045278552517	8.86282911624226	9.48802810207377	9.08005805649385	7.68862398053886	8.20254951052928	8.68924381586202	8.41263873763059	8.07907243223113	9.25046362456543	7.92648676441838	8.67616826762798	8.33791969594847	9.02594573525235	8.23533307119208	8.84161014057151	8.36311864428624	8.43946575729593	8.61724498343865	8.33342422125003	8.64691362470476	9.28647187900926	6.82970132065069	5.42618247673819	6.15750314748469	8.34277316622653	9.20566435333067	9.12154745161234	9.73533043952253	9.08739808806428	9.33470000409185	8.87079613393193	8.95342125082173	9.14591377730665	8.80579784257249	6.85130451564471	8.05301256540586	7.73012917970046
GABRB3	8.3936787014785	8.27159245602103	8.476962808898	8.23155186959623	8.64786596784287	8.55235205962716	8.29839022388819	8.53685709649509	10.0354844309842	9.28789723335431	9.41815372957144	9.4661513946874	9.4167851243423	8.63061156562581	8.67025838047135	8.9166102024223	8.61935146457878	8.84860704155485	9.10857970334311	8.97864982119955	8.77446404184832	8.53245825683302	8.42008535808876	8.63257411296623	7.43544685265867	8.8367566459495	6.26327149733444	8.47141684209154	8.36951277370834	8.69430984415962	8.71467361290594	8.39297461855227	9.08526493202474	6.92839562781919	7.57572304295226	6.49312874088539	6.78106320615211	7.93978313008512	8.14575586492933	7.77774173454961	7.93839137180916	7.7615331835938	8.02478757090515	7.79588979901021	8.11385579335223	7.64869313811436	6.35851858172051	6.77210293784566	7.94718078756325
GABRD	8.38784206612952	8.52953978660394	8.17113545813714	8.46942882639931	8.17404458503684	8.1524606855847	8.26199719879392	7.7961326474092	8.20673951711277	4.99249179231315	5.16792852018559	4.23835508886348	4.75716691761419	6.93847061194567	7.42383207873748	5.64564247766215	6.27589172427447	6.49458186973589	7.03153021667959	6.77564228902931	7.1736652183323	5.63679631736132	5.93069220388241	6.99976487159415	3.16755189385709	7.71800056407511	3.81468311375789	7.76324409666661	7.64055110415847	7.10064351915622	7.45724573752511	7.28838665332886	6.22565974379391	3.95110864145128	3.06768157588432	3.36673733486819	3.05568203412117	7.87902858595436	5.06679965126338	8.26433896356855	8.65841138930302	8.30899626571653	7.32576864707724	6.95462363942872	7.79653749168429	6.63123014984601	4.30111344158802	3.86298482499406	2.9718794247723
GABRG2	8.90273762847539	9.00997793969718	8.90221072000073	9.15176149228116	8.82090860139204	8.85167716635094	8.95979844616133	9.23098544237517	10.0336445021006	9.25243225636528	9.28055885265369	9.03337796616617	9.17716140205142	9.1849386021373	8.78130532128232	8.78773709640915	8.67967681884271	8.93859764580852	9.34245152143729	9.05712099611664	9.29883537442666	8.34897861230851	9.1327303607372	8.88892248643995	9.40863734721661	8.64314888320773	8.58064916700262	7.86485205714114	7.89525438242395	8.15753855544361	8.64964510560175	7.94343350248669	8.92003046129399	8.17985403234365	7.84184811109049	6.63483931762792	8.9791816795409	8.6002036193596	8.707678334175	9.3960699986779	8.55882387620895	8.75377926616877	8.85954964688706	9.13159309175953	9.10686705208192	8.93763347585468	7.77370407289584	8.76442553274214	8.99545312140922
GAD1	7.34721825073865	7.49227900182924	7.3886868582669	7.44999999992305	7.29306617708254	7.41202528501898	7.34023807573868	6.91632794476707	7.6958638935368	6.32238746271492	5.62935358103799	5.64061305562472	6.41877178477101	7.06618339969886	7.24079561589174	7.2613889004379	7.00894962748675	7.40626309045724	8.16848811683758	7.41567626047119	7.13301071589225	8.80112374727377	8.26807296360318	8.28581697198139	8.59264411556029	7.87801615533722	7.6625461311283	7.42739136083958	7.44493578094959	7.43981240018611	8.02482824776442	7.51930784362604	6.86398095184258	5.37415350473088	1.86459731260409	4.38505762154516	4.70937599335592	7.7020749281683	6.53401717014465	6.38476027043423	7.55407889680552	7.21265126758251	7.81551983693838	7.02797360832341	7.80341922099795	6.86945990303082	8.35283934454887	7.9693772322526	7.94081026471333
GAD2	8.51952479970561	8.57493345401323	8.48916843278785	8.51845879205773	8.46962274490434	8.53340043064021	8.58566634131637	8.32662556753825	6.06389827334198	7.61267562197922	6.96273193622651	6.77075690679203	8.37952836229853	8.15668843329493	8.50737726532866	8.36620424285854	8.36364145285165	8.40044643502762	10.237127135377	8.91973162596508	8.4304112642033	10.2296359281727	9.8872147348868	10.2875621288042	10.1276249946601	9.76438175568238	9.63061888634274	10.0215873395129	9.84775384253134	10.0925230111569	10.2788620669803	9.92311336326411	7.96814300209859	6.23688513842211	4.12008694380224	6.74278544408814	5.66401746420438	8.75939128936345	7.84804280358412	7.4239043537664	8.72808865835955	8.42379319898306	9.24009229040515	8.10281338185237	8.94987104721453	7.69267043031881	9.96761540958055	10.5905598730834	10.1068168293847
GAP43	11.4836007082195	11.407801367392	11.4370405792817	11.082922296253	11.4701654305106	11.3441057011684	11.4964272220206	11.7718619086345	11.1802936293259	10.663487034877	11.2743657649281	11.9219784942576	12.0157761458616	10.8303948076139	11.4134265643275	10.8911274460623	11.5888172480988	11.507763148906	11.2548645917717	11.4122641637256	12.1576801431858	11.1244365010654	11.5061896356321	11.4409964062588	11.3734299337474	10.523313799742	7.98046034150028	9.5441679264916	10.1648378781069	9.70794929577808	10.7657556612006	9.69501965506715	11.8565490993277	9.80992033749555	9.49075281059512	9.1834222150335	11.3677582526478	12.0255352890084	13.1194084614504	11.9376955488991	11.978521872363	12.218535863488	12.1635668849944	12.0089625802449	11.8355849568068	12.1340972803042	9.57885626365155	11.1767737530822	10.9451389231636
GCH1	2.30713452514125	2.19251624810551	2.2282357705453	2.1325376289482	2.24239720580495	2.44951515478713	2.14391087368493	2.77376131285391	3.30372058089878	2.40734122181715	2.04039196024564	2.31807397491765	2.61460171265616	3.05251848572324	2.10420881304547	2.37400890397323	2.32803594424692	2.87539759660451	4.01311070726543	2.52548077937063	2.56399805225752	2.49046886829131	3.7265889172557	3.08353977954714	4.16912577984206	3.1204802812771	2.35365926735015	2.58392670593811	2.85736673856623	2.75996334865214	2.86846822741637	2.67922136844018	2.73866319879388	3.10592410676467	3.54125250542944	2.98327143557986	3.80856079074686	2.53294722158629	2.44475292315675	2.23412507177313	2.2956252300446	2.12427074936596	2.8320853971821	2.47415169551407	2.47271051083098	2.08671104258568	2.64669769543335	3.698890237431	4.81112843123331
GCLC	8.66406937696656	8.70868249095115	8.69923532333364	8.5847714157336	8.72359472123286	8.56765028269662	8.55834508738777	9.35004476009399	7.57747494121455	7.87639052960006	7.27780398283772	7.2548582363793	7.72610324536924	8.27057041469361	8.71776535904352	8.11113004584652	7.91429668132698	8.00723696476085	8.76892217846564	8.12817729930217	8.41470825589096	8.37874302940618	9.06267648867128	8.68292586575381	7.88254203954332	8.58982782813346	9.90729422333048	9.23786629805841	9.55889419487646	8.94385323752949	9.06387385399889	9.35074268280023	8.9444014155211	7.98187585726333	7.58889978744608	8.33446582654561	9.3587802071617	8.93546224823043	8.91764867845	8.68310314835869	9.42171630700628	9.49591903337848	9.06373494774707	8.972857561346	9.52673213180397	8.68903376891524	9.80511480046556	9.48812692185394	8.17361357381499
GDNF	1.58866488883405	1.61605386908675	1.6411315085251	1.55874497506739	1.7232607848104	1.62065920482496	1.77064002319323	1.12795863033915	1.49706297646095	1.62847529820606	2.49494085295943	2.46915431124748	2.71415654665451	1.80193328290808	1.51657602402655	1.62864458588184	1.77986998293582	1.76952789871406	2.17853725733887	2.03404443520703	1.86319468541483	1.68266417075841	3.23954697128134	3.21247369236204	1.86962919419277	2.39289909525971	2.9781983554097	2.12198839342615	2.4763477622064	1.85474026595596	2.85594856169235	2.45317299355715	1.73137453287167	1.30612323306857	1.82438497450817	1.46925956306804	1.94389903169487	4.92363231931822	3.3297176921396	1.8760946120182	4.93920124748858	5.39217556966111	4.7471290529155	3.63404443886879	4.6724849477511	4.32605984546865	2.53420492457918	2.32331455058786	1.37971937736907
GFAP	8.59318233481501	8.47861006597167	8.4219375651151	8.1994665446212	8.70994627166383	8.8491104385904	8.4298346562213	9.33898096879293	8.17563400872877	7.54452354762677	7.4772965117222	8.33182338735117	10.4175188430034	7.19182834694511	9.19370614219203	8.54267451736469	8.79456864530216	9.20489291958604	8.90288150027109	10.3054227246572	8.42122513917796	10.6748737529816	10.2867968320501	10.3209566413911	10.9896687259575	9.13653537532283	11.7030973081352	9.02975600998644	8.96579208302611	8.34232335234413	8.54399315679638	8.77077830482971	8.77000873788332	11.5445851504923	11.5205141481193	12.4370339720894	9.88923248423336	9.50254139006614	10.5188099725116	9.92127240382035	9.50491465565513	9.60200583657528	9.98186032058504	10.0568028990651	9.83822619954148	9.86407637564412	10.2988929103189	10.8637276628092	10.3374574467904
GFRA1	5.77706528321259	5.91276058636024	5.864411547375	6.06865113436334	6.03218610686999	6.02549432811947	5.98865097714922	6.56673686742349	4.42454883737626	6.3168451993255	6.1976884367438	5.14688955422452	5.52327891235123	9.42973617514123	6.14477362262427	5.81316657661385	6.03071798553808	5.93750940876435	7.6201480002852	5.69534046406991	5.57777426071819	8.71853097428579	7.79958425266695	8.49146914452674	6.35162670402788	7.55407587980151	7.14223168789847	7.49852217151527	7.51953541688212	7.53432136741004	7.988115571193	7.38023312293115	6.55062159396123	6.14476916759415	8.35710954793957	5.14985894170306	5.57880086883409	6.12245758572739	6.4642129213793	8.53682701700345	6.9494241800806	6.94161149676044	6.75701712278057	7.25880388551461	8.68858755547243	5.76322600848419	5.5498110816182	7.01460556861955	8.13888106326445
GFRA3	4.36419185506517	4.36368791580508	4.37503052482808	4.37327547763084	4.324531513136	4.339219659635	4.47623338306094	4.46080594955391	4.44645434365077	4.90029668935313	5.09577822482226	5.31992802750454	5.34858156524083	4.9534318903483	4.44762817833931	5.29559393496494	5.45093687655479	5.14554160799679	4.81865315250522	5.16443069860775	5.10704597817081	4.88191576046321	5.42752428908994	4.7214531207775	5.05484098304427	4.91847387710078	4.86185781798675	4.76780055137164	4.53880082395104	5.04830669243249	4.50614940774934	4.6996053017419	5.02511955789324	4.60676308484365	4.93906935190484	5.65484696531487	5.44632458629962	5.42231739571134	5.24064636354486	5.50689937433217	5.17358147453759	5.37621559110788	5.31373768177654	4.9046280202883	5.17735405702715	5.31131269657972	5.3961486015782	5.55584722444053	5.4466408503549
GJA8	5.34082067088631	5.24800935610627	5.22401818076848	5.31144997937384	5.23092152543968	5.24817812425638	5.50452919744224	4.83352065944025	5.44224101611364	5.60078324869418	5.52720853791908	5.70647483061012	5.78845545991915	5.55287027647618	5.23143079765212	5.47960967151916	6.0224064848804	6.09174602960463	5.93727177852499	5.83877757182184	6.01280109891311	5.97990912762925	5.68169932766193	6.1246696338771	6.11367188377175	5.82401371000562	6.0372737427001	5.71213941312121	5.29813106555334	5.93934500897903	5.50622332145763	5.41609327832372	5.97565540933287	6.39360240151788	6.28989526269272	7.84679507254424	6.34466782571669	6.09107044653085	6.46697696087592	5.90992209503394	6.01166750861052	6.09390680670242	6.11740341475821	5.78146549849411	5.74068012244124	6.17159157293919	6.54364561981937	6.60362868840115	6.62196898859753
GLO1	6.81248002983787	6.77813611807746	6.82139384900397	6.54799623242634	6.84408097794151	6.81807359352906	6.71018232626368	7.00182820452004	6.5919031613302	6.78520308182418	7.16527902574565	7.13811939587481	6.93256336606412	6.71865457476377	6.81778567157381	6.79254876930983	6.68266053579173	6.34241797777359	6.89537533459777	6.61192391220994	6.80605427975966	6.86832117646092	7.06682915460627	6.59165673064422	6.98893514103254	6.57619311849165	6.82890437747856	6.49786335397577	6.51575233489196	6.37506002091727	6.55103770891702	6.46878355580207	7.08204888358386	6.43974865139981	6.30893753468972	6.47415060991478	7.24241449138644	6.59225431099282	6.8352425070455	6.79877811598973	6.61178346691759	6.89512315654319	6.69940276124631	6.76841225690407	6.9427889471017	6.85105286178428	7.03463321581014	6.82717828207608	6.8583414026554
GLUL	10.9541058946372	10.9416293645977	10.9681573839286	10.8562082921664	11.0331030901902	10.9947902266416	10.8812002408081	12.9402819199232	8.91970391587796	10.2968628992053	9.43346420737106	9.72544997256976	10.2160418148306	10.3269721274085	11.0582397659276	11.1765162619671	11.4647765544631	11.5042930290355	11.1259229841704	11.5233003701339	11.3922609460519	11.7805604108113	11.85405877953	11.9293832175492	10.693690272031	11.1035108559741	12.1461965137717	11.1659940559832	11.3518373902531	10.7395286634069	11.5421694055769	11.6104801137412	11.0893932989272	11.5421726500105	9.63458853417352	9.84315865595113	11.7840728233922	11.0834570670116	11.5080245952092	11.1100062251895	11.1509286827228	11.4913880657356	10.8712591002547	10.7115216204139	11.1808775602437	10.6254924586645	12.1206247170148	11.8095019404866	10.9649988621942
GNAL	6.97287336178372	7.07861621309848	7.11716574493794	7.07767260886603	6.9901520221104	7.05236233203913	7.14425656845397	7.63084944107087	9.5665413515081	7.99918717682816	5.48313801806268	6.30335697974087	8.04452859548107	7.65981020147024	7.58253291071498	8.19598188304559	9.00599510417437	8.52261467856678	8.78129269628748	8.84041692116795	8.76215629043058	8.65459044623327	9.169176680085	9.49141592028643	8.14945951658609	9.4610654607178	7.35088268833919	9.95389748737226	9.8268076903182	9.98670146867035	10.0252080405574	10.017643010106	6.59075529283495	7.05049402856849	6.72053974989572	6.26110847993268	8.62393373410826	8.21540551118373	8.16640804686561	9.53752559913801	8.48114570150643	8.44731851257066	8.41523657134967	8.42178747994796	8.98399702163944	8.22309920071312	7.49472246795189	7.4357487870512	7.54055387842011
GNAO1	5.74808595485973	5.71025950458708	5.77733078030739	5.72496675418255	5.77343646684525	5.73767427327898	5.79346216352484	5.57977573442759	5.66981789531216	6.44526918473275	6.45577691904951	6.65821658916568	6.94832262336952	6.4471134544737	6.07456373839291	6.8105699008596	7.01586874530415	6.92574086514961	6.3767605281568	6.89533100573389	6.88415757494524	6.9089863287486	7.12406752332077	6.49410442407408	6.52281130475294	6.31985022669596	7.44133408354872	6.42159213671663	6.37289265732612	6.77874952948383	6.44390250280014	6.78994586923022	6.92409913696196	7.08691413235797	6.85517721684514	7.05004395463178	7.21360155506659	6.93293530447801	7.13465964572842	6.71824779391362	6.87644161947758	7.0774552990786	6.77987625045247	6.45652693009065	6.65390259695785	6.61428311525853	7.46489599291363	7.48783703409995	6.72481339119671
GNAS	14.6864521473919	14.856604546076	14.6631258045759	15.0023891930928	14.6404519602167	14.7281820850084	14.786399144001	15.2838723057576	14.4211428950309	14.2571362393366	14.3845056156546	14.8137907859222	14.8983586301317	14.4819542226291	14.613304217606	14.8246272150535	14.7090956105354	14.9691261093128	14.7485698701181	15.1239527870392	14.7169213216156	14.8618135218055	14.6970059934332	14.8327990870165	14.8386486468003	13.8492870745897	14.5068152257248	13.117095931121	13.0773918202417	13.0893998675286	13.4709564308651	13.22912939483	14.9409455079382	14.7517411711801	14.7975533464493	14.3970243726903	15.3184051175276	14.6530507821607	15.0734648519278	15.5219995376568	14.701997374709	14.8511132447766	14.8558466002556	14.7732308361909	15.2840310565544	14.608535272396	14.8595564828076	15.1987746815288	15.350262150877
GNB1L	5.48508081946842	5.38241097977503	5.48455333645152	5.20927722039381	5.54718636964985	5.49971902259281	5.3252302256424	5.07410635272489	5.57522646943528	4.85519392959118	4.76383870476173	4.55325638471587	4.36473037858326	5.23646573569511	5.19533478892779	4.63058303495638	4.49158516849356	4.29971246233851	4.80410639706256	4.6508345836993	5.1036025037045	3.98826762929505	4.18447257597341	4.96424621024637	4.52021065853488	5.43676933231387	4.2700326890557	4.72188272976683	4.76783023129606	4.50776379515331	4.78766993131822	4.56218815611494	4.8715336213033	4.0733031366291	3.37064546324024	3.70919237404051	4.79515946796772	4.43049890032659	4.40851500127042	4.63084047772298	5.05284017050101	4.92424442394536	4.88029480067114	4.75195849456026	5.03375985193044	4.66155619704908	4.6443972667002	4.35667377887969	3.7380720504833
GNB3	4.53100291521322	4.75163506495162	4.53978090948987	4.91474725047634	4.55809595253842	4.60559412057177	4.56529529007364	5.36724187376183	5.29986834839671	4.01385179350334	4.01908113462969	3.77348052155864	3.68974943345075	4.4223589692313	4.17431115155532	3.82084899889774	3.59083783350187	3.80629842545471	3.66133210507253	3.4662567595457	3.67506834133549	3.58385542483846	3.04373219852862	4.64251224001465	3.69622236632951	4.73569019365479	2.92633714199983	4.47157461767108	4.28224967064308	4.39037064067893	4.04196533995773	4.10121548882657	3.42702260517294	3.25620234597072	3.14487348011272	2.81732893513315	3.22545262835318	3.72051113704725	3.27190726227375	3.69021259171301	3.36746684482586	3.55752385704688	3.70659142050976	3.9012850067631	3.79493149504423	3.88909444546026	3.0798055101643	3.19263668609659	4.23607208559835
GNPAT	8.61711703724224	8.6206201321885	8.61376713643463	8.57335851077905	8.64231440245599	8.54658349654906	8.54554951162247	8.97029762509933	8.43135223780706	8.78869875981768	8.68281645228376	8.69390039395128	8.84467735568879	8.68382644703799	8.70297919590648	8.59567764808731	8.59847111646444	8.54188835768377	8.44726023179478	8.54387218857602	8.76236058705676	8.6108277920565	8.97006652735371	8.47657324710715	8.42268290623351	8.3488110089009	9.11013110040304	8.58590849277706	8.54180543008264	8.41421834238927	8.22478546961257	8.63633130266156	8.91480415162035	8.42914193948672	8.42201127126044	8.88593158938665	9.16369857122056	8.58031214692909	9.00190271611316	8.80389030345372	8.80248745821193	8.89107400606959	8.66482064519089	8.60588948930629	8.93893368981308	8.41218638778914	9.3164497939119	9.10190084624663	8.47039283062577
GPM6A	12.9125940765638	12.8761472589742	13.074338244322	12.8036637665706	13.1614278341513	13.0700175870418	12.8460805163454	13.5804796976963	13.3411210141848	12.7866749776571	12.5845272733738	12.9242551241768	12.9002990942664	12.6256242197531	13.0928753399692	12.5341147207952	12.7998698493248	12.7045858642685	12.5603371210411	12.7487791501391	13.1298808134544	12.2468750434696	12.4971232892313	12.53788819165	11.3619666883133	12.5401281135166	10.7843632681129	12.1469633524091	12.2892160758698	12.1216253639871	12.3072686722755	12.1849292916633	13.3476420734141	10.4897994300083	10.7815895001446	11.2208871853797	10.6330310304477	11.4241695423072	12.0469144239954	10.4886453247335	11.4252373377259	11.0974980182255	11.663468510938	11.6476969133732	11.6288477721798	11.3569703096988	11.0678717231806	11.5218703199834	11.9652808926024
GPR153	12.6822241912224	12.6870394643434	12.6498479976259	12.6210442472665	12.6744211075114	12.6037106222956	12.8664488904096	12.19402289888	12.8286214200363	12.4707660646629	12.7185913519746	12.5958258007571	12.3370835683997	12.5178996646137	12.8205911244284	12.0282987315854	12.1436951610096	12.0389768579225	11.8449208667453	12.1758172126328	12.2986582939918	11.7026157284812	11.6250151476314	11.8819167263177	12.0070434577222	12.0743992922466	13.1972187454412	12.5977395995248	12.5875478300619	12.1431472925172	12.1904135867947	12.6119584896581	12.3121014244835	11.5277465614732	11.2512214666239	12.2760936438534	12.1583794639132	12.4261172238261	12.5536258223087	12.6669081686938	12.7584471372097	12.6548761082284	12.4391338605282	12.1275695805525	12.5216089628722	12.7117201608422	12.4715862227686	12.3637451980252	11.347820474961
GPR78	6.93123548985815	7.0535919416473	7.03841717680386	6.8920101352077	6.69049998648015	6.98919372911018	7.48556582852127	5.94023280751546	7.56740995119586	7.66497469360364	7.76561121381441	8.06842862402422	8.33792593043637	7.234638212205	7.28508719621026	7.57295615167373	7.2746899993555	7.50433037776573	6.9169306875604	7.43365995421612	7.57602701283142	7.32497445535838	8.30298239568683	5.85845961412438	7.00753999540666	5.93855890831025	8.34086442264584	7.19222261169065	6.97016749359663	6.81907697971149	7.08782893204056	7.33188862222811	7.46064568023821	7.7119454168804	6.16366379849999	6.83119215813348	7.66795157865528	6.99507673351329	7.66248518005734	7.88328810410603	7.08300567228296	7.39917140895744	7.10568557180298	7.12053481664676	8.02011840194531	7.45634021346357	7.90240064937901	7.70427129370564	6.7658828890092
GPS1	8.80157680115852	8.79740365742149	8.81153587073602	8.7039106382122	8.85960065155651	8.80234279778407	8.70071129334881	9.00755833436358	8.62400339932248	8.67940145956803	8.81617445755639	8.72633126019644	8.64779321943512	8.66100014487556	8.73992038021882	8.22255381179724	8.32076914808682	8.09445047279916	8.47460559544283	8.3831098211306	8.70815968080125	8.51083834080034	8.79025919003508	8.90591800691324	8.7353821101569	8.46919083602678	8.99368125092893	8.42440805634308	8.54599243272695	8.15967788102954	8.37246072833737	8.47699664550393	8.75331058356885	8.11937662230383	8.18041599968769	8.31541758323478	8.95105785223862	8.51181214473517	9.05445277628785	8.68117087729001	8.99961827217832	8.98246679534678	8.77109702777033	8.95571770490765	8.85942391059726	8.74685419512914	9.00203008772046	8.94346483525144	8.29298140220287
GRB10	10.0396739208437	10.0444749630233	10.0900417746247	9.86293243910575	10.1723733151537	10.0465503505526	9.99887432628494	10.4191372180666	9.52216231527363	9.22609906599105	9.26014290829877	9.81705922899532	10.0840220502987	9.65387817123935	10.1783445265761	10.277774352293	9.98034287252209	10.0231439499865	10.6851349322925	10.4118536954434	9.99346453105044	10.5602819937084	10.634186209696	11.1476232624972	10.3308268772491	10.5977116575131	10.7537667464828	10.6915633481346	10.7292038980591	10.5011879259547	10.9767909536115	10.6466832824436	10.1636142857048	10.0140633702653	8.94373472457032	8.89133827890192	10.8568803766129	10.0267255722029	10.8425336871609	9.93464850153901	10.2153961686868	10.5252680343334	10.4137810387714	10.4403047381353	10.3239982901809	10.463798864707	10.8637812360198	10.9697093854952	10.4158875903384
GRB2	8.00758945900262	8.03806053829866	8.08338690006289	7.99349875768616	8.10791759802172	8.05840409350746	7.88394340243483	8.38045014241326	8.31165547983139	8.02033288320777	7.95328641434397	7.92317267627189	7.76732269770418	7.95945969836987	8.0811738608789	7.46863608167515	7.62496621509668	7.5742667696606	7.69430222343341	7.71919719484551	8.1598039227295	7.407028840779	7.87684415472069	8.1264591113867	7.45087636037577	7.94791442186425	7.73057504745416	7.64923041094862	7.6140558299409	7.28758520095589	7.72290196914992	7.60928965606464	7.80975991809477	6.68619383380754	6.45001955893146	6.33739957168804	7.84043458480232	7.20514704472966	7.98337447978422	7.74155500532997	7.65821546689947	7.75311534427026	7.41174160397601	7.47454069681125	7.57457429426733	7.31115795712055	7.68867306053398	7.99757472962614	7.14690135796875
GRIA1	8.57426128423614	8.40272749685078	8.81546833861471	8.20833289141519	9.00277310695868	8.96062744660327	8.61965656272743	8.93389197032791	11.5097394935034	11.0104254706068	10.9039323542449	11.3501668605739	11.54468387632	9.4137005085486	9.20011429138584	9.93198316542905	10.1151658161206	10.1612817787473	9.55746573938565	9.76235691380628	9.9632570204328	10.0152247811702	9.24791877208122	9.94672508961041	8.250565747798	9.06341226004319	6.04337561221669	8.62174268460445	8.57031669655901	9.02717073314964	9.1371992644747	8.86628662643865	9.32582883822571	8.63014231585686	8.61993428829767	6.71394706997943	8.38709609430562	6.12238407732686	8.08300418967562	5.25033826262669	5.65658226785125	5.90230955274911	6.24893157890216	6.82675743292401	6.14219966975466	6.6551954112465	5.40203714246583	7.71337082377033	7.65925422287767
GRIA2	8.82419960979489	8.80480748080547	8.82384122106707	8.81579767806878	8.92874554778106	8.80985935252566	8.83541209390938	9.40078538726152	10.3650512104083	9.87374589365926	9.65963176484981	9.78944734473359	9.52329893424549	9.2836339128695	8.83684302681275	9.35544842422767	9.39835536787561	9.46730987048357	9.05911715833993	9.22817104664487	9.60616357232018	8.84205112746602	8.53122074261243	8.99728930252631	7.39084211762721	9.0182930153245	7.16784561394491	8.50129443701123	8.58556014396953	8.66133270814061	8.97104909453522	8.49051018319539	9.00498511314768	7.1690911409915	7.15877261139885	5.91769175541788	8.13204173148463	7.25268466108591	7.75616381083327	6.51206136510727	7.19213859120975	7.14010705896123	7.42665347103909	7.46155195032998	7.38806768565963	7.3426063956972	7.17662012481736	7.67682936881175	8.44907780332131
GRIA3	9.18677072522893	9.18627100158657	9.18966973530263	9.18806664220128	9.14982422140652	9.13564635526777	9.20215538674288	9.54590645782691	10.1688872966956	10.4775312072178	10.1532169959492	10.277183823322	10.4042008671918	9.98535524718395	9.33411816596144	9.316590330766	9.50011605106565	9.87039247328936	8.91787355796616	9.50315442365851	9.74808088351718	8.24169330765287	8.35601600906619	9.32541287428034	7.28284131362573	9.49218434582473	7.78606781294619	9.08697919039426	8.94141757954891	9.4053753413711	8.9514303955978	9.25065610662059	8.64702996550235	8.35233517006058	8.14943191179836	5.14243330864897	7.70684444468743	7.61724649010372	7.31971354603763	8.28557437204618	7.70501276013757	7.91997179752851	7.35811935370183	7.49233403475544	7.78966607607777	6.61102583968572	7.95591749637186	8.2802147783926	7.05712304952593
GRIA4	10.1974072266322	10.2573474583187	10.2762932067401	10.2241797320553	10.3070109907904	10.2896525476102	10.2174077379705	10.4961008749632	9.55631119364667	8.7374930620006	7.88073678644347	7.80845799880307	9.11083597204851	9.2668255455627	10.2169583883142	9.2078338003599	9.46512273663082	9.59397554292817	9.67256220416309	9.45260301677551	10.0501121549091	9.45709383469737	9.69715517427857	9.80253126143089	10.038398015846	9.10117134826015	9.729186092743	8.52976480480185	8.41744566264726	8.43347274077647	9.05354543267518	8.56535640170566	10.9284903205382	10.553179626206	10.2894593607645	8.26300401700953	8.70020493104	10.3781903176004	10.6078566515593	10.6122943291008	10.7037910046876	10.2931379489285	10.7510365539654	10.6848776775376	10.9787736883745	10.6021098151522	11.3384351888739	10.8064299120842	9.9279979057831
GRID1	7.5752186884592	7.6006110262865	7.51440701684571	7.51342449777643	7.54722949468865	7.48576196147613	7.59869202986282	8.41317089554265	7.45045197739754	7.97050939117756	8.40130245568036	8.24792727483539	8.08116448444641	7.64882319231531	7.51401771368075	7.5950104063021	7.70119279596393	7.67633822368848	7.86313787837889	7.33800397254604	7.55599525683256	7.82795273895294	7.81254185783568	7.81836668162136	7.52625769117058	7.26002277284055	8.39539078786564	7.84225577386075	7.92003159445028	7.69257297158892	7.82405074523332	7.9566946793667	7.85036341335251	7.90454579333089	6.57139828104733	6.61211217994066	7.85755543954956	7.97974798689311	7.98999169696671	7.88730086389804	8.12823743619868	8.2397558233515	7.88006205561538	7.74213716848491	8.24969249534719	7.64807780328589	8.25563755540459	8.00977027905143	7.21921688830772
GRIK1	7.3741517560436	7.39661572366488	7.44568094424263	7.316505845722	7.40551307210223	7.45333679647798	7.41920006368865	7.67859174070215	4.65309392719973	7.29365929857477	7.52279379031561	6.86218234292201	7.76784184871575	8.61213289597028	7.41821108668615	6.72202733955372	6.52474309877731	7.14893976593451	6.35210312898384	7.59685496867974	7.22096912254619	7.35939336173377	6.68093994710651	6.99561255509586	6.83107965073108	6.36141354737863	5.94288856626331	6.00193564920949	6.02508951568057	5.9515762292169	5.88605827880743	6.3583673132263	6.57147746948865	7.47850024455756	5.95712818282805	6.07025464788908	6.1263863390623	8.5842389830603	9.35118828980905	7.37179697849793	8.32414195386445	7.99733143475559	8.26153782316567	8.19406593162166	8.19948852235633	7.87473034973112	7.64078462952115	7.48748292298494	7.14326167996336
GRIK2	7.566662423818	7.55386856980422	7.7035359489646	7.5033821982858	7.76430532973879	7.79584409490246	7.74265245440299	8.25733534533372	9.08825169193363	7.46986233554428	7.63988796835214	8.07314359682682	8.49471643105786	8.29757911335511	7.8715314958492	8.375798714769	8.13692447996016	8.34854147944246	8.28547307944258	8.56310602209641	8.17089461643521	8.3280870025511	8.38956336873407	8.64179921394177	8.29207925075661	7.98745064354167	6.53117475593256	7.49402526208277	7.32602365162412	7.75768717170745	8.05988858140882	7.79142099633715	8.56301597078511	7.64662927396691	7.71675395643475	6.02216883121174	7.94939524180347	6.74484633982023	7.37517876514936	6.5505739797115	6.77669718472343	6.83742412820406	7.28810929388788	7.85520426136417	7.39039771749429	7.51079856278861	7.00929402889585	7.95103787055834	7.58713801788407
GRIK3	5.94022731641519	5.72907510231133	5.940815679889	5.68339893081194	6.16424581247939	5.95403844129863	5.82371968233289	5.04350240012448	1.7745873560297	3.38395903085185	2.49722646941917	2.33003363610254	4.29485593813727	5.00773791932774	5.93266363883857	5.88540291581554	4.48923115495623	4.16391514792639	6.37702302776734	4.94253295290879	4.25201901618185	6.33046350646714	6.05514075038104	6.31446447140225	6.15103313581766	5.66933679926207	5.83872822344187	4.76987855053293	4.55993135992919	4.86454609985933	4.93070745722913	5.13999086753554	5.3633467125787	6.10203539912882	4.72964599028809	5.44516014088347	4.31088400757267	5.28418507091436	5.45979977205324	3.44588118011552	6.04554690274752	5.64565624951682	6.02985066297905	5.75932459172319	5.86684499915423	5.34491806516127	6.3572228757962	6.06327187043804	5.54114740424517
GRIK4	3.43137465147559	3.25910742506669	3.29098560837386	3.35539703487277	3.59160414591624	3.4951448206186	3.45883801319085	3.32465584050458	5.25367663400561	4.60705024176889	5.02225696555495	5.20699032506604	5.30868696980635	3.85391904915942	3.41903359369841	4.39451989070135	3.97432423284221	3.8807335836153	4.30256199831201	4.49272027988795	2.64258262350629	4.03167652465699	4.74613488927993	3.72165849462659	4.08362071252138	3.38621032767916	4.11545337516409	4.07870678917966	4.1147167039012	4.5573659003674	2.91269840388351	4.52846419956273	4.03521667288418	5.12019156441119	3.53102902273744	4.46950376067515	3.2510811386133	2.69406979906596	3.96025968465122	2.6474884049053	3.32424546805892	3.63761032650997	2.80983928458005	2.42737919930215	3.0941289279398	2.46706929330706	4.24718093266121	4.33618017446087	2.89189499249751
GRIK5	6.47221342581053	6.5452678165861	6.50360398870568	6.57875064184516	6.41809615113043	6.44229151959042	6.72316915527685	6.09711056338838	6.88183717144501	7.2424363157731	7.34496131906414	7.53612584419556	7.52732469928951	7.22787905318787	6.68006546696667	7.29075707673432	7.5365520470851	7.28626216319762	7.22401243692573	7.46529353344607	7.38157991348069	7.3777372301235	7.42755214536149	6.95286978836316	7.21627109718193	6.83307078646606	7.12828866536514	6.98897199779997	6.71300901835431	7.24492504721016	6.84948449990524	6.91297416484439	7.33085822181221	7.62988380237151	7.22130600343305	7.39667169464054	7.41595064225678	7.4225955886573	7.44574843828929	7.48942419803798	7.39278325803788	7.47886766125811	7.36740131199161	7.12171192403719	7.26252360322833	7.23440494557645	7.30415538832308	7.53773239713632	7.12696361430835
GRIN2A	8.30818382024818	8.41441041698477	8.34547322041166	8.60297339478047	8.26083534807648	8.22758675206619	8.47763816684049	8.29955753952073	9.11732545682946	8.88127738382083	8.17559148504192	8.89274958693054	8.6200895823212	8.46053596853531	8.2986957342725	7.31005583299478	7.93347750445927	7.54538724702983	5.9296665283635	7.37446621445515	8.26556222245759	5.39362102656075	5.99239872888539	5.99614020493922	4.68964023186099	7.11452511722297	6.248119409284	7.02155287433274	6.49990384525759	7.33189614052158	6.35779576262723	7.05144268161415	7.69145276033082	6.67983884564402	5.99771704232813	6.14403005535636	6.69547651178303	7.35305722257351	6.60270715656041	8.67839880263865	7.02130740918752	7.62090088322223	6.75472925276274	6.93757960105729	7.09320134845426	6.92841017110806	4.84775759779608	5.56233464191395	5.19385035989869
GRIN2B	5.23660688719945	5.19732873707869	5.45670495962822	5.02783601730328	5.55917266424005	5.45846719229309	5.27732973048598	5.12371975442912	6.84637004806123	6.53961211729292	6.55029076165752	6.16381575287026	5.81656009089405	5.7899059944738	5.56971885599813	5.02331887028769	4.98665507311528	5.29112960261467	4.941995594972	5.16214178583899	4.97969981822647	4.56595249328543	4.7590657775462	4.31546066872652	3.69536005183181	5.11117976522807	2.47949954032124	5.07736099133238	5.31946082743739	5.63432095352092	5.4901319390282	5.3147397623333	5.15892058328154	2.56068409337065	1.85311689079533	1.93971273464816	2.83156917966531	4.81065090981111	4.03831546152316	4.84256149919255	5.51472446614701	5.1952860143169	4.93707148965596	5.01505916604454	5.19180385054222	4.64345620945348	2.90517835215993	3.04871678488919	2.68872559753834
GRIN2D	3.3026686665365	3.20458537304069	3.17569177801683	3.12380266749757	3.30117545691263	3.3540222269389	3.26105433981335	4.00837211376607	2.09433790726584	2.23319695918058	2.54566005837401	2.18868348208759	3.17042532451574	2.99663384099026	3.03916072885457	3.10301198450222	2.74071821873016	3.13750071413372	2.51291333962776	3.38891006127052	2.95281420866665	3.09076511760567	3.97791450153939	3.15283477567428	4.50484166873326	2.38635569161841	3.21233733931321	1.73248238633831	1.88319354191783	2.09902534627732	2.37308000365719	1.94844253378224	2.75888152924464	2.08608992840053	2.49533198948486	1.89801399784488	3.92492465842972	5.28828874366966	4.87726227576711	2.33771919912753	5.44777633729717	4.80081360291352	5.69350877315316	5.27859446001946	5.29751246573866	5.39691261572123	3.64976147822945	3.92261423450423	3.1131929758631
GRIN3A	4.91964631015095	4.54786929482294	4.87716767605224	4.43910893890154	5.23945093514792	5.18254849792893	4.89991352618137	4.91337334313385	5.33973611961935	4.14738024465429	4.01105109009647	2.88669463684909	3.1907411468128	5.65999670630073	5.12608829849429	5.53141826029875	5.83904499008158	5.50782491981034	4.41266203647322	5.46263701941574	4.91153978861596	5.09062836661788	4.95870110573447	5.52361576011122	5.25904965085031	4.50929392215288	2.86437641330274	1.85619050200673	1.92201266425542	1.82274045211279	3.19361232516079	2.16884175658154	4.86202830709734	4.20159582601903	4.83132847846781	3.97137050106607	6.02544424611666	4.42837922788295	4.16921864759098	2.75543995423039	3.95339799180842	2.92078605251339	4.92639906446396	5.22328214093336	4.2307460390629	4.32598905951968	3.97339661344581	4.72110245741103	4.69777734663509
GRK6	7.67218985896894	7.65407027530553	7.72672653395523	7.57899725775676	7.78559713571397	7.74774614723449	7.70547521894911	7.78881536878118	7.50373489059499	7.32449378874718	7.92025154283244	7.90589475977486	7.92582774759395	7.55211857726071	7.76373256014958	6.81214973059127	7.21755917831281	7.09851610610608	7.14077159651884	7.17407359368516	7.50052048970205	7.05121967973574	7.35568216587827	7.46579277961032	7.5114529735162	7.15173457538027	6.87755582131538	7.24181442252249	7.17292379449938	7.17947374894802	7.14566495014116	7.15577474860533	7.82004634925603	6.87638405103273	6.76651614145788	6.30838135793424	7.78273035306316	6.96515114462855	7.55192815299412	7.36557294434669	7.27215433713049	7.26456512572588	7.288460760463	7.4493262694238	7.37633918479687	7.38401986566626	7.02706603233617	7.53077638011682	7.20438323730251
GRM1	7.1671714640756	6.9685382550028	7.43336691265457	6.61040581529272	7.54060275629523	7.36016863126985	6.99756314286414	6.89008423116499	9.00817486232214	6.24280377978624	7.03351338420232	7.43076510965848	7.52004495464511	6.8990522087906	7.11185000562048	6.27025692716811	5.64070792742034	6.50719557951945	7.19525515579496	6.63439392620514	7.42902349313891	6.17634979563304	7.63680898722427	6.87035678435512	8.43696363649507	7.03676154567328	7.14985719439018	6.42582775314569	6.09952129264125	6.48179952975177	6.02429503972759	6.19826592549363	6.40778059871451	2.53182061894325	2.90176756062897	4.82048246301533	10.2468355244761	8.20395614563714	6.50561552414015	8.60346146047013	9.30524869583788	8.83025959538618	8.55119943712882	8.12194691799995	9.07176625303729	7.02112853473304	6.74921631575449	7.66903720014974	6.86254435056656
GRM2	4.33726418459182	3.96051027947632	4.09941379455268	3.81684650476418	4.43467975580862	4.17943962136866	4.16786821815562	2.69604637034865	5.13598978257928	3.34149366779128	3.18703226361921	3.65934510300352	4.12336680452624	4.19161849853848	4.15907499926031	3.90615355651428	4.00622894083291	3.70475153450587	3.36571830029623	3.89882039151542	3.83935471402431	3.34288495933791	4.0003563724621	3.26651802468179	3.69435202531994	3.53909871483453	3.7219271812607	3.41578913604576	3.18394852556124	3.8697563763176	3.38366593855481	3.48062233791309	3.71727486833784	3.68010944930002	3.92331718236226	3.56375443698097	4.28653897399485	4.17691152510413	4.90107033611793	3.65520470000702	4.22879608196058	4.23960713426158	4.09377637677037	4.16523491758753	4.15291905725787	4.08388304120654	4.15369479144982	4.38117456747595	3.77365326551771
GRM3	8.96685715905431	8.85931889860544	8.93405308567793	8.62908693966656	9.0450652016748	8.83002900314395	8.77656540214598	9.86369426904441	7.96521327323727	8.0457372337938	6.70329543481363	6.64164380669463	7.12701822943356	8.62143912808718	8.82575903940412	7.80346964419482	8.32359343969523	8.10601085346067	8.18492616267223	7.80961069556696	8.73847868096947	8.02742395985118	8.88973935935605	8.48408544033967	7.75939874027225	8.30988169567823	9.62842022399868	9.60422132352671	9.86365385815324	9.21308320844559	9.06097000374277	9.73954133555381	8.50493234873693	8.44015920302945	7.66499697387404	6.65421625371108	9.68808163267794	8.52052465199065	9.50646975923973	7.91595037053279	8.80744479722534	9.14019107843543	8.70455534156069	8.22487046937719	8.31165273421134	8.35493783442419	10.6040722097419	9.84248394194823	8.13072821187094
GRM4	4.22265094638233	4.28790952163353	4.19282646402594	4.51944578528679	4.14316068168891	4.18734128379119	4.32259240808141	3.88377241718918	3.54247744714841	3.82184494740805	4.09678248459486	4.14746848725098	3.95995545563193	5.56007025996473	4.41292641133463	3.60089617982384	4.37856327273237	4.14958172687574	4.76982343058133	4.17909547679806	4.08327864372049	4.66722967935435	5.54409323576673	5.42840250398994	4.1894117262068	5.86134030052696	3.85607300176671	6.46754415005879	6.52667788353887	6.23540226200912	6.39529904047629	6.15335792232947	3.96021948141307	3.31793072198445	2.55461939291327	4.01387478894253	3.95365535696536	6.10550817595238	5.87372200224318	5.49267158860951	6.30776351214345	6.22300389342989	6.11405565000874	5.58821328954383	5.79151197741731	6.04277338264634	4.27937628611019	4.72244847707942	4.48506553631345
GRM5	9.99535589209296	10.0177502206805	10.1512665508259	10.1077990271236	10.1890884482702	10.163179137937	10.096662599192	10.7102774183528	11.227553589234	11.0302783358774	11.1094200544558	10.6836929987278	10.8060768168466	10.739810021116	10.2836727006155	10.3370127128571	10.466091521262	10.8206191654029	10.5966515935769	10.6620232506708	10.6288684676402	11.3065595716068	10.1154442318873	10.7508645179053	9.61482009205879	10.3922260063733	8.58871900776317	10.4923221835857	10.6735934446383	10.5791962465142	10.4556747363345	10.4792114039933	10.0249477502239	7.70535170210747	8.55458469372203	7.96960824274723	8.89995024823573	10.33528622166	10.3763065300033	7.76644107139176	10.6127820150423	10.0075430355682	10.5846769637042	10.4099237902854	10.4526491070225	9.90178297258433	8.80759349316395	9.56407186453313	9.22351244797188
GRM7	4.91690737759716	4.99144563092076	5.06679419144589	5.21435466179401	5.03236205740318	5.05530336027035	5.02114854295921	5.37654311096583	7.16426063800274	5.9788006901899	6.30738327190579	6.84778471633292	6.87949513143329	5.857566684836	5.2664346469701	5.32338563929889	5.19915001122099	5.56587405172697	6.50752040234152	6.04081925881901	5.68956405967552	5.54117606557784	5.07224029256517	5.89253402263252	5.76555473324884	5.56046148884585	3.59259226163381	4.35440177983493	4.51709711389061	4.98793596981486	5.35737814964949	4.43873753304728	4.51717421392624	2.67290761007618	2.30147426991891	3.49463144641312	4.63103817973	5.8406573936239	4.59704489772766	2.84444169661323	5.84899059279775	4.8760241967186	6.13430907747495	5.35202522919777	5.84813448959546	5.58009274971015	5.30380557092469	4.90049756723069	5.93767746533481
GRM8	4.64365557160182	4.76757392641615	4.99511268932087	4.67546718579524	4.7150361631535	4.66541774772478	4.87776244505085	4.57216254361595	2.63013052765893	2.28023725802653	1.39042346861827	1.39321052173569	2.17309502847636	6.2663391226036	5.21642345831231	3.98945740369729	3.63725040910832	3.54032612089393	5.14943838424656	3.61013769173929	2.65763975114983	4.80694041639844	3.32383438858082	5.47152926099017	3.24070560525365	4.31870904492424	2.46153352095806	4.86549577167254	4.60095861768275	5.19312990787604	3.81044533570454	4.44334535382838	2.55821672650312	2.14955902115886	3.41061583945886	2.09994051454158	1.97101505572722	1.67788679721184	4.78685545497016	1.82864360230863	2.11388388998933	1.78257109903112	2.79279688304102	3.25825070204596	3.60091568201879	2.20855827221674	5.61357513122611	3.9621029480213	3.46076460898877
GRN	11.4712279325582	11.4335493545652	11.4481589971551	11.4329085617859	11.5156943227486	11.4355517712438	11.5174053558687	11.4439919347708	11.4979280448844	11.78746641637	11.774998259912	11.9373332162802	12.5035491754704	11.9934828765002	11.6681852137056	12.2695149393583	12.2471752747594	12.2292647175677	12.2832389021945	12.1229555557964	11.9861236798031	12.2526469020656	12.2912775710002	12.279921070068	12.362193833385	12.1378762381997	12.322748065557	12.0910777047067	11.9283400235956	12.3361483761679	11.9946349907527	12.212573819575	12.3950478651202	12.3841597971181	11.8732812319124	12.1361843893971	12.8276623684663	12.4930612028198	12.3623416871336	12.3572147514252	12.3713597399388	12.56261316628	12.4633939373697	12.182880602676	12.7755512219359	12.2522997599632	12.4467910564179	12.5268059596471	11.9855751743612
GSK3A	12.1633365724111	12.2117886542818	12.21111879751	12.2273853828551	12.2357182354038	12.1702118555684	12.2580231416582	12.7379799449988	12.3949648013359	12.2054725887653	12.2589761640467	12.4259186820291	12.4286290606777	12.0889827141398	12.1730665749023	11.4213534975564	12.1379741438473	11.864066957467	11.3573892901347	11.6268756508904	12.1993638474294	11.4754373975212	11.7059050747806	11.8065660860529	11.38557708759	11.5572894964074	11.8263951262117	11.8159623342526	11.8779453155638	11.7764780917315	11.5819224739686	11.9976505128472	12.4993999867263	11.064018515439	10.6527490236308	10.4884256252401	12.0241195787146	11.9574104358384	12.1151414098815	12.5320775154705	12.159788666006	12.3373496789187	12.0704690909077	12.0363591012266	12.1698363093798	12.0208305242076	11.8347302662294	11.875961967608	10.6306545233055
GSK3B	7.66546487492006	7.78400311832938	7.67040487933234	7.69202051579653	7.65827388753939	7.54635252236695	7.63223985091952	8.02052425097679	7.28213751669816	7.25243178161986	7.51455485031697	7.54578517258409	7.47314601960755	7.21050155771549	7.54910865147766	6.81487257882603	7.02981301109903	6.9380928504928	6.74032977214546	6.85943737664072	7.36709172799751	7.06784738398516	7.64639295593864	7.0556834969241	7.58044446719542	6.65125852823815	6.91612893481592	6.96018919159655	7.09793088512063	6.72421762243504	6.96760626968682	6.99340425811981	7.47397551441187	6.58287144593735	6.74110799646653	5.81688456519387	7.80626499287775	7.12986300892945	7.91409418158188	7.96726135299532	7.46924104938364	7.52544774471411	7.36292098178504	7.49492784941342	7.59873507761363	7.37920812166138	7.20297582328961	7.49671312055915	7.31869971290569
GSN	8.74750007506894	8.71060908708439	8.67317104301147	8.68164941677636	8.78592266161636	8.58387711893176	8.56416533095424	9.95073222895035	6.47851988878734	7.72784565378181	7.06881247114501	7.34047783679847	8.20879173211427	8.23269848452753	8.80375781977116	8.51534134823796	9.00164722406936	8.95194140798678	8.66243894690509	8.63675932524169	8.95708714399944	9.51097519309517	9.65685072247523	9.35598148749976	9.14258629795637	8.63588656220994	11.5664624590781	9.30455749113852	9.55712471232286	8.84117308768134	8.70680507771787	9.76683858983737	9.60415692781263	9.85472625193837	9.15432590951387	9.92048252164442	10.8214975697834	9.39348037973387	10.1662110987224	9.48424330500382	9.85167141034644	10.334653836557	9.25154923226758	9.06180914911186	9.378595822369	9.34200059042895	11.4998014259432	11.3352556825079	9.00130821715806
GSTM1	7.4775294446757	7.49538454654271	7.60161448093273	7.36337739015498	7.5431539835323	7.65169571896377	7.58143957555156	8.09225996476878	7.37386575229412	7.30332290940568	7.11371889788757	7.0909078302633	7.897016575344	7.4657600425493	7.75895980291657	8.35944188917186	8.42137430270764	8.3425754529047	8.63599562390757	8.4827511424245	8.19970768862273	8.81481683280444	8.49464283567778	8.82140574624601	8.03512374176809	8.5363036701841	8.00881726298537	8.41247470581753	8.39207498551767	8.44518597127551	8.7313840749473	8.32873015324966	7.6832012756324	8.15972984709657	8.6028418580031	9.36646442084539	7.3145015065289	6.87447191909227	7.8890658602764	6.57955391889306	6.85183505377436	6.69987714012228	7.08324121316334	7.33951998242677	7.01617315177306	7.11980036015475	7.52472765554576	7.84225393318327	8.32068670072653
GSTM2	6.74670549232317	6.72525499236982	6.8375371084206	6.4576412766292	6.83001406822152	6.92787161318969	6.76514944985872	8.40030135036514	7.41637622225385	6.21508880455205	6.19605778821084	6.3104138835232	6.869750819626	6.68103689229979	7.02883448878786	7.06536509458591	7.10487337744551	6.95022186474082	7.44295240834666	7.24665755272821	7.1108322291323	7.89719285645701	8.17675621056654	7.93659684014442	7.08223930634865	7.88749126121534	7.53859192412384	8.06587507761585	8.13884531788762	7.80901590069197	8.32267562364223	7.9673685187793	6.31992658460092	5.83890455799037	6.70157414927236	8.490759798809	6.49358878102125	6.08873700987407	7.264205369117	5.60956890983558	6.27444309127669	6.13127266957753	6.2764238330021	6.0980568520624	6.1712959249037	6.40185041168945	6.6323712456307	7.13405052334241	7.47895948787906
GSTP1	12.9029017574895	12.8987561459546	12.9112980476901	12.8716330309276	12.9759676466752	12.987892634668	12.8528453249903	13.6720560534616	12.2953052900747	12.4949160667866	12.5024363534615	12.5855740110803	13.0343726386072	12.731564283525	12.9508967231366	13.0611972467346	13.0415597434197	12.9302886752355	13.2421617016512	13.1182082208135	13.0688033292821	13.7107318378298	13.6678812987955	13.7640532097438	13.1105718711103	12.9838381872817	14.1320044182672	13.1472199172596	13.2474430306568	12.8071765994957	13.0344922886891	13.2810866860533	13.421802144018	13.5452836364521	13.8483704527515	14.3904716044885	13.9473712484085	13.2466205149843	13.9123488322446	13.9231531867359	13.4164261646298	13.6734441874685	13.2931806336543	13.470840726003	13.5695763174007	13.2011815283366	13.9347706565597	14.2484706788499	13.5430285744918
GSTT1	8.82073218853277	9.0113293296327	8.6595567346997	9.04468241775405	8.5910324781346	8.62500364953418	8.75991571148978	8.73398943392373	7.78756179617064	7.33218666904122	7.68930651538358	8.22123466154156	8.64527524394865	8.14123773245603	8.35999047148391	7.93497584124775	8.29944420433507	8.03570538795272	8.52765592842838	7.95889818207863	8.52833882521448	8.17422936914942	9.17900635044292	8.75921530928821	8.65231901072008	8.13384856546894	9.64488402956945	8.38356296151824	8.32517697778653	7.98576628624757	8.2566669899125	8.33726289935912	8.46807354948322	8.06190576238739	7.33447714758506	8.386851875735	10.1906974577293	8.46066416233427	10.1075031953305	10.1652622352224	8.68790053389053	9.52500799413599	8.33425987899111	8.7077885591086	9.10873241925249	8.44056988682324	9.39709718413851	9.61673086527834	8.60759794369496
GSTT2	8.17066301043912	8.26603570812505	8.17804275890567	8.28970636445698	8.21136949813256	8.199239562481	8.12289190444236	9.26683305834124	5.41029994036189	5.99912623417242	5.59259648079226	6.28651356599313	6.86160360226211	7.42537321353612	7.88597463539611	6.80966544909203	7.54272133335126	6.98599250291364	7.42380159909143	7.19721401111038	7.579896108163	6.65776418839548	6.67987313145244	7.85755022564573	6.79387416449772	6.71623802214121	7.96517667201833	6.93453221222785	6.77062476172874	6.29074631287217	6.416858981572	6.71887772106898	8.20195739447249	6.01708539060044	5.18563075243402	7.90211642706021	7.76592050955386	6.8992378082514	7.23796615682051	6.41842895424385	7.21802397776524	7.31948833457298	7.09847870570785	6.84238528919857	7.01365976926557	6.58578150336757	7.98367479678693	8.2761781197955	7.74535351933511
H2AFX	9.28048369825089	9.35766933996039	9.2827752359386	9.38151309455604	9.2570171102417	9.21313352421036	9.33198338044319	10.264822340401	9.18490475647614	9.04831076452676	9.22732754893397	9.51698266811404	9.70363408175713	9.20673325916612	9.30633799918676	9.09675642129478	9.61260765517322	9.5667389850068	9.17764633009084	9.16815215333209	9.58894460696651	9.49429384968975	9.51549849865755	9.67124599207947	9.32769306548926	9.07967381654675	10.353309154251	9.29090414769765	9.34926566911702	9.14393405970328	9.28929608751459	9.479590813617	9.67944607856262	9.43446623675478	9.2211367032697	9.98047416802302	10.0327361686916	9.42359545868696	9.90861348903142	9.84959524627393	9.46193019668661	9.79970567142002	9.42624089632374	9.4329325212859	9.66936749220286	9.40769018220934	10.3903538742797	10.314815043837	9.06701762960078
HAGH	10.0898542686709	10.065797143208	10.0741624585955	9.89716231039486	10.1495112395947	10.0779733051298	9.94986813471008	9.8149493194067	9.73083915570503	9.76362442941774	10.0238895401142	10.449850452448	10.6619676971843	9.76416451431875	9.96006850122305	9.05961052241785	8.71801391025542	8.82689859217028	9.26001996354328	9.25934922485333	9.5375359761589	9.15504445739037	9.44417841138358	9.38138291398432	9.29973470414783	9.45718209559124	9.68959416991446	9.53920946850243	9.61201906593931	9.13564924608119	9.45798091618301	9.43909275532498	9.72938983633875	8.83686292945503	8.90793931771784	8.44505392845839	9.68766647339185	9.409152003357	9.72521115412249	9.58600566841927	9.95323029894751	9.93390900122323	9.66342624728289	9.80393213461496	10.0813947643238	9.55865976821372	9.63036088818654	9.59076530206372	9.19236971090557
HCRTR1	1.71701570767834	1.83428575116777	1.70224547441712	2.21637935394102	1.51408737892722	1.68389708097696	1.86142693435563	1.35827762638887	1.31638749979589	1.83740359526252	1.97914720525753	1.54438669993274	2.08228439105886	1.78778879738317	1.69530187126219	1.68118091839736	1.67819160201525	1.54520540071484	1.83503406336971	1.9350936938935	1.64663731555936	1.62666235390089	1.6226505342483	1.57259613858482	1.68327641042032	1.39287590198154	1.44151332409213	1.33087468577151	1.60827631556016	1.58636393304481	1.45450540874567	1.44721052725444	1.62887980621371	2.79462942052085	1.59525557919735	1.57765297962442	1.85097799194313	1.47830876173577	1.35952417173929	1.5820337634203	1.33123764483563	1.40841902791076	1.55107975271696	1.3956349160677	1.53238941031323	1.56046625255568	1.47700287888409	2.04002893704985	4.19520740986544
HDAC1	7.78617104304123	7.83629246159393	7.84424477987868	7.89270597710653	7.80675603232843	7.78691778220651	7.71863482495001	8.89769860537824	9.5054954553255	7.33656864688323	7.13066930988932	7.61972953918891	8.0792265822724	7.64097929797268	7.95456748790191	8.26823422049786	8.2708196597118	8.14792354997198	8.60701511776568	8.29489869388078	8.23381384085817	8.82595518378817	8.84156282660763	9.15007577453972	8.14567570121176	8.18945102450573	9.47887762177101	8.34716012703683	8.31533574174178	8.01610482777006	8.20358581116698	8.43795451170004	8.25987146167101	8.64783416094183	8.92227599085172	9.20141966363626	9.19823543561668	8.24455517403021	8.69451181261802	8.18102876238457	8.48359329826533	8.62414435492848	8.22465173693256	8.00849424309474	8.25017551634705	7.95531853344299	9.37523470927005	9.55176533009677	8.67177675317781
HDAC2	9.62984560208015	9.64746496399813	9.64185785911534	9.73358759747441	9.68336173950338	9.62893545646919	9.53111354433408	10.2040236456475	10.409213620383	10.0032979148507	9.82856476024511	10.0012904237125	10.0844414263191	9.8188620322121	9.68429806935446	9.84834965183634	10.0843976949623	9.89917342714849	10.1324145198613	9.91023475627414	10.0440757107197	10.0505261557102	10.1491231705544	10.513135091068	9.5201534443319	10.1096565509714	10.127545183755	10.3046052533267	10.2356314246472	10.2357811299922	9.96028525225677	10.3326608522817	10.3614069704243	9.55043115882416	9.85624256209562	9.71117594288988	10.6076020843482	9.90316706835745	10.5636814144356	10.0773702778235	10.0628814927105	10.1553257614805	9.93776190191012	9.96389216195422	10.0782949385902	9.75350525559622	10.4921526510704	10.4742564427746	9.8356926004672
HDAC3	7.15806942619578	7.27739257456647	7.25021196094359	7.30049879761404	7.16299484631735	7.33624742824046	7.4531579108307	7.09687029813936	7.7363601138754	7.12393255194567	7.21816763887262	7.63128681902981	7.76899653548069	7.15774273874163	7.33950979640456	7.55703751986577	7.64294351963552	7.52338500755413	7.11303420066515	7.36455002218025	7.599846668366	7.34968690592651	7.87516798274924	7.32589805136427	7.21965025481735	7.22925258243587	7.91420086551791	7.325991688525	7.15937795615435	7.32214381469656	7.53835664685373	7.38331064041529	7.84315712579796	7.53023607645612	6.75408335799432	7.54803615133551	7.775153784255	7.47205974764437	7.75285452541032	7.4764396640909	7.31662009575411	7.67976512190166	7.39545133635642	7.29318825503738	7.45879180098456	7.2551743367856	8.15536514535149	8.16576573738065	7.25837827014606
HDAC4	8.12287290811401	8.25196290807173	8.15366231722942	8.3902416086637	8.1859850043929	8.23303392141257	8.16551796081148	8.5160624265353	7.2468620861785	7.82728328206521	8.22258608940312	8.17728719396842	8.03996841046864	7.85326780687931	8.06398149496383	8.11280060233081	8.12866572932744	7.59638571115523	7.70644086053861	7.6373671684286	8.08057397923765	7.81165351288409	7.87051277164422	7.85771814023088	7.00618584767862	7.54258942315728	7.98261627963265	7.23996143120184	7.32360036676919	7.1834507801077	7.44108264849543	7.31106279118024	8.63707799869857	6.9688221398422	6.30944959916647	7.35401968902535	7.8969911048373	7.35472563240139	7.59830674938566	7.23158431947695	7.5318675877292	7.57023253682599	7.49457632926551	7.32337222710017	7.52580241050063	7.23446664144913	7.98253469921609	7.99639486256482	7.36115007489926
HDAC9	4.11278381983888	3.93698004532643	3.86425129652748	3.7781289492026	3.94649310661122	3.92870189311747	4.02016970743399	4.06573706675328	4.17549866967899	2.53119757995771	2.11256862903285	2.28261538765833	3.26328918259268	4.00854371559901	3.93894505686011	3.12497877029307	3.06005982287275	3.5356450830784	3.6938542634988	3.4197045816288	3.31431841702596	3.65846329297448	3.54965357295577	3.20624294615767	4.00091298284535	3.71059256267269	3.67861654189531	2.67791978283423	2.86264943114031	2.51220341658307	2.79384880033256	2.63748658538688	3.35810590333419	3.93658367949314	4.65419659910614	2.30539528404407	2.80488979642494	4.67671798138177	4.35037239087103	5.53188131709699	5.02188793802574	4.36168597714012	4.47704908124017	4.17074993630196	4.64555658756294	4.1191066205975	3.98550025505437	3.69130225432451	3.76075293282398
HHAT	6.65147919372353	6.61173596505216	6.42088655869952	6.56680174858811	6.57963411691755	6.61665718419404	6.5889511992368	7.18215581640817	5.8330114675245	5.82491710830019	5.86633339159301	6.44040553272665	7.027327009375	6.59929966359534	6.57208868333691	6.92853478050179	7.26112840622651	7.02870142254807	6.67661863607851	6.64307895093415	7.65192716378107	7.10605993379668	6.92013855235109	6.99432332935668	6.59867292510261	7.30268999053368	7.06128557655254	6.44593407562654	6.24761339397565	6.45684472251638	6.89988722855631	6.52181287976291	7.48440779749437	6.61901599490153	7.1031749440609	8.26195648586165	7.65845886336523	6.25022859390718	6.40527659797591	7.69229260541015	6.17979802308035	6.46411707008106	5.89226261574642	5.82457342460464	6.07928201911106	6.24166451415922	7.05518941238924	6.98638680964684	6.31234696680499
HINT1	14.149544560903	14.1207983712757	14.1978047218402	13.8774719259664	14.2376841436753	14.1203257090534	14.0107462250669	14.0069697858661	13.1850339102145	13.6715792358882	13.3435870639747	13.3866390254642	13.4578400871114	13.8552704240505	14.1611402664441	13.2556321697076	13.0715486656691	13.0792646728095	13.2866852827763	13.1601508287338	13.8499746836669	13.1611628697437	13.9546122454007	13.3111972858292	13.2663378185055	13.4225857227298	14.1626083773985	13.5923385150625	13.7188050195762	13.2120362387081	13.6925453145522	13.5242796925791	14.4208667682079	12.8193197037923	12.7504715464932	12.8723362314774	14.1093824600987	13.2986338007865	13.9083731777567	13.8845074922826	13.634078985485	13.9364087944812	13.5244381947888	13.7013165888399	13.9287951596072	13.4844347013381	14.1395405139654	14.0310109268842	13.4793879498462
HIST1H1E	9.26436342867055	9.37565223250514	9.31997620051551	9.63050972270817	9.26180777097047	9.33257055861115	9.37701906938561	8.93389197032791	10.1556497588118	9.29712203617429	8.98458434213659	9.56874650100219	9.72002192085387	9.41098711454766	9.3451297931437	9.54359393058962	9.73329633005665	9.56691868391689	9.75534995687078	9.76018810639103	9.70039191036831	10.2553586757768	9.61149209539581	10.0436535261176	9.75370958216555	9.60288741460148	9.68068772744474	9.16451292589058	9.22529686770275	9.35290334001724	9.29476082721108	9.40661988079229	9.44525370434205	10.0590445776344	10.3796006204847	9.8669148963587	9.60459903443422	9.53968109269491	9.97299791416028	9.99809927283124	9.34300181805038	9.50648031620754	9.48829166854017	9.48823317287484	9.90588028717039	9.24586917649661	9.77931106903057	9.97315737043548	9.85888488804214
HK1	9.90335472205635	9.95429844318757	9.9625004217027	9.82120701095692	10.0269144778518	9.96292303351215	9.84673563757542	10.293400965446	9.86662422510432	9.13137717005349	9.67991102193604	9.75858255884414	9.64987214608461	9.49962638915585	9.81975373459655	9.04623984000341	9.02076251373721	9.00082328115987	8.9019536370933	8.96301377311458	9.51035845368514	8.89163295184117	9.37594770442609	9.22030004375887	9.61821093023133	9.16460800604775	8.67649774882229	8.81222975930239	8.87804686870181	8.53043993000749	9.06962189032494	8.71238051570572	9.61205581989598	8.43462004542113	7.95034510929935	8.21194622289374	9.97709594936673	8.56885140591754	9.57777928236147	9.48680456333069	8.99489470674549	9.14871023079507	9.09583988807135	9.44590313804826	9.31726626901575	9.36377973523627	8.9044053608256	9.03069392558998	8.6779083433252
HLA-A	8.69000002267997	8.66970978846778	8.70899407593014	8.67071770370692	8.77090329650769	8.74697804443062	8.62242132183364	9.61297703981909	7.52317271156587	8.52147233363691	8.24602053342388	8.6070159234798	8.63658619265298	8.80993041266877	8.84456806252568	8.77157825262685	8.73831093666314	8.63228249042327	8.795055569779	8.9869487215653	8.88825858648415	9.07868659868882	9.33771532482026	9.14863607393485	8.88721498375548	8.81499614491247	9.73385825586459	9.08102462191991	9.09243584524252	8.71757308735485	8.93758245913577	9.07864483640805	8.6261209268461	9.19741934154746	9.0556729164603	9.42748752233856	9.63921119399733	8.973976631168	9.2017597119516	8.95700476113849	9.1069473010287	9.2541196074022	8.73881967289787	8.47893425842095	8.77084413069652	8.59488306305335	9.53104226895058	9.71028056216556	9.36266915374474
HLA-B	10.5358824238548	10.5811044750847	10.5434554801804	10.6605835982936	10.6147744673251	10.6218699745584	10.4932631682462	11.1881669834019	9.54240046422767	10.0686194336762	9.71832107329757	10.0365169198082	10.295808528049	10.6084036030675	10.6586541557148	10.4130066659477	10.3710209842259	10.104763119422	10.2145523236917	10.5591457587473	10.5049480273977	10.7048883742381	11.0400945716273	10.8297925141049	10.4967607542341	10.5635522470245	11.526341655405	11.0622745245723	11.0173512692748	10.7026678319436	10.5913263989676	11.0542070889594	10.7948136222393	11.5692431205013	11.328829671283	11.2884980705859	11.4595638376763	10.8988150455528	11.1563256023897	10.8573757476046	11.0235068230359	11.175730875475	10.6973326689481	10.4435401441766	10.7733749942469	10.4156944025079	11.335505404512	11.3942197318326	10.5557190312963
HLA-C	12.064845044567	12.1342631626487	12.1277678654081	12.1927109405578	12.1336065064607	12.1936190863508	12.0928305855584	13.3315060446852	11.2473545143033	12.0442060547837	11.746065223266	12.2503656538806	12.4748058817502	12.4064825864803	12.330114875488	12.4936759730235	12.558776512547	12.1808878343367	12.089353506159	12.4172736158306	12.4542382263663	12.7220254562634	12.8640560860472	12.838490671721	12.5836859153818	12.2602494241148	13.5541282430541	12.7387377197364	12.687589252118	12.37533478158	12.4374831067547	12.8531015980144	12.7470336016058	13.1917276254512	12.7624534413046	13.1467954435864	13.2732337611133	12.643588553931	12.8587194178179	12.8286325998799	12.7068843539733	12.9630938049635	12.4612169629708	12.067949126539	12.5701325544446	12.1920305680778	13.2506647622453	13.3841270468788	12.410415070802
HLA-DRB1	8.25679681068272	8.30163836539376	8.25212868966616	8.19152849317497	8.27975954083037	8.32128125181851	8.23165651393033	8.2684877201206	8.46486831292981	8.0817314527395	7.81758545811947	8.04601104789792	8.33779109344013	8.3994692253757	8.54428235059918	8.42218419314497	8.4538795837802	8.49695225060526	8.26561260527867	8.739633982892	8.60368165700091	9.20634366806829	9.01589572551836	9.20081831430108	8.79420832488688	8.48365859308474	9.50118216005099	8.78910328831727	8.56788657892435	8.46287138147322	8.20487224597893	8.57512704403631	8.62329270948056	9.63450152985793	9.55311837764136	10.6325588437087	9.48085141758061	8.43266557981463	8.67131910586532	8.46582690273674	8.51481013329558	8.53588601363507	8.34031652161237	8.07090011392993	8.40618835079977	8.11009465810828	9.40060068235728	9.67552463368935	9.15982259274347
HLA-E	7.80684793207199	7.85343976562551	7.78902677979161	7.87314694716252	7.80043403428318	7.84982798771895	7.73501239428309	8.09406642288562	6.47374836279284	7.65913406310099	7.07846873730048	7.39106342305997	7.84659995413361	7.80704653338228	7.94082157766749	7.94050977801286	8.01130946487621	7.75206823517643	7.732960038681	8.0723439787203	7.93694116324258	8.33413460318156	8.48099817941663	8.09899809200209	8.02465261535997	7.77374008632811	9.22382974244245	8.24915787346237	8.27855329222107	8.03315353632399	7.85771662787305	8.47006227530164	8.02012933837414	8.9149453483741	8.81398320674085	9.69639787471721	8.90996811148423	8.3015281834942	8.55388525206517	8.36146257939772	8.32366602378639	8.55680243831963	8.07698619095365	7.79114866370736	8.30474027832454	7.78620235586467	8.77439177314053	8.95507204209864	7.82760505410523
HLA-J	9.75871826612955	9.83838879835527	9.80772993164234	9.9083176373134	9.80107067559052	9.8614856337004	9.81883588097851	10.5257546522258	8.37965718476411	9.45086615853726	9.03095344445178	9.38054104855136	9.49237460559559	9.88595893091871	9.97150465898134	9.73618091507219	9.74306535068414	9.3765158472229	9.29626796841069	9.81169092625538	9.78928192982301	10.0618145300314	10.5112097817992	9.86120812390576	9.76944184750583	9.47798906106481	11.1231295725722	10.2921849947193	10.2195236685937	9.9041204682477	9.76368525324173	10.327668987232	10.1419121329174	10.6781582981544	10.4200544113396	10.7102537540115	10.685435069329	10.2829746155171	10.3482899727328	10.2669289754047	10.3004394183809	10.4437170224969	9.97741115755364	9.53179974212601	10.065693654373	9.75768468026826	10.6079676522478	10.6592877088738	10.1699935500526
HMGA1	7.97440398799116	7.97699063566903	7.99127728363317	7.74936412383824	8.04081200219845	7.90795426559038	7.87496988374271	8.37389900807567	7.1934563073085	7.06598149906649	6.92612670361185	7.13750817369306	7.44717298101083	7.44396521609175	7.94264669289414	6.84948629816902	7.05211382000658	7.1019496275287	6.87726556434461	7.09311041199417	7.817855341119	7.04430906329022	7.90991789046369	7.22506287786659	7.33172965051034	7.06142798517204	7.40321900935149	7.45536053500672	7.6603102609445	7.0552670411557	7.42881116631201	7.47963790735567	7.69738186337455	5.88609359263378	5.90658300485173	5.68478740170112	7.44223082162252	7.04925054477736	7.74104273085564	7.85753841548098	7.48025184308657	7.7163300130871	7.30998736437508	7.1204819231419	7.60084777574128	7.24062642098762	7.26554380162191	7.61744050251388	6.59032811731931
HMOX1	6.35922994410776	6.37401199686339	6.40082799333717	6.10316039540456	6.57313029655698	6.31078182338188	6.24025129453708	7.09692794601859	7.06527269308242	6.33850465745247	5.80755992974835	6.49519537621109	7.1446711643192	6.2380078335808	6.81522976220174	6.17057041295595	6.84587526311158	6.42023250266413	6.0790616851412	6.29825643485194	6.60275979141414	7.00074102390132	7.26414885460615	7.19480516223825	6.38667037448522	6.40642797486185	8.43725049010561	6.55288097580046	6.96258226343312	6.06383290909892	6.39277490902626	6.8775681757466	7.04754265292238	6.63405341815546	6.48700883092387	7.27406785859811	8.38489171314582	6.86431327893582	7.7498694104367	7.09844908180163	7.1312382778137	7.57945033066693	7.20424619462711	6.99162992389197	6.89732083852035	7.1579521288092	7.99126784283341	8.17936859299014	5.96873115322984
HNRNPA3	10.7424283815385	10.8449304690429	10.816649603987	10.9033335566414	10.780575908814	10.7880265528509	10.7562370287617	11.2742442504487	10.977609378914	10.6140388341656	10.3789737180488	10.5463303394346	10.6747592595486	10.5259919692225	10.8141691258968	10.6224452947972	10.6747381114552	10.6482933392912	10.5243633649168	10.6427665528858	10.9107068247044	11.020384173755	10.9493761930233	11.0205919732734	10.4383114673251	10.6178072833018	11.5203973210702	10.8358827916328	10.8982752665168	10.5054662299975	10.7218076779706	10.963271096736	10.9563185868243	10.9636795468953	10.9339057206427	11.1802945498946	11.0672166356457	10.7691324669802	11.0144567528416	10.8569244729715	10.8305873372757	10.9869335414372	10.7471217099126	10.6261915470826	10.9939396384741	10.5096863233683	11.2804291467311	11.3815520156411	10.5898580490055
HOMER1	10.9970810370878	10.9424197107884	10.9288289289353	10.9378940748954	11.0864454789891	10.9617254808633	10.9371343304804	10.9482599978321	10.3482647316874	10.9646768155562	10.7014853342537	11.198477224154	11.4365926773575	11.0222028637931	10.7842854297202	10.3486064254531	10.8848198578765	10.6953819978554	10.0418214954447	10.17036605877	11.1290187395955	9.95085317311923	9.56481167615749	10.3023849485937	8.40256068766948	10.4107305698798	8.32847451166488	11.0446640248009	11.0148931888986	11.0391104731904	10.6274526176411	11.1626317996335	11.7084155706206	8.30644482753493	8.16833037194242	7.14714500207493	8.55029671153493	9.14148110477473	8.98216077016172	9.15657046887805	9.24954303003645	9.25753819416735	9.10655800489924	8.93416544022804	9.17209947540367	8.89853867276482	8.97113904818205	8.82512312949817	8.23390363051171
HOMER2	7.09273999091448	7.13438434335122	7.12678961584035	7.25059875609734	7.14918152246091	7.10514305860801	7.24946932652963	8.17625562629549	6.03724155195775	8.62091896089417	8.8995804044931	8.8521904652665	8.81666501603373	7.71166521694343	7.38521913521817	6.97120276257115	7.55244643108514	7.71157243254363	6.88068427857541	7.2396511669389	7.58441009997308	7.85462176608935	7.15648290047614	6.64958322303869	7.345497516776	6.59340659130041	6.60229425061284	6.18543035887922	5.73426245358007	6.28724282268378	6.03608951351365	6.06106715401475	7.75101152372895	7.90540575161156	7.70323209079331	6.54395289545999	6.51787276918361	8.28831198049556	7.09768973506544	7.69810259355054	8.26503921931777	7.6436543914891	8.00934591404669	7.13562632377335	7.84205198372866	7.14769168881699	6.2121222178508	6.59687523072191	6.24157131376087
HP	7.95948965492953	7.95710947191202	7.99672501336391	7.82842698902366	8.00014661063408	8.03759509710284	7.97063023302016	8.98645910577678	7.18570388396076	7.90423231902396	7.13747591710503	7.53667469171302	8.63877835289783	7.62703307680073	8.17192722281867	8.10974997239465	8.52537355939959	8.62103114808778	8.85953702000229	8.84180164454595	8.50568352842237	9.35093797041281	9.17576513124482	9.17149827513449	8.65342452701609	8.2977779104811	10.059450987513	8.81984380755715	8.84183704113453	8.42055490870004	8.40729796958511	8.85377014251213	7.87229963899989	9.65881645458423	8.17559302780304	9.36492189406984	9.69333447131559	8.98016193872698	9.55019065385694	9.02088870812546	8.85928875795207	9.06601578709053	9.05065782674136	8.84504141465353	8.75119971288368	8.88537096720004	8.8386651256754	9.28392416692764	8.76821653459835
HPGDS	3.97563498795213	3.84043058161984	4.02829643074877	3.564840312366	4.22866319741318	3.876091340231	3.51655670744904	2.20384813624225	3.08495492877475	4.39791431033903	3.5815277356657	3.4640148530167	4.11009749091874	4.18665346124056	4.31337818021537	4.47489254496529	4.04856710038297	4.33755786845968	4.14911338109465	4.55483333545779	4.51146718544483	5.21302034318722	4.87308405080832	5.25015901366662	4.28124854742577	4.57994437344275	5.33045104352087	4.70684305472928	4.28474211128688	4.41848976516475	3.80964918040973	4.21192193300211	4.16135449732685	4.99333155967771	4.2413942517726	5.50037786581249	5.01860255269965	4.60387277147622	5.06838314618864	4.26100712081215	4.62983844560821	4.3279029801355	4.52424575043911	4.41642794322204	4.75034913887231	3.91613191313609	5.30229838131062	5.07952524310192	4.71832857777315
HPS4	8.62608671852528	8.684508358521	8.67556477347997	8.58879604196943	8.76272505012891	8.67207300667802	8.62774427759066	9.48075465318194	8.76943378997792	7.98551003813327	7.80611809187932	7.80210137754921	8.07949952789149	8.30750554866948	8.6562410049992	8.23243976411218	8.24679229339906	8.13045568802549	8.4716724676909	8.06196905670069	8.50974584210518	8.56449874426816	8.70816008075053	9.22700783044824	8.50473706640702	8.76643356077532	9.24832832862282	8.89832860255282	8.91074633263092	8.53755246395215	9.06860179008194	8.82854845200764	8.72706502370785	8.26822358141833	8.10183402807747	8.52942533827142	9.02389119609033	8.39792649343463	8.70358759331636	8.57541494832959	8.62652365772336	8.80831359181144	8.53880498290105	8.59744410970728	8.67930649112153	8.48619338796031	9.00753031595019	9.01113675551965	8.52649089850643
HRH1	7.1722007560395	6.90079965084719	7.21973735597731	6.44234456650547	7.44357197347531	7.17075555433546	7.03717323979494	6.07015459981531	6.63966418334619	5.67839128495535	4.99367831532412	4.60097539479178	4.38253523938818	6.2487589100219	7.1033275610662	6.83522514613158	6.35541526294128	6.57674074712128	5.51014492880742	6.68116822924256	6.73636702873099	5.34151535813912	5.18050491190809	5.72122054020296	5.53048157860132	5.95405236748551	3.06865559394293	4.13278312204268	4.71219452645005	4.33506965898874	5.18086184643511	4.21766215997341	6.51647267775357	3.76135988299769	3.56317636715386	5.44392319687751	5.95478446420478	4.48096001825161	4.15411035227386	4.11269619687141	4.33321296984029	3.90293713062007	4.76173552629826	4.71947158330347	4.29192663536421	4.03066314094798	3.54369375137828	4.61595226269964	5.53197684677944
HSPA12A	11.8729516850204	11.9036153134529	11.8203122591539	11.8807802063235	11.8369280204596	11.7312625546424	11.8246193431855	11.8067145632186	11.8747062715529	11.6884383738348	11.587726412885	11.7744527725291	11.7047529640593	11.9368566444002	11.7417818488062	11.1641630174091	11.575147195907	11.2319369560513	10.7000719321536	11.246155783984	11.7107903890053	10.6944759961143	11.3040802426347	11.0704489741448	11.2319703181287	11.2226988838711	11.3178461967889	11.5696418887723	11.2845178150994	11.6229933249014	11.0974982797633	11.470377992339	11.975587911551	11.1268440056115	10.4842273435783	9.29490204588171	12.1216330189293	12.1091353606688	12.0257074691309	12.379314769688	12.665285208511	12.832130704603	12.0196781945278	11.8714277494706	12.573852319692	11.7221449652443	11.858283192344	11.7241974503534	10.7853458436809
HSPA1A	8.04133076396955	8.01335618755403	7.91944033982524	8.06908529080313	8.07289208153341	8.04620560514718	8.04061413907364	8.87756252442934	7.91481156747632	6.95669593066872	7.37249570809943	7.71476435615565	7.93238081124869	7.61824094920406	8.03231201748066	7.29430219981996	7.37659932602377	7.39913815782694	7.66675477436662	8.029665002561	7.65003348154368	8.51920480953231	8.26980020358063	8.62922159733644	7.82928761408485	8.09858009663584	9.51896033505403	8.50854885538986	8.60421624360363	7.74295086767954	7.84497128604111	8.58569201531696	8.19380180853339	8.62566564778617	8.81988591459775	8.96168997349661	9.28230367375436	8.40351925236721	8.97475824682176	8.45994674410505	8.62877334648485	9.01171367398747	8.31511101976714	8.26347346165899	8.71128369710624	8.19544827371808	9.8487477990816	9.60130823079987	7.82049567982201
HSPA1L	5.07164207264084	5.12272499998968	4.94715933132718	5.01977752264237	4.98457480035916	4.861406983011	4.88041993549064	5.50945502019216	3.96977428638646	4.45421375795439	3.74466927475903	4.10190173077295	4.02496094384503	4.58449885458215	4.69108636911933	3.74580331097312	3.98086312395082	4.20639293520423	4.12156645440418	4.47336890369799	4.41650130397784	4.56554398464385	4.30311027642074	4.24924564280656	4.11761639099051	4.52303441757194	4.77306627260799	4.83634998682338	4.78898184815181	4.31954667084855	4.52206178296717	4.63497380148748	4.51721039521015	4.1248886745352	2.89045577521388	4.70560787667816	5.22405617669622	4.62262841395996	5.00703679046459	5.03830159578159	5.10178901999317	5.06173430767412	5.02437126734273	4.65079750795419	5.05629084527126	4.83952693227299	5.05882018313054	5.12163761815608	4.20792299728168
HSPA9	8.57063689632278	8.5973832010265	8.56199405174798	8.43042104244657	8.57928731015888	8.47717825710734	8.57790774161406	8.95804449961244	7.74944593020107	8.2679455371964	8.33482952698622	8.34272883680715	8.10855003922468	8.28864743004086	8.50015341323129	7.88539329523617	7.737837546131	7.83743987021322	7.89730320744541	7.67450867751596	8.03737116501718	8.11146015462444	8.47003538160288	8.13854661663615	8.48988273909421	7.94355543931773	8.91460150967032	8.37496482481003	8.3128997112339	7.93630542037819	8.07899239111006	8.26279959235045	8.41346506974475	7.95601919297014	7.68904516937738	8.36544741364647	9.13820597618566	8.56526493098618	9.12108575588859	8.86781210641957	8.81679088640384	8.98762482673839	8.71782582829472	8.75411496822877	8.90789833838444	8.79920224217846	8.93873579677949	8.61942177181795	8.54456722071609
HTR1A	5.45831273991968	5.25323629784643	5.70414329847522	5.08096933468828	5.87555182381738	5.75919047329198	5.40347503949663	4.67442557319695	6.30277035246892	7.35656103049329	7.27525367392762	5.84994509315435	5.99210897643127	6.66484968765461	6.28395552962259	5.79947499968	5.21837305086673	5.15259797884103	4.80188901453687	5.36580747632004	5.22896930142542	5.32592577713072	5.03374223844571	4.54828899535957	5.64292116022509	4.98300452538059	4.67136326738693	4.4211483040362	4.27345686932985	4.75847921514075	4.52274737876986	4.29472839076838	6.44560960900907	4.58086811184627	3.43824609995358	4.66163630066979	4.90401728969602	4.77466575288613	4.69436386738636	4.64759613737223	4.93028563339939	4.73586711680741	4.94708765299172	5.12105827187296	4.776906890642	5.2386578188557	5.04736199454353	5.21398042730409	5.50121056333701
HTR1F	5.52261977708902	5.91430619556759	5.47588978046302	6.08032858342807	5.21382807910733	5.2752657300513	5.76935565682283	6.39522748902356	1.987061987247	3.30514732870932	2.92959845268468	3.05080913717722	3.41218383708456	5.11645684841535	5.17604988869124	2.89883442650031	3.90241042561558	4.52122541053671	3.02773784096456	2.72559916561227	5.29842071407369	4.93754235547153	3.31421407987295	4.64586878367896	4.04287140591469	4.13385817567525	3.52928094105952	3.37243060245235	3.23922629598927	3.44136837476344	3.09434964889727	3.24747090382108	3.57000452718677	3.24525200363125	2.87256793778	1.76880084740929	2.86384356749644	2.82751926768707	2.74515832136728	3.05215240696219	2.6245589093911	2.39773127229574	2.52524180963761	2.34546074101789	2.52103837183158	2.17658681156908	2.15839417713544	3.45630049869434	2.25136478107501
HTR2A	8.95131571843705	9.0096957118076	9.05596905273619	9.19888562852917	8.98173427101698	8.9104429414972	9.13158176333225	9.08942886072407	5.34146307026053	8.47338345709316	6.75598349710284	6.6068492815365	6.32018369820737	7.39336495764901	8.57021035068649	6.27556263669726	6.97671234460473	7.24998371296799	5.18628656292528	7.10101778094957	8.85623424798029	5.24042505108604	6.30524336476289	7.1527120424198	7.30397412118832	7.09298613471198	5.09662373836638	5.25789345133606	5.92433135741549	4.99479882544669	6.55144150871891	4.55980609745038	8.26882819821391	4.07973342708864	6.00099578100047	5.75777656418648	5.3579489104578	6.41550494616674	5.48717820401836	5.35048313428849	6.21955533263533	5.78138634248026	6.91289449103134	6.07901870098905	6.4459331873313	6.12978399957962	7.5047587391819	6.32419598163653	6.67406654872511
HTR2C	4.01807307908869	3.93619455246297	4.80986592813793	3.52193426453375	5.11964420803706	5.11629152883359	4.09584902282646	3.63203723997693	1.74691624961585	5.9180487432541	6.50452139747899	7.74132093937191	7.01120571882954	6.86172180180808	5.10165313604712	7.19180697795852	5.44503888769866	6.22080245243978	7.98203253709785	8.35122303075524	6.57972704714909	7.88338605905856	8.06076703775411	8.57326661747313	8.73507841761922	8.25397047759081	4.22615261851758	8.15122314734518	8.1217597850514	8.23381066763147	9.02180836603844	7.85916784046266	7.67959029305982	7.78013430059993	6.29977395107781	7.20235126224909	7.33442975321879	1.83560671950246	6.39670613959719	2.23268488626735	2.09596343215308	2.04976648308506	3.21862247616308	4.04300007420009	3.57602101129349	4.6176537500017	2.98576612264951	6.68543792523792	7.37153337309694
HTR3A	6.33981128263592	6.3716069571806	6.32073905189462	6.36923805080339	6.28486534098517	6.22661363074522	6.57160933022271	5.88050437314703	6.82716215950248	7.18321472729342	7.14962928576852	7.44813123385981	7.49045620264921	6.91828205473537	6.5085732602101	6.98202037112036	7.12159748299037	7.32611068689752	6.8869352171489	6.93478685280661	6.99755764275939	6.83281210535115	7.46578266883374	6.18433502610039	6.68175459799809	6.54440155322443	6.87707542891179	6.59909291475292	6.46670263674787	6.94054889567357	6.62566056612939	6.60933843671764	6.94172671632344	6.23640837930258	6.45949564547394	7.20492295046143	7.25629526063745	7.11257071820907	7.26903885744615	7.17566619733863	6.9941414299421	7.11846685556424	7.06031860737822	6.79579370173252	6.86147164058787	6.94562119376181	7.17179456965549	7.23801874125351	6.82032232776214
HTR3B	4.64033674115416	4.7789662699692	4.97248611610971	4.52912317754262	4.91165245709915	4.66888474906541	4.52908070914976	4.62373373865385	1.33811459097351	1.9627923947978	1.86821621436488	1.99180535162873	2.20926294338298	1.93819535923793	3.66394101351792	2.20449167467743	2.19443159206982	1.91453189714405	1.96822470501347	1.93648213241954	2.44262606222295	1.91317487444705	1.73694772787888	1.65777397254684	1.84461019151475	1.7272222623214	1.58929355764535	1.37251827594141	1.61067116590021	1.83693726041704	1.66232711099271	1.58670209006368	1.91116953602056	1.68419746469074	1.71089469177422	1.69321523338759	1.73356338318853	1.85319056158721	1.52122055175431	1.64915321491763	1.45151779017038	1.52179522070688	1.75637200469905	1.60505641676834	1.79137200895857	1.82809129515336	1.49900140300453	1.63817110755265	1.96741264474036
HTR3D	5.44944770347282	5.43539467640055	5.40795096422381	5.48790505887069	5.41731180981971	5.36808796987454	5.62913451657367	4.55770704758318	5.83204820047418	5.47393751690058	5.49997550557392	5.88857023235218	5.97454767146056	5.55777403828649	5.40968685022118	5.60863961143667	5.79808910376593	6.01522523059043	5.49026115909677	5.83802036822784	5.99743167436488	5.64731049065127	5.99865260044536	5.28957519267124	5.35329994768742	5.32399976807614	5.46449883421455	5.28034386726684	5.28603788580896	5.57582903150787	5.28400884304293	5.34707499303037	5.71698826485823	5.50107072890149	5.11006055323807	5.77809326701871	6.01877786146448	6.02357413851292	6.15996591522631	5.82645973213614	5.81826379144812	5.88065946578139	5.97062244907505	5.81879550160568	5.79490522550654	5.84011342257123	6.07424368924924	6.3624486991463	5.7547221309786
HTR4	5.54944184168098	5.64956007950495	5.85903746568263	5.57331525853409	5.77409539853741	5.81640144518286	5.78362981268794	5.61162980201184	8.21628421059401	7.28218420201453	6.7468249224567	6.86258554726374	6.11020366076933	6.47034219387453	6.04978838564281	5.69533095917407	5.80485674046222	5.56643426371041	5.46860834978413	5.93694713573165	5.50538417659955	5.15743945552298	6.18761408516059	6.6919715505912	5.55321262260624	7.17042968794909	4.88429396196668	8.15486485306464	8.25428041578917	7.86783144583842	7.72403400899453	7.66376232699496	4.82304388045285	5.35404304687164	5.4296423731917	4.61033088223416	4.09465642675455	4.55534823264035	4.40534586102194	4.69931116632573	4.36218609266809	4.34105824744636	4.12768703094951	3.82517200549322	4.15921945810605	4.11643144921666	4.766841269333	4.86303646789249	3.98845213968203
HTR5A	6.71180053033204	6.81055754871474	6.67825075369726	6.65597789551153	6.66444008143486	6.48979876763964	6.6494278649219	7.13504299640627	5.30886281252243	5.21137510896405	5.14141014934844	5.03716211877706	4.57438777497924	6.36342773342268	6.59500497980075	5.74515109854242	5.35536073061021	5.19497444937691	5.47066372885928	5.64760003347336	5.14958837434724	5.17744792066761	5.62564091305364	5.57774953415966	6.78452924152677	5.95998263292251	3.85703999610879	5.30955620038462	5.48542189164785	5.05775364517435	5.38218166371227	5.19863515014874	5.94914001705924	4.36900756390266	4.93467326979601	3.0764028953389	5.07489238071499	5.71138151156541	5.22879882659031	5.54233779647492	5.78411732940522	5.32009190177919	5.72580363109807	5.8225528031364	5.77017170737039	5.80885726085888	4.71366715305896	5.46919405051255	5.75864250436293
HTR6	10.7565310201154	10.7856829828336	10.7416330077406	10.809719546268	10.6628908540919	10.6935881832738	11.0857074121365	10.269206528689	11.0475916517857	11.6762645841032	11.7161307541752	11.9119075207317	11.8902179640094	11.5827819057979	10.9555186621257	11.7373094661565	12.0634010205994	12.0658524776181	11.6330587111931	12.0182085065868	11.5946713636806	11.6699117966833	11.5306271666295	11.0507410695368	11.5514585944094	11.2194479863779	11.5719705699553	11.3520236342551	11.0813679432247	11.6350600533684	11.0750826776745	11.2165152532046	11.4650874694262	11.8276517645479	11.7514978191479	12.7991016865664	11.8245109013399	11.7379776966648	11.7020117463418	11.8667075741798	11.4653678874984	11.6256899482611	11.7033829002769	11.4035995472125	11.5515742609495	11.7308204952099	11.7523304041894	11.8952240083861	12.1001320099565
HTR7	4.73376101865772	4.56939202028103	4.64007177168221	4.48968479864144	4.88173104662086	4.88201867683207	4.81486260739587	3.60028383014939	5.00325084227007	5.51808653257018	6.86320329316036	7.41994476005658	7.53463131916465	5.19219799233266	4.8804988273394	5.87084937091978	5.88595360357406	5.89757286289122	6.12248529863439	6.20588391034786	5.80780903195211	5.82068854301677	5.2719400545091	5.41204971216691	5.78212442333405	4.89711511366901	5.204409864804	4.74141070922187	4.33310566392825	4.97706537530465	4.71550695773068	4.79644152421624	5.07458381487073	6.9409914028884	4.93806948480523	5.41428530180453	4.94783659316971	7.60803083956878	6.49064385749226	6.60614106647118	7.62490240172017	7.19167350396463	7.37965765310455	7.23413513696383	7.31563224824651	7.16613270734491	5.36148452377908	5.83659450339864	6.04344671199567
ICAM1	3.57016420126803	3.25361561804544	3.43234646265485	3.28759687095523	3.73068856788957	3.77302432133581	3.34554809887693	4.769013555298	2.42860455785267	3.85164077968891	3.18554994624735	3.29396549605189	3.63563503128656	3.66156244375571	3.49123050034455	3.80077003135313	3.4775299233776	3.4525779083802	3.62353671762133	3.81434206486414	3.87219241050301	3.76805334537568	3.95243944635701	3.8528287047386	3.42243698077027	3.36455562293927	4.23871343959126	4.29013026046996	4.3088473164641	3.71136052691964	4.0487652333601	4.33280357977049	3.67493962935129	4.31425857300522	5.14960643071302	5.21590902256085	4.47589703189988	3.61212355193493	4.0937714920135	4.20096748896975	4.27867574764985	4.17702420311614	3.75518412459314	3.04585664800519	3.90093345646502	3.58595555970951	4.26217905500888	4.30155660570055	2.67873505623077
IDE	6.56138167814859	6.72257757852731	6.55650098295743	6.8905640210827	6.43349703641043	6.42609281568332	6.5894653815226	7.08140832826134	7.13687231768818	6.63304174402703	6.43304672010089	6.41913167736228	6.49850509904555	6.62658056496782	6.46588104330552	6.61406239062743	6.5574286163654	6.33058571055216	6.72497584314692	6.43610624944166	6.70169988631976	6.59284925347507	7.06949913606161	6.39181091703994	6.22264201905132	6.60337075257629	7.22628033136426	6.58543465591382	6.58082781791399	6.46160225236864	6.5692900049375	6.682466623504	7.11314675431243	6.34385486129523	6.56845745606631	6.89938791909575	7.11819655736122	6.47156547477382	6.74688448033914	6.92646852486448	6.78325988686184	6.79515996338433	6.52955877634176	6.51002458437255	6.91901117182494	6.29089217839469	7.30656445504385	7.16876208820281	6.40879471163156
IGF2	9.33307475064711	9.38581173665136	9.24230899817554	9.33070909052635	9.31552386761571	9.42898902692372	9.53452818956912	10.1337920893901	7.86646526899769	9.5933377351185	9.15186567519639	9.16660348857458	9.37892418845605	9.320345611937	9.41146763225402	8.96554310273428	9.54122773587384	9.04001844691081	8.52414402580993	9.43465827106502	9.14383590149374	10.0704946869817	10.1975684454798	9.27441379772724	9.57793821253169	9.24213006119251	10.9325165789669	10.5254353147502	10.1676279122372	10.2121985295236	9.68126208674003	10.4700271851227	9.92574978735351	10.5349023705218	10.6177687407315	10.2422392921509	10.9628661949991	10.1467684419027	10.404384033633	10.2595570019373	9.95196381162194	10.1553099522763	9.92027540276902	9.70463882984144	9.93784641827565	9.83939523868415	10.6956596582194	11.0107366526804	9.65627276708529
IGF2BP2	4.18876334076152	4.11176372622425	4.20612286726156	4.20775858505067	4.20600904096171	4.22629344042066	4.09180226692394	4.46490852115698	6.1529181124819	5.9243356154927	5.51426195090576	5.27173071725231	5.78959442926653	4.59693056738445	4.2014561377705	4.56167117746456	5.0989366343775	5.10110182409799	5.35561107563079	4.75271721551692	4.9574678989174	5.7040560103181	5.86605754982815	5.739640959855	5.51894988959685	4.7453354417714	5.38243484333062	4.91553964167472	4.99952330443028	5.08143083819961	4.93978974722278	5.32526946734748	4.87789941489071	4.71649183893917	5.43225684615817	6.20933201961648	5.47383526750135	4.4715192609879	5.18842464150722	5.13994076211749	4.60402908594673	4.78158190093298	4.41069394122833	4.42203880716635	4.40679861306721	4.40143023365873	5.2489334106216	5.43482685971455	5.01144058633057
IL17C	2.66921137387571	2.51984990133281	2.638430330412	2.65422748877413	2.7977574002139	2.7472249643091	2.62540671665502	2.38199605260576	3.07400368793271	3.08876838688872	2.8859890977976	2.4930595132352	3.39271997570552	2.83403070020238	2.62501156314846	3.21040853849156	3.14338975970206	3.11829208825061	2.60809586796162	3.08174903519963	3.0644577283034	3.13865905883446	3.17389835451837	3.36873950554509	2.33140043515963	2.70752725954522	2.88795713534673	2.39463942398001	2.6878525876178	2.83365278068145	2.69801251696634	2.77051719669841	3.11184757872715	3.00308788742483	2.6285845025051	2.58966216133401	3.00816099074007	3.27916659316552	3.45257649244781	3.32069484811464	2.99484711891594	3.207963659075	2.73251124956368	3.4450485310964	2.56350288671429	3.28871455596856	3.77520984122854	3.83684030174015	2.71737281389189
IL18	3.29446507209669	3.22531693529326	3.40195275903476	3.01368477375561	3.48569469042986	3.25934785701879	3.16178603443669	3.77606829596713	2.18291951388988	3.99017259118697	3.03533451411279	3.31088362390966	3.7200746729655	3.69747271223441	3.76425802784201	4.10642356688512	4.22346353784028	3.73921373450603	4.06535144689782	3.78731316093233	4.08887361038058	4.64246490438247	3.46130564596221	4.35483811557378	4.38427242657357	3.80122311625375	5.29619924161839	3.66310802109736	3.57528346106088	3.99722716974411	3.88996288149851	3.80782600238142	3.96435909981755	5.07173718085146	4.76952228907651	5.57491120632063	4.67763330997769	4.02477717729949	3.7694403934037	3.26719822920161	4.35676942328581	3.98179508269412	3.56516069520863	3.59239462370653	4.36001330155983	3.35071248859661	4.72505216744187	4.84122272966965	3.96642978165104
IL18R1	3.20629715257074	3.22620208765497	3.26994805867569	3.18378375076869	3.15731384393047	3.23770650257161	3.39103801321421	4.4107544379379	3.55054987608303	3.25921967168113	3.85014516954819	4.74491120125796	4.41239248296363	3.15865014505209	3.31255382917056	3.56275112622831	3.61929493284461	4.07243169885235	3.21386022958944	3.62312755873544	3.79530518010327	4.34288877369212	4.29936944963595	3.23750718668686	4.62028724733699	2.73588234152509	3.24501523665221	2.66565107968968	2.7134880234998	2.95555820542654	3.13605555162299	2.86711798676945	3.16564819301253	2.71026546957503	2.82579990005108	3.14931159417854	3.27145270197162	2.53846579296328	2.55935187339692	3.07656205050849	2.43534779743488	2.73313348782526	2.80913474866344	2.85509318673103	2.88996488585366	3.12672789343597	3.10361910784852	3.48470251312789	3.0652746943307
IL1B	3.89738189945824	3.68610018759557	4.51267387557484	3.43634536474954	4.46123913517091	4.70408447063256	3.63556708880179	3.6319995630779	3.59828175574463	3.24102626812948	3.22869892891392	3.16140105089283	3.45693128227131	4.42401390684543	4.90764300730997	4.86899379541708	3.7544535552408	3.7004629952858	3.26235753879052	4.19281176629428	4.94612051876144	4.27857020051361	3.82556437037119	4.01593072611222	3.9879142136501	3.82398136291022	4.78182017656266	3.94078573354771	3.83399607427017	3.33761922841641	2.77795220310827	3.29992150939762	3.46746358427554	4.03111255265163	4.96625794463799	5.10041368928124	4.78726519756104	3.99822720422848	3.92886775748654	2.83823659085045	3.88707462974822	3.80306096644865	3.63420483868988	3.35495463037152	4.01999478354805	3.58770956718805	4.84450869043	4.9493874785243	4.33629226529066
IL3RA	5.6000088564006	5.38736877255516	5.49519540674467	5.36052766199224	5.68057477377843	5.58331440863211	5.43641151774749	5.34668690700135	4.21736903606035	6.20083241070827	5.67738404131901	5.62536350284056	6.03599777896418	5.85986348243785	5.63166457695551	5.42797475860375	5.75598812041655	5.69994359328365	5.50744864669411	5.38398233677898	5.84532534961562	6.41643144380921	5.93877701689845	5.96435912879373	5.52336362434321	5.70733936977463	6.51178096831467	6.10948218063722	5.94232098915771	6.11956595705274	5.36056175830665	6.40047352233831	6.00540717886138	5.60073270942879	5.8909655189482	5.97643179100995	7.21248416817349	6.43225907973162	6.7906551787124	7.11817550234207	6.40615679816681	6.52888713265721	6.21919009424757	5.88340882875946	6.21922692468835	6.00537371883946	6.30303488697999	6.8668499765234	6.18277378079679
IL6R	4.77758104760116	4.89647351156353	4.65489206239769	5.07835715502371	4.68907431729879	4.66519692419924	4.75139312054751	5.62696532741564	4.91767199923345	4.36960992224933	3.96820191375205	4.92777505773118	4.90181091047528	4.50913740806068	4.69025743477937	4.66412884860501	4.55922509459382	4.75923650592282	4.48717878622463	4.48452862741356	4.42438577920484	5.12985604712959	4.9414707250419	5.03971594721453	4.91479118222405	4.34543565174144	6.15990434861754	4.81622960396847	4.74824254324682	4.41081497807707	4.43449929951583	4.84598743328648	4.35524709078327	4.88399004436323	5.24553063482679	4.93271095877092	5.38057538137128	4.65407000769072	5.11669279740953	5.61978026020495	5.14493580782567	4.99152459821614	4.78226924406954	4.25913126216431	4.67758826977357	4.40432379875692	5.17485366006153	5.4453024409896	4.52127550719773
IMPA2	6.16322052208562	6.399816866787	6.32141088712685	6.41313801194227	6.04613957975069	6.03680640140626	6.10905294258867	8.05503570786897	4.4672911335253	5.6336375245858	4.2792923700704	4.82073751731207	5.38502929960411	5.63788446267146	6.34044277927832	6.21782930051971	5.84601545876843	6.03922463038214	6.20472890310503	5.88530753329346	6.60938870547943	6.67126151606901	6.82973255344174	6.66468800850959	5.08752399340016	6.16884686781138	7.20508651138144	6.90949413185266	6.93117279259643	6.68223169969884	6.45340687879598	6.95000693758318	5.54319214063086	5.55437720588945	4.56412385474696	6.64638785893727	6.11073094106416	6.65134276560982	6.23972850414818	7.1962641070879	6.91027216234521	6.82908950621723	6.36101855052714	5.75149772644728	6.62228349688104	6.06756873093478	5.90522682535543	6.00741686166494	5.5713254665896
INPP5A	8.56687928083963	8.71742208886531	8.5474715990201	8.73587828193715	8.56769272600706	8.54853656454362	8.60742614259847	9.0843009500898	7.65469442740312	8.46916230090417	8.31713069401864	9.02731274549404	9.08862973423774	8.32003271757781	8.3888144778866	8.24128576434274	8.56485544470306	8.21552274481475	8.08816489973444	8.0329988475517	8.37282615248301	8.2754718869152	9.44933878946182	8.55425673591153	8.24671884271783	9.10750310011904	8.25776374846137	11.2365985294018	11.0304076549031	10.7583917645816	10.1293686171034	11.1759536915117	9.27595917214267	7.98608174704014	7.51961308768157	7.35272530798997	8.89673003598583	10.6032813348848	9.12063900346346	10.4492950730192	10.8589897750915	10.9054636721647	10.3483192547028	10.0518612046356	10.6657308913933	10.1099870881249	8.74023925418756	8.54938050258842	7.98396398510934
IPO5	9.3663762489947	9.48817811021433	9.43982577958874	9.57228681039666	9.42120351882402	9.30055903100709	9.45239761593741	10.135321575638	9.75907819168553	8.7161477824791	8.81436577543077	8.75357901347958	8.82257709909156	8.97577223863033	9.20945216142873	8.43144995186457	8.83188281337768	8.90718155412998	8.28728760555837	8.27936762919212	9.61950860908241	8.04676388339536	8.48247642941893	8.50015750465809	7.73013579932968	8.38277060819769	8.44620730999437	8.48791922186591	8.54818478380315	8.36142355975454	8.37054621878301	8.50990209636099	8.94929840411033	7.3782241381313	7.32260578871737	7.2696164760832	8.6985743349287	7.85892475304473	8.39917518470841	8.26773584898687	8.19056779437604	8.33859735072749	8.08802025054977	8.15443790643685	8.41662933167	8.15333135864956	8.3746133624579	8.3070348726197	7.76415950346393
ITGA8	5.14977657299956	4.86558200722091	4.7046770988803	4.63345288804268	5.10201129603847	5.05453436174985	5.00296010987472	5.36898707638346	8.40590198717845	7.90870410134916	5.56250169305895	4.48799846467486	5.10943756590236	6.7918412832821	4.66877362788594	4.88982275380715	4.76515207997897	5.3035389557503	4.83410981857471	4.96379569996766	4.84848895273346	4.88977814757205	4.57508804061054	5.02129885793435	4.03210662084045	4.33086405433534	4.74152264530631	3.78700705022288	3.76993091912568	3.78815077865832	3.63626768192336	3.81188724348446	4.24657659788453	3.90878610097896	3.49242557496276	3.90395581255841	4.21196220155989	4.80424970683162	7.84778161834766	7.99982888814741	4.91084056049946	5.56232923770465	4.44481505556069	5.79846568090224	5.86736121196025	4.81390581973404	4.50998823100475	4.56964405387121	5.26411428848958
ITGAM	4.5160865430035	4.42979029918078	4.61715144146967	4.13325451371041	4.56419880569998	4.56405685557886	4.2339719364808	3.92378753716508	3.70115366503159	4.24307337346449	4.02271812670897	4.25785955354781	4.84824524607033	4.46805603619815	4.90519916651676	4.14341895160718	4.44792048010351	4.5433928414001	3.85758006141139	4.5434221571172	4.41021847410785	4.93950741848616	4.89473799690355	4.9611488388145	4.35598461485831	4.62322610359886	5.81566071950061	5.01386684223929	4.66218236122611	4.58817294328203	4.32156971477775	4.78817979110064	4.73676453474114	4.94533511985948	4.05972948947191	5.43363681541801	5.44555098327309	5.0395642749475	5.16788283983829	4.22886687601547	5.38802583796196	4.96347526478431	4.90559293822162	4.83403622420907	4.83411985215341	4.57713393795859	5.81949790633177	5.86965706056514	4.67476818172341
ITGB3	2.56324807601783	2.42156551720947	2.47913937189097	2.84829834295329	2.62417900570139	2.66877996218211	2.3520151585315	2.55800660294454	2.18179455559241	2.44480320553362	2.36245695921433	1.88898100274795	2.54196551200922	2.35388502521337	2.65924397159556	2.57374851159114	2.15148312371944	2.79476054745567	2.58729783676618	2.67431002687081	2.74227925675916	3.5385035744695	2.48240847427768	3.4462206992568	2.43426558912249	2.31993334628464	3.75437242150937	2.95509194783384	3.30334024300052	2.85491561362776	2.79187387863896	3.60341481741953	2.66567066088086	3.29964199886023	3.79925169791966	4.23630667709355	3.81215318372823	3.13279825220515	3.22289039520984	2.42637653455706	2.93024153905972	2.59174984572493	3.20841935066992	3.3004131316756	3.17574475535802	2.55183567287199	2.91132852285209	4.0179595721396	3.40845354853527
ITIH3	2.99860617101394	3.098072079002	3.1473990749776	3.10615506859446	3.02359007608696	3.29098227277885	3.27642955801482	2.02873118123357	3.98111553135649	2.69607613074895	2.22108043919912	2.55661448945166	2.97241983286403	2.72757333780666	3.18095237718383	2.9538875598	2.89780355731016	3.01506566853879	3.01754903900562	3.17918296115735	3.15305254490369	3.06852827441069	2.97794838525172	3.47362778787098	2.33145285731632	3.22281273236252	3.45159698091802	3.57223816533759	3.28424373211507	3.45165023870047	3.37944648405628	3.40794260442055	3.02057402946573	3.18425481221664	1.61849629083199	2.22402558791973	3.18564374568771	3.05035727936778	3.57863676884929	2.84475205149653	2.96162743444756	3.08602361333832	3.09095874630015	3.18423468259136	3.0501959154512	3.37724449962662	3.21367648371671	3.32819728860218	2.63581301609873
JAG1	4.88166643922142	4.91197860902712	4.98556015679336	4.85225525219707	5.03482275791566	5.07328116551673	4.83694919119725	5.65288461364411	7.40907729504979	5.12733931154259	4.92690870852339	5.25205506649002	5.28546212645889	4.34309953866169	4.8801105532317	5.26034248520434	5.4136730382966	5.17066686031729	4.824074535507	4.95169174130777	5.61131957121414	5.1769796150615	5.49548974862985	5.75686210095737	5.05365476234721	5.85952966506857	5.41261429479548	5.07307553354866	4.99170690039605	4.72124437169933	5.30033603461728	4.99808800725934	4.11902547990288	4.49053536106447	4.15674352553862	4.8027065102247	5.42846592575667	5.04430410745026	6.27031506600713	4.739857668874	4.98213833158932	4.92836385983686	4.90643921837504	4.90831225332873	4.40727032219312	4.64137564345065	5.06132575645168	5.29457772337739	5.2032829029459
JAG2	6.52546454597155	6.46447244476068	6.54933066559717	6.35488020476979	6.72869048498505	6.68473678627556	6.42889795390423	7.1954331954353	6.42423557279166	5.57212963213715	5.88278877602616	5.89449798490594	5.45443807374727	5.92657291949623	6.37838747789181	5.24797777616541	5.381439183519	5.81900793324373	5.88834882300686	5.64632624957222	6.16651837373849	5.33875312242667	6.00344185805133	6.11216266113181	6.06603647416017	5.88659129976436	5.55609365712433	5.99349405013617	6.01085568290125	5.78380131923868	6.01116771534551	5.9385599099894	6.38343376227303	5.00148788623202	4.93589258908702	4.04521980743788	6.07248381787163	5.50069070937567	6.26834771029947	6.03126926371691	5.85453925360489	5.81336559531734	5.87157351467317	5.85324779249368	5.76640663282201	5.93363384711721	5.2442924135412	5.81897593923794	5.75363843847896
JARID2	7.94480370910354	8.08694806587523	7.93657092085951	8.2504461914479	7.86586640558829	7.95872221081585	8.12511866107441	8.48185192880165	8.38021875723724	7.87364127812253	7.47022304283512	8.00813706238787	8.36046586870668	8.09589814873167	7.9473919114208	8.01196872645392	8.32980655943205	8.15813028409153	7.88170541480135	8.08156321981256	8.14556375520518	8.7149431455011	8.14247755324309	8.52134371586256	8.05616077594488	8.12927911064814	8.61160033083187	8.06634319568991	8.14906998958345	8.20307272975512	8.17942150783554	8.49298719345015	8.40754426276114	8.45770912890794	8.15493882338096	7.88600928374553	8.39034668418961	8.54245443079695	8.5296774796954	9.6518808824048	8.37364592588105	8.97679192071042	8.27435366156483	8.23603447259622	8.89728041002651	8.23931576655672	8.58930979973628	8.77101947018463	7.72659144446836
JUN	12.2328851187566	12.0629115371895	12.2402223909315	11.9474749349845	12.4442940335933	12.403175385731	12.185831020171	13.1947869301508	14.0981393440414	11.3321079727791	11.2872199454933	12.6961112548467	12.8280290120188	11.7302075545187	12.3998939020492	12.5677276265364	12.8876757848071	12.0604275199856	11.2103469490358	12.3833513714113	12.5877689649596	12.5767666096325	11.565985663127	12.4071474058637	11.6099209614557	11.9301248887126	13.134590668881	11.9633426980235	11.9958702217891	11.3915510755569	11.4987573928517	12.2133600485565	12.3408613541491	12.3199721841063	12.6981592655573	13.5201690544911	12.4684011515314	12.1811099861974	12.3620871830265	12.2606470898919	12.1576554970611	12.2614763386791	12.1229739132436	12.0652075895524	11.9286931035936	12.0638032819348	12.6171750490071	12.8011589552417	11.2868184752041
KCNB1	10.9713600005865	11.2044898495652	10.969199622275	11.3487765693744	10.8394662545812	10.8452930037329	11.1409308003353	11.8013982417693	11.4193122850196	10.7491056409726	10.163462181719	10.4566474534698	10.6292760872378	10.8125873815693	10.7302610685309	10.0349795779231	10.8814398592816	10.8191595208785	9.78668951803758	10.1841875758132	10.9151505277627	9.46562924359227	9.62739257527597	10.2785352859642	9.41695505490103	10.1942483112476	8.7014263897795	10.6909757174304	10.6029898742419	10.7832637510092	10.0135908656573	10.8881386026596	11.217443018026	9.40885019001905	10.0066661726979	9.46913219823857	9.32778495403435	10.2078831597234	10.1228867198742	9.26510169249343	10.1337626003042	10.062588471414	9.90750786644788	9.66520341746763	9.92715779877059	9.75755128509464	9.16505790545802	9.63608485685999	9.18279948761651
KCNH2	7.49459059826739	7.60392345452675	7.60673497451231	7.45799737528023	7.55638096470847	7.48132703895451	7.62333160256193	8.30972408865807	6.47078383068586	8.1948965431061	7.53574687843128	7.61410246338519	7.56701521614529	7.09642059641996	7.41336059043808	6.89783509956256	6.92927562841001	6.98973316859797	7.00791040204649	6.87411620754201	7.21472013397574	7.67602844212385	8.40943275495949	7.87906744612649	8.44831032455859	7.40064138560793	8.25284609984348	8.63000726608569	8.63342181640792	8.26237842564779	8.23801968827168	8.41095009903422	7.15191766777808	8.07445633021792	7.58359552665737	7.97432952612941	8.31630630706168	9.13603542620456	8.76911689378291	9.2228284356242	9.27885652285921	9.32940355350958	9.24518823848752	8.76732685743957	9.05829464570288	9.01584914550223	8.95772640948576	8.07513334643226	7.64168283835411
KCNH6	4.4250267397621	4.56214803735276	4.25830013348042	4.70613655862682	4.18880877010385	4.19092374373059	4.46938703495644	3.58766089186754	3.9682646232634	3.38193685888743	4.48255746466333	4.34804891495139	4.44592891855523	4.65287976407757	3.89419154836502	4.0801667964284	4.12056866865045	4.13915646284964	4.52114362420735	3.93924342625662	4.33590992649541	4.92089413913151	5.56150380252027	5.26390594212607	6.04880351191902	4.63589364238329	5.60811545999372	4.12357419267848	4.23893522172638	4.30875257500588	4.5253988352544	4.12551836855306	5.20406245248973	5.40417854469353	4.22390455710303	4.06983070380858	6.43174516688876	5.64692630114314	6.13416473400607	6.3315850913171	5.8168150550165	6.16412758525434	5.97106418431462	5.76905051244026	6.20063411090273	5.68093554093236	5.84956923157406	6.47672713588223	5.69911783932796
KCNJ3	9.9820807295454	10.0102361882778	9.87159607994395	10.1670786270442	9.92575809174425	9.86223816652505	9.95651601562091	10.0687317632619	10.6767628881562	10.1614675852466	10.1060921981818	9.48657500239755	9.16068751901211	9.69310429129975	9.6000244147919	8.54486529057256	8.43554040700835	8.6622131686041	7.44950934572256	8.90774479400156	9.13687406569611	8.98821672261485	7.16387693243898	7.99729001285856	7.15322203777265	8.48386891956099	5.47203118876318	6.43275462863475	6.00370503781871	6.42515326463392	5.98111555223944	5.89368312886069	9.1713460902026	8.04213962639961	7.35845762907402	7.57128216978445	8.68514336100215	9.55869803513425	8.72019879710764	10.1188704714089	9.76607623443448	9.66884122184714	9.3492135166766	8.99872502684565	9.62957550442408	8.92756309586149	8.19780814235333	7.61523491389729	8.14499867830646
KCNN3	4.31780007699084	4.14484988720399	4.49453884523574	3.69320791657428	4.59046324686195	4.45782045556384	4.2306470258623	5.38111657896825	4.75294571489603	3.59409950908068	2.56376068404061	3.64507716001626	4.29879222577679	3.94908412239195	5.02768083133665	5.52249849274186	5.48522907674342	5.69453792666001	5.52215253221456	5.6360532595932	5.72532827912816	5.80743790571282	6.08359407878397	6.00541237899242	5.02745648652209	5.36675218543813	5.88711835255216	5.55855424447492	5.82166878915998	5.42260734460767	5.8967816469202	5.6535698742946	4.28840110428545	5.30536763267975	5.17956775661185	5.97060566000619	3.90421145574025	5.78055657798038	5.55083037577042	4.99311439941053	5.60241815825574	5.58971330163729	5.42939346651879	5.53977348047014	5.10508423329313	5.34147482640877	5.08089055439435	5.23408088899145	5.47922818295861
KCNQ2	6.23232905448935	6.28684979357496	6.28518320827787	6.03863664830349	6.29605007887746	6.17101902548311	6.27403270314661	5.94734251145531	6.74270046156262	6.76911363006314	6.69983305618626	6.87894398740454	7.28796238110798	6.57518162941443	6.34415396149552	5.79798221470406	6.34524119761776	6.22818200366417	5.26465633305273	5.79707690124832	6.44381767785999	5.11077598754058	6.67246142285604	5.7404841029298	6.44746832979628	5.61738640661594	5.79984582807759	5.64669671143887	5.80699604631331	5.70436055055407	5.86848559595193	5.99109487725622	6.42047400822818	5.41489851428694	6.18283312035345	3.76599785897626	6.62525288079227	5.75571362492492	6.70138368602241	6.98050829594597	6.20822281769446	6.26149684719514	6.2381076003431	6.18747898770894	6.54633886103984	5.87922497084827	5.10111144654578	5.86788310917906	5.63616495358046
KCNQ3	7.89766532069989	7.95410273879622	7.94824042018291	7.88768879474334	8.06802430066888	7.91552744895793	7.95790192680965	7.95359643364159	8.43250758964124	7.65498690327566	8.17400384247993	7.93258576585896	7.92664539441341	7.63116077302537	7.96654049269624	6.73280813239761	7.41741857835534	7.40890116163203	7.35634073824974	7.44873642642027	7.80639096475871	6.803199581607	7.54479142138693	7.24795847421456	7.3172414780062	7.55689877480709	6.32162893852961	8.00363720520213	8.13775668720564	7.87931220557152	7.64371428889595	8.07501408013802	8.54217811948817	6.09497994326787	4.60889335394983	5.47426838592239	5.63036972913391	8.37904827160284	8.54211582687676	9.22486227727629	9.04109086852326	9.00436078604188	8.6306999957504	8.55568713554886	8.66189895573959	8.48348700411359	7.95345683828717	6.89327034729859	6.45061467428074
KCNS3	7.4940080780766	7.60576413974196	7.26279169490213	7.45109123073429	7.24121339226105	7.25052914615005	7.37609420140633	7.43936363703576	4.60330701316618	7.56975360315445	6.63287519673782	7.55493871941953	7.27726604252388	7.34456982773581	7.01756795816775	6.50046492709886	6.17584511223325	6.119700249972	5.43536167302933	5.79459912346088	6.3688126846947	6.27055660770665	6.76094464116838	6.02478280241113	7.67700953373337	6.01166912285415	7.05289046979605	6.09629156067207	6.31193702506005	5.91846682444687	5.77365289119288	6.32463349074003	7.20558493882097	6.20347085825988	5.00251579803729	4.54638884886788	6.69028850117057	5.69427404354493	6.21589398751917	5.62939451637088	5.97556547045266	6.44282658300606	5.78902321151778	5.39517602313391	6.55981519364293	6.05200291998502	8.20148234943772	8.0134416673613	6.32148184204115
KCTD12	10.0656291770794	9.89346296891082	10.0860136615607	9.72071680052627	10.2795432009783	10.1868427296717	9.93350658920358	10.2210362816601	12.0740354060673	10.3588697972605	11.793462910631	11.7515395089866	11.9384040120122	10.1670441061131	10.5176455928965	10.4145105652406	10.361315949363	10.5573023683605	10.3385446650702	10.8557198860182	10.4026742788253	11.4199493286574	10.9776050756874	11.3382935456661	10.1848892559994	10.701192536585	11.3906926646593	10.5445909220769	10.5895224474172	10.5291766542087	11.2116318039228	10.3606442141663	9.54905206922011	10.9313887723415	11.0205598589434	11.3972063774587	11.2404707106251	11.0861090691482	10.7997347508915	10.2414188271519	10.9823086148418	10.7905238158841	11.1627027326429	10.8515483338446	11.3803215093678	10.4114993648496	10.8375601740052	11.1073731361643	11.6065613936393
KDM2B	6.19549183284025	6.4035038507629	6.23630621124336	6.52370690321944	6.14690161942389	6.12790367929643	6.34448210941992	6.67175348146619	5.69489923494258	6.03764611697363	5.73599287852592	5.86206449920581	6.12451414209276	6.1709872691175	6.15829022939799	6.50295332520555	6.55098228681074	6.42958401150194	6.03799966668956	6.21499090317091	6.32781017036288	6.50207820001277	6.2410134119502	6.33862512835642	5.89888718442787	6.3904530921281	6.61328925789201	6.44670293716299	6.40681697113799	6.70182232131151	6.18448916449132	6.64314819924988	6.85064905947126	6.46586122990174	6.54080694131473	6.52588176411349	6.05638862193523	6.09806926388033	6.16792864889491	6.71254378162965	6.20338820229651	6.18651566423562	6.12353626422608	6.28170397901087	6.47433138184948	6.07717367351819	6.41578882665919	6.25725866879096	6.0387514845189
KDR	4.28487004794011	4.36012193452897	4.13902202842335	4.29051274327044	4.09997167100187	3.81576263506228	3.97453498593227	5.63157470192027	2.28661528096455	3.43523095898022	3.34772627295207	3.21126152342984	3.76128636177496	3.7440098143317	4.08722531592388	2.82652364690179	3.8920906956769	3.88884442022746	3.13856602988084	3.31477538781372	4.10314700844801	4.05618573738256	4.88155757593593	3.56240508023171	4.28872022984382	3.34647572872411	6.80101347835236	4.9972888446214	5.18302207788249	4.26469365647521	3.64567118930446	5.31349888586687	4.27155924406061	4.47905077473157	2.82528469948147	3.03100245745311	6.17397504281224	5.01987454910087	5.73963202072899	4.8037448711666	5.27109640517635	5.7312171854139	4.94750237553729	4.50320737831477	4.77864045468465	4.77681251430764	6.06751733004382	6.11525847266482	3.41804065329115
KIF17	8.69012675981667	8.59531236946899	8.64219025945441	8.20275205818885	8.69613171568867	8.45716775619854	8.67113125311697	8.70226142645932	7.8759159132841	7.58359690929905	8.5105446550306	8.52307603562748	8.40370236604778	7.87733407496304	8.28515661165861	7.29813580681493	8.31797770071617	7.69526988663629	7.98739105329549	7.56349726630587	8.56736746354536	6.95265702232581	6.9632088665569	8.18659870351635	6.66482537035207	7.88211588807004	5.90352592684698	7.61090005461672	7.67969701696129	7.53443740856532	7.81849763848974	7.5585375934974	8.2523424526931	5.9661562953473	7.09275566310974	7.36756856723884	6.40508597802735	7.42093511699101	7.39118663252297	6.54827739628125	7.16848570081107	7.15853643072068	7.1909334716903	7.36546281936692	6.57289742608766	7.62252302958379	5.91519213854108	6.9445759283529	6.76386156975756
KIF2A	9.89355393068141	9.85029078914201	9.90752113796895	9.73655295496665	9.97097530700548	9.81230854587848	9.79865015381262	10.2658357327359	10.0589698274163	10.0361297495538	10.0072703441945	10.2000282987708	10.297831258134	10.0902354380458	10.0508679770238	9.97413257442622	9.92241711887158	9.97695607230282	10.0164366544294	10.0053221529209	10.2549551508805	10.133423578646	10.4553411367584	10.0148511960276	10.2297305370795	9.75871170700448	10.6779194377791	9.60916232413548	9.79024426500969	9.39626181334921	9.69355164101398	9.76574411786529	10.5532167490587	9.88106732173372	9.75526000850735	10.2578894502147	10.6933443000329	9.97527947560297	10.76389679688	10.1575938873027	10.1746192827228	10.3118471501894	10.1804462508329	10.2826111758262	10.242180551047	10.1334594252066	10.9715590318482	10.8560163792768	10.2237330046632
KLF12	9.00565470031609	9.28202788261345	8.92632976511852	9.27638685015086	8.81537883670082	8.79510159263969	9.03594498873622	9.95853523530166	10.1123261988181	8.0102444372463	9.5856770196563	9.60177616100122	9.73378000172117	8.16905292048179	8.68809336965766	8.48196364198919	8.32070230713649	8.61996029858159	8.78560622430049	8.85675970604531	8.83363817978903	9.7959511115831	9.27978026790367	9.38839184206702	9.16342434494469	8.5726127169203	9.03611783396994	8.18482075658884	8.18539815081766	8.13655534745734	8.73471012089553	8.12928007238457	8.27504605228623	9.2796465474093	9.40215401734413	8.65258287267521	8.97948692651071	9.7696136761202	9.58170911706824	9.76765821866202	9.60507084906502	9.7262415315275	9.57231762194112	9.5955575352681	9.93800417274128	9.51118881739783	9.46687214239591	9.53525222067217	9.41405626938761
KLF5	3.90946341349964	3.98597932056061	3.97416626551243	4.011345792528	3.88551646771848	3.97573959517698	4.19899430401664	4.94915184047595	3.47622217046157	3.4366306073012	3.20480074886571	2.75828333960678	2.56105737157857	4.68467891335616	4.61281275802698	6.05130035889499	4.23720157585288	4.07031643772173	5.82006402904383	4.94028008317096	3.97446208566381	4.2013492556824	4.7721124843796	6.40369799436772	4.49917159987	6.04504361735135	2.15707257056395	6.12640208712208	6.44736547061014	5.91824778983464	7.32415173870054	5.89017820765011	2.44698505700592	1.94704191841057	1.98937582253289	3.19255525310344	2.0500910364786	2.05794572882589	3.63984000496391	2.43304770404319	1.81325338998316	2.04297154602539	2.29317395066392	2.301772011179	2.40929761227722	2.05738734283903	1.99142641693368	1.97484766725049	2.9330142245091
KMO	3.59066350630127	3.62565594612472	3.59128760728466	3.26467481035531	3.5033469526963	3.2837550745564	3.61605012886806	4.30495964428024	1.624011661589	2.48470062668682	2.55304232984175	2.56198449013955	2.14669598600479	2.37647715304977	3.08252098825099	2.04930871679642	2.42600604383552	2.64835799292535	2.04585714987721	2.23387866090037	2.36884643127118	1.68071326522314	1.88720221352634	1.8254275346646	2.05842325739811	2.08474467958701	1.63800272619463	2.35341013313797	2.27735285786865	2.33171818747739	2.20122824049224	2.20140019822032	1.9127184193532	1.5692700429919	1.54813523680511	1.70629713455143	1.77326195849701	1.71964839160177	1.71109046967	1.79315164605177	1.67446139939445	1.79947551986702	1.79781638011229	1.81510966379831	1.66288800189974	1.75728407865726	1.68421509972317	1.50513163268521	2.35494842732295
KPNA1	6.62149034744516	6.62787292036297	6.62889510924941	6.62207806788653	6.64635938926347	6.50407442300236	6.60574355144763	7.07991861451375	7.12630643187601	6.99969116902794	7.11359824468236	7.27063726550018	7.39387064014894	6.97344845374188	6.61577601325706	7.21393532769862	7.27825313585097	7.33316884560966	7.04424812140969	7.15642113189777	7.27207151144846	7.17597695709336	7.27398272085088	6.84146322319078	6.83481540467386	6.58014969850066	7.05592460159467	6.47099794231041	6.39797254687593	6.72422739034436	6.5847885358208	6.68262667656639	7.60842784399047	6.83387739295339	6.99191075758106	6.97870006149854	7.36376570917775	6.75397275861342	7.01657451987563	7.11587347811541	6.73698756728574	6.99767092337554	6.75005648196049	6.6530468315717	7.16468610641134	6.59761411290975	7.2492652362311	7.34105366673133	6.9271589177874
KPNA3	7.29988868940962	7.32848354822899	7.37964796898627	7.36126379250741	7.37941694425219	7.321921092509	7.34869406310909	7.59575917881651	8.54275322198564	8.2803097145954	8.32450233164077	8.36010199548902	8.22685421686734	7.86732406048117	7.57619662651606	8.00933548834679	8.03108941573807	8.05901516446899	7.86824328727241	7.87149073534255	8.12786530666916	7.73900716047069	7.84601131277403	7.74883231911623	7.56744312739324	7.51678699336371	7.76489100049609	7.33955698248405	7.35794132030374	7.59532710138693	7.60317550800891	7.52387290287384	7.94730138541838	7.26073035701539	7.64418745830824	7.58597198774275	7.79871148226161	7.54333253330894	7.79644592216465	7.93123710959305	7.54261444770809	7.67498791963594	7.59726769725208	7.69217782626202	7.83170600724879	7.43840972842498	7.78822652243331	7.72806297387009	7.44277259276901
KREMEN1	3.08331232935007	3.2854494514375	3.06163413656598	3.42715657958975	2.81909278475374	3.07126750188291	3.04128885758543	3.8855807911251	3.05823968578036	3.40200266205851	2.08641166482841	2.76964645294207	2.89856563719382	2.96825824695992	3.09749649962951	3.1245435926339	2.67610085612617	2.41355995856928	2.39075464121765	2.53822715744912	2.31462837798687	2.04689509933347	2.66566330689676	2.54300998684774	2.17558403518554	3.19455255526454	2.74494579274916	4.78396409397193	4.7583432476824	4.58476009305953	3.49770234736822	4.70502019587422	2.17028487837095	2.1279030954438	1.68353638912885	2.30586298615719	2.52102144244135	2.308163395958	1.96169110618178	2.88559761286774	2.38868513710961	2.56237002018613	2.27856191975284	2.19930017457625	2.5774931413909	2.639039815829	2.38855732292302	2.2584846677498	1.60228561740626
LAMA1	4.32887347789235	3.82300800002233	4.29645538858032	3.40815544074541	4.67636255922886	4.39366461715391	4.13986202359083	5.86756770385005	4.34489151788427	4.69379735051187	4.29472035270619	4.54091452808309	5.29598041516572	4.20772610227045	4.80810133664587	4.89531367321817	4.87404422556648	5.19492656318052	5.02806184915479	5.34154689785661	4.88614328449561	5.81870023045115	5.72386254078565	5.98958692049571	4.85166415359403	4.82542372659584	5.93160431878494	5.26151280825179	5.31456774887431	4.60471498269876	5.33935692062429	5.31425099266221	4.65731345811489	5.22423620513306	5.12902337048378	7.42488154285909	4.66487622868104	5.56209434662332	6.34875308427515	4.49083373135301	5.53610365610053	5.19957899978021	5.57018610413112	5.85417830979465	5.28022165292827	5.81164993734504	5.33335100830976	6.29281282573956	5.8779390553236
LAMA2	5.39479238190219	5.17944883205941	4.87465134093983	4.90584250084656	5.06938344330269	4.73556980171043	5.11834705489272	5.78987329937562	2.95110403441296	4.03448967942156	3.41426203824663	3.21847894093197	3.47414186095514	3.90383155422804	4.78469024869082	3.23955503930078	3.89438758643652	3.65164184458134	3.48005636289251	3.54020444149206	3.9238921416356	3.97238563682322	4.23626930362209	3.86398044592128	4.15273647035506	3.53158035791875	6.38108877557323	5.24493259665955	5.24042553319891	4.63633255891282	3.97467593244509	5.46237611859486	4.54080213441665	4.50985897590375	4.51839738416876	4.47626175002329	5.26028091152949	4.76997446112513	5.3350368199457	4.63269419943533	5.52464274671309	5.47291461237089	4.55676554954821	4.00808051366639	4.71453561415711	4.44832846014641	5.95592678213887	5.52632633489796	4.33501634977211
LARS2	7.39582798357395	7.3991127904351	7.4568587828814	7.25403737563393	7.43191822851926	7.36733009967959	7.31091768747007	8.28534958840441	6.9743857416651	6.99051715892557	6.98612911144481	7.25522767294803	7.31185674707406	6.94424265133885	7.50125312765302	6.8137732756201	7.02786169979643	6.96739866228699	7.07780656292013	6.87977759202996	7.18238449434632	7.07416302613787	7.81856453536691	7.4843458731763	6.99357983461007	7.00403062924443	7.86663826618112	7.60495301721858	7.76038164955748	7.32380326023484	7.59372355258355	7.74228782468976	7.1490251670136	6.12529534122338	6.47185484039	6.93585467904937	7.59618455422608	7.14702392146139	7.82897520500683	7.47632398783562	7.64597069813793	7.7435556868871	7.48136629559025	7.40355161653231	7.47666320795388	7.35272794414734	7.53305788292982	7.48377858865647	6.63219276559712
LASP1	8.63356968460062	8.65402286963127	8.69007415863763	8.63162988802166	8.7126957072656	8.70454210778399	8.62094053392816	9.22291447509637	9.01877809812936	8.17038826771203	8.0510610756906	8.42618580565049	8.59680708497862	8.25143754586132	8.65959913978141	8.09045564542112	8.7794077595328	8.65377081555234	8.41264415820273	8.52015346872322	8.86472484420529	8.31402454332647	8.45962692314591	8.9000449657352	8.3880108884539	8.42669596701471	8.10873782807429	8.25643460552617	8.22691661107695	8.06887136860152	8.31400012278034	8.24276024840982	8.5854157315303	7.80908062698985	8.13539350470301	7.8703302176978	8.55933232960762	8.78037803343785	9.12958595875964	8.66066363709755	8.90726049308531	8.75839047839101	8.86813976932494	8.91440711003228	8.60369727593736	8.78921449035503	7.822966707359	8.19611628240902	7.94027466994204
LHX6	9.32215190687464	9.28099305824335	9.22075964657063	9.14074308575993	9.36722912131246	9.30275589981087	9.40040450785894	9.47225935245095	7.08626374208643	8.53241928443772	8.19753789818705	8.27518813857081	9.59961489064187	9.09760936037362	9.27167863130851	9.1997384728028	9.08390263113926	9.16728639323984	8.16841231256522	9.36412188014895	8.89326378206969	8.67797287883405	10.2592338015017	10.0796997700497	11.3573627631202	8.94580627887424	7.4861853048823	9.00517182797798	8.88809327165372	8.87968263488373	9.1155750770303	8.70248839310026	9.1756954952694	4.43884209271444	4.34257284182467	5.17030116352435	5.65322001898076	5.18949427986653	5.14444055160683	5.89188042573309	4.53624180294593	5.27666648743716	4.72980752148429	3.27905099189668	4.0612402175701	4.21479319959092	5.00394190687893	5.93104018914129	4.75057752114847
LIFR	6.53658759109856	6.56205577745124	6.47129276456746	6.51136952271954	6.50613285728311	6.42703202511649	6.38895645206353	7.96348994147061	5.97881217866784	5.66855227625389	5.2914750380947	5.62529329206305	6.64618547711226	6.34582083567491	6.59279508207666	7.09342247895826	6.93677891673258	7.23027025583006	7.41368087424031	7.36528177354509	7.02688597582461	7.75728667699505	7.75497241332526	7.7011895507692	7.07408192452288	6.68142709700584	8.30202160565561	7.15012006977157	7.28608148979182	6.88857246351688	7.28653925551092	7.25519154069496	6.74824256748506	7.71843891768593	7.13033642685753	8.47844943955842	7.80745858610095	7.43327120363765	7.6604852563112	7.34392546764036	7.62593007420455	7.784309793019	7.31625258558643	7.20512991955141	7.79528331194703	7.00878800932802	8.2333176955285	7.9066406476378	7.56870577462461
LMAN2L	7.02727363392077	6.94409535552246	7.06623252450834	6.85765478244237	7.21217151516706	7.02202133041685	6.89594712297554	7.40435260061263	7.69347405930812	6.80904143619132	6.90698751369026	6.81448351620106	6.78295968138223	7.02477545683298	7.06493234838414	7.09929622345922	6.76109795466685	6.86238257771031	7.63622331538704	7.15444537122999	7.14156416587881	7.51235983340397	7.57090250430295	8.0188255282254	7.32886170276301	7.3567851073639	7.36965698965331	7.39952527139372	7.4830397014385	7.14518347180993	7.46954239000706	7.39044373262805	7.08736035183789	6.22946434626601	7.09838862346672	7.09858545004878	7.30799068742094	6.63060016745581	7.32420880232898	6.3140459359224	7.06759306369092	7.00082721607721	6.81899453080525	6.89476033262617	6.75472589901997	6.69876431950702	7.42010399894941	7.62607637000261	7.65832137245892
LMOD2	3.18239479774225	3.11888015372823	3.13566014466547	3.09671335177071	3.28705703860198	3.09998620853409	3.17939097745247	2.18071289672548	3.45599614733777	3.48805546488377	3.56071563663726	3.82919962578177	4.26247080349808	3.66227778564817	3.11926547778762	3.45297901025566	3.51833340500221	3.92446773126932	3.24427453808961	3.23718706177315	3.50723484300029	3.0529029455512	2.90841596076606	3.60600971432792	3.00401188058266	3.62938571571789	3.14498635581741	3.54360513843753	3.34444228193607	3.25762681577375	3.41125356444512	3.31484784918335	3.42401305528978	2.173362251393	2.63933260945228	3.90246431391919	3.83321412949124	3.9398263842479	4.0099587592697	3.40886462955609	3.20469670605944	3.46534536186098	3.49592295302497	3.39808209099528	3.67351194867277	3.35979758428693	4.16217625436915	4.01873706264886	3.9179738921311
LPAR1	7.53038906423807	7.74567336384884	7.69266444948614	7.66171181251492	7.40227460978677	7.15951767688621	7.47890638704144	8.61176914725496	3.19446863191832	6.24505397803662	5.85865435220531	5.31526365434334	5.65990365356912	7.18461535809689	7.88806289811939	6.75655842846567	7.57575029548376	7.27316346945029	7.08746236565693	6.7212032769343	7.70891067661957	8.11504690813509	8.47220919550645	6.92460437639348	8.28241535336301	7.27963196646675	10.4653740248859	8.29960269936535	8.65130374567329	7.38846939540023	7.13012312238949	8.88061740379531	8.32416431691117	8.76550609610674	7.70479505777219	5.5847297890439	9.16477759158302	8.45805814581192	9.02399605099029	7.52681781652549	8.81650170442055	9.07856460828942	8.21305339463707	7.79969221022248	8.37445520261699	8.23561269355905	10.0236381064382	9.58283942675995	6.88203941994591
LPL	6.68010955933109	6.81421687199177	6.82300458722821	6.36945274457482	6.61211974272758	6.63666262357027	6.71313540048002	6.93309993252324	8.5204477269189	6.50837230222697	8.89831523107371	8.44213773690596	7.63590646680178	5.96895989321573	6.38581667729705	6.11753107580057	6.3538683262983	5.95091432526074	7.57981484096577	6.21638790575469	5.90727564573838	6.83758477539052	8.73634808678758	9.00668026186216	5.57505205105404	9.21958494392807	6.96843951160051	11.3053323076391	11.2224929598281	10.7893648399209	10.2730679906595	11.0047796122137	5.56775428307412	6.46140878659389	5.65677527046613	5.97470890688683	6.50887789393391	6.90400694390548	6.85128444159464	6.74379138602573	6.57493146364442	6.66314854249164	6.95618950612298	6.00404070072767	6.65375590892621	6.79570568699997	6.30322262256371	6.45583792283953	5.77210925188767
LRP1	5.80404695665235	5.84624327085349	5.81581333431347	5.93064361132454	5.78796198492888	5.9066376689056	6.00292807837787	5.87477856967733	6.93665020416189	6.54637437166339	6.43205981835422	6.85773454456683	7.20311248963613	6.39681693410591	5.92801629048813	6.86856531918487	6.99113922454966	6.98968751110978	6.91850827975341	7.1472302294851	6.75700900901842	7.398092594535	6.60558408268039	6.94943804384038	6.62072941600464	6.57214060852089	6.90072051929107	6.27766382642612	6.24055202140348	6.77122370820926	6.66185759533945	6.59751354638391	6.61657143855143	7.75863121762698	7.5318224055952	7.11405227403484	7.09338473155669	6.78107972803404	6.72024992618808	6.61970078873068	6.54612126001377	6.55852827765736	6.74145672299992	6.62274438313903	6.94521045216652	6.42737460017417	6.38181074334757	6.71102999020778	6.3395789335723
LRP2	5.94035587341473	5.64408714595846	5.68549885757171	5.6693732582955	5.99531361679993	5.55456031045916	5.59709451380451	5.92688316815487	3.82880897363887	4.29639631731744	4.3801879989258	4.08759334138276	3.88326368121377	7.97040578915226	5.79876994005226	5.15008649903021	6.16159607422004	5.64809410042196	5.65882715384328	5.42921509532473	5.57511290464156	7.33812575346016	6.52649813958062	5.84885918567348	6.75066876061027	5.83193799367339	8.74870017454624	5.35669007084713	5.7681820696758	5.06039635619435	4.92019740728476	6.24989621404714	7.17993260690101	8.12866116933695	6.22423662339337	5.37953069591626	8.35051680065875	6.49512816081534	7.39953864041282	6.51831174600788	7.33316830979034	7.75068587753559	7.27862171822721	6.67459944542463	7.57388084642499	7.08988729767279	9.24972090463075	8.97712610937059	6.80423470301247
LRP8	7.26740412209848	7.34023372634466	7.23271355956233	7.34170723549564	7.36348520969544	7.31754431119701	7.31483888748081	7.31006882987352	6.94659898816047	7.05850738106138	7.13499124476759	7.35364203091687	7.81915017196381	7.32527260464086	7.38717394981631	7.25941928021573	7.08456119874699	7.26780075590348	7.10140706255567	7.09479741486633	6.77803579330519	6.97905342575556	6.83334831492635	7.03435524565701	7.14504487637148	6.66354161246265	6.47891706458193	6.13449171134889	6.08583731562922	6.21424001775171	6.34316764671132	6.24080949598443	6.89595657190795	6.64268364049966	7.84000240849349	5.38494861575453	6.45605851511581	7.76305941702036	6.97748302512335	7.49418800445202	7.7037437899617	7.76922579516829	7.39058108725485	7.0948878696633	7.52643446050583	7.33552984463843	6.04490316108911	6.58834706324381	6.52329525395013
LRRTM1	8.27280311461914	8.13086800405744	8.44462703017007	8.48332969332683	8.61430980127377	8.56987579197599	8.26300197115698	8.51396214935053	10.0955494391203	9.93985939727602	10.1181388581574	10.4182439545914	10.2407813450299	9.28803580474771	9.09543303713509	8.64808068967195	8.99469938778026	9.07574164169132	9.0875729164906	9.10540321698423	9.03001888201194	8.90031006477666	8.54594018810135	9.14959745815868	7.87711307836149	9.06141709202144	6.60874487777295	9.36795910955816	9.39943311335732	9.5689875430549	9.43572386627736	9.4719701758969	7.74890294198988	7.11744369184399	7.09180886199364	6.95661308295587	5.75337124595406	10.7149899132288	9.41289627683641	10.60597277313	11.0829049159206	10.7350100466924	10.6524518836377	10.2186385245177	10.5750402878856	10.151743580418	8.28311166792813	8.06652350406075	8.08199799271127
LSAMP	8.9101286172761	8.85330825998313	8.82934926012062	8.71271520016889	8.98977429958686	8.80527008805899	8.82626297489551	8.98451618474205	9.41742389027599	9.28922200435074	9.83904246005787	9.5676796805964	9.46065536073552	8.80911266190581	8.9107500942326	9.03034489044076	9.02729817221197	9.21901474475656	9.03744071259939	9.15819674238684	9.00919545641605	8.95493470717293	8.82724579515548	9.12976932501742	8.63740359831663	8.67423030680365	9.09117454010019	8.44975899052364	8.78995525159903	8.34128638123654	8.78064139341749	8.58273451907878	9.28548202541758	8.7571684065816	8.13274642094902	8.09291022412309	8.75678636466485	9.19136814521272	9.36392491072272	9.70006540803737	9.54284647631588	9.32516546831533	9.39707574041924	9.34285774898441	9.81668075534271	9.02660570060237	8.66821458892381	8.69573751105981	8.3598326266059
LTA	3.60236220600241	3.53445539719519	3.52705251828993	3.63283438150542	3.64919517630148	3.6932876522888	3.82836154802623	3.20218281028185	4.47258709935419	3.72289570065999	3.55462121625734	3.87439917020601	3.88738024079524	3.5633749450935	3.42034841963653	3.51424613731989	3.53843848415	4.28269750328028	3.62976383093472	3.80812915485245	3.61513670026795	3.36230882495393	3.68791244554782	3.23652459980953	3.52100427445406	3.01991521196308	3.60957158526715	3.5711066854202	3.45409496609906	3.72820803743364	3.42236988516884	3.42497605039011	3.69439171476049	3.27111885530789	3.26715420319462	4.14991626305746	3.95993417062565	3.88445362352903	3.89911394825868	3.67189556064587	3.79359842815285	3.82827196316178	3.53829681993793	3.83276727438314	3.58516822177856	3.7750442326538	4.05177574118459	3.99424146570293	4.01273960815791
LYRM4	9.58409845805848	9.60365836695951	9.65600166659693	9.38118975651404	9.58028535509691	9.38608358610311	9.44146705943527	9.6416691504889	8.88469946873271	9.17583493495724	8.62346136520276	8.65023077097486	8.78871804793847	9.11067782759071	9.35680978553658	8.94500848017914	9.13413685611801	8.90226127373408	9.23753334153183	9.01576742764061	9.9505100045495	8.95778608057858	9.59282079680165	9.026463431049	8.92405130642868	8.94924691974161	9.3349097267175	9.39540893093692	9.2168105656009	9.34818022795418	8.78870631798497	9.22696146463804	9.75379768458051	8.76916700558916	8.52541430418222	8.68403322104015	9.64016565480038	9.03358913179804	9.40795529681776	9.16779663380942	9.37152170920825	9.36328970810867	9.18119049687293	9.22723069493752	9.29728737221946	8.99788876575892	9.1815652048352	9.8014538290852	9.0675458768733
MAD1L1	6.63637883943178	6.76575921186044	6.50358057462121	6.59425086787901	6.42017317777183	6.35673222870256	6.59066444109359	6.9399229640213	5.93178184527909	5.88394753251212	6.08701903314413	6.33756106049462	6.59188356557254	6.21761908502854	6.21507669224088	5.3780184360222	6.12966178078727	5.80148910611816	6.11581816947657	5.79059008454462	6.37636181430533	5.74384144001414	6.68715161159029	6.27157082358955	6.2300109741903	5.93681367029907	6.69985741957951	7.45713264389875	7.33332114800223	6.95735207730703	6.44047134147401	7.49117606919446	6.3856470124911	4.82848989804404	5.32848177886242	5.32077146886794	6.99523671977068	5.27256927620165	6.07444264975544	5.79179236998657	5.88306468223133	5.9950335565994	5.52236657343247	5.61200471101511	5.87143030032125	5.59042307820948	6.30278874549746	6.66472493462565	5.5637869418027
MAG	7.59372766405881	7.58729663425268	7.51136616109063	7.59550203089901	7.3989765577187	7.23495871444939	7.2831298932269	8.58811863561871	5.45640136979778	6.61956064847237	6.22772354899788	6.33538718669969	6.71996265024873	7.09079404625319	7.40393106405937	6.55076171050331	7.79942269402286	7.33780187843307	6.8604875289624	7.01826915050808	7.57739819239887	7.62232432339659	8.15911641998631	7.03948949259071	7.73773045995772	6.87235736078232	10.2755389620042	7.82399904334752	8.42054608908954	7.1367846705748	6.74494138495015	8.48654729320841	8.57999595999382	8.15420989289563	6.7530027727731	6.59326745836403	9.60118659250273	8.1446961492185	9.03158692588925	8.34052133509672	8.66311208004143	9.5026226045396	7.9411392911388	7.86536546385257	8.121372291735	8.00279822942849	10.4447515426467	10.1059621543789	7.13057304553468
MAGEC1	2.55253591656793	2.42662026231503	2.54047246563978	2.43536864000889	2.44966434149738	2.61418789241456	2.53318015658612	1.16701275993711	2.60040394437422	2.63192015732932	2.47377411410331	2.54696489739013	2.84324407778953	2.32445185169039	2.46796267643918	2.38817843472609	2.75153466314902	2.7477896097889	2.40614982131158	2.5294752109894	2.70297198681246	2.43421923784735	2.37441431408179	2.73804840009876	2.88757121064454	2.46126662787696	2.39858659644068	2.72677440051758	2.36639946070771	2.50388697657171	2.53964530365095	2.57822251449089	2.88028772694331	2.82301624080953	1.7185842134539	1.54794128316422	2.64961367390132	2.86919793953156	2.81650651299988	2.61579925211543	2.49356961940977	2.55685627721409	2.5767054422292	2.66300144529127	2.57515318428961	2.76158790212129	2.87282820790722	3.07203362002176	3.86375577524444
MAGI1	5.7051084601657	5.7503006706052	5.68468235870791	5.62151539799355	5.77890706924581	5.74907875862544	5.57173782315086	5.98038230281706	5.63554105779763	4.85722442647227	4.14634482088286	3.7827297671056	4.82452404446506	5.22246779273634	5.55558082411335	5.20106878917189	5.33547707022166	5.47103303028663	5.28041794975358	5.39726633358381	5.70435438357401	5.38736378634199	5.22985709381757	5.15953696479707	5.61714616671799	4.96663286580347	5.49892950927365	4.54391564090035	4.53303343672767	4.36046512026759	4.55821608182332	4.77894641764133	6.32906206463384	4.67330879201849	4.02417497917224	3.80059905772812	5.60306711832647	5.19331937066039	6.24961513180572	5.69448070403828	5.59576968713294	5.76328389726838	5.56228901700985	5.43874006171949	5.74698178843473	5.33338080164558	5.96010516447282	5.84020268646195	5.33923672362053
MAGI2	8.66826098991298	8.75504650512098	8.71603326971248	8.70619601032343	8.7438784160854	8.59850720140869	8.70004595535728	9.58981685774735	8.25770342732652	7.94181152622184	7.74638256590616	7.74517838638119	7.94417754847463	8.02696914135514	8.65177269938003	7.76834047762329	7.90418393620117	8.08732776609569	7.81675588771149	7.79697958503534	8.40567527958177	8.28861490461598	8.30098555936044	8.30439269411116	7.88897419497045	8.08213030502429	8.95834383026557	8.31850510961492	8.56646050975228	8.06290413468092	8.3929523800133	8.54864571978933	8.59638138043595	7.35112208207202	7.07347701495409	7.91007811174542	8.23051100030555	8.16851035465731	8.38915866674686	8.12440007033944	8.4598059641142	8.47161836185739	8.20686516282407	7.96564626971442	8.46402107039001	7.97767071664681	8.52648611726981	8.38648273277168	8.2250917140808
MAOA	7.58106342811335	7.55141721373337	7.65188506107778	7.52091054170425	7.71509713640158	7.73138453307741	7.63010525463133	8.25902955953109	7.41518760590406	8.70381594673903	8.39759416118321	7.87600608856222	7.85791384003195	7.98646727719288	7.89375288157786	8.85365924824049	8.32501691506378	8.51474655204176	8.69716429690049	8.68736155015877	8.38569915056645	8.50754937534294	8.7418491229663	8.73624312123428	7.60909885512907	7.92985347841678	8.97001193519561	7.63061759299466	7.74797136109582	7.83004425583062	8.01626711440681	7.90550165564593	7.63533342287583	8.85495282964873	9.39879542759872	7.97030736594158	8.56785355646038	8.44090845451741	8.61746768415929	8.11747553159938	8.65933538675559	8.43045536170231	8.45104832719451	8.63030796811334	8.57565569340345	8.25826986651369	7.69521025110429	8.32202604536312	8.80259732967829
MAOB	6.44196832694592	6.26707612387033	6.40210569966431	6.03274266378124	6.56657213588361	6.49169134498893	6.48831839511461	6.87392205548413	8.12872289598304	6.87064443452981	6.64124728179343	6.15081235666082	6.70295676312708	7.04987601426098	6.6983698146819	7.40862790059736	7.06279981741378	7.20682272332947	7.40421778200048	7.37715712592388	7.08141770705447	6.73580204712508	7.70993670398739	7.6530037668596	7.64454540913054	7.43257954217909	7.41359767634971	7.14679718869663	7.11344745594168	7.2265478286221	7.81323473887461	6.90483230382272	6.37725302160938	7.87706732412665	8.4228760440541	9.68779883959454	8.17993187741102	7.05537318208434	7.63629476807299	6.50641994889322	6.81280788496807	6.87234915088903	7.36032412392883	7.78629286112037	7.44588437775773	7.4493114363541	6.91472703070701	7.60784802732683	8.27029904438765
MAP2K7	5.60053628602675	5.77168514414266	5.61474490070443	5.91976757560949	5.45999138678168	5.48617174331324	5.81962929664975	5.38907723899236	6.09471955392469	6.00415949236029	6.16085546620755	6.32332053283494	6.37095199175701	6.08685742034702	5.68598938120125	5.9323119918482	6.2236112850544	6.01180169079211	6.03373915553819	6.08753890790799	6.23581933766909	6.26280905052413	6.38174186071876	5.92305966415278	6.17282245447908	5.86022967258643	6.61762125925795	5.77321805360553	5.74258859007005	6.09188482681532	5.77450541585005	6.12222851963881	6.34644453556707	6.04663391788308	6.06024179564507	5.83171112646563	6.60818798305463	6.40447747970042	6.58164752285301	6.75086358744872	6.37585767256373	6.49779257811301	6.36321286460834	6.32699916734413	6.47511210677519	6.20178694721644	6.65023329704402	6.65347213071992	5.96485548287836
MAP6	9.55221770062116	9.5077803129821	9.55653592927631	9.40562133676965	9.72002834945851	9.65261632532732	9.4511570116862	9.67629267921013	9.55100855473806	9.1694134168104	9.05769866173168	9.2051308178281	9.22342765999496	9.2601578486213	9.58388257808403	8.92404611727631	9.04368127111248	8.80198677147209	9.23327498445927	9.04884944934166	9.44941025087225	9.24919617630313	9.45245643292374	9.46975384560032	9.40750283741417	9.18867495574311	8.7215320247849	9.3392494094275	9.27045894364441	9.05233469542721	9.15354321576293	9.18051852333216	9.46720058399755	8.44195055713145	9.13921813663523	9.37333061555398	9.74649694618209	9.01874377302361	9.70749583227635	10.0753285566018	9.44442146437732	9.50529649402887	9.31868919095881	9.48370850461643	9.65276840613482	9.37404645683084	9.07351722990607	9.20846827657662	9.15361963275963
MAPK1	8.29925006586324	8.21155675327245	8.5455312966217	8.15088783621993	8.61614813405687	8.57650281155484	8.30940326272538	8.27150094338765	9.82168353649801	9.44167161940701	9.37847617059995	9.51222196710592	9.48748528183904	8.75167083124592	8.91347921709811	9.15644753377216	9.0483273306963	9.26142428762618	9.0618974604021	9.23823289355198	9.21482596968785	8.5871271038568	8.89520415816507	8.92112045966823	7.68014642605143	9.13293211558525	7.76835468919616	9.00282243331179	9.09672367499063	9.45093950596669	9.29547090722257	9.10160629020432	8.87748648869043	7.91140490454007	8.36885374233747	8.49036681101066	7.73894286599296	7.90826820508518	8.39292279171435	7.80302570239092	8.04175252462807	7.85852670815844	8.18562292183128	8.3615924666707	8.17167330733906	8.0857097615872	7.63450960843297	7.79138641621825	7.7180762057956
MAPK14	6.01037598836712	6.06434098734711	6.04836091312377	6.02209662832459	6.07289223189654	5.99010721395291	5.98830265626658	5.84524876487833	6.25189422101624	5.76738253670477	5.47212050840414	5.44917821160291	5.44199894453718	5.63215422693552	5.95516106594586	5.49133341610221	5.48682712680137	5.48380366188213	5.83372893602187	5.41226775896414	5.85915866934986	5.432510199355	6.00442414533799	5.47345812845435	4.94946604755419	5.37806891222229	5.72121782668141	5.50106284781771	5.68837780808533	5.42061941376979	5.73792093192981	5.69048121066696	5.90770360058573	5.17758042075779	5.18197142857812	4.85188860554001	5.51512151288231	5.12369609033097	5.44563336494908	5.32738220489936	5.4644569766312	5.36538478884746	5.14110991976569	5.1757278203174	5.61912687091224	5.05516405048691	5.59638275737704	5.66056481074567	5.45199017163227
MAPK3	7.6280187583093	7.53326629346378	7.77378870771628	7.22841371318695	7.76515573315848	7.76791147588852	7.57413351888591	7.56182781808811	7.73278694639863	7.26596301724524	7.01306681337336	7.36210329784476	7.71022839687485	7.38762678118668	7.87261007042201	7.74154397670793	8.30755069207351	7.85068508383957	7.60646451530766	7.89548111585496	8.48186702199915	7.31063095867368	7.59919202099607	7.36438219419754	7.33262354789622	7.15298756189455	7.58600095699123	7.42544903898791	7.47308382223954	7.28986747561073	7.37723025556728	7.43245808534671	8.06488292173676	7.50348860361527	7.15395618013893	7.00844709627128	8.06743985847435	7.29445033906764	7.93870662742848	7.52841530022602	7.47990448867129	7.59217849057045	7.46048889015344	7.42297985662091	7.48627035218631	7.30349475163347	7.75817158287766	7.75798394368036	6.95902839463831
MAPK8	6.54723922874532	6.61431410919213	6.60685122699794	6.62631523745633	6.56357473360733	6.48898611719704	6.6310299050592	6.41680454729533	6.85081906742798	6.48520478352994	6.42656349617961	6.8261978527462	6.68997488710411	6.45832677694012	6.58974096489103	6.43586515509698	6.24524545679614	6.4895769660009	6.3126871070639	6.28109879458645	6.59745381235947	6.12752868024275	6.83908961452352	6.20803777389125	6.48864972849765	6.07468246647968	6.09484646484409	5.37799730616184	5.38763334172885	5.58123248246969	5.59053572628663	5.53232548739567	6.90698138768729	5.56707751255566	6.4192085090035	5.69255594737799	6.73818378343504	6.47049255159435	6.6160941174508	6.81589445078481	6.78888940047104	6.63244568251939	6.74475796049502	6.61844927748778	7.10751887559103	6.40562735615615	6.78561717373135	6.43751191752955	6.51909015183404
MARK2	9.91310706133295	9.93570217699425	9.9601750061029	9.9647841180639	10.0563395364217	9.92131916015274	9.89657352355299	10.3425907897879	10.6450016976361	9.80638943837323	9.86560639492074	9.98434502842982	10.0462461006404	9.53639549586462	9.90202465655559	9.26517957198523	9.77265897055971	9.71406464952825	9.43043647276957	9.50327507035382	9.93104862132369	9.26109466905843	9.52627980355743	9.85744655911937	8.88723105240784	9.86754960021736	9.47761875216026	10.0530235058441	10.1575294632347	9.89526260002338	9.82273798518367	10.1187221463416	10.033014150138	8.83194443544173	9.04726950100813	8.88780543662788	9.33856827886696	8.89665491759493	9.40013637465953	9.22876275662297	9.18896281088273	9.30837198704279	9.16243992374154	9.14259504967399	9.07403470621062	9.0458649666755	9.52634874817957	9.6015086127377	8.41716093580207
MBD2	8.76418157258989	8.93084484721474	8.74077307640164	9.01187716055943	8.75112486087976	8.73372552422433	8.87429225454005	9.17647685430859	8.80050787598283	8.83205726154163	8.82574220161139	8.67276922999294	8.96582942651238	8.84041153712907	8.75740636753206	8.83063912950147	9.1610630899167	9.13576242499881	8.61067937196759	8.75890027520387	9.27556715737306	9.2029075643403	9.20875100387838	9.06244036966936	9.02445695795725	8.99025688529956	9.67790352465157	9.64520134161331	9.48043857133667	9.45962558442956	9.15724545987346	9.75922313402438	9.70648110244616	9.36915235135943	9.22574254838754	9.25455824384542	9.65164052308858	9.01131527942087	9.27681211381476	9.47876497473195	8.93635850872287	9.1437444237429	8.95632813761875	8.87895799536768	9.27503763632214	8.85346843436443	9.42186722847634	9.44934956032389	8.91301650162493
MBNL1	7.53071676155474	7.56624795460253	7.54874819947558	7.59343515326056	7.56036084596678	7.51465603077068	7.6410373409695	7.66125858740844	8.22532902025763	7.89105766615911	8.29766476322519	8.60001978628781	8.62786061521468	7.87451579968067	7.6142662354573	8.3098949448603	8.40974862339486	8.21909753558679	8.18736816923	8.11057205338497	8.06856939860676	8.09088262555404	8.10652469926873	8.3068229433039	7.96867353013809	7.74998834528393	8.21300871486743	7.95760071105248	7.91568350233979	8.13160729528994	7.99479131248889	7.97820048935214	8.57226272829311	8.13791721920096	8.1669746549656	8.01934015991924	8.27098308324392	7.97056489566535	8.02520706625449	8.37377170013147	7.95975085313488	7.98305836550685	7.93826380201959	8.05019929237112	8.18956555326611	7.79118273441487	8.08143224658973	8.21659431392745	7.70300702944119
MBP	11.2013602827647	11.4537987840756	11.2552398115776	11.3782892069916	10.9596669368417	10.8091054220685	11.0848351503115	11.8276077469213	6.8507953429505	9.24162057772273	9.25278050728959	9.23004115268406	9.57469103890222	10.8200573627441	11.305978924495	10.0449625085636	11.3938280029701	10.8521460996696	10.6636782536043	10.4999063641707	11.0950237879544	12.0129235170806	12.2004904590915	10.6512742400946	12.0999796518382	10.7319038195861	14.2237836774941	11.4880625561492	11.6998340299298	10.8580087469866	10.3101881247298	12.2833520365896	12.6454511212796	12.9491751680373	10.7889868964708	9.10841383055474	13.655169518898	11.9677071243669	12.8357743332082	11.9715721441135	12.3005854778939	13.0082729504401	11.7191697509205	11.6954113309179	12.5131685215712	11.8428487472977	14.23890165971	14.3212163175586	10.2370382134513
MCAT	8.52825477627972	8.57310463281093	8.55979761247084	8.51167450920957	8.62684693484936	8.42910750773367	8.63999063373319	7.91316751318309	8.44154903356153	8.28699271374384	8.09492218703241	8.19766493108648	8.56856350051945	8.23175186185683	8.61854260222031	8.29559135270136	8.67740369914477	8.80536454824828	8.3781249132033	8.55476037852489	8.77281696637757	8.57814682714507	8.19191862017692	9.00535334673149	9.09744250957545	8.78299903229595	9.49570328643528	8.71521582260134	8.43143724385648	8.42312745183118	8.47591946949431	8.40009133343111	8.80961086139485	9.17033224153542	7.78505238230671	9.35893952723196	8.99439809797375	8.4253977049216	8.72604065254309	8.48696250181442	8.55831817915535	8.76804436791272	8.72017883971824	8.5849325050333	8.82219978319567	8.68011524285239	8.99353223206709	9.47395310456225	7.89397734904952
MCHR1	5.32023848424463	5.18173647323065	5.21437380210838	4.57634476177442	5.50472735939308	5.21463511152108	4.85693631017894	4.71321831953166	2.54727476254169	2.96118673725432	5.26362525953179	4.06462142438461	3.46686996291015	4.66461187021968	5.07094991315459	3.54609423564868	3.05611732477898	2.87277426810216	1.88097743587396	2.88078720746686	2.67282992142828	2.1161785089124	3.03762730579634	2.10431165796064	3.39071690282366	2.51783002328915	3.28269155912704	1.25510081786535	1.55250489469334	1.4300939920205	2.00575022836158	1.67783437377976	3.42018940500422	1.85393963806283	1.67498400306464	1.49476794857887	4.98747866118852	1.98049689061795	2.25008525873203	2.19089618611264	2.37449573363247	2.88131641253983	3.36183613041648	2.7305570624706	2.84591141631837	2.97199508254798	3.63349996124288	3.68495719338031	2.304526138467
MCHR2	5.30361711572366	5.0833240181765	5.18242145631775	5.12444200299501	5.32725092158997	5.11814304951432	5.21480340558196	5.32766379302382	1.30007293104776	1.65580403901183	1.56753572882143	1.60571291303877	1.50306456643102	2.03281324318665	4.31758628022743	2.05279416662415	2.22501323483697	2.46552177909178	2.49652461310372	2.52164567232102	4.97681923140398	1.87959177928269	2.02394907277221	1.61768606757097	1.7588898019958	3.72984000342458	1.56649432549492	1.82366588033944	2.12373328395981	2.47480864252565	2.88682895255389	2.23263356423981	4.77608048435994	1.8078491466263	1.54093722883965	1.51760061119602	1.53244441991131	1.46809371149569	1.38304502768586	1.49252076568526	1.54563372504212	1.47754080986857	1.56101953706856	1.50650186351828	1.57328735987051	1.42842883474291	1.49835261631654	1.70168155282476	1.85426805794402
MDGA1	7.40119701552473	7.06062324941637	7.30180650163901	6.80040638400787	7.58943132795141	7.4657309858703	7.14691406775349	7.94682834160956	5.95219518439377	8.80252514355338	9.86348005752537	9.36121836717774	9.62381828013243	6.8733129088008	7.66307813039251	7.81053886710775	7.50372073014666	7.60224043271171	6.89427136607529	7.56461751342725	6.86497238730886	8.29882369396632	8.39261915411309	7.77673832427416	9.05336476508738	7.37132297874407	7.32926402962999	7.09901475939115	7.2846629231443	6.47966103428703	6.9103940572123	7.20888840225332	7.23380182191337	9.26827874114135	9.15006442380803	6.48512225096201	6.35913136188646	7.78256164361601	7.20200212859219	7.30592681427221	7.18358581045077	7.56329983661737	7.23358829651906	6.86497466797164	7.36715574039252	6.89811520071597	6.68018691658543	7.32319043953975	6.73320598923375
MDH1	14.6189109281113	14.7139976161735	14.5511706436258	14.6419550192531	14.5638557702661	14.4718747671569	14.5890524344244	14.4550444296244	13.7689146488715	14.1274105357741	14.1188453209437	14.0412465548724	13.8561149631791	14.2757285515024	14.324259942077	13.470049520026	13.3177559022482	13.3258773141619	13.6052546460299	13.2770885517924	13.9692101908016	13.2923084618001	13.9485864795718	13.6305199571715	13.7994047307496	13.7535213847319	13.927546452061	14.070341547639	14.057742774955	13.7558758127562	13.9826963269928	13.9480605122962	14.0918188028463	13.2527220442822	12.9208343743983	12.5113569172302	14.8387112133425	13.9848273491939	14.1419574288007	14.8109136050085	14.4914684754156	14.7269108904953	14.1240542751387	14.2192014565433	14.7437860439298	14.0330258755825	14.2674507350185	14.1549743665814	13.5737234022099
MDK	6.70988161011505	6.61050279924712	6.68867398247906	6.45278597663322	6.73666862031365	6.7396008111726	6.72056451923828	7.63064584031517	6.71997259881807	6.21264696591899	6.12206113195105	6.74119328266439	6.95591795767111	6.55428510457624	6.75528735722723	7.18497190391719	6.63846142558444	6.60915379980655	7.45535594268119	7.05450579220382	6.80543025251876	7.5810729603001	7.40277834574924	8.17712755120514	6.91729209227735	7.2702003593757	7.42613522528102	6.72517313671811	6.78302743314903	6.45819590782285	7.32425515370496	6.80803680263129	6.97106009838791	6.7632618942329	6.91169550431219	8.09415909867791	7.10313640218027	6.63611510467423	7.0805206218295	6.23210493576908	6.79263507052728	6.80307111690772	6.66476539889397	6.68903804736815	6.43279652809268	6.48009795258032	7.14740771956293	7.48178477070442	8.12977828621777
ME2	7.37005467504711	7.33033712331791	7.35953678512868	7.24571607363815	7.44290692701511	7.3032899398783	7.33093274781431	8.00990126829334	7.95370944877089	7.78689846641709	7.64571714271881	7.69126923363462	7.69660050779672	7.66374418310513	7.55498792542762	7.70004452777335	7.46035203323645	7.51706463571831	7.63055700725688	7.5277810750945	7.78239871926843	7.84495043773858	8.12974405820523	7.65226753996223	8.04809815776827	7.45664382213121	7.94112945511118	7.64124380222898	7.46701365606751	7.45962805000462	7.55536136902327	7.53161746672608	7.65246012959122	7.61878211833683	7.67890629137467	7.4625578633377	7.9307846993732	7.44974666106478	7.9042998578142	7.39926852251039	7.48874932980212	7.53918859747167	7.51940055235414	7.421376537493	7.52366744478945	7.42625215775614	8.05096860810933	7.92074416301284	8.17588209634277
MED12	4.24395453853186	4.37771211576185	4.25040691576871	4.3326024012452	4.21182613002988	4.18682633896008	4.10204528095731	5.38311566259206	4.35421307734267	2.98580279208865	2.93224832453424	3.24929072480293	3.25149910559912	3.62140083513243	4.13892224216366	3.11551999461543	3.53431949370569	3.53719584707822	3.26601793680144	3.71558981063254	3.75850253432951	3.70804610418322	3.96434857639617	3.93092920499807	3.35594263221514	4.08094855421963	4.7099802068381	3.74383049149619	4.19635030451658	3.44183731936556	3.60518199246119	3.92815189640341	3.51459353827748	4.09712548673064	3.5475086582215	3.7377347407634	4.12612573489127	3.60387123069041	4.10119397371902	4.26169397766152	4.24003222270336	4.21090189750715	3.41583899032822	3.68665362499722	3.8925410202868	3.93272814511669	4.2398994076708	4.28851380171095	2.88834244578375
MED15	6.80998629261842	6.81463932464103	6.81615522026421	6.73694910690799	6.90353852744977	6.84353092411344	6.69976407931866	7.24179457472634	6.74466129021386	6.39164723530273	6.69695393332185	6.74646904953551	6.39001551309455	6.23383089553883	6.68631824498289	6.02080686797186	6.34610513204271	6.16654591137693	6.16353678168214	6.00600464843004	6.66365638120153	5.92264847149217	5.9677199329818	6.6379380808901	6.32543711423682	6.41863636984703	6.41411446348152	6.43613874249663	6.4859924754575	6.15495181472128	6.36762938104111	6.39356074540625	7.05312590275565	5.96193875804052	5.63691031668447	5.01879507776928	6.30034332631544	5.94637734207422	6.3648866646192	6.35480994421509	6.40843129550929	6.33239545926116	6.21330298783286	6.2641384997611	6.2596172775482	6.12214984819926	6.16962824961201	6.42002859544488	5.65149681044038
MEGF10	6.07641391874846	5.96555527589635	6.04323886220225	5.84644592356044	6.10369416825624	5.91949632462882	5.85853881299419	7.73771728624954	4.42813819068187	5.00889378557099	4.39399583369817	4.66895802200025	5.84891262283104	5.44714419578879	6.14805220531205	6.35504119299444	6.48132724901239	6.48571070102301	6.92772661194352	6.47284127628134	6.52578505830626	7.19649051127853	7.31882795686482	6.96878297376574	7.29915877088995	6.6321140093936	8.24372765932578	7.11060607616302	7.40025244721606	6.54702170747428	6.95052583323803	7.45371704457357	6.50942304137902	7.39263654927911	6.9709286257955	6.57772546080518	7.37639126839231	6.96650802651501	7.76097684120374	6.16673669204297	7.55005655608241	7.72819637549906	7.13748399367753	7.39598724107872	7.89861707186968	6.8671098798018	8.25216302699071	7.77852649332233	6.76324968035019
MET	5.25820740433042	6.88948184728486	7.20347299045143	8.01807741501646	5.50416522298715	6.13164417833475	6.76734974692285	7.65645062102301	2.24022173138514	9.85947393518851	6.96824343735414	3.49270787359889	3.92505439620625	8.40695552400762	6.86835288904211	3.21182194484276	3.14844505045241	3.50087084288925	3.64575854109339	5.1444477574855	3.06705382210042	6.51066656629241	7.18617301427672	3.96784826204478	7.57652355019024	3.83757184568657	5.65349872421588	3.11636920646794	3.41385643093966	3.41934246466405	3.07271679454908	3.76752529262505	4.07337536096569	4.56655094422168	4.67054075060137	3.57534359399596	5.17788022204085	3.53456806844498	4.97602603743467	3.87221748598433	3.89343641729251	4.16961181071085	4.11575234343068	4.25521516761272	4.64057104209174	4.92980104221117	5.69147329462105	5.82192615093496	4.06234001788493
MICB	2.39413781521785	2.48785060176343	2.32642852594337	2.6116349927869	2.22852687526372	2.39078534467001	2.59163480819306	2.79864625580772	4.32606194468328	2.78934273412342	2.56668572528756	3.43411016878962	3.29963210677558	2.42963459380029	2.43693096345386	2.08002002456641	2.53812519647926	2.40670542843618	1.82891810996867	2.04485796283508	2.56509370234945	2.09034066602789	2.23825555827609	2.19232509575706	1.94855707324744	1.58093108501644	3.19927573033523	2.91797881238796	2.78652258707282	2.61798832358709	2.38541710313545	2.58187156640713	2.30655146061249	2.55304895605167	1.55241201123732	4.09503206958531	2.59169000564815	1.89585178961044	2.3395551185167	2.50591276970691	2.13510410067129	2.21152527957983	2.04316566236436	2.32643603341709	1.94044708213187	1.97246578572172	2.61019163770788	2.37075263912788	2.93356837248656
MLC1	10.9535548842652	10.8397263701645	11.0496329666814	10.6335435396836	11.1928207996779	11.1630448387041	11.0103480130486	12.8302574972737	10.6100957418682	10.5138656009113	10.0099484010533	10.8163543075649	11.8807334977445	10.4625175798809	11.4964796104401	11.6768846963288	11.997610108662	12.0024243133895	11.8367730486338	12.0318728213572	11.8874054513316	12.4057718453932	12.0284842113418	12.6101292631283	11.1383223301788	11.6583999477276	12.5071186707573	11.6959118479884	11.9029278801541	11.4027596011042	12.0578902544991	11.7726244519753	11.1897198483264	11.7955791443521	11.3780604217639	13.5147216901555	11.130335881112	10.9788158922217	11.7578558286332	10.9664954072549	10.9339620408283	10.8710188105462	11.1839470108094	11.0267315952014	10.6679645270763	11.0428614761209	11.1810216904019	11.8228807274392	11.3793916246562
MMP9	4.48382391454796	4.51915709351524	4.47780062985258	4.5069516270737	4.5084963506324	4.49344864125502	4.63167481823477	4.96252385221217	4.89327287117252	4.61927700010542	4.38761225729476	4.59005918677517	4.81894853391126	4.81107319319509	4.46284547709214	4.01322512945549	4.90996203698734	4.80798964983855	4.7124748562664	4.34491584909655	4.67828400463072	5.1000204512916	5.02515685941929	5.28455712072696	4.99722311502532	4.75533323959884	5.09842985215496	5.33779551502002	5.21200552970927	5.45728748902327	5.13642317377595	5.30657830539704	5.00301811700773	4.34003546147519	4.09478954796463	4.81898944881437	5.41241572177572	5.09693652230046	5.8717643692001	4.58670089776656	5.23890798379255	5.37669055368837	5.1355772848172	4.95478355511856	4.84047096922344	4.92441110540724	5.68667209281241	5.67205636993285	4.82992828317758
MOG	6.64535347290155	6.64838371786625	6.60873883745117	6.62652608161167	6.56650104013656	6.31939742544478	6.2966125723925	7.49034378532019	2.08120045080255	4.82450727978433	4.49374586553281	4.36564474204479	4.59293697644187	5.75011558988819	6.60426051961012	4.85027362905656	6.3596133685721	5.94852304395431	5.78740397327468	5.55608504287971	6.30188503580203	6.82805234564414	7.06316591154458	5.84970087349001	7.05415443282163	5.8725775085392	9.52107052544135	6.9041675554447	7.35086554297085	6.12645085865704	5.98691266122208	7.72743951014293	7.49865066112245	7.62237573087489	5.80979188607833	4.61751493339284	8.75515226242094	7.14964008742688	7.93367395475637	6.8936026473587	7.88918193698218	8.43569425881574	6.89602848074247	6.72530973568155	7.34937182021194	7.04497486893665	9.69982001574992	9.2230489012958	6.03891469085423
MPZL1	5.39818221454577	5.35150641846014	5.37725457310176	5.19118395231474	5.48645742733154	5.2804770354797	5.34214313734781	5.96699780537271	4.73727907177097	5.47540212633996	5.787180889694	5.95676610268307	6.17295396470358	5.39050045412266	5.42273837086459	5.32218664440825	5.52468557102877	5.37424150107592	5.23796303442683	5.39161538511899	5.66003633153467	6.12773278541822	6.56016720088948	5.67261714469566	6.27924678568449	5.31571812391049	6.55802951874871	5.73262332501444	5.66050819752075	5.55980203978631	5.54004940297142	5.73136896231053	5.71671272551797	6.04290692923837	6.41070931762314	6.76178955491384	6.59073616714355	6.50474325964785	6.64507833875896	7.25363121050497	6.55531330470456	6.77994756198143	6.54861515782848	6.67415992508742	6.77306825957512	6.83512243816982	6.14912946912864	6.12072163288592	6.18458278429061
MSRA	7.24417306098183	7.2156063819662	7.22943830094067	7.05327332516646	7.27501818905922	7.16665984334611	7.27032938745474	6.97407231292558	6.7778816668871	7.66333036695947	7.3447404410694	7.28403720860015	7.33282052835982	7.44121285573083	7.32386876898664	6.81891855724831	6.47781942553593	6.36116593044783	5.89573941066798	6.44944452211685	6.38338186250856	6.30432106693326	6.48267368001957	6.05566580518864	5.06867004881723	6.02144667273932	6.15994843591729	6.33620809066178	6.39815813550848	6.09539925709241	6.29208140660305	6.29064790788947	7.00168479239261	4.73941258408084	4.83008295761451	5.76840838118299	6.22013673627418	6.81449180753252	6.81054678038225	6.92664023487739	7.08815451751797	6.85300202215257	6.86509660185743	6.50040060482597	6.80279177629419	6.77996150895565	6.0885605280163	6.36298551999939	5.44376861025217
MTHFD1	9.06358841480244	9.05690344086244	9.09281084146656	8.99450991460182	9.15269446961307	9.09366753442746	9.02589669476102	9.36130014445	9.71814426886264	9.91098185657393	9.04603645629783	8.9661318377313	8.86763831589102	9.1169376584076	9.12261557578766	8.99935652367123	8.94153314745182	8.76479524894961	8.889133955395	8.88397325252563	9.1779042461025	8.75060952570148	9.03265172455215	9.38174474200878	8.63822246377285	9.30829795033629	9.27359960051789	9.68879074847404	9.72377823653787	9.47034520541194	9.7550060007565	9.64703920477245	9.13338193992481	8.47546895692358	8.01891105191109	8.79546882047126	9.16161024992912	8.83215080441879	9.16474053645209	8.91393055359798	9.19832624348158	9.24139934005263	8.93382524878675	8.97473963586092	9.11776932374717	8.9943596217999	9.22749380629869	9.14356990537441	8.44137746257084
MTHFR	6.26880864668641	6.36128154150687	6.32559604851155	6.41405712746256	6.42436581525895	6.48765829547602	6.44990254347496	6.59321329877184	7.17373560435165	6.19333048993224	6.64511349692979	7.08809238014807	7.08064529296544	6.05240429181155	6.27222976253073	6.14732090250864	6.67636637222487	6.36251505537779	5.86196748383124	6.22833279642612	6.34093848022419	6.1545573663328	6.24091396673559	6.31437285545585	6.13449118249992	6.07741224661442	6.30183489317481	6.30004946248459	6.38834052117713	6.09736523483253	6.05043747765575	6.50571322323803	7.16632400567427	5.89193653699802	5.75445249772942	4.97974613174972	6.30481975140532	6.16638591828569	6.25697494632178	6.83876721785756	6.22080486816918	6.41884577712926	6.18279027180867	6.08816313878421	6.2934537588892	6.24971991235989	6.25718615571547	6.53881576244519	5.20445809338678
MTNR1A	2.72601677481508	2.74080701554625	2.74103496507496	2.79207301678211	2.78519050263308	2.78862565533412	2.97567139617822	1.95402431021429	3.06386960230102	2.85249414116544	2.79305865085841	2.59343689045919	2.90158524176877	3.12792699728048	2.85271492491729	3.32786264606995	2.82737809385289	3.31132890430974	2.43150722601414	3.04751691865767	3.14433429071326	3.28154947863419	2.90278221456129	3.22294042382023	3.13564757371989	2.91109299538921	3.15425717781462	2.8588828592868	2.68751761731677	3.19962064584083	3.02662539614971	2.78506230235712	2.977823422016	2.85803541130218	2.50515729770117	3.2615020943677	2.77163138741621	3.03410333148697	3.01736526972823	2.60028568028859	2.87014625521587	3.27493378965174	2.77230586965575	3.14505621852415	2.78820584458284	3.21521748740617	3.37375111907729	3.31463887947262	2.79563849055367
MTOR	7.85292299732112	7.92863792662802	7.94085461932272	7.98445929888306	7.87929978063179	7.91291305297322	7.90819285339504	7.98013146525368	8.43704083238878	8.35959503039073	8.57144128295025	8.70710302977905	8.74037289017113	8.23188756114311	8.05491925107484	7.85285111413493	8.31003216392072	8.14415269053906	8.03970335237128	8.09892453607337	8.39054463400116	7.9849948885363	8.44309465086616	8.00866142098027	7.87554292370607	7.92058228073721	7.99977429251125	8.16876369062523	8.07166357922198	8.17825966457597	7.91543106535719	8.3566362493957	8.53989172723186	7.73164431555851	7.61224565119145	7.60591499527651	8.49916215136194	8.36201570220167	9.15265859203275	8.59763963160417	8.40895444453056	8.59664692485729	8.47510551129895	8.6665409722556	8.51598983500004	8.46832199388589	8.19703191569873	8.25771566322065	7.4625101957785
MTR	9.0648691363254	9.14334913127583	9.12460373755264	9.18810365863956	9.13719964699331	9.09435432295326	9.0453174430573	9.7161440258857	10.282319741149	8.63343494150091	8.63932455829834	8.88230739154303	8.96803685169526	8.75394488174613	8.99314081532491	8.66618873132699	9.12235671755044	8.85172587646944	8.94894919532405	8.81813854545356	9.12013324008536	9.05439500616208	9.11305891477706	9.30935917139839	8.61146313806221	8.71881195210514	10.0440863148707	9.33427084627352	9.26684472587742	9.01811900191212	8.90917509834227	9.46355960768825	9.28619600712935	8.94060442437976	8.68365357521223	8.93266591057004	9.70177711698102	8.44759163799909	9.14369702538994	9.25001924783024	8.94206291490242	9.19184407566555	8.54614261604322	8.52432817376001	8.85561492403647	8.30302257454462	10.0270672148433	9.8948582855425	8.91692927274067
MYO16	6.06758227834893	5.72262141599504	6.19646140769584	5.9661324055166	6.29818858828549	6.10729387916125	5.82093953270288	5.55269879554029	5.4010561734766	7.77506422895296	5.70697921550072	5.64525296936902	5.38666975249744	7.13836966986915	6.77141789590655	6.03504086817099	6.14830135556564	6.50131349159436	6.75173605025979	6.29552274980899	6.71357230070624	5.68473848651473	6.22982488262045	6.11087040690494	5.89470252290188	5.89154437202065	5.59543880891738	3.17018098647735	3.08568435695744	3.94120101309481	4.81711084065995	3.55001619974431	5.05165415232698	5.71086763200352	7.00887588047244	5.68208961837757	7.72447941006139	5.52099439650798	6.78485185507001	6.28303169825378	5.30052456076114	5.47719965158659	5.64917954959355	6.20462738742931	5.34153453889645	5.39127486343031	6.1140107655932	6.09481881100887	6.28427684889898
MYO5B	6.01798105132895	6.02404189713688	5.82193807104191	5.65866222978508	5.89883436074881	5.68818430094159	5.82524169923685	5.69033093866332	8.98917141818775	5.57376531246952	4.45767545101655	3.9674144044273	5.07824525443216	5.74405028850629	5.58830833692631	4.77736397052371	4.32879461324992	4.5234149811298	2.86280251161607	5.70752907520224	4.01435512826923	7.76055671017732	6.63308706181355	4.26017259842204	7.91629891871735	4.86503367579912	2.91120466660218	3.39228793336076	3.10009390266594	3.19134482979417	3.63340119321786	3.1610985614561	4.99144041497727	2.48555197305212	1.80937915144657	5.73292794385394	6.4328424955035	4.7513902196167	3.31297737202385	8.39102370960147	6.27613726267711	6.21333387568364	5.83714055559396	5.02847278118731	7.01418105906719	4.96609570671387	3.68507970977161	3.95735869894445	2.67547690215468
MYO9B	6.97872845801448	7.1065721698183	7.02650701303826	7.13971925512596	6.9691123744546	6.98326978358513	6.9764290553598	8.03478651233995	6.8717812657272	5.70859092501773	5.46581894356653	5.86431296276488	6.38784543328131	5.99992289727831	6.88055956109584	5.58812022520103	6.47366432878321	6.1230692111446	5.58832763038816	5.74639313440166	6.45888070237492	6.80956852207045	6.67282300504342	6.58542454892638	6.56509962776936	6.01219079733139	8.82362769856966	6.73201500498644	7.07589902095741	6.05558034845855	6.10269508558047	7.24816291776765	7.46858662824824	6.89202062899345	6.27949625537043	5.96232093705944	7.7914734684451	6.8245775590625	7.28694243470361	6.94091034718383	7.33647064613923	7.69197562075669	6.76597320617031	6.60907143516499	6.98902854266924	6.82878373699404	8.51937440778631	8.00564925372156	5.87595759335067
MYT1L	10.6432959850271	10.8720520398903	10.745778100919	11.0448311723119	10.6314861637849	10.7436058903494	10.789369790355	10.957279223915	11.5949571992821	11.1790125554382	11.0163548163496	11.2266901759874	11.433248634856	10.7835604194655	10.7350461984978	9.85162558331832	10.6124505966296	10.4030269937294	9.99314795291739	10.0742996489372	10.5992463134663	10.1010682515191	9.96381216019291	10.4172292898272	9.26909297750052	10.3370179465188	8.80531302420571	10.9354787407806	11.1223031086882	10.9266516206044	10.6552170635867	11.3606763567198	10.0257692661317	8.76452776321318	8.83311987062366	6.76856157765378	9.5343437196926	9.33044262608444	10.2317954477537	9.16448523965647	9.39314181314775	9.55232747081682	9.70914673636935	9.76500044516751	9.84958459709772	9.82787915057855	9.02934954200598	9.37648351449663	8.90353686907978
NAV1	8.11862956873835	8.04133449854436	8.21191813229659	8.07399435406745	8.26475436160323	8.13350195405456	8.07314842392563	8.42046711345691	8.61950203774385	8.5090851612269	8.73198025235675	8.86252507080438	9.13923250084402	8.13627717805674	8.31222766741236	8.13580661859019	8.64320981886331	8.60055640477657	8.13935958860016	8.38868888833901	8.66665274394461	8.70646830353096	8.53026974172104	8.45077429874005	8.31616675639153	8.04859472630301	8.88746406429599	7.62233122038324	7.93653818879858	7.72857877015639	7.88280247010909	8.14064091116418	8.71448729809916	8.3801873064761	8.02582608895298	7.73764423828575	8.48425169241688	8.49029046135778	8.8150873091901	8.59669115400784	8.61929101810102	8.73281842543036	8.56243205677766	8.36312208613297	8.51070014185406	8.2913460385949	8.97368058110572	9.07613831138111	7.62744954641383
NCAM1	5.79399743422537	5.7232673136459	5.85659984053225	5.62967704977907	6.00141226357676	5.8330668987497	5.69068374993392	6.18688785020006	5.9189814436182	5.57384094123302	5.0326692541449	5.93489298359636	5.92783397313706	5.86152666792496	5.99060322755148	6.08874748089679	5.70337712914994	5.90956097740517	5.29473534848098	5.93112668216764	5.82247615203562	5.7805473034229	6.041266784756	5.89420876114579	5.66937263655573	5.58087579491006	6.85772738089016	5.38892613346223	6.01125810977351	5.36514410971754	5.78849546381284	5.92550870718617	6.30856264763379	5.50536329376367	5.29240657634823	5.00401875390175	6.34485768167332	5.44736326210102	6.22308321388188	5.43605374600524	5.82959317892144	6.05273572101068	5.7122300204855	5.81086873119354	5.88864533406056	5.67064240723137	6.75714747199189	6.48575999276553	5.45986991978712
NCAN	7.64486664726788	7.54638263969389	7.71430461751617	7.6138092910301	7.88402709832838	7.77365018214032	7.72437124129675	8.28828376867081	7.50456582178745	8.05545483658705	7.36324931211121	7.94097468086412	8.46124466162236	7.971870010115	7.96856100862485	7.78835822682454	8.22525601498195	8.24227665995874	7.48600519340242	8.18651743708211	8.26371686742553	8.36443582351853	7.81488874665261	8.2405231536174	7.2763551691564	8.24825160465666	6.80376892938974	8.11887966567831	8.04154571411035	8.31298145745711	8.17869333581447	8.38782986489147	8.16813547677025	7.92514780457529	7.04469919689236	5.39904221440748	7.1255588941634	8.10596496529934	8.25723439026055	7.77813228766254	7.89007350776631	7.87631791017538	8.07704870624192	7.6905501747357	7.87407397115363	7.85847044648403	6.49560676929132	7.1066571602282	6.96769260978385
NDE1	9.35179335966302	9.4114043150855	9.33851507322091	9.45982959532205	9.33821527509588	9.13631081549304	9.15510212079181	10.3252760156052	6.54261924887359	7.90786926475204	7.73331396415498	7.80230174561223	8.41331974005778	8.63582181563218	9.26757252643488	8.16131529979533	9.39513208225087	8.84205073345305	8.64076690574474	8.71899660155187	9.28428561301891	9.71125608806884	9.61938180954349	9.41460789125617	9.66700794131668	8.84041195065013	12.0727703637575	9.64253014249214	10.1191030327333	8.85405160402341	8.88621342042206	10.2440559435224	10.2383309725401	10.4492884228333	9.16869768269682	10.2681615543427	11.5688124604732	9.82993852561504	10.7069611226448	10.4798469835486	10.4134745713063	11.191594334481	9.64471083932891	9.55798823969825	9.95873291187143	9.8231217914158	12.2074265186641	11.9604878724792	8.40884694499138
NDEL1	7.78159209670206	7.76353642538526	7.69022325043795	7.56091373914422	7.74198307635706	7.67294653259835	7.56854806033265	7.58769734913088	7.27348246502093	6.78151265855969	7.10569603918141	7.18654221896785	7.1881652280997	7.24510281531993	7.4485754912565	6.54350132603978	6.54780699591994	6.70734629678695	6.39668245897658	6.5688715600083	7.27263077904515	6.62823021900315	7.36367361613785	6.92373391360976	7.42196558147775	7.1867065745129	6.91031600947853	7.52815245534956	7.4786335145042	7.06977229254801	6.99953832084563	7.28988118408237	7.37992241760525	5.89912502048647	6.15626467180296	5.36126007786699	7.84280324465686	7.24567899603876	7.75179972398589	7.94403789571603	7.65573489373402	7.89736515016881	7.37165662048907	7.57518178986698	7.89737874380339	7.46594233076003	7.18919927280681	7.38624270678091	6.85660840917241
NDP	4.95919725716225	4.81370261021446	4.90063595206703	4.39772135798816	4.89460573954661	4.71905020860879	4.85662798268127	5.46217052089239	2.78393075956816	4.3803803622586	3.40562906207619	4.45608242313651	5.7236070551132	4.2397042453255	4.99007583349747	3.80483464962325	4.33325582209613	5.28061531304146	5.1442662779321	4.44181632129439	4.90623022561858	5.49123413478315	5.31371203694926	4.89258264725417	3.50075136586609	4.05978283966187	5.54731381023645	4.7995478698905	5.18585773723318	4.39229377514335	4.59372842366844	4.93936694429011	4.10441739365782	4.08689721349627	3.42181990188067	5.08963200091035	4.79900190507613	3.86423546482587	5.44660537544541	3.78936142636895	4.07565154661659	4.47713576320238	3.67296287927332	4.53670532791892	3.4932254527981	3.80107054148175	5.15574701307672	4.76091175611515	4.70413699533726
NDST3	7.37670898384071	7.33117288447526	7.23165811002558	6.90254788170883	7.40919600649883	7.28874918590725	7.36317106648466	8.0351329065645	6.64339914453303	8.34079576189783	7.95487864594876	6.95974480366709	6.3337905923914	7.87784649412266	7.031047395175	7.58985095733794	7.28973837022288	7.53569836894983	7.42282969004318	6.92609398150637	7.23184000391778	7.04218299547471	7.47628374982146	7.94405908858797	6.01270613033489	8.24418475068839	4.70820713688054	7.96284035397762	8.16107045820045	7.99103373374976	8.20237092023621	7.97129496818973	7.23598023517972	4.56310537267802	5.76241490336785	5.79624249971264	5.30734092641452	4.39157033864498	5.16143235552478	3.35259746948597	4.72092790554708	3.95503745045008	5.59987780995708	6.52189511483224	5.05524780652066	5.5521172391269	5.43052684199415	6.15539383825822	6.41045403853174
NDUFS1	11.9831847498171	12.0982698110527	11.9891223680602	12.1973871746378	11.96787694444	11.9461928221825	12.0466654196533	12.3233872550913	12.0940968435366	12.031111231732	12.1881096406407	12.2813649907184	12.2689239691444	12.0954101526619	11.9287074571997	11.808607565801	12.0417055954565	11.884328496442	11.8518551065454	11.7689173993752	12.0783007294479	11.9455568243224	11.9584550785721	12.1530305787547	11.8623695491706	11.8425028070235	12.318017077995	12.073290183451	11.9922172223211	11.9942496981961	11.8591967646224	12.1859049226118	12.3731965580175	11.9603870184379	11.3892824700926	11.4614644365707	12.694589021164	12.1875263867762	12.4182505207063	12.735009490915	12.4313479419614	12.6097439674644	12.2438805858557	12.204605465539	12.4696267991552	12.0703667107818	12.4111997042405	12.4047184809935	11.3077564134168
NDUFV1	12.1698684000069	12.1860013849134	12.1533736658625	12.0962417230077	12.1993379461519	12.1244699293535	12.08024902305	12.013721484368	12.0523650998183	11.9570176388247	11.9403729813592	11.8634939734913	11.8866983440763	12.097262852281	11.987074451041	11.5990077050637	11.6377742123542	11.6052720054306	11.6463845804891	11.5755005876545	12.0453798876858	11.7085548760009	12.3391804273785	11.9010278676263	11.901515567003	11.9164313162224	12.404565660918	11.931847281084	11.9906832611254	11.8357313260065	11.9027061851385	11.984747175347	12.3002254762041	11.5656387744264	10.9047859816991	11.5284590119328	12.8622312895163	11.9298555919863	12.4941002110935	12.4021660842835	12.3107289026796	12.5913714664443	12.0668554980483	12.2326109140262	12.4129944288731	12.0630541910068	12.5222884122344	12.6422233387869	11.4629011907664
NDUFV2	11.1049297184698	11.1502257880392	11.0517922363653	11.0323711258647	11.0484816912314	11.0196144261494	10.9909295965608	10.9650224445652	10.4955426350176	10.6583433591981	10.6279167231626	10.6966160245704	10.643729797197	10.8898748965943	10.9789428139196	10.4901589064114	10.499148888877	10.2904104282988	10.4727633308821	10.3978644120825	10.9106851271837	10.4747507236582	11.0493810234407	10.5579407962719	10.8297636803572	10.5448598151692	11.1662801428845	10.7816431876173	10.8060413066647	10.5635951122042	10.6061707868508	10.702611552112	10.7449211689112	10.4686173251728	10.044076287412	9.95652294982092	11.6764596162823	10.8305487707314	11.3189679260737	11.6404651817762	11.2348682083549	11.5424044884336	10.9984801839246	11.1223417224218	11.4855631579821	10.9383792843846	11.4217687980644	11.3249066295054	10.6964669998125
NEFL	12.6169076081255	12.6642958983651	12.4297286922155	12.4014325037647	12.2889299091321	12.1578815026912	12.5691547830618	11.7374331110262	10.5739479951533	11.7621560145811	11.1961763214204	11.2259133609043	10.9283789057872	12.6155688491438	12.2263936414004	10.6259388352018	10.8879804377038	10.5334090979129	10.3266470817748	10.5353564210849	11.6969143781572	10.1663464732551	11.3428577388886	9.94223383957494	11.6896662247744	10.2021190456967	12.2068464207748	10.69296022848	10.3866570022184	10.5923365442848	10.2307591758369	10.4879509042953	11.7600160623397	11.0559213935765	10.3913092162011	9.13706038542227	14.0176455835296	12.0819061128446	12.3961645928229	14.0504435465327	12.9036941607836	13.8347312167953	12.5202706561273	12.4620165632368	13.3645288778367	12.4960750971945	12.1861050149349	12.0213478309338	10.5172476821506
NEUROG1	6.57009582164538	6.57086113370288	6.54708402036306	6.54859798926377	6.53345672846923	6.42261457450211	6.98643338189721	6.0450038587205	6.88194871819027	6.82904209226853	7.09377470304878	7.18297181969703	7.03553443123899	6.74877233357812	6.67299296826483	6.73771111998911	6.96463399538289	7.1467160420839	6.65674974621229	6.83702666359033	7.0113975697223	6.59112135347293	6.64111596758322	6.27595983406532	6.38047989626852	6.47692391016057	6.97108842297504	6.97129566208032	6.78933661851139	6.956496196952	6.67656812202128	6.8252292487003	6.81373829229004	6.6112470878182	6.05097208481208	6.95043786109226	6.86484662469944	7.08529022151221	6.75574280837224	6.94721123119354	6.8507143542894	6.97295950740581	6.86867430418655	6.62492342189869	6.71563908888482	7.14226326002686	6.91108572719775	6.88491682566086	7.26867774226496
NFASC	5.87736345284304	5.85088497801414	5.89231854355023	5.81988349197635	5.95341118447789	5.79255603036829	5.77853324888883	6.06687318147144	6.26154134075614	5.72519227735911	6.33333132875367	6.22015030274162	6.23607652810344	5.88902614041644	5.89174648615056	5.5006785774298	5.79845275992046	5.83665312569622	5.71039709686199	5.47883014539592	5.84820907235481	5.68031524220935	5.73188561229392	5.75943899714179	6.18800201927229	5.34112898980494	6.99974181407766	5.88609537912052	5.94011127236453	5.61259183441282	5.26037894312235	6.0366177367542	6.35889440210883	5.70707387524016	6.22773675786759	6.46111634837213	6.61112075522648	6.73163091966337	7.13078328221083	6.81070095116305	7.160896624618	7.19465064881532	6.66311541758886	6.42840384893558	6.92498809691729	6.62976987190654	6.89560515519309	6.65905343290459	5.01226348217335
NGFR	2.96413028501081	2.94647726267135	2.96357107581557	3.00865164749498	2.96104115518373	2.81839836629289	2.61957857345785	1.884397674304	1.86285863249551	2.10447237462553	1.9687086199629	1.93197107721456	2.4176873375462	1.9228449857151	2.62148617391619	3.16128232381121	2.4699100843236	2.57289695432667	1.72001511771313	2.12514455895727	2.75201874090803	4.84659959876414	8.64894119400227	3.0279789327714	9.95656473162641	4.21340047300994	5.37705930163028	2.50332078875031	3.0447770402513	2.14316460069898	2.4580521321771	3.41706255529026	3.58556736253317	3.63091046293953	2.01309946864826	1.64372709063121	5.71654739096565	3.53917962861701	4.16598337780677	4.92883960772614	3.8498997418034	5.52339220428024	2.96961099261849	3.04145093736296	3.51241393875457	3.34526187649829	5.69659936358955	5.01277186780076	1.48982899887518
NKAPL	3.58789903367406	3.79490261177921	3.57429365891649	4.15210250368424	3.44134607343917	3.37504845274928	3.61011438364568	3.75839708050016	2.92581423012668	3.37142578837917	3.18203558898723	3.21002338220146	3.10111580764626	3.48476908610949	3.35198148687356	3.41251862697649	3.34936928355862	3.53248370988313	3.10526647584624	3.47385740434489	3.94208586106897	3.19641453867516	2.96751811134741	2.95697253264877	2.85613736191008	3.17387908604653	3.95319692281714	3.64602011802206	3.64334286212368	3.73428563530454	3.41961173875903	3.72102752621857	3.304328982624	4.22066115184083	3.781331635111	3.17196184062212	4.46795520504102	4.04938326618819	4.0118479131044	4.70067293647328	4.45533623369846	4.48688229371196	4.03000053012721	3.97418492835305	4.39768423877281	4.32358404089167	4.3518162926457	4.41897855224495	2.84717220880629
NLGN1	7.5923161785964	7.69376069410362	7.74403805250553	7.8787887648557	7.62427501916294	7.68952337291072	7.68455550648141	8.23797820954486	8.98257393616675	8.59224342527363	8.90568715908705	8.95526165222491	8.79985448696659	8.17278542721085	8.02164924664442	8.20912190586573	8.20574944328212	8.50026282753771	8.37771121910295	8.42136976107579	8.52796375384459	8.43062899423096	8.02292609482217	8.41808822545218	7.17293821654201	8.15224706180259	7.79098375269657	7.92798402516742	7.84885219851376	7.96990241219682	7.88951565042051	7.95182630889917	7.13483305610127	8.10964320034549	7.88554518728909	6.55041073053221	7.30009462340389	7.83162581403048	8.19442467814721	7.93161173979115	7.85826307389414	7.8787647986017	7.7729172233976	7.5428094985906	8.18317133277894	7.29836713028767	7.7443279492882	8.22108642846896	8.55274505179819
NLGN2	9.58922353259289	9.65866083807561	9.68500641924738	9.59058366742859	9.70664803982693	9.64330142308523	9.54791577250977	10.2917529905975	10.5480422747788	9.59133024824528	9.67873711424131	9.8525257720027	9.96975082547443	9.42226949208366	9.59946510331506	9.2207662076942	9.65605977730178	9.70905915998532	9.44687338553075	9.47985781994401	9.83996419225561	9.44114092251264	9.59150967757355	9.79346630519984	9.14127278435922	9.5503793908502	9.23847752962087	9.75058410601338	9.97899610648037	9.55072040478043	9.82807728632908	9.82496514239082	9.66874903909743	8.63276174945199	8.76173990326064	8.24846879282953	9.03917214438387	9.25955205910927	9.4404941390599	9.34567074109927	9.48562079258305	9.45637166831585	9.50584709243693	9.31491771636188	9.42722188165087	9.33809404355973	9.16330657641251	9.41536462077845	8.94645427750958
NNMT	6.11302396081329	6.16837227290161	6.1916131398775	6.15853520592092	5.98826423042128	6.13532721394027	6.18237851800532	5.95647718967528	6.55284624464394	6.3952898538511	7.39143328141833	7.73157979953187	7.71890619864534	6.17174161315656	6.15304680501525	6.63858350141363	6.58754526733453	6.69072648269159	5.94563502149434	6.06830431851284	6.59567527920723	6.19083956983045	6.60009844818614	5.80051272740156	6.13507377965453	5.99352273219889	6.36846910915817	5.90679941667335	5.75759917181101	6.24191304834692	6.12059867607959	5.99357524766859	6.39152784339048	5.8879438083507	5.82181137451264	6.48855548104053	6.36540301443141	6.60003622972589	6.79889896936745	6.67444403537456	6.21223414353995	6.29908546274193	6.2145379757348	6.07662871020629	6.27879154749202	6.274106453829	6.66367907760671	6.5622408434316	6.62045411279917
NOS1	4.33492640544869	4.31079165330354	4.25337436623523	4.20776922526328	4.3011351606172	4.19189916999841	4.4151017741569	4.39825900969629	3.87869427299531	5.2025108221944	5.05114871517848	4.66081455932789	4.89602977211392	4.61729036912844	4.72343311001787	6.11390524725052	5.56685086223621	5.60869889254572	5.49912716674091	6.85247483033914	5.33533892538492	5.05367345712635	6.27934553016739	5.98068613166848	5.55846977139441	6.47719105495891	5.28779341172014	6.84011848592987	6.54814995997383	7.20435495818827	6.06773610382055	6.86619034382231	4.53871815008142	3.62277502928381	4.84499330691598	2.14348997440345	8.69942333479066	3.67565939065029	3.63402397602207	3.28377369141047	3.6233389654447	3.43561329467674	3.24103678290663	2.85444677457112	4.27999634312728	3.22804354377059	4.49111754015658	5.27509005722426	3.33104372737484
NOS1AP	3.02886942379751	2.92980837388534	2.96422679608168	3.00791102809318	3.15418580549998	2.94014070930351	3.10905505233619	2.55410959382956	2.74408143253225	3.8189046687634	4.52762834419604	4.11097430025918	3.47641465819578	3.09674473004344	2.89483150314533	1.94304599102007	2.51271632367403	2.77033005191401	2.13441551889213	2.23741268144578	2.5266287294129	1.94232043356881	1.81167830770014	1.75532504828816	1.77177936444089	1.76751609469609	1.82889905816788	1.66443258778522	1.61707547261127	1.80638682331773	1.82280940205676	1.65743041999012	2.45513458442325	1.443881559421	1.69175537679069	1.54961294861803	1.6762232585949	2.59928594423182	2.27608619455221	2.28685833219108	2.47638247463368	2.27145908221336	2.39204811871902	2.14004580027891	2.27227541654126	2.26489032227818	1.99888987652948	1.85107183312754	2.18180302977597
NOTCH4	8.08446867941966	8.10017715046783	7.99789080166037	8.09717440740882	8.01572562558809	8.01166107478911	8.06389450582886	8.78752251396283	6.1662321560373	7.57477183123976	7.14451181582222	7.21507536587454	7.61454983774041	7.70800748309834	7.90599744122237	7.73255796678956	8.04835472382986	7.72577525437166	7.43643858513868	7.87047205917044	7.95180612965429	8.18344348182271	8.50365779007198	8.09985616284607	8.36078466350857	7.57939314792714	9.06532741211048	7.90355590315741	7.95257296678035	7.7565148381985	7.77852339306576	8.16418265720728	8.27565963609344	8.64082889600412	7.69728346917222	8.24149291112236	9.13180291119793	9.10112477494924	9.01234356555343	10.1645289267858	9.10920523865539	9.5209890455549	8.94650018793419	8.65634123929946	9.32761433285767	8.80753014778938	9.19213945008142	9.15390979077467	7.97030844120499
NPAS1	3.59953871198022	3.65487387057237	3.61043715862058	3.64677636977015	3.37765394020877	3.69267197945099	3.75818538599258	3.77997424184996	3.69333632373567	3.59652202500771	3.13459318185833	3.70987481634629	4.08671081388525	3.66285016773976	3.57079121071219	4.05089439905541	3.59619975863564	3.47028362125804	2.94641973754108	3.34659407147678	3.8944842511	2.96934551996813	3.28441084510616	3.40987454410301	4.15103940111985	3.01899460811633	2.84447358524544	3.07986164640513	2.52152544358893	3.50766159575403	2.82920907930709	3.09956970475269	3.04321623339609	3.83379490658377	2.4148675290677	1.91593477621502	3.05079241907181	4.01758603003669	3.15966976614678	2.90699154403048	3.25912226087445	3.23360759027865	3.48636634876721	3.48932848444858	3.02423031990738	3.13921825804237	2.98492487303179	3.51799459418772	3.27888785367272
NPAS2	5.73550216055891	5.68033189470398	5.74211361539964	5.64021877301183	5.89950681628527	5.73350207086659	5.65771657149906	6.13241621926784	5.55219370030527	5.50131816553155	4.77374573131038	4.7642901666133	4.89267217577724	5.59696690887762	5.72150237876793	4.63976376072864	5.58974913667363	5.37353525300752	5.5244185502054	4.29711500275759	5.87799707040436	4.42301433623362	5.20303368809116	5.57291864302286	3.55111319371934	5.37643260672104	3.72828736243361	5.92549897713448	5.98318846517855	5.93644664246223	5.65852541840057	5.88760295793207	6.29719469542828	4.12714971260577	2.7347162869029	4.19906193142382	3.57642940383654	5.83916416159848	4.67729942340175	4.00404521848903	6.17694074189774	5.99642828551052	5.78434020523455	5.46909800946182	5.33218046030634	5.93586885164131	3.74457696826074	3.78388106815037	3.27246260261726
NPAS3	13.9322076037021	13.9817148364247	13.9469965039344	14.0551507280824	13.8489268780428	13.840720182908	14.2048826788169	13.5194123643371	14.362469752958	14.6361556119485	14.5985355048907	14.7392389221444	14.8293217749446	14.6186223178784	14.0659936911104	14.8863446562258	14.8674257978366	14.9401893222158	14.7270802657332	14.9197371831024	14.5498742532114	14.7869813166805	14.7152136816117	14.387355992289	14.5374638598469	14.3492163814231	14.5928768344877	14.3321285837751	14.2574277875894	14.6743892751973	14.2962191896369	14.3692044305097	14.5718350450256	15.1881907762231	15.1315960488054	15.4452231932754	14.8071118965619	14.6172708668994	14.7001978157563	14.6708638420427	14.5388494036851	14.6218315541524	14.667450633785	14.6094007873113	14.7174468132367	14.6246958919427	14.7969662912453	14.8228429573643	14.8680172650154
NPTN	11.1362494231041	11.2648799877347	11.2505627983508	11.4536369068451	11.1515159336378	11.2481724370636	11.3184513305053	11.5050944731614	12.8079838815889	12.2892432949314	12.2705941743802	12.490549125594	12.5220914833783	11.7974457959197	11.2913648596457	12.0301901625211	12.2022392435541	12.1151888366692	11.8726253719811	12.0942066555779	12.0131661404876	11.6846302573067	11.7123119929591	11.7185738888043	11.33170671085	11.817818576287	10.6077349233962	12.0437737238558	11.8215921988464	12.3633219311353	11.7029248506088	12.273002415485	12.1851583599639	11.1507124392178	11.0003249193814	10.1990110634388	11.5598660915571	11.6573344811322	11.2337125884202	12.0039236982547	11.5406004193785	11.6910454156553	11.5440537561006	11.3576878654	11.8939273307593	11.1907583832173	10.6803619725021	11.08065721373	10.7743493475288
NPY	11.4186976428364	10.9060322978261	11.2033403842262	10.3737091537383	11.8077370007325	11.4696122424654	11.0035096128383	11.1002430313753	8.36347807115615	10.1999502900694	8.64565007177676	9.75687404272561	12.5036243851639	11.0217123772672	11.7684489153732	11.6828305211779	12.2095980094749	11.780007406382	11.4890162574162	11.9060410785543	12.5411245751704	10.2208629483486	12.567999034605	12.9929988510469	9.96708804939812	12.4639800546517	6.52115168807409	12.9691122473136	12.7577947690795	12.907410391084	12.6071486117272	12.9257061820645	11.8993884565116	4.61402537151214	6.77744381276832	6.29170153030393	5.30446174190782	4.40263641688454	7.74247296575247	4.71399688160775	4.78122896104917	4.68564057417625	4.74653231317203	4.85144414963248	5.35455819147907	4.19764769101957	6.99115878418664	8.14235432086503	9.34719389369742
NPY1R	7.48815722298216	7.18107679162603	7.57703217076202	7.03658256342539	7.7518843375924	7.81115106074181	7.34542707928712	7.64722264061357	10.7618265886029	7.37265647078929	6.60177318003587	6.49051432651537	7.59423939453677	6.36137701269281	7.42178710456044	8.27721032083629	8.55413092686267	8.58358586792593	8.68821855369885	8.12234652937924	9.06584910233528	7.99187079604432	8.15010467000594	9.03548797215265	6.71945690618207	8.46537763482019	5.40154909281934	8.17460398686293	7.95327912079341	8.6011666487266	8.34960402653072	8.23526976242415	9.56889285574584	6.33601222414102	7.8407972327387	6.13387490072545	5.67954247878317	5.62112390670609	6.44000223822166	5.71513291072932	5.59796206485833	4.76417779429678	6.12148846893488	6.00218371389203	5.98246761623448	6.03357558237831	6.66983107041729	6.70094059351767	6.90685455863481
NQO2	8.13082863765766	8.16099538309047	8.07109668708552	8.0285360356441	8.06744092410547	7.98367287154217	7.9726137169314	8.0630603129196	7.18470457468548	7.33027348992068	7.2673042595382	7.44972306165388	7.53826833137116	7.84332408402033	7.88946659145948	7.45904038804693	7.46671857731702	7.25429922447842	6.99987832689065	7.22182046988234	7.69634967023776	7.17066610520011	7.78913379950788	7.05408245981929	7.58879564221535	7.04938278036276	7.91803635926446	7.02532905150442	6.96210486682214	6.70791549822826	6.89613403212068	6.92549214404484	7.83930889341003	7.03868528052055	6.98381519712018	6.64724498223369	8.58813598506146	7.764137942504	7.91228961861309	8.89334399252946	7.96771926826484	8.44552888353935	7.88151718886518	7.88595269220849	8.47043405542223	7.80211844387806	8.03370379504089	8.04410534178184	7.21403290726405
NR2E1	6.4844151707704	6.43156568495588	6.62065955092444	6.10548356378533	6.61996875333142	6.57672403025045	6.45228976325037	8.76733931696472	5.38300254299972	6.47978497234932	5.45002043382474	5.66690448046871	6.61716686377178	6.25492584774486	6.89128044636215	7.35617097179235	7.20713142000144	7.41189275228413	7.0875748224923	7.23350254662679	7.46452855036047	7.17231455617189	7.23395972928663	7.10980139503242	5.93611319183042	6.84385068539917	6.51489652322387	6.88771659794193	7.254730831619	6.7392887244176	7.10094026743856	6.80866359189797	6.07689494179495	5.93875091582676	5.74052018606353	7.20049290526847	5.21036095205453	5.44915535533447	6.10740392221012	5.72448276859548	5.30727665947208	5.1759166766564	5.4692776072509	5.7562521103738	5.43777172609155	5.2926872449181	5.38561029659791	5.90224727817741	6.30008285850186
NR3C1	9.90153543967688	10.0299434075339	9.80796118226311	10.1918578107368	9.78131624807566	9.78777449198701	9.93757852671504	10.0127073605841	9.38038270214072	9.04240854026603	8.04765110469971	8.63408902016862	8.93838133418575	9.43251585723249	9.60656212309213	9.12090848283461	9.38833302790315	9.47297383565971	9.58769668660214	9.41063085701925	9.64249750087282	9.79231545591193	9.75219898902507	9.89454741194079	9.20508329324989	9.25064982595381	10.1776377143552	9.39013763043295	9.47625610196387	9.33755764936451	9.52191441474382	9.63737136671643	10.0944362275335	9.25001176827185	8.73769628666398	10.0098166677443	9.51547967192817	10.0453622403269	10.5180958062508	9.71806169957471	10.103809784338	10.1550307984863	9.87189414065665	9.91535800922244	9.84387652062058	9.89011367885286	10.027962351424	10.2064024471205	9.36721307984822
[truncated: 259 more rows]
[truncated: 55 more columns]
