# Supplementary material for: A comparison of anatomic and cellular transcriptome structures across 40 human brain diseases
Source: PLoS Biol. 2023 Apr 20;21(4):e3002058. doi: 10.1371/journal.pbio.3002058 (PMC10118126; doi:10.1371/journal.pbio.3002058)
Supplement: S1 Data — (ZIP) [file pbio.3002058.s009.zip › Input/HBA_disease_region_matrices/cocaine-related_disorders.csv]

	FL	PL	TL	OL	SIG	LIG	CgGp	CgGr	DG	CA1	CA2	CA3	CA4	S	PHG	ATZ	BLA	BMA	CeA	COMA	LA	SptN	SI	BST	DB	OlfT	GP	BCd	HCd	TCd	Acb	Pu	Cl	Hl	Hm	Pa	Sb	DTA	ILc	LGd	DTLd	DTLv	DTM	DTP	MG	ILr	R	ZI	AHA
APOL2	10.1804218714075	10.3557098610371	10.1055443494609	10.3715604751399	10.0286644074555	9.88048689506533	10.218485496718	10.8602909411242	10.7071183329286	9.52588074744842	10.1517606430221	10.3257931472574	10.3393703132067	10.0450562887049	9.8316295921383	9.9154856484152	10.4197728393908	9.8563192524236	9.26442388881756	9.71347528257233	10.5321607246373	10.0663945639837	9.56790183788601	9.49022195913937	10.3731867371557	9.13631122515275	10.0714516067153	8.44997190341843	8.45118898843459	8.30419846247302	8.22868543183378	8.6409476659869	10.54226687074	9.97898905504513	9.60381757927265	9.19736339305494	11.1460330016187	10.1032279731808	10.3894289578799	11.6114509954484	10.2303656955027	10.6646749396839	9.95526485219746	10.239743601522	10.8114915433187	10.1992906709656	10.1970267718031	10.2766806646079	9.2802054159808
ARC	5.19441572879577	5.27897282733448	4.9945910942833	5.36098626025668	5.04106322264433	4.96267911808268	5.10592264042132	5.05632138338695	4.2967620233436	5.59831408260819	5.8211127274599	5.74372732983656	5.58992826950348	5.18531064029257	4.70120727483865	4.03507157970642	4.37766583429163	4.60595485263605	4.39862802878467	4.34049310363055	4.61767412318884	4.75227623833263	4.78368493998811	4.44939577524917	3.77771024828267	4.69715732399641	4.06169159472028	4.72235185804659	4.52383261531878	4.4035703335131	4.24615516300311	4.62314796895738	4.66965121716054	3.58532790577994	3.92544438601083	3.60819370176154	4.36888514642621	4.07190135563945	4.63251119934674	4.5553482420125	4.0778597309882	4.26031526832279	3.91499980793297	3.84480465208674	4.24554210063576	4.14764308124704	4.49788306944949	4.84144365036215	4.23664455355708
ATP9B	7.15409695497098	7.20694923778871	7.24466008340391	7.09096629865002	7.28961416667448	7.1856084422495	7.16029755724672	8.07616777586449	8.73021064417447	8.39365219308874	7.5012390541631	7.221538460447	7.08106396137758	7.28360417373512	7.26303462676541	6.53197541527263	7.11008161574179	6.85491373491725	6.4007667182044	6.42882151934539	7.34568763427337	6.5750213226162	6.86894653794788	7.10810174039093	6.36454265281186	6.68264899368217	7.51654162243838	6.61168125859529	6.73783599134649	6.40011238762189	6.81791499753435	6.63989801488604	7.00806015539985	6.16177499422799	6.02984249835804	6.32180659224801	7.32015633657803	6.44326960741783	7.03624543586273	7.0747946124193	6.84137633526806	7.01736058873273	6.5316930657124	6.59367603213406	6.68012382197761	6.46699371392651	7.468502026408	7.32240089988667	6.23097198169951
BCHE	5.47319721349869	5.39402394755624	5.49899561603901	5.21418171994059	5.51806649900046	5.44874090630411	5.21513216080148	6.83623721057963	5.34698958648776	5.87564333574002	5.0773466470345	5.22828074578165	6.29104972497177	5.84372670333592	5.75939311134359	6.81523623591212	6.17745485151196	6.70653420718004	6.17862786165992	6.47615150595355	6.19735351805689	7.03348255274233	6.92451922026227	6.75707130488157	6.10592091578659	6.32371276616581	7.09680611677721	6.0714590858648	6.34474133018145	6.19937160626876	6.13911047601689	6.46543003188415	5.92342329670467	5.91215342836868	5.98180656527516	6.82837762039704	6.50266136925846	8.16493269205185	6.5534062943252	5.08903313605979	8.03803065143143	7.61815015618302	7.76475361407842	7.46127386950442	8.05044458710113	7.72872965571798	7.19165090176527	7.07687344042768	7.01759602795005
BDNF	7.08492148426165	6.92155724657781	7.34767607002269	6.90224003339793	7.64339058718419	7.42600136123792	7.14850031618572	6.81293160571936	10.5433897175341	6.76415797255719	7.79524886404942	9.14128298491199	8.73279395104809	6.76716222165827	7.35107619995825	6.8256207830038	8.02218474929144	7.56364126544528	3.85932267090165	7.49002785618871	7.57698657494743	4.29800348018565	3.95151617203883	3.95622078540397	4.72501642630418	4.62335975713885	2.92037498656225	2.05567888635349	2.08388750000606	2.59114981179303	2.19937375443976	2.11442041300859	8.80137646744876	2.57451656210581	2.23047790100525	3.70975262182955	6.27684036125387	5.63512669188702	6.45029740422377	3.41616025843105	5.21447211997639	4.68667265347812	6.11059793598185	6.02044551744931	4.81604530577565	7.3202959440045	3.34512192110955	4.10755301671868	5.47373040342099
CALM1	11.7267848094443	11.748910746551	11.6944577095006	11.7444311386925	11.710127342833	11.6934276699349	11.7446435906909	11.9080635369349	11.949200726814	11.8274912639226	11.5601631596911	11.5468149757708	11.5252326222914	11.3607091675105	11.6816010674275	11.1755500966069	11.5395559809916	11.3641091889061	11.0837116696286	11.2264229712453	11.7171408170257	11.1963780385408	11.2569865454541	11.3592800407358	10.7033731203849	11.2787818343592	11.6938421580619	11.7311067571967	11.7225910676291	11.5460543826782	11.4169209494472	11.7556137727869	11.8537789183048	10.6564682184879	10.2818967750799	11.5397607937428	11.3191323114382	11.57362691701	11.6249245087005	11.7007776257718	11.8447279432934	11.8009435871247	11.4385226401896	11.2594974542118	11.6843785635559	11.0960865210691	11.5053729262581	11.5769617841215	10.578295216819
CALM2	14.4516544521305	14.4898995395605	14.4655670134481	14.4812249375715	14.4388028499612	14.4090570680862	14.4713306902993	14.5908213131438	14.6092000908866	14.7719566745079	14.5804464112205	14.7041566139109	14.6541655070453	14.5387310060097	14.4913582107403	14.1835032017289	14.4731238426691	14.2207002965744	13.963050966985	14.1059893800164	14.6044721439001	14.2459603063438	14.3637747185244	14.1629125957644	14.0471366491932	14.1037229531538	14.5436407077484	14.5913441302752	14.5320793676484	14.4381911660572	14.0718733779921	14.5878071585111	14.5511655690269	14.0251275768394	13.5301017292907	13.6785888403032	14.3536934040344	14.5790031518336	14.6638102840404	14.443906221668	14.6866639353724	14.7215856017893	14.523681317314	14.357855623289	14.7466725075731	14.2280833937939	14.6100375708402	14.5460588056202	13.8952279146793
CAMK2A	9.4833556854515	9.56943104661692	9.66065000411948	9.70962908590828	9.55499253711022	9.62196628974407	9.4646709059702	9.68458692465351	10.4382601234297	10.2963078780152	10.6167409932626	10.7896433611272	10.5996434598408	8.97231924829419	9.54828031741905	8.46328089475791	9.53725437534698	9.1700825844659	7.77269784416158	8.62156265300094	9.84972042234668	7.83839966069988	8.10252655172997	7.88047899280583	5.43046928930374	7.87089121939076	4.04981600555861	8.12876510084683	8.09547380091429	8.33670204265724	7.91562640933342	8.1593248617646	8.98762367031863	3.61128952923016	2.35759072615013	4.05144472541087	3.95009787072066	7.65733062343669	7.31745013050826	6.23281942895482	7.99549258289532	7.70410894969396	7.79648250151017	7.35671481408904	7.36315729309725	7.28200875287908	4.20518290971056	5.67006305205854	5.56385949300621
CAMK2B	10.7711334177859	10.8287495648426	10.7888481654146	10.9381057754089	10.814361409271	10.85185350156	10.7566087479611	10.529064619355	12.6028006005627	11.4898931585047	12.3860317721018	12.2107180656485	12.0000627006243	10.8159016997711	10.6196023070618	10.0024940435783	10.5588477263	10.4501649536316	10.1805346534967	10.4624165746846	10.5161345342935	10.0715403988278	10.3278162790437	10.6678486126832	9.81211986632768	10.7697850060791	8.74880602414494	11.217664410892	11.1815590281041	11.1487710156463	10.7557716837314	11.2738430960548	10.5606848367352	8.78616075801571	9.16901196919583	8.44764653085553	9.62847819425648	10.5260385761831	10.3640133488834	10.7245221932849	10.8842209211148	10.8045148461527	10.7240746330449	10.4649962349978	10.7578688281923	10.4523591636163	9.15765746142924	9.856739418707	9.28635370298752
CAMK4	7.81528162731043	7.75123692473954	7.95701647390294	7.73066350367201	7.97424833390605	7.77607466076067	7.68172021688191	8.06993457400022	7.95071962932502	9.02710489137727	8.88339879929601	8.286832610752	7.79953470771316	8.10816552905604	7.83353339625131	8.2681769282095	7.83103615672265	8.42933176723928	8.43133760219465	8.13614090431787	8.29830705115057	6.91766052528181	7.55476740332115	8.23704799150147	5.79858394150795	8.27032848176763	5.89899661023064	9.23463465899573	9.20945528466427	9.2496053071315	8.95511683368158	9.16072679323403	7.80348764420222	5.39212063947143	6.3876065406736	5.58533076770563	6.22517853471561	6.99522365202666	6.7978427828913	7.16989261495374	7.32451560083914	7.17891138810744	7.08184266051787	7.21284216498977	7.42982657928545	6.90309991321752	5.75936543060076	5.96366274836884	6.22736214823439
CARTPT	7.6557069995786	7.45567300489945	7.54268816108884	6.84736840473066	7.51372031134644	6.36756609701638	7.98142051380033	9.336092981648	8.65756927864693	9.38767930529449	9.81298006517446	11.1016049009735	11.7622704724759	7.86138985339669	7.37635052474886	9.42238821334197	9.59223441385805	9.56353329346353	10.2373253532594	10.4706188124672	9.21973207039571	7.71357919198919	8.30656641230353	9.88881336079541	7.40558402229543	7.10621029232463	4.98516760376797	3.44767353151941	3.76211660018832	3.99276942401976	7.77024835997148	3.61982789016034	7.51559857950016	5.31766750592457	4.99248287847086	7.16206984941764	3.581365641015	10.2652726787102	9.33213186187109	9.15270618597848	10.9330296328099	9.47537771187115	11.4598664259579	11.8503364015929	12.512297034692	9.81826257341621	7.07204899886502	8.43364360764007	9.14162234186252
CCKBR	5.7277904727868	5.72606443716736	5.80333835356664	5.05824957092057	5.80986229101791	5.77918562130022	5.55116935048599	5.550709876371	3.47851559161494	3.1727900825423	3.02297862493471	3.12001253208163	2.5752701002227	4.50440559974516	5.49291016527406	3.78075176248624	3.27149917560175	3.45003446042934	3.04502739124935	3.53560052974872	3.40538358406976	1.96091507746993	1.75631745518487	2.65956251796384	2.045186133214	3.86233593507252	1.80858034587865	2.41339957604345	2.74880970715986	2.46318087371161	3.2113715110608	2.22629881203458	3.31892416507791	1.86784416810567	2.00495322426365	1.92275889024932	1.74671188637362	1.7795775192052	1.97338954547969	1.84375905314615	1.7700652831152	1.75147666636938	1.84832412159416	1.78892932476315	1.93144356488116	1.96259628567474	1.83032956019714	1.58123088102323	2.20608076444972
CES1	5.68908071923875	5.73042428227303	5.72824250576898	5.7353649339139	5.50811950921836	5.93540220618258	6.12062614795882	5.2208352775001	6.29533627364933	6.51298380810862	6.70970653910871	6.69718956484371	6.77298087807565	6.24103682506073	6.04552696917084	6.02384237820754	6.99363827433674	6.88528647053736	5.8882396049364	6.50450405159313	6.89107674990572	6.12165383695525	7.08570044634088	5.54704592878186	6.60065334085836	5.69282386170925	6.93920776470632	6.21714966258522	5.78990216813679	6.03335168724959	5.87195770533491	6.16385074827747	6.85254512576735	6.91750494268097	5.60611350272398	6.01612711306076	6.61202880263255	6.28439375042772	6.71244647342463	7.11674087157	6.33548677074652	6.5116232843891	6.22523300484383	6.17422801630769	6.3364561920357	6.46967447435971	6.84540367294668	6.82868806623624	6.26204028876033
CES2	10.2031939092836	10.2812242296632	10.2344144561784	10.2938913462269	10.2068239008172	10.2358884575809	10.3013794034886	10.8322594217907	9.86105044021523	10.1511348711491	10.0512970190568	10.2196765443328	10.4028844922533	9.99482456082867	10.3732057957859	9.69564505964202	10.3931054519619	10.3362454310158	9.77308536604229	10.079702328596	10.2907200212521	10.0949256842391	10.2124036527045	10.0294311570103	10.0882448908241	9.71646622260143	10.7272660182254	9.92601853258906	9.99138798914624	9.67246428746582	9.72498222686818	10.1159523501173	10.5179656491745	9.8823789968779	9.97038224640047	9.83730658793461	10.454413206489	9.95322803932848	10.2872143931593	10.4949000385005	10.068519263526	10.2940436094655	10.0226148027334	9.87913260681079	10.2218360534771	9.77898065308901	10.5321379141139	10.7348975418649	9.42334752701157
CHRM5	3.48118145970437	3.44117563900246	3.49335347349005	3.28908347688851	3.30512146035677	3.07326557496514	3.54077965905752	1.27116146029545	2.06925430948852	4.66709900366359	3.92012946197051	2.93906400462644	2.59111376933441	5.30927889301713	3.57919749159023	3.63186311987836	3.3973184312353	4.49285957708604	4.1927299566907	4.10911862170146	3.55919768657319	4.31982068227219	5.54384123379821	5.55842245450797	3.94938868054375	4.32946655897846	5.49286022440562	2.58354021412437	2.99323185064135	2.73316557147051	4.17066566903301	3.38017069899063	3.97062865411235	5.46955258684403	2.9616627693157	3.56111263176943	6.27967470940858	3.26654679799449	7.17694809131447	3.95518436519241	3.80584641355858	4.37854152427384	3.67304484678147	4.05047300931863	3.87217089206535	4.01784052031148	5.74853151337873	6.5109930687903	6.2650041975592
CNR1	6.1847337599397	5.89393220376772	6.20850149340689	5.69254575396794	6.4138319234724	6.33591366902147	6.27038408648039	6.43020343698614	5.50658663609796	7.45617419813673	8.23870337147001	7.76208914277609	7.84802387766044	6.89827064588725	6.45065244162555	7.79941522947745	7.33140762078482	7.93263089837208	7.09204089439466	7.25586321906641	6.81578441843185	5.72236740822526	6.32864317010706	5.78345598479727	7.83500206159774	6.97568239597056	3.70947017282542	7.70013177707452	7.38377693533411	7.43336165261278	6.15980394101874	7.87114782724757	5.65058957600553	4.33567421976965	6.04192546151951	4.04648374548836	6.22100576586883	4.25988402867984	2.1936704481973	2.36230668012825	1.6112537302839	1.95884498863492	2.78442905510566	2.34965654961253	2.90483356839287	2.47702649252791	2.57131309329691	4.60529925818837	7.26988443360992
COL21A1	5.23929828083024	4.99400523667074	5.34012525407784	4.82929486089943	5.76467269178896	5.47378062984299	5.29966018786275	6.33634708949862	7.01532146510736	2.44809200561602	5.99595887628944	3.17660773577359	4.36615518967881	4.63991786877025	5.59282595051606	4.97972649289141	4.73963602646166	5.84474641847384	4.8187382912077	5.72231155798858	4.8346310309665	3.83106633029047	4.1822342198885	5.65217701320638	3.98670991714453	5.33261278238479	5.04902706226681	3.60291323626766	3.31695690440379	2.59398603228889	4.99761263526609	2.34060973261161	3.69331210531503	4.6583055949339	4.46755323866778	8.56613602216957	3.14443666551217	5.35386056487834	4.97337863912364	6.19386462394749	5.24768077114769	4.72312051969908	5.88187122743576	5.81878324731392	4.85193007540863	6.35523332682485	4.56747648524428	5.71863942280906	5.50668950637998
COMT	8.39903158062728	8.40030389881843	8.35325820407707	8.2811906345106	8.37293156468776	8.33511233855245	8.22923353727275	9.34077010268055	8.29318697047615	7.87593033636776	7.78441813020746	7.87138147151571	8.31604702189764	7.96542900689092	8.41491813117874	7.94303030997284	8.16840977722393	8.18124683097518	8.23381346927422	8.42601759181724	8.37650381579757	8.69687117867002	8.84741072478009	8.80882363535621	8.15803198817672	8.1398996188307	9.55855818008644	8.46508336809007	8.67055794245198	7.90804173322498	8.18289356294138	8.60506433919497	8.3489582005047	8.60922104878493	8.34906321769866	9.35113155211167	9.01574206000027	8.40877034517033	9.00529085534092	8.4711251543158	8.81611124845491	9.05766617766985	8.42905217235853	8.41125155403047	8.5600418594008	8.3203919720095	9.63920535293364	9.37686886530534	8.01675197208059
CREB1	6.35570794577567	6.3881322707659	6.39844211246492	6.34007629697782	6.45222994941611	6.32085019397735	6.23619059252243	6.85041377256334	6.25365374299289	5.79017071055485	5.41680231831683	5.33869443700823	5.70877321846884	5.90004198795947	6.35059760721554	5.76959413858615	5.46142587859641	5.93189835486648	5.74247786167766	5.61467186496101	6.13750406054233	5.97976077745014	6.26744157462151	5.84134372971377	5.64901971583549	5.96420204524394	6.86884979487229	5.91162215092015	6.03881879090679	5.39590369773648	5.85213998931306	6.0320078727224	6.26826649572086	5.71073870072328	5.88381621093881	5.82858134546079	6.36909557179653	5.97957630615958	6.32419187263126	5.85348281023282	6.22647729591647	6.28690289047055	6.08694540257534	6.04166169253897	6.27588508973909	5.95204122597188	6.55793256667344	6.3684530374824	5.77414740712602
CRH	8.3378249660142	8.37367271245988	8.30141958826004	8.10354714159155	8.39441464003293	8.25090223574122	8.24494783333282	8.75848974160644	5.29707772026679	6.52967891058381	6.12124212326383	5.53332536413276	5.87282362452244	6.69185982298858	7.62871159012656	5.37992277162907	6.75293093334363	6.68599175938325	6.55246178950039	6.61490769817516	7.32307846000412	4.84096267657778	6.24207599602171	7.69739082280988	6.13312224150948	6.85616586120686	2.64934308090824	6.47008763716888	6.46751391480084	6.22221288459519	6.73843025071445	5.4976717118505	6.95621123495804	7.9114919979247	8.05032808238414	5.36883308742472	2.57141798133148	10.9225747896924	7.76248454603049	10.0165484905832	11.3492495106721	11.384401611089	11.2474929769425	10.4902066153832	10.4996674557254	11.9867348537675	5.95917199529941	6.45836640622478	3.44443783124059
CRHBP	6.59284377947758	6.34712692850007	6.43508704668298	6.0496918892051	6.79999364023723	6.55173036898617	6.34292718557856	5.9838604495624	3.2562344560892	5.5727528692488	4.59404709286911	4.83729683308174	6.68022983317921	6.53173040125628	6.7937826100708	5.92851541396069	5.67535737997461	5.8982440472695	5.00174695621234	5.73222673022307	6.05637850356732	4.57933672470797	5.17240097235394	4.92605211820624	4.89949649005955	5.52968421673073	6.2230373288871	4.65708294044327	4.59256341434327	4.50918340453206	4.82518573510623	4.69468531067855	6.57355271232879	4.42187603410133	3.91323008084075	3.88447704264392	4.98027984223924	3.20480640153135	4.69104618533089	5.58850260882202	4.18402840333767	4.67486075160654	3.80363660122182	4.20871949279167	4.66561786185129	4.06423023625668	6.38284620610135	6.45447375087996	5.2664094039845
CRHR1	4.13604987725507	4.05539151826191	4.16542393189319	4.1167975125574	4.30331353671399	4.16503763286713	3.99854628622357	3.69319098153553	4.08672917615506	2.35234018259487	2.53181173670682	2.94965856749833	2.95610256422307	2.61984132816386	3.900560145696	3.12756370225567	3.12458665750191	3.29417330402268	2.5314371028366	3.12248562137774	2.66030040315633	2.173691021746	2.51800418508642	2.34392546979987	3.29605973190269	2.41969924580039	2.75608256076483	2.79529259287575	2.47021300967419	2.41241162454272	2.57299622809919	2.43416612882509	2.80998094338198	2.65953587924739	1.94528277599012	1.81191104177008	2.75056353236772	3.90794382673811	4.35484693495943	3.81525329766523	4.2601118293971	4.08453856809921	3.86195368268643	3.58050742870227	4.30224922496897	3.97417437358548	3.65812474957768	2.76181168973273	2.81597135306116
CRHR2	2.90211221235363	3.18571526834846	2.73271267104881	3.49628718704865	2.70604806676683	2.83554453859343	3.05348751377199	1.43973153376151	2.2708926181805	2.07726525216705	1.91722521011825	2.29234348486531	2.31053017286256	2.3583124108615	2.95463128069256	3.32491435005664	2.45972907111181	2.27562826690742	2.4464995819075	2.77378806869579	2.25667541280708	2.4105148601976	2.35861106922614	2.39026852871455	2.67298864094475	2.36745301770923	2.43445320350305	2.74718777465926	2.29801729700544	2.98507682616437	2.67192514231758	2.47633098766738	2.38448222182872	3.00402697907202	2.83300620789872	3.11915148094999	2.02788934454181	2.58262527067186	2.38543726077031	2.18487986774329	2.48184853664959	2.65425161854523	2.43610221175889	2.34392592125099	2.37083498406933	2.29071224839575	2.25060254532405	2.22593518137501	2.7848210768729
DRD1	4.53059187500932	4.7493694549133	4.61892111306102	4.78407259131323	4.72032082506745	4.96888935376847	4.73494107480873	4.84295102417191	1.34177641899677	4.47717367042071	2.23858735644572	3.30536145992993	2.92530176300095	3.09045510003414	3.98314061998845	4.85687307818566	5.80620322618357	4.18690108190882	4.63338324268672	2.66130215351918	5.2494903083515	4.01211994395116	6.15619941207156	6.83405313186008	2.79271237004879	8.04895931698002	2.09663286540533	8.36680807620861	8.02774708620114	8.4970028053797	8.14689527774204	8.16499927447526	5.22665223319813	1.89238787841194	2.46094389488865	4.21010459457319	1.87126185521794	1.91463899945809	2.03309083334281	1.73607232998636	1.55177892805044	1.71889137705574	1.79626622572623	1.642045254693	1.87351960156436	1.78295907566613	1.69404718501481	1.81153875334957	2.11889688320257
DRD2	5.81282830008474	5.96624318156423	6.10587658102336	6.01399591500878	5.89438613501289	6.00617256329949	6.106434253498	5.59313333203685	7.01852421637145	6.67150376689022	6.33671103742542	6.88716820383437	7.15402294279625	6.45812239103537	6.31716154828271	7.20812864419385	8.25779518871935	6.82615709538216	7.58487445620795	6.84299770501217	6.76221406039387	7.75907530839372	8.74859784205312	8.71839716405777	7.70348120277697	8.40385427065209	7.48324419676893	10.3683637549904	10.2975897040748	10.0141149080263	9.75522777780653	10.648376851589	7.567700283382	6.16025680465019	5.56776247799043	6.9129093054996	7.2578253061353	7.98970976089841	9.14499417704199	8.60336750921728	8.21998236143752	8.29988023024545	8.41058525762122	8.11965481598783	8.12878362945387	8.62082241012148	7.10559085846899	7.21091861420674	7.14284767965604
DRD3	1.41361773292094	1.54892712432631	1.5163845237691	1.53703163286037	1.35683492733656	1.46882000342527	1.49674094981879	1.63564677053708	1.38408527072991	1.79580912096514	1.6850741378622	1.75186485557357	1.56172003488691	1.66308261437062	1.52362599840001	2.02760375179483	1.86857559472529	1.75103214529329	1.92256436049269	1.80936367526146	1.69977899448075	1.92679474566455	3.90243286582412	3.11817630953293	3.74993720667028	4.58359055285495	1.52214263708126	3.08165556104932	4.11556613257758	3.64632830332717	5.86553784299405	3.43375884692828	1.74927857368865	1.84329916995066	1.74990834962122	1.77748172788506	1.64321738579979	1.76996685171645	1.53664864960415	1.60275118585763	1.53997556271295	1.57913911728197	1.77944457917953	1.61930092147517	1.68363506967198	1.70877315728786	1.49411491917976	1.49364038433081	2.07688070831772
EGR1	10.6771990598865	10.8321838112398	10.5484459203485	11.0886441897215	10.7120456949317	10.5919883844036	10.8018083344986	11.2875211354852	9.77004434993003	10.5044806899816	10.7064484831208	11.1743811630653	11.0325609444269	10.2914364821002	10.3925358241705	9.31035204550804	9.92847564358718	9.70899811510414	9.53304618883162	9.77920653740962	9.94722206856135	10.4546524111907	9.13928949501972	10.1170701921528	8.34301296189373	10.1233255612168	8.26573830048571	10.9547025946825	10.7784445976908	10.7486303715613	10.0109973570011	11.0074820910048	10.8669848424367	8.03800706621809	8.99505042612034	9.84353758771331	8.34077636803646	8.27897706756345	8.52211531531399	7.76873699265488	8.3266803379758	8.23245791568237	8.19562143307152	8.08504617810901	8.38203090325417	7.93534651798212	8.18583892876019	9.22532433477582	8.95419717229246
EHMT2	6.65446090721442	6.7910573196092	6.74892192869104	6.77603311357134	6.70022591383641	6.75199320296054	6.66859138218768	6.89009874162753	6.61528627574304	6.43629866090023	5.90414107579041	6.20440376239829	6.42839844098831	6.47308680942329	6.67347623790077	6.14167530594601	6.43037955645702	6.52127860104401	6.56191418506338	6.41777539026609	6.68724371707633	6.6401509734118	6.89315021081764	6.97923781771458	6.35899340221339	6.49700899790654	6.95866965971578	6.6090509996969	6.90360706832531	6.53150731408229	6.90554966732721	6.97368001921491	6.83535332190247	5.67629645805865	5.85249077766977	6.13054183869022	6.55129831346701	6.34865436481731	6.69541596879318	6.35305517866304	6.34276110819124	6.53763701670855	6.34331692932006	6.44612011628946	6.5991049552443	6.33372424666344	6.66323552758344	7.10090637602988	6.26651331103934
FDFT1	9.87629659434389	9.77145492834882	9.92677365505219	9.59982251265139	10.006349469748	9.85298653819778	9.70643804639919	10.0732412556121	9.16705103669366	9.32405082107993	9.58964823904681	9.8731423868095	9.71197651888498	9.21299441723224	9.8175655668948	9.34216094714633	9.50669664374184	9.0493417401271	8.95344471567037	8.92107495079628	9.89945790670329	8.8527100052609	9.8419567439905	8.87890327816581	9.88006333442359	8.93206827239102	9.69951214798897	8.80593358547655	8.93610772289833	8.53493387970838	8.69146040663356	9.01182056276276	10.5668260046538	9.1738653476816	8.31340139218694	8.64971817189086	10.1997976000113	9.20273849392452	10.1707218399666	9.84228260098319	9.46234386894375	9.75595443809989	9.50334664047302	9.6598032118453	9.50749383846339	9.75284686192813	10.6358935967827	10.4140641954075	9.17283678943199
FGF2	6.82701040222945	6.70131433348016	6.85016007127565	6.41071095919158	6.93795443568277	6.98961568115986	6.72057758235879	8.79651951697299	5.81562167388445	6.27286469322299	5.42495201804295	6.44255593641293	7.67463773476775	6.50311457427233	7.16947822799076	7.89756182012719	7.90947710958129	8.07448156201172	8.38986588534641	8.19118836443143	7.9481253393777	8.59474677976358	8.35981390573946	8.83590952826969	7.92559206540504	7.53375674750706	8.15098514242252	7.78369089291687	7.85657650432222	7.50250225685316	7.9489345038186	7.65962978127163	7.61502262662821	8.43094729088101	8.38236790330162	9.07528792750009	7.22237593622819	7.10118291634458	8.07298929625514	6.53970045888816	6.96889371509122	6.94026348173462	7.44136941187266	7.53284129000651	7.20050460575419	7.09981456682788	7.36741686738317	8.12914618706899	8.5875382099459
FOS	8.02875646693894	7.94676557490434	7.7852523684836	8.05337126096483	8.09829417630268	8.22385449577225	7.92937996241098	9.71289917651944	6.33119366200426	7.2787145223503	6.66254573654509	7.01441255268924	7.43915780801512	7.71321105040166	8.09884363301219	7.60712702300274	7.50994445197453	7.47074222878801	7.78029396251285	8.87216586933287	7.10899109203008	9.51767333608563	8.26866697285378	9.08254275682808	8.21956156762105	8.61652643764725	9.50123024866911	8.96091542903157	8.62995499084307	7.73098854556763	7.80961056514719	8.49462028920345	7.73005762797913	8.20188191203151	9.50682032001065	10.9518864441964	8.75188017070959	7.87829369362995	8.1884566367914	8.09508253659218	7.87139116085601	7.90467816123303	7.78936518006082	7.78755778578192	7.99869789146169	7.97575348994987	8.76074908139515	8.80798309859674	8.65428466654224
FOSB	6.20025655987867	6.35805864986153	6.15472602380933	6.51526677756863	6.13696349796481	6.27068818695371	6.37788390254764	6.53134619504829	6.53172832565488	4.91222072362129	4.3659349091771	5.19546821471356	4.80570081477398	5.77058554496032	5.77589817841433	6.17405526854262	5.70610305455436	5.58508677648688	5.16600279418477	6.07703202207148	6.08999750802666	5.62822479630828	5.01993972964049	6.50040973522133	4.85863794609284	6.89687583196125	3.5334630433785	6.50636265617096	6.64694398487613	6.19308325951878	6.6719708527115	6.46776903851938	6.0910373396256	4.84876341016258	4.79346442989224	4.73590203763502	4.22058705793068	3.34244188926525	4.34049625521279	4.08066063684165	3.76058052586686	3.61688109597703	3.67195757589145	4.1190011640515	3.83872667321087	4.05626031399623	4.17568307563293	4.67370724464182	4.68424505447546
GABBR1	6.00900898084019	5.98358565643894	6.0864858002951	5.83127212107162	6.10974069614552	6.14082291055222	5.98880156578675	6.18239363191976	6.14266293217502	5.82956740790362	5.75686739145205	5.74995444192959	5.93421647263808	5.74002205184189	6.16831041127783	6.14799623586455	5.94282148733933	6.19571319415042	6.00391889759595	6.07232784152803	6.03616787391369	6.40505647325445	6.22190676281521	6.1574320038051	5.83498784516495	6.07029393018515	5.62228170341436	5.99935405071025	6.176524481392	6.11766047021364	6.43108184313172	6.16462267914089	5.76679397810143	7.29420240251324	7.69381552939689	4.64873770570129	5.6495674041131	6.87985076549973	6.67232092509258	6.4105613042517	6.80522251489123	6.85237102331117	6.74466147847466	6.50741119066356	6.85127744190544	6.60252824547072	4.85410915750265	4.75313288011561	5.51099549363743
GABRA2	9.08041381763479	9.11405249276184	9.2862488829898	8.9859885715188	9.34239058068006	9.3692044151493	9.12513569812755	9.69534207925016	9.54328625029354	9.53851611452775	9.38272803638731	9.56540988055461	9.63125981875454	8.88399291907966	9.46807155654864	9.7511722352205	9.68155295912737	9.87271738257231	10.2413502983885	9.76227860227371	10.2380367811695	9.30669101299885	9.41820894184878	9.6075245046286	8.26857404616044	9.4746486466516	7.6166741188992	9.26356529786957	9.43275821593941	9.13129785614107	9.72967834390754	9.28982960597497	9.58179311138932	6.19983346506914	7.68256935464744	7.90626572390536	5.97337418197701	7.00815909635338	8.38335432522283	7.82602072625152	7.27707760493587	7.39184896904316	7.67943222747244	7.79987807931475	8.003401599368	7.77680950467803	6.39335296660285	7.59893632571165	8.57439893981952
GABRG2	8.90273762847539	9.00997793969718	8.90221072000073	9.15176149228116	8.82090860139204	8.85167716635094	8.95979844616133	9.23098544237517	10.0336445021006	9.25243225636528	9.28055885265369	9.03337796616617	9.17716140205142	9.1849386021373	8.78130532128232	8.78773709640915	8.67967681884271	8.93859764580852	9.34245152143729	9.05712099611664	9.29883537442666	8.34897861230851	9.1327303607372	8.88892248643995	9.40863734721661	8.64314888320773	8.58064916700262	7.86485205714114	7.89525438242395	8.15753855544361	8.64964510560175	7.94343350248669	8.92003046129399	8.17985403234365	7.84184811109049	6.63483931762792	8.9791816795409	8.6002036193596	8.707678334175	9.3960699986779	8.55882387620895	8.75377926616877	8.85954964688706	9.13159309175953	9.10686705208192	8.93763347585468	7.77370407289584	8.76442553274214	8.99545312140922
GAD1	7.34721825073865	7.49227900182924	7.3886868582669	7.44999999992305	7.29306617708254	7.41202528501898	7.34023807573868	6.91632794476707	7.6958638935368	6.32238746271492	5.62935358103799	5.64061305562472	6.41877178477101	7.06618339969886	7.24079561589174	7.2613889004379	7.00894962748675	7.40626309045724	8.16848811683758	7.41567626047119	7.13301071589225	8.80112374727377	8.26807296360318	8.28581697198139	8.59264411556029	7.87801615533722	7.6625461311283	7.42739136083958	7.44493578094959	7.43981240018611	8.02482824776442	7.51930784362604	6.86398095184258	5.37415350473088	1.86459731260409	4.38505762154516	4.70937599335592	7.7020749281683	6.53401717014465	6.38476027043423	7.55407889680552	7.21265126758251	7.81551983693838	7.02797360832341	7.80341922099795	6.86945990303082	8.35283934454887	7.9693772322526	7.94081026471333
GAD2	8.51952479970561	8.57493345401323	8.48916843278785	8.51845879205773	8.46962274490434	8.53340043064021	8.58566634131637	8.32662556753825	6.06389827334198	7.61267562197922	6.96273193622651	6.77075690679203	8.37952836229853	8.15668843329493	8.50737726532866	8.36620424285854	8.36364145285165	8.40044643502762	10.237127135377	8.91973162596508	8.4304112642033	10.2296359281727	9.8872147348868	10.2875621288042	10.1276249946601	9.76438175568238	9.63061888634274	10.0215873395129	9.84775384253134	10.0925230111569	10.2788620669803	9.92311336326411	7.96814300209859	6.23688513842211	4.12008694380224	6.74278544408814	5.66401746420438	8.75939128936345	7.84804280358412	7.4239043537664	8.72808865835955	8.42379319898306	9.24009229040515	8.10281338185237	8.94987104721453	7.69267043031881	9.96761540958055	10.5905598730834	10.1068168293847
GCC1	6.71250350065546	6.74639858966621	6.65664990394323	6.71241317667908	6.72596182507786	6.57184240969315	6.60483903648729	7.41411624438923	6.63527966272637	6.27856982971144	6.31191831124731	6.35887904632558	6.26242707861482	6.40472576950468	6.59740083020698	6.39404756849105	6.36738007745864	6.48948961183576	6.62846817841236	6.381266642958	6.5582282818036	6.60862826440763	7.01376719964012	6.91353011829139	6.5978147750915	6.59296230303894	7.3646576571309	6.62119945820085	6.73579112102283	6.44207155988065	6.58532565400554	6.75714297325882	6.70957018405163	6.43060494893739	6.35987166310987	6.24279689583383	7.14575304415867	6.39332178761405	7.29288836713265	6.61037483808041	6.74448968646037	6.90510198735798	6.50690276607837	6.62517532023967	6.67697617342387	6.52526937174426	7.32533951261083	7.15403799849888	6.37204723151421
GDNF	1.58866488883405	1.61605386908675	1.6411315085251	1.55874497506739	1.7232607848104	1.62065920482496	1.77064002319323	1.12795863033915	1.49706297646095	1.62847529820606	2.49494085295943	2.46915431124748	2.71415654665451	1.80193328290808	1.51657602402655	1.62864458588184	1.77986998293582	1.76952789871406	2.17853725733887	2.03404443520703	1.86319468541483	1.68266417075841	3.23954697128134	3.21247369236204	1.86962919419277	2.39289909525971	2.9781983554097	2.12198839342615	2.4763477622064	1.85474026595596	2.85594856169235	2.45317299355715	1.73137453287167	1.30612323306857	1.82438497450817	1.46925956306804	1.94389903169487	4.92363231931822	3.3297176921396	1.8760946120182	4.93920124748858	5.39217556966111	4.7471290529155	3.63404443886879	4.6724849477511	4.32605984546865	2.53420492457918	2.32331455058786	1.37971937736907
GHRL	4.24450748810342	4.24288974314419	4.30714578927947	4.31079954367024	4.36137800233636	4.42718434423556	4.28913902395627	4.21550557980347	4.37518050160082	4.11578721933324	3.82629249302416	3.85570925545196	4.06032894473341	4.18486386895416	4.41307204184998	4.60577554998903	4.38227874074649	4.34746071596323	4.27831339515754	4.6508488503845	4.51881124750017	4.39463296746709	4.70018253214589	4.77706724373873	3.75374381202444	4.92991760744104	5.03917931373442	4.57160429100983	4.48855894741025	4.49316125886508	4.5166823363541	4.56352926822666	4.30554702669969	4.53818051405092	4.2542774913289	4.78988949741995	4.53455302544034	4.22371714519176	4.89529759393325	4.39960451393695	4.55524386266825	4.30767333521456	4.15983074649577	4.15527149868206	4.23502422584318	4.35942693491424	4.94073563507019	4.97658192795895	4.2861392949897
GPHN	8.12415772037159	8.28503077467457	8.24095071438997	8.48414705171183	8.18861709913027	8.22096254339688	8.2130540205791	8.66625006750732	9.43903048568727	8.40508671065947	8.42624935695811	8.56513889461395	8.80212056236897	8.43506817346012	8.23965963869234	8.57145337522471	8.58461589821934	8.68792111142197	8.80506708523219	8.64785885590504	8.70415002242848	8.87223115958684	9.01490004709358	9.12448169659698	8.38672514629995	8.92736905692923	8.12608774426782	8.77686563196289	8.55592177177027	9.03813751201792	8.73530091912083	8.94482566162661	8.68127137633525	8.00544165056738	8.34879091236439	7.57603329151247	8.29178731692459	8.19055578337745	8.40285613233646	8.47239982518286	8.26220118984808	8.37118903454024	8.2255474716163	8.15817653573296	8.42667192553061	7.91863231570218	8.36012045238186	8.78124135918837	7.91482171979083
GPSM1	11.3650975628175	11.392079401104	11.4706351127576	11.3828829762731	11.564925818109	11.473537375964	11.471462738578	12.1204742602847	10.2633860836326	9.87588536119403	9.15887031816195	9.39978889616264	10.5194164302491	10.6312589121669	11.5097055322897	10.845128286865	11.4599004429223	11.4242779297928	10.8045542799201	11.190649819645	11.5430387104124	11.0270119488791	11.1906438908915	11.631828178499	10.9504672083737	10.9097547452487	11.519495715878	10.1942394291764	10.4082154641145	9.81480221007088	10.5538924251291	10.2868211370015	11.686589109635	10.7804579621236	11.5945054356717	10.8300498206895	11.2649264226982	10.8359378427997	11.517902886484	11.2939745652684	10.9043449321249	11.117736234168	11.0670934719555	11.0404308395389	10.906961415796	11.0474043998574	11.5240658945834	11.732954906625	10.3923096359435
GRIA1	8.57426128423614	8.40272749685078	8.81546833861471	8.20833289141519	9.00277310695868	8.96062744660327	8.61965656272743	8.93389197032791	11.5097394935034	11.0104254706068	10.9039323542449	11.3501668605739	11.54468387632	9.4137005085486	9.20011429138584	9.93198316542905	10.1151658161206	10.1612817787473	9.55746573938565	9.76235691380628	9.9632570204328	10.0152247811702	9.24791877208122	9.94672508961041	8.250565747798	9.06341226004319	6.04337561221669	8.62174268460445	8.57031669655901	9.02717073314964	9.1371992644747	8.86628662643865	9.32582883822571	8.63014231585686	8.61993428829767	6.71394706997943	8.38709609430562	6.12238407732686	8.08300418967562	5.25033826262669	5.65658226785125	5.90230955274911	6.24893157890216	6.82675743292401	6.14219966975466	6.6551954112465	5.40203714246583	7.71337082377033	7.65925422287767
GRIA2	8.82419960979489	8.80480748080547	8.82384122106707	8.81579767806878	8.92874554778106	8.80985935252566	8.83541209390938	9.40078538726152	10.3650512104083	9.87374589365926	9.65963176484981	9.78944734473359	9.52329893424549	9.2836339128695	8.83684302681275	9.35544842422767	9.39835536787561	9.46730987048357	9.05911715833993	9.22817104664487	9.60616357232018	8.84205112746602	8.53122074261243	8.99728930252631	7.39084211762721	9.0182930153245	7.16784561394491	8.50129443701123	8.58556014396953	8.66133270814061	8.97104909453522	8.49051018319539	9.00498511314768	7.1690911409915	7.15877261139885	5.91769175541788	8.13204173148463	7.25268466108591	7.75616381083327	6.51206136510727	7.19213859120975	7.14010705896123	7.42665347103909	7.46155195032998	7.38806768565963	7.3426063956972	7.17662012481736	7.67682936881175	8.44907780332131
GRIN1	12.1528762947181	12.2182336005996	12.1670958100417	12.3673210527057	12.233091584026	12.1760070117	12.1927484147572	12.305625041985	13.3924041116806	12.6484880097291	12.6624990582069	12.6575481030066	12.7447883063272	12.5019894087334	12.1006714788465	12.0364746206656	12.3799369103812	12.2096249826705	12.8664274218052	12.2675961566675	12.4043891714857	11.9086838227443	12.1607489228771	12.6422972974337	11.623402292864	12.3732295083568	10.9665173620569	12.2830927498221	12.0750784139378	12.5997526593585	12.1371354676345	12.2617897497013	12.8487508769666	11.2291340271396	10.6198544597945	10.0008173629773	12.2316635178685	12.2448258596332	12.420422088617	12.7248633464373	12.5214485000081	12.3441722997737	12.4302102570842	12.4664234089821	12.3260836283742	12.2941883687221	11.4340307002647	11.9425059499706	11.3242747873746
GRM5	9.99535589209296	10.0177502206805	10.1512665508259	10.1077990271236	10.1890884482702	10.163179137937	10.096662599192	10.7102774183528	11.227553589234	11.0302783358774	11.1094200544558	10.6836929987278	10.8060768168466	10.739810021116	10.2836727006155	10.3370127128571	10.466091521262	10.8206191654029	10.5966515935769	10.6620232506708	10.6288684676402	11.3065595716068	10.1154442318873	10.7508645179053	9.61482009205879	10.3922260063733	8.58871900776317	10.4923221835857	10.6735934446383	10.5791962465142	10.4556747363345	10.4792114039933	10.0249477502239	7.70535170210747	8.55458469372203	7.96960824274723	8.89995024823573	10.33528622166	10.3763065300033	7.76644107139176	10.6127820150423	10.0075430355682	10.5846769637042	10.4099237902854	10.4526491070225	9.90178297258433	8.80759349316395	9.56407186453313	9.22351244797188
HCRT	10.0169517616638	10.112215712304	10.0242446830467	10.1408623146939	9.91836100851649	9.91220142727987	10.1482018747944	10.166630675082	9.93813305893655	9.80367973947144	9.72155258981558	9.84198259176593	9.79674097882068	9.95883935881874	9.85102565861832	9.93838036035356	10.095679869121	10.0939179927925	10.1604171246843	10.1561989173674	10.1322090168254	9.99807950918785	10.1582956243211	10.0927612406245	9.8618660724796	10.1931390109769	9.98462923124839	10.3846728479815	10.2428265289551	10.5564455176908	10.0329469499776	10.3306579498812	10.295562713957	9.82818346326217	9.62675074785484	10.5607542324362	10.3147546702446	10.2365370282458	10.013028576616	10.2768318100676	10.2971622787838	10.2582673119997	10.305795251776	10.0273190479788	10.1374127003116	10.2335410094334	10.2348134611711	11.1667653186654	11.8256223880079
HCRTR1	1.71701570767834	1.83428575116777	1.70224547441712	2.21637935394102	1.51408737892722	1.68389708097696	1.86142693435563	1.35827762638887	1.31638749979589	1.83740359526252	1.97914720525753	1.54438669993274	2.08228439105886	1.78778879738317	1.69530187126219	1.68118091839736	1.67819160201525	1.54520540071484	1.83503406336971	1.9350936938935	1.64663731555936	1.62666235390089	1.6226505342483	1.57259613858482	1.68327641042032	1.39287590198154	1.44151332409213	1.33087468577151	1.60827631556016	1.58636393304481	1.45450540874567	1.44721052725444	1.62887980621371	2.79462942052085	1.59525557919735	1.57765297962442	1.85097799194313	1.47830876173577	1.35952417173929	1.5820337634203	1.33123764483563	1.40841902791076	1.55107975271696	1.3956349160677	1.53238941031323	1.56046625255568	1.47700287888409	2.04002893704985	4.19520740986544
HDAC4	8.12287290811401	8.25196290807173	8.15366231722942	8.3902416086637	8.1859850043929	8.23303392141257	8.16551796081148	8.5160624265353	7.2468620861785	7.82728328206521	8.22258608940312	8.17728719396842	8.03996841046864	7.85326780687931	8.06398149496383	8.11280060233081	8.12866572932744	7.59638571115523	7.70644086053861	7.6373671684286	8.08057397923765	7.81165351288409	7.87051277164422	7.85771814023088	7.00618584767862	7.54258942315728	7.98261627963265	7.23996143120184	7.32360036676919	7.1834507801077	7.44108264849543	7.31106279118024	8.63707799869857	6.9688221398422	6.30944959916647	7.35401968902535	7.8969911048373	7.35472563240139	7.59830674938566	7.23158431947695	7.5318675877292	7.57023253682599	7.49457632926551	7.32337222710017	7.52580241050063	7.23446664144913	7.98253469921609	7.99639486256482	7.36115007489926
HDAC5	9.51864875102304	9.53607282787849	9.42914914458778	9.5244886983229	9.46278510696304	9.50627966623667	9.5563233706481	9.6794443031688	8.9859873831613	9.36008569828515	8.87959083150487	8.8785971800471	9.36561397529583	9.52518893645881	9.58878259630922	9.10321714824517	9.65382427823337	9.62742193972237	9.42618319344252	9.44850838777869	9.83716490565732	9.54504554957055	9.68789461810944	9.54319481814018	9.80282970317033	9.07520761387441	9.47024942541962	8.63386929751021	8.74117041584996	8.64958598266577	8.77905428915484	8.8805302020862	9.82258895720892	9.31518756829935	9.41208093254294	8.9722612773162	10.2077540700634	9.78831430891761	10.1573372534333	10.3469383215521	9.90247965702951	9.86314733116875	10.004791492191	9.99923504472343	9.88311804457004	9.95979158012424	9.83460128239465	10.0503628093015	8.90484027182423
HOMER1	10.9970810370878	10.9424197107884	10.9288289289353	10.9378940748954	11.0864454789891	10.9617254808633	10.9371343304804	10.9482599978321	10.3482647316874	10.9646768155562	10.7014853342537	11.198477224154	11.4365926773575	11.0222028637931	10.7842854297202	10.3486064254531	10.8848198578765	10.6953819978554	10.0418214954447	10.17036605877	11.1290187395955	9.95085317311923	9.56481167615749	10.3023849485937	8.40256068766948	10.4107305698798	8.32847451166488	11.0446640248009	11.0148931888986	11.0391104731904	10.6274526176411	11.1626317996335	11.7084155706206	8.30644482753493	8.16833037194242	7.14714500207493	8.55029671153493	9.14148110477473	8.98216077016172	9.15657046887805	9.24954303003645	9.25753819416735	9.10655800489924	8.93416544022804	9.17209947540367	8.89853867276482	8.97113904818205	8.82512312949817	8.23390363051171
HOMER2	7.09273999091448	7.13438434335122	7.12678961584035	7.25059875609734	7.14918152246091	7.10514305860801	7.24946932652963	8.17625562629549	6.03724155195775	8.62091896089417	8.8995804044931	8.8521904652665	8.81666501603373	7.71166521694343	7.38521913521817	6.97120276257115	7.55244643108514	7.71157243254363	6.88068427857541	7.2396511669389	7.58441009997308	7.85462176608935	7.15648290047614	6.64958322303869	7.345497516776	6.59340659130041	6.60229425061284	6.18543035887922	5.73426245358007	6.28724282268378	6.03608951351365	6.06106715401475	7.75101152372895	7.90540575161156	7.70323209079331	6.54395289545999	6.51787276918361	8.28831198049556	7.09768973506544	7.69810259355054	8.26503921931777	7.6436543914891	8.00934591404669	7.13562632377335	7.84205198372866	7.14769168881699	6.2121222178508	6.59687523072191	6.24157131376087
HTR1A	5.45831273991968	5.25323629784643	5.70414329847522	5.08096933468828	5.87555182381738	5.75919047329198	5.40347503949663	4.67442557319695	6.30277035246892	7.35656103049329	7.27525367392762	5.84994509315435	5.99210897643127	6.66484968765461	6.28395552962259	5.79947499968	5.21837305086673	5.15259797884103	4.80188901453687	5.36580747632004	5.22896930142542	5.32592577713072	5.03374223844571	4.54828899535957	5.64292116022509	4.98300452538059	4.67136326738693	4.4211483040362	4.27345686932985	4.75847921514075	4.52274737876986	4.29472839076838	6.44560960900907	4.58086811184627	3.43824609995358	4.66163630066979	4.90401728969602	4.77466575288613	4.69436386738636	4.64759613737223	4.93028563339939	4.73586711680741	4.94708765299172	5.12105827187296	4.776906890642	5.2386578188557	5.04736199454353	5.21398042730409	5.50121056333701
HTR1B	4.03705667653527	4.0621278230329	3.98603530024599	4.23034018296596	3.98570121525363	4.00004587350985	4.31676030640272	3.30041645629821	4.29919224319059	4.04131919025999	4.25867549086653	4.43318848134937	4.30300682826339	4.17928565655435	4.07447623427267	4.16564224347739	4.73326172231884	4.47343268626855	4.52616594621127	4.17752701777313	4.48504159779035	4.40987699006833	5.13251400777614	4.39878755806721	3.93397244804958	4.62935330943959	4.269480967667	4.5968060469138	4.40848315684093	5.05324549925177	4.90910515150174	4.55212055560593	4.63006669569238	4.55857428333988	3.29252247382205	4.7006209926436	4.54994819592497	4.61537483196661	4.41802653199456	5.10330671462271	4.75221821289706	4.83123813992845	4.60007887091169	4.54658104175036	4.80887431426308	4.63257778265908	4.60444114632325	4.73359071447522	5.25657859498279
HTR2A	8.95131571843705	9.0096957118076	9.05596905273619	9.19888562852917	8.98173427101698	8.9104429414972	9.13158176333225	9.08942886072407	5.34146307026053	8.47338345709316	6.75598349710284	6.6068492815365	6.32018369820737	7.39336495764901	8.57021035068649	6.27556263669726	6.97671234460473	7.24998371296799	5.18628656292528	7.10101778094957	8.85623424798029	5.24042505108604	6.30524336476289	7.1527120424198	7.30397412118832	7.09298613471198	5.09662373836638	5.25789345133606	5.92433135741549	4.99479882544669	6.55144150871891	4.55980609745038	8.26882819821391	4.07973342708864	6.00099578100047	5.75777656418648	5.3579489104578	6.41550494616674	5.48717820401836	5.35048313428849	6.21955533263533	5.78138634248026	6.91289449103134	6.07901870098905	6.4459331873313	6.12978399957962	7.5047587391819	6.32419598163653	6.67406654872511
ILK	8.32060679816023	8.40364615327616	8.27697896713999	8.34731943934684	8.22460103035414	8.27402607694367	8.24994177756606	9.14655022968144	7.78950405047887	7.7551673514221	7.63155386464843	7.68712894702591	7.95527169820881	7.85498206094436	8.1267596321415	7.71972799812888	7.92180698303816	7.84275278875124	7.7987347400778	7.74140540919504	8.16121756279493	8.09712697558221	8.47272750820784	8.22700564398807	8.16880959905546	7.67553391593993	8.91453660942691	7.99444496166474	8.11983375513031	7.76438107923585	7.75426506027384	8.1235879519729	8.2195998050281	7.82571322849293	7.716415351532	8.22182744443862	8.90053375614763	8.17794922611906	8.59843958246186	8.79895801383168	8.52752544252948	8.69037495047785	8.24467108073246	8.1589731452456	8.57464242363789	8.13331386417969	8.82167361933892	8.84087279422663	8.04727367610053
JUND	5.90339812134549	5.98151548212072	6.00885990343852	5.98114249274384	5.95871879114197	6.06629584938725	5.9488250004074	5.69241203479721	6.12913804537772	5.88600751167747	5.43344677994628	5.4691247067289	5.72274098272724	6.15349328575451	6.04520006333031	5.95836513393369	6.38126483573924	6.11349830811174	6.01883600174929	6.30371026003387	6.52022377845066	6.24891538421706	6.21372167049294	6.09887333303523	6.27519367298562	6.22722658963959	6.01291732512198	5.87621220024858	5.60351739011817	5.91792235219222	5.72365181371348	6.04641235620355	6.61470767583453	5.75790365110372	6.39377028410948	6.53143132252974	6.32355619443119	6.06232266243573	6.48385150066343	6.48606191429603	6.02321717994337	6.07988276024227	6.1847837273987	6.1806581821648	6.26976823358912	6.24373410000365	6.39111683410627	6.22530517805626	5.92309994050744
KLHL5	6.18266896575647	6.27381040739942	6.23646446438977	6.22555087259321	6.24988883209434	6.14582624857662	6.20568280578742	6.58745312973871	7.84849190826287	6.67276896898304	6.79723537373768	6.77840396598719	6.82146286869564	6.50968254632126	6.45603254144557	6.44654252968333	6.39151341364099	6.5902016264783	6.196671643269	6.53803346984884	6.87428201971411	6.55599057796565	6.73297281257327	6.23047885790878	6.49028239727813	6.30187790612664	7.45076771075904	6.09847130823019	6.11720857178945	5.98222226524076	5.93340247583329	6.38118359724371	6.06067708142066	6.71114044239279	6.02131291147954	6.69845005454679	6.71821990865867	6.62160044443847	6.94347908076381	6.65212648378434	6.75766873883999	6.83362686707196	6.67765909985801	6.70078198213268	7.08112580184987	6.49130471556724	7.07705666694198	7.09705040072153	6.15529736593537
LRRC7	8.25072529289629	8.26376418145997	8.50733548452897	8.37024818877531	8.56070979941012	8.50999942481205	8.30152113136329	8.81057970842605	10.5726812590343	9.60566557761455	9.24006684283387	9.05857892219642	9.03250150327174	8.86153215759602	8.69521762777779	8.74082682041541	8.70826128536106	8.86695392973626	9.01150352453403	8.74304776047414	9.08019792992306	8.47116620712334	8.91730467837897	9.20775213699061	7.36842475732796	9.27451484952703	7.17427590321631	9.23912941683776	9.29738949574004	9.48393779433931	9.40716934265219	9.33439225226203	8.63430826012352	6.21274000685031	7.14687049806099	6.02379589441098	6.56946097983747	9.0772415405623	8.20447714062312	8.79238356399012	9.2973401898162	8.97944675760723	9.15007556330665	8.97895637895777	9.11054426772914	8.61061544802508	6.0775328582375	6.77398544561335	6.95429542007295
MANEA	5.89709577205721	5.82540659467328	5.87881937318177	5.89477248123756	5.96885896832933	5.88784236672439	5.81898694928744	6.11054989842648	6.18402068111838	6.08322040559679	6.09519575622122	6.07612001138041	5.8478611647511	6.34065395228719	5.92108715578826	6.3496141617642	5.88680379005746	5.98806693890832	6.5734719014497	6.42946626854236	6.10565931194107	6.55553584240823	6.54164887836767	6.6624761804067	6.43699165531207	6.29849533342648	6.91425113696606	6.2350313920091	6.20234584315928	6.34772234117792	6.28660406337621	6.25263019412034	6.34548433450394	6.65774291169156	7.58844783781287	7.23499342819741	6.76977593843802	7.11879955357338	7.20768254878033	6.95754864829836	7.64592240524078	7.4242858098133	7.31879658255587	7.40721862494401	7.51514637120692	7.01849969492349	7.15769026073277	6.83798739399234	6.71232035106958
MAPK1	8.29925006586324	8.21155675327245	8.5455312966217	8.15088783621993	8.61614813405687	8.57650281155484	8.30940326272538	8.27150094338765	9.82168353649801	9.44167161940701	9.37847617059995	9.51222196710592	9.48748528183904	8.75167083124592	8.91347921709811	9.15644753377216	9.0483273306963	9.26142428762618	9.0618974604021	9.23823289355198	9.21482596968785	8.5871271038568	8.89520415816507	8.92112045966823	7.68014642605143	9.13293211558525	7.76835468919616	9.00282243331179	9.09672367499063	9.45093950596669	9.29547090722257	9.10160629020432	8.87748648869043	7.91140490454007	8.36885374233747	8.49036681101066	7.73894286599296	7.90826820508518	8.39292279171435	7.80302570239092	8.04175252462807	7.85852670815844	8.18562292183128	8.3615924666707	8.17167330733906	8.0857097615872	7.63450960843297	7.79138641621825	7.7180762057956
MAPK3	7.6280187583093	7.53326629346378	7.77378870771628	7.22841371318695	7.76515573315848	7.76791147588852	7.57413351888591	7.56182781808811	7.73278694639863	7.26596301724524	7.01306681337336	7.36210329784476	7.71022839687485	7.38762678118668	7.87261007042201	7.74154397670793	8.30755069207351	7.85068508383957	7.60646451530766	7.89548111585496	8.48186702199915	7.31063095867368	7.59919202099607	7.36438219419754	7.33262354789622	7.15298756189455	7.58600095699123	7.42544903898791	7.47308382223954	7.28986747561073	7.37723025556728	7.43245808534671	8.06488292173676	7.50348860361527	7.15395618013893	7.00844709627128	8.06743985847435	7.29445033906764	7.93870662742848	7.52841530022602	7.47990448867129	7.59217849057045	7.46048889015344	7.42297985662091	7.48627035218631	7.30349475163347	7.75817158287766	7.75798394368036	6.95902839463831
MECP2	8.50233074130132	8.5893631890326	8.54365536018828	8.75714400971452	8.56321271775704	8.60960137868253	8.66066527629713	9.13707650605079	9.51919522590308	8.73396054257424	8.88794340777988	8.99407302433466	9.09109474393826	8.54213517505135	8.62676051728391	8.66829068465454	9.24505024978438	9.07479319764323	8.68917792823509	8.9660342985714	8.99324530359011	9.3086521872459	8.99082045186288	9.43779970579346	8.82425605161285	8.81844461246616	9.48950804004301	9.15615513585483	9.16573990641298	9.08265179695839	9.02156609106668	9.4885181996487	9.16685118248528	8.79917271856246	9.20821711777706	9.40506134323481	9.25926991587291	8.76567093534067	9.22141329381866	9.22258387420898	8.70279526749667	8.93476265487199	8.76122072148469	8.73451750083801	8.84365109857139	8.70359437536946	9.09178876653844	9.4052506176679	8.06589958834154
NGF	2.74223180833372	2.7350806970295	2.73964510339175	2.79987530313866	2.60181797955062	2.73708631206051	2.78507583565691	2.79881937338947	3.21092305883281	3.20267952504525	3.56188326236727	3.3102962112421	3.48879076182477	3.09150230571314	2.87477240438674	3.5075921322787	3.02958144120757	3.58920649228031	2.72353815777442	3.24799674516193	3.45112071931457	3.31836860334944	2.94234320203355	3.39162737354452	3.40389328272763	3.16777054752729	3.05020251053354	3.11618418321846	2.7012380302034	3.34455293794484	2.94649436719456	2.89816941075236	3.18443515860384	3.53522839054365	3.55791010621064	3.29437992373957	3.04726476435606	3.53846853126851	3.59754114666956	3.3889397908312	3.00385722649527	3.20946103169156	3.14863257759869	3.68842367046404	3.60331434942561	3.5824031049565	3.26157642422202	3.37550369754022	3.77127347779643
NPY	11.4186976428364	10.9060322978261	11.2033403842262	10.3737091537383	11.8077370007325	11.4696122424654	11.0035096128383	11.1002430313753	8.36347807115615	10.1999502900694	8.64565007177676	9.75687404272561	12.5036243851639	11.0217123772672	11.7684489153732	11.6828305211779	12.2095980094749	11.780007406382	11.4890162574162	11.9060410785543	12.5411245751704	10.2208629483486	12.567999034605	12.9929988510469	9.96708804939812	12.4639800546517	6.52115168807409	12.9691122473136	12.7577947690795	12.907410391084	12.6071486117272	12.9257061820645	11.8993884565116	4.61402537151214	6.77744381276832	6.29170153030393	5.30446174190782	4.40263641688454	7.74247296575247	4.71399688160775	4.78122896104917	4.68564057417625	4.74653231317203	4.85144414963248	5.35455819147907	4.19764769101957	6.99115878418664	8.14235432086503	9.34719389369742
NPY2R	2.62551577128986	2.6272969804653	2.85483692633578	3.01717401937512	2.66071381534101	2.40819707880634	2.59470986066485	1.4165084315268	5.83451108962465	2.03515792600332	6.21821966208096	5.05888311414552	4.3147100012711	1.76979424566321	2.85814521234952	3.45309334923048	3.47657503542911	3.56079147415163	4.34634550015649	2.74854383293115	4.44081503226334	2.79406841984533	1.96952717898999	3.79330952304663	2.52251154033002	2.39760280486491	2.64160621871132	1.7402593718998	2.12059147873782	1.96594326614868	2.78718881250582	2.10323324330962	2.20673372369482	2.39408469439965	1.53023326112202	2.32743497059316	2.29032871872926	1.63129578931594	1.75579907772322	1.64772377790032	1.74045788096879	2.14046619099981	1.98128790853883	1.44071006058764	1.89677795505882	2.02129882459689	2.64488089250493	2.36723390272235	3.74955216504148
NR3C1	9.90153543967688	10.0299434075339	9.80796118226311	10.1918578107368	9.78131624807566	9.78777449198701	9.93757852671504	10.0127073605841	9.38038270214072	9.04240854026603	8.04765110469971	8.63408902016862	8.93838133418575	9.43251585723249	9.60656212309213	9.12090848283461	9.38833302790315	9.47297383565971	9.58769668660214	9.41063085701925	9.64249750087282	9.79231545591193	9.75219898902507	9.89454741194079	9.20508329324989	9.25064982595381	10.1776377143552	9.39013763043295	9.47625610196387	9.33755764936451	9.52191441474382	9.63737136671643	10.0944362275335	9.25001176827185	8.73769628666398	10.0098166677443	9.51547967192817	10.0453622403269	10.5180958062508	9.71806169957471	10.103809784338	10.1550307984863	9.87189414065665	9.91535800922244	9.84387652062058	9.89011367885286	10.027962351424	10.2064024471205	9.36721307984822
NTRK2	9.2665462289635	9.32992856810154	9.27021777800956	9.23375452086216	9.29880318635822	9.20026853844094	9.36485763445162	9.96319229298509	7.75553496706244	8.34362329649982	8.46813578659678	8.21354248834314	8.89079098174448	8.70629954335125	9.18309425463971	8.51903348137958	8.67950581743319	8.85491886705316	8.90666363617209	8.60271951311118	8.94530906687187	8.70160792783642	8.93966889750979	8.76392864441766	8.363635830307	8.1811912757704	8.45530689245513	8.26553729721256	8.40897875362192	8.04884704154556	8.501510866237	8.46786377376757	9.06873404067884	7.57686458941746	7.48430139894518	8.82310062505971	8.60367084601055	8.81489347128075	8.94163414500082	8.80024273051978	9.00731000942506	8.56489304969109	8.99556688111232	8.99312742052614	8.97005187238786	8.83454098484614	8.56441008698518	8.41348619093592	8.234094913931
OPRK1	3.96655511357078	3.65972438410483	3.96232340945073	3.36617766859609	4.60658483598125	4.44135150517803	3.786473529632	2.86380570836007	4.64419894263475	2.8765003585133	2.45337639817931	3.51896744357993	3.40022972110999	3.35351190918498	4.17099867252608	5.25169851158552	5.31789907445557	5.11998083848466	3.60778904615747	5.42854994315875	3.38736753904697	3.90344403940085	4.04788006290166	3.89393946711524	4.043047569369	5.20363266127765	2.43459566610098	3.77944591210607	4.62823587126529	4.69851697244056	5.45244491184374	3.5792209157446	6.11853905191211	3.04962588728076	2.71903030439217	2.94595763269267	2.95649268021966	4.31461246526592	3.78715439901313	3.20358510455881	4.72851256963642	4.32628686310884	5.26175867014305	5.11630415757354	4.46723740805669	5.43843206416198	2.7237031421961	3.49993840419266	3.58352488936149
OPRM1	3.0905677086802	2.41869699961372	2.95105271954352	1.80502715510361	3.42464096407012	2.77896005173298	2.8214723858616	1.60143807106784	1.7048774253504	1.73758751076354	1.94541713194483	2.70519541246445	2.62238110246318	1.9777954135365	2.53400638787504	4.21012932442179	4.07679098594452	4.13448090112312	4.10596680051286	3.85533433233303	4.0695589230717	4.89545778644286	4.14773127807785	4.0274492170181	4.71000356356378	3.84278900179281	1.96186850107393	2.14082785733249	2.85925225320369	2.22602604881505	4.81861128266691	2.16677773215367	2.11064836798509	5.09610819970985	6.77895393004916	2.52029640604182	2.33529690045599	5.84103067413919	4.57598425033408	1.85785224560476	5.62900430687515	4.23575269961624	6.07463469920553	5.71706698189925	4.60977493036959	6.39483631110218	5.00813849627356	3.85711112896627	4.78521562017379
PDYN	2.37471539333966	2.31868207537735	3.58704238682262	2.66719952417697	3.38753211358591	3.64797259164965	2.95163528132017	2.30556990500849	9.07729110754396	3.07235601993515	5.7995120721201	4.05617933592079	4.05580363432412	4.8137438524536	5.62899867030141	7.1473132406673	3.1954153495718	6.51278288371517	4.00224354335034	7.93396491510387	5.41103724900733	2.75886611195827	6.15663991100374	6.69447106954444	1.87540656873266	8.35960474952803	1.67861246673882	7.1618444592836	7.11293631704095	7.54914395594504	8.78915742584348	6.26316080263679	2.06079920906818	1.57477589983795	1.56055347754031	1.79952522417545	3.70125964639664	1.61525400934524	1.78823519674396	1.54078854351122	1.38217187412405	1.49618531533318	1.67213926585174	1.48236178422415	1.65174668544211	1.62469602733879	1.5480295754979	1.84400770523063	4.9455664236899
POMC	4.4989936872147	4.45421187607681	4.42673093818154	4.45125350298533	4.58483878434435	4.34709337750579	4.56581668611329	2.98069575389225	5.01670431786317	5.11296206691958	5.43393579663746	5.4712097992787	5.73994160566944	5.25049640888542	4.61356812655415	5.1204378941792	5.34927977588647	5.38015586333742	5.27804539537485	5.59921678842362	5.23243857289884	4.90358458079368	5.30692283144068	4.79006880125917	4.74555121872573	4.6281707515595	5.02025511431518	4.88374180746501	4.65357548209191	5.2617943264714	4.75571772301778	4.72726317804584	5.160236571008	4.78066268794956	4.5956138710089	5.80036800678445	5.84171000272036	5.36021413280703	5.6935885180647	5.87261132001883	5.38964832917403	5.6334934890903	5.26169628465495	5.14136691944153	5.07567876894049	5.50001913465901	5.54432687544257	5.51428988933076	5.18937380605342
PRL	1.31272197792036	1.3606720054411	1.37360667148047	1.62214302603322	1.2996029627641	1.33673350627036	1.30605817789507	1.1509471078976	1.24137893870486	1.34778877775958	1.32374212465524	1.38552452129448	1.36913116117491	1.35046657664068	1.8376318861221	1.36946716231654	1.63527732592261	2.19220597675342	1.41608046276986	2.01143222379192	3.34376814993871	1.84525920945624	2.33113378956807	1.45574468024815	3.29081631120005	2.4776910468553	1.70227360119107	1.87212980588115	1.63144606789306	1.4344955207885	1.64926786004044	2.45491457096464	1.41044568509697	3.99199650808724	5.72454383270664	1.95031304021773	2.90045660803192	7.8436490754455	5.9023861207599	5.72887632062942	7.63622390457935	6.64628521125163	7.45008230337771	7.1768159962702	6.99063654869679	6.85767403454465	3.60389038423993	3.77036813598232	3.11171984487416
PRMT6	7.36396522124328	7.27890290818123	7.35768402981155	7.21148693009575	7.50352020664404	7.33733815643658	7.24879784069825	7.71307459877318	7.39333369585299	7.34305625964522	7.52800481921977	7.46607677214396	7.47580757960133	7.59512363630854	7.53001867969421	7.66480169501127	7.26739754355568	7.31699408331649	7.87482391334453	7.6818893792214	7.58061128766317	7.92122086875362	8.02196302755869	7.80344438972865	7.59051896887931	7.53665210701179	7.53521222792688	7.30815799645976	7.27833876831603	7.26492082544952	7.31321471192278	7.21864963621871	8.0398469375982	7.77906948650273	7.98840959989228	7.29093115257643	8.09248735971308	7.96190855828681	8.42831359781844	7.9706678191269	8.34614001655109	8.22786167025072	8.311181645319	8.44504416285255	8.2823990815828	8.26957376555172	8.13254875088858	8.35751576652291	8.17633477274945
RPS6KA5	6.09770689130517	6.04133414375106	6.03578120572925	6.04811135846141	6.13454213703284	6.04278559524694	5.99303310110747	6.53629846922985	7.05711081238955	6.23709821578018	5.09434043395202	5.674750014444	5.47258413009199	5.86353471222474	5.92806755832668	6.24670372792971	5.91592484578624	5.94487492018077	6.52517935118882	6.56328287239905	6.61009670335631	7.23846443395331	6.86274806215359	7.26715152348711	5.92770748971926	7.25754385405537	6.74298419165928	8.10502729607194	7.91262119839462	8.00212784647353	7.4118766038111	8.04858943748867	6.66384568078901	6.33419535202634	6.24407591810687	7.39689198313313	6.54902249222147	6.64060874905089	6.35009964028323	5.84153926987972	6.57865399502928	6.63696542234755	6.6742424847115	6.46782824946168	6.38447344412155	6.66238417574444	6.94445030236913	6.98714037059653	6.17572158769887
SCARB1	11.4721504935787	11.5000189393305	11.5328823726958	11.6227844145577	11.4854736258173	11.4958298039243	11.5111381702076	12.0159189623547	12.3692280974736	12.1337126513538	11.9395392368494	11.9739302312956	12.1422315435196	11.7003172795104	11.5016792928651	11.2609223694818	11.8604471382511	11.671332239777	11.5941708202398	11.5882994324245	11.7793985806485	11.4927191618434	11.9392040398093	12.0278188254469	11.4310443491374	11.8556855537517	11.9198133635191	13.4021787854033	13.0364628448198	13.1009551370511	12.0148146215529	13.444434689036	11.7616048948723	11.1152928383915	10.6705061211096	10.7779813207032	11.7993256261558	11.5055840920153	11.9662050209591	11.7793497221989	11.596646742676	11.8580879775544	11.3760989490296	11.1476180676361	11.4110401431921	11.3399057188858	12.0150538257748	12.1535011932878	10.7241342624785
SIGMAR1	8.89682753400235	8.94687259414274	8.94327528332555	8.93229337675624	8.89971209772973	8.86997389233139	8.9704017318274	9.02902537132946	9.24504902627971	8.54201846584242	8.81409597998241	8.91880387207689	8.74074358768309	8.63365151157969	8.89893608735891	8.7225779039651	8.7671360762752	8.51098904610718	8.98049308661156	8.69227728183153	8.78025123912054	8.61498643055742	8.59386183372063	8.98143775107138	8.90131226560654	8.60197608559729	9.52479172027977	9.09613949734707	8.97823997334255	8.63773561892274	8.73499050492995	8.91677176018086	8.88967555352981	8.62535860765301	7.75640954431852	8.52744303403977	8.82901115415735	8.61069996353623	8.72101236868715	8.94030494831864	8.610910725148	8.92004635533954	8.6315869246036	8.6850983570408	8.78819447962339	8.86542497484184	8.79895602395377	8.91259104485029	8.83915263252354
SLC1A2	13.1055575391158	13.1003639855806	13.2929612588254	12.8918143208401	13.353892009104	13.346534176075	13.3057530589831	15.4643904147482	13.0723042551578	13.2856874439107	12.4032723168564	13.09502032266	13.6035019575752	12.8870447407107	13.6798930099982	14.0267605259596	14.1875557112129	14.2656893857781	13.8686462528997	13.7709971356854	14.0629633507717	13.7240476234989	13.715680541498	13.7932023579627	11.6877647798593	13.4086001372124	13.2884434132035	13.9776373335351	14.3961822749667	13.8972423273364	14.1922773067344	14.314303131701	12.6751321645281	12.7115229298514	10.9170603245266	12.1825514932654	11.95974329836	12.3185246105581	12.9693731052826	12.4605737140673	12.0431826661351	11.8789382949533	12.1528088986222	12.0417450102825	12.1832771015335	11.9413505961978	11.5055734189141	12.1359231335251	12.9208564973236
SLC6A3	6.16160323373274	6.19637383102289	6.17915591516904	6.16157423382757	6.20568022672259	6.0651983071135	6.31228563826438	6.27443635946999	5.97487582959762	6.19050362771986	5.96959205319276	6.17272656231112	6.17389727230388	6.10569528994561	6.1626428813022	6.04494150642669	6.28699576383214	6.32259709343673	6.29922484123803	6.02827566841141	6.16745755764587	6.36480075546013	6.51997621152925	6.1494680339454	6.1520596876814	5.99362615495029	6.87285662525779	6.18644371997763	6.17933759614677	6.1991041061471	6.0512818392133	6.17734828565536	6.36822711485628	5.92211993081425	5.78965570240399	6.76445288382008	7.24720755176635	6.29809198618948	6.52531078232774	6.49367442908224	6.68792046589459	6.8127184478629	6.42042074605578	6.24024251153035	6.41075409613835	6.57208898803628	7.16203445399163	7.23043170647453	6.82397104706852
SMAD3	4.85717630754728	4.86592633489439	4.98433204523345	4.82533846833235	4.93138438982542	5.05520249366611	5.00431916897458	5.02128248587217	7.03756424281936	4.6287828261549	2.96784359272783	3.41182712106568	4.16499401545168	4.82550899984357	5.16028488900865	4.96040897515753	5.43559637907866	5.39216296128634	4.43396288202846	5.51537662074326	5.88438119127387	4.03020672314284	5.20948114659206	5.15995435494358	3.96084912407457	5.35425075130128	4.38921710912709	5.85689123867974	5.69689625998841	6.19471204143593	5.35510883153133	6.05089695056421	5.36612880900602	4.01096193031438	4.11788677062819	4.43126542225422	3.51772102273627	4.41452875758318	3.90475260841021	4.31067340878188	4.4382597513845	4.16395971760686	4.33357142200961	3.6822886340025	4.35968150676719	4.08881840442463	3.59672547825788	3.70132896344977	2.42130557837201
SMARCA4	12.0030629533086	11.9889706355473	11.9968278793289	11.8930303180319	11.9823389587158	11.9694466272134	11.9307157074729	11.9196458611415	12.1213452852261	12.5649997156788	11.6848931732857	12.0331945503682	12.7466655389681	11.9111555568038	12.0408613440068	12.0268963576425	12.3759806393489	12.2947828885586	11.9464967836226	11.7681429349662	12.41788365883	12.4539926350908	12.1254706872865	12.430281636326	11.4773773443428	11.7579173375771	12.0360797918132	11.8284062049436	12.0338770043577	11.5159214359833	11.9277218466291	12.1720126106088	12.4447638752108	11.8261619937768	11.5567377395938	11.5859638956529	12.4784240567916	11.7834506461029	12.5590794906094	12.4713233157332	11.6501088695319	12.0871534997224	11.611614547366	11.8303043071497	11.9088213674866	11.5949929061093	12.0606854127781	12.5868787511271	11.2916489355401
SNCA	12.1430313348831	12.021880802277	12.2194654267448	11.839906754561	12.3802277126423	12.2575544696022	12.1516762737686	11.9759233447201	11.2758752274169	11.1255525448155	12.0971818639668	12.0423630784655	11.4176143007542	11.2537376497269	12.1069667881372	11.5734184130113	11.4456674927071	11.418602008144	11.5282830474435	11.2630288131583	11.8382730929151	10.5037391429712	11.0564845124964	10.6560404760224	11.4594734381998	11.514887249669	10.1610284030049	10.9130105322414	10.7907540518	10.8412550490049	10.628197192864	10.8165866370925	12.5920296888972	11.5227114525006	12.16060261817	9.25250499024903	10.6235778261325	8.84753227647817	9.81887569908865	9.20257748628014	8.83884062350151	9.59828957328848	10.0775041909523	11.2790224910945	9.18590432408214	11.3609450208696	10.7685823721402	11.0485015460123	9.42342103963373
SYT13	5.78548790167822	5.65037119752161	5.75822418986297	5.64279367854652	5.9041836351179	5.71750278772796	5.77053281034689	5.05581737994317	6.26533137376236	3.50733871305757	5.27931636684466	6.06099816050042	5.88232602339573	4.70960495012742	5.59301947649789	4.99633740289141	4.98245741957266	5.30577066765653	4.31573858739291	4.90487196408309	5.96788012380812	3.92727395647072	4.45715477664159	4.52238811340305	5.32801599053607	4.19953628337219	4.13229121828334	2.73038700049959	2.81420080561176	2.46307239452826	3.47322276365999	2.76772176166077	5.76277974991988	4.17185064456081	4.21113433026676	2.29571890396625	5.31546107405254	5.11328147093597	5.45482223908115	5.84118046252347	5.27236632917461	5.30452118036822	5.26774653037658	5.40977065165598	5.54516635233507	5.26439443616267	4.85211480839261	4.72723471242022	4.65375992862534
TACR3	2.28887873459738	2.00834290397511	2.11567413451501	1.95467632060264	2.38975753107144	2.31884159943489	2.08310194886961	1.1139087429755	1.62010861386002	1.72801169912389	1.7423560935868	1.63405222643637	1.80992833175973	2.4843142276352	2.12253891970262	7.71417487106536	4.16885917866884	2.9919358002198	4.70590792487032	5.15435592742689	2.45116492314049	3.08934203857212	3.79295238072273	4.54775273540592	3.03109490931042	4.31978032398523	3.37758658973669	1.99564795353929	2.04298992200104	1.92539723465425	2.70693938054153	2.26200463403511	2.7554210902333	3.58800961671463	3.89594830206482	2.59233238046492	3.10116793713269	2.15838993857001	2.55798152361678	1.97909231564265	2.27190190239862	2.59830050354581	2.37210252626166	2.21165983422342	2.65076477683223	2.25560568216905	3.82305395867671	4.1334661370812	4.91125299689942
TYK2	8.45588897581223	8.53330487653582	8.54349679343576	8.62765724984165	8.5310662054155	8.58000120831897	8.44242153517721	9.22483728405344	9.3940466948103	8.08178534035449	8.06212546513735	8.31254388954261	8.4946690362836	8.19044093160577	8.46217542979109	8.08607481170725	8.63991992937281	8.35816006570805	8.41182980301822	8.42851763938006	8.6935028507388	8.54415516266142	8.49698113646499	9.01551649717393	8.24113284736875	8.59024485299967	9.16400095212861	8.63388001245492	8.63107917847335	8.5122746708727	8.36391622828498	8.76902989501579	8.87903625091064	8.38409584410307	8.24056927130317	8.50349050177941	8.9434405896479	8.43143772918936	8.79101307985353	8.61874591068822	8.66442099538197	8.80842043806102	8.41151044724959	8.35490791434758	8.47759307778527	8.27743019118753	9.136751976065	9.22501839003411	7.83286874534363
[truncated: 55 more columns]
