# Supplementary material for: A comparison of anatomic and cellular transcriptome structures across 40 human brain diseases
Source: PLoS Biol. 2023 Apr 20;21(4):e3002058. doi: 10.1371/journal.pbio.3002058 (PMC10118126; doi:10.1371/journal.pbio.3002058)
Supplement: S1 Data — (ZIP) [file pbio.3002058.s009.zip › Input/HBA_disease_region_matrices/amyotrophic_lateral sclerosis.csv]

	FL	PL	TL	OL	SIG	LIG	CgGp	CgGr	DG	CA1	CA2	CA3	CA4	S	PHG	ATZ	BLA	BMA	CeA	COMA	LA	SptN	SI	BST	DB	OlfT	GP	BCd	HCd	TCd	Acb	Pu	Cl	Hl	Hm	Pa	Sb	DTA	ILc	LGd	DTLd	DTLv	DTM	DTP	MG	ILr	R	ZI	AHA
ANG	2.88828501333772	2.80008674316638	2.81074742031719	2.80716339884267	2.79348498905602	2.92722235963377	2.98343611507503	2.61221787463967	3.48447717559733	2.98009713463907	3.31089859727593	3.47849597881776	3.28217065402972	2.96174977864023	2.99361586498733	3.33848808490413	3.11010547585473	3.47928120472555	3.33366152370823	3.12206021956695	3.36965372292777	3.32400961872247	3.18135210357225	3.33772181894628	2.94900743741702	3.06392669069184	3.39713662486086	3.17321393187912	3.10620794288914	3.16011917968858	3.09940858254925	3.12434156709133	3.26543873481371	3.81265854965325	4.35354111865293	4.82265009935918	3.6162326434291	3.39173037714403	3.7591707783401	3.15540189316275	3.21406220087571	3.46498383677046	3.1350983726995	3.12900201445681	3.02198054866904	3.10796866775553	4.0120038516487	4.20524779655908	3.80173220291658
ANXA11	9.90718332870723	9.83980303320031	10.0189091400699	9.80871233815429	10.057621453657	10.0241976035088	9.8799039282311	9.82945207599443	11.3237005182999	9.88055821369853	9.42007476548265	9.29799901688372	9.16595407310378	9.6492259316754	9.99220497673248	9.26252484652349	10.1387101207076	9.84858608701646	8.12832869346895	9.46504658387057	10.5372993373546	8.22902740453429	9.07155608704589	9.01980005170508	7.90346493569482	9.43531086230316	8.50937443829465	9.94170967397785	9.76518381143312	9.85791526168293	9.55442687282879	9.80976078279736	10.1714803820083	7.98053609387751	8.29632802164896	9.87086258520572	8.57807369958253	8.31883509405601	7.92385516178998	8.91336189083732	8.51282230584983	8.39349775628097	7.87464596656205	8.40204240595298	7.82478634005199	8.09997903607812	8.02328443983843	8.00513384275301	7.26149256245957
ATXN2	10.6082160109825	10.6710559681016	10.625330948112	10.7617635071802	10.6399898801495	10.6296762480443	10.6221827454029	11.0122594113748	11.0397041643868	10.5192515918934	10.7654387336577	11.1088325912394	11.2808951137401	10.715004038185	10.6370872465065	10.5757346590644	11.1242185515475	10.9020727184897	10.8630961672082	10.8628569899159	11.0537868909916	11.1595601117263	10.9228934217671	11.2025652200473	10.7729340093837	10.6265131650766	11.1114414645559	10.5862449976604	10.581560422724	10.611479825536	10.4746302885225	10.7756098656063	11.3556047619903	10.9878925334187	10.9090504874494	11.1995078100937	11.4420735255891	10.922535010097	11.2354933072197	11.5454454675347	10.9991415097878	11.255670688659	10.8868075339404	10.7570277837802	10.938357611104	10.7305352691935	11.3919163518454	11.5937256346551	10.3679307523135
C21ORF2	5.52010040939666	5.54205145998458	5.49595281452047	5.57680055059121	5.56380194450838	5.47371827513243	5.4213344324077	5.78462659535844	5.79137130019688	4.54621942295171	4.96125440379443	4.74939523332328	4.66282324486347	5.07575277926648	5.32663904016167	4.21461728782588	4.30082124216027	4.1237149329652	4.74645623597088	4.76778215866981	5.15111818936557	4.8393836932168	5.00202170422613	5.38924102956934	5.19685128149466	5.64279824217901	5.8716794860267	5.27530500180069	5.32947803245527	4.77549986974505	5.36126710615047	5.28590452559037	4.92327854661055	4.69998897192404	4.84991615669957	4.82595641295155	5.87936179565398	5.04513413747089	5.31663617066925	5.38392906502339	5.34669651662612	5.41889391242716	4.90754202574031	4.74983523246727	5.21030071820704	5.02259640726493	5.79639499639726	5.62273706454491	4.15821277458805
C9ORF72	6.30208820419161	6.44984045295824	6.23798140129663	6.55937341270088	6.20880968061887	6.16177428591519	6.37763832428493	6.32837683217964	6.19273649843946	5.84990022904754	5.81886890577985	6.10613443292782	6.23868296158406	6.34809491881244	6.20174672570841	6.18211154126847	6.02917330572768	6.20401741985313	6.38517599529191	6.15442864118856	6.1355400238312	6.65659697835008	6.59719856977159	6.38255373029362	6.66803324472383	6.2928262710829	6.81374824595844	5.82553667877549	5.90187940480762	5.82776429612352	5.98036917608587	6.00298458779595	6.20470607884854	6.47083339737955	6.77185708479051	7.98828712044612	7.40794149207763	6.47843105185544	6.77938457990967	7.04056706880491	6.5736910993468	6.79810895756783	6.58959413944236	6.64937252914536	6.86738903861406	6.38212187002855	6.99979773984845	7.11176854902794	6.79565787514559
CAMK1G	8.87914168738503	8.80230209517081	8.73997149694514	8.42888999727748	8.91417688348598	8.73570388114291	8.88852398058953	8.59195203151558	3.90912922978703	9.82267265927551	9.47101949152395	9.78389615399307	9.61302510079442	9.01049975708015	8.41042518933052	8.8356871180211	9.04088717577816	8.45508913218695	9.76834791399442	8.27112714539799	8.43570015743145	7.88239151721734	9.25480399939879	9.48751647402668	8.3130549707889	8.6059125375861	5.56441089880852	8.91527250668208	8.84811048288667	9.04154323343917	9.00420183747006	8.91541499442475	8.71016049772992	5.49003465007803	5.67948088283636	4.294929732518	7.82534214836239	5.37557025915282	5.66873760529603	7.21326881038028	5.33269356346376	5.50464938964803	6.09407168926476	6.54400570301697	5.9196082486164	6.655994456872	6.41172705967617	7.20411033964482	7.57933781233636
CCNF	4.49678378838666	4.44736152881951	4.56056269652375	4.41572588511973	4.59483947325489	4.42879628159886	4.39307633116736	4.52122444385023	4.74611708216029	4.56006755760393	5.25460470882505	5.52357546412756	5.17971186323411	4.60269206086872	4.59964667862646	4.37314664921206	4.32091152444887	4.79837482347599	4.52785603803148	4.5802237333745	4.67688632489733	3.83567475109032	3.66316501932267	4.32644948347199	3.73208690327597	4.16294438990483	3.11188465385332	3.62254765299839	3.53939804417447	3.72025679697045	3.88276371801437	3.32032096132653	4.20100315292348	4.07096473992637	3.71149747216632	3.33051804280319	4.50155964741772	4.73103636604835	4.82034747300072	4.56098047532321	4.92695962337132	4.68574636192931	4.82519322482419	5.24276192346209	4.98364532570923	4.74660830400094	4.00648336836485	4.34570740489144	4.8044123788265
CHCHD10	11.0659462975472	11.1475840691405	11.0247392135265	11.1229827306076	10.9732364471249	11.010090570043	11.0454428127197	11.0090667442608	10.5183576845387	11.071815368993	10.8917981837011	10.8760592957338	10.771514983463	11.3984684541566	10.8948736614791	10.6844000657862	10.6972549409242	10.4188847976617	10.98169993845	10.680608879331	10.8854167258201	10.9475630906827	11.2480783799256	11.2797683852392	10.918633562409	11.1885698106635	11.2355103331552	11.4441573547557	11.2944632663245	11.3025090437604	11.1371226461368	11.3127392253686	10.8681850389213	10.7793643149296	9.99691479669802	10.5250462788468	11.7405547860953	11.3307860412275	11.6445056154655	11.5212866340563	11.7016775628554	11.7235173753255	11.4341742035388	11.488072315182	11.675455413662	11.2220311391617	11.0467480012257	11.3008273364695	10.7244625831577
CHMP2B	7.48925540691975	7.48585221138864	7.47508263067089	7.35067836608627	7.49039586915784	7.40717213436291	7.45964626722526	7.18095115187405	6.87481819597455	7.35230804707776	7.17199385488555	7.07641894508815	7.04155516044538	7.47233818216309	7.50002295298193	7.14215179649268	7.10408353044245	7.06749787877559	7.20424237853115	7.13141144979731	7.45102137374907	7.18162680379027	7.46840478977621	7.21714675268842	7.30484400647652	6.92852856825608	8.42696558367109	7.37028156131833	7.47685145407157	6.95413887888257	7.21745161727955	7.42433026390088	7.48240514651368	7.24815605748138	7.16166591138713	7.56938656568092	8.32865046116918	7.28461771424024	7.8089506824047	7.57176775568933	7.56141145639399	7.88211138422602	7.39011082871699	7.44468272176658	7.60626936495118	7.4653911289337	8.45530063270983	8.00531762410616	7.53482025871129
DAO	2.34921962658561	2.33528932529157	1.94612682957923	2.45233730760347	1.74811830425551	1.99200022075573	2.41046958005558	2.79165295485323	1.97959336153263	1.66413551474219	1.47535633117499	1.80620186435837	3.40248747052593	1.63139837788396	2.07374538849352	2.02528104796721	2.01909945522215	1.90801011765855	1.60699947332604	2.35994666856648	1.92399326970234	3.46489656536645	2.43106347369072	2.75101594829588	4.75916561829851	1.53133334711376	8.30528621748595	2.37132837126023	2.32670862615802	1.7036812003752	1.93960299428649	2.57532069444774	2.0219295010052	6.7654620975658	7.81818947051576	9.03380827214315	6.94846875285875	4.77327100313128	5.86454825822217	4.01353974561456	5.01308070300154	5.32491131582425	5.02451270849716	4.96397962753807	4.43621771796693	5.26451529638139	7.38991727083616	7.45848486485218	5.34625939171635
DBR1	5.7852419753444	5.79839033012328	5.8092580070868	5.86669930088904	5.96330078584109	5.80539403847088	5.78003145934415	6.2250040773979	6.24452197415305	5.61935055101156	5.37464592376018	5.25103790573869	5.80661105549576	5.77538868886876	5.70391514059903	5.87128498502272	5.80391968869186	5.82226388959679	6.17084848205141	5.50643842901938	5.92912117660855	6.29790663220869	6.43582322167467	6.41295444404738	5.7170204365214	5.72700666556309	6.78970503315323	5.99808531159477	6.05876558309802	5.76356138106628	6.05207526196819	6.21550984164086	6.70688767290411	5.42672541539569	5.55812803783959	6.02920543994087	6.39408995240099	5.6923993415954	6.47621130707991	5.65977696190897	5.87201510940147	5.943966841793	5.76141285589666	5.75171401210463	5.81264082927299	5.61181491874152	6.67425236374268	6.78966328143196	6.02642282157679
DCTN1	13.3726768572756	13.3841556061447	13.3769023214258	13.3793854822924	13.3765752950573	13.3653319730632	13.4019001126525	13.5393773261027	13.7680437253316	12.955273610447	13.2830313461969	13.3600403870294	13.269813190652	13.1151920975947	13.343006414347	12.5567047526947	13.0840986914988	12.8164621758399	12.6198182271962	12.658820786292	13.0742121550575	12.5066589164604	12.8772905336975	12.8920975414692	12.596689380889	12.553987278752	13.3903648237361	13.167953546757	13.2916205070759	13.015465423156	12.9185162421016	13.3123364891092	13.3405077273425	12.4453182813983	12.1417992087456	11.8382630709017	13.3824232980822	13.2152180585026	13.3443320040097	13.7062404537429	13.5354722813338	13.652523374012	13.2591882176853	13.2133655889868	13.401956758686	13.2532792209981	13.2526539009987	13.3183365125248	11.8362874050889
DPP6	11.4154090337277	11.4786079796038	11.5310357203662	11.4869702297678	11.4659891552478	11.466513307502	11.453588371812	11.6650819139596	12.901849825958	12.5074563380748	12.5574498029741	12.9076834700381	12.8584335828411	11.9949350178011	11.3814540479218	11.7632169015793	12.0008246951704	11.8197645463544	11.4464480717869	11.720574433379	11.6024800251331	11.4022771039862	11.501199904519	11.86504238164	11.1930911601384	11.6039630125422	11.0426074383847	12.2389245336969	12.1452429085874	12.2831331209765	11.5677647900369	12.2731379273769	10.6640671905211	11.8325670150906	11.1795180455905	11.9187996727347	10.9593393770282	12.2352651552362	12.777141602507	12.6296063906161	12.3556929991486	12.3901452447407	12.1173508883621	11.7607658684826	12.2050991353347	11.8617572248989	10.9581560619361	11.8481741834196	11.0045031605197
EPHA4	9.68668236546118	9.7791568193621	9.81675587932545	9.82077280088794	9.84607325289217	9.69405422629317	9.71893310146159	9.7816960341478	10.4804815842091	10.470926418634	11.0516937739566	11.4538275507653	11.3466060287945	9.74523500232031	9.6709565264055	7.88189546282823	8.71390816909073	8.56880845566351	9.17248868852759	7.52965907497827	9.75210970794296	8.27260093817391	7.96937031522456	8.32082029088522	7.10796543594254	8.42535290739892	7.49009499008764	8.74199064886991	8.5197643520885	8.75135239616381	8.30325997474395	8.01777040614092	10.2641345109294	6.20661264865912	5.28253658348053	6.74694016692219	8.72596011262199	9.5484854362051	9.97326017480859	9.58663095337669	9.96751320228569	9.65949195439543	9.49510412908363	9.18690133095688	9.31228376793988	9.34335852331147	6.70565465294364	7.51606016875905	7.12226416122545
ERBB4	8.34670236680961	8.38246283823953	8.39150288573882	8.24204950700668	8.3841125404419	8.37746965474837	8.39978225268613	8.84386750906948	6.54449773453968	7.67359075093866	6.89996810297533	6.97182560611509	7.70446878264548	8.10583215327308	8.54895659097066	8.84197078015673	8.48768222505573	8.89683798395677	8.47241393343132	8.87117048111347	8.67267325988934	8.83292093504384	8.63298921680299	9.12151990094584	8.07463403530406	9.20647496381652	8.52322381984475	8.82450601726617	8.8240203611326	8.84297298322246	8.88007796480259	8.92046938409497	8.12769223496939	7.69816029373357	7.81913632043482	8.80052866408553	8.3128256336676	6.95303219643411	7.62145872408057	6.91483743976637	7.00279306531464	7.10565167124467	7.15894342818866	6.90334237286413	7.07503725122486	6.59491912272079	8.58456761625454	8.29642900090808	8.63228289240429
FIG4	7.48081470679662	7.43903387491926	7.47168743048457	7.2928977952451	7.56538673956694	7.29962578568762	7.36490880793195	7.43328810108224	7.18552326552554	6.95715157525327	6.93182838107414	6.78477509797985	6.56631982626281	7.26351550201723	7.54330757933752	7.05525547056716	6.7145743744764	6.79308457300402	6.89978636561332	7.07623018037334	7.0929510520261	7.01820349408032	7.88256888289903	6.62032980548645	7.35120318501035	7.11990964975722	7.21622959829357	7.36530470413575	7.70247612951845	7.06988448624493	7.75861339117385	7.44430208089847	7.70659365782585	6.75426884430437	6.89562557163316	6.38827714412801	8.17974316870219	7.06846135956471	7.75508621262657	7.29861597584576	7.40796765465705	7.42841462047044	7.32140072763825	7.43774587755877	7.62961525111642	7.3260390006212	7.25540970663005	6.99682291512432	7.08154451483163
FUS	9.33097773498288	9.43891916368011	9.41658973222476	9.44142427121759	9.39369297723176	9.42644040096125	9.33569219737731	9.66703777049683	10.0008241535612	9.52679597154252	9.15175890545975	9.21642332014008	9.36531067294689	9.17312303540817	9.47374329653483	9.27461602735259	9.43624437945214	9.37381216263193	9.00085007414111	9.25991146615351	9.44814664985227	9.62035580737189	9.69981031996832	9.30219410698597	9.0653780056143	9.23550266629144	10.0161360215523	9.40586340866512	9.55089727645659	9.28127854524986	9.52606725479469	9.65977845455007	9.48825733038971	9.41924211013398	9.39798531075848	8.98365937052583	9.45909927305041	9.28450287424698	9.50747358338732	9.44781201470591	9.3558406074732	9.57378732033016	9.31919350336588	9.19574093560221	9.76500696300504	8.98359710051671	9.90711175030064	9.8422604075677	8.84956906364552
GFAP	8.59318233481501	8.47861006597167	8.4219375651151	8.1994665446212	8.70994627166383	8.8491104385904	8.4298346562213	9.33898096879293	8.17563400872877	7.54452354762677	7.4772965117222	8.33182338735117	10.4175188430034	7.19182834694511	9.19370614219203	8.54267451736469	8.79456864530216	9.20489291958604	8.90288150027109	10.3054227246572	8.42122513917796	10.6748737529816	10.2867968320501	10.3209566413911	10.9896687259575	9.13653537532283	11.7030973081352	9.02975600998644	8.96579208302611	8.34232335234413	8.54399315679638	8.77077830482971	8.77000873788332	11.5445851504923	11.5205141481193	12.4370339720894	9.88923248423336	9.50254139006614	10.5188099725116	9.92127240382035	9.50491465565513	9.60200583657528	9.98186032058504	10.0568028990651	9.83822619954148	9.86407637564412	10.2988929103189	10.8637276628092	10.3374574467904
GLE1	3.93270726010152	4.03699826955327	4.02977218942276	4.06628183383188	3.95147630544152	4.05021457934438	3.92854133496549	3.52995795023921	4.38920607374772	3.44766885255553	3.47074263971672	3.61960309252411	3.40878537597273	3.42025697316195	3.98380601650818	2.9356102269289	3.25283308054169	3.42022333525124	3.08756737988705	3.33807619027723	3.19094720392864	3.41170928179299	3.4892221512824	3.36356503502506	2.47365912823873	3.47336771381612	3.65000628356921	3.63918673072266	3.88586003484939	3.27914806108574	3.81360412806343	3.70206945231259	3.17412680546143	3.34724266659087	3.37074970671994	2.97782664548128	3.24827303420448	3.20716466280618	3.24833644768523	3.28372508916736	3.20122030361953	3.49974430367351	2.95006078303071	3.16376972359811	3.31118029167707	3.08773902248538	3.50374740901698	3.9177058018986	2.61577077366531
GSR	7.65676620312293	7.70255687593429	7.71185731584734	7.7358688868167	7.6497302032323	7.69817301516043	7.74912114935638	7.67186125400428	8.6853806235834	8.3576180723913	8.55561211105968	8.53858211917836	8.47274742620747	8.1897382768435	7.85137527169343	7.79080128799396	8.2327742546946	8.0854005246308	8.28616759935996	8.05147078385021	8.1810229891783	8.00682520471873	8.12842445284637	8.11293655362296	7.86387392443668	7.82960992532769	8.00167866793385	7.84123637266673	7.74116479079518	7.82934906120982	7.80958559503984	7.98837558279781	8.06416947075948	7.64727766958644	7.33957175683552	7.86857730754692	8.44422336379398	8.69280961090615	8.3286080902514	9.20840120284686	8.94056095501311	9.02402606193209	8.75426415231624	8.71496206252881	8.94256600457016	8.61583257601956	8.05799957231224	8.19059705424422	7.45585067387166
GSTP1	12.9029017574895	12.8987561459546	12.9112980476901	12.8716330309276	12.9759676466752	12.987892634668	12.8528453249903	13.6720560534616	12.2953052900747	12.4949160667866	12.5024363534615	12.5855740110803	13.0343726386072	12.731564283525	12.9508967231366	13.0611972467346	13.0415597434197	12.9302886752355	13.2421617016512	13.1182082208135	13.0688033292821	13.7107318378298	13.6678812987955	13.7640532097438	13.1105718711103	12.9838381872817	14.1320044182672	13.1472199172596	13.2474430306568	12.8071765994957	13.0344922886891	13.2810866860533	13.421802144018	13.5452836364521	13.8483704527515	14.3904716044885	13.9473712484085	13.2466205149843	13.9123488322446	13.9231531867359	13.4164261646298	13.6734441874685	13.2931806336543	13.470840726003	13.5695763174007	13.2011815283366	13.9347706565597	14.2484706788499	13.5430285744918
HNRNPA1	11.9149112046186	12.0182616283456	11.9399973108013	11.9508672036945	11.8819434753029	11.911105621335	11.8677416761585	12.4125765315693	11.3018575171286	11.3087605673044	10.5662019251782	10.5720919804857	10.8950668785016	11.4677857388038	11.9867237881624	11.591383725315	11.3956940218971	11.3435856297969	11.5593696869587	11.5109861816589	11.7065285802152	12.0999439666184	12.3010186206957	12.0011241781392	11.3331241509001	11.7939792464843	12.9181038709696	12.2014956488423	12.2354416936439	11.719627732058	12.0668030096278	12.1933065240584	11.8745994747021	11.8844192094214	11.3933765117652	11.7453649136361	12.1039213158368	11.4918637853413	12.0015212442026	11.3855432870107	11.6264253792001	11.7920144784453	11.4630026247424	11.4276136423912	11.8120764462021	11.3865488788408	12.5283476455486	12.5867843896952	11.8861540821708
MATR3	10.2346246971175	10.3468241419457	10.2906749550688	10.481938142241	10.2860184601766	10.2678602705677	10.3572500412802	10.9327089195247	11.2953579395983	10.7949384001939	10.7176901613246	10.9678020687103	11.0229435198573	10.6693566137969	10.3373002479266	10.8585547802394	10.8662859701345	10.8662371763426	10.7326407965085	10.7828721879322	10.7758445927923	10.9981935076332	10.6195578079771	10.911406024705	10.3351298494566	10.816416586832	10.3120724499148	10.5414977297411	10.4339819950178	10.698978179673	10.5562368980356	10.6187374665449	10.960289157917	10.5635354575097	10.9930711902012	10.7743238646422	10.4525891044201	10.4450029513878	10.6025411978558	10.4120609527789	10.3635190736165	10.3162288117265	10.5383907383554	10.399200657644	10.6141151745534	10.2639631353858	10.4766936372822	10.5441377063684	10.7593835318661
MOBP	10.9863650549909	11.1784000789661	10.9712252238456	11.0422014583934	10.8007228256025	10.5952112073936	10.8174745430962	11.8745964360436	5.92837583964986	8.56573300917883	8.49289534886225	8.5182102915428	8.96249618613561	10.1801616009941	11.1026296977243	9.49745382173501	10.646810420593	10.3068240042438	10.2044236324023	9.78452754696401	10.5241529364278	11.5752377097556	11.663050371799	10.3464816317545	11.2705834287386	10.1742250824687	13.7180422613195	10.8374683708549	11.1702503200459	9.95978468333765	9.73944469399557	11.6263272712008	12.0643622217977	12.4249423008345	10.4890833018669	8.50576473980873	13.147251494787	11.3416350873023	12.3572570367792	11.3462992705339	11.7291013984904	12.4163964822408	11.0723125319	11.1626741761088	11.8063220469988	11.2050002994648	13.6900498228182	13.8931284225372	9.73987872274894
NEFH	9.89700284471154	10.2411238499828	9.30127106829107	9.99210202937148	9.02383938282104	8.9680549112678	9.76511619904358	9.03343438865599	7.05333884921692	8.23717576962002	9.54160349990454	9.3776091600566	9.09852127237065	9.98955536253726	8.72340511451478	7.96770088349191	8.32222922745342	7.88124160830002	8.09311335343703	7.72533049260455	8.10186972022461	8.14428001080009	10.0729854388909	7.96451695937549	10.7676966219794	7.49202234825752	11.3157326554249	7.88243145076002	7.51266879594282	7.91899872703469	7.59111314851989	8.07705998845809	8.62195852169311	9.60594667614017	7.23708362526853	6.87882300835693	11.8683045271093	10.6240741235389	11.7270160134651	12.983692744445	11.1814155465173	12.4269529606344	10.4335115836326	10.6445974689595	11.5598181536206	10.6904224100609	10.8878878201256	10.3672687532461	8.41923981706846
NEK1	7.66512193509935	7.78685665209101	7.65644122426194	7.83143605985011	7.55171583746072	7.64277253996477	7.71525230115628	7.86037898932427	7.59625101509941	7.59440179336284	7.69352664599921	7.76493805067423	7.85894346509999	7.76883881014031	7.80198098268756	8.11966230291535	7.85487011446994	7.9665517440574	8.1048614283145	8.03645399598312	8.04279018213998	8.50678505280417	8.46352058190587	8.60970259496111	8.30916702740526	8.0840645611674	8.66917916158508	7.91953909475016	8.01621973490444	7.97287705296881	8.24228334596509	8.03049892777932	8.05427705571424	8.36476278716527	8.67498071782467	9.77611468644597	8.69145999436089	8.04151869875783	8.44961384615338	8.56643113584628	8.06540293095239	8.24483923433579	8.09807256357341	8.30135593182246	8.3404785663698	8.05200524438064	8.37554066401648	8.66208980545489	8.32879123218655
OPTN	10.7544887229463	10.7502183435641	10.8357496405472	10.621054555451	10.8377609046112	10.7139150805307	10.7343119222763	10.6832500344371	10.1347713321795	9.77314992801809	10.3466337942282	10.6053914142068	10.5107184635432	10.1666087461401	10.7281353877448	9.83479199745702	10.5100508281903	10.2233218406642	9.98776377129713	9.86664605612837	11.3340998660468	9.99622542628526	10.3167491503636	9.85887975464628	10.6714596513117	10.0655802894714	10.6985366421464	10.3340129310166	10.0424626088476	10.208219168893	9.53312014107921	10.2810002507018	11.6663766498112	10.055130167577	9.9988713042852	9.84459677924397	11.6439291987543	9.86318951019661	10.8448990614215	10.7492511383958	10.0360167138436	10.3342735375462	10.1055638399901	10.2462194041672	10.2637630122732	10.2189119129138	10.8051022330787	10.8182763114074	9.89993053408716
PFN1	7.96210756156514	7.98652634240693	7.88054928199917	7.99196776477272	7.77348552661192	7.72216270654128	7.93971622890363	7.79541021503837	7.57033420493539	8.45746862916116	8.32308773155177	8.32251392071402	8.31613451929627	8.02285699924823	7.66739908626649	7.6042243954034	8.04686470763361	8.01610208137933	7.8159673062017	7.69157724011789	8.29064603334771	7.95426635859485	8.32547038410187	7.66439913515653	7.71618556544331	7.56599431811039	8.25731952563541	7.6536071774217	7.64351028325546	7.80947566839488	7.42342674494493	7.73960335827056	8.27995839268052	7.90736282803349	7.51661652666407	7.87168937754871	8.62223486044762	8.05267543562748	8.31853361987258	8.33146828568826	8.16465625596847	8.36271715611521	8.0309524067819	7.95689463744858	7.94185369709966	7.95933660866684	8.72429241979187	8.71154269216221	7.96620297496856
PLA2G4A	4.71045173549873	4.5232177364791	4.68283802389724	4.57460256135973	5.020983771364	4.75736039681347	4.33134576944623	5.2731737599799	1.69725647036068	2.74871122139145	1.75377000050133	2.06273340424254	2.45281764504591	2.43803881455301	4.04746945128846	2.5835248969547	2.65865568395844	2.50542056916425	2.22805184835851	2.5889689862661	3.38410620803607	3.24278116694811	3.48046614036711	2.46948338625975	2.62906408417803	3.00511093590128	3.93409996348047	3.28954265686439	3.19208219864972	3.03454634207049	2.17139206605892	3.32372164433154	6.4272763352815	3.51530993454858	4.60121629277912	5.30393650216643	3.96185943579754	3.18304826777927	3.82794902325395	3.36895041631214	3.33534441826261	3.68181273615738	2.913341045135	3.67025609346166	3.18619573933771	3.59160792675161	3.7076879215156	3.8372377100594	2.74394448146945
PON2	9.95693306625259	9.83170669257535	9.96446530861476	9.57846550790108	10.1235834265475	10.0504486237848	9.90636360062032	11.6422595687842	8.74057156871493	9.61131566679413	8.72933012428472	9.23180782844336	10.2347365879329	9.55209275175616	10.3931042603378	10.9016874522371	10.8155484737819	11.122735686705	11.0081131826856	10.9885739952457	10.8068903420448	11.3507173713557	11.1315317346683	11.3577196271387	10.0464544032116	10.5296318826764	11.6711845094426	10.733606123265	11.0418976305895	10.3162044664145	11.0676209521201	10.8919933162733	10.1621450409049	10.8136892300425	10.5414009412463	12.1261790562682	10.218127979118	10.0931988713337	10.6979069062107	9.77905536108281	10.0213966457793	10.1120583572251	10.0650135119915	9.90303822773574	9.88966968025292	9.87135266570862	10.7686039324418	10.846901336044	11.1039603369051
PON3	5.60143199352984	5.41878748070545	5.74087257012744	5.29772005179928	5.93802786544769	5.78821939436651	5.69214046687699	7.34439913490203	5.10209135325998	5.92741140588292	4.91306038453999	5.32141034444665	6.43383761103994	5.77795477687789	6.33521202368028	6.88102155982019	6.85837786521381	6.93539949017204	7.44128964384815	7.15478170862099	6.57426008080719	7.25105144510715	6.93074700652902	7.60195421493386	6.14244402917238	6.18091820572119	7.4245684846051	6.84390494825161	6.79272982495488	6.83515213463858	6.64890992814681	6.57061978313555	6.39730592488889	6.53901294861744	7.21933457060261	9.06526293205953	6.41549265405524	5.9452145157835	7.12255092266895	5.68422064650126	6.19065813881373	6.35581598876177	6.36017684455257	6.60900950925723	6.58456407154766	6.0815433059138	6.74934971623519	7.41397245999313	7.49358682258571
PPARGC1A	7.5118611098873	7.83535396086925	7.32963601939353	7.86092627851994	7.1771983126272	7.28694906422138	7.54485496933592	8.2613071478357	6.59595523035086	5.7977268701603	6.21903265357034	5.62706164216038	6.09898519544079	7.15380744147828	6.93851801031627	7.14825322147692	6.58394135380465	6.85074239874648	6.72764967115716	6.61846570072958	6.79788025869682	7.10163563511855	7.25879986367445	7.10967151654364	7.12528782949641	7.02550023052655	7.91106706334337	7.35639298326119	6.93856082302574	7.12628707445198	6.82032024598777	7.13400975667372	6.50549188540081	7.32599596857611	6.58002379955417	7.06569240574145	8.75134322841933	7.45122787811504	7.5031377013419	8.88182364044773	7.82581858595352	8.0606750188497	7.45059426018271	7.37646555274876	8.3024376167518	7.12521965022699	7.51259822916731	7.38207389843939	7.00656313873999
PRPH	4.41179321155866	3.87077334258805	4.05841586754074	4.21018977883057	4.32536676874861	4.25470975431139	3.9490415757279	3.0499921319543	2.87785612506727	2.90787179169389	3.31512379825896	3.64589242136246	5.93778867625329	3.61153714231011	4.58452497104118	3.74074701156286	3.28606991423483	3.4746043903626	3.46124040678141	3.70216705640106	3.54359613921187	3.24539936021861	4.20139714890803	4.53290710343261	4.16655539943596	4.06400601830401	3.85401946189324	3.52854704448681	3.04128223784499	3.24528757176455	3.27589144613631	2.91426435140414	3.96105951070307	4.02124915779302	3.9759789621754	8.24873036266033	4.16454927581207	2.81334814936388	3.93016786618031	2.90367609798261	3.01459751649353	3.03794612600238	2.80727109589301	3.47142920298095	3.10754436583282	2.94011015671533	3.49612797922911	4.40294037378232	4.61018905232741
PTGS2	4.84347808681897	4.86845958388521	4.83227169052049	5.20130006453878	5.15880452436041	5.04069651539017	4.95725662137384	5.77369260341048	1.32563132390058	2.48268966526377	2.09697924314129	1.58338814611515	1.47429465131735	3.66697866773068	4.51978783531641	2.08824508032844	2.037125524572	3.60102537354625	2.40954461223938	3.01696273704419	3.47623797563856	2.1955181934466	3.0876156017941	2.10272880812272	2.15385474899856	3.95196098052062	2.26599239780748	2.74245315307784	2.58121859451054	2.20132789508148	1.80883958847352	2.32499008015065	6.65206875218408	1.95782895004548	3.74517945303038	2.89444928844751	2.08004027076902	2.13329359591769	2.50076950009063	1.8268202131848	1.92262629690715	1.69293627480852	1.83080271887746	3.32502544240668	1.77165010745876	2.78602613063592	2.0950458892903	1.91398443311811	2.22779313239907
SCFD1	9.92045659496267	9.93182595247145	9.90759040496713	9.90685977778693	9.99560374781422	9.88861967718177	9.85106195210377	10.2917529905975	9.963652126918	10.0576556959637	9.91480748304606	9.95589755712082	10.0116368528016	10.0647318053643	9.94152233857829	9.80446710740184	9.87383841364482	9.74370185736862	9.84485046286966	9.72375843634926	9.91913068079811	9.97015234872977	10.0509406840819	10.2720808080558	9.72842100855095	9.91715348415384	9.94326915791098	10.0531123244249	10.0369962836229	9.9048805088931	9.980553512141	10.0386840714546	10.1461674044395	9.58281535261218	9.77287127599287	9.60835441858409	10.1676083285076	9.9460621454495	10.2177620239191	10.0669379966529	10.0877046278372	10.1532161852337	10.0356006165388	9.91559765749954	10.1479228179932	9.70255170741236	10.0526963054845	10.1833440159201	9.9579889311041
SIGMAR1	8.89682753400235	8.94687259414274	8.94327528332555	8.93229337675624	8.89971209772973	8.86997389233139	8.9704017318274	9.02902537132946	9.24504902627971	8.54201846584242	8.81409597998241	8.91880387207689	8.74074358768309	8.63365151157969	8.89893608735891	8.7225779039651	8.7671360762752	8.51098904610718	8.98049308661156	8.69227728183153	8.78025123912054	8.61498643055742	8.59386183372063	8.98143775107138	8.90131226560654	8.60197608559729	9.52479172027977	9.09613949734707	8.97823997334255	8.63773561892274	8.73499050492995	8.91677176018086	8.88967555352981	8.62535860765301	7.75640954431852	8.52744303403977	8.82901115415735	8.61069996353623	8.72101236868715	8.94030494831864	8.610910725148	8.92004635533954	8.6315869246036	8.6850983570408	8.78819447962339	8.86542497484184	8.79895602395377	8.91259104485029	8.83915263252354
SLC1A2	13.1055575391158	13.1003639855806	13.2929612588254	12.8918143208401	13.353892009104	13.346534176075	13.3057530589831	15.4643904147482	13.0723042551578	13.2856874439107	12.4032723168564	13.09502032266	13.6035019575752	12.8870447407107	13.6798930099982	14.0267605259596	14.1875557112129	14.2656893857781	13.8686462528997	13.7709971356854	14.0629633507717	13.7240476234989	13.715680541498	13.7932023579627	11.6877647798593	13.4086001372124	13.2884434132035	13.9776373335351	14.3961822749667	13.8972423273364	14.1922773067344	14.314303131701	12.6751321645281	12.7115229298514	10.9170603245266	12.1825514932654	11.95974329836	12.3185246105581	12.9693731052826	12.4605737140673	12.0431826661351	11.8789382949533	12.1528088986222	12.0417450102825	12.1832771015335	11.9413505961978	11.5055734189141	12.1359231335251	12.9208564973236
SLC6A1	8.8654545640047	8.99925614209887	8.86141329992647	8.95420868461944	8.78645634748345	8.80712217585641	8.89886410126713	10.1418790159944	6.89564879214825	8.13022237227874	7.67568661012428	7.66350258424221	8.22511459059037	8.29960216790131	8.79636618387265	8.88812592819085	9.25104984671186	9.2424244260158	8.2796390546174	8.86218662114217	9.20253521786427	9.15127293684124	9.00025700734387	8.90646534174794	9.44339569638806	8.63890146478469	9.3497141430385	8.95624454727079	8.80141938558575	8.69456002992231	8.68785066507536	8.9384957358419	8.61546028676016	8.8032078518006	7.26205311664863	8.07530983608664	9.64152784909738	9.71041584635029	8.99789380670991	8.76013773924224	9.48954298235991	9.2416400906375	9.41380067842886	8.88093339186863	9.49357837608335	8.70776197802905	8.97445823551117	9.1187127016146	8.80440564245597
SOD1	13.948786174606	13.9156790847103	13.9230959988828	13.8121192613547	13.9977561206015	13.9240225599427	13.8641280666517	13.9360961180917	13.0640988274124	14.0110728841143	13.7936437873851	13.8812232892239	13.8861343415955	14.0327382813266	13.9590656243669	13.4306894016374	13.5182943718216	13.3275540174792	13.5496741824956	13.3837193326554	13.9503539445973	13.5235859774747	14.2121385702206	13.8026028909385	14.0452417718314	13.6309536747007	14.3466619547623	13.7222512923415	13.7825040829951	13.4533492105938	13.5059186981226	13.7509789848178	14.1822467342323	13.7351211291036	13.5708743685614	13.8392802739876	14.753231149333	13.7390023590598	14.4074203462253	14.6497475896479	14.0429736072237	14.4054192315622	13.9394835788309	14.1671386243633	14.3179601724981	13.9131751381716	14.5562794768409	14.5729653881239	13.6948477283055
SOD2	9.86264234013471	9.96808002290538	9.8471569809478	9.93290598842782	9.80176277468655	9.83465391089893	9.96498851323771	9.95126544178083	9.76031465974012	10.0428339665082	10.1750841629904	10.3421950695532	10.4719701126771	10.1887470206648	9.87413719318295	10.2287404229315	9.97000823131404	9.86854756628179	10.0309281568412	10.0717661327383	9.83166556388075	10.1563260282925	10.4502315802152	9.96131776994742	10.4488310372091	10.0349475014725	10.408775895536	9.86875749321576	9.83181485750489	9.9444324980751	10.1881571925439	9.92318651081533	10.0130370904839	10.4214339901667	10.4476669019816	10.8956856673423	10.9688383902333	10.0207744150298	10.3650575694894	10.7755935520236	10.1813856973792	10.3658863653807	10.2161870249419	10.3708568963076	10.7546346665376	9.97669159700129	10.264230100618	10.4563943107983	10.0968874849516
SQSTM1	9.89874859285452	9.93785703007687	9.90746022491813	9.82956535490987	9.95395303647329	9.85313032160602	9.77975834573116	9.94257765372234	9.14581041950774	8.87218645799249	8.71765477972923	8.95842009845726	9.09882012211408	9.35261462691804	9.79548537556316	8.84911077435994	8.89076292581867	8.96473728566788	8.98987616555178	9.1804300629482	9.48729704881429	9.16623899393149	9.70533128307484	9.41573674689788	9.43307538600222	9.17314369288984	10.4567039636146	9.32135112137719	9.58604356014776	8.78599270465923	9.187934903436	9.4699236240307	9.66313038948748	9.12194127092616	9.1892054781989	9.49794675358973	10.210224027541	9.20922071485915	9.87601917789609	9.66390404657796	9.70141017371474	10.0073793583382	9.3828672455625	9.40561234416508	9.71015443200494	9.33670622541507	10.3862326141728	10.2439388470622	9.12706182389435
TAF15	7.86192994250827	8.0873547700882	8.06877540702214	8.12227696452229	8.05268176467372	8.30842655916305	7.78577207678395	8.08387248515703	7.83335135496452	6.67680480128	6.60908535695118	7.21370346553362	7.57446699659006	6.65308008986454	8.40740148632386	6.65983937546157	7.07476301837552	7.02948346507367	6.65023940348623	6.79272933686477	7.45353519079204	7.21681609282396	8.07080452616808	6.94923790290775	6.54579310316003	6.3561238044231	9.13295206838846	7.49678048731518	7.97072272061156	6.71764760517612	7.15617404058348	8.10304226392302	7.90569325465942	6.78470244879246	6.15400195190124	6.44792164459796	8.20965216492213	6.73943857346058	7.9078564486887	7.79534789502862	7.41494320591914	7.93727595785455	7.00304234097962	6.84221577881632	7.4222021144841	6.85869411287822	8.16513897766622	8.60032011552853	6.06490351816338
TARDBP	6.57373974044391	6.76294746469344	6.58141895817781	6.89962424994793	6.54175231395387	6.51109185339866	6.51875411749706	7.57564671088905	6.84217486455196	5.75374781289003	5.5065652839797	5.53246798721379	5.57568798161041	6.04925296880925	6.33031246335007	5.88283623411361	5.96911499387366	5.7666957056978	6.03563492014553	5.62007660070737	6.05617159821209	6.22614455780616	6.03638525748853	6.57030421983953	5.91097454368348	6.31149282446165	6.65302125108949	6.75137293824382	6.70428940237184	6.39346122909206	6.30299266611795	6.67446440052328	6.41862628229673	5.95883605530401	6.42510800445853	5.53493967259699	6.47905665020949	6.2345531090755	6.45592620768876	6.37376906847991	6.49753960725088	6.55131028373411	6.23693810650158	6.13908064674434	6.55709808899597	6.0695307532775	6.67340899703064	6.34113960475269	6.06063170591955
TBK1	7.53808839084453	7.62491689668031	7.54079734774573	7.69181493590666	7.5883102753305	7.50056257378534	7.51173361723348	8.19172144937335	7.456886094244	7.13592670015666	7.62170864449287	7.80452685688683	7.85378050895106	7.48260199411988	7.41366356516233	7.29237510551493	7.50788980290272	7.38503282904399	7.44538743516686	7.26438242616906	7.51291031118961	7.62032173670869	7.52058026363447	7.50271189310416	7.64649879614766	7.16462666528917	7.58905784090275	7.04172960034687	6.94865771616118	6.95726023807596	6.80909010422982	7.11430071046951	8.04639816284826	7.1499047189799	7.30638995635043	6.92051006414725	8.05335004819239	8.62367208909686	8.76338658833666	8.58888158233682	8.7372779532247	8.62054672752182	8.65843765745837	8.85438443497801	8.61487532950083	8.66312187880014	7.90584618163483	7.91475663669619	7.57725281949639
TNFRSF21	10.0204307305848	9.99650705590363	9.89958949860277	9.86830332834823	9.96949081652655	9.88565371431324	9.91374740688382	10.0895242214313	9.40758080725579	10.1130971449849	10.7008338187552	10.6556432829015	10.4398897102607	10.0745828501349	9.88385681616954	9.27233449144101	9.89104057532749	9.72729415602164	9.3423519951612	9.5586664933426	10.0824347596181	10.1160757949925	10.1454101942495	9.47855032166182	10.0331038030066	8.90283763703521	10.8290936931273	8.99663077851381	9.14116536432011	8.95309290789164	8.83973189141829	9.14945503483135	10.3438802036599	10.1248366674279	8.84966295250028	8.42150286310474	11.489834194303	10.8803620132436	10.7152145418871	11.7788160195326	11.1826992139227	11.6342341190513	10.758169590887	10.7250313771488	11.1023553134576	10.7160736986773	11.4270167638624	11.3789798524829	9.44883972957734
TREM2	4.44916418942174	4.38996844236027	4.39189167919873	4.01228688686606	4.3492646219137	4.28091014427109	3.90353796501781	2.35661784249575	2.84655011920649	4.41621062394594	3.71367084158931	3.73990740065774	4.5993510337593	4.54849756013152	4.68145326840824	4.69047824291718	4.33592381825553	4.27797691686666	3.97290104034392	4.6924996389835	4.46593462587379	5.3607291076395	4.95899882626517	5.64558448842044	4.5966960593366	4.76436538053977	6.11822575193462	5.42113256717746	4.81148228145993	4.77013915753325	4.12045832143948	4.77655642650923	4.1158907486169	5.88329130526357	5.2809237608174	6.06845239339705	6.17182873725845	5.31013556274928	5.33952270239916	4.69638677293051	5.30532957333443	4.94230665620173	5.00704569069554	4.57714429221823	5.06948317548073	4.66737483160771	6.03431888810311	5.75813261141437	5.23820998839261
UBQLN2	9.67641818140241	9.67550026028672	9.76683476610829	9.67910159893988	9.82959555960929	9.78449505048853	9.65288979833584	9.50106200368968	9.95604659294052	9.96960380530587	10.1563510715961	10.1124233381587	9.89267444451402	9.72754488446424	9.76963020181341	9.64075126478679	9.68391188487074	9.4160147703375	9.84837842561011	9.60724705036026	10.0719401225214	9.58170435841844	9.92699445492186	9.87441902305546	9.22003575717218	9.82051265175989	9.19427630168959	9.90694152015525	9.84849580105109	9.78416138283174	10.0058756420669	9.86486579435213	10.4774962078455	8.47809525701397	9.02870938440356	8.8393377567416	9.6568578643633	9.20712471897404	9.58596562917544	9.11364092271202	9.47238002724462	9.45174040814615	9.44052965903904	9.49510120366352	9.53567345035227	9.39800891539767	9.75142072155264	9.59913141507411	9.5747838735595
UNC13A	9.41134808432138	9.4822488890279	9.53339437987259	9.42035907697798	9.50434524297629	9.41501166785529	9.49887493011293	9.59327860101742	10.3370625388524	9.74166333987925	10.1632584378791	10.3637281442511	10.2994948123339	9.03647585585906	9.37581212629982	8.68606974860285	9.67780565576049	9.80112452204062	8.64309300573904	8.89508584827791	10.0821138296504	8.52929814877728	8.92612851085118	8.57999261478763	8.27112900610062	8.45387836395548	6.44593740839363	9.01649518340446	9.17509263741275	9.03916210863792	8.87142837960006	9.1956087570172	10.3454474078589	7.17499440997132	7.47920530265955	5.70357621689038	7.92178172831011	8.62164041372005	8.96635110657314	9.3199455930394	8.85145751880448	8.68872157403496	8.71719713376602	8.65605296743343	8.43083341054622	8.48363346312173	7.58688353672682	7.73209441286638	7.06897184308155
VAPB	8.50932533379514	8.52619157379734	8.51935253388688	8.42088511447288	8.49844854470151	8.46605897500993	8.43807523155294	8.89420135369699	8.35091434271686	8.00400379762462	8.30901781131889	8.24286494369093	8.2735631990874	8.06136767437298	8.47680676465763	7.60505397396862	7.74993838074734	7.62804686873847	8.11877232723063	7.74274927299227	8.25311873168713	7.84368959248108	8.05552497787794	8.35783646319567	8.27676797463532	8.07631623561703	8.51464594391018	8.22513386457846	8.21418087422272	7.84188391610305	8.25377048640401	8.17195783366208	8.32079958514902	7.73155352252796	7.53722186799777	7.34815445782572	8.48515562857508	8.04343429530972	8.67442521509813	8.78588863123015	8.41957965280218	8.52706453166941	8.21732953767198	8.28586192569143	8.47898839802939	8.26572914589429	8.17166025184731	8.15509292803701	7.48541192772764
VCP	12.2044778926239	12.1774892877743	12.2522224896903	12.2270614515842	12.3166379927055	12.2569652304064	12.2010224970047	12.1734477591332	13.2597371702225	12.7032560512509	13.0370977680781	13.2171667052985	13.3668019507258	12.66362195527	12.319392508899	12.6197435040475	12.8094746143978	12.7861492585841	12.7364736936633	12.6596302934647	12.7446813219232	12.7903875988053	12.8391146452831	13.0032503082488	12.776822430307	12.6434458165033	12.4854660889598	12.1821080457493	12.1646134724768	12.2875912870806	12.2736924416338	12.3190871815122	13.0516519652605	12.8088001950896	12.8816129398281	12.590243871406	12.9836865347152	12.5970160013734	13.1988250860353	13.1331010724098	12.6522524863901	12.8557842450667	12.7736950461816	12.832206231481	12.829578470207	12.7159808571537	12.9405468268625	13.0612508158477	12.3220383341917
[truncated: 55 more columns]
