# Supplementary material for: A comparison of anatomic and cellular transcriptome structures across 40 human brain diseases
Source: PLoS Biol. 2023 Apr 20;21(4):e3002058. doi: 10.1371/journal.pbio.3002058 (PMC10118126; doi:10.1371/journal.pbio.3002058)
Supplement: S1 Data — (ZIP) [file pbio.3002058.s009.zip › Input/HBA_disease_region_matrices/bipolar_disorder.csv]

	FL	PL	TL	OL	SIG	LIG	CgGp	CgGr	DG	CA1	CA2	CA3	CA4	S	PHG	ATZ	BLA	BMA	CeA	COMA	LA	SptN	SI	BST	DB	OlfT	GP	BCd	HCd	TCd	Acb	Pu	Cl	Hl	Hm	Pa	Sb	DTA	ILc	LGd	DTLd	DTLv	DTM	DTP	MG	ILr	R	ZI	AHA
ACADS	3.4776533738288	3.30360215304624	3.36499050351228	3.13699723044802	3.67476464322509	3.3992773989814	3.34231610111635	4.19236384659761	2.59383972174232	2.95131619370835	2.51038786624167	2.56811728684091	2.81705861031163	2.62006234473649	3.5246570261734	3.00243242809165	3.31438661632233	3.29592532008174	3.43359434499623	3.28695840840017	3.40310099105707	3.0089825320451	3.70255066645868	3.74384458246487	2.96824344333006	3.11675117782359	4.21564509856795	3.52239433159999	3.85493816344067	2.65011222722762	3.35027994742313	3.39017525399136	3.25146344832618	3.22772083114555	2.57454538356673	2.91197448700653	3.71813080945249	3.04551238406029	3.86524653124051	3.21914871919024	3.68018954448594	3.49690292641532	3.16104014807364	2.71513663375251	3.10929115185148	3.22515287441212	3.8828614120592	3.6986373793	3.32405443618261
ACTB	11.8586926154855	11.8472405280929	11.8885972630098	11.7717592259146	11.9134681543771	11.8605960123642	11.792766499378	11.834985820701	12.1427138132281	12.5421397844947	12.5691006028404	12.5428536244354	12.751945659265	11.9765516599362	11.9734589430839	11.8535413037334	12.1224160398316	11.9878268768081	12.0049155412279	11.9974280255876	12.1755062442922	11.9964731200831	12.1648325019752	11.9907798537516	11.7243674833604	11.7549296689773	12.3154300619275	11.8593381551643	11.9384061561101	11.7929527485321	11.9125195552281	12.0421674656638	12.3043283929356	11.7822006314302	11.3261806888439	11.804601241448	12.1833215096478	11.6432026694171	12.2060705726337	12.0820889357698	11.8208509605251	12.038676778256	11.7474236717131	11.7344744616697	11.9478504587617	11.5875416115066	12.5473738171123	12.398631454721	11.2842733086771
ADARB1	4.31562684652008	4.38750016658095	4.32279235243152	4.41662987971543	4.31636318958927	4.3524341597675	4.42867161742775	4.60804630982785	5.99993295806881	2.91227814249313	4.66787450717334	5.47714672751177	5.51411836812488	3.47718773717679	4.28497604038012	3.64553092446498	3.5908302566345	3.99972707637498	3.20712876755267	3.86616521749805	4.22593377617097	3.41982481012849	4.55877065917959	3.61167089371489	4.70651741709741	3.54180368930691	3.74662122707725	4.44737254409686	4.24937364224607	4.24926563745411	3.92663879141018	4.24921545693073	3.20975120503666	3.85239848505585	2.5744565481276	2.02513927955983	4.52361677272618	4.54941350893746	4.81802238344107	5.54367517140927	5.0293273592252	5.08837578413785	4.92012010659113	4.91377145343315	5.01130034533562	5.4736027485465	4.58260170200371	4.00149536041028	3.52551743573549
ADCY2	6.41299206713996	6.12765438793372	6.34721133964677	5.79367753756742	6.81668633897967	6.64696901119231	6.21731066096422	6.74466248634348	5.18984627356987	6.96695757193267	5.18652153137416	4.57660123942446	3.46439467650452	6.44749880566553	6.17299677755449	3.52533404287754	4.86191704338326	4.69322076067718	5.01219790303122	3.73422852613442	5.20747490840189	4.73577143782046	3.22964131712435	4.32606215557449	2.39761155914872	4.78432999333196	1.93194517037681	2.2365375683739	2.41612784016916	2.53040453871191	3.37495588068932	2.07010997045604	6.69720796454898	2.31697331767505	1.83614812112795	1.87248447325101	1.8720097388104	2.08359375953479	3.45018381786109	2.03971384625097	1.70791919801471	1.84887959213949	2.00543696610574	1.90093010515039	2.02961386360375	1.81022754566639	1.98633459378771	2.03935601505768	2.2267410499233
ADCY3	10.1717754149123	10.3057443221278	10.2473248298284	10.3910739355097	10.2353785904175	10.2248412129274	10.2527387923609	10.752631226857	11.2658549173877	10.0242093368528	10.0667271081966	10.7139251619547	10.9688664367717	10.4548062828069	10.1572977096316	10.1640538966504	10.4634786292217	10.2978578986054	10.363392465279	10.2402082498317	10.2291016950923	10.1303611926104	10.5459283571375	10.9942416746063	9.93647183306359	10.6670233476764	10.2850491207447	11.6906302528389	11.7407287210384	11.4917873800189	11.1936653635079	11.6686172348687	10.746615016509	9.14984385754475	8.45177840510328	9.23361654114469	10.6580295422692	10.9450402963442	10.9854406088397	11.6792072228317	11.2135245592393	11.4336432191235	11.0621805106332	10.9679932514426	11.2093874117017	11.0378593728503	10.4106000319263	10.6460325416648	9.75333922846128
ADCY8	4.31512267219342	4.4362822884947	4.33149431552466	4.54060840556031	4.48299216408312	4.37889866176864	4.34673144493695	5.29069837559336	2.80109072267151	5.20947118948981	4.85213651497481	4.98765934921324	5.1515809362813	5.38632500492444	5.05723901093732	5.1964398262011	4.67388594240209	5.31450836531153	4.57187285051256	5.43775503975656	4.91289937523585	5.03193959744113	4.89649278313923	4.73110581299574	5.5030098997399	3.85025834075723	5.93801849559286	3.03966516232475	2.96620246482303	2.78670868970763	3.29780957726706	2.96770267131394	3.87347904562295	5.42818997535194	5.9078887928218	6.34383553119823	4.13254622041496	6.41927788753556	5.6854158151381	7.14030192944708	6.59368092491912	6.65374647210904	6.38754629908614	6.31490077086231	6.83223680525314	6.22538745990114	5.50535490756445	5.90596870839866	4.79486550315903
ADCYAP1	7.4483411986043	7.32316889133926	7.19200075693811	7.05575674372308	7.49482500827354	7.37421900265775	7.54755644240818	8.31871586545536	2.0760183759789	2.79790245484652	4.67296561643258	5.00867701250257	7.86809061140323	6.73679113857581	7.14713567654957	3.99593364504672	4.97177168252628	6.09521220013636	4.27079746326111	6.82650480882083	6.57551921185261	3.19955866717368	4.6005845973955	5.4351606644218	4.47569539811422	4.97853300598267	3.55242034810503	3.87316651934381	5.08840139557329	3.2076032784498	3.35475807394909	3.01573272106109	6.09064322432836	8.5224197593615	10.3060053009569	5.37935984418677	8.11388140038841	8.57035231311018	7.94219804469498	7.5494869689919	8.56177828885686	8.15781784723797	9.3279892471282	9.87654500826323	8.6004997364418	9.74059866096036	5.9195234923875	7.60709462246717	7.89755129336811
ADM	5.24906713587389	5.49014037114017	5.21253588112971	5.66958311055572	5.07435921784371	5.06464466048229	5.05751816427496	6.15767567409498	3.62322653411674	5.46043239912088	4.58199320254757	4.74260979398729	6.29567905144523	5.46770037070384	5.33116185718151	4.75490687559655	5.83386721494683	5.691133012788	6.11562080329473	5.61040254278297	5.47385148291782	6.58733212609968	6.20905901720823	6.5902576016688	7.07838467451842	5.35638748844967	8.70623861834787	6.67632570433572	6.61198568106734	6.33177075206098	5.63888481301063	6.6622377211181	5.20081258547381	7.15503420857174	7.34894526428663	8.8334737250021	8.87368321084735	7.9585124933727	9.0029346447687	8.74600494553365	8.12201572904051	8.45026893950657	8.06994440846037	8.44709938124983	8.21348517327051	8.2535812356464	8.55115099998264	8.18439704917234	5.81512183732526
ADRA1A	4.83314606897895	4.83701581042761	4.75385310893266	4.71303976283754	4.83202094665511	4.97473348610987	5.06333264147656	5.11256901555442	9.30664767140348	4.32175659983226	3.94662037591785	4.61269909274416	5.96263570542771	5.36210470207619	4.80218279635853	5.7640914319843	5.07107696776578	5.4119622117122	5.39983770753032	6.32975608585697	4.74080914230749	5.15402786095612	5.19573953393533	5.3048980771952	6.08739590338821	4.11318996943338	5.32151394494655	4.17885010817016	4.18518204605466	4.76354323098642	4.01778364636181	4.43899348026622	3.88694730236192	5.24656739076437	4.80886382327959	5.9408099949644	4.50639742410659	4.36456303645341	4.65148754872684	4.05688247710017	4.37805340913783	4.20771168318563	4.4506453683034	4.68592666553318	4.72166215728571	3.98939376516469	4.8354905783838	5.43380983952007	5.11948185959201
ADRA2C	8.72748699185572	8.66815791916386	8.83715853572035	8.47963213425087	8.91766048209921	8.90510414196229	8.72403373109347	9.30767288502018	7.12157647845394	9.0449893204648	8.21277142979056	8.51288438094339	8.63543237416436	8.45679758124932	8.79690749613185	9.78723149816972	9.83046721308043	9.05153554973882	8.56640895199876	9.19744368983524	9.34637523736796	8.81804090305686	9.74949026626318	10.2621068120809	8.0285367066508	10.7068983463637	8.15566383793168	12.1607086113568	11.9268016498245	12.0267075163296	10.7095680685388	12.1337782909236	9.810475267335	8.2767598992094	7.80919014261221	7.64276352023156	8.08795171713339	7.69544608512008	8.04212310107932	8.08201213987784	7.46699508130009	7.6144840979802	7.61953454350764	7.82096793415588	7.63280778574905	7.75553540826615	7.5476374568209	8.30740420405476	7.49684273441537
ADRB2	5.77909150078615	5.60603236073958	5.78748755763018	5.37768393750239	5.81764111236599	5.743596143057	5.57944946284501	6.24943131820249	5.78064826509534	6.62845568158718	5.43361981061902	5.50665513964293	6.4812006807881	5.76685172830593	6.05457847857601	6.2667640269667	6.10586259805341	6.17280676452225	6.13290430010401	6.03601935586222	6.00539100182033	6.66167753480954	6.70000011652922	6.37565980644329	5.3440942901644	5.64860717354436	7.21787184448616	6.09925060169337	5.86752758404346	5.95387876673788	5.92143894315386	6.03152243784973	5.62916440861483	6.43269175372986	6.32532051669375	6.64672451643481	6.55349418139258	6.55956828408681	6.62405124263487	6.20116825509429	6.52821037487065	6.7061145405223	6.31468754481255	5.97897034924054	6.79733078095536	5.79689919800838	6.63194212730612	6.78652396450859	5.91596396500842
AGT	11.3653969825597	11.4198006823597	11.5844232852002	11.3891446076935	11.490798418678	11.5209242539716	11.4677879701286	13.4319893415477	10.8740843962007	11.313083617132	10.3083485080993	11.2343743426606	12.6231008918936	11.2288535994861	11.9340776847214	12.192580663751	12.6811114740331	12.6820041032814	12.6223425703497	12.6063797699834	12.5843528526392	12.5255656736147	12.5752064068332	12.6882672747207	11.9276472630385	11.7221439541915	13.5663119074153	12.6414771011907	12.5402023728179	12.4123828148897	11.6994686507011	12.6344347767503	11.8772041979135	13.070923627329	12.9719247806615	15.2017960339413	12.2503719464563	11.9881040394489	13.0515823558619	11.861380617506	11.9949443638959	12.0032132556447	12.011911376586	11.9712630209945	11.8751058110065	11.8352895213711	12.7470965000268	13.1469788689772	12.0908624280471
AKAP10	7.5889207990329	7.72754018278756	7.63658914040541	7.85556837103137	7.57169441859847	7.63562660374593	7.75508591108817	8.20711691388532	8.11903761673357	8.1785631105495	8.00735464129556	8.05262413893008	8.07294897511982	7.9650190351087	7.72801098412851	8.034769143955	8.13197138222489	8.02524413274536	7.85429949439783	7.79462791407177	8.01923220426324	8.02095375241693	8.030238683942	7.90318949758535	7.77768009152982	7.82762282916275	8.17262334255227	7.88259581100498	7.83347899628097	8.06024959554316	7.8595409407446	8.12805727069838	8.46830255903752	8.0104729945024	7.90414740489054	7.57450740715498	8.1082604792045	7.86251212815086	7.91949467373109	8.21133407279979	7.91740297166518	8.05657810678624	7.84831206275171	7.84434484120912	8.27731627320516	7.55889190833528	8.10818320900835	8.12910171757914	7.32713984886748
AKT1	4.24909759822645	4.27704999229493	4.23282752674658	4.17168486061335	4.14457052991521	4.18862655984903	4.109065093855	4.33443273647284	3.72977445016517	3.53534367867943	3.21483648204956	3.2781107440676	3.51341161096019	3.49917218892618	4.14384615648984	3.16562702625395	2.93039177051402	3.50956888337731	2.79354662771951	3.26703919347873	3.71791738267274	3.26084405524085	3.70992683164801	3.18490003248385	3.28312905049355	3.28375960660788	4.09559369829205	3.76260673371527	4.04834097909158	3.29933032249371	3.58970283074367	3.8810836261785	3.39743732609393	2.92418637941931	2.55825072472156	3.00085217342663	4.14045186248594	3.55875233470697	3.83372865222974	4.04323015312875	3.50321043976197	3.81640808532109	3.39550734197001	3.78028746129969	3.53291094984995	3.26793144045529	3.67247715119351	3.52405553173045	2.36929513730819
AKT2	10.2204841143669	10.4374481139342	10.4042848521073	10.518602805708	10.3740390018157	10.4362531955341	10.3543845796855	11.1877483763365	10.6088245294518	9.43068431254697	9.50511734451679	9.72375706469625	9.98134913466912	9.41025548650248	10.3614932637106	9.10486726533686	9.65490127789501	9.33170410956548	9.45406696892017	9.36512848765066	9.73357285440981	9.82899365398074	10.0014311720059	10.1222417255268	9.16788617044233	9.37207410985827	11.2206424537456	10.1868980187629	10.4420148270958	9.52063484795124	9.92120223187324	10.5741159289329	10.2668016853735	9.65406390580462	9.51334128346453	9.5069701796804	10.3893691077077	9.34758991207206	10.0396658081142	10.318366693972	10.0023039178283	10.335188718471	9.50791309737538	9.45545504265911	9.88776364150929	9.40032578184979	10.4778197601148	10.4517274444248	8.53170717882253
ALDH2	12.1231890693884	12.1332281294049	12.1803825976154	11.8974401913464	12.1931536100912	12.2107811002243	12.1856062960493	13.5358132709414	11.0916553600722	12.0881138854462	11.1941627234311	11.4486600614817	11.843827234573	11.8838918969798	12.5098883747158	12.2767946847212	12.4687159147183	12.4266296900998	12.2588192836669	12.5642311422343	12.3903050658936	12.6048512152151	12.9845677279702	12.8591364114947	12.3261143247283	12.0208994814177	13.0705956147533	12.8025103749208	12.964103468134	12.4010236089252	12.5655056367896	12.8290193282669	12.1808215884336	12.5379602604068	12.0339911304507	13.0605252693731	12.4035003950489	12.0801440648886	12.916434336638	12.3819621601744	12.3071622028838	12.2535195653743	12.2668989924791	12.2728082209647	12.2478123226719	12.1070812630261	12.4406513643721	12.701211820188	12.000565984382
ANK3	11.5983386375862	11.711751251525	11.5761170632101	11.8100377304963	11.5693677436917	11.4402723861304	11.6446453525834	12.1874195416215	12.609638906079	11.8546894147461	11.8096231435961	11.8469874201156	11.8259444728256	11.6568389473847	11.505779289134	11.2201383361737	11.7595409950238	11.6302710094521	11.2689391326095	11.1262761987305	11.7717775758638	11.3277945414017	11.3408857530134	11.7954730383391	11.2054751608115	11.4825662630196	12.1048211842666	11.5471790850791	11.6968627146896	11.5106704347011	11.3649390666452	11.7535083607992	11.9097058052634	11.328670285929	10.8265302811495	9.01562769330563	12.3674088508193	11.8329353375816	12.0391890180531	12.3506320242546	12.1353123047184	12.3374927445145	11.644247848147	11.3515740009326	11.8581649550907	11.5666773868238	12.2179037793946	12.071896470455	10.6141116833175
ANKK1	15.4087940561352	15.5152637321221	15.4288701026615	15.6453198525288	15.4211456115288	15.6305658410882	15.6508330419533	15.4201696327173	16.1714181301729	14.8589882634133	14.8194329868362	15.053491858709	15.2188445013626	14.8343567266607	15.4764739878201	15.0175759127853	15.2326003113365	15.2696771711424	14.9772121338025	15.0907481549447	15.0995763238288	15.3584825468694	14.8880430771756	15.4471794372231	14.7834333407852	15.071885388485	15.9717453385444	15.4962259647556	15.6959121923992	15.190327091766	15.3769666325653	15.7966203246653	15.4576601817335	15.2303935120268	15.2015245098305	15.562779458223	15.2486587361201	14.9168479715922	15.2583761193705	15.1272270520872	15.0660483988021	15.2632555424937	14.8442634058843	14.7123350608669	15.1009181145863	14.8569429506015	15.6286592669097	15.7513484300027	14.7264160932956
APOD	7.97671105689933	8.01471691423593	8.04345166011334	7.97924521364423	7.89325771381643	7.92089066422202	7.92908267814178	8.80560426652929	5.20043465041023	7.46835873589967	6.83527436307553	6.80914618670374	7.42216598783405	7.77312268286787	8.07880106859102	7.7858848426304	8.56609654530716	8.29728872126241	8.41416283399953	7.99262748504115	8.44761083426401	8.55758638609681	8.66157670797966	7.95968458961388	8.4212572434586	7.80762446794136	10.5178261103872	8.64522839039803	8.81730713071177	8.13436792777219	7.64077630831483	8.87873894337427	8.7463719727161	9.14048805492049	7.83377577015455	7.39741565229633	9.88476552567479	8.89102423542353	9.14757182507045	8.24684513994968	9.14553403805011	9.52726715903957	8.60449099644503	8.24162348073968	8.85215520161499	8.40395838605541	10.8556561508069	10.4069178108097	8.45669175634387
APOE	12.3545597305223	12.2186180492465	12.6082347113495	12.0458878615814	12.6304737541079	12.6915096302365	12.290100970268	14.0039387811033	12.0786397509318	12.7109041930981	11.257799936606	12.0289565399456	13.1346522813806	12.6623466101479	13.1138133429501	13.9492974107326	13.9195871942762	14.0731413353999	14.4351960980321	14.254343527446	14.0613912674175	14.4465657674653	14.5145765294958	14.9909563209848	13.5301787614967	13.6813227643473	15.2810062706483	14.0351738330479	14.3603162463715	14.0128219341803	14.3071420233158	14.2401887901683	12.6544520325054	14.3644422018874	13.1736544481512	14.4849944920097	13.7324004374342	13.5033681772041	14.3175507772094	12.9322830923085	13.4012520557774	13.370816525915	13.475238197454	13.5239840889767	13.0823006785167	13.3294263768145	13.7787641365985	14.3859137456282	14.1228059038265
APP	11.3773970958408	11.4233390880659	11.4110156616616	11.4198618007377	11.4558492485943	11.3236343193068	11.4996119565105	11.465838416212	11.8390533028868	11.6722932057089	11.5059639065767	11.8190671252747	11.6974413881008	11.3984747392344	11.4356674267271	11.7363258676987	11.7770952220013	11.525715805216	11.4526278187138	11.6069069225807	11.5755136338737	11.2675007954494	11.5452511991134	11.436220841057	11.3783441805021	11.2866665200413	11.9009769489199	11.3032428140263	11.3875128650205	11.4428507349757	11.5036310962043	11.5832620431399	12.1829329293899	11.5608797870651	11.3289560856714	10.9228204839131	11.6626507793372	11.3960743802183	11.643159775567	11.8186235020641	11.686101184117	11.6777916451821	11.5517121417425	11.54576392259	11.9777594303558	11.3750838931717	12.0297139997427	11.8078075834318	10.7346073346881
ARNTL	8.60819450133983	8.83387640646917	8.70145036174925	8.92125400332317	8.61166389913366	8.65669778267386	8.6268053046341	9.28507294607533	7.29549650400801	8.01539380932375	7.2022673080061	7.10588025687796	7.12986913904726	8.02127445881955	8.42088922814767	7.60444983849751	7.53455982627783	7.55096849090992	7.64382282851118	7.59622388908112	8.11370561559892	7.72260611669992	7.47608222425632	7.8460466333283	6.70044476745719	7.74221211961458	7.07745849240703	7.94061389053937	7.92316357171557	7.83159990116836	7.86428172198202	7.99636114954544	8.44472689109735	6.7499543752703	6.32662823335518	7.01031128451952	7.69724066121621	8.63207180389965	8.05303889304601	8.80983098621807	8.84464105896392	8.83026121067242	8.55803593185025	8.59040569849111	8.87783743717264	8.45424610272081	7.14138257061895	7.30115879869312	7.56742652092932
ARNTL2	6.42137412343982	6.40370289149777	6.5096089035039	6.40530538968947	6.66674468783827	6.50399154936604	6.51536284318385	6.52371975436071	6.25215990213333	7.17519876875191	6.86452251187151	6.84071311599673	6.63985605689998	6.53739145360609	6.558213811187	6.22695560158571	6.5234758894194	6.4295147944292	5.6230069666965	5.8030369080958	6.68739782332458	5.65939391644941	5.52547440603748	5.24381308568624	5.06573853252628	5.7313535975443	4.01667098127577	5.01465766154303	4.94209891169548	5.27053135112212	5.1511252841356	5.00826120186638	7.85658347958149	4.3924465899875	4.6779874706468	5.55073300913372	4.75611620355234	6.49363664060774	6.53777832964145	5.96013547886256	6.56605520633156	6.15843273225304	6.32461398926745	6.34008107223075	5.94990303275761	6.23634869143964	4.66799721805116	4.75617358900715	5.77717981628339
ARRB2	9.36825622730084	9.34192593977435	9.41927332834907	9.27841240939727	9.45724192220685	9.4216927704052	9.35068401041424	9.30841066409276	9.93398712731704	10.1564230296381	10.2960000858532	10.4416802348474	10.4176979302989	9.47822331157614	9.52586764406914	9.37556642535601	9.73948177471187	9.47516500912088	9.51587807911832	9.46141580368182	9.8006314775421	9.22509741279913	9.29213907590153	9.30057330136451	9.22377369591667	9.03942812765862	9.18470270065286	8.82240205866056	8.59706931868584	8.74549663106239	8.72266225483669	8.74126998565411	9.5727617446821	8.8466344987589	8.68247589531144	8.65930256988034	9.53690283559716	8.99090764845859	9.35874000736631	9.32493036087481	9.08173404819041	9.15022178686836	9.15156145634208	9.09297733558766	9.06881519402706	9.11584298231135	9.26286361534089	9.62005335777067	9.12664823785909
ASTN2	9.73879838782933	9.7686291777098	9.63584830846251	9.92496778368991	9.661249272303	9.59206741013972	9.69773585880721	10.2507981504926	7.14439617886636	8.96087631371158	7.80464131985078	7.97933235120367	8.71977256783083	10.3001410543142	9.58787068178602	9.06097343572749	9.48045525234776	9.17029479788955	8.81179552044808	9.07895039185792	9.39546712197438	9.77075116684549	9.74675293322273	9.57355805843157	9.50954237783263	8.92715479410171	10.2788142134555	9.64763514104853	9.55294023973131	9.42645690022988	9.05968754628962	9.92646089415832	9.65431882922376	10.4368306323761	9.87467601943917	10.7329185563925	10.8817771451179	10.598306599044	11.1930943863517	11.1079971642841	10.8953225109853	10.879336404168	10.6329162105053	10.3030331648151	11.0460718501186	10.4862711161745	10.6237150322988	10.4713230631339	9.72913528789437
ATF4	13.2523149891391	13.353732834719	13.148857725825	13.3977754150229	13.106660598096	13.080806123765	13.2496640563366	13.6973260439567	12.8749089893202	12.844113716623	13.1417488844195	12.8469629214213	12.8075342927925	13.1299365390102	13.0841703678725	12.2304993041066	12.5656387558571	12.4901888613052	12.3075996572386	12.4314071989636	12.8409212715952	12.8394149306439	12.8117440680033	12.9462975170799	12.8396573386749	12.5871259134715	13.6573646113665	12.6057838895218	12.7382952971138	12.2420594769605	12.3252108581536	12.8218401829971	13.2820872863889	12.8735164088078	12.4508467229758	12.522128993439	13.7377607225387	13.1694993043469	13.2307722911194	13.9014918480596	13.4803821505668	13.7857681684064	13.1353018716331	13.0810535619085	13.4755530473702	13.0729348071221	13.7152499328163	13.5797087110158	12.1566760028565
ATF5	5.47251033031506	5.42222290551899	5.47149777263647	5.30837169140454	5.54846060487227	5.3770245210742	5.35506982530853	5.54864788827379	5.86650825866808	5.70978552664203	5.88654111643349	5.34301912886847	5.18747679897347	5.15650852796739	5.69060973830218	4.34779151738936	5.0323406239775	4.90430506389155	5.37579297667715	4.34790034075551	5.25546851584497	4.68035511937795	6.08054960787148	5.45693435127198	5.86419932658893	5.52724828137187	6.20080411993998	5.40423209978523	5.81692132999679	5.150094344012	5.70816966993866	5.73731053937832	5.38998419383778	5.0775497781397	4.0230616022462	3.52268632329585	5.57777992786856	4.84315819924788	5.636213199383	5.79630733978879	5.18357948750837	5.80071616552519	5.17803056489628	5.11473894620161	5.27307289365188	5.29461502864967	5.81397240471484	5.97618925738242	3.98623334919392
ATP1A1	11.6669201129438	11.8523286859559	11.5623567120505	11.8334101900913	11.6877140682734	11.4464279407129	11.5537758229163	11.8403067064424	12.1353841717497	10.4246373319777	11.4176964978074	10.8872761956236	10.636804178604	10.3124708405408	11.0583427331496	9.70477374713193	10.0953229908633	9.91461812604334	9.78982506923127	10.0116502945286	10.6446189898776	9.56134622581608	10.2138674578606	10.2366331690226	9.54595473299513	10.2570564060038	10.0094852677621	10.9343749495443	11.1851369859464	10.3249278772833	10.6531037290443	11.0350460930017	10.5288885432871	8.42338520577416	8.26434977007827	8.66936629454472	10.8347505848972	10.2227158760182	10.3559791236242	11.039183967744	10.8448942249344	11.0113235668597	10.3827777060473	10.2529512951885	10.6593202288135	10.0750450551965	10.3623452394338	10.1725739823466	8.91610245724589
ATP1A2	6.67736445595834	6.82300414198059	6.78570303803885	6.68763230850149	6.61956665327924	6.79090881616903	6.73958456881809	7.60653497729333	5.80165868926404	6.5775261715405	6.00951346101791	6.26047486189122	6.80294644662041	6.550060515725	6.92753214895694	6.93344132252574	7.31528041502879	7.19801267500706	7.12088385308649	7.29950914809004	7.25120162727372	7.5539937029505	7.34011762229694	7.46823784405271	6.82245879323813	6.74270682095026	8.13533215579568	7.17849636649307	7.18259692472026	7.17334851036932	7.29447576673819	7.38437409149293	6.81698695648274	8.0247216982926	6.65969135420949	7.03573512136272	7.84020985533383	7.4796148861585	7.86995240582625	7.33323993101721	7.24188643518516	7.42882706221495	7.30003598355126	7.19286430233181	7.49738922761485	7.156361532022	7.16229055433819	7.62445937205334	6.88698662997301
ATP1A3	9.70121966059918	9.88166237326877	9.61380032423734	9.83935557458687	9.66772983094075	9.57328872032985	9.60684494598712	9.41218802827276	10.239678633039	9.39999900741391	10.2002355356754	9.98715623025286	9.88485200187837	9.35439894192611	9.32493916964918	8.7045802855761	9.20172546206288	8.92030869295179	8.6817760160276	8.86551754498838	9.1881543582718	8.87895524790805	9.06764772531607	8.8767387919599	8.92157942869226	8.79065856678181	8.96930585227577	8.97326816786869	9.09513043274935	8.66476153318657	8.88004061542251	9.08579049179336	9.15901817558507	8.73627940061742	8.35462389670747	7.33679780813461	9.84143173480572	9.3559062289937	9.64146617625646	10.2077603041978	9.5241460872818	9.85778021517797	9.45446604651305	9.3493672180543	9.80949265370836	9.14957064819959	9.12470130909693	9.01302569874551	8.16157658744347
AVP	4.95795621097818	5.07583694578574	5.06155071836574	5.11300446845497	5.06979582523917	4.95495096432245	5.16124248305226	5.96143351772976	4.7499545550685	4.76830627742171	4.97286416471521	5.1983652088987	4.86615333283506	5.46582562311781	5.62057750724916	5.05729775383655	5.30091615710531	5.10301876496377	4.75239572993862	5.59481421745616	5.34847666708435	5.49311552159616	5.53161484654758	6.75945504736495	6.41584899993389	4.78708494405961	5.56555249174393	4.84903238806653	5.01806267631242	4.87348099614294	5.08233717456075	4.81305312027714	5.24228154346941	4.61502566322103	4.9351112821807	9.5628072717308	5.50645990480985	5.01135123673033	5.26248658045498	5.51282254854357	5.23452441393104	5.41404780693522	5.31274828735677	5.12382145429183	5.11854470027625	5.24895618188696	5.20871200726357	5.63878691912924	10.3385572126679
BAG1	11.5884422447935	11.6041508950889	11.5760810738666	11.5446702552765	11.578417191861	11.5542692866899	11.566799641181	11.618041700908	11.2074281766997	11.0527893882731	11.1754651407909	11.4170654105271	11.7179065750261	11.4945943634719	11.649423383657	11.4580662881203	11.6005270774561	11.5151933340496	11.7838766280899	11.516776140544	11.7965105919773	11.7346991713674	12.3402745540576	11.9463377991186	11.8002605090141	11.9049215272371	12.6369408726962	11.818224729505	11.7754304596959	11.9144860980062	11.9374041719357	11.8959452514525	11.9165254585962	11.6912438889186	11.3042584143397	11.3590433912691	12.6557776387393	11.6599281979712	12.205270894416	11.9946178620447	11.9198960200585	12.2619123974416	11.8266536082646	11.7908583864559	12.1208004107623	11.7223200566444	12.4384069336735	12.5419724392933	11.3327637841838
BCHE	5.47319721349869	5.39402394755624	5.49899561603901	5.21418171994059	5.51806649900046	5.44874090630411	5.21513216080148	6.83623721057963	5.34698958648776	5.87564333574002	5.0773466470345	5.22828074578165	6.29104972497177	5.84372670333592	5.75939311134359	6.81523623591212	6.17745485151196	6.70653420718004	6.17862786165992	6.47615150595355	6.19735351805689	7.03348255274233	6.92451922026227	6.75707130488157	6.10592091578659	6.32371276616581	7.09680611677721	6.0714590858648	6.34474133018145	6.19937160626876	6.13911047601689	6.46543003188415	5.92342329670467	5.91215342836868	5.98180656527516	6.82837762039704	6.50266136925846	8.16493269205185	6.5534062943252	5.08903313605979	8.03803065143143	7.61815015618302	7.76475361407842	7.46127386950442	8.05044458710113	7.72872965571798	7.19165090176527	7.07687344042768	7.01759602795005
BCL2	7.15902410247329	7.28610802707506	7.3634307315125	7.28474156719937	7.34641446003423	7.31471266734917	7.23568889880441	8.55487061883325	5.79287724884422	7.1982930859904	5.65863601903738	5.82753822428524	6.65327288574074	6.96174009628142	7.41109893146486	7.86600017192164	7.68774107080063	7.78298512419134	8.06977731316247	7.80869540742207	7.59851949136565	8.05289781118045	7.92549339851558	8.42350650336738	7.13877806435365	7.21407534813509	8.41416630111136	7.16266501814765	7.38499507702103	6.99544028290283	7.71416647589204	7.26045068724748	6.56165231829911	7.57756037041606	7.82611235403594	8.16537735257294	7.59441945270957	7.74054828515073	7.89710196183628	7.18636636821831	7.8703919645321	7.54352107923099	7.76986579008103	7.80153877804105	7.71631240209468	7.61656542458738	7.34014022035958	7.71412793390991	7.93327787617297
BCL9	7.16109653688418	7.3408664955673	7.26715012379061	7.41229472333699	7.17672976205672	7.27573798976888	7.32094094694489	7.83822582541222	8.60578955220251	7.33545872019631	7.92170397839114	8.41748090707759	8.50386274701716	7.14631250918959	7.31322523471842	8.031882459429	7.93823109827979	7.89866052372027	8.00235047405104	8.08555779029228	7.83611457858494	7.82289564039883	7.19486288747059	7.918714134739	7.08875719073747	7.32963364244588	7.37075695754343	6.29881572410317	6.29944050244457	6.35926730171566	6.92333216496101	6.43568976132565	7.49162219044109	7.56839651968523	7.37395141561227	7.50351375410964	7.82838180483647	6.96171333204219	7.61702419773786	7.62497906362203	7.12386565923486	7.0529093045908	7.02239942633859	7.10903822339327	7.43698323936783	6.78274176682555	7.31628679145466	7.50111406175536	7.31501090918503
BCR	8.27099133349995	8.20020975174892	8.37309694026797	7.95241658412781	8.44425985903099	8.35821031037982	8.20419678111876	8.90178564607992	9.05773520885455	8.79785947189782	7.6969046321555	7.98589163610747	8.04439434528343	8.49848462609237	8.66961920319547	7.87647174881804	8.06045709763595	7.92419130963856	8.31661486928771	8.42327663591252	8.58937733049831	7.52552910421532	8.11941752964206	8.75149569106376	7.60721644584024	8.69932097149075	7.88832638054686	9.50304881091804	9.49320685478913	9.11359491080192	9.12431887486132	9.38648288100728	7.80822075781945	6.74045069457923	6.63513316948172	7.00445836803568	7.5891820048392	7.54221291322065	8.27060803956027	7.63275257371206	8.07630087348354	7.95482745251568	7.75838062596575	7.854819499182	8.0885780271117	7.54233158441032	7.22837873873788	7.54969712675779	7.02012179648297
BDKRB2	4.28008260347407	4.30701656005569	4.83929256059859	4.67222295984145	4.68504918028567	4.48855329183939	4.3585131506704	4.47528289806218	1.67866215323476	2.13352718910729	1.61089367997329	1.98350781602849	2.66302957687838	4.30416854710755	5.56255389634521	4.10531397492418	4.02090458037382	4.85212511045675	2.24168025443834	4.04643487007301	5.6379742146285	2.33200441587549	3.00295984362951	3.09688650339584	3.83925076079703	3.30285285925881	5.70460938886531	3.82746702780222	4.16397792281103	3.11303859992242	2.56454150947578	4.20256908781065	4.36530063277686	3.46197949629489	1.88018091456638	4.43007080018409	5.66130040477115	2.7937917184691	3.54219697343955	3.11457296188161	3.38137414441348	3.74459460512905	2.51966769228463	2.67204887275501	3.09260121602593	2.41912516472071	5.71009436146999	4.82811092417234	1.49790412302061
BDNF	7.08492148426165	6.92155724657781	7.34767607002269	6.90224003339793	7.64339058718419	7.42600136123792	7.14850031618572	6.81293160571936	10.5433897175341	6.76415797255719	7.79524886404942	9.14128298491199	8.73279395104809	6.76716222165827	7.35107619995825	6.8256207830038	8.02218474929144	7.56364126544528	3.85932267090165	7.49002785618871	7.57698657494743	4.29800348018565	3.95151617203883	3.95622078540397	4.72501642630418	4.62335975713885	2.92037498656225	2.05567888635349	2.08388750000606	2.59114981179303	2.19937375443976	2.11442041300859	8.80137646744876	2.57451656210581	2.23047790100525	3.70975262182955	6.27684036125387	5.63512669188702	6.45029740422377	3.41616025843105	5.21447211997639	4.68667265347812	6.11059793598185	6.02044551744931	4.81604530577565	7.3202959440045	3.34512192110955	4.10755301671868	5.47373040342099
BHLHE40	7.58235051471439	7.76390145038781	7.41474548422024	7.97609969890877	7.36384611257576	7.36528560955521	7.59281190916283	8.56313971383149	5.3144462509568	7.8075556096348	5.70789760952488	5.43893653267949	6.00059098818529	7.99859273542712	7.07708849355637	7.50562672355833	7.59862746193701	7.40244326573727	6.86506907835329	7.11577041621618	7.59382923470484	6.73240073562592	6.41752137392913	7.27297622313533	6.38597189743174	7.05292398565576	6.76150535828812	7.69962664384193	7.48678189254005	7.51945917748897	7.2444641834652	7.5357550311567	7.15734336763871	7.00600375223706	6.93174795317113	8.07872912768392	6.72126500123987	8.07560163058623	7.34850183561589	7.82066255499346	7.94316952019371	7.76012712386379	7.90267632811419	7.49153959572466	7.8182136213045	7.54898758374832	6.31484043580724	6.57127928013908	6.65166401463542
BHLHE41	9.29523559792337	9.38677076190065	9.19590937312113	9.49811170331089	9.15951087893895	9.11211989515835	9.11074553968952	9.86975556257571	10.3357406807557	7.81498085182643	6.99790230005585	7.36773604411816	8.45385868167192	8.71340400147116	9.0812006042745	8.86061553816144	9.30847774940476	9.22586085675137	9.60818020933322	9.62430903392682	9.87756553150546	9.90777606091105	9.78712317446177	10.3173479758528	9.30073814308722	9.36710226007637	10.8473108849969	9.75925295237352	9.72880178736147	9.36514958319166	9.63475544752629	9.80830570979202	9.80702513587071	10.0292428751644	9.31480215697892	10.7482475480408	10.7098188281929	9.75541541800507	10.3057701988094	9.76233873590585	9.90733365980704	10.2675470897978	9.70982133221944	9.7994191871062	9.93128766099947	9.79753470632408	11.0157611585595	10.9595059444544	10.0918286227422
BID	9.73161519213951	9.91096695163006	9.67763834230513	9.91185880136008	9.61766203630651	9.60941942077394	9.72474771038161	9.62441573828206	7.88107941125295	9.63651169497819	9.46571188941726	8.93258644025828	8.73021023959666	9.99941869111654	9.53984199198754	8.07296065318172	8.32625518651707	7.93798809434943	8.12798827807076	7.98132880196557	8.68167335534766	7.9790368582209	8.84315927832646	8.44004024782511	8.52604229524839	9.1409462986044	8.65140480991074	9.50945012873447	9.40757307648575	9.19653075268609	8.73979760361919	9.20091242281009	10.0645344766043	7.81330651458164	7.84190853267899	8.45500798321291	8.10680879465036	8.03208192548076	9.38697491076148	7.20493365343244	8.75500865583219	8.08293004828763	8.05460981701687	8.66026487364084	8.99035312973225	7.8168509003525	8.02696469437071	8.78301008840611	8.41419371473831
BRD1	8.29669029319554	8.38124923460555	8.37670151707483	8.48428517966336	8.41343132383982	8.38807590177572	8.39434672468085	8.99114695866285	9.24146721343518	8.12212964137051	8.25394178177543	8.70218787212592	8.85396831498234	8.07176422679944	8.32490593608077	8.07452598054005	8.47685711529178	8.27573445193003	8.23586694922949	8.25182640499962	8.30034861682837	8.52657787672937	8.32439449813758	8.67110208069338	8.08281425920742	8.35147418563642	8.70643698772598	8.2644731463584	8.32126632531687	8.07783518443737	8.27695618046458	8.36659178358559	8.67709966829063	8.04005564772408	8.31328211657468	8.5062041846478	8.40704619768907	8.07384760280653	8.51857946103891	8.35719392751459	8.2097579900872	8.37382218624226	8.11124199565032	8.06915120569188	8.25398068294444	8.01024313840868	8.74087743288977	8.85072392026829	8.02732184415173
C14ORF28	5.67861775630039	5.67701536894042	5.67779886767341	5.66634037203194	5.746532393838	5.61015365236462	5.57485199600156	6.1692153180042	5.97473286831166	5.39293240232394	5.01693794276616	5.12927495046612	5.54639527309851	5.55400133086972	5.56434514180788	5.35786002550091	5.4759749708682	5.36642256693103	5.70026045142269	5.31176549071619	5.853010862234	5.64638429288565	5.62670917307017	5.97235027004586	5.67045185144851	5.5819243764526	6.20899343205634	5.47781863203997	5.56182944451951	5.27937783349001	5.64595809861539	5.6348564522931	5.85758311161227	4.87204059836283	5.77587256715978	4.95227778029265	6.14127163565453	5.57036267585839	6.06981320008514	5.61578950633166	5.82231911339194	5.87465765072839	5.56434354190302	5.80012738556795	5.49796889146483	5.51701578398452	6.34776099048656	6.35466437929597	5.50226782281113
CACNA1A	4.12913100443303	4.2302451219044	4.12712656493516	4.37135137634076	4.12469678179977	4.05019935589966	4.12657462043969	3.99055478641319	4.19643407519751	3.64198632539899	4.03070712719236	4.20341695272586	4.1769355430128	3.89106711152585	3.97698279831172	3.67235921731813	3.71015011874435	3.69271380074259	3.61104420963365	3.68541625220461	4.12351433375087	3.87876143410553	3.99260879670759	3.55708530139377	3.3936894523388	3.37028873734105	3.43969963781959	3.80138561096935	4.0582416740749	3.92344473020858	3.73671133589483	3.88836694206391	3.41993067806082	3.65931783073087	3.26543717090378	3.71613745248497	3.66286743993228	3.96634810234763	4.26050578433593	4.31434685197008	4.33802865242451	4.2852339641125	3.88234881045961	4.10244902812933	3.82868598228788	4.06276902011263	4.22882335461646	3.89862661480276	4.05153059009753
CACNA1B	9.82563617696195	9.86325265921285	9.91940228561415	9.9571517382375	10.0010802984022	9.97369574123502	9.80730623754382	10.1977751670117	10.3531674244323	9.06811044413464	9.759270902681	9.98888871314873	9.93530390217155	9.46574322077024	9.74018745454099	9.28133614814118	9.63403456991661	9.41532602618026	9.55651490303362	9.37296621216679	9.72733406720526	9.16751786027566	9.47870475482861	9.91806175862536	9.34987497485633	9.76533348801206	7.46650321190256	9.71643543028241	9.50067393208395	9.53774277194314	9.52893109552631	9.59973944832212	10.3492286281846	7.64647620531363	6.24506134230954	7.25816402644096	9.07448931693017	9.37373648728252	9.80445274004462	9.30354175899819	9.75136275179977	9.55089979887791	9.78693686821143	9.8242511129677	9.66247083375955	9.66103996139617	8.45460927129535	9.0402418516722	9.06798147379397
CACNA1C	5.49085943606328	5.58913663375203	5.6796569427668	5.68866044275568	5.68034542015691	5.59998216077009	5.51215368830631	6.26521426021224	6.52714132427159	4.30344159035136	5.51618687581189	5.25941698494692	5.10158861734049	4.69904018559931	5.49189526903998	5.52567925901815	5.11195966773386	5.464950002225	5.23183864409953	5.56454346790402	5.87053774642269	4.0117134597879	5.1921442079295	5.50987329857894	4.46071280301554	5.26108499255119	3.84536513359704	5.20367090839805	5.0738209843419	5.15088766712518	5.15825968562282	5.26452517938017	5.70515918236452	3.91157527799075	3.90627654501842	2.20479493525822	3.9942394614976	5.96685756843252	5.6584857861385	6.10735543878232	6.23323070497497	6.22305125190222	6.14107177582792	6.07137242947006	6.12542741169122	6.22731748007537	4.12707155270245	4.49928782642941	4.5524701104209
CACNA1D	3.35057093324626	3.45516950400638	3.48533833479521	3.73566110041301	3.46127724791929	3.44332925872073	3.7557189015828	3.63057400481739	5.03072273777405	3.81456265552679	3.98310417017485	3.89119491402628	3.81038172401442	3.58430746175289	3.43651486218711	4.08911985353976	3.87427792091451	3.49225651077642	3.3219966057039	3.61643646155753	3.26310642806452	3.54055895914789	3.0011315790173	3.46302384033376	3.36984946147265	3.829647868296	2.20089003848678	3.2616101526455	3.35301805285601	3.75493935845534	3.47340151372016	3.25119582419691	3.61151240038198	2.95830639364913	2.68084812680765	2.05325306818067	2.37570440850248	3.63909829337957	2.98181769681981	3.44358112667374	3.83610692235388	3.14438278015631	3.50477516443312	3.38984527344671	3.57909103563235	3.4266099201542	2.35025513765415	2.42362292062658	3.17616289939804
CACNB2	7.06330842105318	7.03727369103694	7.03836274351395	6.90946531601823	7.12032265300762	6.91050499911711	7.07583720904752	7.71232957571756	7.46904020025597	7.05188121930032	7.11432156903906	6.94519915635759	6.59013169198544	6.71241934530395	6.91576448530124	6.47398226283829	6.32504757642644	6.10974201910005	6.50112155594815	6.70105461504943	6.84022108189599	6.27516577306086	7.079307516978	6.40273738755652	6.17588503010798	6.50947288015711	5.33126185359089	6.78683452288006	6.75746582248062	6.84415639484771	6.78909401890907	6.90022777344076	6.35808376990899	5.37654519122848	5.96223753707905	4.54624593030855	6.17530207292733	6.95056187861353	6.77482636675913	6.70061904936972	6.9856550154604	6.86664127698039	7.0920059126592	7.07828862864009	6.9790425237186	6.87878645411232	5.86584843147806	5.95980035420667	6.67007468333075
CALM2	14.4516544521305	14.4898995395605	14.4655670134481	14.4812249375715	14.4388028499612	14.4090570680862	14.4713306902993	14.5908213131438	14.6092000908866	14.7719566745079	14.5804464112205	14.7041566139109	14.6541655070453	14.5387310060097	14.4913582107403	14.1835032017289	14.4731238426691	14.2207002965744	13.963050966985	14.1059893800164	14.6044721439001	14.2459603063438	14.3637747185244	14.1629125957644	14.0471366491932	14.1037229531538	14.5436407077484	14.5913441302752	14.5320793676484	14.4381911660572	14.0718733779921	14.5878071585111	14.5511655690269	14.0251275768394	13.5301017292907	13.6785888403032	14.3536934040344	14.5790031518336	14.6638102840404	14.443906221668	14.6866639353724	14.7215856017893	14.523681317314	14.357855623289	14.7466725075731	14.2280833937939	14.6100375708402	14.5460588056202	13.8952279146793
CALR	10.4227803682127	10.3873217577076	10.4580482863204	10.4020361020726	10.4948803220991	10.4131929566778	10.3267625954055	10.6393584176549	10.9198434559289	10.5232455635602	10.7094280198804	10.8101993717132	10.9439738373459	10.5213602251661	10.4463094069514	10.5921779654593	10.7804025233417	10.5603284312216	10.9105293670512	10.688993183967	10.7892317941125	10.9262569248497	10.8577518082843	11.197210296542	10.7348948276551	10.7063207259011	11.2113251121093	10.6838124126503	10.6511437918652	10.6402817040825	10.5461733728942	10.8285700582125	11.042537219979	10.7509998025662	10.753240726987	11.4016481919215	11.3723411658229	10.8689474649405	11.2879848314556	11.0730164049031	11.1429565211032	11.2361940389226	10.9655918914471	10.919944031413	11.0302640333714	10.791605154221	11.3734565800781	11.3985681572742	10.499354738829
CAMK2A	9.4833556854515	9.56943104661692	9.66065000411948	9.70962908590828	9.55499253711022	9.62196628974407	9.4646709059702	9.68458692465351	10.4382601234297	10.2963078780152	10.6167409932626	10.7896433611272	10.5996434598408	8.97231924829419	9.54828031741905	8.46328089475791	9.53725437534698	9.1700825844659	7.77269784416158	8.62156265300094	9.84972042234668	7.83839966069988	8.10252655172997	7.88047899280583	5.43046928930374	7.87089121939076	4.04981600555861	8.12876510084683	8.09547380091429	8.33670204265724	7.91562640933342	8.1593248617646	8.98762367031863	3.61128952923016	2.35759072615013	4.05144472541087	3.95009787072066	7.65733062343669	7.31745013050826	6.23281942895482	7.99549258289532	7.70410894969396	7.79648250151017	7.35671481408904	7.36315729309725	7.28200875287908	4.20518290971056	5.67006305205854	5.56385949300621
CBS	10.8019560309833	10.7578736564191	10.6857846182207	10.5348806036851	10.7313538808514	10.6855342208099	10.8087088458399	11.9855302236979	9.33839981603345	9.92193122678731	9.68337564320613	9.91738379660877	10.7681704131673	10.3704268523113	10.8781865097453	10.5313653911818	10.8174642018361	10.673943213255	10.1748372224756	10.5957922841491	10.552256342637	11.3189750198013	10.9533984402206	10.7990135653564	10.7245074182823	10.193764624095	11.5365051751641	10.3680599956816	10.5466992366549	9.95351941413032	10.3889988203004	10.6956173861729	11.1612035530177	11.1044443169452	10.7367019719077	11.5482652070112	10.2147316356965	11.4111954241685	11.6873118178288	11.5797016020746	11.2877862061296	11.3344707430035	11.1716840176134	10.764409717177	10.8057337833595	11.2724514155994	11.5502301532413	11.585187496539	10.3598234339683
CDH7	8.49521128289246	8.8702265513401	8.56016515102766	8.96331832286122	8.39920507851907	8.46767768491352	8.6097741526249	8.91457758788868	4.76895889805798	6.46430523028023	5.13432904847808	3.85539817058332	4.54881966215574	7.49866724525152	7.97117838695551	9.40454891571508	7.92639645698423	7.57384951612101	8.27034622030833	7.72764195165966	7.11171735305946	8.83173643401831	9.33069063560997	9.26736394042911	9.81939053618791	8.52018087886729	8.01988334735266	8.95045887760556	9.21126448981766	8.23642092074245	8.80726630103932	9.58010785326634	7.16573979718007	8.95029611469773	7.56493734607771	6.95015691234864	10.7754266614376	7.87317039359541	8.90747675550721	9.1016962100309	7.17062667637645	7.62851514122882	7.92424064697572	8.77668248453691	8.44281100780356	8.80947706421968	8.65339013618028	9.14343976633821	9.08642156590832
CHMP1B	8.34323587043506	8.34637407777072	8.4353336498018	8.27552049233986	8.48955788662489	8.40434084936746	8.33142677174743	8.70262673693044	8.09601574032872	8.39436580084159	7.91856476012181	8.17099609988207	8.41327668720894	8.49039697705265	8.57220908182842	8.51617772270879	8.44081691481076	8.38438802537886	8.88162000931037	8.56844627318067	8.72607223817247	8.89417111107664	8.70216067598219	8.5818637120424	8.14577934767054	8.20412299034856	8.13273844489989	8.96523370815041	8.91386739728557	8.72641910249249	8.54345876376883	8.90208286533214	8.70263340050518	7.52257288266517	7.86544418333932	7.94704949406744	8.97118333472114	8.12930691612914	8.90424108792846	8.21705755720907	8.45135382383653	8.44951988158074	8.36708584417067	8.45701369579981	8.2350754748731	8.3476979448254	8.51954489963575	8.74804069417486	8.18722125012886
CHRM2	4.0372053364179	4.13303686293368	3.84435462102895	4.74374071756852	4.11411975209784	4.28091348114719	4.05511458054699	3.98307331782157	1.74093830954314	2.3550062039856	1.89879719539307	2.39754750633918	2.63895781809773	5.15081948921443	3.68485391835095	2.66934244703008	3.83745956096679	2.59419197699939	4.11467493378045	2.82697220547156	2.6092114828346	5.34256192541754	5.82091434486622	4.24091717404521	7.38812045125378	4.79171664841801	3.12098962796757	2.99636741065595	3.20065783121207	3.46346125877814	3.05571983281568	3.31933113719013	5.09154363010359	7.49531512190016	5.37560111500279	2.16390529279298	2.7206229653241	6.94046524859068	6.50915161237945	8.24885272845123	6.98263263642146	6.24717267298442	7.01413748516138	6.39951758320452	7.21992864384884	5.81765425713106	5.99539098759848	5.75599198337111	5.24837271243089
CHRNA2	4.81297626866292	4.99835349530914	4.85394008290301	5.24488216705912	4.51301932167947	4.53188521311894	5.00644792081664	5.36849163640093	4.1634406412102	3.13899122081079	2.45496011326797	2.92804737857263	3.66419294709825	4.02696848619041	4.10881052785666	2.74904191686751	3.21728730164882	2.90582911863718	2.31502743035848	3.10838969051496	4.16022634201758	3.38269950009526	3.62214600668384	2.67138891865898	2.92601264461742	2.90446658304676	5.2492623979224	3.34360924743031	2.81956799054896	3.07899580474711	2.64163447819519	3.36350978363529	3.86345728515897	4.97112039776489	2.25560678874154	3.42319084171185	3.72153938010929	9.06965022186725	5.16718667990817	10.7361792718968	9.666996235	10.0591188739363	8.12437932951006	8.0473345952836	8.84204596462517	8.51937303282851	7.775667813594	5.57459043878961	3.19690548604059
CHRNA6	3.81334618193056	3.35603365500261	3.59028814747431	3.47021474956815	3.7743789112806	3.61838165019096	3.67385820603602	4.31759302714374	2.73521584570004	2.07127892102712	2.77301779328358	4.75466272668046	4.89801989683735	2.20795588600076	3.34687056863208	2.84942685579085	2.74487432680045	2.69249655947211	1.73912273921375	2.8485678927535	3.08399611233007	2.30542459711464	2.92929576450877	2.11861158124981	3.87111374080291	2.10940336198958	2.58314578820351	2.12391066689325	2.16522405587124	2.25237818172491	2.03711188231514	2.49630118291705	3.48801157444007	6.21261218920115	7.23757227426418	2.48279693947268	2.48243440365726	6.22601028599265	6.76436156985191	6.06016548638357	5.56955541908814	5.33234632712006	4.74156260944298	6.13331914431489	3.90507642559967	6.90616447679744	3.30587967702795	3.18164839925901	2.06057544648848
CHRNA7	7.38317266456	7.3347265561736	7.35453457248069	7.25978071189972	7.34598072449402	7.29648807066247	7.16033361534376	7.32185823152987	6.16048108319332	6.46406964089632	6.11728856336331	6.63493720687924	6.80531424573039	6.78560958932801	7.0360938797459	6.05583557782861	6.5498251986335	6.74740585295178	6.72993994838448	6.68462070782714	7.69709226344444	6.14028119430523	6.74636965634982	6.26321393552477	6.77777081845173	5.77674833756625	6.31669896329002	6.0324824372803	5.88481787383821	5.93673518149796	5.48540957023948	5.82504384022259	7.12949627881156	5.85670142157757	6.57406410072423	5.80443308847271	6.62823686584583	6.10921176846874	7.32993216473096	6.48179093844366	6.67106580800875	6.67547901921937	6.68063586310495	7.31553787300117	6.28231117971615	6.57690283703922	8.82526486624165	7.60630478578583	7.09043837575556
CHRNB3	3.27236041231379	2.74742022875555	2.82550734307108	2.62906267418446	3.31113412015593	2.99346862136721	3.18634432025121	2.72418723354995	1.75922868058478	1.73862239998311	1.79870804920843	2.01392335281437	1.8729085656554	2.11937856060759	3.00848514822786	2.0123328764716	2.18043728940712	2.08009774954965	1.78240663321005	2.25171702371556	2.6118475256682	3.20741918025313	2.7407125250212	2.08241828650312	1.66454857754565	2.0559083567746	2.03305868844021	1.4481689105784	1.67509753975127	1.85977006643011	1.81994655293224	1.82095107346596	6.12624152260694	7.60689860700367	9.71229925838012	1.52455079524477	2.50631165711563	2.01308540124032	1.67681966289727	4.8812239998684	2.18619127576867	2.32233828827608	1.68699980415172	1.8845245360563	1.97920455869369	2.06366674223421	2.18383252666538	2.43002586240437	1.71539199683328
CLOCK	5.89068089645205	5.9514947734343	5.90755341884437	5.99704875934641	5.95754037606851	5.83428046855134	5.80187065696705	6.19179854091087	6.15710179777968	5.20041859403074	5.42958408469541	5.50432539158309	5.44364013311692	5.61189312990743	5.82329935194107	5.50201025140869	5.78451666985785	5.53415141662928	5.23228131141394	5.38695726902034	5.96633577424066	5.47973242467034	5.67038361216558	5.43337485312574	5.11228578098628	5.5804933669196	5.11809756027273	5.25089466979677	5.26959990507162	5.24643116829577	5.28612334820728	5.24776952371767	5.72613543829003	5.07250287892136	5.37123715815334	5.14171435612922	5.57503577898096	5.25831589067802	5.3752541050885	5.83983952887578	5.49901022565515	5.42812461999272	5.36933548678942	5.48252745396609	5.71254823290786	5.41177314265391	5.25996683975001	5.28125300854529	5.17003584585219
CNR1	6.1847337599397	5.89393220376772	6.20850149340689	5.69254575396794	6.4138319234724	6.33591366902147	6.27038408648039	6.43020343698614	5.50658663609796	7.45617419813673	8.23870337147001	7.76208914277609	7.84802387766044	6.89827064588725	6.45065244162555	7.79941522947745	7.33140762078482	7.93263089837208	7.09204089439466	7.25586321906641	6.81578441843185	5.72236740822526	6.32864317010706	5.78345598479727	7.83500206159774	6.97568239597056	3.70947017282542	7.70013177707452	7.38377693533411	7.43336165261278	6.15980394101874	7.87114782724757	5.65058957600553	4.33567421976965	6.04192546151951	4.04648374548836	6.22100576586883	4.25988402867984	2.1936704481973	2.36230668012825	1.6112537302839	1.95884498863492	2.78442905510566	2.34965654961253	2.90483356839287	2.47702649252791	2.57131309329691	4.60529925818837	7.26988443360992
CNR2	2.66603135382015	2.552608632391	2.59689428089582	2.53928449497463	2.60719771955007	2.72627638478599	2.69560296880785	2.19693956344511	2.98963081344117	3.1112854881244	2.88678989221309	3.2073532858749	3.33992938465177	2.79508111325679	2.66119279870611	3.27099457143234	2.53771705897811	3.04640094012872	2.84023819649927	2.99913528504343	2.55904581293267	2.93915053687499	3.0641820856066	2.20466214841684	2.93159162102074	2.72083392831399	2.87069647236771	2.76553864267413	2.55930563135079	2.98567991816405	2.82158188670475	2.70858455827385	2.80903661488075	2.46384004551286	2.1417110660291	2.87911742085964	3.49347569804663	2.80767663170106	3.13484988853905	3.1582976349595	3.04314270857671	3.05652620362355	2.72257133427498	2.81101864944536	2.80573161086749	2.99073730940346	3.11623608896806	3.21123014459696	3.01168717505311
CNTN4	5.92316933560527	5.71534604548243	5.69689724777991	5.77621265874604	5.96022520746353	5.87892201141141	5.77781987210312	5.68451674479836	3.55678641996117	4.12094906258265	3.14093838837466	3.24443319442809	4.4733631403226	6.41650085274321	5.47843188796273	5.48728288936766	5.8051494586734	5.4175598992395	4.30166646047457	5.48333208250435	6.42226319656117	5.56967002121864	5.07301808954239	4.61296989997389	5.26648208153816	5.54037904946946	5.30410399636108	4.75610260642358	4.92375830453211	4.70035715999214	4.67820374265111	5.14364008714859	6.90324810618467	5.12182074458312	5.42741625531635	3.72321145772965	5.55606576964396	7.15990451970804	6.19251027848255	8.05835120060893	6.99928299600389	7.40723685653312	7.31909140344121	7.24225301449965	7.61082817508382	6.95021798373129	5.59630704185811	5.27991231794482	5.18434339025346
CNTN6	7.07691338890557	6.46307850006189	6.55323971118853	6.2481999031937	7.19850374406736	6.84210695031419	6.49074104180457	6.37792716470386	4.25850190344077	5.35544665685559	6.61247742761257	7.22482490441567	7.73450734570966	7.45718654233194	6.27931791996776	5.95674887173392	7.2860289068613	6.39735074656073	5.80349160057288	6.18082037500476	7.48748873960829	6.50599926925971	6.50681411488738	5.94662956718511	6.49043845106482	6.27583424435541	6.73166805265087	4.42435266122667	4.381394874207	4.66334082443442	4.63031437103625	4.36278097206524	8.5850891684928	7.02766797039555	7.20968734508522	5.09662241855407	7.44510678106579	8.40317372920975	6.97891793321372	8.62002307999378	8.02000563574992	8.08581828365497	7.84286524026145	7.94168436083593	8.18495054104139	7.82111862760156	8.16735758731282	7.6192073417786	7.39847082750454
CNTNAP2	12.1968876104555	12.184115338075	12.0520069371975	12.0493129962891	12.1908730750095	12.0342960021331	12.2136372309637	12.2394244996063	11.0378444500821	11.8623815041911	11.8038036188727	11.9902396208214	12.0643597365837	11.6239517836409	11.7913885640023	11.5798732402839	11.8848442747444	12.0992141144137	11.5274862585646	11.6372071085944	12.8240210370532	11.6868818802391	10.9375171539821	12.0050772592863	11.478348895849	11.5996769220985	11.9275210873104	11.257742010309	11.2614586056161	11.2452369949825	11.5553069677938	11.3776730056718	11.5974194163219	11.3528127934488	12.0809478155069	9.61740683261036	12.6591439422611	12.2264184648874	12.0836861533216	11.9768037471226	11.9851066762129	12.2186318122534	11.8146592631828	12.1349268019305	12.0575925259263	12.2757771913847	11.0581786470511	11.6459929660791	11.1933136266285
COMT	8.39903158062728	8.40030389881843	8.35325820407707	8.2811906345106	8.37293156468776	8.33511233855245	8.22923353727275	9.34077010268055	8.29318697047615	7.87593033636776	7.78441813020746	7.87138147151571	8.31604702189764	7.96542900689092	8.41491813117874	7.94303030997284	8.16840977722393	8.18124683097518	8.23381346927422	8.42601759181724	8.37650381579757	8.69687117867002	8.84741072478009	8.80882363535621	8.15803198817672	8.1398996188307	9.55855818008644	8.46508336809007	8.67055794245198	7.90804173322498	8.18289356294138	8.60506433919497	8.3489582005047	8.60922104878493	8.34906321769866	9.35113155211167	9.01574206000027	8.40877034517033	9.00529085534092	8.4711251543158	8.81611124845491	9.05766617766985	8.42905217235853	8.41125155403047	8.5600418594008	8.3203919720095	9.63920535293364	9.37686886530534	8.01675197208059
CPLX1	11.2648801631312	11.6764006025981	11.1843512126845	11.8284844897771	10.7709723010933	10.8978596015753	11.4873321597866	11.7710162821523	8.99241440030911	9.36004649358707	9.97422500741543	10.5683164425657	10.4002109553392	11.3054095180131	11.004458137088	9.50603681751994	10.1568849414443	9.9535308272648	9.26452868390797	9.38503615552986	9.9060147258934	9.77426386730781	10.9970120651446	9.85449145918543	11.3223666508162	10.3229197477382	11.3788135971525	11.7583078964909	11.5539878303064	11.4854298525055	10.7883655087989	11.7422420245175	11.4884966264031	9.96254386137787	8.5039159130831	6.16384304399838	12.2175365568955	11.4634436676326	10.7578511585408	13.5212437084409	11.8858554252665	12.3630844081746	11.072906160451	10.7371856238715	12.1329847153938	10.7601984180852	11.5319816361808	10.3319683745692	8.92065531847151
CPLX2	11.3002490429648	11.713699596335	11.6434638528819	12.0279871053156	11.2263461592848	11.5001129732831	11.475072697192	11.2393462450366	13.3366793154571	13.2786238603342	13.0359304749882	13.090688319213	13.0828668114791	12.2368343885255	11.6043682164154	12.1526946409766	12.6048641331184	12.681743839251	11.8749048696604	12.7515153096005	13.1484801955711	11.5150833584674	12.0228055204333	11.8539517758666	11.7463496221628	11.7264553930548	10.114902373343	12.2818403499695	11.8419729163972	12.6896537947345	11.1377035082285	12.387472802222	13.1364390228104	12.0070927228584	10.9772569553295	7.45688790027866	11.5900926169672	9.13818919439145	12.3384582308606	8.40408423486174	8.8740999189416	9.15868391103671	9.48193834014108	10.0510773627128	9.5870448940299	9.08698725952725	10.5977036968047	10.9193110841863	9.78012785705335
CREB1	6.35570794577567	6.3881322707659	6.39844211246492	6.34007629697782	6.45222994941611	6.32085019397735	6.23619059252243	6.85041377256334	6.25365374299289	5.79017071055485	5.41680231831683	5.33869443700823	5.70877321846884	5.90004198795947	6.35059760721554	5.76959413858615	5.46142587859641	5.93189835486648	5.74247786167766	5.61467186496101	6.13750406054233	5.97976077745014	6.26744157462151	5.84134372971377	5.64901971583549	5.96420204524394	6.86884979487229	5.91162215092015	6.03881879090679	5.39590369773648	5.85213998931306	6.0320078727224	6.26826649572086	5.71073870072328	5.88381621093881	5.82858134546079	6.36909557179653	5.97957630615958	6.32419187263126	5.85348281023282	6.22647729591647	6.28690289047055	6.08694540257534	6.04166169253897	6.27588508973909	5.95204122597188	6.55793256667344	6.3684530374824	5.77414740712602
CRH	8.3378249660142	8.37367271245988	8.30141958826004	8.10354714159155	8.39441464003293	8.25090223574122	8.24494783333282	8.75848974160644	5.29707772026679	6.52967891058381	6.12124212326383	5.53332536413276	5.87282362452244	6.69185982298858	7.62871159012656	5.37992277162907	6.75293093334363	6.68599175938325	6.55246178950039	6.61490769817516	7.32307846000412	4.84096267657778	6.24207599602171	7.69739082280988	6.13312224150948	6.85616586120686	2.64934308090824	6.47008763716888	6.46751391480084	6.22221288459519	6.73843025071445	5.4976717118505	6.95621123495804	7.9114919979247	8.05032808238414	5.36883308742472	2.57141798133148	10.9225747896924	7.76248454603049	10.0165484905832	11.3492495106721	11.384401611089	11.2474929769425	10.4902066153832	10.4996674557254	11.9867348537675	5.95917199529941	6.45836640622478	3.44443783124059
CRHR1	4.13604987725507	4.05539151826191	4.16542393189319	4.1167975125574	4.30331353671399	4.16503763286713	3.99854628622357	3.69319098153553	4.08672917615506	2.35234018259487	2.53181173670682	2.94965856749833	2.95610256422307	2.61984132816386	3.900560145696	3.12756370225567	3.12458665750191	3.29417330402268	2.5314371028366	3.12248562137774	2.66030040315633	2.173691021746	2.51800418508642	2.34392546979987	3.29605973190269	2.41969924580039	2.75608256076483	2.79529259287575	2.47021300967419	2.41241162454272	2.57299622809919	2.43416612882509	2.80998094338198	2.65953587924739	1.94528277599012	1.81191104177008	2.75056353236772	3.90794382673811	4.35484693495943	3.81525329766523	4.2601118293971	4.08453856809921	3.86195368268643	3.58050742870227	4.30224922496897	3.97417437358548	3.65812474957768	2.76181168973273	2.81597135306116
CRHR2	2.90211221235363	3.18571526834846	2.73271267104881	3.49628718704865	2.70604806676683	2.83554453859343	3.05348751377199	1.43973153376151	2.2708926181805	2.07726525216705	1.91722521011825	2.29234348486531	2.31053017286256	2.3583124108615	2.95463128069256	3.32491435005664	2.45972907111181	2.27562826690742	2.4464995819075	2.77378806869579	2.25667541280708	2.4105148601976	2.35861106922614	2.39026852871455	2.67298864094475	2.36745301770923	2.43445320350305	2.74718777465926	2.29801729700544	2.98507682616437	2.67192514231758	2.47633098766738	2.38448222182872	3.00402697907202	2.83300620789872	3.11915148094999	2.02788934454181	2.58262527067186	2.38543726077031	2.18487986774329	2.48184853664959	2.65425161854523	2.43610221175889	2.34392592125099	2.37083498406933	2.29071224839575	2.25060254532405	2.22593518137501	2.7848210768729
CRY1	5.08145671316998	5.1420690498655	5.13334768782109	5.23657301244989	5.13173747141409	5.06602922606713	4.982787496803	5.77414184308159	5.12962329823557	5.11063662459492	4.28556108764464	4.43694773791924	4.64471604205393	5.09940655923574	5.12072952863425	5.35026985374936	4.91377037484298	5.18246323771173	5.57131337045567	5.31438412473135	5.18403529387481	5.63874900274651	5.75495537923654	5.83987545734056	4.94879322942983	5.37313131597315	5.82127547348159	5.33357906706573	5.44678469471467	5.15451634925148	5.28793179267704	5.45748405396612	5.55084931468269	5.11307489795299	5.52592589286411	6.2505175382476	5.45813675567461	5.33570912640092	5.71299992829462	5.29382638225692	5.60482523450162	5.62134652747758	5.47507802084771	5.44667524742881	5.86895954022193	5.53113619274677	6.17637958568671	5.70693720853031	5.56023877863713
CRY2	5.52035985379174	5.544108720836	5.54790021226144	5.52845866247182	5.63242480507512	5.6708023739263	5.46885872465872	5.31392269477907	5.94937952009471	5.2354019876936	5.17804371266734	5.47813909262526	5.49846715280321	5.22510652265193	5.51106433025423	4.62863891646766	4.94446284854836	4.96375893500429	5.41815554621235	5.18526092701512	5.32886505596814	5.02276240636585	5.01900423740999	4.98681509068856	4.53038192263234	4.89926325360863	4.49494111463538	4.98093328416278	5.32925807994223	5.03458777808555	5.2321293433546	5.08310746932958	5.55369963518822	4.52664344463146	4.09679742550984	4.46524560550485	4.45997668826042	4.9589357084978	4.95404742763325	4.94797218512281	5.04576307583999	5.00069669650453	5.07279185371215	4.6929683936397	4.90239649977269	4.90884855995519	4.46186511161602	4.31697405561856	4.42524391120377
CSMD1	7.97383739351969	8.09258080362047	8.03966524094537	8.23148017136196	8.10925243643375	8.10824855963751	8.10936980559395	8.7277286309276	9.1732744340993	8.28517564826326	8.12608672200341	8.05757299386609	7.86129340495107	8.14859606731372	8.12369083828939	7.88341891990354	8.02840765560464	7.92852192631416	7.52207328217698	7.82328675524451	7.98775011575529	7.24779353623154	7.35154354615635	7.77742775503959	6.38261375242906	7.61313348333228	6.20178466563024	7.37289355926027	7.33475874567417	7.58532040771509	7.83080244483908	7.43243653131064	8.43023251786487	5.1090458154554	4.48836789009647	4.22099217773848	5.47970193889978	6.02293721682087	6.27436099569809	6.77404155022806	6.23046932812556	6.16517825675452	5.93235209164456	6.04400197450682	6.47977391879038	5.75371609658653	5.76076219762313	6.52423856555804	6.69468641664992
CSNK1E	7.71218860351053	7.73853236484831	7.68071494243057	7.80295583533814	7.68569525519573	7.69999331266834	7.68016618134943	8.24812063045665	8.01573331934116	7.33682057380719	7.38373389535656	7.59805706295229	7.78375580591144	7.82173009666324	7.56975940733557	7.20601491349145	7.54157167217535	7.51041066150124	7.40743498269551	7.39252622584066	7.758851779542	7.66455318381103	7.47124272100017	7.9311632911195	7.44130237273559	7.74706326236943	7.66695563984398	7.25884589001765	7.12575250321247	7.16042926715	7.10325219252262	7.27187275745193	7.94979550134162	6.68102436320433	7.06848992316242	7.66958071268376	8.09940595013534	7.98165137961705	8.26258858685497	7.88948957177693	8.13611597175284	8.087708115338	7.93862088618051	7.89936243363751	7.84689009532317	7.88866489841859	7.97886998069774	8.01433097304895	7.24340559215914
CSRP1	7.65995672767379	7.74734131843024	7.6769096536177	7.6473800399316	7.5964160631774	7.57805038895977	7.59594859639247	8.5160624265353	6.10838846902475	6.71377485681179	6.20098394734518	6.69788150407752	7.81078353146122	7.12048014187874	7.75538118375932	7.04232131670722	7.70185446658272	7.56313687750053	7.62939781944678	7.71117013848329	7.75603110834721	8.50547298567427	8.51450187691426	8.03723438480626	8.07347008589191	7.53801935464068	9.93269167330498	8.00900368338371	8.32888002669187	7.46903191248859	7.61956714333567	8.59735145956288	8.23805330869526	9.15157707085185	8.07770390035709	8.68872048380193	9.15084083021316	8.43289767943514	9.14411365093038	7.84542136061965	8.68410718919013	8.90127500652094	8.45877887718104	8.35838495434325	8.67145246826503	8.20172516305619	9.78947616200682	9.57042332299519	7.47076608215195
CUX2	5.33517483493835	5.5071022581175	5.44604922549837	5.91881537381922	5.38312492637304	5.56839099121568	5.39591213875793	5.84192295952612	2.59926049588893	2.54422188284296	1.96662533823678	2.35047549902316	3.23487394507759	3.60852606008203	5.22238050205194	2.45881271634554	3.02811756856454	3.31922319625354	2.27186351802874	2.51568998098797	4.34594431559641	2.5671291561984	3.87829166347964	2.97759477632211	2.24030056221194	3.66211610071527	3.28768699295158	2.4566946925997	2.3813396778616	2.74282671130035	2.72821182857287	2.44525586333311	5.57262512059686	3.80598119600802	3.43890560512113	2.39074634641246	2.82846250228671	5.85283146395676	4.4844264833205	4.74149086556167	5.61191562830116	5.44222026908002	5.0417543470449	4.54791825330448	5.10536121302354	4.94455802217268	3.29676717468862	3.70166841544712	3.16250329016305
DAO	2.34921962658561	2.33528932529157	1.94612682957923	2.45233730760347	1.74811830425551	1.99200022075573	2.41046958005558	2.79165295485323	1.97959336153263	1.66413551474219	1.47535633117499	1.80620186435837	3.40248747052593	1.63139837788396	2.07374538849352	2.02528104796721	2.01909945522215	1.90801011765855	1.60699947332604	2.35994666856648	1.92399326970234	3.46489656536645	2.43106347369072	2.75101594829588	4.75916561829851	1.53133334711376	8.30528621748595	2.37132837126023	2.32670862615802	1.7036812003752	1.93960299428649	2.57532069444774	2.0219295010052	6.7654620975658	7.81818947051576	9.03380827214315	6.94846875285875	4.77327100313128	5.86454825822217	4.01353974561456	5.01308070300154	5.32491131582425	5.02451270849716	4.96397962753807	4.43621771796693	5.26451529638139	7.38991727083616	7.45848486485218	5.34625939171635
DAZAP1	8.16309659575027	8.3177552884928	8.19963873961541	8.35644444555433	8.173879812767	8.06368574063752	8.26148382066035	9.24488995778573	8.15043971971402	7.7776007759245	7.94706254322388	8.17293341666714	8.39417935907075	7.85751767130897	8.14476539013615	7.58599812558743	7.96743119593863	7.61791207570396	7.43273727784173	7.44232253586533	8.11077165544081	8.09725986478669	8.13118649110134	7.89654068225866	7.97678481552537	7.66694384121082	9.00781101288803	8.14107896546258	8.17809552131465	7.71386267976589	7.80509559055015	8.31616205999815	8.44950345658111	7.8909328517045	7.61577943979299	7.6702970953318	8.63903491763684	8.40839578499101	8.57617673278032	8.90544440554732	8.5090178965459	8.7308774735522	8.36127718724524	8.09833898201466	8.60098201813039	8.32378075671535	8.85068578691023	8.44649064768465	7.35808844161025
DBN1	10.5512452636094	10.607540314748	10.6602723085052	10.578319187032	10.7365703185897	10.6681836598523	10.6026945756969	11.2597951007269	11.8110478358839	11.1591974076473	11.308670027684	11.1769426592854	11.1393602816193	10.476222584072	10.6897066506695	10.1812371246155	10.4384987315237	10.2252581281879	9.9741231714629	10.3201577742404	10.5274223322394	10.5158535009181	10.688857763048	10.6022436263982	9.68654670693829	10.4626274891984	10.0237205267912	11.1258572211939	11.1690274470102	10.8125735595663	10.9744262475997	11.0846156035259	10.7021567835715	9.36670870687457	9.63850810807457	10.0003528190919	9.97940113194373	9.98598145445215	10.2114636430776	11.0064673420601	10.1873700734082	10.3872176876457	10.1462878884327	9.92331427748295	10.2828016021663	9.97563255699648	9.42795019508871	9.83930295397228	9.4257323723318
DBNL	6.53674788288245	6.46228793233415	6.50283441346455	6.20740906751739	6.62730886339513	6.50091196350567	6.28884034115461	5.96161896702733	5.94696301507419	5.87809535580765	5.53619017785546	5.77471392204485	5.78502812990383	6.1046024410859	6.42701668439266	5.56275576827204	5.53155531605733	5.71420140202752	5.76620260915734	5.7349380156405	6.1524436410949	5.49507170590275	6.27115598777159	6.09714664964869	5.7140076959946	5.51866214407661	6.3479460709261	5.75901760004399	5.78178438373326	5.4085320862651	5.61239159181026	5.7171975152431	6.02414365188104	5.19780429641957	5.33059444231074	4.80033019535463	6.40956192566895	5.93137058359637	6.77453827698599	5.99322163461462	6.30526056881535	6.49708246307257	6.12486354586946	6.18314844708657	6.06502756898694	5.99141356156573	6.27159513342069	6.54775154575332	5.35163642051799
DCLK1	12.7849875633246	12.8922547415638	12.6650541327041	12.9857150659297	12.6882258730547	12.6217657381273	12.8927590559584	12.6648413094066	12.8522846692142	12.8713504777903	13.335614075924	12.0758998927444	12.1905539923906	13.098352636938	12.5680577657223	11.6200687294498	12.1098063451498	12.048834457894	11.862699257099	11.9309994378437	12.3892677895792	11.4811984477001	12.237437076171	11.8755128079779	11.887133667801	12.0395611017965	10.4747913799336	12.0705322367464	11.8702016327596	12.0343484647668	11.8195845234366	12.0569154569031	12.9982755229687	10.431564528566	11.3348272183635	10.7225486413342	11.5156588868528	10.0990893317002	11.6755098158162	10.6072709187112	10.6184701676735	10.5649150854621	10.9048651515925	11.4596060468966	11.0165243212057	11.1391023372385	11.1215154576389	11.2915931225819	11.2284783741624
DCTN5	6.24337421733118	6.25233854475863	6.26666250395139	6.17899919468069	6.28546073561274	6.14435367571541	6.3187821448586	6.55994722790403	6.77995841565779	6.1256045836961	6.45369388118455	6.92454645435087	7.15135995971369	6.04984656001245	6.31071970509184	6.19354195518069	6.37445233374748	6.51504499573537	6.10898885596505	6.22296304456541	6.55488636008097	6.1521412240421	6.67739245996262	5.99596168649737	6.28815996352784	5.81981312704737	6.36282232312433	5.95205459789826	6.05935706355876	5.96657972473027	6.00647422887428	6.13844829467903	6.64011080866213	5.59136889196304	5.85078661947133	4.95628402527445	6.67396962913021	6.16240545791778	6.75661952668991	6.7043438988243	6.29811046787002	6.49140535836947	6.30728344566013	6.38378556699864	6.53571674589297	6.21522431168229	6.35938434075916	6.38434152904617	5.6618310252032
DDC	1.40844066350528	1.54847664732783	1.49855757433588	1.46332531282186	1.53091009839027	1.43976923653736	1.46750824338201	1.67899733720596	3.83497889595653	2.0037147180036	1.6899475260984	1.75118773825791	2.02505022895706	2.18986477222854	1.55052007627365	1.71634630771964	1.9747524087662	1.75587305210744	2.65699660890039	2.20444543701324	1.84748873261446	2.38317723096703	2.56902211325842	2.21893974119196	2.72288778681128	3.64166914436848	1.62333303145079	3.69152282301046	4.27048168343974	3.16086695337755	4.57348420820134	3.66918880290504	1.97280216148934	2.0906836844868	1.78828739759153	2.42559663548336	1.79428317926932	1.88662923409966	1.63609657566827	1.85973551758904	1.61336765323554	1.67764526489276	2.0557227475941	2.16949715457497	1.7578536688469	2.42080850739005	1.69572769903199	2.07918512155813	6.48801290184508
DGKB	8.45898566148493	8.37319996468676	8.68960560804843	8.03068251509749	8.69296538915983	8.47886330716846	8.48187878382686	9.16131546907488	9.63906715726954	8.51512494542832	7.71628100581598	8.51985748685376	8.17138454204122	8.14129838709138	8.36781835274133	7.97745812032633	7.71663765640734	7.84049699501692	8.29604093080121	7.75754802241621	8.74612808447698	6.94354267935268	8.03106523497063	8.19942542148061	6.22904045495181	8.71340185503089	6.04794008763703	10.3892213563148	10.2895114708211	9.92990754048513	9.40080016676121	10.164562198086	7.48244534334597	6.28499285187342	7.26399217854171	6.2436768327916	6.69820559368047	5.97485267545641	5.1597283888633	6.19848801775818	5.35462345790967	6.16216295628989	5.83482098658758	6.5988688909284	5.79407527773822	6.80556452579641	5.82204206256405	6.1316549357553	6.71380835027167
DGKH	6.07906868599039	6.08323249006616	6.16514370284719	6.13177310248667	6.39975607571524	6.29116876939936	6.22040973466306	6.0662328586747	6.48250553596899	8.46519131225374	8.63605657685246	7.8139950468835	7.76141850916454	6.64327889412992	6.51456674981939	6.18164353436097	6.72443106659822	6.78367607039801	7.06821894808631	6.82851329053482	6.46803102639789	7.58609741029634	7.3985970939452	7.65744221697214	5.65915480312955	7.93264852832333	5.10523738391763	8.71642582685086	8.69582948337646	8.89278582213355	8.65453038239689	8.78767727425326	7.52023886569489	5.31288270470697	5.42452946649365	4.51033140565036	4.59885286475594	7.83392817733227	6.44324377527302	6.14307660800942	8.10651683650075	7.79262130232725	8.05967160655915	7.30730768402084	7.58044552491564	7.60675410502283	5.24023114891068	5.65326637747698	5.23441336974044
DIO2	8.70755210288272	8.51477879243169	8.74556942187118	8.19347047544493	8.8755923041273	8.75594425352408	8.5597908977048	10.5263962047902	7.15084212372078	9.17710291802995	8.11921496821666	8.01648222880809	8.36084784419046	8.45989838921126	8.92805396265083	8.82512782481301	9.18526286821396	9.01845570890629	8.77995078156273	8.69077298720888	8.99785818577628	8.25311832214727	8.65205736490046	6.88136339684434	6.47272710147902	8.02677985414965	7.90086305618651	8.16009410134843	7.48249921580103	8.82273828420245	7.41680333292067	9.01049299257524	7.82855203819318	7.09138331111415	5.12545658831178	4.96075427791171	8.03392724068696	7.08560021443353	7.9860492328662	7.63523710298237	7.04371567597691	7.40655301047366	6.73415495821212	6.97552631474619	7.40413816229611	6.67605845977672	6.746793612032	7.2615065929104	5.71318684333307
DISC1	6.24750143370964	6.22858072578294	6.30180341977526	5.93311919148513	6.31274528422968	6.14473692353525	6.02790131652852	7.36396666867356	6.83754237169842	5.99963433803993	5.78630880604817	5.76667755341619	6.13824258274782	6.05145841454269	6.47671190898718	6.17162710563945	6.56399701137633	6.86211739304961	6.76063794511689	6.74797235584314	6.8624636189711	7.10411165154523	6.83826671997585	6.87677631565019	6.43588737109532	6.2212547062523	7.89501731566136	6.59595577265818	6.82118392098731	6.31651625615747	6.10568544443945	6.89104339221391	6.24203047679135	6.87399937092629	7.07673209913199	5.82475794079549	7.40061282955966	7.12566614547884	7.27778616519343	6.27110280209308	7.22145835940372	7.01939302523468	6.84986198631074	6.67537178608356	6.80735607400808	6.50019288864923	7.6791307573455	7.56269906254954	6.1819412817281
DIXDC1	7.37737477278597	7.34324897453709	7.40029628149527	7.43074274770179	7.53320699630567	7.35022854722017	7.36940298064035	7.81950577179701	8.71996868839299	6.37812207673921	6.69320213936957	6.74162202571122	7.24879125985089	7.17314987673957	7.56102575357428	7.75246010014245	7.73769455199103	7.70601187933023	7.39758651619171	7.63994481229553	7.9990144876594	7.64334086801269	7.76230752044683	7.46458649870393	7.28221030850937	7.15949218098098	8.29491350549871	6.9352632013825	7.22036698528806	6.6374731453395	7.13032908921686	7.28467512877445	8.42864141132003	7.10299696181149	6.97674513519692	7.10778602770362	7.84787790955377	7.64448375398535	7.75679512064137	7.05817877744678	8.14799453056341	7.95716132630235	7.81227673108418	7.55926537624744	7.93946089371013	7.38945202196764	8.61886882782801	8.2832815248277	7.19887328732535
DKK4	5.78948549380959	5.76080959219641	5.78294242217334	5.76304619335431	5.8080238872325	5.78895998440134	5.96015391189489	5.41937327967356	6.20610243135367	6.28995617269576	6.2905345483039	6.4656460578487	6.18276202079366	6.19266898404612	5.87482920846538	6.32323660934845	6.63049852929867	6.59366679952013	6.61298639450116	6.58822348064413	6.45143696297692	6.32350401758407	6.46452790293701	6.23846717386547	6.16966240966373	6.1930046126801	6.0600472487772	6.19062141080563	5.98522560612762	6.49483189476901	6.09044260163931	6.04600321351568	6.20509168951022	5.88798392755773	6.17399251584223	6.97850044805619	6.52235892036192	6.50684519740911	7.27467305638779	6.44776946039382	6.41506283154311	6.35492005191805	6.58877931522867	6.48495746409719	6.34326698668541	6.93726025648838	6.47609915871877	6.66709185524148	7.08582796160709
DLG2	10.7582427167012	10.7765730771738	10.8700045954578	10.553358946379	10.9316033313899	10.8017584753157	10.7392018436442	11.5661831643977	10.990654855098	11.0618799481664	11.1758564650693	11.4533085146583	11.4695811949414	10.5453873626642	11.0267139541679	10.0245497564088	10.6607926739221	10.2880159347305	9.71291908845128	10.3992509990049	10.9610362023295	10.0515608627092	10.3675726048115	10.50426323282	10.142773589739	10.1720786585238	10.5489903087213	10.5187622411964	10.6069227238908	10.3070028998457	10.3195004101973	10.6365845302927	11.1983513809749	8.8911340734649	8.44958301798351	6.51540277015134	9.95491072281912	9.45044968593905	10.1385005552718	9.58133122679621	9.82178626825529	10.018454912334	9.71262373622147	9.35905460285475	9.64446416216539	9.25370330793929	10.7516337954053	10.601377888101	8.57305588513054
DLG3	10.2943224280776	10.2746731738483	10.2995848839771	10.3122863617794	10.4294091515272	10.2614138032793	10.3585115318315	10.4545043802663	11.4567240900119	11.2509933466316	11.0256599781508	11.0093021165522	10.8938154549797	10.7126668363055	10.2565862724868	10.292842806759	10.4980138781174	10.4323866053293	10.450368711725	10.3092163219594	10.8057976433926	10.5793665273051	9.87983836838767	10.7650034874623	9.38535749147778	10.5707402569767	8.63499166661526	10.4198913593233	10.3396460649536	10.4846460392472	10.5455103022558	10.3132869648325	10.5199962750183	8.70593128991478	8.66904872042459	8.26006554327457	9.22476389601678	10.019971245639	10.407220620751	9.63415111166371	10.271993871042	9.9645391260737	9.9852403830272	9.99376850906752	10.1150220091246	9.71635102814536	8.71732620475182	9.33959950182758	9.30414359974962
DLG4	6.07815792267082	6.03575556466392	6.14307949990442	6.00991818074152	6.21767628710006	6.18218252135739	6.01106731521581	6.22410980572633	6.96436535975102	6.67671518460653	6.35711994520479	6.39608555390136	6.71023568672584	5.99203710896482	6.21331965453826	5.70886189454646	6.11293382004845	5.89066932145496	5.90591201067879	5.89517019208824	6.39771725086556	5.62260466956803	5.65131215867699	6.04698290334039	4.97428684520442	5.95012688419064	4.76538258239125	6.23656336021628	6.39758786284281	6.30527031416255	6.18827513726552	6.52549693506822	6.22622855047284	4.57578394936911	4.41219941886578	3.85596912471757	5.07439987117918	5.50245954884986	5.84289259307948	5.69946764661209	5.68359317027937	5.71449922916405	5.55601345067311	5.57254825807658	5.57265430389474	5.31400305378306	5.04303276185796	5.49803921974155	4.04740104346308
DLX1	7.71619850814638	7.75219184934368	7.76168586508769	7.63116197213871	7.64067289757833	7.71851020419989	7.70252303990518	8.058534093463	5.12114978212022	6.5473626488588	5.79081552998254	5.45522092611381	6.33189804057402	6.97342025908513	7.64504178137402	6.99499068292861	6.70293275477992	6.90773718021871	5.67117036319895	7.62661797884971	6.91920576682782	8.20305140798203	6.55885530644315	7.94842019916099	7.91118669198753	7.24386546134801	6.02243979763446	5.90007209898448	5.57929776938411	5.80407332395443	6.04781832345976	5.57882641986416	6.62432074170879	2.46944600032257	2.06395759876435	4.73809993235344	3.1588829488732	2.69711505853102	2.48214340771753	3.5093154084151	2.61996512745117	2.33597096385518	3.67633879466851	3.05033431671377	2.51842080576692	2.1050423836454	5.99535416674964	7.40122506823102	8.92622730004329
DNAJB1	8.42207979626471	8.34890455159889	8.29512423458002	8.28480074091104	8.4787337849483	8.36801814061829	8.52800760711497	9.45554562269911	8.22706210886739	8.01404614559423	8.14839307500175	8.14798686804335	8.30081971763681	8.29883394742148	8.42899050660749	8.06771371626956	8.05654189401578	8.00646919296234	7.94786163655373	8.32605754238666	8.19718367448376	8.71611319907169	8.56967663116939	8.89248082113388	8.81549326968769	8.46123881401222	9.2891925979924	8.53307776833348	8.63493156556589	8.00666249057918	8.23623789745997	8.59269372453828	8.50353946425622	8.47690227300211	8.38769641494185	8.43135444800806	9.22608549351023	8.84342966144133	9.11001769250036	8.48447036926105	8.85889060602773	9.11410340336915	8.7668309195254	8.77648281918015	8.84425178345543	8.93119205778315	9.36585736483427	9.29847565585077	8.85301936899058
DNMT1	5.60938582849354	5.61264589212683	5.55366321279793	5.60068839291809	5.62917838816374	5.49604089838516	5.37799612142183	5.64852300569476	5.2438793376063	4.60149431542332	4.64662009099672	4.75392376605187	4.74966796719269	5.18354818919047	5.34533656048699	4.35993483677304	4.24846068356922	4.82306202152244	4.99069690786659	4.90676937400652	5.13927532813378	4.91705318338332	5.18477059672013	5.25939814584755	4.40210987037836	4.88284769537199	5.36108439350081	5.18411110699163	5.13483271432792	4.84304523501386	4.47931265400605	5.10950126554435	5.28849845206292	4.45700186822569	4.51848779445594	4.31411717132869	5.59941623952115	5.16090751072873	5.98977647918561	5.282014544322	5.60398853372908	5.77818658375616	5.4160676554481	5.57050297096882	5.47220434862752	5.38399706994153	5.82915438345186	5.84673248841504	4.6795428768029
DOCK9	8.23052588523787	8.19007499078448	8.27293754612085	8.13965689440053	8.34849398007888	8.27164729272569	8.1845932670966	9.08082775957133	7.67858702413427	9.02105763849056	9.85764108834775	9.82073622982419	9.66688252643738	8.43286769764215	8.41269691819442	8.43922844615932	8.68084367859721	8.47631510052262	8.15069458765572	8.31736959479752	8.60549873231873	8.1201557098824	8.18910115230661	8.21292990298032	8.35884490155933	7.89489872078392	9.08987980377518	7.79820231285333	7.98357302965476	7.78366780790931	7.67599604352737	8.1742162566839	9.04013786078322	8.29818348316556	8.02446803066032	6.85719453961014	9.206734245537	8.78544236139483	8.78938999747284	9.37091561604279	8.75038440157427	9.0088360698442	8.74252172516618	8.61819542251002	8.97971064343958	8.82709093213339	9.27905676216086	9.21394737192155	7.87122514310228
DOK5	6.64877100143443	6.6151191684695	6.57672698559379	6.52251408880554	6.80971458517263	6.66167824429557	6.58597414606141	7.16217749105399	4.36836140937223	6.81482731137933	6.95362974492299	6.64070615388892	6.56230971444203	6.94695231826184	6.83806818202713	6.85986656456802	6.95401218874774	6.74663303067451	6.15176553948957	6.53593557026264	7.48032092236548	6.5486279934791	6.73799008754186	6.23324360204961	6.71844594094679	5.64373397568556	5.75779477295117	5.99833659175715	5.94195432749436	5.80642076186493	6.10219749520403	5.84716536808345	6.8031311448351	5.3002073379221	5.76304689469464	7.03053690239397	6.95059685828452	6.6875034158054	7.35666530125867	7.19430122746357	6.91188747916306	6.84552503399331	6.85257941954318	6.81029944316491	6.98628634603593	6.72182227916443	6.58304149491596	7.00088600449509	6.27780529787003
DPYSL2	13.2688965331764	13.2801617037756	13.2781922665879	13.1911947618289	13.3506554998697	13.1909567997804	13.3086660101609	13.7935923294372	12.7259954429627	12.6645821774496	12.6107952611408	12.9697730111817	13.2348760783606	12.9612254730666	13.2858419595476	12.9183600868142	13.1632904302361	13.1261368350363	12.8428723058065	12.8838666990773	13.3391991764592	13.0736392761774	13.294700157582	13.0722530868369	12.9357698020172	12.7392666199407	14.0424664776684	12.6880847255703	12.9707323817917	12.4441560353247	12.6444505811093	13.0734842440364	13.8447189674191	12.9046885363323	12.6951960302207	13.1602141032243	13.7659518569293	12.925935049996	13.5481985761926	12.9682219974239	13.1576649841193	13.3695760567458	13.0678980014656	13.1194113588206	13.1966614721388	13.0920448075938	14.0290589789321	13.9916561314748	12.856176146954
DRD1	4.53059187500932	4.7493694549133	4.61892111306102	4.78407259131323	4.72032082506745	4.96888935376847	4.73494107480873	4.84295102417191	1.34177641899677	4.47717367042071	2.23858735644572	3.30536145992993	2.92530176300095	3.09045510003414	3.98314061998845	4.85687307818566	5.80620322618357	4.18690108190882	4.63338324268672	2.66130215351918	5.2494903083515	4.01211994395116	6.15619941207156	6.83405313186008	2.79271237004879	8.04895931698002	2.09663286540533	8.36680807620861	8.02774708620114	8.4970028053797	8.14689527774204	8.16499927447526	5.22665223319813	1.89238787841194	2.46094389488865	4.21010459457319	1.87126185521794	1.91463899945809	2.03309083334281	1.73607232998636	1.55177892805044	1.71889137705574	1.79626622572623	1.642045254693	1.87351960156436	1.78295907566613	1.69404718501481	1.81153875334957	2.11889688320257
DRD2	5.81282830008474	5.96624318156423	6.10587658102336	6.01399591500878	5.89438613501289	6.00617256329949	6.106434253498	5.59313333203685	7.01852421637145	6.67150376689022	6.33671103742542	6.88716820383437	7.15402294279625	6.45812239103537	6.31716154828271	7.20812864419385	8.25779518871935	6.82615709538216	7.58487445620795	6.84299770501217	6.76221406039387	7.75907530839372	8.74859784205312	8.71839716405777	7.70348120277697	8.40385427065209	7.48324419676893	10.3683637549904	10.2975897040748	10.0141149080263	9.75522777780653	10.648376851589	7.567700283382	6.16025680465019	5.56776247799043	6.9129093054996	7.2578253061353	7.98970976089841	9.14499417704199	8.60336750921728	8.21998236143752	8.29988023024545	8.41058525762122	8.11965481598783	8.12878362945387	8.62082241012148	7.10559085846899	7.21091861420674	7.14284767965604
DRD3	1.41361773292094	1.54892712432631	1.5163845237691	1.53703163286037	1.35683492733656	1.46882000342527	1.49674094981879	1.63564677053708	1.38408527072991	1.79580912096514	1.6850741378622	1.75186485557357	1.56172003488691	1.66308261437062	1.52362599840001	2.02760375179483	1.86857559472529	1.75103214529329	1.92256436049269	1.80936367526146	1.69977899448075	1.92679474566455	3.90243286582412	3.11817630953293	3.74993720667028	4.58359055285495	1.52214263708126	3.08165556104932	4.11556613257758	3.64632830332717	5.86553784299405	3.43375884692828	1.74927857368865	1.84329916995066	1.74990834962122	1.77748172788506	1.64321738579979	1.76996685171645	1.53664864960415	1.60275118585763	1.53997556271295	1.57913911728197	1.77944457917953	1.61930092147517	1.68363506967198	1.70877315728786	1.49411491917976	1.49364038433081	2.07688070831772
DRD4	6.81560378198282	6.96043079456119	6.87251069881368	7.11874758276884	6.86070217366353	6.8605802791985	6.88608773147713	7.22095583412028	7.40847031985243	6.01951190510147	5.81213842540152	6.12524052841333	6.53992003764865	6.50434656758306	6.70143949026668	6.36610639603336	6.62688997112946	6.54312731475562	6.92504492311437	6.61974535293424	6.71268932890645	7.12994355806271	6.90883973964909	7.53302801997937	6.66976106003839	7.11538911621142	7.39239829263976	7.23697489790539	7.24820198941945	6.95563105922367	7.08784971516659	7.32176588746086	7.0393887814558	7.03194331754055	8.15792607132583	8.65050978328138	7.30703941400653	6.62375522299591	6.94162823415805	7.13676964467359	6.97392190966411	6.99086739992079	6.74108698950714	6.75879892048392	6.91031672637636	6.70805947622707	7.48311894546972	7.44589970247655	6.58008255569767
DRD5	5.67077975537726	5.24541142927001	5.68650805526311	5.064044750422	6.12804658361828	5.81553077336028	5.38177143328377	5.29686908123618	4.50364862753286	6.4045455961946	4.52998290093137	3.28074673251017	3.65050564093373	6.47923346983579	5.66252104098525	6.00057022417363	5.0939209345695	4.8894367915247	4.33746059100403	4.47709452292894	4.1633110782652	5.51257043251913	5.86562913642502	5.65316386426362	6.31153959631626	5.97017735884947	4.5156439260149	4.67109588122723	4.81114193985527	4.56198153279399	5.03022836165377	4.89265637263837	7.61272590938324	5.38001508920062	4.21803041941058	4.1723489666749	5.19832650371932	3.34301301402191	5.82562062315991	3.14093682405223	2.99607739956873	3.63566487890017	4.71454358901434	4.81877285708963	4.10773079043754	5.6263703419	4.95127366689342	6.51923670547957	5.34285262534958
DSCAM	8.2171337027384	8.31589170501432	8.24851055500658	8.49757808834316	8.24367821532693	8.26477635047082	8.31596813233161	8.85951118160943	8.56008446885495	8.33792727061918	8.59138072667974	8.61190000403459	8.9965560937904	8.41091013223458	8.35349651161645	7.72809684775766	8.33776089479844	8.3070352195577	7.90558105502757	8.17280412854486	8.09406303376126	8.82911345195742	8.09098458073283	8.4826824493345	8.43877626094081	7.73302737261338	8.2935661760664	7.53905608380178	7.64898234900867	7.6034290823245	7.50816472275912	8.07340333119008	8.91029301948879	8.20460817067089	7.39682387268928	6.65665238934587	8.33775407034032	8.66884444158592	8.23973529514594	9.45669217346989	8.76418595572613	8.75999984304454	8.58572011126203	8.16433968202363	8.65564473703883	8.24677629880684	7.79048294930493	8.55910199409056	7.66903504638477
DTNBP1	8.94749538189672	8.83871328742012	9.0583855639677	8.40633900218316	9.07653989302184	9.04928584866986	8.75181655711423	8.8434737641098	6.50131976553971	7.79106710575589	6.81498508730739	7.71207092206388	8.01305251787366	8.12293008306999	9.17989165781564	8.28396570414185	8.20385476688017	8.1551509736022	7.99309825355063	8.39329172296269	9.20022885397945	8.39696644403555	9.55137631620272	9.16048802809074	8.76596609826806	9.0639866890458	9.14079433689804	9.25461388234622	9.57100132322107	8.89172895981255	9.96752908020252	9.37241274973763	8.17546901980106	8.08302767630357	8.16883298362715	8.25434971827203	9.25053808140095	8.94165331490192	9.27174392161297	8.27621535402568	9.37671139186953	9.29046743859103	9.38512610565493	9.40582757274239	9.57920181675894	9.19514624636496	8.91816442733802	9.5408837236038	9.01943330590102
DUSP6	10.4195331525498	10.3483953088961	10.1775044148497	10.1865369499923	10.3660039125007	10.1391761585134	10.4401565080808	10.9968693051449	7.03883839624007	11.4423176541247	10.6901876282719	10.7375988402504	11.1871660643162	11.0152937077178	10.1792474303192	9.30599099021439	10.411284318713	10.2351781663163	8.57527067349928	9.34730866578175	9.92272723549155	10.6100203665533	8.89239187740431	9.02983434304089	8.27710278804274	9.20403186054452	8.56829555197224	9.78886336036713	9.98715568075279	9.84881298830459	9.17567771088338	9.95764053308162	10.7068222892551	8.98604834452594	8.71399311532564	8.57397264896924	9.04753573746757	10.4544544917908	9.69648413946234	9.28926483774443	10.3726142610181	10.017880013754	10.214063404482	10.0334639264767	10.1120059377053	9.9153544774621	8.67840176441332	9.17854290739869	8.45574578760922
EGR3	7.44461183577293	7.47623298616759	7.63135858025885	7.33959597344277	7.66184597154593	7.4957811224401	7.33977804630464	7.74247812515133	8.6682061320649	7.80293302943091	7.19356837211848	7.96603085069066	7.7065903399482	7.07428187775206	7.31720088077347	6.99088164171252	7.70945803367499	7.69099936571381	6.91357250277895	6.87712297085419	7.96010189162221	6.40866945260141	5.24778667892528	6.78344661489016	2.27311368376223	7.49963662063631	2.69107576241676	7.78961804223758	7.89537199244365	7.70668633782769	7.44373911204976	7.80153802107225	8.08756160786205	1.99959194161594	2.02690146302787	2.53043582799064	2.67051935905887	2.57689694725117	2.48286235603225	2.07465482288742	2.56620991370607	1.9754017192584	1.86312571159368	1.65669375147668	2.27448383205136	2.02779929378241	2.14766198861378	2.37071145104071	2.24342847428604
EHHADH	2.26720402615904	2.33584318156535	2.24525046997333	2.24158166703736	1.99151624719201	2.15738743252297	2.13416547056673	3.43409595271066	1.4405253208012	2.36825778138536	2.07374201513608	2.14558722550405	2.2227365946188	2.39222085169519	2.33550410567607	2.56582175795823	2.26251409828609	2.49367012727252	2.15084989065747	1.98986739263916	2.14988560791229	2.00133694650041	1.9592248864053	2.68396115667782	2.49792966967624	2.23554260864792	3.0943261341826	2.53240808209314	2.51180228924504	2.3016116210417	2.61878026447748	2.40514323007858	1.83970689106693	2.51479408773042	2.90192411671072	3.30429626649954	2.35252616646148	2.00589602919185	2.52592522898216	2.28160865764941	2.57451203104113	2.26756353081644	1.99434162253083	2.34821384373726	2.68584191647834	2.04193747696156	2.24426593661272	2.26785787211115	2.01432512279418
ERBB3	6.25077168337431	6.26903310124347	6.27597500891347	6.22304371505682	6.1597323690403	5.9250995198157	5.9983313345942	7.33472417250951	5.12103714998834	4.60043460857874	4.16032387308284	4.0686580804641	4.69709748479433	5.81624933468238	6.31975693624975	4.86990669634594	5.99427665820772	5.84060484473947	5.37898615589121	5.04043386602353	6.09745770853688	6.29974148121518	6.50965300459507	5.86351827823708	6.5746185861855	5.73977198918534	8.84116055038393	6.78928559094218	7.2903396740486	5.81957545892726	5.68830479038909	7.32491269547963	6.9581146906401	6.93600390877324	4.89225544586949	4.00862013101639	8.11685862556637	7.02414158336455	7.86709632393561	6.47332004932053	7.72702562361778	8.16192673030954	6.68249858177986	6.59223430620904	6.56228983089507	6.83981203639346	9.35023951474239	8.66874935320902	5.82365526044803
ERBB4	8.34670236680961	8.38246283823953	8.39150288573882	8.24204950700668	8.3841125404419	8.37746965474837	8.39978225268613	8.84386750906948	6.54449773453968	7.67359075093866	6.89996810297533	6.97182560611509	7.70446878264548	8.10583215327308	8.54895659097066	8.84197078015673	8.48768222505573	8.89683798395677	8.47241393343132	8.87117048111347	8.67267325988934	8.83292093504384	8.63298921680299	9.12151990094584	8.07463403530406	9.20647496381652	8.52322381984475	8.82450601726617	8.8240203611326	8.84297298322246	8.88007796480259	8.92046938409497	8.12769223496939	7.69816029373357	7.81913632043482	8.80052866408553	8.3128256336676	6.95303219643411	7.62145872408057	6.91483743976637	7.00279306531464	7.10565167124467	7.15894342818866	6.90334237286413	7.07503725122486	6.59491912272079	8.58456761625454	8.29642900090808	8.63228289240429
FABP7	8.99319233917503	8.57616544824963	9.17374635303975	8.28822582429041	9.44046378500738	9.33259077166601	8.96094287403379	9.77305945343965	9.96450674132899	10.6074512391214	9.64244542889181	8.99913415323466	9.29071051288776	10.2409560600637	9.91261050661558	10.3519068927813	10.0283987064097	9.69508480495586	9.08654952599453	10.354805245617	10.4175347803218	9.8587299924389	9.57322299073847	9.61599744589712	9.6652151143402	9.40849089313492	7.38492598469074	7.69751239775048	7.74998872161226	8.32280589607235	8.95992297659087	7.90675533176341	9.1708263320057	8.99161044487238	9.51048906374266	10.5630197487572	7.77130619362607	7.70498086279728	8.37965646516992	8.22519181203428	6.96110643325664	7.07217880270451	8.11335717494213	8.354512266596	7.47337559724396	8.54409758481706	7.72481882577072	8.39328728663246	8.75504351813296
FADS2	10.259701379855	10.1650440908853	10.258249199535	9.98505728929241	10.3616134428517	10.3560688607106	10.2959337246437	11.3326417597274	9.45418446584684	10.0575891917882	9.92503964041805	10.5311773115094	11.2689300850842	9.96314090663442	10.6380312574867	11.1289083328384	11.3871172118791	11.2995575002703	10.5641649578344	11.3775725312628	11.0858657676718	11.2449129932368	11.3314616201249	11.4445536011626	11.636571844017	10.6549449745078	11.5705543325274	10.6890569145489	10.6423848754354	10.5385557988142	10.7434730669132	10.7557508625969	10.9751802276442	11.6676605901533	11.4899930395299	12.6890037152941	10.9708406248409	11.100052909711	11.9629211873448	11.290895028017	10.7627029998587	10.9588075981805	11.2876093117096	11.3966605515844	10.8126058856477	11.3998532115952	11.1469193133045	11.6446856183065	11.0876122018723
FBXL3	8.1386280874706	8.15847041993779	8.14759502134263	8.21181974605069	8.22558137658657	8.12898437315342	8.06095842219116	8.84727281563185	8.24658412675861	7.81764039327257	7.60105004538629	7.93335499423601	8.15810506674267	7.99356023330306	8.13094221614582	8.19274349440554	8.24452794145577	8.24105846763599	8.32768929655612	8.12147731106172	8.37600937597061	8.48568000942326	8.47533016332077	8.49710815774692	8.03429979904286	8.26076584723489	8.63389954711582	8.04794826923672	8.16182523801559	7.90881167347179	8.05599817136534	8.17522936754707	8.60442177607926	8.46319348034161	8.75195515114789	8.63305958645924	8.60741092522885	8.14483431800465	8.51488120526588	8.23513967541185	8.30958181816137	8.34956797031566	8.24641248491296	8.15032309389915	8.38652751778368	8.06002890172419	8.78655568690222	8.68807412574023	8.36703990288684
FGF17	3.80157837314878	3.98604557791564	3.90775421383954	4.23226210885281	3.82120891855761	3.94831081170819	3.79197487292769	3.98722255036723	4.40877691338783	2.73170952195742	2.66155162218265	2.67451612578523	3.42837033657104	3.63767550598638	3.62915606149837	3.4603076664094	3.67418797033646	3.49254794885947	3.4160482752251	3.41489601447797	3.47796234667203	2.99250347767504	3.36642991462799	3.5710397759846	2.88994376881705	3.40678681266202	2.67440143875081	3.09459576427795	3.29373424915651	3.4019161323589	3.29420614464537	3.1109614589022	3.67259543932194	2.94105627545087	2.94439882588679	1.57039888723948	3.16022944127487	2.54944293231557	2.40463435084768	2.43004815409273	2.12208709867966	2.20926929976777	2.61358821770469	2.94770701874691	2.81516389515239	2.29816089804272	2.69527950950481	3.17515618702317	3.25382090029743
FGF20	3.32970643607257	3.32618986951265	3.39230840412994	3.21846328706802	3.47565213702517	3.26753383244343	2.99296277266566	3.48271728001618	3.37475440713737	2.79033021058248	2.72068442022537	2.44372281445916	2.54858171107143	2.8426843788374	3.23035131500258	3.34326689681622	2.75919347490777	2.93699453522443	2.64697190724681	3.26154570757882	2.94672643170305	3.46321680513206	2.87717328188141	3.6500244029404	2.90637585612281	3.57180984602413	3.24121514312258	3.01136492558872	2.83246768649579	2.68949069860989	2.77589666248134	2.74480606659389	2.85320798318374	3.57579152782401	3.12386035559127	2.62199864239177	3.540502355054	2.91571428009747	2.70785426359671	2.60918346169139	2.53588654427118	2.51793155925405	2.72221052582566	2.82344639887352	2.7272827796691	2.3883468984959	2.95554465419053	3.21284248702699	3.2463379256882
FGFR1	5.2772580139384	5.16859796715281	5.11015629727452	4.96830104107219	5.40596691621802	5.29774206706655	5.055944970637	4.7337817966531	4.94764598855751	4.58029138219963	7.61270892144773	7.4173228837898	7.2165916960231	5.29180046934541	5.28322765094134	5.43560582664649	5.69347099428642	5.80490570868749	6.62110016362182	5.59592583633518	5.0602311917277	6.27168041637471	5.903297112338	6.05107057532765	5.94829319845474	4.91395945230069	5.74426630957531	4.66689005074315	4.81198786573044	4.59171347052903	4.95934541053022	4.92248815399075	4.80180379926827	5.99157011336702	6.04066390218199	6.05037593072099	5.87719586162669	6.22496831883946	6.43341407316642	5.47702898930207	6.09935914621129	5.99323146659653	6.52011471034522	6.39942854132931	6.09824077355718	6.3480396280223	5.77054535119515	6.38715540644507	5.76138678201801
FGFR2	5.46573289884104	5.53124766538705	5.43270381040319	5.448676481685	5.36708631738883	5.26809660009694	5.31447485587195	6.62867569910349	3.09542171407346	4.35764418386826	3.84968082855417	3.89182648764435	4.39495102493844	4.95082454879291	5.3876727934387	5.39174522636942	5.78897985632376	5.54000701559008	5.95984926899761	5.05978356688847	5.61048984051197	6.15788307171882	6.13267289985753	5.36112042985609	5.50981072311433	5.57578189384251	7.67067008869858	5.97910620996547	6.04832874471423	5.58445347828543	5.37871306232527	6.42633675410083	6.05531779790744	5.93720584851912	4.89677502331101	4.86926704652885	6.9575672287864	5.7965548946488	6.42292642800468	5.96392181510414	6.50611851675299	6.88076786279741	5.69415463315168	5.71054820036162	6.38066233235019	5.62272527228766	7.75569429698364	7.13960005673993	5.07829600215358
FKBP5	5.32096909203348	5.53878775340615	5.15029680463052	5.69536572991628	5.14334338893676	5.20750714606725	5.25890575102166	4.76228147351452	8.30270565550559	6.53324815473163	8.49962385079111	7.50790065933524	6.89496665526258	5.91393324182929	5.23596230380194	6.39335307563021	6.24263658077806	6.07020062727088	6.22397219756316	6.35774111163417	5.71787134709858	6.33650829253127	5.99309611750623	6.6655093073388	5.99921829780222	6.1539167802604	7.42945970396628	6.12172072696251	5.83724488445484	6.20838666819988	6.07356048397493	6.23302635865007	6.65148266697482	6.52274813700108	5.5657418925604	5.86039556198173	6.57383108172032	5.68008056232255	6.55304693414902	5.81489070326227	5.66318715745263	5.93554625278657	5.82110749801708	5.61460165595059	5.91567311231843	5.49410814292797	6.45001721257889	6.77840451437193	5.84113810775926
FYN	8.56032226287991	8.65207385324993	8.67793475871661	8.61406600030798	8.5967383744316	8.5682478787794	8.51932652446981	9.52112992869119	9.02287642287455	8.72331996353577	8.89807292974039	9.11477795195337	9.33126351090123	8.47748184707797	8.79900089294988	8.94231697813025	9.21716927696565	9.21362839301935	9.13970699564663	9.06165465710027	9.21777329577318	9.26984984809465	9.06579448286846	9.123640944062	8.72120377429857	8.65982224047945	9.10224292736751	8.4611302139207	8.66926128693477	8.39207235109768	8.57988323568324	8.70366351969889	8.72800712862594	8.71297235741389	8.67010474498537	8.53140408030776	8.49820624764055	8.65429852657758	9.04464190392937	8.52060630781082	8.65044634184855	8.63957963977465	8.6491788859204	8.416505512717	8.65229701618695	8.37661318950252	8.87705623078492	8.9814503182317	8.4342271749416
FZD4	7.8206834489397	7.90574930059916	7.76200580991728	8.04393079807399	7.79151224149549	7.71499479688656	7.91844300667116	9.13838150252584	7.13762347334079	7.86747610460316	7.69707310045452	7.64972224756463	8.05838847694615	7.7272447039483	7.64464244331854	7.3675956144192	7.90011847900641	7.76972139322674	7.25370180321424	7.1595898269479	7.98893884374627	7.8690984646221	7.56936671505884	7.96630061039123	7.39716327519442	7.59623036868044	7.94398613073673	7.95148916236997	7.95784314959638	7.91128760150485	7.75797205533113	7.93457699540064	7.74333574845764	7.5301571308261	7.10277032227816	7.24789616616392	8.13706878571913	7.80165895637895	7.98043115036271	8.18974824023025	7.52512025706455	7.71416437062345	7.43140937289579	7.39092298836856	7.59691818979562	7.53743464294154	7.82878782396163	7.98484687435234	7.20645665478623
G6PD	5.26851811177074	5.34331743585621	5.27525980654841	5.31112399032675	5.33822560688414	5.22724110581836	5.25050954394591	5.31392269477907	5.00144090124713	4.7425299260628	4.88986858710689	5.11827348030723	5.011264409065	4.99168350842988	5.18096332821606	4.74132812838165	4.98560514104831	5.0859245144837	4.92545930948385	4.96665946327533	5.13001788547348	4.96691825766533	5.28996028583265	4.92510594951315	4.99743180697142	4.67935501695199	5.34479027083494	5.0001770994304	5.08793371145732	4.98665599270753	4.86799482747221	5.05393594319446	5.12592760144273	4.91299859331074	4.74461382378809	4.91121919947458	5.59586102333283	5.08791368022303	5.28665759237578	5.4802931961773	5.33819480085966	5.37727889725143	5.09748596602293	5.09321660213515	5.15028015959448	5.10082952400346	5.2380609189229	5.42474707401552	4.86937552604416
GABRA1	8.83025561704822	8.9288415766672	8.69648822874357	9.04819425014222	8.68631760704339	8.60686750183421	8.82919764984789	8.50761761967692	8.05511532280567	8.4296747590109	7.45056313394454	6.98169243696975	7.73631189919332	8.86037637588769	8.49161173984647	6.50750624339886	6.77376530529545	7.67755812066165	7.64288055689199	7.51906015905411	8.24557017858206	7.15879340292661	7.75151933881033	7.12520553326227	8.44703921532528	6.94610925287177	8.46898131949731	6.22367203016233	6.22724177370756	6.55949942646249	6.83166487785392	6.35469880915195	8.09365854086981	6.15814276073712	4.3944651901469	5.59424923978497	8.31693643206953	8.96148024243343	8.64902410373686	9.10801128766818	8.89564416116265	9.27514067628452	8.4468397979998	8.7407268132272	8.688881741118	8.63611399301596	4.76968037217182	7.47775172918134	7.68820101226121
GABRA3	6.93394949652378	6.57758436420417	6.90766555929126	6.2225495697736	7.23372014747992	6.98050993757822	6.76103067451703	6.40884560902503	6.85203011219394	8.03716530676468	7.23918274009514	7.25041536357244	6.95186251959119	7.75636718383316	7.04118561411167	7.03012725837731	6.64501362808299	6.77368596055155	6.88798416071508	7.24217334815806	6.94441328682351	7.45102137392933	6.86033959334813	6.87480186255419	6.52373647135831	6.62061280992411	5.42971420999794	4.5167941019328	4.59062290368512	4.89689344797714	6.28503880900003	4.59520481143512	7.34785210062105	5.7715124359242	6.41044543835097	5.25971904417171	6.42483541370545	6.86633128902937	6.70734005139229	6.03809121332729	7.02829950073687	6.68605577391381	7.20373757659479	7.3064863240099	7.08853815244439	6.79575343148097	6.01498376530785	6.53143323880927	6.78228034532908
GABRA5	7.69648914467785	7.23570059107337	7.86329928018055	6.89080408586108	8.43136018221358	8.21880778874395	7.57796660359994	7.47851686196366	10.0780669107728	9.62339512757349	10.0376462941358	9.42663612643987	8.86452873968682	8.4259912559617	8.55804523796851	8.59209862780165	7.48593960641555	8.1039110301785	8.78985256895121	8.26666158085784	7.11104035329083	7.45178473181548	7.98241240797636	8.71319854707334	5.71028565533791	9.34017635484434	3.80098487000874	7.37456773837129	7.8370358452974	8.04123680754017	9.41215669274321	7.27384138053416	9.3248397790391	4.6884612139901	3.02984983731428	4.2056092929697	2.92963100098703	7.91101418357136	5.95339100542266	7.85073485059091	7.95635902838138	7.60033876994388	8.10416236022749	7.80545633194305	7.89703179298786	8.04123636994969	3.33526455406692	5.41423708092127	6.445392560786
GABRB1	7.81946398339786	7.6002269568944	7.9359599177105	7.17929631484455	8.15664425972898	7.95055772540041	7.68987862077287	8.23104443015231	8.17049953603719	7.91746689076684	8.31853067499339	8.21929753124634	7.9825677166145	8.11694834708228	8.20268553896066	8.43177541514978	8.06440503800965	8.5249899527904	8.89702518234996	8.47124592532804	8.60725410376076	8.08320801659369	8.11695759247825	9.06299562317245	7.43594533218498	8.42604026881179	6.23703288488638	7.62566792886391	8.03881094175434	7.56826965503645	8.69994676310054	7.580732293016	7.65765665176927	6.1401193229206	5.94302918277311	6.72454547161029	6.19886415847496	6.58301751277318	7.87685024961141	6.633907526648	6.71136836372053	6.1291748495784	7.1004427269062	7.35260928130041	6.79069842232588	7.26908777854457	5.70206434015013	7.24927566318154	8.25094812313501
GABRB2	9.15856076765161	9.33626478855555	9.16399067972482	9.49971879352005	9.0788380702067	9.11950754554655	9.28963593932061	9.3572040951699	9.48370559627604	9.56499578095444	8.34461861931718	8.14045278552517	8.86282911624226	9.48802810207377	9.08005805649385	7.68862398053886	8.20254951052928	8.68924381586202	8.41263873763059	8.07907243223113	9.25046362456543	7.92648676441838	8.67616826762798	8.33791969594847	9.02594573525235	8.23533307119208	8.84161014057151	8.36311864428624	8.43946575729593	8.61724498343865	8.33342422125003	8.64691362470476	9.28647187900926	6.82970132065069	5.42618247673819	6.15750314748469	8.34277316622653	9.20566435333067	9.12154745161234	9.73533043952253	9.08739808806428	9.33470000409185	8.87079613393193	8.95342125082173	9.14591377730665	8.80579784257249	6.85130451564471	8.05301256540586	7.73012917970046
GABRB3	8.3936787014785	8.27159245602103	8.476962808898	8.23155186959623	8.64786596784287	8.55235205962716	8.29839022388819	8.53685709649509	10.0354844309842	9.28789723335431	9.41815372957144	9.4661513946874	9.4167851243423	8.63061156562581	8.67025838047135	8.9166102024223	8.61935146457878	8.84860704155485	9.10857970334311	8.97864982119955	8.77446404184832	8.53245825683302	8.42008535808876	8.63257411296623	7.43544685265867	8.8367566459495	6.26327149733444	8.47141684209154	8.36951277370834	8.69430984415962	8.71467361290594	8.39297461855227	9.08526493202474	6.92839562781919	7.57572304295226	6.49312874088539	6.78106320615211	7.93978313008512	8.14575586492933	7.77774173454961	7.93839137180916	7.7615331835938	8.02478757090515	7.79588979901021	8.11385579335223	7.64869313811436	6.35851858172051	6.77210293784566	7.94718078756325
GABRG1	7.7400693655645	7.72575583843132	7.98075917975192	7.44373859239655	8.11140154947779	8.03782896470214	7.80209642285307	9.00242456965742	6.41436377901745	7.61074066008281	7.76696409715908	7.59060953089115	8.43318461373601	7.63753251650317	8.32075419917909	9.4816339620349	8.64659178804152	9.31422323052706	11.2980312932024	9.7287921954329	8.22465072320404	9.98913510017808	9.6200423331027	10.3972845035889	8.23217770928835	8.78172374695105	9.14243429496462	8.03067591946704	8.28737636122829	8.15813004320977	9.08801452171653	8.04573323341048	8.27809096132275	9.06219277015286	8.79884944470234	11.4901242242411	7.46888365726591	7.66870623234958	9.27220294719641	7.18084538268273	7.54624193472947	7.24445213560276	8.07594415139298	8.12524236582133	7.81891060313757	7.67851948898618	7.68636569830476	8.671388768689	10.118879191529
GAD1	7.34721825073865	7.49227900182924	7.3886868582669	7.44999999992305	7.29306617708254	7.41202528501898	7.34023807573868	6.91632794476707	7.6958638935368	6.32238746271492	5.62935358103799	5.64061305562472	6.41877178477101	7.06618339969886	7.24079561589174	7.2613889004379	7.00894962748675	7.40626309045724	8.16848811683758	7.41567626047119	7.13301071589225	8.80112374727377	8.26807296360318	8.28581697198139	8.59264411556029	7.87801615533722	7.6625461311283	7.42739136083958	7.44493578094959	7.43981240018611	8.02482824776442	7.51930784362604	6.86398095184258	5.37415350473088	1.86459731260409	4.38505762154516	4.70937599335592	7.7020749281683	6.53401717014465	6.38476027043423	7.55407889680552	7.21265126758251	7.81551983693838	7.02797360832341	7.80341922099795	6.86945990303082	8.35283934454887	7.9693772322526	7.94081026471333
GAD2	8.51952479970561	8.57493345401323	8.48916843278785	8.51845879205773	8.46962274490434	8.53340043064021	8.58566634131637	8.32662556753825	6.06389827334198	7.61267562197922	6.96273193622651	6.77075690679203	8.37952836229853	8.15668843329493	8.50737726532866	8.36620424285854	8.36364145285165	8.40044643502762	10.237127135377	8.91973162596508	8.4304112642033	10.2296359281727	9.8872147348868	10.2875621288042	10.1276249946601	9.76438175568238	9.63061888634274	10.0215873395129	9.84775384253134	10.0925230111569	10.2788620669803	9.92311336326411	7.96814300209859	6.23688513842211	4.12008694380224	6.74278544408814	5.66401746420438	8.75939128936345	7.84804280358412	7.4239043537664	8.72808865835955	8.42379319898306	9.24009229040515	8.10281338185237	8.94987104721453	7.69267043031881	9.96761540958055	10.5905598730834	10.1068168293847
GAL	6.4852586824034	5.61941483893847	5.12882219246237	4.41028464080509	6.35318260525331	5.36037051632628	5.74409334762343	3.52978439211326	2.88788674215165	4.19265273212265	7.78039996208369	7.66258802999226	8.09120593008788	7.26228157170856	4.49912229940471	3.01948925720192	5.77146222572356	3.86400082008698	4.1157110741917	3.22653528971575	2.77844287588887	3.59057949038447	5.81654390745402	4.67758026590237	6.45799162168588	3.64535191841727	2.76890710412552	3.88229875942252	3.60876498496162	3.76341502682568	2.59007602632244	4.21438541157099	8.38171357427666	2.98682937898345	2.81780935908411	6.11405027591907	2.71006689342969	6.77280903268127	10.3448258259569	7.81541757960495	8.16678793637534	6.80755309202986	9.13872312286232	9.36089508317393	7.37971524959373	8.74951204012641	7.7649105385501	6.11133320108718	7.66495373219812
GAP43	11.4836007082195	11.407801367392	11.4370405792817	11.082922296253	11.4701654305106	11.3441057011684	11.4964272220206	11.7718619086345	11.1802936293259	10.663487034877	11.2743657649281	11.9219784942576	12.0157761458616	10.8303948076139	11.4134265643275	10.8911274460623	11.5888172480988	11.507763148906	11.2548645917717	11.4122641637256	12.1576801431858	11.1244365010654	11.5061896356321	11.4409964062588	11.3734299337474	10.523313799742	7.98046034150028	9.5441679264916	10.1648378781069	9.70794929577808	10.7657556612006	9.69501965506715	11.8565490993277	9.80992033749555	9.49075281059512	9.1834222150335	11.3677582526478	12.0255352890084	13.1194084614504	11.9376955488991	11.978521872363	12.218535863488	12.1635668849944	12.0089625802449	11.8355849568068	12.1340972803042	9.57885626365155	11.1767737530822	10.9451389231636
GDNF	1.58866488883405	1.61605386908675	1.6411315085251	1.55874497506739	1.7232607848104	1.62065920482496	1.77064002319323	1.12795863033915	1.49706297646095	1.62847529820606	2.49494085295943	2.46915431124748	2.71415654665451	1.80193328290808	1.51657602402655	1.62864458588184	1.77986998293582	1.76952789871406	2.17853725733887	2.03404443520703	1.86319468541483	1.68266417075841	3.23954697128134	3.21247369236204	1.86962919419277	2.39289909525971	2.9781983554097	2.12198839342615	2.4763477622064	1.85474026595596	2.85594856169235	2.45317299355715	1.73137453287167	1.30612323306857	1.82438497450817	1.46925956306804	1.94389903169487	4.92363231931822	3.3297176921396	1.8760946120182	4.93920124748858	5.39217556966111	4.7471290529155	3.63404443886879	4.6724849477511	4.32605984546865	2.53420492457918	2.32331455058786	1.37971937736907
GFAP	8.59318233481501	8.47861006597167	8.4219375651151	8.1994665446212	8.70994627166383	8.8491104385904	8.4298346562213	9.33898096879293	8.17563400872877	7.54452354762677	7.4772965117222	8.33182338735117	10.4175188430034	7.19182834694511	9.19370614219203	8.54267451736469	8.79456864530216	9.20489291958604	8.90288150027109	10.3054227246572	8.42122513917796	10.6748737529816	10.2867968320501	10.3209566413911	10.9896687259575	9.13653537532283	11.7030973081352	9.02975600998644	8.96579208302611	8.34232335234413	8.54399315679638	8.77077830482971	8.77000873788332	11.5445851504923	11.5205141481193	12.4370339720894	9.88923248423336	9.50254139006614	10.5188099725116	9.92127240382035	9.50491465565513	9.60200583657528	9.98186032058504	10.0568028990651	9.83822619954148	9.86407637564412	10.2988929103189	10.8637276628092	10.3374574467904
GLO1	6.81248002983787	6.77813611807746	6.82139384900397	6.54799623242634	6.84408097794151	6.81807359352906	6.71018232626368	7.00182820452004	6.5919031613302	6.78520308182418	7.16527902574565	7.13811939587481	6.93256336606412	6.71865457476377	6.81778567157381	6.79254876930983	6.68266053579173	6.34241797777359	6.89537533459777	6.61192391220994	6.80605427975966	6.86832117646092	7.06682915460627	6.59165673064422	6.98893514103254	6.57619311849165	6.82890437747856	6.49786335397577	6.51575233489196	6.37506002091727	6.55103770891702	6.46878355580207	7.08204888358386	6.43974865139981	6.30893753468972	6.47415060991478	7.24241449138644	6.59225431099282	6.8352425070455	6.79877811598973	6.61178346691759	6.89512315654319	6.69940276124631	6.76841225690407	6.9427889471017	6.85105286178428	7.03463321581014	6.82717828207608	6.8583414026554
GNAL	6.97287336178372	7.07861621309848	7.11716574493794	7.07767260886603	6.9901520221104	7.05236233203913	7.14425656845397	7.63084944107087	9.5665413515081	7.99918717682816	5.48313801806268	6.30335697974087	8.04452859548107	7.65981020147024	7.58253291071498	8.19598188304559	9.00599510417437	8.52261467856678	8.78129269628748	8.84041692116795	8.76215629043058	8.65459044623327	9.169176680085	9.49141592028643	8.14945951658609	9.4610654607178	7.35088268833919	9.95389748737226	9.8268076903182	9.98670146867035	10.0252080405574	10.017643010106	6.59075529283495	7.05049402856849	6.72053974989572	6.26110847993268	8.62393373410826	8.21540551118373	8.16640804686561	9.53752559913801	8.48114570150643	8.44731851257066	8.41523657134967	8.42178747994796	8.98399702163944	8.22309920071312	7.49472246795189	7.4357487870512	7.54055387842011
GNB1L	5.48508081946842	5.38241097977503	5.48455333645152	5.20927722039381	5.54718636964985	5.49971902259281	5.3252302256424	5.07410635272489	5.57522646943528	4.85519392959118	4.76383870476173	4.55325638471587	4.36473037858326	5.23646573569511	5.19533478892779	4.63058303495638	4.49158516849356	4.29971246233851	4.80410639706256	4.6508345836993	5.1036025037045	3.98826762929505	4.18447257597341	4.96424621024637	4.52021065853488	5.43676933231387	4.2700326890557	4.72188272976683	4.76783023129606	4.50776379515331	4.78766993131822	4.56218815611494	4.8715336213033	4.0733031366291	3.37064546324024	3.70919237404051	4.79515946796772	4.43049890032659	4.40851500127042	4.63084047772298	5.05284017050101	4.92424442394536	4.88029480067114	4.75195849456026	5.03375985193044	4.66155619704908	4.6443972667002	4.35667377887969	3.7380720504833
GNB3	4.53100291521322	4.75163506495162	4.53978090948987	4.91474725047634	4.55809595253842	4.60559412057177	4.56529529007364	5.36724187376183	5.29986834839671	4.01385179350334	4.01908113462969	3.77348052155864	3.68974943345075	4.4223589692313	4.17431115155532	3.82084899889774	3.59083783350187	3.80629842545471	3.66133210507253	3.4662567595457	3.67506834133549	3.58385542483846	3.04373219852862	4.64251224001465	3.69622236632951	4.73569019365479	2.92633714199983	4.47157461767108	4.28224967064308	4.39037064067893	4.04196533995773	4.10121548882657	3.42702260517294	3.25620234597072	3.14487348011272	2.81732893513315	3.22545262835318	3.72051113704725	3.27190726227375	3.69021259171301	3.36746684482586	3.55752385704688	3.70659142050976	3.9012850067631	3.79493149504423	3.88909444546026	3.0798055101643	3.19263668609659	4.23607208559835
GPR78	6.93123548985815	7.0535919416473	7.03841717680386	6.8920101352077	6.69049998648015	6.98919372911018	7.48556582852127	5.94023280751546	7.56740995119586	7.66497469360364	7.76561121381441	8.06842862402422	8.33792593043637	7.234638212205	7.28508719621026	7.57295615167373	7.2746899993555	7.50433037776573	6.9169306875604	7.43365995421612	7.57602701283142	7.32497445535838	8.30298239568683	5.85845961412438	7.00753999540666	5.93855890831025	8.34086442264584	7.19222261169065	6.97016749359663	6.81907697971149	7.08782893204056	7.33188862222811	7.46064568023821	7.7119454168804	6.16366379849999	6.83119215813348	7.66795157865528	6.99507673351329	7.66248518005734	7.88328810410603	7.08300567228296	7.39917140895744	7.10568557180298	7.12053481664676	8.02011840194531	7.45634021346357	7.90240064937901	7.70427129370564	6.7658828890092
GRIA1	8.57426128423614	8.40272749685078	8.81546833861471	8.20833289141519	9.00277310695868	8.96062744660327	8.61965656272743	8.93389197032791	11.5097394935034	11.0104254706068	10.9039323542449	11.3501668605739	11.54468387632	9.4137005085486	9.20011429138584	9.93198316542905	10.1151658161206	10.1612817787473	9.55746573938565	9.76235691380628	9.9632570204328	10.0152247811702	9.24791877208122	9.94672508961041	8.250565747798	9.06341226004319	6.04337561221669	8.62174268460445	8.57031669655901	9.02717073314964	9.1371992644747	8.86628662643865	9.32582883822571	8.63014231585686	8.61993428829767	6.71394706997943	8.38709609430562	6.12238407732686	8.08300418967562	5.25033826262669	5.65658226785125	5.90230955274911	6.24893157890216	6.82675743292401	6.14219966975466	6.6551954112465	5.40203714246583	7.71337082377033	7.65925422287767
GRIA2	8.82419960979489	8.80480748080547	8.82384122106707	8.81579767806878	8.92874554778106	8.80985935252566	8.83541209390938	9.40078538726152	10.3650512104083	9.87374589365926	9.65963176484981	9.78944734473359	9.52329893424549	9.2836339128695	8.83684302681275	9.35544842422767	9.39835536787561	9.46730987048357	9.05911715833993	9.22817104664487	9.60616357232018	8.84205112746602	8.53122074261243	8.99728930252631	7.39084211762721	9.0182930153245	7.16784561394491	8.50129443701123	8.58556014396953	8.66133270814061	8.97104909453522	8.49051018319539	9.00498511314768	7.1690911409915	7.15877261139885	5.91769175541788	8.13204173148463	7.25268466108591	7.75616381083327	6.51206136510727	7.19213859120975	7.14010705896123	7.42665347103909	7.46155195032998	7.38806768565963	7.3426063956972	7.17662012481736	7.67682936881175	8.44907780332131
GRIA3	9.18677072522893	9.18627100158657	9.18966973530263	9.18806664220128	9.14982422140652	9.13564635526777	9.20215538674288	9.54590645782691	10.1688872966956	10.4775312072178	10.1532169959492	10.277183823322	10.4042008671918	9.98535524718395	9.33411816596144	9.316590330766	9.50011605106565	9.87039247328936	8.91787355796616	9.50315442365851	9.74808088351718	8.24169330765287	8.35601600906619	9.32541287428034	7.28284131362573	9.49218434582473	7.78606781294619	9.08697919039426	8.94141757954891	9.4053753413711	8.9514303955978	9.25065610662059	8.64702996550235	8.35233517006058	8.14943191179836	5.14243330864897	7.70684444468743	7.61724649010372	7.31971354603763	8.28557437204618	7.70501276013757	7.91997179752851	7.35811935370183	7.49233403475544	7.78966607607777	6.61102583968572	7.95591749637186	8.2802147783926	7.05712304952593
GRID1	7.5752186884592	7.6006110262865	7.51440701684571	7.51342449777643	7.54722949468865	7.48576196147613	7.59869202986282	8.41317089554265	7.45045197739754	7.97050939117756	8.40130245568036	8.24792727483539	8.08116448444641	7.64882319231531	7.51401771368075	7.5950104063021	7.70119279596393	7.67633822368848	7.86313787837889	7.33800397254604	7.55599525683256	7.82795273895294	7.81254185783568	7.81836668162136	7.52625769117058	7.26002277284055	8.39539078786564	7.84225577386075	7.92003159445028	7.69257297158892	7.82405074523332	7.9566946793667	7.85036341335251	7.90454579333089	6.57139828104733	6.61211217994066	7.85755543954956	7.97974798689311	7.98999169696671	7.88730086389804	8.12823743619868	8.2397558233515	7.88006205561538	7.74213716848491	8.24969249534719	7.64807780328589	8.25563755540459	8.00977027905143	7.21921688830772
GRIK1	7.3741517560436	7.39661572366488	7.44568094424263	7.316505845722	7.40551307210223	7.45333679647798	7.41920006368865	7.67859174070215	4.65309392719973	7.29365929857477	7.52279379031561	6.86218234292201	7.76784184871575	8.61213289597028	7.41821108668615	6.72202733955372	6.52474309877731	7.14893976593451	6.35210312898384	7.59685496867974	7.22096912254619	7.35939336173377	6.68093994710651	6.99561255509586	6.83107965073108	6.36141354737863	5.94288856626331	6.00193564920949	6.02508951568057	5.9515762292169	5.88605827880743	6.3583673132263	6.57147746948865	7.47850024455756	5.95712818282805	6.07025464788908	6.1263863390623	8.5842389830603	9.35118828980905	7.37179697849793	8.32414195386445	7.99733143475559	8.26153782316567	8.19406593162166	8.19948852235633	7.87473034973112	7.64078462952115	7.48748292298494	7.14326167996336
GRIK2	7.566662423818	7.55386856980422	7.7035359489646	7.5033821982858	7.76430532973879	7.79584409490246	7.74265245440299	8.25733534533372	9.08825169193363	7.46986233554428	7.63988796835214	8.07314359682682	8.49471643105786	8.29757911335511	7.8715314958492	8.375798714769	8.13692447996016	8.34854147944246	8.28547307944258	8.56310602209641	8.17089461643521	8.3280870025511	8.38956336873407	8.64179921394177	8.29207925075661	7.98745064354167	6.53117475593256	7.49402526208277	7.32602365162412	7.75768717170745	8.05988858140882	7.79142099633715	8.56301597078511	7.64662927396691	7.71675395643475	6.02216883121174	7.94939524180347	6.74484633982023	7.37517876514936	6.5505739797115	6.77669718472343	6.83742412820406	7.28810929388788	7.85520426136417	7.39039771749429	7.51079856278861	7.00929402889585	7.95103787055834	7.58713801788407
GRIK4	3.43137465147559	3.25910742506669	3.29098560837386	3.35539703487277	3.59160414591624	3.4951448206186	3.45883801319085	3.32465584050458	5.25367663400561	4.60705024176889	5.02225696555495	5.20699032506604	5.30868696980635	3.85391904915942	3.41903359369841	4.39451989070135	3.97432423284221	3.8807335836153	4.30256199831201	4.49272027988795	2.64258262350629	4.03167652465699	4.74613488927993	3.72165849462659	4.08362071252138	3.38621032767916	4.11545337516409	4.07870678917966	4.1147167039012	4.5573659003674	2.91269840388351	4.52846419956273	4.03521667288418	5.12019156441119	3.53102902273744	4.46950376067515	3.2510811386133	2.69406979906596	3.96025968465122	2.6474884049053	3.32424546805892	3.63761032650997	2.80983928458005	2.42737919930215	3.0941289279398	2.46706929330706	4.24718093266121	4.33618017446087	2.89189499249751
GRIK5	6.47221342581053	6.5452678165861	6.50360398870568	6.57875064184516	6.41809615113043	6.44229151959042	6.72316915527685	6.09711056338838	6.88183717144501	7.2424363157731	7.34496131906414	7.53612584419556	7.52732469928951	7.22787905318787	6.68006546696667	7.29075707673432	7.5365520470851	7.28626216319762	7.22401243692573	7.46529353344607	7.38157991348069	7.3777372301235	7.42755214536149	6.95286978836316	7.21627109718193	6.83307078646606	7.12828866536514	6.98897199779997	6.71300901835431	7.24492504721016	6.84948449990524	6.91297416484439	7.33085822181221	7.62988380237151	7.22130600343305	7.39667169464054	7.41595064225678	7.4225955886573	7.44574843828929	7.48942419803798	7.39278325803788	7.47886766125811	7.36740131199161	7.12171192403719	7.26252360322833	7.23440494557645	7.30415538832308	7.53773239713632	7.12696361430835
GRIN1	12.1528762947181	12.2182336005996	12.1670958100417	12.3673210527057	12.233091584026	12.1760070117	12.1927484147572	12.305625041985	13.3924041116806	12.6484880097291	12.6624990582069	12.6575481030066	12.7447883063272	12.5019894087334	12.1006714788465	12.0364746206656	12.3799369103812	12.2096249826705	12.8664274218052	12.2675961566675	12.4043891714857	11.9086838227443	12.1607489228771	12.6422972974337	11.623402292864	12.3732295083568	10.9665173620569	12.2830927498221	12.0750784139378	12.5997526593585	12.1371354676345	12.2617897497013	12.8487508769666	11.2291340271396	10.6198544597945	10.0008173629773	12.2316635178685	12.2448258596332	12.420422088617	12.7248633464373	12.5214485000081	12.3441722997737	12.4302102570842	12.4664234089821	12.3260836283742	12.2941883687221	11.4340307002647	11.9425059499706	11.3242747873746
GRIN2A	8.30818382024818	8.41441041698477	8.34547322041166	8.60297339478047	8.26083534807648	8.22758675206619	8.47763816684049	8.29955753952073	9.11732545682946	8.88127738382083	8.17559148504192	8.89274958693054	8.6200895823212	8.46053596853531	8.2986957342725	7.31005583299478	7.93347750445927	7.54538724702983	5.9296665283635	7.37446621445515	8.26556222245759	5.39362102656075	5.99239872888539	5.99614020493922	4.68964023186099	7.11452511722297	6.248119409284	7.02155287433274	6.49990384525759	7.33189614052158	6.35779576262723	7.05144268161415	7.69145276033082	6.67983884564402	5.99771704232813	6.14403005535636	6.69547651178303	7.35305722257351	6.60270715656041	8.67839880263865	7.02130740918752	7.62090088322223	6.75472925276274	6.93757960105729	7.09320134845426	6.92841017110806	4.84775759779608	5.56233464191395	5.19385035989869
GRIN2B	5.23660688719945	5.19732873707869	5.45670495962822	5.02783601730328	5.55917266424005	5.45846719229309	5.27732973048598	5.12371975442912	6.84637004806123	6.53961211729292	6.55029076165752	6.16381575287026	5.81656009089405	5.7899059944738	5.56971885599813	5.02331887028769	4.98665507311528	5.29112960261467	4.941995594972	5.16214178583899	4.97969981822647	4.56595249328543	4.7590657775462	4.31546066872652	3.69536005183181	5.11117976522807	2.47949954032124	5.07736099133238	5.31946082743739	5.63432095352092	5.4901319390282	5.3147397623333	5.15892058328154	2.56068409337065	1.85311689079533	1.93971273464816	2.83156917966531	4.81065090981111	4.03831546152316	4.84256149919255	5.51472446614701	5.1952860143169	4.93707148965596	5.01505916604454	5.19180385054222	4.64345620945348	2.90517835215993	3.04871678488919	2.68872559753834
GRIN3A	4.91964631015095	4.54786929482294	4.87716767605224	4.43910893890154	5.23945093514792	5.18254849792893	4.89991352618137	4.91337334313385	5.33973611961935	4.14738024465429	4.01105109009647	2.88669463684909	3.1907411468128	5.65999670630073	5.12608829849429	5.53141826029875	5.83904499008158	5.50782491981034	4.41266203647322	5.46263701941574	4.91153978861596	5.09062836661788	4.95870110573447	5.52361576011122	5.25904965085031	4.50929392215288	2.86437641330274	1.85619050200673	1.92201266425542	1.82274045211279	3.19361232516079	2.16884175658154	4.86202830709734	4.20159582601903	4.83132847846781	3.97137050106607	6.02544424611666	4.42837922788295	4.16921864759098	2.75543995423039	3.95339799180842	2.92078605251339	4.92639906446396	5.22328214093336	4.2307460390629	4.32598905951968	3.97339661344581	4.72110245741103	4.69777734663509
GRM3	8.96685715905431	8.85931889860544	8.93405308567793	8.62908693966656	9.0450652016748	8.83002900314395	8.77656540214598	9.86369426904441	7.96521327323727	8.0457372337938	6.70329543481363	6.64164380669463	7.12701822943356	8.62143912808718	8.82575903940412	7.80346964419482	8.32359343969523	8.10601085346067	8.18492616267223	7.80961069556696	8.73847868096947	8.02742395985118	8.88973935935605	8.48408544033967	7.75939874027225	8.30988169567823	9.62842022399868	9.60422132352671	9.86365385815324	9.21308320844559	9.06097000374277	9.73954133555381	8.50493234873693	8.44015920302945	7.66499697387404	6.65421625371108	9.68808163267794	8.52052465199065	9.50646975923973	7.91595037053279	8.80744479722534	9.14019107843543	8.70455534156069	8.22487046937719	8.31165273421134	8.35493783442419	10.6040722097419	9.84248394194823	8.13072821187094
GRM4	4.22265094638233	4.28790952163353	4.19282646402594	4.51944578528679	4.14316068168891	4.18734128379119	4.32259240808141	3.88377241718918	3.54247744714841	3.82184494740805	4.09678248459486	4.14746848725098	3.95995545563193	5.56007025996473	4.41292641133463	3.60089617982384	4.37856327273237	4.14958172687574	4.76982343058133	4.17909547679806	4.08327864372049	4.66722967935435	5.54409323576673	5.42840250398994	4.1894117262068	5.86134030052696	3.85607300176671	6.46754415005879	6.52667788353887	6.23540226200912	6.39529904047629	6.15335792232947	3.96021948141307	3.31793072198445	2.55461939291327	4.01387478894253	3.95365535696536	6.10550817595238	5.87372200224318	5.49267158860951	6.30776351214345	6.22300389342989	6.11405565000874	5.58821328954383	5.79151197741731	6.04277338264634	4.27937628611019	4.72244847707942	4.48506553631345
GRM5	9.99535589209296	10.0177502206805	10.1512665508259	10.1077990271236	10.1890884482702	10.163179137937	10.096662599192	10.7102774183528	11.227553589234	11.0302783358774	11.1094200544558	10.6836929987278	10.8060768168466	10.739810021116	10.2836727006155	10.3370127128571	10.466091521262	10.8206191654029	10.5966515935769	10.6620232506708	10.6288684676402	11.3065595716068	10.1154442318873	10.7508645179053	9.61482009205879	10.3922260063733	8.58871900776317	10.4923221835857	10.6735934446383	10.5791962465142	10.4556747363345	10.4792114039933	10.0249477502239	7.70535170210747	8.55458469372203	7.96960824274723	8.89995024823573	10.33528622166	10.3763065300033	7.76644107139176	10.6127820150423	10.0075430355682	10.5846769637042	10.4099237902854	10.4526491070225	9.90178297258433	8.80759349316395	9.56407186453313	9.22351244797188
GRM7	4.91690737759716	4.99144563092076	5.06679419144589	5.21435466179401	5.03236205740318	5.05530336027035	5.02114854295921	5.37654311096583	7.16426063800274	5.9788006901899	6.30738327190579	6.84778471633292	6.87949513143329	5.857566684836	5.2664346469701	5.32338563929889	5.19915001122099	5.56587405172697	6.50752040234152	6.04081925881901	5.68956405967552	5.54117606557784	5.07224029256517	5.89253402263252	5.76555473324884	5.56046148884585	3.59259226163381	4.35440177983493	4.51709711389061	4.98793596981486	5.35737814964949	4.43873753304728	4.51717421392624	2.67290761007618	2.30147426991891	3.49463144641312	4.63103817973	5.8406573936239	4.59704489772766	2.84444169661323	5.84899059279775	4.8760241967186	6.13430907747495	5.35202522919777	5.84813448959546	5.58009274971015	5.30380557092469	4.90049756723069	5.93767746533481
GRN	11.4712279325582	11.4335493545652	11.4481589971551	11.4329085617859	11.5156943227486	11.4355517712438	11.5174053558687	11.4439919347708	11.4979280448844	11.78746641637	11.774998259912	11.9373332162802	12.5035491754704	11.9934828765002	11.6681852137056	12.2695149393583	12.2471752747594	12.2292647175677	12.2832389021945	12.1229555557964	11.9861236798031	12.2526469020656	12.2912775710002	12.279921070068	12.362193833385	12.1378762381997	12.322748065557	12.0910777047067	11.9283400235956	12.3361483761679	11.9946349907527	12.212573819575	12.3950478651202	12.3841597971181	11.8732812319124	12.1361843893971	12.8276623684663	12.4930612028198	12.3623416871336	12.3572147514252	12.3713597399388	12.56261316628	12.4633939373697	12.182880602676	12.7755512219359	12.2522997599632	12.4467910564179	12.5268059596471	11.9855751743612
GSK3A	12.1633365724111	12.2117886542818	12.21111879751	12.2273853828551	12.2357182354038	12.1702118555684	12.2580231416582	12.7379799449988	12.3949648013359	12.2054725887653	12.2589761640467	12.4259186820291	12.4286290606777	12.0889827141398	12.1730665749023	11.4213534975564	12.1379741438473	11.864066957467	11.3573892901347	11.6268756508904	12.1993638474294	11.4754373975212	11.7059050747806	11.8065660860529	11.38557708759	11.5572894964074	11.8263951262117	11.8159623342526	11.8779453155638	11.7764780917315	11.5819224739686	11.9976505128472	12.4993999867263	11.064018515439	10.6527490236308	10.4884256252401	12.0241195787146	11.9574104358384	12.1151414098815	12.5320775154705	12.159788666006	12.3373496789187	12.0704690909077	12.0363591012266	12.1698363093798	12.0208305242076	11.8347302662294	11.875961967608	10.6306545233055
GSK3B	7.66546487492006	7.78400311832938	7.67040487933234	7.69202051579653	7.65827388753939	7.54635252236695	7.63223985091952	8.02052425097679	7.28213751669816	7.25243178161986	7.51455485031697	7.54578517258409	7.47314601960755	7.21050155771549	7.54910865147766	6.81487257882603	7.02981301109903	6.9380928504928	6.74032977214546	6.85943737664072	7.36709172799751	7.06784738398516	7.64639295593864	7.0556834969241	7.58044446719542	6.65125852823815	6.91612893481592	6.96018919159655	7.09793088512063	6.72421762243504	6.96760626968682	6.99340425811981	7.47397551441187	6.58287144593735	6.74110799646653	5.81688456519387	7.80626499287775	7.12986300892945	7.91409418158188	7.96726135299532	7.46924104938364	7.52544774471411	7.36292098178504	7.49492784941342	7.59873507761363	7.37920812166138	7.20297582328961	7.49671312055915	7.31869971290569
GSTM1	7.4775294446757	7.49538454654271	7.60161448093273	7.36337739015498	7.5431539835323	7.65169571896377	7.58143957555156	8.09225996476878	7.37386575229412	7.30332290940568	7.11371889788757	7.0909078302633	7.897016575344	7.4657600425493	7.75895980291657	8.35944188917186	8.42137430270764	8.3425754529047	8.63599562390757	8.4827511424245	8.19970768862273	8.81481683280444	8.49464283567778	8.82140574624601	8.03512374176809	8.5363036701841	8.00881726298537	8.41247470581753	8.39207498551767	8.44518597127551	8.7313840749473	8.32873015324966	7.6832012756324	8.15972984709657	8.6028418580031	9.36646442084539	7.3145015065289	6.87447191909227	7.8890658602764	6.57955391889306	6.85183505377436	6.69987714012228	7.08324121316334	7.33951998242677	7.01617315177306	7.11980036015475	7.52472765554576	7.84225393318327	8.32068670072653
GSTT1	8.82073218853277	9.0113293296327	8.6595567346997	9.04468241775405	8.5910324781346	8.62500364953418	8.75991571148978	8.73398943392373	7.78756179617064	7.33218666904122	7.68930651538358	8.22123466154156	8.64527524394865	8.14123773245603	8.35999047148391	7.93497584124775	8.29944420433507	8.03570538795272	8.52765592842838	7.95889818207863	8.52833882521448	8.17422936914942	9.17900635044292	8.75921530928821	8.65231901072008	8.13384856546894	9.64488402956945	8.38356296151824	8.32517697778653	7.98576628624757	8.2566669899125	8.33726289935912	8.46807354948322	8.06190576238739	7.33447714758506	8.386851875735	10.1906974577293	8.46066416233427	10.1075031953305	10.1652622352224	8.68790053389053	9.52500799413599	8.33425987899111	8.7077885591086	9.10873241925249	8.44056988682324	9.39709718413851	9.61673086527834	8.60759794369496
GSTZ1	5.35499210617827	5.38709360568192	5.2878802894217	5.20076965001821	5.25685001525363	5.11079826033431	5.07815915586489	5.90608554541777	3.67998741330552	3.72821527030756	3.35844884684723	3.73453678236541	4.23850224943176	4.43800643740352	5.10305928364119	4.2837724422457	4.32080571694071	4.12792747980241	4.4998229115679	4.38365666888449	4.9645144026666	4.4952021588972	5.37784813012162	4.71671669122598	4.64009102304286	4.07514984670037	6.2226484689266	4.87006708755856	5.17266005172166	4.2604487331406	4.36910258514078	5.20058946493035	5.16225120895399	4.8193606206615	4.27846302619805	4.96511278344061	5.97922797900516	5.07737233871881	5.5064309377821	5.65462373901866	5.81008575538764	6.03543383012734	5.19268003211904	5.57578028710155	5.78381401809022	5.21183083908303	6.48829296544923	6.16672388283097	4.45392709430297
HCG9	3.11153472622518	3.17814537138098	3.10058900466959	3.09586334478688	2.98318384705421	2.97905607724886	3.20095481842924	3.01091501193858	3.82131662934155	4.09145408566757	3.69385842140497	4.22357957724989	4.70917023893944	3.76767241094077	3.16144670185344	4.09050905669991	4.09493702544631	4.24204995034032	3.69075948072246	3.66438176220222	4.15818718241261	4.20640247623454	4.02897364033782	3.9214084992248	3.88944062055761	3.69422468922008	3.92992344156245	3.46044271022603	3.26548656598386	3.92190201388349	3.69116138540056	3.74913290117415	3.81111429533891	3.96150107821992	4.0333589965853	4.1977888946836	4.84714781316445	3.91508786110163	4.05688413188788	3.54330568118135	3.41142325120926	3.6708225581785	3.52774369102614	3.46710739312937	3.46412567202742	3.63304696901072	4.39699690780144	4.19894349343066	2.8613289869159
HIF1A	7.56759927136213	7.62493292428075	7.54469753633966	7.54924410554258	7.56183356451027	7.45814928186446	7.59020888786705	8.29954717879555	7.77284406944409	7.42271349354372	7.16961330546014	7.65230010842496	8.01956853647381	7.54844219244456	7.60767420184513	8.13972610517916	8.03186205573749	7.71706530717429	7.77759393512536	7.57835910832945	7.82610474575374	7.97754224203446	8.06194296902364	7.88120293604727	7.71354987479885	7.47593304138633	8.36248967484921	7.86034969464246	7.79995251071406	7.70517810116431	7.54210530602334	7.84210572115496	7.98649406251933	8.02206863316076	8.29360270798035	8.28743342729908	8.23670615976647	8.10219538387649	8.15723967300564	8.33868403780479	8.04605158167411	8.0462545804468	8.0620933765957	8.14513812668804	8.30632792592473	7.96307304516666	8.19587188242582	8.00004811476626	8.41540032413197
HINT1	14.149544560903	14.1207983712757	14.1978047218402	13.8774719259664	14.2376841436753	14.1203257090534	14.0107462250669	14.0069697858661	13.1850339102145	13.6715792358882	13.3435870639747	13.3866390254642	13.4578400871114	13.8552704240505	14.1611402664441	13.2556321697076	13.0715486656691	13.0792646728095	13.2866852827763	13.1601508287338	13.8499746836669	13.1611628697437	13.9546122454007	13.3111972858292	13.2663378185055	13.4225857227298	14.1626083773985	13.5923385150625	13.7188050195762	13.2120362387081	13.6925453145522	13.5242796925791	14.4208667682079	12.8193197037923	12.7504715464932	12.8723362314774	14.1093824600987	13.2986338007865	13.9083731777567	13.8845074922826	13.634078985485	13.9364087944812	13.5244381947888	13.7013165888399	13.9287951596072	13.4844347013381	14.1395405139654	14.0310109268842	13.4793879498462
HIP1R	11.0449509369995	11.0699679716216	11.0376844516407	11.0483664925301	11.0978782182039	11.0394108145794	11.0844183855095	12.1346628188657	9.61212787705771	10.7822650946994	10.803008904697	10.9294048529327	11.6132226078045	11.0329620839432	11.1975809501742	10.6423474740765	11.0697317543155	11.0798616793649	10.4589723662464	11.1518649595449	10.6825310457953	11.8033653395894	11.4985660652381	11.1972729152817	11.3049970915833	10.578486355658	13.2928153802576	10.7689659269573	11.1434666013497	10.2511155052531	10.6002291543793	11.3216771503103	11.4123011982758	11.7019843819214	10.5808784015449	11.630356500017	12.4369143232638	11.7257568008366	12.0085772588943	11.619990137075	11.8798789894537	12.2686122442084	11.809001220833	11.5512124569101	11.8043777345354	11.5948376981199	12.8010516544318	12.8004909613334	10.901626671941
HLA-DRB1	8.25679681068272	8.30163836539376	8.25212868966616	8.19152849317497	8.27975954083037	8.32128125181851	8.23165651393033	8.2684877201206	8.46486831292981	8.0817314527395	7.81758545811947	8.04601104789792	8.33779109344013	8.3994692253757	8.54428235059918	8.42218419314497	8.4538795837802	8.49695225060526	8.26561260527867	8.739633982892	8.60368165700091	9.20634366806829	9.01589572551836	9.20081831430108	8.79420832488688	8.48365859308474	9.50118216005099	8.78910328831727	8.56788657892435	8.46287138147322	8.20487224597893	8.57512704403631	8.62329270948056	9.63450152985793	9.55311837764136	10.6325588437087	9.48085141758061	8.43266557981463	8.67131910586532	8.46582690273674	8.51481013329558	8.53588601363507	8.34031652161237	8.07090011392993	8.40618835079977	8.11009465810828	9.40060068235728	9.67552463368935	9.15982259274347
HLA-DRB4	5.04366107948589	4.96040886411738	4.97197205403918	4.75824312476322	5.05585479235632	5.02230766416738	4.75629688124075	3.88720924880852	3.9639608316186	4.54539650140966	3.94660751514854	4.18850027854246	4.38496068880463	4.97593383938252	5.27804009694135	4.86772555976141	4.87784306372462	4.69394484979967	4.47182809389421	4.99429974988818	5.10169660170176	5.70997014732862	5.77683522901727	5.76813341905076	5.09575188716383	4.55353444232124	6.42640504830052	5.51360700075296	5.3239322799397	4.99160861014684	4.54311882953615	5.07640225791581	4.81541828849099	5.59211424401838	5.88595541647941	7.1184812423874	6.34042244138703	5.2685691964208	5.20946986695427	5.27058668241732	5.36905210376299	5.21328547408138	5.03399654186054	4.62610912308217	4.83725263660876	4.70488361191425	6.17124571958177	6.32468409381678	5.67051593064751
HLA-E	7.80684793207199	7.85343976562551	7.78902677979161	7.87314694716252	7.80043403428318	7.84982798771895	7.73501239428309	8.09406642288562	6.47374836279284	7.65913406310099	7.07846873730048	7.39106342305997	7.84659995413361	7.80704653338228	7.94082157766749	7.94050977801286	8.01130946487621	7.75206823517643	7.732960038681	8.0723439787203	7.93694116324258	8.33413460318156	8.48099817941663	8.09899809200209	8.02465261535997	7.77374008632811	9.22382974244245	8.24915787346237	8.27855329222107	8.03315353632399	7.85771662787305	8.47006227530164	8.02012933837414	8.9149453483741	8.81398320674085	9.69639787471721	8.90996811148423	8.3015281834942	8.55388525206517	8.36146257939772	8.32366602378639	8.55680243831963	8.07698619095365	7.79114866370736	8.30474027832454	7.78620235586467	8.77439177314053	8.95507204209864	7.82760505410523
HLA-G	11.5233801050265	11.5511314764514	11.5536876160085	11.6182472972501	11.6021611242695	11.5856910459475	11.5568090963316	12.3399098109584	10.6580538267346	11.41036948334	11.1950214099704	11.6779715223938	11.7845875302175	11.8899095064014	11.7126158898609	11.8515807671463	11.9058501243046	11.615200606167	11.6286252990681	11.8286348784402	11.8267697888123	12.0909396405423	12.2162152010005	12.1392947804314	11.9084889423827	11.6666462985882	12.8236989135486	12.0937005147995	11.9829153922151	11.8200244429023	11.7403230480363	12.1146933775937	12.0161028868074	12.5348536677569	12.2583146559559	12.6808162774144	12.6511657134039	12.0805272555841	12.3428130282165	12.1694854971804	12.1703294668793	12.3509434413317	11.907088222173	11.5625840211432	11.914093822119	11.7188179204611	12.6378178239174	12.7326757891945	12.0309241773678
HMGXB4	6.74878518371284	6.83036363708424	6.77526861893186	6.82664327457253	6.82820173912321	6.63727797191417	6.59766786420065	7.64722264061357	6.39554256109694	5.71759888843479	5.42790883557502	5.59350868232231	5.77305228732331	6.17170521857704	6.59145941065003	5.82090862948505	5.78916185719673	5.96994414689113	6.38701799854943	6.01467932598973	6.4339311716067	6.51323387156275	6.36773427506495	6.96842310013456	6.35625877144905	6.31607442184757	7.22736354155919	6.54678553706456	6.67894850285508	6.03275921023243	6.28654257845819	6.64240405810575	6.72861480592833	5.49712802596446	5.92424167671376	5.42230257124734	6.82459476473832	6.26797776594756	7.03109070807217	6.31810994071714	6.81524163921466	6.906331838282	6.44711115149563	6.60124306208102	6.44492151523278	6.38693659925685	7.28127303681682	7.19424587899192	6.58684642680401
HPGDS	3.97563498795213	3.84043058161984	4.02829643074877	3.564840312366	4.22866319741318	3.876091340231	3.51655670744904	2.20384813624225	3.08495492877475	4.39791431033903	3.5815277356657	3.4640148530167	4.11009749091874	4.18665346124056	4.31337818021537	4.47489254496529	4.04856710038297	4.33755786845968	4.14911338109465	4.55483333545779	4.51146718544483	5.21302034318722	4.87308405080832	5.25015901366662	4.28124854742577	4.57994437344275	5.33045104352087	4.70684305472928	4.28474211128688	4.41848976516475	3.80964918040973	4.21192193300211	4.16135449732685	4.99333155967771	4.2413942517726	5.50037786581249	5.01860255269965	4.60387277147622	5.06838314618864	4.26100712081215	4.62983844560821	4.3279029801355	4.52424575043911	4.41642794322204	4.75034913887231	3.91613191313609	5.30229838131062	5.07952524310192	4.71832857777315
HSP90B1	12.4025146595905	12.3658159907285	12.4464708571851	12.331045786493	12.5360156238582	12.4266534471244	12.3866499759626	12.4898675841067	13.0084481988606	12.4732024973783	12.4381260167986	12.6533344516568	12.7378868545089	12.4215206667977	12.4663106651394	12.2465192994908	12.3164068771722	12.2895989224988	12.5719705522689	12.3360745345075	12.5712650649937	12.4841162200329	12.7133248787936	12.7623633191825	12.6250073655702	12.6452276058947	12.9484394273946	12.8781772195849	12.9242599233286	12.6185759303958	12.7644858273648	12.8772850221039	12.7237934857511	12.4811638323176	12.3348470591161	13.0769617254684	13.0027572742335	12.5235507114275	13.0564583415485	12.3914646345366	12.7842994845542	12.797248856014	12.6833746619189	12.7328476211329	12.8294988712346	12.5207274322403	13.0466273768239	13.1268159225085	12.4696794550985
HSPA4	9.14161352874992	9.14343089297329	9.1825001968547	9.07449174214794	9.1801950584387	9.08368826452603	9.1727726113805	9.07656512386298	9.39988717081539	9.98524097176974	10.1713961136739	10.0365703419412	9.93375807576909	9.47002984340707	9.28713553001417	9.50606838179348	9.40519182817866	9.44753705808504	9.42644486301871	9.38896190213658	9.51504827026026	9.43530478840911	9.56245573994133	9.14352655530918	9.54150913341497	9.01600785148996	9.65705392648146	8.95322711868764	8.99208229461476	9.01527732881615	9.21185266712222	9.09415574177791	9.74628341868587	9.54094483424729	9.48752898150364	9.31694731856468	9.8021790885232	9.39132810124415	9.56084543397202	9.65495903408459	9.51329604807718	9.65044695843339	9.48095689575235	9.52488185585595	9.83732540568126	9.30069928126605	9.69749110950339	9.69586197811663	9.30485422985244
HSPA5	8.75983642042178	8.77976189744987	8.8447379528279	8.80829002373344	8.91559805807655	8.88887608610118	8.740189260255	8.96826647569334	9.41883339998437	8.76543151132255	9.15380276028623	9.55602474621489	9.6392394069647	8.81688268837305	8.91637376088857	8.917185980638	8.99999080188247	8.84245420047587	9.15649671833284	8.99248229156067	8.7785266400624	9.14056967454154	9.38070853825096	9.41381514848978	9.33753706292174	8.97230878851328	9.33700602505933	9.06086585962742	9.08968858404431	8.93785991861991	9.04183813294526	9.19010347683298	9.18770932997938	9.07203641171277	9.16946234826043	8.99906006645328	9.47225554981333	8.80156462506798	9.47392411544073	9.59151814583619	9.17787656264443	9.24612628815965	9.20895758699591	9.06167321104392	9.1714954293758	8.90042513515797	9.3141728057945	9.33968162843863	8.72252227177315
HTR1A	5.45831273991968	5.25323629784643	5.70414329847522	5.08096933468828	5.87555182381738	5.75919047329198	5.40347503949663	4.67442557319695	6.30277035246892	7.35656103049329	7.27525367392762	5.84994509315435	5.99210897643127	6.66484968765461	6.28395552962259	5.79947499968	5.21837305086673	5.15259797884103	4.80188901453687	5.36580747632004	5.22896930142542	5.32592577713072	5.03374223844571	4.54828899535957	5.64292116022509	4.98300452538059	4.67136326738693	4.4211483040362	4.27345686932985	4.75847921514075	4.52274737876986	4.29472839076838	6.44560960900907	4.58086811184627	3.43824609995358	4.66163630066979	4.90401728969602	4.77466575288613	4.69436386738636	4.64759613737223	4.93028563339939	4.73586711680741	4.94708765299172	5.12105827187296	4.776906890642	5.2386578188557	5.04736199454353	5.21398042730409	5.50121056333701
HTR1B	4.03705667653527	4.0621278230329	3.98603530024599	4.23034018296596	3.98570121525363	4.00004587350985	4.31676030640272	3.30041645629821	4.29919224319059	4.04131919025999	4.25867549086653	4.43318848134937	4.30300682826339	4.17928565655435	4.07447623427267	4.16564224347739	4.73326172231884	4.47343268626855	4.52616594621127	4.17752701777313	4.48504159779035	4.40987699006833	5.13251400777614	4.39878755806721	3.93397244804958	4.62935330943959	4.269480967667	4.5968060469138	4.40848315684093	5.05324549925177	4.90910515150174	4.55212055560593	4.63006669569238	4.55857428333988	3.29252247382205	4.7006209926436	4.54994819592497	4.61537483196661	4.41802653199456	5.10330671462271	4.75221821289706	4.83123813992845	4.60007887091169	4.54658104175036	4.80887431426308	4.63257778265908	4.60444114632325	4.73359071447522	5.25657859498279
HTR2A	8.95131571843705	9.0096957118076	9.05596905273619	9.19888562852917	8.98173427101698	8.9104429414972	9.13158176333225	9.08942886072407	5.34146307026053	8.47338345709316	6.75598349710284	6.6068492815365	6.32018369820737	7.39336495764901	8.57021035068649	6.27556263669726	6.97671234460473	7.24998371296799	5.18628656292528	7.10101778094957	8.85623424798029	5.24042505108604	6.30524336476289	7.1527120424198	7.30397412118832	7.09298613471198	5.09662373836638	5.25789345133606	5.92433135741549	4.99479882544669	6.55144150871891	4.55980609745038	8.26882819821391	4.07973342708864	6.00099578100047	5.75777656418648	5.3579489104578	6.41550494616674	5.48717820401836	5.35048313428849	6.21955533263533	5.78138634248026	6.91289449103134	6.07901870098905	6.4459331873313	6.12978399957962	7.5047587391819	6.32419598163653	6.67406654872511
HTR2C	4.01807307908869	3.93619455246297	4.80986592813793	3.52193426453375	5.11964420803706	5.11629152883359	4.09584902282646	3.63203723997693	1.74691624961585	5.9180487432541	6.50452139747899	7.74132093937191	7.01120571882954	6.86172180180808	5.10165313604712	7.19180697795852	5.44503888769866	6.22080245243978	7.98203253709785	8.35122303075524	6.57972704714909	7.88338605905856	8.06076703775411	8.57326661747313	8.73507841761922	8.25397047759081	4.22615261851758	8.15122314734518	8.1217597850514	8.23381066763147	9.02180836603844	7.85916784046266	7.67959029305982	7.78013430059993	6.29977395107781	7.20235126224909	7.33442975321879	1.83560671950246	6.39670613959719	2.23268488626735	2.09596343215308	2.04976648308506	3.21862247616308	4.04300007420009	3.57602101129349	4.6176537500017	2.98576612264951	6.68543792523792	7.37153337309694
HTR3A	6.33981128263592	6.3716069571806	6.32073905189462	6.36923805080339	6.28486534098517	6.22661363074522	6.57160933022271	5.88050437314703	6.82716215950248	7.18321472729342	7.14962928576852	7.44813123385981	7.49045620264921	6.91828205473537	6.5085732602101	6.98202037112036	7.12159748299037	7.32611068689752	6.8869352171489	6.93478685280661	6.99755764275939	6.83281210535115	7.46578266883374	6.18433502610039	6.68175459799809	6.54440155322443	6.87707542891179	6.59909291475292	6.46670263674787	6.94054889567357	6.62566056612939	6.60933843671764	6.94172671632344	6.23640837930258	6.45949564547394	7.20492295046143	7.25629526063745	7.11257071820907	7.26903885744615	7.17566619733863	6.9941414299421	7.11846685556424	7.06031860737822	6.79579370173252	6.86147164058787	6.94562119376181	7.17179456965549	7.23801874125351	6.82032232776214
HTR3B	4.64033674115416	4.7789662699692	4.97248611610971	4.52912317754262	4.91165245709915	4.66888474906541	4.52908070914976	4.62373373865385	1.33811459097351	1.9627923947978	1.86821621436488	1.99180535162873	2.20926294338298	1.93819535923793	3.66394101351792	2.20449167467743	2.19443159206982	1.91453189714405	1.96822470501347	1.93648213241954	2.44262606222295	1.91317487444705	1.73694772787888	1.65777397254684	1.84461019151475	1.7272222623214	1.58929355764535	1.37251827594141	1.61067116590021	1.83693726041704	1.66232711099271	1.58670209006368	1.91116953602056	1.68419746469074	1.71089469177422	1.69321523338759	1.73356338318853	1.85319056158721	1.52122055175431	1.64915321491763	1.45151779017038	1.52179522070688	1.75637200469905	1.60505641676834	1.79137200895857	1.82809129515336	1.49900140300453	1.63817110755265	1.96741264474036
HTR4	5.54944184168098	5.64956007950495	5.85903746568263	5.57331525853409	5.77409539853741	5.81640144518286	5.78362981268794	5.61162980201184	8.21628421059401	7.28218420201453	6.7468249224567	6.86258554726374	6.11020366076933	6.47034219387453	6.04978838564281	5.69533095917407	5.80485674046222	5.56643426371041	5.46860834978413	5.93694713573165	5.50538417659955	5.15743945552298	6.18761408516059	6.6919715505912	5.55321262260624	7.17042968794909	4.88429396196668	8.15486485306464	8.25428041578917	7.86783144583842	7.72403400899453	7.66376232699496	4.82304388045285	5.35404304687164	5.4296423731917	4.61033088223416	4.09465642675455	4.55534823264035	4.40534586102194	4.69931116632573	4.36218609266809	4.34105824744636	4.12768703094951	3.82517200549322	4.15921945810605	4.11643144921666	4.766841269333	4.86303646789249	3.98845213968203
HTR5A	6.71180053033204	6.81055754871474	6.67825075369726	6.65597789551153	6.66444008143486	6.48979876763964	6.6494278649219	7.13504299640627	5.30886281252243	5.21137510896405	5.14141014934844	5.03716211877706	4.57438777497924	6.36342773342268	6.59500497980075	5.74515109854242	5.35536073061021	5.19497444937691	5.47066372885928	5.64760003347336	5.14958837434724	5.17744792066761	5.62564091305364	5.57774953415966	6.78452924152677	5.95998263292251	3.85703999610879	5.30955620038462	5.48542189164785	5.05775364517435	5.38218166371227	5.19863515014874	5.94914001705924	4.36900756390266	4.93467326979601	3.0764028953389	5.07489238071499	5.71138151156541	5.22879882659031	5.54233779647492	5.78411732940522	5.32009190177919	5.72580363109807	5.8225528031364	5.77017170737039	5.80885726085888	4.71366715305896	5.46919405051255	5.75864250436293
IFNA1	3.15604815446646	3.21264430994487	3.16870527926648	3.31328053721696	3.16825633571334	2.85770537076766	3.19970551989767	2.60812724821999	3.38575382542646	3.04167230290978	3.18923378833576	3.29859815062194	3.51275294173062	3.27879236391718	3.31818012823405	3.31913015838001	3.23393344772781	3.80540550392184	3.42329025566868	3.00646921665414	3.51256231685217	3.64975670214163	3.85894728247682	3.39171288263432	3.21815461917585	2.83546747273682	4.34595684810084	3.38259695940304	3.54011913638396	3.53490710936286	3.31991658424524	3.72156153454114	3.82595012376017	3.87868979220675	2.76036256116017	3.18700206645511	3.68576237592057	3.77241534794883	4.01648965938569	3.55993521748501	3.90384650005478	3.98413314745334	3.77571620949993	3.73266521262042	4.08374783288111	3.85953835559749	4.54195178739713	4.35673428375016	3.57047745474107
IGF1	7.46041794516912	7.34714698666986	7.48765632697014	7.12869247696395	7.53757594113353	7.50199935701188	7.50631443012785	7.53906768016197	7.47570519944726	7.40929964775248	6.79744026949131	8.30498364985252	9.3526771380615	7.56654795085243	7.55885013227605	7.6894551578797	7.81025024041068	8.12109757362583	7.06233622967934	7.65001052748495	7.96425397445801	6.63542125345809	7.4849402945045	6.85958669834559	8.3093918055593	6.96674923610838	7.48078086988687	6.57654219878563	6.4492337324984	6.72647956064801	6.6102472382261	6.27831412109175	7.42861701554001	6.10815197281919	5.56444485056324	6.27126517374645	6.08514879861283	7.57988613780478	7.1177355224236	7.17470979754965	7.3466375560987	7.05719607086532	7.65721570830977	7.18890462883057	7.43818844139861	6.69991489582351	8.03815003382738	7.48018850099453	5.74705921240309
IGFBP2	9.8490998537295	9.90799570431621	9.27055806378119	10.3585330861137	9.39417309813309	9.51162603786956	9.6413014386055	9.87942747442495	7.04291199209681	9.19308509356074	8.02532848285804	7.72159146185875	8.38719218523063	8.11403234922243	8.03090199949394	7.06919370498898	7.0164809513147	7.18495766409928	6.50437758112145	7.58903310692161	7.1436596562045	8.80715533595136	7.3341357979113	7.37478560445766	7.76639931709699	8.15099097340414	7.42453713641411	7.61610207763741	7.21320311405091	7.41171464417367	7.21214055828007	7.44816765634557	7.22037296312412	6.52076826734514	7.58965091062092	10.6775518327356	8.40078312028733	7.87571278707071	7.17917382698114	8.55236365197545	9.76189559134692	8.80981114632189	8.38455114677052	8.41654322105661	9.91529965199966	8.13932693350965	7.09697832455611	7.25561589385337	6.29774063316864
IL1B	3.89738189945824	3.68610018759557	4.51267387557484	3.43634536474954	4.46123913517091	4.70408447063256	3.63556708880179	3.6319995630779	3.59828175574463	3.24102626812948	3.22869892891392	3.16140105089283	3.45693128227131	4.42401390684543	4.90764300730997	4.86899379541708	3.7544535552408	3.7004629952858	3.26235753879052	4.19281176629428	4.94612051876144	4.27857020051361	3.82556437037119	4.01593072611222	3.9879142136501	3.82398136291022	4.78182017656266	3.94078573354771	3.83399607427017	3.33761922841641	2.77795220310827	3.29992150939762	3.46746358427554	4.03111255265163	4.96625794463799	5.10041368928124	4.78726519756104	3.99822720422848	3.92886775748654	2.83823659085045	3.88707462974822	3.80306096644865	3.63420483868988	3.35495463037152	4.01999478354805	3.58770956718805	4.84450869043	4.9493874785243	4.33629226529066
IL2RB	4.92849390408433	4.82873639634667	4.80672254277376	4.74863408728612	4.89083145118405	4.73979102175193	5.12209586863159	3.67037288846339	4.84180613634725	5.24241198524143	5.29750377516912	5.60276779365034	5.44330559555834	5.04821594130532	4.92273559128641	4.68527997538744	5.24852350857391	5.54131966619738	5.02153261120102	5.19638757742666	5.20807215235768	4.95842671283131	5.47405768254901	4.47441587407377	5.03402666025226	4.75450626203127	4.89282530834862	4.80422822892107	4.75841141990799	4.8557779234219	4.86486885460264	4.83350011789717	5.27510808350857	4.56551231607897	4.26698796745804	5.39427225409207	5.59595078922247	5.28081693763155	5.70432549721597	5.59207180823122	5.28151859412806	5.37282233121021	5.09744390406089	5.16602296397293	5.16679492678306	5.3126393338194	5.37815500476247	5.61609191084168	5.28068867276478
IMPA1	9.35296593715434	9.45043131944181	9.37443943361535	9.56795370125486	9.33680374398184	9.28284576391012	9.37140992211301	9.49299272642064	8.62664369987704	8.87592524776018	9.70532976789512	9.83861535221778	9.72786487552807	9.28272172225228	9.38446598123539	9.0250697749616	8.63278323253085	8.58288874885613	8.96494047125447	8.90605946082819	8.69289304019316	8.85583391025015	9.08425229148572	8.89876862914893	9.01943666305245	8.63601404455236	9.40509363971386	8.90384399550787	8.80164327644271	8.72764956699087	8.59713461733613	8.87398252878365	9.31948900333229	8.63605572145643	8.83945758173745	9.00834837463817	10.1680982386316	9.66224835147581	9.51159645308134	9.80344646072301	10.105382824955	9.99453562877004	9.83319352952104	9.78533683817766	10.1025033154004	9.64295611432091	9.63246065156764	9.39619011575262	9.27342872436405
IMPA2	6.16322052208562	6.399816866787	6.32141088712685	6.41313801194227	6.04613957975069	6.03680640140626	6.10905294258867	8.05503570786897	4.4672911335253	5.6336375245858	4.2792923700704	4.82073751731207	5.38502929960411	5.63788446267146	6.34044277927832	6.21782930051971	5.84601545876843	6.03922463038214	6.20472890310503	5.88530753329346	6.60938870547943	6.67126151606901	6.82973255344174	6.66468800850959	5.08752399340016	6.16884686781138	7.20508651138144	6.90949413185266	6.93117279259643	6.68223169969884	6.45340687879598	6.95000693758318	5.54319214063086	5.55437720588945	4.56412385474696	6.64638785893727	6.11073094106416	6.65134276560982	6.23972850414818	7.1962641070879	6.91027216234521	6.82908950621723	6.36101855052714	5.75149772644728	6.62228349688104	6.06756873093478	5.90522682535543	6.00741686166494	5.5713254665896
IMPACT	6.11780415992835	6.03755208752434	6.14601818506638	5.77990824503608	6.31262298807729	6.14392599761976	5.99544490286548	6.47724179121125	5.67788415193722	5.93195462382452	5.58462999835031	5.89141281062741	6.23564715223107	6.19310035937227	6.27597185536675	6.42243234416136	6.18587767384122	6.37218282053182	7.21395110392819	6.72024530746314	6.5518558503483	7.05464298919878	7.34153890352915	7.20608973274693	7.08734015960435	6.5815812588554	7.3743155582598	6.30729503208426	6.4313637510945	6.14119854006433	6.80630029988772	6.37264203897358	6.35505012191911	6.73419609594703	6.65138493711405	6.97557448886368	7.56362167059937	6.42702412987211	7.51148826404742	6.29937825564666	6.69974831832308	6.77373948889017	6.78347766318837	7.0927021507587	7.01194183493513	6.78709234014829	7.27028469633446	7.44071046632351	7.69907326479776
INPP1	6.95402030450541	6.99424706547937	6.9617653283101	7.0990934544852	6.96317325843713	6.85637072549319	7.06204645146139	7.47183951442038	7.08026767593551	7.446490270044	7.69639540297909	8.19636691844342	8.27495827857787	7.29646832430071	7.07851508415117	7.4094017116942	7.74265972704741	7.64289501720437	7.19460678530942	7.28830416648781	7.54821246048113	7.76400559960784	7.64779938469843	7.43009291142078	7.63948987387834	7.24389417803431	8.20326740896579	7.11589778548584	7.2585299934734	7.11939316360563	7.25519758490748	7.3728725626802	7.66369792517152	7.65474788496002	7.47720454220363	7.22463729900005	7.85251926752986	7.18055445938643	7.55727365313581	7.51311134015325	7.18088536076918	7.38131831120297	7.23554550196362	7.25608206968118	7.42558203664552	7.18889595953195	8.22689892850777	8.06252122026604	7.4250448895027
INS	2.70764759940017	2.75002902893069	2.63156901132967	2.72802137064665	2.63283997002689	2.75104389823981	2.93240250936664	1.20052506574214	3.36425112638896	2.69257849760719	2.81096558256051	2.75373334223469	2.84063865544007	2.95990609060197	2.72064688373031	2.9078944574694	2.52178850172616	2.68939526889383	2.42469489906638	2.63220939924745	3.35057307504233	2.73199253263704	3.48617606674753	2.12336443610943	2.87813411302411	2.48929850859549	2.89651665742843	2.7170179364033	2.61136828533737	2.93124015488809	2.65085500191126	2.78821900571384	2.8775658305408	2.69528288445175	2.3562458541257	3.35050567047916	2.96407187346088	2.9990570226728	3.19181636765551	3.04943599645602	2.89554329532638	3.23342418589906	2.92346978414853	2.44071996608905	3.00048975543335	2.91727881307244	3.23181611060426	3.10361857884976	2.77188670147236
ITGA9	4.82115531525322	4.8670587335382	4.85608032045036	4.87583906220186	4.76687413697762	4.82625128705027	4.71396300459895	4.61935873977248	6.03249438202958	5.79911829609431	6.00367348681796	5.36070812247917	4.69548067841782	4.57023669106826	4.56089558209953	4.06542728396422	4.56791374866467	4.68643253578885	4.7259323278104	4.04845596904976	4.86637081910102	3.98636953456053	3.6457283140013	4.62866931622127	3.46030395112143	4.65797051305249	3.99735395161087	4.42841281696358	4.54243076803912	4.70783804665548	4.36196349862415	4.42175816899656	4.38505103716153	3.70028198631044	2.31770738945393	3.86163525337341	2.88997964103591	3.54041152846748	3.97660948546259	3.80734699798831	2.98148217078681	3.35708406664996	4.30879174376381	4.05963150125617	3.34894012518816	4.32351399794028	3.51445306155974	3.71441407070173	3.13425500825701
ITGAM	4.5160865430035	4.42979029918078	4.61715144146967	4.13325451371041	4.56419880569998	4.56405685557886	4.2339719364808	3.92378753716508	3.70115366503159	4.24307337346449	4.02271812670897	4.25785955354781	4.84824524607033	4.46805603619815	4.90519916651676	4.14341895160718	4.44792048010351	4.5433928414001	3.85758006141139	4.5434221571172	4.41021847410785	4.93950741848616	4.89473799690355	4.9611488388145	4.35598461485831	4.62322610359886	5.81566071950061	5.01386684223929	4.66218236122611	4.58817294328203	4.32156971477775	4.78817979110064	4.73676453474114	4.94533511985948	4.05972948947191	5.43363681541801	5.44555098327309	5.0395642749475	5.16788283983829	4.22886687601547	5.38802583796196	4.96347526478431	4.90559293822162	4.83403622420907	4.83411985215341	4.57713393795859	5.81949790633177	5.86965706056514	4.67476818172341
ITIH3	2.99860617101394	3.098072079002	3.1473990749776	3.10615506859446	3.02359007608696	3.29098227277885	3.27642955801482	2.02873118123357	3.98111553135649	2.69607613074895	2.22108043919912	2.55661448945166	2.97241983286403	2.72757333780666	3.18095237718383	2.9538875598	2.89780355731016	3.01506566853879	3.01754903900562	3.17918296115735	3.15305254490369	3.06852827441069	2.97794838525172	3.47362778787098	2.33145285731632	3.22281273236252	3.45159698091802	3.57223816533759	3.28424373211507	3.45165023870047	3.37944648405628	3.40794260442055	3.02057402946573	3.18425481221664	1.61849629083199	2.22402558791973	3.18564374568771	3.05035727936778	3.57863676884929	2.84475205149653	2.96162743444756	3.08602361333832	3.09095874630015	3.18423468259136	3.0501959154512	3.37724449962662	3.21367648371671	3.32819728860218	2.63581301609873
ITIH4	8.39859762081824	8.46792763612543	8.43839087251001	8.57039544727363	8.43615124617948	8.56155574235136	8.45329879056087	8.74910641600215	9.0331723894451	8.30301378546442	7.95971288463371	8.11194076152118	8.20968979048108	8.15238741920181	8.34216809132048	7.72334792632178	8.5202037438413	8.06232218965104	8.24041397184492	8.08278032610029	8.35683084666584	8.24535341380163	8.28213583073145	8.56223807233317	7.72862203959359	8.20762568269489	8.82000979012043	8.62108123313312	8.55544234144793	8.48241358723758	8.15427741445224	8.75087771315511	8.86128585951487	8.29498519095147	8.33205277352004	8.46497354191754	8.7835060882809	8.41828634941959	8.47454787939562	8.03045720968397	8.64216206728072	8.52684839631786	8.30813677230168	8.2623177704608	8.2351888510884	8.12175341127815	8.52424303612752	8.63015587597115	7.09372483172567
ITPR1	10.4600699079627	10.6852030304064	10.3659906948747	10.6792903364717	10.3420224226441	10.335774447703	10.4567520132046	10.9141876573759	7.85900880965794	9.89758614478064	9.76866275704677	8.28522947762018	7.81001646293486	9.57395256617518	9.82953033862968	8.33662759804967	8.19180056827078	8.1717389552158	7.77276057817333	8.04961358466591	8.87645634296228	7.50664383140086	8.23162781225607	8.62730467963823	6.82557173151216	9.10029709048348	7.10283745701983	10.3571510561492	10.4248732394082	9.99775352666306	9.52066676096594	10.0712400439774	9.97951561303033	7.35752767663251	7.18837229039905	7.49058904856463	7.62815949176144	8.9772577244148	9.8035968860548	8.47742067150894	9.19220326586701	8.88095100789515	9.22684913136308	9.33024896873193	9.07357967013328	9.31141143693458	7.22998457237182	7.17072492682192	7.89981829210723
KCNN3	4.31780007699084	4.14484988720399	4.49453884523574	3.69320791657428	4.59046324686195	4.45782045556384	4.2306470258623	5.38111657896825	4.75294571489603	3.59409950908068	2.56376068404061	3.64507716001626	4.29879222577679	3.94908412239195	5.02768083133665	5.52249849274186	5.48522907674342	5.69453792666001	5.52215253221456	5.6360532595932	5.72532827912816	5.80743790571282	6.08359407878397	6.00541237899242	5.02745648652209	5.36675218543813	5.88711835255216	5.55855424447492	5.82166878915998	5.42260734460767	5.8967816469202	5.6535698742946	4.28840110428545	5.30536763267975	5.17956775661185	5.97060566000619	3.90421145574025	5.78055657798038	5.55083037577042	4.99311439941053	5.60241815825574	5.58971330163729	5.42939346651879	5.53977348047014	5.10508423329313	5.34147482640877	5.08089055439435	5.23408088899145	5.47922818295861
KCNQ2	6.23232905448935	6.28684979357496	6.28518320827787	6.03863664830349	6.29605007887746	6.17101902548311	6.27403270314661	5.94734251145531	6.74270046156262	6.76911363006314	6.69983305618626	6.87894398740454	7.28796238110798	6.57518162941443	6.34415396149552	5.79798221470406	6.34524119761776	6.22818200366417	5.26465633305273	5.79707690124832	6.44381767785999	5.11077598754058	6.67246142285604	5.7404841029298	6.44746832979628	5.61738640661594	5.79984582807759	5.64669671143887	5.80699604631331	5.70436055055407	5.86848559595193	5.99109487725622	6.42047400822818	5.41489851428694	6.18283312035345	3.76599785897626	6.62525288079227	5.75571362492492	6.70138368602241	6.98050829594597	6.20822281769446	6.26149684719514	6.2381076003431	6.18747898770894	6.54633886103984	5.87922497084827	5.10111144654578	5.86788310917906	5.63616495358046
KCNQ3	7.89766532069989	7.95410273879622	7.94824042018291	7.88768879474334	8.06802430066888	7.91552744895793	7.95790192680965	7.95359643364159	8.43250758964124	7.65498690327566	8.17400384247993	7.93258576585896	7.92664539441341	7.63116077302537	7.96654049269624	6.73280813239761	7.41741857835534	7.40890116163203	7.35634073824974	7.44873642642027	7.80639096475871	6.803199581607	7.54479142138693	7.24795847421456	7.3172414780062	7.55689877480709	6.32162893852961	8.00363720520213	8.13775668720564	7.87931220557152	7.64371428889595	8.07501408013802	8.54217811948817	6.09497994326787	4.60889335394983	5.47426838592239	5.63036972913391	8.37904827160284	8.54211582687676	9.22486227727629	9.04109086852326	9.00436078604188	8.6306999957504	8.55568713554886	8.66189895573959	8.48348700411359	7.95345683828717	6.89327034729859	6.45061467428074
KCTD12	10.0656291770794	9.89346296891082	10.0860136615607	9.72071680052627	10.2795432009783	10.1868427296717	9.93350658920358	10.2210362816601	12.0740354060673	10.3588697972605	11.793462910631	11.7515395089866	11.9384040120122	10.1670441061131	10.5176455928965	10.4145105652406	10.361315949363	10.5573023683605	10.3385446650702	10.8557198860182	10.4026742788253	11.4199493286574	10.9776050756874	11.3382935456661	10.1848892559994	10.701192536585	11.3906926646593	10.5445909220769	10.5895224474172	10.5291766542087	11.2116318039228	10.3606442141663	9.54905206922011	10.9313887723415	11.0205598589434	11.3972063774587	11.2404707106251	11.0861090691482	10.7997347508915	10.2414188271519	10.9823086148418	10.7905238158841	11.1627027326429	10.8515483338446	11.3803215093678	10.4114993648496	10.8375601740052	11.1073731361643	11.6065613936393
KLK8	2.95375699473492	2.67232108282951	4.01695724535591	2.40680476132479	3.56052940577001	3.27116708780098	2.48368371788624	1.26256210974624	2.16859353914223	3.05861377654895	2.10773570483512	1.90847265178523	2.10442296440364	2.50786276838455	3.36357732955116	4.06571242479971	4.67740492621797	2.86906556006499	3.64566832765797	2.09882769026705	3.75981972570494	1.78062571732489	1.96282502531356	2.29231221097741	1.63571898622588	1.70433952214245	1.99699665805527	2.28964978093735	2.43879083260882	2.39162007208938	2.091599711089	2.15107894931654	2.75863280876443	2.01386881303825	1.68826181335877	2.95280738446293	3.24301638803446	2.20230904464574	2.817436471196	2.19949110790941	2.23712073489572	1.85190975395008	2.57612495909384	5.52284846840797	2.02114500283589	3.90994214982913	2.08782761979919	2.38651267028928	2.01627197934202
LARS2	7.39582798357395	7.3991127904351	7.4568587828814	7.25403737563393	7.43191822851926	7.36733009967959	7.31091768747007	8.28534958840441	6.9743857416651	6.99051715892557	6.98612911144481	7.25522767294803	7.31185674707406	6.94424265133885	7.50125312765302	6.8137732756201	7.02786169979643	6.96739866228699	7.07780656292013	6.87977759202996	7.18238449434632	7.07416302613787	7.81856453536691	7.4843458731763	6.99357983461007	7.00403062924443	7.86663826618112	7.60495301721858	7.76038164955748	7.32380326023484	7.59372355258355	7.74228782468976	7.1490251670136	6.12529534122338	6.47185484039	6.93585467904937	7.59618455422608	7.14702392146139	7.82897520500683	7.47632398783562	7.64597069813793	7.7435556868871	7.48136629559025	7.40355161653231	7.47666320795388	7.35272794414734	7.53305788292982	7.48377858865647	6.63219276559712
LBX1	14.3964584471704	14.3881556705728	14.379436123381	14.4768780539381	14.3966756323007	14.4256938837818	14.5557888598989	14.014915803356	14.6129519716494	14.2989542756384	14.4889427626322	14.7135599174237	14.6139928222609	14.2222568703832	14.6380200249245	13.8855864185478	14.4017056526975	14.3409689269308	13.7849790868036	14.2644471993251	14.2879075026704	13.8638618235209	13.7976476914336	14.0576877604394	13.9339978361524	13.8950445243108	15.0231053811177	14.4820711544075	14.4885477461864	14.0991453724777	14.042185396852	14.6516445891158	14.2286485922834	13.6227476012213	13.4421192536524	14.2625101139158	14.2935464483245	14.2301799382686	14.3850789174606	14.7089126064452	14.4134111843626	14.5808853808672	14.2467127662731	13.9498557326569	14.3228636616774	14.2642290491164	14.487621992902	14.5673883582779	13.237883401731
LDHA	11.2966546365504	11.1689353993046	11.1984418904691	10.8995054982709	11.359720326533	11.1999756892526	11.1163156702858	11.1008012625929	9.98581168424753	10.8441922676677	10.3993711933838	10.4237393446573	10.5567442753925	11.4963760207049	11.3102459925296	10.7660127657154	10.4927954261878	10.5038887997558	10.5377468532079	10.6758894847966	10.5267739262091	10.4173650955759	11.0574926432995	10.677339611118	11.1937304768264	10.8033127528326	10.1162717447479	10.8981661464108	10.9240892195007	10.5338047615646	10.5852361985392	10.8063686279241	11.4904381472752	10.3751928291906	9.9338887006014	9.88181782153185	11.4304286585611	10.8791334532487	11.4945931541161	11.3528116288746	11.0117628415413	11.0273775045977	11.1264279763539	11.2922114283575	11.4138650299078	11.2511010897504	10.6761821939944	10.8622662623474	10.7673279378462
LMAN2L	7.02727363392077	6.94409535552246	7.06623252450834	6.85765478244237	7.21217151516706	7.02202133041685	6.89594712297554	7.40435260061263	7.69347405930812	6.80904143619132	6.90698751369026	6.81448351620106	6.78295968138223	7.02477545683298	7.06493234838414	7.09929622345922	6.76109795466685	6.86238257771031	7.63622331538704	7.15444537122999	7.14156416587881	7.51235983340397	7.57090250430295	8.0188255282254	7.32886170276301	7.3567851073639	7.36965698965331	7.39952527139372	7.4830397014385	7.14518347180993	7.46954239000706	7.39044373262805	7.08736035183789	6.22946434626601	7.09838862346672	7.09858545004878	7.30799068742094	6.63060016745581	7.32420880232898	6.3140459359224	7.06759306369092	7.00082721607721	6.81899453080525	6.89476033262617	6.75472589901997	6.69876431950702	7.42010399894941	7.62607637000261	7.65832137245892
MAGI1	5.7051084601657	5.7503006706052	5.68468235870791	5.62151539799355	5.77890706924581	5.74907875862544	5.57173782315086	5.98038230281706	5.63554105779763	4.85722442647227	4.14634482088286	3.7827297671056	4.82452404446506	5.22246779273634	5.55558082411335	5.20106878917189	5.33547707022166	5.47103303028663	5.28041794975358	5.39726633358381	5.70435438357401	5.38736378634199	5.22985709381757	5.15953696479707	5.61714616671799	4.96663286580347	5.49892950927365	4.54391564090035	4.53303343672767	4.36046512026759	4.55821608182332	4.77894641764133	6.32906206463384	4.67330879201849	4.02417497917224	3.80059905772812	5.60306711832647	5.19331937066039	6.24961513180572	5.69448070403828	5.59576968713294	5.76328389726838	5.56228901700985	5.43874006171949	5.74698178843473	5.33338080164558	5.96010516447282	5.84020268646195	5.33923672362053
MAGI2	8.66826098991298	8.75504650512098	8.71603326971248	8.70619601032343	8.7438784160854	8.59850720140869	8.70004595535728	9.58981685774735	8.25770342732652	7.94181152622184	7.74638256590616	7.74517838638119	7.94417754847463	8.02696914135514	8.65177269938003	7.76834047762329	7.90418393620117	8.08732776609569	7.81675588771149	7.79697958503534	8.40567527958177	8.28861490461598	8.30098555936044	8.30439269411116	7.88897419497045	8.08213030502429	8.95834383026557	8.31850510961492	8.56646050975228	8.06290413468092	8.3929523800133	8.54864571978933	8.59638138043595	7.35112208207202	7.07347701495409	7.91007811174542	8.23051100030555	8.16851035465731	8.38915866674686	8.12440007033944	8.4598059641142	8.47161836185739	8.20686516282407	7.96564626971442	8.46402107039001	7.97767071664681	8.52648611726981	8.38648273277168	8.2250917140808
MAOA	7.58106342811335	7.55141721373337	7.65188506107778	7.52091054170425	7.71509713640158	7.73138453307741	7.63010525463133	8.25902955953109	7.41518760590406	8.70381594673903	8.39759416118321	7.87600608856222	7.85791384003195	7.98646727719288	7.89375288157786	8.85365924824049	8.32501691506378	8.51474655204176	8.69716429690049	8.68736155015877	8.38569915056645	8.50754937534294	8.7418491229663	8.73624312123428	7.60909885512907	7.92985347841678	8.97001193519561	7.63061759299466	7.74797136109582	7.83004425583062	8.01626711440681	7.90550165564593	7.63533342287583	8.85495282964873	9.39879542759872	7.97030736594158	8.56785355646038	8.44090845451741	8.61746768415929	8.11747553159938	8.65933538675559	8.43045536170231	8.45104832719451	8.63030796811334	8.57565569340345	8.25826986651369	7.69521025110429	8.32202604536312	8.80259732967829
MAOB	6.44196832694592	6.26707612387033	6.40210569966431	6.03274266378124	6.56657213588361	6.49169134498893	6.48831839511461	6.87392205548413	8.12872289598304	6.87064443452981	6.64124728179343	6.15081235666082	6.70295676312708	7.04987601426098	6.6983698146819	7.40862790059736	7.06279981741378	7.20682272332947	7.40421778200048	7.37715712592388	7.08141770705447	6.73580204712508	7.70993670398739	7.6530037668596	7.64454540913054	7.43257954217909	7.41359767634971	7.14679718869663	7.11344745594168	7.2265478286221	7.81323473887461	6.90483230382272	6.37725302160938	7.87706732412665	8.4228760440541	9.68779883959454	8.17993187741102	7.05537318208434	7.63629476807299	6.50641994889322	6.81280788496807	6.87234915088903	7.36032412392883	7.78629286112037	7.44588437775773	7.4493114363541	6.91472703070701	7.60784802732683	8.27029904438765
MAP2	10.1699985065632	10.207276235467	10.2341668017901	10.1831647076449	10.2198932412908	10.2827016468158	10.2623650757341	10.392785002639	10.3963190187017	10.8779962654944	10.7130086989925	10.7969162382707	10.8096198849858	10.5970313194654	10.5038093641273	11.0259320102543	10.7645095260988	10.7369536818157	11.1264421214023	10.8266288716253	10.9306983981181	10.2363537530728	10.5030881743215	10.6429253926341	10.2608203598971	10.3403607011154	9.19906309821229	9.91308674478124	9.83770170560861	10.1115745517811	10.2711426014223	9.9135714338776	10.4740993364991	9.54958567750132	9.34046905316409	8.47165013228187	10.2541178538224	9.74157501893642	10.2280535734699	9.52914387805973	9.75335948917756	9.72345775594478	9.99503277353602	10.1522548785019	10.1296737651151	9.84998107371346	9.52902720116334	10.0329277496437	10.1502919620414
MAPK1	8.29925006586324	8.21155675327245	8.5455312966217	8.15088783621993	8.61614813405687	8.57650281155484	8.30940326272538	8.27150094338765	9.82168353649801	9.44167161940701	9.37847617059995	9.51222196710592	9.48748528183904	8.75167083124592	8.91347921709811	9.15644753377216	9.0483273306963	9.26142428762618	9.0618974604021	9.23823289355198	9.21482596968785	8.5871271038568	8.89520415816507	8.92112045966823	7.68014642605143	9.13293211558525	7.76835468919616	9.00282243331179	9.09672367499063	9.45093950596669	9.29547090722257	9.10160629020432	8.87748648869043	7.91140490454007	8.36885374233747	8.49036681101066	7.73894286599296	7.90826820508518	8.39292279171435	7.80302570239092	8.04175252462807	7.85852670815844	8.18562292183128	8.3615924666707	8.17167330733906	8.0857097615872	7.63450960843297	7.79138641621825	7.7180762057956
MBD5	7.0361214755534	7.06661285005286	7.060085346316	7.16676512771487	7.10911074863148	7.02144320257332	7.01477003198605	7.66727632102425	8.14914450812529	7.2458473521555	7.38517236869957	7.36796224737503	7.32222197559465	7.01576595200975	7.07152107243771	7.19070359377379	7.33309990151427	7.29204398080415	7.36022227870847	7.16576250307039	7.20565490094769	7.43801223507561	7.11800936247426	7.4263300446484	6.67944497574248	7.23136626209992	6.68066578747385	6.94874855726251	6.97393564243804	7.0901310583161	7.20134221108569	7.06114975389678	7.35304024805363	6.47829628009773	7.13105958767171	6.08610124548022	6.90987347259125	6.76005483103415	7.04730722022393	6.82472993994603	6.76248270411107	6.72721425254557	6.76847317692383	6.7708836633771	6.91245752826958	6.6885544355174	6.85482539228467	6.90285369017269	6.66099113698358
MCHR1	5.32023848424463	5.18173647323065	5.21437380210838	4.57634476177442	5.50472735939308	5.21463511152108	4.85693631017894	4.71321831953166	2.54727476254169	2.96118673725432	5.26362525953179	4.06462142438461	3.46686996291015	4.66461187021968	5.07094991315459	3.54609423564868	3.05611732477898	2.87277426810216	1.88097743587396	2.88078720746686	2.67282992142828	2.1161785089124	3.03762730579634	2.10431165796064	3.39071690282366	2.51783002328915	3.28269155912704	1.25510081786535	1.55250489469334	1.4300939920205	2.00575022836158	1.67783437377976	3.42018940500422	1.85393963806283	1.67498400306464	1.49476794857887	4.98747866118852	1.98049689061795	2.25008525873203	2.19089618611264	2.37449573363247	2.88131641253983	3.36183613041648	2.7305570624706	2.84591141631837	2.97199508254798	3.63349996124288	3.68495719338031	2.304526138467
MCHR2	5.30361711572366	5.0833240181765	5.18242145631775	5.12444200299501	5.32725092158997	5.11814304951432	5.21480340558196	5.32766379302382	1.30007293104776	1.65580403901183	1.56753572882143	1.60571291303877	1.50306456643102	2.03281324318665	4.31758628022743	2.05279416662415	2.22501323483697	2.46552177909178	2.49652461310372	2.52164567232102	4.97681923140398	1.87959177928269	2.02394907277221	1.61768606757097	1.7588898019958	3.72984000342458	1.56649432549492	1.82366588033944	2.12373328395981	2.47480864252565	2.88682895255389	2.23263356423981	4.77608048435994	1.8078491466263	1.54093722883965	1.51760061119602	1.53244441991131	1.46809371149569	1.38304502768586	1.49252076568526	1.54563372504212	1.47754080986857	1.56101953706856	1.50650186351828	1.57328735987051	1.42842883474291	1.49835261631654	1.70168155282476	1.85426805794402
MDGA1	7.40119701552473	7.06062324941637	7.30180650163901	6.80040638400787	7.58943132795141	7.4657309858703	7.14691406775349	7.94682834160956	5.95219518439377	8.80252514355338	9.86348005752537	9.36121836717774	9.62381828013243	6.8733129088008	7.66307813039251	7.81053886710775	7.50372073014666	7.60224043271171	6.89427136607529	7.56461751342725	6.86497238730886	8.29882369396632	8.39261915411309	7.77673832427416	9.05336476508738	7.37132297874407	7.32926402962999	7.09901475939115	7.2846629231443	6.47966103428703	6.9103940572123	7.20888840225332	7.23380182191337	9.26827874114135	9.15006442380803	6.48512225096201	6.35913136188646	7.78256164361601	7.20200212859219	7.30592681427221	7.18358581045077	7.56329983661737	7.23358829651906	6.86497466797164	7.36715574039252	6.89811520071597	6.68018691658543	7.32319043953975	6.73320598923375
ME2	7.37005467504711	7.33033712331791	7.35953678512868	7.24571607363815	7.44290692701511	7.3032899398783	7.33093274781431	8.00990126829334	7.95370944877089	7.78689846641709	7.64571714271881	7.69126923363462	7.69660050779672	7.66374418310513	7.55498792542762	7.70004452777335	7.46035203323645	7.51706463571831	7.63055700725688	7.5277810750945	7.78239871926843	7.84495043773858	8.12974405820523	7.65226753996223	8.04809815776827	7.45664382213121	7.94112945511118	7.64124380222898	7.46701365606751	7.45962805000462	7.55536136902327	7.53161746672608	7.65246012959122	7.61878211833683	7.67890629137467	7.4625578633377	7.9307846993732	7.44974666106478	7.9042998578142	7.39926852251039	7.48874932980212	7.53918859747167	7.51940055235414	7.421376537493	7.52366744478945	7.42625215775614	8.05096860810933	7.92074416301284	8.17588209634277
MFGE8	5.63064465539357	5.87558727678344	5.4318506586459	5.31554842721123	5.23183637839949	5.24370567627018	5.6126716182835	5.84051036826631	3.38694587335705	4.47307271213258	3.82251580564951	3.98487753334805	4.17038630104785	4.22143284613144	5.0302202782204	4.81998964140401	4.72445580347009	4.79686688351687	5.07099142906923	5.1889684726898	5.26139361611811	5.19612927569664	5.61749822929358	5.32137373329855	4.00388933935394	4.75699700327916	5.61507904002348	5.25194750984205	5.68224890562655	5.3148880147313	5.69276041219967	5.45589714125324	4.52128808488635	5.33247302784247	3.80301459796067	3.76070473519608	5.50757439813891	4.85264829256243	5.05652919504663	4.90258563711708	4.83331799482154	5.05665893861746	4.58065312578134	4.45125071908023	4.83985773460597	4.6484670457396	5.14129884505743	4.86345809400179	4.01151965801046
MLC1	10.9535548842652	10.8397263701645	11.0496329666814	10.6335435396836	11.1928207996779	11.1630448387041	11.0103480130486	12.8302574972737	10.6100957418682	10.5138656009113	10.0099484010533	10.8163543075649	11.8807334977445	10.4625175798809	11.4964796104401	11.6768846963288	11.997610108662	12.0024243133895	11.8367730486338	12.0318728213572	11.8874054513316	12.4057718453932	12.0284842113418	12.6101292631283	11.1383223301788	11.6583999477276	12.5071186707573	11.6959118479884	11.9029278801541	11.4027596011042	12.0578902544991	11.7726244519753	11.1897198483264	11.7955791443521	11.3780604217639	13.5147216901555	11.130335881112	10.9788158922217	11.7578558286332	10.9664954072549	10.9339620408283	10.8710188105462	11.1839470108094	11.0267315952014	10.6679645270763	11.0428614761209	11.1810216904019	11.8228807274392	11.3793916246562
MLLT3	5.81644959515456	5.86224943482964	5.84179718741841	5.93628642805502	5.90659797093667	5.76193258372518	5.8233841347894	6.3454091171362	7.5135328304511	6.64834860162646	7.34995596682048	7.44003867789364	7.20776559194636	6.19916868774306	5.94124668617809	6.29490103195167	6.36417025305017	6.29440397632666	6.41762385295637	5.98094903515328	6.41543475148375	6.17124891127654	6.1443546046561	6.28357248905331	5.70553958084512	6.11583111010621	5.54811942766748	6.51627608843673	6.41130602250476	6.56906525553716	6.36641984286176	6.49936510396399	5.81085492062948	5.67043160780411	5.33385770009077	4.13869667603732	6.13930534187146	6.21257490529413	6.00280272432234	5.83136755621219	6.23623012005349	6.23505338256777	6.28936721228597	5.89452814728749	6.04077376376216	6.07168365843032	5.95873747854894	5.85223610293502	5.75875943638987
MMP9	4.48382391454796	4.51915709351524	4.47780062985258	4.5069516270737	4.5084963506324	4.49344864125502	4.63167481823477	4.96252385221217	4.89327287117252	4.61927700010542	4.38761225729476	4.59005918677517	4.81894853391126	4.81107319319509	4.46284547709214	4.01322512945549	4.90996203698734	4.80798964983855	4.7124748562664	4.34491584909655	4.67828400463072	5.1000204512916	5.02515685941929	5.28455712072696	4.99722311502532	4.75533323959884	5.09842985215496	5.33779551502002	5.21200552970927	5.45728748902327	5.13642317377595	5.30657830539704	5.00301811700773	4.34003546147519	4.09478954796463	4.81898944881437	5.41241572177572	5.09693652230046	5.8717643692001	4.58670089776656	5.23890798379255	5.37669055368837	5.1355772848172	4.95478355511856	4.84047096922344	4.92441110540724	5.68667209281241	5.67205636993285	4.82992828317758
MPPE1	8.54305397821915	8.62841053310988	8.58580306272999	8.62884192509208	8.57065789298941	8.55324432766988	8.5198385930946	8.89489199333933	7.87078763173108	8.00436174792626	8.16353198502327	8.46651308467402	8.61562592555461	8.27587304610383	8.4873244397515	7.8437992160347	8.12835968999198	8.04812312420106	7.98994967084279	7.99819694031497	8.35704879462996	8.51832175570567	8.56338098095196	8.2654237844347	8.52749206346659	7.95112118540557	9.22509468554047	8.06183442939461	8.21176017414728	7.73708657133896	7.84572435872683	8.19831210144129	8.67298543937641	8.24439583495392	8.09931655278366	8.45074385731509	9.10692387287801	8.33575452011393	9.08060016165664	8.79768047739104	8.77442454670051	8.99725718599481	8.46514181998629	8.60700673719119	8.8224625615539	8.47317737289987	9.17027060116149	9.11949365603246	8.14408364437571
MTHFD1	9.06358841480244	9.05690344086244	9.09281084146656	8.99450991460182	9.15269446961307	9.09366753442746	9.02589669476102	9.36130014445	9.71814426886264	9.91098185657393	9.04603645629783	8.9661318377313	8.86763831589102	9.1169376584076	9.12261557578766	8.99935652367123	8.94153314745182	8.76479524894961	8.889133955395	8.88397325252563	9.1779042461025	8.75060952570148	9.03265172455215	9.38174474200878	8.63822246377285	9.30829795033629	9.27359960051789	9.68879074847404	9.72377823653787	9.47034520541194	9.7550060007565	9.64703920477245	9.13338193992481	8.47546895692358	8.01891105191109	8.79546882047126	9.16161024992912	8.83215080441879	9.16474053645209	8.91393055359798	9.19832624348158	9.24139934005263	8.93382524878675	8.97473963586092	9.11776932374717	8.9943596217999	9.22749380629869	9.14356990537441	8.44137746257084
MTHFR	6.26880864668641	6.36128154150687	6.32559604851155	6.41405712746256	6.42436581525895	6.48765829547602	6.44990254347496	6.59321329877184	7.17373560435165	6.19333048993224	6.64511349692979	7.08809238014807	7.08064529296544	6.05240429181155	6.27222976253073	6.14732090250864	6.67636637222487	6.36251505537779	5.86196748383124	6.22833279642612	6.34093848022419	6.1545573663328	6.24091396673559	6.31437285545585	6.13449118249992	6.07741224661442	6.30183489317481	6.30004946248459	6.38834052117713	6.09736523483253	6.05043747765575	6.50571322323803	7.16632400567427	5.89193653699802	5.75445249772942	4.97974613174972	6.30481975140532	6.16638591828569	6.25697494632178	6.83876721785756	6.22080486816918	6.41884577712926	6.18279027180867	6.08816313878421	6.2934537588892	6.24971991235989	6.25718615571547	6.53881576244519	5.20445809338678
MTR	9.0648691363254	9.14334913127583	9.12460373755264	9.18810365863956	9.13719964699331	9.09435432295326	9.0453174430573	9.7161440258857	10.282319741149	8.63343494150091	8.63932455829834	8.88230739154303	8.96803685169526	8.75394488174613	8.99314081532491	8.66618873132699	9.12235671755044	8.85172587646944	8.94894919532405	8.81813854545356	9.12013324008536	9.05439500616208	9.11305891477706	9.30935917139839	8.61146313806221	8.71881195210514	10.0440863148707	9.33427084627352	9.26684472587742	9.01811900191212	8.90917509834227	9.46355960768825	9.28619600712935	8.94060442437976	8.68365357521223	8.93266591057004	9.70177711698102	8.44759163799909	9.14369702538994	9.25001924783024	8.94206291490242	9.19184407566555	8.54614261604322	8.52432817376001	8.85561492403647	8.30302257454462	10.0270672148433	9.8948582855425	8.91692927274067
NAPG	11.9462761379742	12.0133503025683	11.9166515299814	12.0198465756314	11.9383832816067	11.8896233065036	12.0366090311825	11.8505494042269	13.3886601618984	12.5211906176976	13.2915089296309	13.1102452813981	12.8625085686259	12.4913688874483	12.0149318418285	12.0719101806528	12.1429709667394	12.04460496871	11.9241748190432	12.0439348336695	11.9624536365314	11.9205577684014	11.9602204228335	11.9011412631021	12.0564819755812	11.6425123951591	11.9940639415523	11.5945448702072	11.6580752390278	11.7008351916835	11.7743914639798	11.7736549063365	12.4485142439054	11.7692084514771	11.6578352382024	10.9687419311108	12.6293967244603	11.7989125220383	12.2855580752296	12.9032933261549	11.967872161225	12.253399949863	11.9234376958058	12.0593268305247	12.2622976937538	11.9210420958866	12.1600309066509	12.3916996002846	11.5742702673962
NCAM1	5.79399743422537	5.7232673136459	5.85659984053225	5.62967704977907	6.00141226357676	5.8330668987497	5.69068374993392	6.18688785020006	5.9189814436182	5.57384094123302	5.0326692541449	5.93489298359636	5.92783397313706	5.86152666792496	5.99060322755148	6.08874748089679	5.70337712914994	5.90956097740517	5.29473534848098	5.93112668216764	5.82247615203562	5.7805473034229	6.041266784756	5.89420876114579	5.66937263655573	5.58087579491006	6.85772738089016	5.38892613346223	6.01125810977351	5.36514410971754	5.78849546381284	5.92550870718617	6.30856264763379	5.50536329376367	5.29240657634823	5.00401875390175	6.34485768167332	5.44736326210102	6.22308321388188	5.43605374600524	5.82959317892144	6.05273572101068	5.7122300204855	5.81086873119354	5.88864533406056	5.67064240723137	6.75714747199189	6.48575999276553	5.45986991978712
NCAN	7.64486664726788	7.54638263969389	7.71430461751617	7.6138092910301	7.88402709832838	7.77365018214032	7.72437124129675	8.28828376867081	7.50456582178745	8.05545483658705	7.36324931211121	7.94097468086412	8.46124466162236	7.971870010115	7.96856100862485	7.78835822682454	8.22525601498195	8.24227665995874	7.48600519340242	8.18651743708211	8.26371686742553	8.36443582351853	7.81488874665261	8.2405231536174	7.2763551691564	8.24825160465666	6.80376892938974	8.11887966567831	8.04154571411035	8.31298145745711	8.17869333581447	8.38782986489147	8.16813547677025	7.92514780457529	7.04469919689236	5.39904221440748	7.1255588941634	8.10596496529934	8.25723439026055	7.77813228766254	7.89007350776631	7.87631791017538	8.07704870624192	7.6905501747357	7.87407397115363	7.85847044648403	6.49560676929132	7.1066571602282	6.96769260978385
NDST3	7.37670898384071	7.33117288447526	7.23165811002558	6.90254788170883	7.40919600649883	7.28874918590725	7.36317106648466	8.0351329065645	6.64339914453303	8.34079576189783	7.95487864594876	6.95974480366709	6.3337905923914	7.87784649412266	7.031047395175	7.58985095733794	7.28973837022288	7.53569836894983	7.42282969004318	6.92609398150637	7.23184000391778	7.04218299547471	7.47628374982146	7.94405908858797	6.01270613033489	8.24418475068839	4.70820713688054	7.96284035397762	8.16107045820045	7.99103373374976	8.20237092023621	7.97129496818973	7.23598023517972	4.56310537267802	5.76241490336785	5.79624249971264	5.30734092641452	4.39157033864498	5.16143235552478	3.35259746948597	4.72092790554708	3.95503745045008	5.59987780995708	6.52189511483224	5.05524780652066	5.5521172391269	5.43052684199415	6.15539383825822	6.41045403853174
NDUFV1	12.1698684000069	12.1860013849134	12.1533736658625	12.0962417230077	12.1993379461519	12.1244699293535	12.08024902305	12.013721484368	12.0523650998183	11.9570176388247	11.9403729813592	11.8634939734913	11.8866983440763	12.097262852281	11.987074451041	11.5990077050637	11.6377742123542	11.6052720054306	11.6463845804891	11.5755005876545	12.0453798876858	11.7085548760009	12.3391804273785	11.9010278676263	11.901515567003	11.9164313162224	12.404565660918	11.931847281084	11.9906832611254	11.8357313260065	11.9027061851385	11.984747175347	12.3002254762041	11.5656387744264	10.9047859816991	11.5284590119328	12.8622312895163	11.9298555919863	12.4941002110935	12.4021660842835	12.3107289026796	12.5913714664443	12.0668554980483	12.2326109140262	12.4129944288731	12.0630541910068	12.5222884122344	12.6422233387869	11.4629011907664
NDUFV2	11.1049297184698	11.1502257880392	11.0517922363653	11.0323711258647	11.0484816912314	11.0196144261494	10.9909295965608	10.9650224445652	10.4955426350176	10.6583433591981	10.6279167231626	10.6966160245704	10.643729797197	10.8898748965943	10.9789428139196	10.4901589064114	10.499148888877	10.2904104282988	10.4727633308821	10.3978644120825	10.9106851271837	10.4747507236582	11.0493810234407	10.5579407962719	10.8297636803572	10.5448598151692	11.1662801428845	10.7816431876173	10.8060413066647	10.5635951122042	10.6061707868508	10.702611552112	10.7449211689112	10.4686173251728	10.044076287412	9.95652294982092	11.6764596162823	10.8305487707314	11.3189679260737	11.6404651817762	11.2348682083549	11.5424044884336	10.9984801839246	11.1223417224218	11.4855631579821	10.9383792843846	11.4217687980644	11.3249066295054	10.6964669998125
NDUFV3	10.8330138721709	10.8418737195729	10.8270010100389	10.7652346342417	10.8333104835583	10.8090370310736	10.7856157058006	10.798223721645	10.3031742070368	11.0022259254242	10.8979708093252	10.8452764510531	11.0072837060005	11.1138207940978	10.953943896371	10.9238783599523	11.0622481105696	10.9371773431533	10.9379605009957	10.9061874958797	11.0630447893828	10.8814053417223	11.5090174121775	10.7208429059982	10.9759184886435	10.5400814847502	11.5975363745814	10.6311078949554	10.6574208144458	10.7052667018464	10.5439718561244	10.7865048867951	11.1812617375096	11.0602327638122	10.2997182551244	10.5277513456601	12.1761284192247	11.2659325266417	11.5389640376503	11.6079851586954	11.5269529462816	11.6817578877418	11.2913304576142	11.2508812488079	11.6458822276129	11.1041144312211	11.7037413848158	11.9497686090807	10.8551264682445
NEDD4	3.73426317475848	3.64077005799733	3.6857895682569	3.53229016259441	3.67162263701594	3.66574697779337	3.69337731826289	4.10501172933738	4.48736904413774	4.48560670115065	4.61855156139758	4.58284829037927	4.95976648233853	4.21075981782031	3.89587037225417	4.30275640289759	4.46754397014016	4.36370477781976	4.69633769909374	4.49796657467881	4.42438351729249	4.43334507778833	4.80043705213395	4.57859080938464	4.55869066713234	4.47675927093631	4.45421918917525	4.2296028752041	4.08694744972936	4.34252517626319	4.51082550326329	4.2114258802765	4.1806767845784	4.26443272823764	4.56929026994892	4.4865626357802	4.94444012423233	4.50652910844368	4.66739403122083	4.67222920361501	4.19597099061466	4.51931242551804	4.36010822764692	3.99969154617264	4.46171827633549	4.17902403963249	4.88090606050192	4.83630806319281	4.95137987706081
NEFL	12.6169076081255	12.6642958983651	12.4297286922155	12.4014325037647	12.2889299091321	12.1578815026912	12.5691547830618	11.7374331110262	10.5739479951533	11.7621560145811	11.1961763214204	11.2259133609043	10.9283789057872	12.6155688491438	12.2263936414004	10.6259388352018	10.8879804377038	10.5334090979129	10.3266470817748	10.5353564210849	11.6969143781572	10.1663464732551	11.3428577388886	9.94223383957494	11.6896662247744	10.2021190456967	12.2068464207748	10.69296022848	10.3866570022184	10.5923365442848	10.2307591758369	10.4879509042953	11.7600160623397	11.0559213935765	10.3913092162011	9.13706038542227	14.0176455835296	12.0819061128446	12.3961645928229	14.0504435465327	12.9036941607836	13.8347312167953	12.5202706561273	12.4620165632368	13.3645288778367	12.4960750971945	12.1861050149349	12.0213478309338	10.5172476821506
NEFM	11.6640903179567	11.9068762148768	11.3851681981991	11.8076692035881	11.1159780137128	11.0576490598218	11.6849182936609	11.5563471723684	11.5656783369732	12.5022965846335	12.0919210863147	11.8240498966353	11.5175631960799	12.7446435627343	11.3000387658449	10.7343185619289	11.5087574555534	11.4858275414552	10.1981340541276	10.9883192065046	11.6784544880731	10.485829641774	11.1282790725655	9.75315097804622	12.0019578524043	9.98145760741813	12.2629506453721	11.1268312987135	10.5379133013293	11.3690833063347	9.5815891299409	11.0607773515297	11.0580100910758	12.6004681414012	11.4690167590829	8.06310032455857	13.9817058395793	12.6665508917764	12.1337311497919	14.9260835325237	13.0623040536436	14.0940307475628	12.5270092562566	12.4277930764671	13.8151144520603	12.3045997305673	11.9901863072387	11.7182521686734	9.80962132556834
NEK4	7.42538186775059	7.47647624727114	7.43874262147397	7.45309456044868	7.4433848623247	7.3601215086022	7.48580839262945	8.2579360978355	7.34781154304475	7.13026584991328	6.80169514180953	6.96287234990613	7.14320091452238	7.38254727031603	7.46168230360658	7.5169153124932	7.48088966327756	7.36064282840121	7.63690020453603	7.54416383661277	7.59399343724954	7.99790845717825	7.99432257889688	7.9554439035555	7.4786543324538	7.41832299094735	7.89332712458667	7.61128126324745	7.57506969343558	7.44062305838312	7.61245144498125	7.54326483290323	7.64396606868463	7.77708437188096	8.27665328367841	9.28880456263769	7.65067651254345	7.66564946959899	7.78461202325606	7.32661067325902	7.67381595766982	7.64697996110806	7.67068308686981	7.57569793267562	7.66130589218467	7.46111863370239	7.60728035989858	7.87734220702011	7.93044364472949
NFIX	11.3225856909304	11.6094979209055	11.3305318833038	11.7121249019135	11.2339032841903	11.1761058605772	11.5424920409002	12.5098268385576	11.8843825851547	10.1629080639441	10.4779323379803	10.5545086649362	10.7594509953389	10.3496069561171	11.2541638594202	9.77688496710882	10.11071075714	10.0968748548529	9.31149610095344	9.98804834687389	9.99554752937043	10.4251569247026	10.0616943427043	10.3191158856812	9.7958575490688	9.67350621033028	12.4489339373268	10.3442189597067	10.7212688039403	9.52137251379134	9.99518564830592	10.8260330838657	10.418876723899	10.0743999432427	9.58095807094518	11.0040070542226	10.4719189616581	9.74600788883277	10.4567130983004	9.94718598271485	10.1274932339375	10.5047477269556	9.88745721896446	9.65204169872842	9.75428853282108	9.90285425844493	11.2379764944339	11.1388875022253	9.11840996762753
NLGN1	7.5923161785964	7.69376069410362	7.74403805250553	7.8787887648557	7.62427501916294	7.68952337291072	7.68455550648141	8.23797820954486	8.98257393616675	8.59224342527363	8.90568715908705	8.95526165222491	8.79985448696659	8.17278542721085	8.02164924664442	8.20912190586573	8.20574944328212	8.50026282753771	8.37771121910295	8.42136976107579	8.52796375384459	8.43062899423096	8.02292609482217	8.41808822545218	7.17293821654201	8.15224706180259	7.79098375269657	7.92798402516742	7.84885219851376	7.96990241219682	7.88951565042051	7.95182630889917	7.13483305610127	8.10964320034549	7.88554518728909	6.55041073053221	7.30009462340389	7.83162581403048	8.19442467814721	7.93161173979115	7.85826307389414	7.8787647986017	7.7729172233976	7.5428094985906	8.18317133277894	7.29836713028767	7.7443279492882	8.22108642846896	8.55274505179819
NNMT	6.11302396081329	6.16837227290161	6.1916131398775	6.15853520592092	5.98826423042128	6.13532721394027	6.18237851800532	5.95647718967528	6.55284624464394	6.3952898538511	7.39143328141833	7.73157979953187	7.71890619864534	6.17174161315656	6.15304680501525	6.63858350141363	6.58754526733453	6.69072648269159	5.94563502149434	6.06830431851284	6.59567527920723	6.19083956983045	6.60009844818614	5.80051272740156	6.13507377965453	5.99352273219889	6.36846910915817	5.90679941667335	5.75759917181101	6.24191304834692	6.12059867607959	5.99357524766859	6.39152784339048	5.8879438083507	5.82181137451264	6.48855548104053	6.36540301443141	6.60003622972589	6.79889896936745	6.67444403537456	6.21223414353995	6.29908546274193	6.2145379757348	6.07662871020629	6.27879154749202	6.274106453829	6.66367907760671	6.5622408434316	6.62045411279917
NOD2	1.78851967904618	2.02956056461625	1.83002733421944	2.2609590334834	1.64130670619116	1.63577235693768	1.79680417939763	1.6013642918566	1.42851890932566	1.8390464843565	1.5526814000536	1.62835588921462	1.70216443448737	1.76540954096489	1.72633555691852	1.9553698628383	2.02463746388498	2.11478486031024	1.96959190701207	2.0235701040668	1.87096923069867	2.14314775329472	2.34729310431579	1.69996274245718	2.17386857013982	2.40866181310959	2.95816548450071	2.1824512455284	2.17530234613198	2.35932940048818	1.72153579147961	2.41572214358958	2.08587082502633	2.23100648872853	2.17409818581524	2.61820476245904	1.97464093086048	5.50417441241894	2.85129496925154	3.42630309735423	5.85298852308631	4.61502199678524	5.27585191528542	4.44463391125005	4.37490787123174	6.10474189122641	2.40571614424331	2.05047947305023	2.17021484135738
NOS3	6.09341760373495	6.12105867211109	5.95268074822917	6.10063582125185	5.8753671892343	5.90602410040209	6.30903486201421	5.8883256517994	5.3494125672233	6.59366277740733	6.18631085862137	6.45609075405729	6.97703326308316	6.65226193840937	6.07545742473223	6.47835078423112	6.66452495942038	6.70295400770111	6.44304309392727	6.43687284469757	6.60537259925747	6.71133187277561	7.3303037241756	6.49294062005838	6.5154914181091	6.19536895336306	6.70445120860086	6.76619466982873	6.43026206895325	7.0116748149199	6.58056659997172	6.76547178854473	6.33337358664239	7.18846346065865	5.88308322280267	5.77580018139478	7.52735054866775	7.42419721526753	7.09946226601817	7.33036677652261	7.14496431138715	7.37606929006005	7.16376238445806	6.84154219391127	7.19403013476032	6.86360517759711	6.94038240943809	7.14140320760448	6.12160526165043
NOTCH4	8.08446867941966	8.10017715046783	7.99789080166037	8.09717440740882	8.01572562558809	8.01166107478911	8.06389450582886	8.78752251396283	6.1662321560373	7.57477183123976	7.14451181582222	7.21507536587454	7.61454983774041	7.70800748309834	7.90599744122237	7.73255796678956	8.04835472382986	7.72577525437166	7.43643858513868	7.87047205917044	7.95180612965429	8.18344348182271	8.50365779007198	8.09985616284607	8.36078466350857	7.57939314792714	9.06532741211048	7.90355590315741	7.95257296678035	7.7565148381985	7.77852339306576	8.16418265720728	8.27565963609344	8.64082889600412	7.69728346917222	8.24149291112236	9.13180291119793	9.10112477494924	9.01234356555343	10.1645289267858	9.10920523865539	9.5209890455549	8.94650018793419	8.65634123929946	9.32761433285767	8.80753014778938	9.19213945008142	9.15390979077467	7.97030844120499
NPAS2	5.73550216055891	5.68033189470398	5.74211361539964	5.64021877301183	5.89950681628527	5.73350207086659	5.65771657149906	6.13241621926784	5.55219370030527	5.50131816553155	4.77374573131038	4.7642901666133	4.89267217577724	5.59696690887762	5.72150237876793	4.63976376072864	5.58974913667363	5.37353525300752	5.5244185502054	4.29711500275759	5.87799707040436	4.42301433623362	5.20303368809116	5.57291864302286	3.55111319371934	5.37643260672104	3.72828736243361	5.92549897713448	5.98318846517855	5.93644664246223	5.65852541840057	5.88760295793207	6.29719469542828	4.12714971260577	2.7347162869029	4.19906193142382	3.57642940383654	5.83916416159848	4.67729942340175	4.00404521848903	6.17694074189774	5.99642828551052	5.78434020523455	5.46909800946182	5.33218046030634	5.93586885164131	3.74457696826074	3.78388106815037	3.27246260261726
NPAS3	13.9322076037021	13.9817148364247	13.9469965039344	14.0551507280824	13.8489268780428	13.840720182908	14.2048826788169	13.5194123643371	14.362469752958	14.6361556119485	14.5985355048907	14.7392389221444	14.8293217749446	14.6186223178784	14.0659936911104	14.8863446562258	14.8674257978366	14.9401893222158	14.7270802657332	14.9197371831024	14.5498742532114	14.7869813166805	14.7152136816117	14.387355992289	14.5374638598469	14.3492163814231	14.5928768344877	14.3321285837751	14.2574277875894	14.6743892751973	14.2962191896369	14.3692044305097	14.5718350450256	15.1881907762231	15.1315960488054	15.4452231932754	14.8071118965619	14.6172708668994	14.7001978157563	14.6708638420427	14.5388494036851	14.6218315541524	14.667450633785	14.6094007873113	14.7174468132367	14.6246958919427	14.7969662912453	14.8228429573643	14.8680172650154
NR1D1	8.39497957548496	8.6058356056807	8.52649831386901	8.94444490507378	8.33077888999438	8.52258549792749	8.58990175299046	9.29954464232357	8.55453389346104	8.00852198052018	7.81508829786154	8.10023448377571	8.34314238110812	8.31235041631522	8.27830514099057	8.392856817362	8.86181911451508	8.59749017710562	8.42432174994413	8.38472473913758	8.65251442649006	8.80011782501403	7.91533229677521	9.06544706306394	7.33655723392231	8.56892511330449	8.07761962421525	8.72736748756134	8.43730736969456	8.67411974341301	8.56553628509635	8.77475424069189	8.9353879250789	7.88427296901025	6.94226171003496	8.35212046052359	8.1244588645197	9.06586152945621	8.7282766686874	9.01382812114305	8.90613848695194	8.89303031745178	8.82432105468102	8.68469775096004	8.99976278256653	8.69965502231441	7.7884294813263	8.19417533106444	8.08812810202777
NR2E1	6.4844151707704	6.43156568495588	6.62065955092444	6.10548356378533	6.61996875333142	6.57672403025045	6.45228976325037	8.76733931696472	5.38300254299972	6.47978497234932	5.45002043382474	5.66690448046871	6.61716686377178	6.25492584774486	6.89128044636215	7.35617097179235	7.20713142000144	7.41189275228413	7.0875748224923	7.23350254662679	7.46452855036047	7.17231455617189	7.23395972928663	7.10980139503242	5.93611319183042	6.84385068539917	6.51489652322387	6.88771659794193	7.254730831619	6.7392887244176	7.10094026743856	6.80866359189797	6.07689494179495	5.93875091582676	5.74052018606353	7.20049290526847	5.21036095205453	5.44915535533447	6.10740392221012	5.72448276859548	5.30727665947208	5.1759166766564	5.4692776072509	5.7562521103738	5.43777172609155	5.2926872449181	5.38561029659791	5.90224727817741	6.30008285850186
NR3C1	9.90153543967688	10.0299434075339	9.80796118226311	10.1918578107368	9.78131624807566	9.78777449198701	9.93757852671504	10.0127073605841	9.38038270214072	9.04240854026603	8.04765110469971	8.63408902016862	8.93838133418575	9.43251585723249	9.60656212309213	9.12090848283461	9.38833302790315	9.47297383565971	9.58769668660214	9.41063085701925	9.64249750087282	9.79231545591193	9.75219898902507	9.89454741194079	9.20508329324989	9.25064982595381	10.1776377143552	9.39013763043295	9.47625610196387	9.33755764936451	9.52191441474382	9.63737136671643	10.0944362275335	9.25001176827185	8.73769628666398	10.0098166677443	9.51547967192817	10.0453622403269	10.5180958062508	9.71806169957471	10.103809784338	10.1550307984863	9.87189414065665	9.91535800922244	9.84387652062058	9.89011367885286	10.027962351424	10.2064024471205	9.36721307984822
NR4A2	6.13220952620252	5.9471187014155	6.16030518241597	6.00730630992387	7.05879887222745	6.90622127299463	6.1045334083775	6.16060926542731	4.96002442298505	6.28529814501304	6.57292975756659	6.57062293500887	6.64735420270262	7.30298906243458	6.67494340357293	6.13771427404199	5.56965179263512	5.59727077129893	4.69670927138665	6.07918574348699	5.39831145329154	6.19486314756677	5.51941393431222	5.7171838411809	5.10919607862776	5.99472215043081	5.49201828302983	5.5114255950404	5.19787744396684	5.1591709827072	5.10937490008778	5.40083687702446	10.3478211541223	8.03709115544523	7.47669722785158	6.47966992820638	6.10759212403702	5.63083320695794	5.61353162903777	5.31488042115378	5.31512494692676	5.38904237228645	5.21261819805677	5.2016795598867	5.39075304299188	5.07270323555604	5.78282994702589	5.94578739144546	5.37144861572091
NRG1	4.98138704177474	4.83299269432799	4.5900420901881	4.61874198933873	4.84095545446692	4.74768303629378	4.81168262027064	3.94636335950829	3.07894574750035	3.4158816986782	3.78627998467071	3.69714729398248	4.10716307874967	4.62428034226459	4.30599278080469	5.01276189286923	4.62358140195162	4.84432795863542	4.31830290542088	5.00588350306808	5.33059098976763	4.31209305995544	6.46624259843606	4.27369661661139	6.6363784720061	4.16934400307464	4.62218073867271	3.71581354210126	3.6569720747444	3.63891618893757	3.68252051865234	4.04727221639232	5.17483333074966	4.45060915859954	4.10550885719886	3.23316013910112	2.83923843603573	4.95255883974212	5.32417230686001	6.12480054694762	5.06188709924855	4.94439339607757	4.88316308861309	5.24826223064724	5.63939376902019	4.82436120395323	4.61463181962458	5.23873031293766	4.85700940603539
NRG3	7.88083931859598	7.90716247379921	7.97478922535737	7.86888914139917	8.04661495323965	8.04686321364594	7.87928684692896	8.09519886940607	8.73931360585674	7.69320097952543	7.86566596229724	7.82881960440938	7.84810447815194	7.49094023588701	7.89968603307682	7.53998129675106	7.45055356689357	7.65097622490401	7.01653529747085	7.68405124326778	7.9563105576549	6.8203181515047	7.13236306811902	7.17046422759881	6.62218098212336	6.89507105524376	6.54422272657801	6.55041748092683	6.69733510110008	6.74870641950609	6.64733399980755	6.5036774073526	7.43296503726239	5.79472026657561	6.36979309717262	7.13334867630682	6.22280205861602	7.2982592867602	7.16924106257032	7.43826000078739	7.61777575364988	7.47865940215087	7.35642770154221	7.24743194951083	7.68158948831042	7.15743061621129	5.78952742267604	6.72210927583124	7.1246923407978
NRGN	14.1420870307297	14.182870363136	14.0805253866309	14.1697046982831	14.0795885534519	14.0577663267398	14.0829153511186	14.133780518557	13.9292428595649	13.3071907799753	12.2909229229125	12.7555784348678	12.9379241396692	13.2696234298185	13.3693650228442	12.950970911874	12.9014550248464	12.8732602572665	12.4765781124217	12.5756265058126	13.8456998971846	11.7441190128389	11.8056083758236	12.310157345954	9.1542598402099	12.2116281196095	10.6313306945372	14.1676334778036	14.0068739945217	13.9209605006788	12.4986778069331	14.4020531788137	13.4989734931757	6.50235328792292	8.38770871296514	6.74546067776511	7.92426794484495	7.95352886629769	8.85386414066733	7.16559427336288	8.38979779416622	8.34735635717664	8.41639346936561	8.95867539817272	9.45456110839051	7.97677569695088	7.8625978219822	9.1890360105605	8.8666949382095
NRXN1	9.13737461933761	9.22449585168015	9.18078031293327	9.23598255856524	9.14946319797027	9.07240881011444	9.23500110870594	9.44778490352003	9.2699514716763	8.7288528726186	8.97841355854454	8.99404327130567	8.93601919556848	8.98513611000654	9.08752224955131	8.65596614881397	8.59583013766907	8.91023281501156	8.6643765383528	8.77909165174325	9.2322580938276	8.18799119003682	8.2492577075018	8.40978219611	7.5998022995533	8.269573614246	7.89970678375363	7.43942526476311	7.48222565747526	7.52740929581573	7.92275835344428	7.46275477990489	9.08926517769955	8.27310142041783	7.74989147956781	7.18856791121892	8.47114975213237	9.04636547922365	9.33763689905255	9.38741894030051	9.19594434244187	9.19936990576479	9.11631923831263	9.11954106574041	9.31582077614874	9.07671569759307	7.85361525324091	8.04820738250181	8.63444202417477
NTNG1	8.68324410603544	8.81824706135746	8.70454173058639	9.16676664892019	8.75691439891261	8.73688594119904	8.85068766802512	9.43436532185503	5.38760336412103	6.36675278378953	5.78640343390025	5.77627753393639	6.53976283817146	9.51542849705758	9.20903550811875	8.77306475360593	6.8307446066282	7.5084914333779	6.92488418884889	8.7117484614767	7.76589119126547	8.4199590122969	8.12807535697267	7.79984579433088	7.50590554885317	7.37900069699792	6.44850480844857	7.00768044358952	7.05754249737468	6.98087160576592	7.11335520500293	6.72305911474418	8.06913980195055	9.02076559140281	7.27901155354927	8.93562971454077	6.05023972383564	12.4785464316549	11.7804991116838	12.9002189188789	12.8365993266116	12.780006455494	12.3963462300472	12.4876046636154	12.2520540891881	12.6622930502544	8.06365946408608	8.70461541813494	8.24725137645011
NTNG2	4.77513883664037	4.65481002638251	4.91534631011245	4.35698624897372	5.63470158937726	5.403830910061	4.61988977682212	4.84238525784946	4.25088587906632	4.25420712565719	3.11812197211833	4.15834955624484	3.7727451830224	3.5310061666923	4.5453447765684	4.2143976245808	3.76145117428098	3.30714281973119	2.50442947641427	3.77128620628482	2.81092228539666	2.75803592783654	3.40506246607583	2.40393974138271	3.15090556134549	3.23047872257278	3.27899057121779	2.01419567373161	2.48297550302756	2.09973051446564	2.24715384522113	2.40653062394423	7.03722821058465	3.76017511153223	2.17977292290501	2.25716093720861	4.95598841085951	2.43797050751883	3.4579374956865	3.06378523108203	2.42728322334299	2.46130702210881	2.3374415424594	2.34616981687313	2.13084890131169	2.21086866454158	3.35254093965805	3.01840805700878	2.11826464110322
NTRK1	1.29300007100727	1.31654209857721	1.2964814048064	1.30694008431913	1.32439981272231	1.30185060419221	1.25608747763274	1.33174983606145	1.63996226167627	1.74597463777739	1.3255858813256	1.27524877095173	1.4151642919419	1.5963840761063	1.30720884418726	1.76638485351694	1.86185858696576	1.36424488567655	1.84715896950402	1.7940221102526	1.69747155713578	3.60944007867041	6.14558462437413	3.09639844176554	8.06646664305889	3.68890148911291	1.85083764064059	4.69415902304413	4.5583746157902	3.90528494781654	4.19405886128044	4.5093034749346	1.8147983563446	1.50370083351471	1.58899332517343	1.5890186523336	1.81758984488169	2.01813871100094	1.63986143502812	2.21685330148333	2.38232082600723	1.76896625561387	2.07859918019633	1.53296432869385	2.36986001344821	1.5749903078507	2.49246637210261	1.73156051164105	1.60368354042724
NTRK2	9.2665462289635	9.32992856810154	9.27021777800956	9.23375452086216	9.29880318635822	9.20026853844094	9.36485763445162	9.96319229298509	7.75553496706244	8.34362329649982	8.46813578659678	8.21354248834314	8.89079098174448	8.70629954335125	9.18309425463971	8.51903348137958	8.67950581743319	8.85491886705316	8.90666363617209	8.60271951311118	8.94530906687187	8.70160792783642	8.93966889750979	8.76392864441766	8.363635830307	8.1811912757704	8.45530689245513	8.26553729721256	8.40897875362192	8.04884704154556	8.501510866237	8.46786377376757	9.06873404067884	7.57686458941746	7.48430139894518	8.82310062505971	8.60367084601055	8.81489347128075	8.94163414500082	8.80024273051978	9.00731000942506	8.56489304969109	8.99556688111232	8.99312742052614	8.97005187238786	8.83454098484614	8.56441008698518	8.41348619093592	8.234094913931
OTX2	1.36670866034352	1.43836965475668	1.41935467685384	1.38387720732955	1.33132947035716	1.36284990806518	1.46351971924679	1.31862684328445	1.29121718025678	1.5461772480978	1.53307412450211	1.62878891081914	1.51278681277386	1.40860199303821	1.34344658613443	1.5640369640755	1.65613249677944	1.50870384814065	1.53557985130643	1.62851626332425	1.65218164506484	2.2314040643529	1.69305697383183	1.79129035097401	1.86340524504992	1.58326531746119	1.6458538182652	1.54562792139008	1.39824914898937	1.5018359434509	1.45466997550017	1.42265125861498	1.67206665174084	3.17136792689056	5.27217384046506	2.92853138325255	2.17008934366974	5.25755480611507	3.91166620973638	3.22516412762133	5.29418444187086	4.35447991899973	5.04908834674776	4.99914184876344	5.2160787622673	4.39591099242775	2.53036123349711	2.28107979893826	1.71060115571549
P2RX7	8.44091561944103	8.49843567754206	8.52961754005906	8.54042306365813	8.54807834138736	8.47975920896888	8.32043311073006	9.03048207881703	7.96301390494464	8.02149692387674	7.3384928162414	7.21332544666221	7.50923196248296	7.83927387020039	8.39594554187935	7.74566094228837	8.59410043657798	8.28512418258715	7.62953909712724	7.90880015376386	8.08008083040562	8.46913382190924	8.27461847113777	8.02712684159497	8.11579565123249	7.70914679286822	10.2558570448427	7.90272587058756	8.35423672657943	7.4720251742889	7.41501228683135	8.53995203470127	9.4580242158585	8.54469973095814	7.78323050705769	7.46471737449073	9.39406282679034	8.49862907587689	8.96557175919747	8.12754748563858	8.9700073718502	9.30776658630101	8.21809234521346	7.96731742809498	8.35752022206761	8.28462748673718	10.3217378052333	10.0445846324035	7.45373935438481
PALB2	5.39300102230772	5.53376900783624	5.41714497820222	5.60886058391924	5.39199010459094	5.31746653540291	5.41910071661756	5.89430035054248	5.9911665164686	5.32245633330672	5.50014415662266	5.54522967371769	5.48204463537489	5.63413058890534	5.35202579304474	5.50624622372507	5.4537574061948	5.3063653241338	5.82195357582456	5.655217731692	5.48382328024406	5.73044572999438	5.48573215173953	5.85327874377493	5.72076207719681	5.900247393672	5.59174059828771	5.57580748991774	5.48250559478131	5.60765277302042	5.5333295608091	5.59504045653263	5.55104797365627	5.69122081116648	5.80221857137714	4.89204057532297	5.46252391091063	5.51545254075398	5.7558426060093	5.66061641924493	5.60285498783574	5.62858786580566	5.56295555202563	5.84215907251676	5.6747437351155	5.54740268496173	5.45751464574256	5.22661626506131	5.42963174033443
PBRM1	5.13470926467084	5.20637106619767	5.14178099251638	5.336448782309	5.2037423734692	5.06437118190606	5.24073110365379	5.80578454340172	5.7505492384118	4.78771345346991	5.12662755629815	5.28157826921407	5.36671812444901	5.1234900519355	5.24274629245922	5.21343981332231	5.17594235353297	5.34637974950059	5.48131803281735	5.29809286967029	5.53715942485417	5.40990820322936	5.39129288370836	5.73688488671221	5.94879258216479	5.15487438744588	5.87998170258302	5.21367506006365	5.18634378362854	4.89723616357204	5.33287301096572	5.1355704500332	5.36543757988624	5.36443861329802	5.43103344139911	5.74296077879079	5.73913233375997	5.4697685228734	5.99675244045764	6.04751874889045	5.76695768820686	5.74586116735528	5.79642008397446	5.96612838599965	5.84715216616324	5.77171198537099	5.87145082030265	6.03589002187152	5.7202737989373
PCLO	8.89304425597415	8.90193196305332	9.02801037274944	8.8928776197857	9.07273607547729	8.9561307709913	8.89980253078513	8.91423902312245	10.4450058545581	9.09561720285523	9.96927362272991	10.2976485788016	10.2623474798386	9.30428098968623	9.19727589137173	8.82349016261169	9.34869142966995	9.31418853521696	8.57747746068611	8.91729593606018	9.51254122540012	8.35033123664036	9.52165317639256	8.75885332009625	8.56998767368121	8.79245447947202	6.55490474513786	8.32408859222143	8.35817197687128	8.71843464659655	8.93386461752861	8.55052653280571	9.99127157645496	7.24533038881266	7.31049514568438	6.48058210541747	8.58293409374793	8.60793736110926	8.81917805427963	8.91858040863463	8.84406868747228	8.93255761894414	9.00588129077364	8.96996148834655	8.77126279699553	9.01939475799318	7.74034516703357	8.10491556035929	7.6897330097906
PCNT	5.53647570858585	5.72544551428284	5.5259790856289	5.897089483235	5.543902742739	5.54433883342449	5.67125361801807	6.24214741427535	5.93662035501808	4.67191911625969	4.74630519102964	4.92060704186935	4.49608826707431	5.49044865734574	5.4313343388507	4.95203673122803	5.02955360967227	4.98882175578351	4.88430219870388	4.78181069614429	4.7857089325837	4.86568099057262	5.58655911041885	4.96641523166847	5.37426395480588	5.33095481633211	5.14313258972095	6.48796739252301	6.26367686958975	6.39022634098407	5.84605457402275	6.47153703279122	5.51906467656052	4.369002009882	3.60503947313206	3.44036313965506	4.96238726487251	4.32035388666686	4.50661594282675	5.32383594183322	4.39993984401237	4.61455250384768	4.62328479386966	4.66661932103928	4.72354164109218	4.90266159126069	5.0292270009904	4.84393357973724	4.51754048783857
PDE10A	4.43388741423038	4.53117340748649	4.26245288543458	4.58753261154553	4.31897665846329	4.2935260846696	4.47277126012801	4.37784178317084	4.66244449732353	5.19453733302155	4.33899472476768	4.68566798424817	4.55675982044611	4.47438287736456	4.16998365542724	4.23779272420351	4.27689478748207	4.32984535263104	5.04477286884885	4.57149325059499	4.46684079345206	3.99945997497986	5.87377185734131	6.14233124620646	4.26845042006962	7.08452282164136	4.72009482037666	9.29307783016302	8.83490625723545	9.02049765131709	7.44097231756467	9.37137183218171	4.667291764952	3.59557582560744	2.68772172420961	1.83140451003015	4.57214286948093	5.50732782311593	5.14172238750996	5.71074709059027	5.46341733848527	5.32137732606307	5.41878762952143	5.31866025647193	5.53008135734765	5.39864303744891	4.13077604885931	4.7597183290289	3.33367720266124
PDE4A	11.409070163589	11.6310555619645	11.3243269875957	11.7527821135622	11.3157798731224	11.2765923111982	11.6045045858503	11.6954837311703	11.7340865137065	10.8730239268649	11.8569659436713	11.2525449039896	11.3927988837397	11.7310121353349	11.2216234918068	10.7734174151989	10.8160185831483	10.8377295997051	10.5747092115762	10.7725462849407	10.8110378536099	10.8943392655875	11.2694982946541	11.1788144324887	11.4224276242884	11.2689687113185	10.8199976113075	10.6330507107034	10.5638445197639	10.532156066699	10.9900197486287	10.6753291234412	11.4823079335029	10.9790353330636	9.80390173903538	9.43091518802296	11.6366030357168	11.6308543297634	12.0501396330273	12.6579808963211	11.7940776464252	12.0514817067798	11.7531879346315	11.8084895916409	12.0616523944351	11.742160882866	11.0565930770375	11.4458998956256	10.2842705772288
PDE4B	5.23719118039225	5.33608386325402	5.32575058041272	5.43423646105069	5.25240105068658	5.11552154586801	5.17875372699445	5.84745976233828	4.55813699065351	5.46188046287279	5.08200223923586	5.24597338257584	5.72384801465067	5.12161001737834	5.31782201848893	4.73123694761361	5.29944732194316	5.71895693865663	5.51969002530817	5.53771177148759	5.64652747186562	5.78062719510555	6.00751452719709	5.96517021153175	5.65259876601322	5.50090782813401	6.46636985746703	5.56532149854864	5.79736950752322	5.75084989303667	5.86465659731589	5.87445748771626	5.67260740792673	5.94630495192733	5.50190676069408	5.37597247794978	5.92580885597897	5.51587719450605	5.97768721621714	5.10559242467903	5.59637151671886	5.57389321648179	5.50603625780816	5.19348750272916	5.56398936574469	5.39664535351243	6.35803150879148	6.15843022214353	5.71118106549367
PDE9A	5.8226340683733	5.87611261637988	5.84777051560651	5.91903118775873	5.84037230823907	5.95547210539212	5.66737743016155	6.83832792933175	4.93596245612054	5.23409536360497	4.43536635857411	4.86587671701027	5.29213960980673	5.77175587662183	5.98505652936791	6.37765058830837	6.80045117718823	6.95055041939125	6.33671424643942	6.53527015489191	7.17345575945952	6.95802872941927	7.07186725755485	6.65375161135616	5.24310963947268	6.38401442470312	7.31707862978936	7.61197938403695	7.39126604500399	7.1618624014029	6.60192601817046	7.75539478135434	6.11683782722575	5.55864815011636	6.1337766235396	6.62522972205037	7.41404501368692	6.85890006115116	6.78753479732115	7.85153371498621	7.08919816132014	7.54024887164072	6.93754735288279	6.10656735603606	7.30559010924508	6.12991004279556	7.57317707119554	7.29116571256628	5.78241160948143
PDLIM5	7.75940878438401	7.63017921523267	7.80851675447492	7.51029792285809	7.94685369005101	7.99290078869118	7.76904460608802	8.65992339934465	8.36729162344166	8.16294164945327	7.90234918778519	7.62683709017113	8.44574090282438	7.90544325818263	8.1140099520569	9.0822957358129	8.99316709541782	9.24276681148648	9.1225483657016	9.29424675339605	9.00180679051293	9.73355684147654	9.62514826144003	9.73893293951808	8.90624582710835	8.7991917919172	9.75220604559927	8.7585045029467	8.73131496806543	8.51418879687676	9.21233640232561	8.91847546777204	8.8965537100825	9.4693454275297	9.21462020938943	10.5478472589622	9.14439957844647	8.9608650790017	9.28341657303234	8.480489199155	8.76492880941838	8.56555516689561	8.97956183518365	9.03385771321722	8.67238993755181	8.70618094474387	9.06486474318615	9.58016559725213	9.63741195132814
PDYN	2.37471539333966	2.31868207537735	3.58704238682262	2.66719952417697	3.38753211358591	3.64797259164965	2.95163528132017	2.30556990500849	9.07729110754396	3.07235601993515	5.7995120721201	4.05617933592079	4.05580363432412	4.8137438524536	5.62899867030141	7.1473132406673	3.1954153495718	6.51278288371517	4.00224354335034	7.93396491510387	5.41103724900733	2.75886611195827	6.15663991100374	6.69447106954444	1.87540656873266	8.35960474952803	1.67861246673882	7.1618444592836	7.11293631704095	7.54914395594504	8.78915742584348	6.26316080263679	2.06079920906818	1.57477589983795	1.56055347754031	1.79952522417545	3.70125964639664	1.61525400934524	1.78823519674396	1.54078854351122	1.38217187412405	1.49618531533318	1.67213926585174	1.48236178422415	1.65174668544211	1.62469602733879	1.5480295754979	1.84400770523063	4.9455664236899
PER2	8.44585246749794	8.54729845905988	8.39109010488754	8.51019087535298	8.49597818621249	8.45744603460189	8.50890221821283	8.44610375562936	8.03382872531806	8.16065262092257	7.89514923650562	7.96804949031753	8.08368442639522	8.31529099873832	8.24700391817583	7.97337884933699	8.01010028544008	8.12734603624646	8.38086098134881	7.90561347371812	8.0664960004694	8.2594352148826	7.69999230004697	8.60576805020963	7.11185386653055	7.98965771067336	7.80592215786121	8.1208217002874	8.16292027328058	7.89709400849655	8.20386354999802	8.08204814255675	8.29124278358147	7.14492750020361	7.58705449744189	8.43183522103428	7.9685931958468	7.72801576678954	7.81236991936351	7.40743638408424	7.7416480080869	7.58502673650622	7.56060061828939	7.38628588775973	7.87234650965405	7.13100188908059	7.51138712565998	7.76892319002552	8.16228670684486
PER3	6.91908263472364	6.99801124215052	6.94984381463509	7.14106425700953	6.94302210607857	7.04770028646782	7.01890669292011	7.66528855538827	7.27355469158531	6.42149922171979	5.89969617850023	6.24536504597181	6.79697088618504	6.86701724115408	6.9565065069427	7.28129563984475	7.09026610223908	7.15348566687763	7.58202304304689	7.3715110412813	7.25687954971402	7.90936299273573	7.83193886386602	7.83690231118701	6.77218560299757	7.49653278482339	7.90791070830369	7.5479490898789	7.27455101862811	7.44011097046534	7.41805284570037	7.53264983392387	7.65782424215286	7.23829317333625	7.21237427369366	7.87427172407401	7.77078158972699	7.47487555375781	7.88981366050395	7.1585960127912	7.6814772183892	7.6247085617553	7.60391116503149	7.44986406754334	7.74037062246619	7.21285034287969	8.16177843679778	7.98919966894311	7.79825337442619
PFKFB3	6.30719025072409	6.2332573560834	6.24207430089101	6.29622232869828	6.21621158837019	6.23567809470708	6.27734750826888	5.91313484324715	7.22362044093277	6.91221298515459	6.24453257197591	7.08996798462611	7.85396142214135	6.67480810069859	6.46520024610099	7.31290104694531	7.55970256762781	7.85799264846206	7.08392587451642	7.8312975303965	7.55593915930689	8.27210728968037	7.26461810515612	7.74030956360466	7.84477599930477	7.16268167437001	8.12849760917389	6.64277291305103	6.56594678142158	6.97267002046622	6.71142943220011	6.9256557886949	7.30982121451593	8.46965866151519	8.44727677646053	9.31873447222221	8.34235551909738	7.40844467704331	7.99204139076168	7.74017566893725	7.23328702376377	7.32410014300636	7.42673729930462	7.52372502402519	7.56039622151201	7.25691396010503	8.1200098917534	8.49747639005611	7.50911857536759
PFKL	8.81161355756059	8.84132979462693	8.83552833619394	8.68820235296889	8.8842389009531	8.73854402307054	8.96229163531089	8.16901907339884	8.6851652570686	8.83993248665798	8.77278281040746	9.05951345894811	8.95526889328683	8.58689436222367	9.01392327209794	7.97226667804551	8.60994802834093	8.61487448824358	8.0195676497556	8.44854351867987	8.41247204390645	8.01435342318688	8.52596067916663	8.07774131562879	7.92293852595869	7.80656508506721	9.61958933654668	8.52617066663939	8.88487374954326	8.28590792781895	8.55761100860007	8.70349837537867	8.50917362034008	7.62159671121088	7.49912494536336	8.96503351847045	8.42327338346606	8.64515615237568	9.18954233663982	8.84903076605524	8.88250354878302	9.06775112972069	9.2116733251927	9.03321925363302	8.99320495450751	9.03698446997847	9.03941160208509	8.79844032137625	7.77022595010449
PGAM1	11.410553020903	11.4272247690403	11.4411640876428	11.2366993033057	11.4119032569476	11.3895158994442	11.4011978193799	11.3362326629891	10.182273379246	11.0798369917116	11.1626887578093	11.2996704922583	11.254159057344	11.2224716893064	11.3400537589912	10.5094873565657	10.7132941856374	10.4361370902034	10.6856418355756	10.509699850717	10.9393894599869	10.7271725217865	11.4338524711233	10.7162663118181	11.111612240767	10.4602648153426	11.2435909579823	10.6395350197401	10.6670898930094	10.2249393005829	10.7214946993315	10.7121266300693	11.3834680110635	10.534116087157	10.030834276497	9.86077068621058	11.7354973937578	11.0370646314466	11.6344741217705	11.6492381453116	11.2800733283134	11.4384676436684	11.2351724074057	11.086371609488	11.5235792596183	11.1741256677052	11.2373568528894	11.3113925197756	10.9868936109982
PGP	8.24010055033316	8.28824189613194	8.18538709358683	8.25822223721394	8.16481969921212	8.09834417263966	8.24096620168888	8.18233179732266	7.97841556725318	8.13978997948822	8.34789007336173	8.4722664323487	8.54401870770889	8.15679400065194	8.03292102530725	7.65607232601758	8.00723758055511	7.97425050336384	7.83817912093671	7.87634869492503	8.18371113877106	7.88074766111558	7.93797317547062	7.75835677073705	7.94003448073853	7.77368424653612	7.71876263534739	7.86640521165176	7.7276632471035	7.9414625507731	7.62513730564987	7.81135721773254	8.36357100228625	7.60845734010421	7.32591569751748	7.33659550170879	8.35665961718064	8.16252669799311	8.14730387972259	8.89343186907299	8.27132120041957	8.47898172873072	8.23399361837136	8.16407184863611	8.2873749328049	8.17570366311142	8.01123246722602	8.20430137330432	7.48304114558928
PIK3C3	7.27932754880899	7.33619780915275	7.27582978401591	7.34407537353425	7.25263544565392	7.12878961278229	7.21551237507719	7.62685382195173	7.49655414174914	7.31582926596339	7.23675665155311	7.37936400480781	7.62250625152753	7.32453843245978	7.27559166900636	7.25820450288365	7.25850765801106	7.19996642249597	7.32350613611134	7.03414341799754	7.38628174160077	7.58107502207982	7.83442990418525	7.66477035233259	7.12673765387402	7.28606458927666	8.0198205703208	7.464890700091	7.52737924064703	7.28979435392491	7.3543446510011	7.6118600413869	7.9921649931412	7.21958643941454	7.45336117045068	7.58060954284835	7.95539563793758	7.24438355916645	7.74932952416682	7.56706880184885	7.44534155000513	7.61944476382854	7.40454791849612	7.6453332704876	7.56311700825453	7.473785534872	7.93042433874912	7.8121441862892	7.08687487741975
PIP4K2A	10.5317028761585	10.6040314377569	10.4842740319996	10.6333446943213	10.4452634995283	10.1743745599444	10.4553437065178	10.9308091558902	8.7557299306568	9.78509928422611	9.84505525932839	9.7206735453396	9.91724815328804	10.3019974376502	10.5375915983604	9.81170161465282	10.763760631761	10.474284708504	10.2266914482075	9.97459843086981	10.5682960638236	10.8448151423244	10.9862146327149	10.5636856460308	11.0891913441419	10.4839295228343	13.1766852451277	10.9961850945833	11.4118963283144	10.624734596956	10.4414721400044	11.6556649571575	11.403864882022	11.6530071133844	10.1032822438187	9.30057557925584	12.3237606716726	11.173925471721	11.8199272338147	11.239470018719	11.6665116298346	12.0976481034682	11.018395027796	10.9113237837598	11.4729002837459	11.0639362761869	12.9709068358896	12.8025286633534	9.89853203775573
PIP4K2C	6.59287934055782	6.61886242532528	6.56409523964268	6.50609249557207	6.53613775411172	6.4287383961384	6.52637055177547	6.59272626187429	5.8612115337689	6.32324730845558	6.17798352305195	6.55443219659503	6.03405313865191	6.28784641308927	6.25109439397289	5.73123527609551	5.97587549773968	5.946622988756	5.52327266675734	5.35647071283326	6.30464267151256	5.5464072669865	6.04674679016597	5.49948630872558	5.77788689364375	5.64926118942585	5.90586569731051	5.95325916261868	5.75805288689708	5.85844010844164	5.60791054974563	5.74372733528082	6.78798156871607	4.79105536988519	5.10502949377532	5.17468137457104	6.30585412880959	5.9064030733808	6.10196874136657	6.28108766377116	6.20371932488616	6.40747502031098	6.02303269728743	6.01714570797435	6.29875893791777	6.01368326278529	6.21729343839487	6.19702991898771	5.87021877901148
PLA2G4A	4.71045173549873	4.5232177364791	4.68283802389724	4.57460256135973	5.020983771364	4.75736039681347	4.33134576944623	5.2731737599799	1.69725647036068	2.74871122139145	1.75377000050133	2.06273340424254	2.45281764504591	2.43803881455301	4.04746945128846	2.5835248969547	2.65865568395844	2.50542056916425	2.22805184835851	2.5889689862661	3.38410620803607	3.24278116694811	3.48046614036711	2.46948338625975	2.62906408417803	3.00511093590128	3.93409996348047	3.28954265686439	3.19208219864972	3.03454634207049	2.17139206605892	3.32372164433154	6.4272763352815	3.51530993454858	4.60121629277912	5.30393650216643	3.96185943579754	3.18304826777927	3.82794902325395	3.36895041631214	3.33534441826261	3.68181273615738	2.913341045135	3.67025609346166	3.18619573933771	3.59160792675161	3.7076879215156	3.8372377100594	2.74394448146945
PLA2G6	7.57467319293532	7.60754977684016	7.55936327034323	7.62858249021152	7.52134019527816	7.5209178358474	7.59520256163625	7.63887502318814	7.89864023732095	7.47640107467767	7.58278557776324	7.76155208671057	7.71267994045699	7.59787338058123	7.46895824413296	7.23063607345432	7.77257074988658	7.7206387565261	7.57062685994454	7.56941045358515	7.78890897011133	7.4708955284251	7.78657547923842	7.46510947193798	7.54406566098666	7.42976595322085	7.94051458233931	7.79933282221863	7.75413398700066	7.93513075043946	7.51766252690047	7.76292267156302	7.75578572237382	7.43946517351728	7.03297727376558	7.83524331333616	8.06566215263937	7.82648636802791	8.0615805606719	8.14017983528229	7.92091756407253	8.07774790192479	7.8271358797467	7.62025488695445	7.78075588000647	7.78571254456835	8.34188717691649	8.35639336391062	7.58585896540985
PLCB1	11.6263560163824	11.8121022510676	11.593982433735	11.9936190769402	11.3774889485024	11.414743418436	11.7688912635661	11.9081162109532	11.9388734988495	12.1734041531342	12.3328375481199	12.0549648453995	12.153200825679	11.711437923571	11.4386981228276	11.1760878299924	11.647500223564	11.6439389583421	10.7735166792474	11.4561347785367	11.8412945212635	10.8252821413206	11.1539202645028	10.8764620947781	9.67355303093049	11.6305224726159	10.1102683311729	12.4754181818317	12.1601360835838	12.5113045734046	11.2761731304088	12.5396863664808	11.7078397819469	9.58684040564008	8.59475787136092	9.55025263256081	9.03117383216711	10.3580755692354	10.5114191780048	9.36759463351403	10.2015109878115	10.145649028333	10.7926477492813	10.261058089184	10.3187390083346	10.7604090971269	9.74533866745075	9.97717750697683	9.40165422277339
PLCG1	5.73924090316855	5.86612507473932	5.84328949274461	5.86736417992155	5.79686183378369	5.78407603750163	5.63624222960616	6.12993928564637	5.54937181850774	5.15280986191974	4.73884744287653	5.11557763794012	5.44860764168459	5.13083454999035	5.763499254836	5.06061101890971	5.54999642228418	5.34926294481828	5.67282033577654	5.2163729710062	5.65309955085512	5.41809364194101	6.1762594825502	5.64681110271126	5.54489245214616	5.10567881635584	6.20286377860109	5.40989232983977	5.49605154338397	5.30605590070442	5.26973316260324	5.69484928062487	6.02651544376178	4.93600811409729	4.68213226180175	4.48976795927301	6.45059378565225	5.58677620700122	6.28203086496422	6.20114452049081	5.93038925538985	6.19646547508362	5.606529420087	5.69143201098603	5.91210126172497	5.71574514090609	6.23857581663587	6.45231341926237	4.74658474886764
PLCXD3	8.29902174401535	8.37088772108289	8.37320018397078	8.39040958418942	8.27053985352872	8.45663971655024	8.63438937554549	7.63069156112335	8.38002423239513	8.89150826181591	9.04144064663503	9.33663267175191	9.43561649652582	8.62038341972925	8.59809350963948	9.28360653662043	9.26369830878753	9.19653221750625	8.81161894520608	9.12173548919334	8.98729974867	9.1295032405716	9.15073423029398	8.62983966325461	8.93911720643325	8.5038562177365	9.04102486076592	8.3756039772445	8.17218681003047	8.40232895809594	8.70853981522803	8.4419327652697	8.7869612637859	9.44132206522216	8.8555705164972	8.53059105147536	8.97258012657214	8.81015816518425	8.91794028685558	9.45472820746202	8.3621429409203	8.6865007360604	8.55040457315921	8.62548265043848	8.71698797592959	8.5539492110752	8.70720962219158	9.16019012057514	8.82170445989036
PMCH	2.42244104564536	2.23616791799128	2.3014145097893	2.27844720515504	2.11040909134691	2.55704706730605	2.30625575013416	1.62860607707878	2.3313541921976	2.39968930099628	2.52537538383891	2.56348913947355	2.63076406232572	2.24140506521621	2.06746386367282	2.58847920133265	3.18386013978582	2.86638091639217	4.34759263820714	2.96837470044706	2.85353143695295	4.5306788731731	3.44334023230282	4.79829603620661	4.55025416153096	3.7087837870101	2.73325319941804	2.45006077515033	2.66465416837498	2.41760056275862	3.08597822702075	2.82725221159885	2.35429208724701	3.80283505539944	3.86391885213	5.6313991083172	4.27014462802757	4.10753621185479	3.19576527750026	2.58012288436407	2.71114058681663	2.49331804935178	4.04500228656594	3.85525804890939	3.07457069264751	3.1079109364535	3.43902721728766	8.64149598442265	5.7476354889643
POLG	8.93702260218883	8.98157641088604	8.97203560165745	8.94934416547827	9.03730455375524	8.89927887969846	8.93727268500159	9.32636289361056	9.51333419435047	8.59876784322733	8.79506590710302	8.80842118880712	8.81788906895056	8.6922692458498	8.88630543801895	7.99253007620877	8.35945286182819	8.37057455873886	8.34652072641355	8.18872582441	8.80682464699905	8.36189863666954	8.52773986278942	8.65079239205751	8.14297644852038	8.52768777029683	9.08982764899541	8.75802622953501	8.78503798557883	8.55558215462156	8.50887448453038	8.78742169119801	9.00482787713517	7.94053473072862	7.53571699615134	8.06899769166396	8.94878078199346	8.35740258589596	8.85386128471075	8.84195461319099	8.65992580843031	8.82207051506129	8.47906880477517	8.44013662472016	8.49883319921853	8.42161719821616	9.004599624671	8.99941795144415	7.50625220769885
POMC	4.4989936872147	4.45421187607681	4.42673093818154	4.45125350298533	4.58483878434435	4.34709337750579	4.56581668611329	2.98069575389225	5.01670431786317	5.11296206691958	5.43393579663746	5.4712097992787	5.73994160566944	5.25049640888542	4.61356812655415	5.1204378941792	5.34927977588647	5.38015586333742	5.27804539537485	5.59921678842362	5.23243857289884	4.90358458079368	5.30692283144068	4.79006880125917	4.74555121872573	4.6281707515595	5.02025511431518	4.88374180746501	4.65357548209191	5.2617943264714	4.75571772301778	4.72726317804584	5.160236571008	4.78066268794956	4.5956138710089	5.80036800678445	5.84171000272036	5.36021413280703	5.6935885180647	5.87261132001883	5.38964832917403	5.6334934890903	5.26169628465495	5.14136691944153	5.07567876894049	5.50001913465901	5.54432687544257	5.51428988933076	5.18937380605342
POU3F2	8.95657534254182	9.175084691036	8.95243144294325	9.37609004396685	8.95621920102274	8.89276524898079	8.87042932606129	10.4566795068273	7.13289452731746	8.8637740389711	7.1627265153907	7.63448281831776	8.91154238307851	8.33417730028252	8.8918037353186	8.88038827270914	9.24102929762949	9.16389205883559	9.1500768656262	8.66220927422228	9.23180747664227	9.96791868536061	9.69313616749944	9.93335841144807	9.42922250138174	8.93323303654795	10.2736697786321	9.41423107203395	9.51582991844234	9.15847494662717	9.36536475074467	9.44662820212455	9.82869552776714	10.0729682058952	9.2195513665375	10.945687536155	9.4822284283104	9.47576507074335	9.91346233022229	8.66094942607453	9.23005979361401	9.2158465162073	9.3562862489642	8.98723973345899	9.22997160422095	8.88515520675001	9.91285457587145	10.2436527471058	9.38675738135394
PPARD	9.5353318112418	9.69934600016337	9.51291270816633	9.90214370327618	9.42463830851583	9.57232849201695	9.58550075560842	10.3115052902802	10.1871510727951	9.56409316637438	10.7675562603054	11.0419719372912	11.2722218057805	9.20429583957076	9.46618520492564	9.06430589145887	9.96924534412178	9.57893171233681	8.97015585621668	9.3946215377644	9.755280863931	9.33400107809414	9.46077492536971	9.24854087231896	8.90613653385707	8.74139789185068	10.0629264491661	9.32192800474558	9.30594919162373	9.20277946306618	8.96055234395768	9.59120520293978	10.4159504214868	9.32961784516664	8.96212889719765	8.9735784989028	9.94737538220002	9.69841548727473	9.6922594855158	10.4939629604336	9.76431010216434	10.1259068906224	9.64051165624783	9.2172076189669	9.83999826199537	9.41453752233126	9.76032321318611	9.89725568651399	8.19413180844907
PPID	8.39707520814822	8.26337876589622	8.33145412766815	7.99827248995036	8.48330413080776	8.27878342908612	8.21494486834869	7.93698529375438	7.4042989825001	8.03994047786019	7.97715592591622	7.83514072040865	7.78604770066877	8.00387869390406	8.26709046520388	7.3437075950358	7.23854010412208	7.14057906462091	7.51603238015245	7.15766979968789	7.76812078240238	7.38907888228706	7.68874050400709	7.78764693542358	7.74348388960993	7.73141495373029	7.96887285744281	7.44916629138736	7.33886391367342	7.12959009821129	7.41508764216611	7.27219523617943	8.27392748067621	6.99220116879972	7.01938791045161	7.25825383112613	8.42786280651075	7.7171290611772	8.53778286932782	7.87131720971327	8.1254493787568	8.23146998443456	8.01018516987916	8.20167340263773	8.06429939924685	8.08149750063054	8.3144358317135	8.08784777695337	7.79283643805607
PPP1R1B	8.15905787900692	8.24201912176414	8.36015189279929	8.10126417688767	8.3333265030876	8.42286817502035	8.16808817230307	9.40078538726152	7.38231867552939	7.44479358895518	6.52141488781105	6.65441559474321	7.41802020465854	7.28771697733806	8.30432281435425	8.29612121531505	8.41514616943183	8.63312624848802	8.39318551991184	8.55340434090672	8.78943263500462	8.28126864212558	9.91949956049613	10.3173897750994	6.77056307748488	10.3852297999147	9.04213751919512	12.3700014341695	12.2695048618795	11.85678046805	11.4048437231114	12.3150084255524	8.78771679235905	7.39039081697848	8.54627883447955	9.12477808682971	7.19029276915895	7.64022841458154	7.86628679369295	7.8971021857375	7.73954689233473	7.54960950532788	7.65743301019399	7.45557411730432	7.78041579293319	7.48294732743423	7.18022276039051	7.73211072112424	6.86944735862651
PPP2R2C	10.0233241072134	10.1638025076294	10.091123814131	10.1397009347334	10.042249936544	9.943416440684	10.0565938467874	10.3313179431136	9.46380971454064	9.75046874051366	9.46145395264555	9.67865635258907	9.85323524196536	9.67843608136273	10.1259283296688	9.18949836643946	9.53809454280568	9.63022306900605	9.4843522215218	9.40980082420548	9.77132359084273	9.59311917972287	10.0077826918198	9.50346572005758	9.23356216503088	9.36941850516332	9.99904309563622	9.78331610598337	10.0292972058737	9.66127476820594	9.90142775377902	10.0335206451224	9.98346171998101	8.97750931287166	8.24010175575689	8.2956159386564	9.85130227116225	9.18292082803761	9.72151683519527	9.67416235047084	9.38133642504024	9.55953972756296	9.30283424139288	9.23981656465708	9.71520603999689	9.18836218161087	9.56004181244183	9.60675563720198	8.94941267816055
PPP3CC	6.31230183551184	6.43963747087089	6.31033200251912	6.59749691703274	6.28037766797295	6.24121154421849	6.25659153214711	6.60593942066525	6.31184431003634	5.627495209085	5.83498643278456	5.97775258208299	6.25395509265499	6.26577893006231	6.26818192337704	5.94888357202712	6.11291421487773	5.96133490321202	5.95721029468112	5.92937216628576	6.38548506209969	6.2572008306187	6.52502121208511	5.99572960933049	6.28456623848746	6.02031031407389	6.14020896457491	5.81788969684229	5.61321026306054	5.73107555228159	5.7521423959225	5.83620278171765	6.61819615024195	5.98435372143305	5.74593788670794	5.29562145478411	6.74577531643775	6.72236736087844	6.8190816363113	7.32918072959462	6.9603276062497	7.0063988837912	6.74204884656387	6.7436690205457	6.96085076338871	6.62918247563144	6.42175298304766	6.33864236236498	5.91469053664118
PRKCI	8.79314379540765	8.83380030660975	8.90121556641236	8.96516708866327	8.93434731257464	8.91528982757815	8.82971715166363	9.36369174433224	10.0576413837068	9.82089280140593	9.51930626430531	9.83359586341993	9.92683939223826	9.55003904622405	8.9815001571339	9.10813457165612	9.28267749690018	9.14441041853701	9.02620991388661	9.19386859737769	9.43774732160743	9.05788350281065	9.12546981763697	9.38910983510091	8.72932541689252	9.11727437991201	8.43643238810903	8.60329035975086	8.57959715849013	8.83869054263818	9.19980285170031	8.62538353938109	9.73985159633446	8.46041887388221	8.28842395974198	8.59939728289458	8.77999550531992	8.32437242618872	8.80934403857227	8.96983616531307	8.23421009965787	8.48069333658133	8.37008269030816	8.43419181410165	8.47947619983793	8.37244376195621	8.72097867162338	8.95788120727773	8.55855973430717
PRKCZ	13.3234776380872	13.3401021449721	13.336572500448	13.31585086932	13.3874243197617	13.3051674009797	13.3121975967333	13.4164825515529	13.5796408844126	13.1487409640808	13.2821498477632	13.3080890790592	13.3299967634279	13.1282760026226	13.2996908930512	12.5370231215365	13.0517986763295	12.8258735979429	12.8086114416385	12.7319254521431	13.3825799450135	12.6405866504704	13.1378390821143	13.0997080276046	12.6375842197088	12.9695057490971	12.701268907555	13.2973975287154	13.2549213204577	13.2984599333721	13.0409057621273	13.4133729620332	13.8202317407518	12.0914241708083	11.6919879242349	10.8415633266045	13.0859052023743	12.8724481407976	13.3116676993707	13.1867993663989	13.1573197464082	13.2880911253001	13.0041218335503	13.0099938235664	13.2065822256516	12.8214057258471	13.0484183358295	13.2082238696994	11.9157754495405
PRODH	5.68635194143365	5.64579582625398	5.81854164578532	5.3265995612859	5.88503306842378	5.98093786474274	5.69531009907632	7.68154594188339	4.77308665452468	5.1490034624763	4.41403137732934	4.80394709253084	5.7085765492933	5.13812270786649	6.14110518564675	6.18490759140063	6.14791999871934	6.08598824532135	6.28022459270597	6.45093691359773	6.16045811121001	6.58014458949312	6.24409240620807	6.42102060480385	5.60056136431197	5.83603510630117	6.62003061554752	6.14178461839905	6.25789713430122	5.73575981952679	6.16605796510023	6.08418276134708	5.08212189517272	5.66079845738777	5.74171589196749	6.85145186361999	5.48779902933948	5.75217361209594	6.38650938089705	5.47966706153653	5.88050957091123	5.60397956751689	6.01713865471257	5.8622392914773	5.44549389667893	5.8392416692972	5.54236244775882	5.77330543092191	6.53272515729684
PSEN2	8.35839921130908	8.34225814581478	8.36490258566628	8.19311764419876	8.48771035681467	8.30805047015194	8.30061762311	8.5588285479596	8.06381152720342	8.11561031359731	8.39830707556204	8.52455542483963	8.28589566215829	8.28587007240165	8.28233721921309	8.03992484291031	8.19258347749071	8.10788705252839	8.15826188754984	8.09249333739863	8.36253759679217	8.39744921069137	8.72267298018891	8.41563572401576	8.97802232675094	8.17160951689754	8.23531787354344	8.03937990905365	7.98883484537966	7.86937479756681	7.95749567704136	8.03598360309923	8.74416176429766	7.89285923826798	7.56206686979431	7.64731839420821	9.23028289539132	8.75607826961635	8.97996103738685	9.58188243243444	9.10056528071519	9.24103369885386	9.02762469332897	9.01385921824089	9.16792436870046	8.87424615123818	8.63016674133031	8.79120369760101	8.28774661814814
PTGDS	14.989875429325	14.9526859884444	15.0165788411338	14.95154385441	15.0183482741467	14.9622355047731	14.9039736768645	15.705841606889	13.3472907935546	14.051174499373	13.3938027224055	13.7885373562648	14.6375302654845	14.488289828638	15.0973438877924	14.8407185625512	15.2457421034169	15.1392233493274	15.211871140692	15.0191571344555	15.2232877868399	15.266894711802	15.5444472535762	15.4582763922163	14.9389882179347	14.8153407768471	17.0278454666233	15.5573228003744	15.8969989031381	15.0953631799758	15.032433832379	15.9342050693976	15.3015070078025	15.7943806456986	15.0841850211257	16.0270447633575	16.1559464068418	15.5898402755141	15.9488666711109	15.5590439724956	15.890087327031	16.1188700197772	15.4203386736354	15.1871958588027	15.6782555187005	15.25850420438	16.6662505949218	16.5620168111605	14.9551600374361
PVALB	10.3579729065572	11.116338905873	9.81665524523425	11.4352871245675	9.20699704213349	9.44700695069265	10.3276793832504	9.47490541928103	5.67176941452412	8.03828317543732	7.71954696171088	6.98597602743731	7.01267085239554	9.05188559045869	8.04576672632746	4.46042731899876	5.90143756416325	4.61955320564212	4.45130217932218	4.68212080203683	6.9387729472443	4.77507762879158	6.39403319355899	4.84440053403506	6.70045020691933	5.23461392138533	11.9052195932388	6.45763112253305	5.79228443445511	6.14159345283195	4.43979089825864	7.09632030931235	8.30811004182465	9.4008547401735	5.47198294111373	6.52415570077885	13.6918914929267	13.0830552169753	13.1625895005372	14.6502473036776	14.2085481613661	14.2503534846111	13.0081578881967	13.2411123494367	14.3895320355078	11.7675624830823	13.2520485532795	11.1631049433161	4.874569819798
RAPGEF5	6.71258791166258	6.80245754429027	6.59228289528925	6.69267877239793	6.65297835937712	6.39898916564684	6.7137290852791	6.86996829843344	6.74766350128176	6.69361512498671	7.18869744633651	6.759870920188	6.42688076121636	6.36456876970482	6.32570334870479	5.47198692849908	5.85425179240633	5.99018213594289	5.44462179216088	5.48935089069481	5.93997953567597	5.42883537865453	5.68942109967467	5.05706524197975	5.33154743178668	5.49259511373182	7.9873465116118	6.02115154533883	6.51418584963395	5.75395147453544	5.691316953032	6.32086964914831	6.6018927986264	5.61313962727209	4.34540401758592	2.35026284225254	7.14175964326057	5.37083110431613	6.41200766726569	5.86797844425	6.09291213632413	6.86090290820147	5.15256273257114	4.98022359601695	5.62666908522317	5.39973239432115	8.02083546238904	7.4495550393702	4.80841168386103
RASGRF1	7.18988739607516	7.33051282990663	7.06135895946614	7.59411464998378	6.96135162711428	7.0073367278134	7.40306679616269	7.58030334277111	7.0645091794321	8.35707697090042	8.44257156508633	9.01519914555168	9.03091140239221	8.4130423459868	7.27967589481145	7.68299484661443	8.14509983915207	8.11507862052349	6.7097438948002	7.99708644359663	7.31659196489632	7.65006515786812	7.20633987939356	6.50507597905554	7.44612674777544	6.45856004385764	6.63939050836513	5.48466900514062	5.4006615825883	5.98668651428829	5.60528847943961	5.8667051843185	7.86631214879571	7.48419957772498	7.01841318521684	4.83953704139772	7.71297451348077	8.50542291736947	7.06609165092952	8.75144652542067	8.44079812134242	8.44950270980979	8.28537169860244	8.06254426718049	8.77825017517168	8.01481809036927	7.4566293866769	7.46121152532594	6.16835512003025
RASGRP1	7.5326526691787	7.33104505223214	7.32381291474229	7.25912036297032	7.67154165440861	7.43427566657625	7.6125617672426	6.9915493495632	9.26662238443974	7.89412344630942	6.4100763088632	8.31020295871863	8.21485205929812	8.0454947390674	7.65030986726303	7.49945528393263	8.19262646857526	7.54779578084468	6.46349828294657	7.13601254628023	7.98624224524357	7.32502002387022	8.35228833111847	8.08121788365259	5.87017491566603	8.80897280888532	4.51258776104976	7.80497215064229	7.94735841595052	8.34785474230732	8.3341310642306	7.98904682246843	9.66070534247925	5.6045135975588	8.04654519706487	5.67154644244881	3.64890294449636	7.59248254254122	8.75053902301983	6.10304713235178	8.01781864226298	8.02516782089623	6.8635052266363	7.17250401684629	7.52963748598948	7.46079336123363	5.31805244569665	4.7669375920065	4.94297108188936
RELN	6.513879609132	6.28422711326418	6.55215780730651	6.27948223558424	6.46657731360529	6.58911940331678	6.60555072854683	7.23420883934068	3.87494324073472	4.76816331023718	4.84587988334411	4.40962620604791	6.5182509070206	6.02330475293429	7.39295089629413	6.97881696796119	7.02519056275692	7.56508693533228	7.29194568334222	8.35181498724032	7.51664000912468	8.07676124970975	7.45635686725797	7.84085287277955	7.96793403556099	7.33814278680711	5.80648345975129	7.34392266996096	7.34389544639635	6.88899107479802	7.65999812828934	7.31053113706588	5.97363558538735	6.27106485906996	7.3200212314861	7.28976352647134	4.15884379926716	6.90287813262685	5.93806179959835	5.55915665625144	6.42242416284794	5.92017832657843	6.73783561580578	6.59208143809924	6.78718699991249	5.78694802085236	5.66870925625709	6.30641378542675	7.50982671690333
RFX4	3.62397058141469	3.52330896861238	3.58662930726186	3.48510233546932	3.79838888542483	3.70284600570796	3.64040323816882	4.54661076189518	3.27584008254107	3.27673821939608	2.82260559545659	3.47938145549799	4.92210553517975	3.48549960344298	3.8461747316946	4.69721633171528	4.82134485341246	4.80676261943413	5.33319776509721	5.13323526671157	4.72671960762893	5.41064938337206	5.26066997352829	5.51459210758462	5.04283845229907	4.45347161105266	5.7349922099272	4.58390936048108	4.55875870285261	4.47614458828849	4.87153333576931	4.66551587763549	4.17388507964412	6.41349775315963	5.77250553210055	7.39301267695071	4.71779065104123	4.32498971951795	5.06219813334354	4.53126089781972	3.87122684469721	4.08905679658916	4.75611918220756	4.91246940302032	4.40119701371566	4.40600405081441	4.81412778958009	5.31857765219422	5.42066575801017
RGS4	9.99981608687314	9.83375935757888	9.92602044571597	9.49156049538393	10.1191849915048	9.85918301048759	9.82241699728808	9.84283902727351	7.91791203509645	8.41675358158688	7.71863112890332	5.89581933873749	5.34464042532981	9.74179919250782	9.75841382647462	7.70127801372063	8.48075101176342	8.05958137942933	7.15160852825181	7.23262693639186	7.67989099659109	5.61180674730471	6.7256720316258	5.78785626418313	6.89895430318731	8.03495747336328	6.15199604416656	8.38975817995491	8.65199894774284	7.85432032711652	6.92369809683845	8.13978805382701	8.77358434940638	7.23511104215582	5.97773646632038	4.17512520776405	6.48762393918865	5.16121482065732	7.97050237764058	6.331831680346	5.76516399303301	5.92359398953574	6.13417638670631	7.28958124923631	7.60334761879772	5.81798531284018	5.49045382811123	6.69327049826138	6.01510917438829
RNF41	8.58961775354642	8.58269465672064	8.57670065202132	8.37874900468969	8.65431439086282	8.57537322485283	8.44130806935524	8.27189006560283	8.38965450607871	7.68753976105713	7.85214552448648	8.07685143120889	8.16038957524626	7.93171434548198	8.36426579858088	7.46978556525243	7.52067662907265	7.56115858536007	7.58379594197985	7.62406978515641	7.96197360289489	7.52671983414975	7.75346391671759	7.77394325457832	7.89334045405673	7.79033175492668	7.1491623416682	7.72615759838692	7.81435495734885	7.41548782963701	7.75981573148364	7.58168171610502	8.03515654443805	7.05759021854664	6.99545969919655	5.50404417892968	7.78966201266643	7.86267727300505	8.18744782644682	8.1733619068121	8.24351738023414	8.27020177052042	8.12332920596882	8.29388962087429	8.45276570280765	8.16367546129951	7.53232739665249	7.7711667300995	7.48294369767943
ROR1	4.27422017951517	4.30944307765105	4.23976328688858	4.47538760926309	4.18179867766371	4.22269014208997	4.2805948971474	5.04287309781477	4.75915526487835	3.94472250362662	3.11636575755181	3.22354665840887	3.82560341344325	4.42991004828644	4.22021210306	4.19960658975097	4.19853854412635	4.35397982276451	4.12323337341744	4.20039412739704	4.66510944253023	5.38296255519218	4.79280381990952	4.92185243329128	4.07035625070998	4.25759712123333	5.59223036874044	4.75076045588091	4.74412572379631	4.39609985443784	4.30816704958415	4.89671332189615	4.44675067600656	4.26717146573903	3.82158174901522	5.86002907697344	5.13308144680418	4.26720625862626	5.0030998508449	3.68799733823089	4.68437037319074	4.78392701783132	4.00221757575007	3.56430940409074	4.10811165002298	4.23824534313157	5.74312453520043	5.17595057983744	4.95046104990329
RORA	9.55035952498834	9.85548457516349	9.56577727160957	10.3332701515333	9.36294591616967	9.45679275773233	9.73301209414699	10.7008123810188	8.4992762125345	8.5994432540258	8.11214673056459	8.37047772315027	9.02631233354875	9.14869386215406	9.41986470042629	9.6375881921093	9.7493510451514	9.70790382687294	9.44504550225961	9.68615862889802	9.64506792074613	9.52425230934702	9.87672637289914	10.0297482296487	9.2748633624303	9.2194998799948	10.093298334983	10.2554536779165	9.87709377790485	10.0302371289957	9.50902470955873	10.276274807327	9.00021117064962	9.77923494144229	8.83422020652368	9.86940384256339	10.3587995639489	12.4780282162039	11.3621508860857	13.2533263653564	12.781004207308	12.8029441255537	12.4710126534382	12.2334102473502	12.8249896682993	12.0063230755391	10.2551832078969	10.5010914814104	10.1143283233513
S100A10	7.42401110752632	7.29753513721781	7.57462995212624	7.20015002260376	7.98011382857047	7.89672622275545	7.47101196449994	7.65871777856659	5.76228832247621	8.01991702771019	6.92934188063661	7.03478599760792	8.13295087954447	8.78587171792078	8.50128540933674	10.1553418821285	9.97432510086044	8.15494139182411	7.58133757122967	8.58443347920746	8.22803919459254	8.54742824423528	9.65504110703472	8.89112995374081	9.91639817308103	8.11254358139814	9.48410755971739	9.78788453532927	9.85723370538156	9.10513285683688	8.70099476902962	9.48325389386002	9.80644201262517	8.7812989879022	9.71229603849969	11.6241225843108	10.823719057805	7.84648254722796	10.2505732863768	8.64901460038369	7.59637177288265	7.91319248176648	7.97954128107735	7.92829016018847	7.50163115753421	8.38447340064045	8.97194798212875	9.31642003591923	8.35941882234636
S100B	10.8670256179258	10.9007379747946	10.8360155790286	10.6571961507499	10.8029018528151	10.750633225558	10.7263002156069	12.2403329571229	8.36396106357245	10.0597806891236	8.75899309610026	9.12641199179208	10.4715941164666	9.95796997192451	11.0062414396636	10.4506603726888	10.6592493935902	10.7215161306225	10.6215821749536	10.7958284307332	10.6573796648066	11.5600113491174	11.8416991027934	11.4236810976797	11.1091082826249	10.5420512959373	13.7360371280854	11.09580305923	11.3685646423205	10.4927963136483	10.9742845507012	11.4983276317447	11.0348963601371	12.2653648673099	12.0496813416896	12.9809042080459	12.905939492272	11.5183369885799	12.1269519064987	11.5043628680263	11.7010179821498	12.4680968870932	11.3166926440731	11.1641316566845	11.5957713048569	11.2873947429889	13.4276376289147	13.371520625063	11.1849916569464
S1PR1	7.48764620572465	7.34406275338285	7.54478290288609	7.19471108063071	7.66915460917733	7.6235721999828	7.47616158519388	9.02733944610475	6.64361736576407	7.71333978009907	6.71540183484478	7.18443891000035	8.15834471591054	7.50445842461817	7.84011171551193	8.96643883260722	8.94796465035726	9.16551698856019	9.31031528459428	9.14677709453075	8.67775238298994	9.49389594370248	9.37702883496357	9.38069223177214	8.39544085225911	8.48652444828976	9.40055228517717	8.38975229966607	8.5329644072035	8.57875555336839	8.8996788127061	8.59688748881618	7.53486491581053	9.39145559627334	8.33474917016211	8.98939566363656	8.65461419536639	8.26392884613366	9.00573780981792	8.36772558102516	8.1106997248708	8.135777700373	8.31629630447454	8.25980130030018	8.42494315641982	7.94956035812758	7.99561231699285	8.6452779627555	9.22061452287068
SAT1	10.5738056734313	10.5887259443459	10.589273460555	10.5155424957717	10.6063561061701	10.6058783083311	10.5153911841127	11.6444343089368	9.1535370406537	10.8077972675441	9.56131156693259	9.5763069551309	9.97396809953829	10.4037411346347	10.7597905171641	10.4882556548924	10.4766752718089	10.3178203438109	10.0654915957493	10.4536583606642	10.5399499324782	10.6411153524293	10.648905188334	10.5655677301646	10.178300432133	10.4799294773214	11.3412930055639	11.0011733100781	11.0652377753891	10.7846936455685	10.5063402464218	11.1908284189897	10.4118140807797	10.6417507136509	10.8645355936272	10.9710282520725	11.1142655799335	10.5348335559501	10.6245786937475	10.6735105917465	10.5279251432538	10.6355273180276	10.2666891049014	10.0944615237414	10.4926368097041	10.0014754250069	10.7452216081349	10.9219603801689	10.3294549780972
SCN8A	8.36659958669255	8.55044738466105	8.34995031578081	8.66541440543351	8.23191073250564	8.23489394809869	8.50908133044355	8.56920089758097	9.34781382149733	9.24076455862468	9.37077298369191	9.26836177205721	9.10355602352363	8.82605524316921	8.307753605176	8.03980604131929	8.45630648938698	8.36157220340312	7.59635717476089	8.04150728215241	8.45861313725773	7.6566273612726	7.96666427695745	7.42563666306108	7.52092748607699	7.71311244043286	7.51961592730698	8.07510813949719	7.98445477868117	8.37084616196013	7.81830136803539	8.33835015798916	8.60046959368841	7.35542486258679	6.77092721446049	4.80297233116253	8.25878799412016	8.12993216594414	8.12907069441607	9.10099764225111	8.35063263146422	8.48149734941281	8.00632460357904	7.95473137050053	8.77322355893807	7.63674315016059	7.5152775390903	7.38230304729918	6.77278057060056
SEC24C	4.28850009210596	4.40286670871621	4.33366114587245	4.37861786498984	4.30093052636462	4.36664432991126	4.19834140515127	4.67442557319695	4.62152664272134	4.08492591785324	3.80793065423838	3.99213747771496	4.08446847764568	4.08547198816818	4.17742183796508	4.05824577049955	3.82932590781299	3.71104243572795	3.63656954995761	3.58147754660455	3.99285025567902	3.7778497759872	4.35654575491106	3.74300805230677	3.79443379528099	3.7362422973767	4.56340626603069	4.00438801709487	3.89595170368684	3.9455215526061	3.74530279645781	4.08893365026411	4.65547636082565	4.05271631012818	3.66862441627528	3.39980811945836	4.75056559997522	4.06435730978316	4.72907883203524	4.31349472860654	4.65439168976523	4.74081496930297	4.46342696826349	4.35968132910873	4.63146821545514	4.36198847583313	4.96781193984602	4.39236147450308	3.31203338630132
SERPINA1	4.54971028392565	4.50086538665867	4.56460693557585	4.37746770211597	4.45254981224468	4.49844538928965	4.41301630150632	4.66647729406947	4.51974708825454	4.87260753542883	4.85817361739933	5.05127264280964	5.23456214877553	4.89981560386505	4.74324901314203	4.86620099260341	4.94323609148636	5.02595392036647	4.5833267546673	5.0401315817407	5.3070256665045	5.34857457789791	5.41973953926788	5.41002996344791	5.33313874906172	5.12324848602484	5.71516944143552	5.15694978085286	4.80027762151088	5.13384138331182	4.69863506532413	4.95093215104175	5.04609906657362	5.78693115817411	5.41858751848125	6.68244770764968	5.82879524703695	5.45665799756522	5.40886284626956	4.99697254212862	5.20811139913673	5.2465836868011	5.17835505321042	4.99668649800221	5.09110258678413	4.9867371784893	5.88976259235714	5.67168067196127	5.66650953109169
SEZ6L	7.40173365624079	7.09014620946048	7.3091317249183	7.06885066405028	7.7195867654123	7.57679012481231	7.25848781532858	6.80878421497619	8.94778795884996	8.8116531725356	8.78938137690084	8.4073779368639	7.7662909583433	8.36127491580582	7.49564788765145	7.93673019255308	7.29451938924398	7.41327068351728	8.0812435048618	7.34028175142611	7.56471364227091	8.07832591329022	7.45442645753975	7.48824382395377	7.73144904659988	7.37800803524064	4.98355688888036	3.76005086243047	4.23041158024967	4.38037733808482	5.67616064186306	4.38332679109084	8.67801738366654	4.6337562718155	3.4302046048508	5.21878307708846	6.74122514661352	8.33721993172398	10.3007025621174	8.51029380501181	8.65339810724448	8.87082093870643	8.47888305463307	9.00532045908258	8.31152228635453	8.44514153006638	7.24753289053872	6.90791374057923	7.1159216964948
SFRP1	8.03824894176	7.92678558763687	8.09869682943133	7.73777034015565	7.99552129648241	7.81795849090236	7.9046217605112	8.11529942007106	4.24030845719386	5.87573041493398	5.57618955353598	4.99297971703041	5.73326019631217	7.35102925360161	8.07607871985613	8.2684034129415	8.49278228781161	8.25991571205834	7.12800885069304	7.91793468722521	8.65963749849559	9.08907380520994	9.85319664214755	9.09360738418775	9.73620997572487	8.68372925477162	8.59886954492765	9.35707273371192	9.38222499439764	8.70875247492613	8.91955025109067	9.49505976209395	8.6705401949801	8.09709916821549	7.53130974976038	7.10487929423768	9.52392463662151	7.97274224979587	8.85823226315278	7.01976862256079	8.28852971281964	8.6693890152484	8.16599636462866	8.92260796954057	7.50226828315888	8.84832518239259	10.2216362566886	9.26181243077913	7.63713365592705
SIRT1	6.12196279141678	6.16752313630281	6.09663309635055	6.29003294079224	6.12661782131199	6.02056244536916	6.01155268984335	7.14355623076662	6.66015973755328	5.61841850026182	5.25034361456558	5.3667607376871	5.48033776524061	5.87170732917978	6.0007091198923	6.05963314712606	5.94312193294418	6.03213144737669	6.49164614897431	6.07273566610999	6.08994825967901	6.57345533840207	6.36960557315486	6.93530292114748	5.80569303275644	6.46931115261893	6.57370110959596	6.55619939146561	6.44653409420114	6.37928366061104	6.23738601856081	6.56983627005908	6.0284384055759	6.08420437808929	6.12300212787952	5.83316338246765	6.26864484602731	5.98607739812197	6.40476265529199	5.67260591713346	6.13379604540196	6.10358240863756	5.94330553934761	6.03194664746783	6.04688201357449	5.80685567312163	6.60755032646734	6.55731524031899	6.53034928545781
SLC12A6	6.23977601300407	6.37154442348907	6.27671151373367	6.42780077515686	6.29154223826275	6.19813043041039	6.33733157191439	6.59840204192065	6.22996716185893	6.05101367934735	5.86826067274199	5.92643319619492	5.88591172676061	6.38262729568315	6.26123182641017	5.90697353397033	6.20754360012912	6.22007899380876	6.16929605409302	6.11354121561018	6.35448215652599	6.21671017072165	6.50196140324484	6.3493806172807	6.31517423862967	6.17914174108424	6.88960402782568	6.27050782765311	6.36156945338373	6.26756399747321	6.39172468287161	6.47116518352375	6.39069727464382	5.8573788204735	5.99419432395701	5.20189599882079	7.01885336831651	5.98921686575849	6.39866047044872	6.6640060698371	6.1805054119736	6.57207032831693	6.14082495906302	6.09823513376014	6.51844483440363	6.01843709377666	6.87273724428985	6.99980688364428	6.11735923398927
SLC17A6	4.1582374774259	4.7514951457788	4.85114559322227	5.21163035698908	4.08900343681133	4.53448243822418	3.67046771262426	3.8903007974288	1.67730216969565	1.64728533215354	1.36001950039796	1.7220152640995	2.95517470424129	3.48409228615366	4.61834234358331	3.86461487372999	4.99416867929703	4.55906211049933	1.45697847879515	4.21100128159064	5.5394020003413	2.87558503132449	2.59535111987661	2.6396289442666	2.98959259740668	3.39786711295153	2.67238372031465	1.31484198139542	1.46669046182902	1.79542140173717	1.62477118602133	1.67187620757626	4.83346030534579	6.56455785594339	6.60260066885854	4.87528963494274	7.89595908337016	7.92758246788829	7.83179140552736	8.76073626571098	8.32889128203732	8.53052651907923	8.01167608270457	8.60504748705215	8.30866443293029	8.81336885172104	3.47149965955482	4.39207797903438	6.15269554251296
SLC17A7	8.41582649073944	8.15145472487284	8.41529502744343	8.07035121489617	8.59478351455744	8.51840724009488	8.23409729843384	7.55193700108342	8.91624369654944	8.73078372872736	9.27644196476042	9.29579799197648	8.96160318410488	8.08719961905601	8.42469785769489	7.41366943154976	7.40370529979383	7.52387357208106	2.99365746863442	6.62426744920496	8.11670634151561	3.30583162601508	3.22293034363126	1.73043456519606	1.67005893557742	5.7219923282625	2.51369765597874	2.00144571464924	2.09527312950563	2.89009358305443	2.89922757816081	2.55440014722627	7.89887878984959	3.39199516016312	3.66844117102419	2.17169641447472	2.68544770303999	2.3973721885428	2.28793103445816	2.52397408004948	1.92847274484509	2.05711600639381	2.41312713360004	2.5010858550143	2.21600756824567	2.12282016811582	2.72230210180223	2.40441049736431	2.43579266282592
SLC18A1	3.36575221909994	3.31828068774602	3.28040455978049	3.24012468093163	3.40455026152291	3.24330529902413	3.49255264706032	1.44126154558927	3.17595770124719	3.34760318902835	3.27036395343803	3.22701321113814	3.55334174048814	3.35268258205081	3.40956883280421	3.41904513671859	2.8936938779594	3.43514055433843	3.18676405032896	2.94926150225662	3.35969455996318	3.21489384476966	3.64687839371731	2.91285929934563	3.29154913155638	2.94343540084119	3.63777378908506	3.07100844524116	3.14888125083217	3.35143396820213	3.16200962310121	3.13937926335249	3.39617260276988	3.33088625837659	3.01074269444289	3.13392742669941	3.7877031760439	3.49723235326965	3.67630418611068	3.48754353707148	3.17093475076702	3.38618213822251	3.08404450483558	3.34112529557327	3.1105832987854	3.22047812068816	3.67323076509212	3.88034756025666	3.71475798472556
SLC18A2	1.83071171300263	1.90863137998669	1.84996716798772	1.89321173802357	1.8564164406123	1.7819573183843	2.19073265663262	1.3985476113708	4.63820146897585	2.15366882127123	3.97168388451799	4.55552245086136	3.91414024350745	2.14906527611687	1.85570989351121	2.60267150445942	2.31121336966907	2.4777204409123	3.51786295701318	2.94415216015124	1.85766190293025	3.42451789097375	3.81074308280386	2.42231353388437	3.94063937287659	2.20056254907708	2.05597414825705	1.95030839597704	1.89343682135615	2.24912032790576	2.1344171680185	1.90695563704191	1.74698203727331	2.29346116775735	2.57624876189878	3.2048609177658	2.60609714922058	4.69932811121866	2.18450648933451	2.13077249165554	4.6716677050459	2.82697713672505	3.7105643550039	3.20520716030778	3.34850139729484	2.56897805540892	2.09383709005886	3.55539939661054	6.54902397096902
SLC1A1	8.63191609827481	8.61861292803637	8.63232652735266	8.49610409723024	8.6888004737457	8.55678555938808	8.56973889597413	8.95713607923759	8.9064865760536	8.67338189854912	8.69210435943851	8.64784787797418	8.60047308632418	8.6482958235628	8.5837208046313	8.07229200269304	7.75478329839664	7.77354183742584	8.05102655434494	8.09887045367214	8.07519289548519	8.36257713983438	8.43280244576645	8.2721762141277	8.69132204376978	8.26193556242864	7.65834789602942	8.48808114299239	8.420182910022	8.34087939291847	8.3211724274377	8.25104149719	8.32261792112843	7.90375080439178	7.50789698291143	5.98775158970184	9.46440122415889	8.72644372988647	8.17161866025331	8.2912794656657	9.32985219284719	8.61141962150509	9.18252791402955	8.52340813958533	9.56742072053825	7.41863779108876	7.39692016823518	8.10971357025575	8.38086547079604
SLC1A2	13.1055575391158	13.1003639855806	13.2929612588254	12.8918143208401	13.353892009104	13.346534176075	13.3057530589831	15.4643904147482	13.0723042551578	13.2856874439107	12.4032723168564	13.09502032266	13.6035019575752	12.8870447407107	13.6798930099982	14.0267605259596	14.1875557112129	14.2656893857781	13.8686462528997	13.7709971356854	14.0629633507717	13.7240476234989	13.715680541498	13.7932023579627	11.6877647798593	13.4086001372124	13.2884434132035	13.9776373335351	14.3961822749667	13.8972423273364	14.1922773067344	14.314303131701	12.6751321645281	12.7115229298514	10.9170603245266	12.1825514932654	11.95974329836	12.3185246105581	12.9693731052826	12.4605737140673	12.0431826661351	11.8789382949533	12.1528088986222	12.0417450102825	12.1832771015335	11.9413505961978	11.5055734189141	12.1359231335251	12.9208564973236
SLC1A3	10.2035337624711	10.1071198119578	10.3343684380082	9.80430387974871	10.3924807961778	10.3768184348592	10.234090071058	12.6558487511131	8.94249515461838	9.90103169360418	8.75651087649573	9.20812261619183	10.1788369120925	9.71601376240816	10.6347643853435	11.1272466452816	11.1312413536878	11.1067949618275	10.8735365520982	11.0071881442643	10.9637414974811	11.1422847423822	11.2129379786557	11.3806158066658	9.89757549931736	10.5541978236441	11.0581850407752	10.7063854695078	10.8224197188209	10.6752840825494	11.1954092636344	11.0077212295489	9.75169107800625	10.4541514283172	9.26452551516543	12.1682446920966	9.84444548764303	9.66915920364284	9.94483918247749	9.81542114228494	9.55511956896902	9.49087990306124	9.88005728332284	9.83677235078767	9.78588371913943	9.58029458151359	9.92412750283707	9.9287110434669	10.8692696430034
SLC1A6	6.06144362812713	5.83846570538438	6.01545061742271	5.5901214678433	6.32078028927238	6.11948081995545	5.6413001896379	5.45931551704214	6.84016769652161	5.24365739030706	5.78309387604389	5.95472056448138	5.77871609071614	5.65685122696236	5.86699042734018	5.61203642824404	4.84842435313416	5.51894909690457	4.87580860591302	5.71575370218302	4.58915826199526	4.97763149061865	5.07991524093036	5.92179594092112	4.69019697311902	6.20724573587574	3.01504113999459	6.05985036096412	6.07060415938425	5.88444892842412	6.15702880920254	5.61029342632512	4.48763154947568	3.98617716775323	3.25840415182265	2.81908571438394	4.37683137951513	5.48601628357102	4.90125766212439	4.50525819437368	5.80738989234685	5.36077050775977	5.92821904512131	5.62272304830425	5.97065010053057	5.78080826939485	3.58725298724625	4.45962860944766	5.76761279637103
SLC25A4	11.0711186514282	11.1378707737836	11.0004061738635	11.0030823816968	11.0304214249532	10.9561618178133	10.8932413822789	10.8934035454278	10.2937565861875	10.5823294676787	10.5556371097372	10.1881118055829	10.125227488877	10.8110813129056	10.8281626491997	9.97123280172937	9.79035603925314	9.76869749874934	10.2484717619079	10.0034744517431	10.3855175071098	10.0468869592879	10.7682245936706	10.2302885900037	10.6356311397912	10.3627766795242	10.6809135300049	10.5542695315877	10.6711977946779	10.2085905759828	10.5064255678348	10.48429341064	10.4000527164679	9.91978344190744	9.54954997591637	9.43879405935826	11.5226634685918	10.512116051851	11.0368419971121	11.1668791905869	10.985426019298	11.1723760971772	10.7341733842978	10.8648000536459	11.2764588698119	10.6133922121148	10.934171854352	10.7692328675891	10.356232358052
SLC39A3	5.89354462841046	5.77327998524459	5.87500799686356	5.63113784333503	6.01289238103655	5.77787316151743	5.77151630037787	5.71130404448317	6.2898649557726	6.3260592374377	6.42384983905012	6.43344390526439	6.28417423366654	6.00272302371499	5.84048165707135	4.9377140728988	5.62679434056765	5.41573567901573	5.28184107004662	5.27783320747831	5.76198673229	4.84666860848724	5.03700054094199	5.25071745821645	5.82058138115451	5.1075158880504	4.35074576588815	5.07466573653904	4.94577110123586	5.0776902267235	4.81311074016485	4.87525746562328	6.40992975400448	4.22121438352629	3.33059604552582	3.38061555408207	5.79717924063615	5.02186892913925	5.78639217601756	6.15585279166709	5.67625603588932	5.7303552653418	5.70278876567603	5.82950295651354	5.58971509205059	5.96412026689384	4.88240005966201	4.8222248370972	4.48770281576885
SLC5A3	7.46458698937292	7.53423414045953	7.48176553753534	7.62559261054665	7.48620571370845	7.45005155603493	7.61696074528357	7.53906768016197	8.67476948219842	7.69409904002731	8.01399214008286	8.63110724086171	8.74924620157154	7.73320367801012	7.62717330997368	8.66620385275121	8.03978878864451	8.49080082896744	8.97939760596821	8.78719243757088	7.87739099836604	8.86895875954487	8.44911094216282	8.87155915498133	8.48381869784622	7.9616350805716	7.47305864543707	7.25077962662847	7.15774103628253	7.43146297166486	8.04124349005418	7.1333932638056	7.39379897549713	8.53233449657304	9.4279259339969	8.6509341686806	7.78476861853475	7.52174730518198	7.87365937877627	8.23756435120058	7.25370179879147	7.31260095006745	7.27320038151646	7.48867702318218	7.8088372796133	7.21774926596417	7.29119233064312	8.01859224768475	9.14199549620149
SLC6A13	6.26827299261293	6.27448947668559	6.09174009250333	6.1605543359283	6.11908397802005	6.08373780835433	6.30876578604283	7.0174068088797	4.77539410573011	6.13699481148126	5.54475715554222	5.548746007497	5.74368236629124	6.09970992818377	5.96718465220383	5.35592155896555	6.12888563711054	5.76944216151249	5.51762872709773	5.95426635754575	5.87320691898549	7.29642702776267	6.65099519494301	6.00233201184463	6.13579635696155	6.02520978824626	7.10961925976704	6.79220148550616	6.67479123585491	6.6453658578845	6.021595685907	6.94620744891405	6.13249636569807	6.80070890984664	7.13533973021442	5.4293426609207	6.98961849222663	6.98639763488517	6.99472054013859	6.78777683951195	6.97847776590178	6.92928508351358	6.67117842625973	6.43214829156671	6.57496227074633	6.45098032978709	6.52024543265901	6.71095645490351	5.86990674658377
SLC6A3	6.16160323373274	6.19637383102289	6.17915591516904	6.16157423382757	6.20568022672259	6.0651983071135	6.31228563826438	6.27443635946999	5.97487582959762	6.19050362771986	5.96959205319276	6.17272656231112	6.17389727230388	6.10569528994561	6.1626428813022	6.04494150642669	6.28699576383214	6.32259709343673	6.29922484123803	6.02827566841141	6.16745755764587	6.36480075546013	6.51997621152925	6.1494680339454	6.1520596876814	5.99362615495029	6.87285662525779	6.18644371997763	6.17933759614677	6.1991041061471	6.0512818392133	6.17734828565536	6.36822711485628	5.92211993081425	5.78965570240399	6.76445288382008	7.24720755176635	6.29809198618948	6.52531078232774	6.49367442908224	6.68792046589459	6.8127184478629	6.42042074605578	6.24024251153035	6.41075409613835	6.57208898803628	7.16203445399163	7.23043170647453	6.82397104706852
SMS	9.25868383426842	9.31926241898269	9.32975128902816	9.26667232165009	9.33142538490066	9.28959534595841	9.18511265587634	9.54804160466342	8.41654244815965	8.81041537772359	8.8757968456607	8.77078839286471	8.81924344876692	9.11031194105664	9.33389948517174	8.41212610128463	8.40982471588385	8.63522030827911	8.30631347995544	8.27961578337265	9.09428914968327	8.10711933176374	8.86423472044582	8.52287603285317	8.57536598363942	8.32545191466873	8.609525098543	8.24556836775279	8.31759304579899	8.12045565027626	8.21994162699286	8.2780140826821	9.2505397024133	8.15650140166875	7.8606593237166	7.89772342977888	9.21245379130546	8.67887700689686	9.24502166389756	9.58806517022412	9.09283378188296	9.51086413090061	8.96253101545116	8.95202848571045	9.47006068796007	8.99000843192144	8.62589657143007	8.64387987761619	8.08426027315911
SNAP25	11.8154082250074	11.9983833115522	11.7750239719307	12.1401860098892	11.6399856609599	11.6535705609132	11.7690289321008	11.7740793222503	12.3447349492218	11.8829902396864	12.2235040767117	12.6022295657255	12.4907442081888	12.0010969014992	11.6049090110394	11.3046247638594	11.7715691022017	11.5147113754213	10.5022214972112	11.2091526939524	11.903516149224	10.2763469047473	10.8913385889593	10.1401466017754	11.2572132659648	11.0730934482732	10.2251032283361	10.6371966627744	10.5709887587275	10.9086211221288	10.4820876674934	10.6586018720493	12.1263459944252	10.3482452014087	9.54034554898638	7.72273485050023	11.4500986861727	11.2593412109202	11.2844181279074	12.3911482103602	11.3009769806181	11.4413835000665	11.1745736929912	11.2871247443092	11.7673652508657	11.2049719354591	10.2903992740637	10.5727692498353	10.1954471907723
SOD2	9.86264234013471	9.96808002290538	9.8471569809478	9.93290598842782	9.80176277468655	9.83465391089893	9.96498851323771	9.95126544178083	9.76031465974012	10.0428339665082	10.1750841629904	10.3421950695532	10.4719701126771	10.1887470206648	9.87413719318295	10.2287404229315	9.97000823131404	9.86854756628179	10.0309281568412	10.0717661327383	9.83166556388075	10.1563260282925	10.4502315802152	9.96131776994742	10.4488310372091	10.0349475014725	10.408775895536	9.86875749321576	9.83181485750489	9.9444324980751	10.1881571925439	9.92318651081533	10.0130370904839	10.4214339901667	10.4476669019816	10.8956856673423	10.9688383902333	10.0207744150298	10.3650575694894	10.7755935520236	10.1813856973792	10.3658863653807	10.2161870249419	10.3708568963076	10.7546346665376	9.97669159700129	10.264230100618	10.4563943107983	10.0968874849516
SORCS2	6.22035923776031	6.13327682885654	6.16551787701017	5.95681907064224	6.25725686678602	6.20744395806077	6.07164704547739	7.17658071883695	5.63944966275782	4.86134386124392	4.92348782323107	5.42466817310002	5.66986204030585	5.61580868730306	6.12748342481368	5.18068657858757	5.94825334333354	5.81589016562037	6.25724090137609	5.45210921842286	5.86093253149599	6.38229475459013	6.40913097119635	6.39169260900798	5.20796698756489	6.23930664054224	6.95830127611102	6.46741905310452	6.63604581791925	5.88700625973927	6.68779654773312	6.68032706046175	5.32581317432963	5.72676994208309	6.0119997672982	5.37658381207967	6.05016225583074	5.42308262503767	7.38210086286468	6.16100791477474	5.83356581054207	6.08910980826787	5.45296222489253	5.54458632898677	5.6966107175638	5.43459395481542	6.50217778659705	6.34848693634167	5.29742122294868
SP4	6.03018124704672	6.09349576624804	6.119095478421	6.13662272016656	6.12599200203385	6.17343945501565	6.01098558674601	6.00711734214525	6.76769052946943	6.14465227707142	5.57770227530621	5.64478766366774	5.7890716766765	6.11263027217111	6.14920754638931	6.42166336539116	6.25201697592159	6.30958019213576	6.58922366121363	6.30167766972732	6.36428719465225	7.00475404628445	6.80609459453998	6.93666483380062	6.08855454505172	6.67723898264889	6.74253054833698	6.22482555543134	6.38051750727792	6.364101501334	6.65667033467877	6.55449977469793	6.64465900735908	6.13972971159165	6.67278105859929	6.35922428541858	6.13610779172679	5.96259029308502	6.31992094220912	5.50487045711775	6.18968590755093	6.25494865066589	6.01165321573864	6.07050994673103	6.19018266842329	5.78743086867073	6.6549901939907	6.90417484583297	6.22516422448711
SP8	2.87672815215386	2.71603137408268	2.96592354678591	2.61484384583277	3.15440321985066	2.91734060154745	2.75976864850772	3.4626347255513	1.66757615316141	1.94146893405787	1.85456624225216	1.89792232387565	1.86984793263687	1.85160865102703	2.87866607325428	2.60706970901266	2.41028623375163	2.26872902149236	4.71411108963617	2.98251099770528	2.05102383621675	4.22222814915785	1.7559429712912	1.85851979050092	2.33006407675226	2.26369796547697	2.27763869677596	1.50367228094962	1.58779808771734	1.68192578011748	1.78698524888215	1.63532681015898	1.84699850628663	1.7956300133166	1.60333539883625	1.91303907493451	1.59004147284377	1.57032993383044	1.55942796330373	1.71941447057883	1.47706223776012	1.56383246360722	2.29263172016962	1.50493075459928	1.62843177921275	1.48976204999267	3.24957258284325	3.00886216036018	3.29941745639261
SPR	6.53565988181329	6.4642421444801	6.38264707756565	6.30958466119647	6.50169321565381	6.41491322812255	6.45390935611049	6.52510858892516	6.1515324688767	6.59043200229787	6.79361245366932	6.92632269606086	6.873696983133	6.56381458783725	6.30182450805517	5.79336131762627	5.83393776193822	5.58519026331406	6.26641843980147	5.62073110140083	5.70284873598604	5.93026569260226	7.22906270768956	7.12709737319324	6.88864091049029	6.64256157608917	7.14361587725424	6.61892090674702	6.61541539070906	6.51799694259354	6.94931414239536	6.23325922609818	6.4185796039345	6.27318044768692	6.70894663145583	7.90863924680713	7.43366859110312	5.29781352686095	6.19326901279004	6.47785826737076	5.88772121404868	6.22984340252531	5.69975324018376	5.64370352315394	6.0678629341622	5.51264190428163	6.89782929029401	6.98086704313412	6.14796211495117
SST	9.93125640917841	9.51526594131196	9.89107933423442	9.10655858331163	10.4424427869656	10.207803894585	9.68948658489789	9.20256945308077	7.09331245840765	9.45052093595112	9.30740450665085	9.48575972267475	10.9724996893982	9.88595060698979	10.2628524505294	10.3482147676064	10.2875464688053	10.9502083769202	12.7459498465497	11.2641289184045	10.1656299531082	9.37997119998546	11.0090631956528	12.2552991101323	9.91684266272705	10.4349703865401	8.50403837064803	9.98339371317337	9.96117530018424	10.1955798318125	10.6501099570615	10.1319944333329	10.092713663737	3.94991704364303	4.2166297170061	6.92480459065232	5.43215675983735	4.81972626487986	5.46526781861067	4.7155391717849	5.25479329915024	5.27950888155731	8.1582473764283	8.02940447663976	6.06535909751355	5.49432329098816	13.4270663737383	12.1465129138571	10.089239823566
SSTR5	2.79798680021295	2.57081801678466	2.84810795703764	2.40262783513266	2.70586552671772	2.9147527342493	2.54108668060447	1.43789858837102	2.29981877028596	2.05822848591987	2.44026259838601	2.07653661393516	1.70501716706435	2.27146738542514	2.88341834884854	2.13598683240218	1.97611770835722	1.85196587583161	2.07364023262337	2.04858249531917	1.89019206233412	1.66221043185915	1.69992303644423	1.44024810501459	1.64225111564128	1.98860022455902	2.07190925732944	1.9560843731855	1.82257090161084	2.20837925953898	2.32991337336369	2.01451359140147	2.24731399486842	3.09421201900419	2.00618083411313	1.62827022139691	1.84811038469329	1.82450229902601	1.54492056932732	1.44427158679727	1.7086332240676	1.77755920269679	1.69578343972622	2.0341775020596	1.79650356607252	1.77292340892432	1.83034803052349	1.46887509867491	2.30443744304959
ST3GAL1	7.85396323513058	7.81268438921528	7.73911164266184	7.67432151511686	8.0342118420502	7.83743350706675	7.71822289454152	7.7112806446095	8.13797873247938	6.89199385420437	7.9650446672968	7.93767982753423	7.88322826722409	7.32025410370189	7.7334522688018	7.44968593626459	8.45368942839277	7.73148299839893	6.51401019487512	7.21515573863972	8.22368080809392	6.88713891363472	6.50000792578209	6.7412330058727	5.72738688863981	6.70454056177732	6.99753023028642	6.04705921801947	6.30899615457867	6.11438982426811	6.25422440912116	6.29492942750692	7.69866415703508	5.58817058888148	5.76647054714664	5.71667407007894	7.21370790603825	6.08739451493608	6.52237817121846	7.56631473971535	6.47457280201248	6.89785421282921	5.88759257169783	5.58807221769673	6.88842657306326	5.56492191757129	6.10939259327536	6.44318010757115	5.57198011787208
ST8SIA2	4.29634266330253	4.23859098911644	4.28171678533765	4.2476721609219	4.25928061293523	4.25484345335594	4.42202345053239	4.11387604620099	4.57041676553602	5.43362063665677	4.96583329563795	5.27811799391602	5.44346569448511	5.40908384649529	4.32218694705253	4.88730647474207	5.31478449711759	5.2882682668699	5.43283658141504	5.26193424750433	5.24982216729564	5.23025902557192	5.82434655958362	5.19605626560924	5.06617706173653	4.19044102504278	4.938180622042	4.37501990354955	4.37152216027401	4.87122166934537	4.79787629756095	4.54285314566547	5.44767226014178	4.69696359591847	4.88898637209196	5.13850744919637	5.45797295844035	5.06528267945325	6.14748274768299	5.72581824383196	5.02370369389137	5.28311231653157	5.00963219771617	4.96226811920818	4.85882675258577	5.08604677786745	5.54015621451162	5.66087441104113	5.65830488346733
STAB1	4.22047005140917	4.09065266188847	4.27836664996012	3.8578495126919	4.43414590404928	4.33193010551348	3.94526396224322	4.08556018317085	3.34096813809087	4.7440792055547	4.42018729471027	4.24971585880274	4.4338045446685	4.37199938638321	4.33367194719137	3.93294637790335	4.22537859942575	3.93250262185376	3.73305905379384	4.24887384070317	4.10257192303409	4.46273625745149	4.45409709948682	4.4938749181979	3.76991201382836	3.9482189763881	4.82001812026477	4.6686113099017	4.3945679315741	4.42743925104865	4.07477122766543	4.32058497800566	3.47081701232805	4.47420268126741	4.74088066986193	4.4266718400631	4.21202651044482	4.47982493133393	3.66535366003746	4.93450986693989	4.54487260239295	4.40394092891282	4.4664685015096	4.17023854177634	4.40246025446485	4.39116534610035	4.37593079257285	4.03883476390152	3.26061030648898
SYN3	5.52075144952295	5.780059530689	5.75991166964305	5.97613044793159	5.41920094923956	5.57676257103382	5.71752350003224	5.75564599248052	6.68283184243991	6.30799154089212	4.63383547330277	5.19403470567443	5.58667640897083	5.8659969066269	5.58719381569545	6.00594697396222	6.35019564138029	5.64231136090654	5.07405005562062	5.70093675629872	6.01912230520522	4.98059192501574	5.6049275985119	5.25580601138767	4.91107580955352	5.46356643524955	4.75271689221606	5.58606953919228	5.48923627734315	6.09289724019198	5.39972914227973	5.77933661651867	5.52006134565636	5.64112918273372	4.32457223829573	3.28493260844657	5.17914176685062	6.09851197604652	4.530913859443	6.10178327223797	5.75118644705865	5.69777093500704	5.67033749337276	4.98507818205879	5.85550350520061	5.22044527104057	5.11665498500327	5.44651494968766	5.36618229160898
SYNE1	10.4077060147938	10.5703191599406	10.4237590187233	10.7379636603919	10.393195981543	10.4328907136013	10.4969191996675	11.2579312814166	11.9723926948906	10.6188369384903	9.95342513488282	10.3603944788501	10.6204347145973	10.3854956632344	10.2736094537768	10.2499294664495	10.557520419515	10.5463975582328	10.3591373870074	10.6526711153421	10.3700411023506	10.5282989843316	10.4490479999041	11.0849779826518	10.0242988959503	10.7935022703482	10.1609723217203	11.120400273795	10.8974374932664	10.99637456677	10.6975439332743	11.0267958344873	10.3409655758189	9.98077406147076	9.91362904297279	10.9215409983696	10.2692471838623	10.2270155269844	10.4379330917451	10.0230755635703	10.2230888670668	10.216104887095	10.3283868653899	10.0789675893371	10.0826862102253	10.1412721463485	9.98396601521635	10.3045189417422	9.77037977647392
SYNGR1	5.46300237812985	5.49901132304213	5.49355580208589	5.35092615867842	5.48643994729107	5.26753401672299	5.36405456047206	6.13906968199997	5.107553496484	5.35395386264917	5.44721773620956	5.73129348882219	5.61526888061865	5.56415524558318	5.47765585855491	5.1468523601119	5.36045809980753	5.25668487537298	5.54705707718231	4.96087985957436	5.44161491136078	5.2423765281919	5.89291503641526	4.91467224837723	4.84111541354192	4.9482015634922	5.92944186058102	5.44169446616181	5.196668993974	4.88649354053272	4.92268879096018	5.26698583211732	5.41702744642048	4.74142996648625	4.19447941889335	5.13748379345001	6.05649399849209	5.38535492043225	6.03181725606221	5.52570274224396	6.05743753343896	6.08254472607671	5.45143912049584	5.42953309534884	5.49694998531877	5.25971258764942	6.36798025618663	5.90071758976817	4.98414650331811
TAC1	7.87453912262432	7.6575430818733	7.7778399368769	7.16301896664064	8.05450835234455	7.81354654781442	7.639147809477	7.18947935317269	6.35968062747236	8.62288817901636	7.65371775511748	7.92028702733303	9.77861567944356	8.04865557509655	7.82834834278045	7.39150791681745	6.68201189654597	7.19556562501743	6.28992999048156	7.91708145202118	6.8459008507757	5.61602805572704	9.17026461408869	8.99918102177816	6.79300310253397	10.6558698407939	6.65502968718653	11.5174140160492	11.1821088685819	11.2073907310588	10.3549493375764	11.0360067796407	7.11989912403503	4.24086592280421	8.3970833500234	3.51024024319395	5.26321740026641	3.40104666197516	4.96725774362644	3.66997068448292	2.45336826313579	3.42683621955902	3.47945444990492	3.75563102262215	5.29915135368599	2.63674009833662	4.09112710416148	7.49564539246682	6.83043289816008
TCF4	11.9691527561437	12.066846015538	12.0368639589943	12.1066956427046	11.9977811763518	11.9671968897346	12.1232639068116	12.7811685493429	12.8272033458477	12.816505062762	12.7602474751079	12.7433937168523	12.811351236027	12.5774508705067	12.211914379164	11.4071779128045	12.018861242773	11.8879040306389	10.7024256611055	11.6191264472225	12.1325864983326	11.2750635279201	11.066982612913	11.2112381227329	11.2114859399239	11.0073251841263	11.7770434987238	11.0718181773715	11.2339588551154	10.9182208209187	10.7321168003662	11.217441579033	12.0640839920122	10.3417973115276	10.4369477234266	11.2742925152719	10.7629158593584	10.3090947567188	10.858474433802	10.4384912371182	10.4667061355863	10.7217455235966	10.1508701618568	10.0080468960916	10.1239922109058	10.0723751288768	11.4067565029866	11.3538315428813	10.4231837983862
TCF7L2	8.42114236857672	8.74107700005957	8.3971090123278	8.78880149850808	8.26687672866004	8.34381365795142	8.49809155069265	9.42896976833351	6.87625320630572	7.20739212564293	6.62299750761652	6.79388147342559	7.62900498865256	7.8351559662409	8.06818723679614	8.10036670022869	8.02944464399378	8.29272660168866	8.4348259407144	8.28715716796357	8.11560288366938	9.04628046833548	9.28171912905872	9.00502691459773	8.31275634973557	8.00814214746534	8.87285005166612	8.01402867364313	8.27940913109125	7.80943792129083	8.59075319267769	8.15187196068013	7.61372957959253	11.3342968717092	11.9960922124934	11.0364696938877	8.10241668840276	13.5277993457695	13.6949102229099	13.5167500094133	13.8698408109068	13.8502806448184	13.6415320183269	13.7354811759913	13.6208507915576	13.561823025745	9.88899746563126	10.3981941859663	8.80018516923875
TDO2	3.99156893643515	3.96082384304068	3.4681985784436	3.60555894796878	3.85064551806861	3.1642999924547	3.41195424660696	2.43541324140164	3.7926496782486	3.06279113903767	2.05945569969267	2.10507383571181	1.69943087725924	2.83587758167056	2.75495782789438	1.71128529865528	1.85401464519153	1.97026517853453	1.69701170549432	1.84989320609059	3.1084489449072	1.85743487011387	1.91529635294504	1.6184105525389	1.78509272026943	1.58523120441673	1.58579714206574	1.40363264166289	1.54624741367347	1.60687214080923	1.55025167408468	1.58600276852114	2.46109851905257	1.58109778416199	1.70319074299326	1.55243638370815	1.71476314005098	2.06320189468519	2.51937512918502	3.06094082540489	1.49612417768487	1.81950119293363	1.81118441651025	3.97620231787681	2.08460758585571	2.62373142032122	1.56264945673821	1.66674410849353	1.87504658524079
TGFB1	3.52359269312329	3.38225355123197	3.5098239546523	3.28561696414658	3.59840778967796	3.51335714481795	3.09172415964856	2.6593325756464	2.53396632905388	3.6887315120981	3.13304144870403	3.42539144284124	3.95803571217599	3.72298332642488	3.63921655904858	4.346797300544	4.25487398100679	4.01817849742875	4.34148242588019	4.23390724986069	4.7172807134523	4.84856745454424	4.60596171849363	4.41976823359046	4.66935396799497	4.32201166302614	5.23049028235519	3.84763542358657	3.71116552282938	3.96141799869871	3.92749598327282	3.91522501234126	4.02354043872045	4.82886932945688	4.91958616383689	5.24168905617858	4.27598721624468	4.13219809251387	4.7096058610462	4.01380149352586	4.49941015923678	4.27284591393047	4.3718555876786	3.94309029280197	4.57853561502285	3.89757976313462	4.74355247120518	5.0254757130256	3.82862929736443
TGM2	3.62914582196589	3.55636580648573	3.42204525286315	3.68062018769622	3.48216143678274	3.52396321785732	3.52397197749863	3.78981801951339	2.15106284998968	3.40799378908887	2.55859247063232	2.97109152393427	3.16554495198878	3.31283818561773	3.27377734408812	2.78300304052522	2.72198675353782	3.36775105266757	2.70735249729977	2.76351381192967	3.02830838970843	2.88866120821082	3.52992727547513	3.14838532724637	2.99404999162557	2.67524240407698	4.36397251053315	3.7228021318635	3.84927672508169	3.77765162586439	3.04963056907335	3.8778848640112	2.88202372584488	3.76436763680891	4.05079914978187	2.18353179513043	4.21135359313536	4.01496083632162	4.16142550127263	4.190262207815	4.17728661437874	3.95334023807857	3.61537392990953	3.3349629890446	3.09067678358864	3.42922553080932	3.89417636134782	3.73389102065646	2.73055517995968
TH	8.10377849796485	8.13691199045342	8.1280316915046	8.13947971028877	8.08129747635283	8.02696027046986	8.23928078596243	8.12235622529697	8.71196695586199	8.39213212279238	8.26568872003026	8.51797822293768	8.45514241230356	8.81159407516212	8.08023123861757	8.35387244287855	8.69602103605721	8.5110605938211	8.63716246754259	8.62010563420616	8.50856916484352	8.59586088834302	8.83991156105334	8.67329185984239	8.51247320746088	8.50439106332577	8.75846693455568	9.13142506827516	8.96823495438547	9.1318724189379	8.66084157233787	8.71121167400799	8.68676592084453	8.82764095677802	8.45351545564229	10.0676041003419	8.77702608126389	8.39535483134446	8.57904857441912	8.48326050600521	8.49266986881022	8.49653803981275	8.41379603651814	8.17970847149012	8.28277031950625	8.41237908067784	8.87812739355072	9.10819577660786	9.2585247780157
TIMELESS	6.36100675192637	6.43420854037894	6.38544461646825	6.3749086065158	6.37137798752361	6.26618846190756	6.25641998598292	7.17638121301693	4.30146881690465	5.12852598583183	5.32352555303068	5.34924985910483	5.5789514627136	5.93141181566843	6.3451310688012	5.36528382636428	5.51628015723947	5.77683192813232	5.55456912180753	5.61108256831881	5.87331665952262	6.08306599833066	6.160984472309	6.2000363403452	6.58797943044331	5.28178556110711	7.86257006853304	6.09079964245153	6.17849154229851	5.25367178652422	5.38509868448444	6.21918771920715	6.56939108683272	6.50791256129932	6.2205728138734	5.86179854258956	7.73312985961517	6.64163917141417	7.11506995484705	6.92276149877701	6.99022064954439	7.28929760290814	6.66552366856109	6.74944675273151	6.81200705211875	6.7094982892475	7.72924967349312	7.57027013268051	6.43518828716543
TLL2	4.6706738380715	4.46909734180116	4.61563511601324	4.34693474295001	4.71497585403559	4.46957215189968	4.3511285723773	5.14334040176184	3.91857984993771	3.75018976077725	3.69969966850883	3.19510130437875	3.5643704376259	4.41829288917783	4.70860511466181	3.56654160806466	5.04323551750139	4.60233282660189	4.8953400277568	4.02205291210704	4.96470748717412	5.60234045391581	5.6102554971922	5.25710741552484	5.8657141605184	5.1151637444241	6.408400542764	5.30435204404103	5.49896697759982	4.89058175330574	4.80405382433603	5.55833629829404	5.93576852897021	6.24724263835036	5.26819959419922	4.20674259988651	6.64759482245609	5.0002432346582	5.66381468010197	4.92035892117173	5.63888750918546	6.17774503092998	4.64379466982691	4.8204341052564	4.88838424159986	4.82111286387271	7.41943631549421	7.02390261407479	4.72026286911396
TLR2	3.61803950066476	3.40262823953642	3.6174345707827	3.19649021380204	3.85573575094688	3.79802184944743	3.10594654123624	3.37365693358911	2.22521690433295	3.82492530774712	3.20445136116488	3.15382509318842	3.6188566269851	3.67848261473756	4.10118734191288	4.16360030030347	4.49188026909856	3.68521829225532	3.92479619230426	4.20605005411422	3.58949038584233	4.77238916562426	3.82462092210676	5.3062831231335	3.97570234609069	4.34187364649322	5.53659111328789	4.2593720319905	4.03324405725561	3.81714916312136	3.72765100446486	3.89821405574353	3.60667355405503	5.43963823075819	5.91829561242967	6.13699337746643	4.77585040355891	4.31887115784011	3.7684108096716	3.75721649469064	4.65030350770117	4.21092911018211	4.05508021832142	3.7193816723592	4.30187333339162	3.53110696755933	5.24094942020974	4.56395657166388	3.36662216858592
TLR4	5.5547671709541	5.51463286487015	5.67756187181007	5.31318994849699	5.73088733526438	5.66985034539532	5.4363729564	6.92708476114977	4.38934752892742	5.70261245412481	4.77049593847431	5.14897916409975	6.13379318735331	5.66285241855974	6.02156566635167	6.5743437974559	6.54239831270328	6.80844728549562	6.92295219518483	6.86001654010359	6.48902415772254	6.52874369015007	6.8310777262183	7.02932747650662	6.54513445135163	6.34241759239797	7.53537413415268	6.49346094858232	6.46223518810143	6.34283060960486	6.36858139627882	6.56382466698592	5.59704304962301	6.39908020473986	5.90483596210936	7.22193606210755	6.28565125620073	5.92561286554451	6.41130830132694	6.00693762194482	6.03040425420767	5.87326648880866	5.86353967625061	5.78865932173686	6.03743130855436	5.71543427081651	6.13548291782628	6.86811415629907	7.13568894108666
TMSB10	12.8416990164336	12.5782743883363	12.9894941578782	12.2175694856037	13.0497570661395	12.9483706954548	12.6190897444968	12.2365241042972	13.0729547310952	12.9174166816272	10.796409977584	11.838399229747	12.2602178969147	12.9340735016746	13.1143150103445	12.9291375171256	13.2779723106317	12.947505268762	12.6394693705226	12.5987008988596	13.5769593971605	12.0765861440408	12.5524529867861	12.5523524571114	11.6281931182251	12.4440820757131	11.1411142741254	12.5197165784014	12.4821055932956	12.5517435137893	12.2901598462358	12.4300092665601	13.538249660699	11.1431016701111	10.9953791151724	11.2040632477087	12.0301536359473	12.7157130333996	12.8168952528251	13.063121302872	12.7731902009777	12.4162284950774	12.7306365705567	12.5757057571879	12.3697290824928	12.3929717719963	11.7477361418176	12.0041102411653	11.4068792779336
TNF	4.38208774074918	5.18880683698725	4.51056504161787	5.62624537562304	3.72851524204122	4.23878833522013	4.99499378758399	6.4250275651255	2.78333002798601	3.91583844088188	3.10189294666637	3.07957550539572	3.14150314137198	4.02018154634293	4.34678047662859	3.96676806712199	4.04115826032183	4.02363922736061	3.52317203064308	3.73841104257676	4.26390964273974	4.40398718340327	4.86218781920824	3.39525442023922	4.83327460677358	3.54106795731991	6.60682684909711	5.98464234861156	5.74039233401182	5.79447650885394	4.79533216774098	5.94234206988704	4.72189370460749	4.95871451178746	4.27044477021223	4.02120149713724	4.73551535865342	4.63833120391869	4.18907709597923	4.24610209519974	4.3839945864645	4.8608512223984	4.26163502441786	3.82718733417007	4.96522735532944	4.47959959740954	5.0577089425157	4.80742650471914	4.86673818891996
TOM1	8.3293888270215	8.33232942604482	8.3220928842988	8.35498112556584	8.22400760968893	8.36818114092123	8.60874930784835	8.08887892208045	8.48202408506408	9.24728622101954	9.3485031633683	9.73171124478969	9.83430689500922	9.15257100269724	8.55024256799416	9.56730517422713	9.83006471144617	9.72497120005169	9.09032599098951	9.82620637218702	9.53079225996966	9.39077559074929	9.6582831154497	8.83556820506743	9.14991445707497	8.77965891176846	9.42414055314947	8.92099604074629	8.73687453751437	9.34351850375225	8.87361470858446	8.94900524333284	9.38798226123702	9.58052293530771	9.58093110777608	10.1729721213538	9.7635693439361	9.58197022362579	9.45661155017713	9.67770615912276	9.2400023716569	9.39158375081077	9.32181840262726	8.91860498433977	9.20314330753632	9.2964708527555	9.59982941700833	9.79587871307318	9.62901835955534
TPH2	2.07001506349778	1.9937795064024	2.15205812439115	1.97335727144451	1.95611897061281	1.98473320724978	1.99476627123542	2.69920644452723	1.40137297975592	3.83675538976393	4.06209193432583	3.27515271593124	3.32382178918651	3.20792082860447	2.50845020809118	2.76103895837261	1.8043358647006	1.87518837263723	2.1576006105008	2.14032286018069	2.12461949922388	2.36762644327602	1.84693695311607	1.49620291825076	3.33950146725123	1.50714762356879	1.60747983862997	1.4707586385516	1.68085969680184	1.65065539796391	1.81988836803147	1.69054850045666	2.44679706725215	1.72038350035638	2.186421010947	1.70627446722994	1.6255394937318	2.32577441312079	2.28478247603698	1.74743658971511	1.63381936012814	1.58247410586035	2.43526681237774	3.40445946625257	2.25070828142796	2.73677090880472	1.70439298857112	1.71804908004682	2.52533192793855
TRPC3	7.03200355594836	7.48580106517035	6.89063668052932	8.2853544852779	6.71529783441457	6.99833433758163	7.27724324742725	7.66290676756322	4.76964084735478	5.83504939306053	5.20218492580384	5.32614295742992	5.52074628681243	7.11370125998688	6.63370287735399	5.9067559441093	6.52730282539102	6.46697409741239	6.08161145274221	5.74516854925993	6.51144527606303	7.56292966491057	9.08362488168843	6.69711367236028	8.88745236104782	7.18624437536679	7.71812732313634	8.53147586423349	8.38829438098565	8.09135675942413	7.3373466055655	8.96474981793901	6.67677296751109	7.49724970687806	6.82485789168449	6.42507470333354	9.91867896886167	9.10018493517256	7.51287468286797	9.28944686397472	9.58218333875661	8.96936474214703	8.9745781640016	8.69837832176501	9.34924816839037	8.08951482055564	6.98699884064518	7.48048645925858	7.62140839126576
TRPM2	8.02305629651071	8.10839488662113	7.92370460705151	8.15992620258161	7.95201231741278	7.84528541099357	8.01731885775398	8.56155739561282	6.75304499551762	7.40300676029343	8.2008185873026	8.18400372898844	8.21636467086446	8.01503702682682	7.72166244958147	6.8517954317679	7.67279391659945	7.07630766436918	7.03997424143846	6.81689493398096	7.50115717978826	6.96329734813724	7.51638226726458	7.84061010616246	7.8740543262779	7.87268808338133	7.1293483297579	8.50642383532272	8.36673788616352	8.38005720156689	7.95270799188944	8.33666695268458	8.14154960939797	6.55555926968856	6.30125384438587	5.94044463799144	8.27721913509564	7.75409988040707	7.7840923940203	9.26077320739369	8.09430474708698	8.25822069677811	8.03272714973163	7.88603757315722	8.1364807298629	7.83326561167595	7.22523165218507	7.605225233043	6.47507257750239
TSHB	4.14070062522801	3.99989839894307	3.98046801039714	3.97141108068023	4.20879291230148	3.98388873070649	4.26015723507253	2.42299234075899	4.43542389785541	4.23807137070085	4.43874432236291	4.67058506906318	4.36536695149741	4.36163068956942	4.19685237143145	3.73845042285277	4.01639013591192	4.35178577406138	4.1597606031753	3.92995239526191	4.07423379682401	3.81009564347958	3.92014523157768	3.61814833528771	4.23527224101829	3.76061715648357	3.8206696474399	4.13371680318491	3.94052990456438	4.18259390750465	3.70444906422609	3.8345964987215	4.13947933373128	4.26583780542741	3.94922401796742	4.18763108149379	4.34637732393684	4.51547567386519	4.26461982223717	4.87565590963535	4.68389091605566	4.48790512743951	4.4206672456566	4.39043032165263	4.184517142653	4.96753398000179	4.31262182330988	4.19939519696919	4.8158629305246
TSNAX	8.16226806364943	8.2332520682093	8.21624980705121	8.32843145857883	8.18254245170229	8.19083119812605	8.23377342907367	8.25643885851987	8.63487147340597	9.1099393151758	8.82499894038169	8.78793213819266	8.83954118873253	8.73706910012813	8.28666385578994	8.72302287741276	8.46743184931894	8.32579188457276	8.68392027235116	8.57293901865607	8.56933878969276	8.59545026804958	8.45559982268803	8.4387192042453	8.25910062694133	8.41229158051304	8.25168781138455	8.32856758983617	8.23424765794877	8.49948739261148	8.4599565415207	8.4027965569966	8.66125002752519	8.42478810201418	8.69789191968083	8.47144740229091	8.62139732506557	8.34439383528079	8.29042390310465	8.36323101131449	8.48080075772918	8.47432806469951	8.52220658337183	8.60708001465828	8.78202528632845	8.29165047762208	8.42976074813984	8.51916998589441	8.63042684566447
TSPAN8	3.98403572185905	3.75787742484617	3.37149039875301	3.7594920059274	3.82404968301614	3.57732210502638	3.36016668079305	4.60110335229632	1.81232094511365	2.40602772153636	2.08665786381381	1.93562963814333	2.25640114918311	2.72236249396273	3.41723235782415	3.94835306887041	3.78006255802216	3.80956303784182	3.90652827071967	3.75516109955718	3.18604323460584	5.0653199013108	5.09173245690081	4.75074933064861	5.16321080065095	4.01447768139774	7.48596983040812	3.89139944100474	4.13593468945811	3.59485787994579	3.20170136573048	4.17452995816524	4.93946166229376	5.55016473034956	3.56421128587191	2.3864708005293	7.66817931645672	4.53083140205221	5.88763291056695	5.4828677420643	4.94034402399779	6.36747659567657	4.12623730099146	5.29254580611306	5.47087304066539	4.10352970857138	8.0275893358865	8.10009292562701	4.83467672774879
TSPO	6.90964857998696	6.87561757512387	6.90020589204387	6.77101484569731	6.91120381524959	6.92449240256959	6.81549645376884	7.275971143809	6.4098987443419	6.43337589002291	5.93676985162407	6.17240027672963	6.58504044862027	6.55100858407245	6.94010125158701	6.89597732489948	6.9428861647709	6.73873506142942	6.7515108775402	7.05093858524388	6.9668284719103	7.40509779106604	7.26267995516513	7.42778189306112	6.87414953329543	6.7526759457172	8.04412886203585	6.99779171916202	7.14525307649101	6.77424432619518	6.74755410216783	7.11133190380615	7.08304914554125	7.04087980859176	7.18876151586624	7.8866822955106	7.82649799789696	7.08407308818419	7.64236912688749	7.183612510673	7.40354894460244	7.67739141715837	7.11835417308953	7.08782875215171	7.25732239763573	7.06827091283385	8.14926961913011	7.93021647912849	7.2481618452706
TUBA8	10.9899381771553	11.1737744528913	11.0626525047381	11.1986735578361	10.9284901605992	10.9853789244026	11.1384644476458	10.6506723709135	12.7535937371897	10.7748093063094	11.544115538626	11.5175869449858	11.3287178467773	10.7692802001526	10.6748712283045	9.84394918913983	10.1765138543595	10.0652627042073	10.2196940125382	10.2484567246518	10.3326530881411	10.2662206202669	10.6139902672562	10.5453923073426	10.4062155464541	10.5579505202496	9.61305551267534	11.0071536525268	10.9576496312327	10.9104458289628	10.7577596944728	10.9911407405078	11.4695408256994	9.49386088109051	9.99902067020176	8.13205357399297	10.8658466071147	11.2064609632732	11.2053542118747	12.2842211474286	11.84919249162	11.9007202272146	11.8499954220921	11.9876076595893	11.934187264414	11.9424185263616	10.0422427706237	10.2355030141883	10.1637741652176
UCP2	3.68038351069512	3.76843488985692	3.71030138978195	3.81961279995867	3.66033446321523	3.72393913667937	3.55728298606978	4.47812482140317	3.61905883302136	3.08127928104354	2.88772569257894	3.06561353820912	3.49024356010424	3.34960603825866	3.83262541903106	3.86862384907155	3.70138618637867	3.76418082908747	3.70501471305338	3.62178334028649	3.37630134931512	4.07674861955584	4.52983438658406	3.96946597654357	4.00630755967436	3.41941764054711	4.7729935879703	5.02135291368456	4.65642464483693	3.89153769525962	3.34238693241936	4.59937872150775	3.66584765576494	3.78335202065071	3.83938715305241	5.10787658719841	3.68994087367568	3.47133482000576	4.01861124412784	3.40468803747414	3.72689821208767	3.5817075223066	3.34633171436025	4.15110035071302	3.45257293417251	3.44242394286975	4.56938643010985	4.2532939291896	4.25205220955276
ULK4	5.20295556167475	5.31886501265569	5.20888272213959	5.36120162612859	5.27495166121038	5.26399236890555	5.26916043980981	5.58967490542144	6.70568939367265	5.42235524199065	5.18610081332467	5.27165141574379	5.60007712075137	5.20486284004713	5.223819735991	5.36210199435225	4.96921931527207	5.25322567773294	5.61274106507666	5.4840269012753	5.24833003080124	5.8281594664581	5.97021616156076	5.78927766623893	5.31266095607895	5.15078731048163	5.69235389099322	5.40831991131626	5.37407469031104	5.17908706913799	5.50529757379984	5.4645880597097	5.26600105291229	5.18705880131559	7.1170099964443	8.16179945316602	5.72468162932608	4.78551269042276	5.2254052075687	5.00409102560828	5.07145438109753	4.99831482823619	5.28224638261994	5.15681975525727	5.17746805665824	5.03261410532189	5.1463941814454	5.45193165106777	5.20699476042947
USP46	7.49163892067476	7.54602045549514	7.61499077990573	7.5618342977897	7.62583860916538	7.56262288185865	7.49542345456855	7.98025722396533	7.64313194716536	8.26656298505119	7.89071907827052	7.62268094129275	7.51929817117389	8.01727648927869	7.75758880954338	7.93750338850829	7.92676569018728	7.9685134968052	8.23488719247538	7.90132304283587	8.14778011631461	7.80116071187225	7.79892889930316	7.84859029052765	7.18723382366777	7.78166702361184	7.49057370318646	7.37528755822801	7.30358299251527	7.48492960995604	7.45364909568711	7.36234825122775	7.76812775523509	7.62364828977004	7.24139457355403	7.49706924778763	7.53562707481838	7.08153758667587	7.74250246770673	7.00006349737063	7.17761868593883	7.08879798767171	7.13984466602651	7.31399575053052	7.18748047085849	7.05703743238312	7.18778187304646	7.37778860725192	7.45840748326395
VAPA	8.97864850929149	8.97040961925752	9.03279584052711	8.84055831320685	9.09425684553691	8.98691073077357	8.87930928957871	9.38569479872858	8.83249277329309	8.64646403545004	8.66316309963171	8.74469772086382	8.74234623992808	8.7600633981192	9.0217863453607	8.76711862072491	8.61819791273137	8.65273123611066	9.6753644777383	8.76274259491666	9.08070402094497	8.91314923090753	9.35809619970461	8.92463852368298	8.72691972578355	8.79743009503671	9.61362154020133	8.70493957427377	8.83972569294598	8.42211649967736	8.83574415551493	8.81836732981518	9.28863234687899	8.50244817377415	8.74152559965676	8.75006588851584	9.40517692456506	8.58067895725625	8.95274559919125	8.50151793996777	8.90339305224758	8.94993550963535	8.76221785208627	8.70989674033767	8.94545170288672	8.53496274420691	9.63972681075302	9.3239687568277	9.23073655418663
VDR	3.55487893177832	3.08079278853475	3.6197747014765	2.63251348032241	4.18862390340731	3.63495060694118	3.23591675877497	3.19069648120356	3.73527565429205	2.82029404851342	3.13835948221154	4.4041084420689	3.65279754403473	2.56934908022554	3.28414787273629	4.00466965483363	3.4620825478866	3.31359963370866	2.83118322818228	2.79376938830735	3.50683656132037	4.3648949703445	4.5711669397867	4.01737461519749	5.1913244544268	2.68326027369187	2.14972727549674	2.15561053150843	2.25673431888108	2.07425732592971	2.11272374787789	2.38643015342645	3.65037934834135	3.65624055362455	4.52302404655449	2.44381515207753	2.74400798066948	2.90013252373328	2.99156776521854	2.85170450134154	2.57823455952518	2.8556234796404	2.25909649889196	2.60739698348524	2.49703164400385	2.02406140470178	3.05884105020481	3.11968481113318	3.59999809229536
VEGFA	8.41066759811565	8.48475681096706	8.22602905313643	8.55172737484504	8.15971116485829	8.28599271322795	8.56110219791998	8.82121330654641	7.44718914778221	8.73600374741295	8.27879634279851	8.44642778767801	8.74736733443579	8.73303779475436	8.39077490224341	8.57585613906257	8.91112632527639	8.71973756702175	8.5240587467331	8.72488200253927	8.62951481024512	9.2434148633054	8.78739477542332	8.94508762760249	9.09379985926982	8.58506739285088	9.76965556836509	8.90297434988314	8.79699149300127	9.00376075241865	8.57281452934332	9.09580549688886	8.81786552361183	9.72589152212251	9.09111022202056	8.60795177613982	9.76688657280646	9.20454216641274	9.37152884939696	9.87786688226292	8.95387464888977	9.39756044484319	8.94728619021026	8.90398943004426	9.57811143731857	8.83657522525732	9.31352592336698	9.78439815768358	8.38651398931236
VGF	14.4958750172322	14.5351665904121	14.476241088276	14.5530472478003	14.4180396406149	14.3961770368891	14.7483444068704	14.2891134995214	14.5702460738411	14.4540642725839	14.5530346131478	14.7079255935461	14.591948046298	14.4274864267468	14.5331559257318	14.3178327469057	14.5811359572	14.5961491156779	14.313179991265	14.5505059462529	14.5660854146268	14.2083191589845	14.2497976464969	14.3285374227249	14.2483370812072	14.2245707960768	14.8500950216405	14.7484439392219	14.7198069639065	14.6391473568753	14.3752886726393	14.7967315336161	14.4606543601328	14.2293782706774	13.9368229344528	14.6504906055576	14.6548989292023	14.632022831503	14.6057391497859	14.6880717237282	14.6598499395917	14.7307788715212	14.6027559517099	14.350153416066	14.5673746964174	14.6405781533608	14.7015631944857	14.7657237179193	14.3129224732349
VIP	7.84463204559987	7.89419619089889	7.94535702282011	7.8078914809675	7.74478768595704	7.88165843865717	8.12656293431946	8.51214766280167	6.16245634758731	8.24110889686353	7.33021515103424	6.53438027047096	7.19684731490791	8.19381437580827	7.91301058023869	7.88119045627471	7.83656095146153	7.92140652708883	6.07697300812476	7.65238102235161	7.82788847460097	5.72165648861259	5.98309683540876	6.699596251041	4.93636784993061	7.87640962073691	3.26126402051719	5.68325816753994	4.70266189611976	6.48927997269533	4.29126155964607	4.90156284863081	7.48588696603612	3.10313424016048	3.84885609001247	3.70405667415765	3.55295318525799	3.15520327714065	3.06103880118837	3.98018381882153	2.80668680168215	3.09610807280361	2.81888696575965	3.09034934545898	3.30724744754444	2.53648034904546	3.78476211168248	3.33278631422425	7.49581800276952
VIPR2	5.90841484997223	6.13090474202399	5.8758131866034	6.67669567900512	5.63974187997826	5.83444853222775	5.81015695607995	6.40719918485883	3.66223893605027	3.92968210946857	3.8109778390107	3.70063174196566	4.3036149919959	5.6169960834754	5.61729236825299	3.26714192175651	3.48896541211143	3.40797480154021	5.20406147249703	3.85310801276069	3.6763660477944	5.03140863613349	4.12310193734429	4.90278376124179	3.60028063774817	3.62337874273682	5.12276714072666	3.42722357483181	3.74219844988211	3.01843708740774	3.6586918093099	3.65030951279571	3.29873334588168	4.18773200410567	6.09168259004014	3.64735226358387	3.66136314234447	4.21936730049603	4.35095456316044	4.81491519597146	3.87270217267134	4.1480352841671	3.79265478012478	3.45294568781161	3.62157586391862	3.78138498326888	4.52232179984608	4.7348837987517	4.45816275326272
WFS1	3.31274187797978	3.31327227055949	3.46500236132953	3.43030782631249	3.39992531926743	3.27287548495819	3.47702796966637	3.52995795023921	3.91286575898006	3.95052140552388	4.03451652932331	4.16558297194509	4.38279883077737	4.20977318085629	3.67544506103086	4.01942697772767	4.2025430081181	3.96907932687114	5.00334032614748	3.92060714202952	3.66734981770041	4.12798068813206	5.09242277561348	5.1392390815064	3.83221937377293	5.06244789499137	3.82058172343011	3.74253592296519	3.7593485408905	4.1773806324181	5.0570744473091	3.79946273621711	3.71417881583549	4.16701608477136	4.17145228746031	4.23261711687005	3.76690529142561	3.66252258070479	4.11385801085456	3.93747605201311	3.13751699172308	3.75208749196615	3.64709952346524	3.96817212763907	3.93374252629444	3.56321112278185	4.21225756717538	4.05347902950244	3.56186233233095
XBP1	9.29947670861246	9.39620624327974	9.30762783080552	9.43572352959279	9.29135303146367	9.28161304373988	9.23027750918115	9.13448745543614	8.68065474451551	8.23547817423889	7.87125626564676	8.19209621085168	8.56322481879535	8.90203097841543	9.19235479570295	8.74431697907361	8.61689624728544	8.48808987924386	8.84271681231857	8.82104161500069	8.92613934445303	9.02675969651853	9.39492670849821	9.44501457743255	9.28696970612455	9.10685578117425	9.45071850243314	9.35984065805268	9.31813359451195	8.99954726035588	9.28996458615752	9.17085130407352	9.48315608150855	8.75940590235436	8.87182693589294	9.25769248515251	9.94299332947006	9.41825898144293	9.8106015193123	9.80850305721874	9.67973355453017	9.75228115123323	9.45189365370528	9.43633816571445	9.62820611403923	9.39212215542989	9.70087798211739	9.65387141300254	9.12251394589702
YWHAE	8.94462435229141	9.00803695986846	9.0490895841648	8.96133073184187	9.04974254213471	8.98418640082116	9.03683395218538	8.99221740120934	9.53301491598659	9.76321301310576	9.79224199667824	9.79808800681525	9.82185597638816	9.24617995561677	9.19459918543043	9.52092768005536	9.59155204735682	9.55212663448345	9.32298902879001	9.33258261347264	9.62603417410873	9.34094502346118	9.54793117699876	9.08690277243673	8.97028529817067	9.00585306976377	9.64790204599991	8.90469672863493	8.98340353885683	9.07822458364461	9.22427067326228	9.22248481927798	9.65828175167122	9.15488050002461	9.20540307052808	9.02593644215514	9.3193576522819	9.1582329947314	9.35245931609825	9.39637723901468	9.11188811148346	9.21996815939337	9.14776473819295	9.19945925025863	9.44344487029902	8.93785350130625	9.48087016741663	9.48551327852162	8.87411681537136
YWHAH	12.1397212671246	12.0057094686669	12.2114312828901	11.8531683862088	12.3319421843806	12.1635572855654	12.0467962139958	12.4598321318647	12.3012145052352	11.9071469278595	12.6930926760613	12.9272395385311	12.8356442436635	11.957227712541	12.2289839371381	12.2736372648164	12.4922039454172	12.3341901498838	11.94977025017	12.0237920173108	12.9557864005179	11.2293853958983	11.610337639616	11.6804607321895	11.5271308210309	11.5662971163332	10.2688618580194	10.537667425592	10.5031793133291	10.8035864301656	10.9509554853213	10.4198927257425	12.6340815611469	11.1152249596786	10.902209749825	10.2267538741854	12.0212759328818	11.6624550202686	11.3454043868009	13.0964979139437	11.7480726084852	11.9778838234354	11.9010418746336	11.7888196443335	12.2824770312103	11.8384578080024	11.2028484611707	11.3957677219948	11.6340020565904
YWHAZ	12.1183278314835	12.0851013685822	12.3072051028311	12.1125841895701	12.336195242626	12.2991304998608	12.2850955285364	12.3610611750249	13.290440511292	13.5950058546081	13.2601711608209	13.5744969898858	13.6683959558647	12.8447619956726	12.6117225327329	12.9938932471863	13.1491341177396	13.2086180848636	12.7026544019537	12.9709732080319	13.3058871769759	12.4971269286931	12.6338456923878	12.4962073938864	12.1688965563965	12.566218577004	11.677417161302	12.2149217778528	12.3304386074894	12.5804547175221	12.6530248139369	12.344742834185	12.9831887381653	11.9088228644328	12.2458570061569	12.0078843211588	12.0502412291461	12.5612157531124	12.7771816616801	12.8479754118233	12.5797199064152	12.5695568547198	12.5921742974417	12.7111894626383	12.6967399391645	12.4448139490499	11.7969654800507	12.0124280529713	11.9751404038775
ZNF804A	3.1066522358318	3.05849756182745	2.98371193300039	2.9175354577429	3.05968057693534	2.9796326547065	2.99106050178706	3.62151985553562	4.54448841913375	4.37959913792774	4.96236991352345	3.81970437567536	3.42542501187797	3.22511816270999	2.82117569868925	3.82688807011407	3.0597075486312	3.69465978843063	4.14709038509934	3.7638752618924	2.56190523948613	4.69049302092667	3.49576174372433	4.16609303460647	5.12655610013488	3.93335141403217	2.34939447114221	2.91659927508537	2.77687545725233	3.18600673968574	3.40068790120518	2.96121709670081	4.99418218104435	2.60322923380635	3.73183481062032	1.66229805821533	1.91638000083834	2.62157934571157	2.05621237124057	3.21059288441868	1.98808279378627	2.43447179192614	2.96847722351583	3.17257387901246	2.53556060257588	3.0892268637557	3.65801694823039	2.69299938331509	3.65459971930269
[truncated: 55 more columns]
