# Supplementary material for: A comparison of anatomic and cellular transcriptome structures across 40 human brain diseases
Source: PLoS Biol. 2023 Apr 20;21(4):e3002058. doi: 10.1371/journal.pbio.3002058 (PMC10118126; doi:10.1371/journal.pbio.3002058)
Supplement: S1 Data — (ZIP) [file pbio.3002058.s009.zip › Input/HBA_disease_region_matrices/astrocytoma.csv]

	FL	PL	TL	OL	SIG	LIG	CgGp	CgGr	DG	CA1	CA2	CA3	CA4	S	PHG	ATZ	BLA	BMA	CeA	COMA	LA	SptN	SI	BST	DB	OlfT	GP	BCd	HCd	TCd	Acb	Pu	Cl	Hl	Hm	Pa	Sb	DTA	ILc	LGd	DTLd	DTLv	DTM	DTP	MG	ILr	R	ZI	AHA
ACVR1	6.97365132274462	7.02298221809971	6.96477189691744	7.19300141518968	6.96842344260964	6.94485148422945	7.03500455042791	7.51160769800109	9.87676765008728	8.7788594038979	8.97615018838687	9.68486036860381	9.46071599422503	7.96658723993209	7.07150305824268	8.67418391663826	8.46671477003503	8.03157843032636	7.63282274581241	8.21544828772619	8.01647293902054	8.78936307322581	7.66037043664383	7.74749359354184	7.35222975554589	7.44626555644634	7.83024639626151	7.7418460647164	7.65504084325984	8.16168401761672	7.6549028981101	7.91475283885338	7.6128371297628	8.21577377787862	8.09258268685991	8.1746208557292	8.15684002714455	8.08619105730687	7.93272892560736	8.03483604464101	7.87401230408379	7.69138311968364	7.89425199673012	7.82042234943068	7.9203697267989	7.65960101811357	7.74923604172853	7.94224490915765	7.47452062384258
BRAF	7.89118757622699	8.05118476257935	7.88011451934997	8.1723580994062	7.81412012128339	7.85897958805029	8.04706454043601	8.46095890461464	8.695764290192	8.21111372184301	8.17642954971723	8.36493568009876	8.41045297474549	8.07910232191115	7.84693797116857	8.13124486507569	8.26146966093915	8.12585750698066	8.26215648223725	8.06808298460055	8.2841094397682	8.2856316413234	8.07282695938917	8.32949075694317	7.60242657808175	8.09092758654895	7.85183899230865	8.07422280375779	8.01398994045889	8.2251957278666	8.07516061808066	8.24306431939327	8.44420995722863	7.85362253013725	7.96593593752787	7.77566342720425	8.02276855554817	7.89435910794521	7.9731038849832	8.23835571274762	7.87008429532685	7.90298650094169	7.80200074749981	7.73503403861586	8.03054007586794	7.58136817402644	7.76202657821555	8.03195523561206	7.53342483641591
DLL3	6.97688299841062	6.86868544697618	7.19062036286319	6.74411203046049	7.23999567607368	7.28111569293853	6.8270912215026	7.15808183600734	5.72833410849017	6.51400476733246	6.76505351217518	6.82521242130937	7.18213467623263	6.73678807815964	7.4273204098318	7.1149698408428	6.95806263002412	6.74914631324495	7.76297341297735	7.19127893997819	7.43264646895653	7.38150737349512	7.58025364948518	7.92772588605591	7.02240302535267	7.54131223137128	6.94485145436411	7.09458019339744	7.1526257805552	6.84823387628114	7.70974350620504	6.90626388166318	7.09874741659007	6.6867561576661	7.25154343844136	4.64951045006607	5.49585513447218	5.76170909491751	5.80134618167718	4.83826676310127	5.66743310939086	5.47880133872056	5.88795496992241	5.76474191310545	5.7466056483213	5.49049728561472	6.03554595191783	7.42228548914579	7.71158238272833
ERBB2	6.79232400757019	6.73621725048299	6.87530200201903	6.684336353553	7.01534290348927	7.01906217717005	6.83687741513164	7.4402340152948	6.74057181842754	6.91741567781047	6.47079239988994	6.79603602309604	7.42503692393901	6.97597169049339	7.17780622566199	7.66361356675842	7.82082503579134	7.76691457567832	8.26075410244555	7.84059617764677	7.71732666425272	8.06198162873352	7.90397828912507	8.88457371487139	7.07674397487656	7.76358638962683	8.39849700823958	7.66318015105106	7.65738308137583	7.56068198755614	7.85056311563769	7.49653509107546	7.49514177652611	7.30918081706132	8.05504464527833	10.3685831098755	7.77027503459434	6.96496659616433	7.75800458225984	6.81774194028197	7.10697779230868	7.09233886586862	7.15289836778065	7.37820574999839	6.94470658195184	6.89165685450166	7.79990126703137	8.28666355664251	7.05695084064264
FGFR1	5.2772580139384	5.16859796715281	5.11015629727452	4.96830104107219	5.40596691621802	5.29774206706655	5.055944970637	4.7337817966531	4.94764598855751	4.58029138219963	7.61270892144773	7.4173228837898	7.2165916960231	5.29180046934541	5.28322765094134	5.43560582664649	5.69347099428642	5.80490570868749	6.62110016362182	5.59592583633518	5.0602311917277	6.27168041637471	5.903297112338	6.05107057532765	5.94829319845474	4.91395945230069	5.74426630957531	4.66689005074315	4.81198786573044	4.59171347052903	4.95934541053022	4.92248815399075	4.80180379926827	5.99157011336702	6.04066390218199	6.05037593072099	5.87719586162669	6.22496831883946	6.43341407316642	5.47702898930207	6.09935914621129	5.99323146659653	6.52011471034522	6.39942854132931	6.09824077355718	6.3480396280223	5.77054535119515	6.38715540644507	5.76138678201801
H3F3A	12.1240169600867	12.2088435089661	12.158787747922	12.2823513067653	12.0930848516999	12.1462585646561	12.090238716863	12.700314221203	12.3237384839202	11.7652592192898	11.3680405677587	11.5429255251728	11.8699990210948	11.765849866012	12.1996690087559	12.0560043451058	12.1724019485312	12.0686515602933	12.1622645374536	12.2566571571483	12.2965166169119	12.6640053064218	12.6321283664803	12.6375284944873	11.8577204990406	12.2183081577079	13.366210230383	12.4686618044013	12.6400620159868	12.2005172139466	12.2625415363177	12.6352332097989	12.1509810230718	12.4241786061682	12.5431451724088	13.4180587852442	12.7621060747393	12.2956112829363	12.6799536172346	12.2489298297485	12.4668374529483	12.6630124289883	12.2759940886715	12.1225674720371	12.4295703803091	11.9864231696205	13.336777298072	13.2876520729183	12.1858834494735
HEY1	5.32012820542848	5.28029175760858	5.36915531954486	5.26350525188096	5.33946492326926	5.20725562025092	5.27467072672724	5.23016823550703	5.76897719572036	6.08641743261816	5.73153685332746	6.28157044345488	6.39210227180747	5.74808677801887	5.47054360150146	6.03206340432002	5.89695618169498	5.76729279638658	5.94348311347385	5.9211861845892	6.04693428412092	5.850655387123	6.19890596240157	6.22869196727541	5.62099925203334	6.30146682910411	5.81400855885124	6.4477611552027	6.41192583209693	6.73238821552883	6.36010637828777	6.64380419439644	5.60057886280614	5.39718471326357	5.65115367138338	5.67304450435034	5.81415987501884	5.45664523015419	6.35715485298063	5.83608813752952	5.38928058088968	5.5858746121855	5.36832750153067	5.86909158788801	5.82793527069269	5.19773138406606	5.74337679983637	5.85984564664029	5.39103908020947
HEY2	5.06160635918177	5.02392890215002	5.14896706603837	4.88525387582153	5.25251003987807	5.06374314043424	4.93697503510402	6.60924077117769	3.46801849627319	4.93306795440726	4.17872878723982	4.40765065102786	5.11011870241155	5.05680416072091	5.4899457554815	6.15824096745038	6.19552991264932	6.3618545781726	6.17063232439361	5.81340472958971	6.75565658893783	6.5243123424143	6.4357020891643	6.68758654181326	6.08660868794556	6.22397421969834	7.37198952707834	6.69921072787073	6.7497883799623	6.54587027929486	6.27940909629968	6.69476321588217	5.81724273966103	6.65435848338584	6.17207634552703	7.67404140910243	6.65807828163601	5.86472423903223	6.64963103477461	5.34325626161004	6.03322936487713	6.13848121245109	5.83741959800271	5.92907582927391	5.95663447365822	5.79516057376907	6.89419386951864	6.86784254307292	6.90973351652414
HGF	5.40472372474467	5.14735328032531	5.16264755553564	4.51572783433827	5.73051125385672	5.48422085003309	5.32310659469197	6.10418245059568	6.23209645903482	4.33669024108876	6.6547364383681	5.50542086413833	5.51375079872993	4.65750541330585	5.18404870642837	3.50740273287766	2.5971563121771	3.43689674369994	3.4471986227748	4.33924093995843	5.57476650482855	3.24486255185662	3.78967504796151	4.37204590561867	2.64919979200771	5.78875512809909	2.44123435607945	2.40248949743333	2.46103793386005	2.10939918618769	4.21585609600307	2.09920362030101	4.3530853004518	2.88256528423228	2.6502121598686	4.31849722301445	2.0877332601558	2.14416105950056	2.07446110767523	1.87046532823162	1.9999522554192	1.78464944929257	2.51452697510042	1.73147343140618	2.26036978509995	1.87385614022134	2.66949849379719	1.8139588030442	4.38282889105259
HIF1A	7.56759927136213	7.62493292428075	7.54469753633966	7.54924410554258	7.56183356451027	7.45814928186446	7.59020888786705	8.29954717879555	7.77284406944409	7.42271349354372	7.16961330546014	7.65230010842496	8.01956853647381	7.54844219244456	7.60767420184513	8.13972610517916	8.03186205573749	7.71706530717429	7.77759393512536	7.57835910832945	7.82610474575374	7.97754224203446	8.06194296902364	7.88120293604727	7.71354987479885	7.47593304138633	8.36248967484921	7.86034969464246	7.79995251071406	7.70517810116431	7.54210530602334	7.84210572115496	7.98649406251933	8.02206863316076	8.29360270798035	8.28743342729908	8.23670615976647	8.10219538387649	8.15723967300564	8.33868403780479	8.04605158167411	8.0462545804468	8.0620933765957	8.14513812668804	8.30632792592473	7.96307304516666	8.19587188242582	8.00004811476626	8.41540032413197
HIST1H3A	8.90051445119066	9.01177839225447	8.93283863705276	9.0535166646379	8.82306279181914	8.84492765262159	8.92388820556006	9.32224792076098	8.84426278043707	8.53191536795442	8.16912522897022	8.25463884630097	8.31682591526859	8.58048754603775	8.91384200482963	8.66989506455456	8.85577291980081	8.70337573367294	8.97434170314474	8.92539337347983	9.01587905265436	9.2880009114373	9.14769874083423	9.33612947283846	8.45991019442697	8.85048023279774	10.0357907620496	9.18297543624489	9.26391891899716	8.96166737189732	8.93841541663188	9.24696279159237	8.82209286630166	8.99539719731209	9.28207353965625	10.1212507401074	9.37056456066352	9.04807598760205	9.2358445386842	8.93901669161101	9.28374795549496	9.36950357121712	9.05395151584768	8.85548928877346	9.06450762189822	8.86439659497395	9.96121702316167	9.83989301003611	9.2166637943338
IDH2	8.07822851538353	8.04779420049702	8.07391319407679	7.79959175367902	8.10504425268547	8.052623844036	7.90374093478423	9.16455158534903	7.20716230599807	7.01969081558901	6.36228324665154	6.67611136785549	7.34125258713889	7.19662108669155	8.11791910330303	7.71935264296603	7.95185731628337	8.28370310249218	7.75841455738631	7.93765827508793	8.43149743502673	8.02823917473317	8.34140817603742	8.40088984419287	7.29168068554839	7.86782264131902	8.96478377302171	8.38053224117093	8.55888775788679	7.88101982372363	8.25480139557879	8.37593434142665	7.40327057600249	7.59532078653778	6.52998455032463	7.87970340285134	8.16756950192256	7.74062311653178	8.39027769262486	7.24329304212146	8.00489202997675	8.0260701611213	7.72145549541635	7.6013212513023	7.82915625738935	7.63801432349247	8.48499046627902	8.40724933073283	7.35685591315612
KIAA1549	6.95735591853381	6.96986467746816	7.00056135761687	6.80736738067905	7.07410866487912	6.97957576450432	6.94022277222514	6.87383720080637	7.69373839851253	6.46544027430513	5.84384171082744	6.20610406562945	6.48955581370016	6.63773796887982	6.69553069093104	6.19280120055794	6.43933572140924	6.37610549932924	5.77818541757858	5.97955833078553	6.70094508074317	5.82663724017564	5.91448014440438	6.1638575295661	5.51970414304282	6.10252115832023	4.98692705942486	5.86824811094754	5.89800619581769	5.87573137941363	5.86938577849058	5.91469486549549	6.99053467867701	5.47398559067476	5.67839658997292	5.38394651644662	5.50386137476295	6.7789545864475	5.83576849889074	6.06100039126856	6.93754384084394	6.84941961716529	6.38376738788392	6.23085862201756	6.7551448507976	6.13131991665056	4.41157747651984	5.59909425220109	5.61608173746863
KRAS	10.2409533128625	10.2772034213119	10.2789962332006	10.1401354180799	10.3335329428183	10.2786936774315	10.2284026719633	10.2887849131103	10.4787882773578	9.38142464592122	10.1483760428493	10.3026688245207	10.0831327129479	10.0576743076705	10.2272723022563	9.63584364835435	9.60200342348013	9.49091137564283	9.80705048705492	9.57679569271825	10.0414107743408	9.739602634097	9.94366677624854	9.94326710933754	9.84196863528536	9.66668507133224	9.44482567159456	9.38399774696611	9.4599540869127	9.27025118885783	9.62512326758974	9.39216532253306	10.2963495337438	9.03828078619422	8.99168060140171	9.10857042641775	10.1867687350424	9.70428845123503	10.3351224590307	10.4084709921264	10.1058178099216	10.0979906178468	10.097175397696	10.2452001190184	10.1151633802354	10.1484637677914	9.60441243188546	9.84226027794984	9.67739329344514
LATS1	6.62720271645818	6.76904072134828	6.68866315483198	6.82329060203683	6.64898928214308	6.72365033918757	6.73747902338186	7.15550605186005	7.74213802745773	6.78637741142358	6.42902954857202	6.60966820799986	6.95662908753958	6.55569364312587	6.76784541342353	6.82285022768122	6.86492271272251	6.62472356177716	6.83167938537657	6.85042059145174	6.79377365676815	7.19633505985966	6.82467727642544	7.00141235037366	6.62276785115626	6.84257344986053	7.39188438261261	6.83782534078452	7.02940427215277	6.83125397329097	7.04236339782646	7.08527140438532	7.0297678373744	6.99694373298007	7.16834951635536	6.69777970737667	6.82089868927769	6.52884645677335	6.81507419309686	6.51985614858749	6.6020504353481	6.71120630054559	6.56338995060156	6.55311247217448	6.83806432260449	6.36193445460217	7.14855751273649	7.0708898438386	6.396369869566
LATS2	5.90948043915237	5.91784671156864	5.82332179832843	6.06425572265574	5.89125509842736	5.83260449106515	5.78765629799222	6.51740288922171	5.10908587238923	7.25032344555881	9.5544150768324	9.8422518965397	9.84721878692538	5.95194238463629	5.84073235762185	5.97840878131671	6.59878328843888	6.22255512053112	6.34320388883416	6.23704868941331	6.52975643951495	6.94471140594351	6.55810202018309	6.40088517364117	6.07758390332317	5.77148852229855	7.45621365139781	6.53981727609309	6.49822481129962	6.25459185655644	5.90669400688496	6.59695444885628	6.33929107175645	6.71792182745238	6.71254148592241	7.63966321902221	7.33019284514793	7.55271285204653	7.68346272837948	10.0273835912226	7.59799710063963	7.87791732205001	6.71497593738185	6.63762288476635	7.78593216147391	6.58939846163186	7.55872013099627	7.46361823034947	5.9460581088801
MET	5.25820740433042	6.88948184728486	7.20347299045143	8.01807741501646	5.50416522298715	6.13164417833475	6.76734974692285	7.65645062102301	2.24022173138514	9.85947393518851	6.96824343735414	3.49270787359889	3.92505439620625	8.40695552400762	6.86835288904211	3.21182194484276	3.14844505045241	3.50087084288925	3.64575854109339	5.1444477574855	3.06705382210042	6.51066656629241	7.18617301427672	3.96784826204478	7.57652355019024	3.83757184568657	5.65349872421588	3.11636920646794	3.41385643093966	3.41934246466405	3.07271679454908	3.76752529262505	4.07337536096569	4.56655094422168	4.67054075060137	3.57534359399596	5.17788022204085	3.53456806844498	4.97602603743467	3.87221748598433	3.89343641729251	4.16961181071085	4.11575234343068	4.25521516761272	4.64057104209174	4.92980104221117	5.69147329462105	5.82192615093496	4.06234001788493
MMP9	4.48382391454796	4.51915709351524	4.47780062985258	4.5069516270737	4.5084963506324	4.49344864125502	4.63167481823477	4.96252385221217	4.89327287117252	4.61927700010542	4.38761225729476	4.59005918677517	4.81894853391126	4.81107319319509	4.46284547709214	4.01322512945549	4.90996203698734	4.80798964983855	4.7124748562664	4.34491584909655	4.67828400463072	5.1000204512916	5.02515685941929	5.28455712072696	4.99722311502532	4.75533323959884	5.09842985215496	5.33779551502002	5.21200552970927	5.45728748902327	5.13642317377595	5.30657830539704	5.00301811700773	4.34003546147519	4.09478954796463	4.81898944881437	5.41241572177572	5.09693652230046	5.8717643692001	4.58670089776656	5.23890798379255	5.37669055368837	5.1355772848172	4.95478355511856	4.84047096922344	4.92441110540724	5.68667209281241	5.67205636993285	4.82992828317758
NCOA3	4.98278482447108	5.25892449938265	4.99146432228675	5.54175650990455	4.85540684000817	4.83435984329584	4.9753503819181	5.91113457486691	4.7929496553871	3.61166707764213	3.51391354316905	3.55386146711746	3.78390601319607	4.39904281213709	4.82877227938443	4.20909550510273	3.96871354307675	4.52683156102116	4.04812942420947	4.30580486792322	4.83912598612264	4.51127859616699	4.83728457806203	4.45358558276074	4.42017517740831	3.75136797096395	5.11173200368854	4.40490721502139	4.32507464904301	3.99483603955352	3.74393569940382	4.32705016683361	4.56589029834966	4.24165014469098	3.71794190760136	4.29566480653983	5.40269843944565	5.22392152021714	5.37021071105443	5.61507992717099	5.7214764329356	5.46645238952559	5.2063483571445	4.996489539418	5.53507273004876	4.69892003457271	5.69844331672446	5.41998114661779	4.92355092871858
NDRG1	11.3870584998967	11.5457822677254	11.4302709072987	11.4154920909577	11.2949414723018	11.1359213050618	11.2796607277113	12.4726442181981	9.15122773212838	9.67838407221059	8.91395878635342	9.11672029619635	9.33501007125603	10.1939795590563	11.3916300926189	9.63660558356028	10.6410317641351	10.3050423783488	9.92363839137211	9.99316395347023	10.8495301891555	10.9054908547041	11.2614061045125	10.4597375333408	10.942732228492	10.2181595431933	14.1024000872752	11.6381181755575	12.0445183123396	10.6326698470953	10.3001866350229	12.2060681014549	11.4658192329979	11.628897309889	10.1228668239866	9.4299104086225	12.7442677477674	11.7320495281647	12.1696720287914	11.1279099386076	12.1715757280102	12.7300691287788	11.4445340572929	11.1886965837168	11.5956451330964	11.61991099006	13.3099008838486	13.0632259822128	9.57256462828308
NF1	9.17363496259808	9.25772679814761	9.21807165358937	9.24315155069466	9.17683055462489	9.17667230221406	9.28908003172305	9.33542540305087	9.08771728056803	9.37902011398701	9.18300700989303	9.36403503972762	9.58911211815384	9.28003237993778	9.32836546825287	9.22199324365666	9.27415913969937	9.27149396685231	9.29639693177803	9.23651387527842	9.43507836430249	9.54520403657789	9.57395831386592	9.26464053914075	9.04780651365565	8.99793738109384	9.74775556659698	9.12156268261387	9.248588746741	9.08457092157295	9.27776742564695	9.43918272209759	9.51343424383325	9.17233475535651	9.10937326267763	8.84852231316767	9.56078070499131	9.32585572713725	9.6988361779437	9.34650520528518	9.4211856182473	9.45084564647452	9.39264785774908	9.34299617314024	9.63223881723776	9.11186969419422	9.57670422936238	9.61446836529332	9.03218449229205
NOTCH1	3.56097432045091	3.53453357117052	3.49886328223115	3.50702045660102	3.51496221172799	3.60212929953823	3.58783559789529	3.31250413348109	3.4830785315828	3.60670045906025	3.34313133602356	3.76182235267207	4.46954623029991	3.66730396781213	3.67554783058483	4.19658876129142	4.08969449901222	3.99091780137196	3.42799298681949	3.79950599248539	3.86355333118732	4.50830213082807	4.34778950158483	4.3111133758938	4.13393258263003	3.84050256794345	5.29224428987922	3.48669203772207	3.99096648246877	3.5821830311233	4.01784625390577	4.23928011949133	4.1366113288419	3.89705588789941	4.71270176042	4.38251314809462	4.65831873679984	4.14745871007361	4.62404925329005	4.17477677018692	4.00957513555436	4.30076806702457	4.2309876574795	4.18125981978394	4.16012408943724	3.9094791326857	5.03431584945767	4.85534396192267	3.64168313747907
NOTCH2	7.36264366435202	7.44251889782285	7.39268985941124	7.45216065774239	7.284597042036	7.33807950651782	7.29439791622579	7.99668971210731	8.3172439801196	7.61831202561456	8.43130872083898	7.51280096498896	8.39721751678271	7.31364418492972	7.45634824859753	8.12784356794479	8.32411887194317	8.17252851500656	8.14182240494311	8.2623786086311	8.22722317761966	8.80357622504891	8.9213604560458	7.92130965985642	7.75921271097337	7.62754229290242	8.54852040226744	7.69757110477744	7.63140046539303	7.8377857059912	7.77457950187372	7.88508020507299	7.99842355277069	8.66589018404505	8.36633337613781	9.36855267273111	8.07749848346582	8.262242727281	8.65850069666499	8.42187452239581	8.2077249899017	8.25935215815455	8.36440813964553	8.16367564041418	8.54281228529955	8.11090106557901	8.22683574057252	8.46696752033478	7.85590203307835
NTRK2	9.2665462289635	9.32992856810154	9.27021777800956	9.23375452086216	9.29880318635822	9.20026853844094	9.36485763445162	9.96319229298509	7.75553496706244	8.34362329649982	8.46813578659678	8.21354248834314	8.89079098174448	8.70629954335125	9.18309425463971	8.51903348137958	8.67950581743319	8.85491886705316	8.90666363617209	8.60271951311118	8.94530906687187	8.70160792783642	8.93966889750979	8.76392864441766	8.363635830307	8.1811912757704	8.45530689245513	8.26553729721256	8.40897875362192	8.04884704154556	8.501510866237	8.46786377376757	9.06873404067884	7.57686458941746	7.48430139894518	8.82310062505971	8.60367084601055	8.81489347128075	8.94163414500082	8.80024273051978	9.00731000942506	8.56489304969109	8.99556688111232	8.99312742052614	8.97005187238786	8.83454098484614	8.56441008698518	8.41348619093592	8.234094913931
PTPN11	8.22392132084405	8.26383895247472	8.23148627509443	8.21416532596511	8.20473298957267	8.16445630666396	8.31906345913412	8.56808285377278	8.0027181446383	8.09750691459129	8.11251877287284	8.05518440871951	8.40349408395527	8.22177368239833	8.33009055336772	8.08763206856699	8.20309185081754	8.27419871340526	8.34740960931192	8.15689072541726	8.37798762840225	8.63707854015647	8.55851181758209	8.63346462079196	8.41537228441389	8.49932629839974	9.39117381685414	8.84138810406933	8.80020664909105	8.62730038365653	8.70578928448356	8.95814852362306	8.79364379880483	8.53647651385435	8.22776647772396	8.59279388250978	8.8349013807	8.25547638736544	8.64972101771149	8.04867392852086	8.25775846512348	8.457713618096	8.28667130961539	8.34261000605473	8.44146213507016	8.1565260306355	8.90735881880697	8.92000322566075	8.36248270780769
[truncated: 55 more columns]
