# Supplementary material for: A comparison of anatomic and cellular transcriptome structures across 40 human brain diseases
Source: PLoS Biol. 2023 Apr 20;21(4):e3002058. doi: 10.1371/journal.pbio.3002058 (PMC10118126; doi:10.1371/journal.pbio.3002058)
Supplement: S1 Data — (ZIP) [file pbio.3002058.s009.zip › Input/HBA_disease_region_matrices/huntington_disease.csv]

	FL	PL	TL	OL	SIG	LIG	CgGp	CgGr	DG	CA1	CA2	CA3	CA4	S	PHG	ATZ	BLA	BMA	CeA	COMA	LA	SptN	SI	BST	DB	OlfT	GP	BCd	HCd	TCd	Acb	Pu	Cl	Hl	Hm	Pa	Sb	DTA	ILc	LGd	DTLd	DTLv	DTM	DTP	MG	ILr	R	ZI	AHA
AIFM1	8.86399412428568	8.93048159415737	8.83958271749968	8.86934388266622	8.89897271289816	8.79935100927948	8.74757801037453	9.18614212074638	8.6692734198636	8.58520509577331	8.65306613826521	8.52553171674409	8.47632861465515	8.64303044028256	8.74939113393715	8.17711694665158	8.19259266064442	8.28381699576611	8.32306330297279	8.12969088836777	8.63089376354224	8.42558267981957	8.75126448202339	8.70818048173194	8.61428653100373	8.43241374606992	9.21273969027578	8.78026195406239	8.75626898243103	8.44721740259922	8.43672676524867	8.75433672494923	8.77557682199529	8.30553014129342	7.90424632932241	8.16150959203921	9.48798165408002	8.74430741798953	9.13668930815047	9.35776195745779	9.18487565799299	9.39198150763642	8.85718692164665	8.88802648721517	9.24257829457197	8.83288305941318	9.33229509919454	9.32465134433854	8.10802141085361
CNR1	6.1847337599397	5.89393220376772	6.20850149340689	5.69254575396794	6.4138319234724	6.33591366902147	6.27038408648039	6.43020343698614	5.50658663609796	7.45617419813673	8.23870337147001	7.76208914277609	7.84802387766044	6.89827064588725	6.45065244162555	7.79941522947745	7.33140762078482	7.93263089837208	7.09204089439466	7.25586321906641	6.81578441843185	5.72236740822526	6.32864317010706	5.78345598479727	7.83500206159774	6.97568239597056	3.70947017282542	7.70013177707452	7.38377693533411	7.43336165261278	6.15980394101874	7.87114782724757	5.65058957600553	4.33567421976965	6.04192546151951	4.04648374548836	6.22100576586883	4.25988402867984	2.1936704481973	2.36230668012825	1.6112537302839	1.95884498863492	2.78442905510566	2.34965654961253	2.90483356839287	2.47702649252791	2.57131309329691	4.60529925818837	7.26988443360992
DIABLO	5.13881162601508	5.14520246874673	5.01384354680996	4.94857375616872	5.05881815484785	4.90400680608207	4.89017761280044	5.25517639048022	4.64623261404343	4.55208164534182	4.42557648892453	4.24142553889918	4.73144217775302	4.74193862188207	4.89084475237478	4.29424965008472	4.32860935370332	4.43911767029328	4.66324876561377	4.82666133528874	4.8277775262076	4.65444862594104	5.40461919886309	4.61736356384395	5.06865988608788	4.760720046436	5.34367972182412	4.74110187095047	4.8865829213228	4.14648653812395	4.55069797580666	4.64045880242624	4.69856731894381	4.34759912343452	4.4495655664868	4.66734696426226	5.63331084687885	4.90422974417083	5.58046327168282	5.24517238750852	5.21454349295238	5.2808634346618	4.94639502629001	4.98796171006781	5.54627594374797	5.01656436257035	5.66511158838114	5.81848722173558	5.07182964060494
FAAH	6.5923948245256	6.54420421876957	6.59057258822939	6.54463209242144	6.60352640106097	6.62868396460534	6.39948467162071	6.49548803281337	7.76533839946747	6.9296373618171	6.84982946549251	6.77384194740069	6.75963866757517	6.79297039788918	6.67412851483394	6.76258837093688	6.88393975344004	6.60962609073732	6.9060559748534	6.85873279191867	6.82606857543473	6.8263729785427	7.7751184965675	7.25715890194901	6.82529086374969	7.00513607908661	7.46189881450241	6.66093580202732	6.85615726560717	6.67677503748467	7.02106373330954	6.997963206674	6.92922818961773	6.91207040599101	6.03165348898863	6.34568670060421	7.59473030673978	6.33778056790724	6.88880861122286	6.96874142218666	6.73946621090002	7.12215690203303	6.83212472021516	6.91233660507553	6.938344767166	6.8700659189019	8.15340568735744	8.01957664136461	6.49455892086063
GDNF	1.58866488883405	1.61605386908675	1.6411315085251	1.55874497506739	1.7232607848104	1.62065920482496	1.77064002319323	1.12795863033915	1.49706297646095	1.62847529820606	2.49494085295943	2.46915431124748	2.71415654665451	1.80193328290808	1.51657602402655	1.62864458588184	1.77986998293582	1.76952789871406	2.17853725733887	2.03404443520703	1.86319468541483	1.68266417075841	3.23954697128134	3.21247369236204	1.86962919419277	2.39289909525971	2.9781983554097	2.12198839342615	2.4763477622064	1.85474026595596	2.85594856169235	2.45317299355715	1.73137453287167	1.30612323306857	1.82438497450817	1.46925956306804	1.94389903169487	4.92363231931822	3.3297176921396	1.8760946120182	4.93920124748858	5.39217556966111	4.7471290529155	3.63404443886879	4.6724849477511	4.32605984546865	2.53420492457918	2.32331455058786	1.37971937736907
HTT	9.61906832979163	9.70431174132259	9.70355614847118	9.74270364251819	9.72127393677241	9.64238752402661	9.57417123984463	10.080372241733	10.1009721611133	9.80499666954313	9.3986438320745	9.63457473304659	9.54168898638172	9.24998313015105	9.60416412149238	8.94026893168686	9.39483181644201	9.3092633600056	9.03660531847145	9.02294307234669	9.75669647758849	8.86450870529775	8.8064007933886	9.40472851978135	8.72674405424214	9.26208634600532	8.73724554598217	9.3434483875898	9.22772416643711	9.28436082544486	8.92743199737887	9.43616779531351	9.45613612410616	8.44207154872231	8.27814680890203	7.56248529383406	8.88307359181569	9.1401073152585	9.13188123553575	9.76220973739361	9.46007391778943	9.39418819093411	9.26205700232692	9.15545924073004	9.2344604413022	9.08960926909291	8.8121175429948	9.03396085438379	7.87441802781878
IP6K2	8.43310641568807	8.62996041597401	8.48739009532109	8.7541402849466	8.35254991036572	8.43516698553862	8.46572547194279	9.10235614142919	7.90748378641208	7.53164434464298	7.26025119845471	7.42330358781085	7.93946379460657	8.0533057828633	8.38525737709849	8.21533552446923	8.39428973918085	8.3029830892294	8.39374658982343	8.36257579910234	8.48871807151577	8.64942125553873	8.7329299227833	8.96718928518146	8.94834055573084	8.38908481445458	9.57229064822228	8.59746129980246	8.61781577394976	8.13014436781156	8.17750322601878	8.62117512835479	8.46387846170428	8.77807776988128	8.57369473523496	8.55883739450345	9.51561015912732	8.52902944597018	9.23860624314423	9.03850822185286	8.89005639021179	9.13326610382572	8.5676835102953	8.58973751171654	8.76306221346731	8.58996463424627	9.66497204712933	9.77287820063605	8.7477052058426
MAOA	7.58106342811335	7.55141721373337	7.65188506107778	7.52091054170425	7.71509713640158	7.73138453307741	7.63010525463133	8.25902955953109	7.41518760590406	8.70381594673903	8.39759416118321	7.87600608856222	7.85791384003195	7.98646727719288	7.89375288157786	8.85365924824049	8.32501691506378	8.51474655204176	8.69716429690049	8.68736155015877	8.38569915056645	8.50754937534294	8.7418491229663	8.73624312123428	7.60909885512907	7.92985347841678	8.97001193519561	7.63061759299466	7.74797136109582	7.83004425583062	8.01626711440681	7.90550165564593	7.63533342287583	8.85495282964873	9.39879542759872	7.97030736594158	8.56785355646038	8.44090845451741	8.61746768415929	8.11747553159938	8.65933538675559	8.43045536170231	8.45104832719451	8.63030796811334	8.57565569340345	8.25826986651369	7.69521025110429	8.32202604536312	8.80259732967829
MAOB	6.44196832694592	6.26707612387033	6.40210569966431	6.03274266378124	6.56657213588361	6.49169134498893	6.48831839511461	6.87392205548413	8.12872289598304	6.87064443452981	6.64124728179343	6.15081235666082	6.70295676312708	7.04987601426098	6.6983698146819	7.40862790059736	7.06279981741378	7.20682272332947	7.40421778200048	7.37715712592388	7.08141770705447	6.73580204712508	7.70993670398739	7.6530037668596	7.64454540913054	7.43257954217909	7.41359767634971	7.14679718869663	7.11344745594168	7.2265478286221	7.81323473887461	6.90483230382272	6.37725302160938	7.87706732412665	8.4228760440541	9.68779883959454	8.17993187741102	7.05537318208434	7.63629476807299	6.50641994889322	6.81280788496807	6.87234915088903	7.36032412392883	7.78629286112037	7.44588437775773	7.4493114363541	6.91472703070701	7.60784802732683	8.27029904438765
OGG1	5.12622575834257	5.12608518507989	5.25507518220212	4.99010423339664	5.23607913155869	5.14459739881437	4.93679693492877	5.14393303200214	5.44405969214208	4.5610104957861	3.89455602650323	4.26242460682902	4.49853888174135	4.52852772083077	5.21550014920122	3.96876543878694	3.96884338345152	4.17117967750101	4.04846862626819	4.27528021412652	4.80545806558934	4.3890967124543	4.72382598697102	4.15800901399986	3.6778055941787	3.84888322005394	4.57194129078574	5.16268790736512	4.98665597672964	4.48495863650166	4.46259268007474	4.93003136677722	4.54571683999557	3.76257543184006	2.86435056384457	3.66775496848641	4.57271410021229	3.94705259370311	4.37194907925749	4.24067919082341	4.29086317093518	4.32428187184503	4.24862295886975	4.44991411439253	4.03073126324198	4.4276433959439	4.51741750285663	4.65646294899649	3.09409091481503
RCAN1	7.82292682175274	7.94884698440684	7.92470474614647	8.10047623399602	7.79816492698993	7.77451219460001	7.92122987452256	8.01352794832519	8.79463834953516	8.46443920693845	8.4705266615002	8.60431676653416	8.55685923339166	8.16131645554463	8.04287712062237	8.58089302732837	8.5944547794032	8.68234367294893	8.87620923682299	8.66516158280134	8.67280167742299	8.77229192911038	8.64954173604598	8.6619495528547	8.85892609662501	8.47303699145059	9.04528180241227	8.73792205542181	8.82895002032878	8.83643006710344	8.67623974465503	9.05399777866863	8.28417533548247	9.89800692110043	9.68284637380699	7.9036301461146	8.81784772851211	8.38870666718682	8.88114422654581	8.1854663381497	8.7662340844421	8.81351920784923	8.4618948854144	8.65071697680014	8.95063613117115	8.38652762378767	9.15684170950171	9.18795456694746	8.58899314579604
SLC29A1	7.87694386794816	7.90987742166669	7.80286357362664	7.99324630510926	7.81797824936173	7.75288726767982	7.8958291783245	8.56630934383359	6.23912128697409	6.35736645200017	6.96904515730268	6.43183235681441	6.72763286644612	7.4489219653921	7.57994404670627	6.43307950887823	6.47081119787555	6.61802730029346	6.54088774758413	6.40024993219164	6.73849387808898	7.13724686664985	7.55107789469281	7.63436335779527	7.52165009412142	7.52004439592847	7.23249444964326	7.42234891789004	7.4185787127529	7.35306843468435	7.47341531307253	7.34330560033638	6.52590504803072	6.656453991831	6.71636058927048	6.21277869981706	8.13928515318771	7.38118984627788	7.79253054410133	8.74161540086967	7.66028393062432	7.8123111696019	7.6764708875238	7.5735635014231	7.88171443048603	7.4154744406508	7.67547436374498	7.53096471507767	7.2630728670111
SLC2A3	6.47250723731754	6.47007580721495	6.4404631027638	6.52476264835576	6.59609519932472	6.51193008796934	6.48356745051214	6.14305485887558	7.59050942534481	6.5752591296823	7.04026102075024	7.5069716942962	7.56102850815506	6.85281400778607	6.49896567982893	7.06571654663779	6.85209984825811	6.88377528550773	7.05836889844576	6.94678827530659	7.02485774213705	6.71140976520977	6.89907291683761	6.83192276275838	7.14562963274002	7.10262093781454	5.89626079839949	6.15351595592718	5.88520509028267	6.47943416791428	6.52052296722287	6.08255528065165	6.98504694316952	6.63755329712526	6.21827193842658	5.5750597049692	7.50475585179975	6.76603421115773	6.83058943296708	7.31335489395749	6.88491154698252	6.99437175666455	6.95658991732631	7.00075684291207	7.20464593936994	6.8941627490509	6.45275122659163	6.49947777030338	7.097831896192
[truncated: 55 more columns]
