# Supplementary material for: A comparison of anatomic and cellular transcriptome structures across 40 human brain diseases
Source: PLoS Biol. 2023 Apr 20;21(4):e3002058. doi: 10.1371/journal.pbio.3002058 (PMC10118126; doi:10.1371/journal.pbio.3002058)
Supplement: S1 Data — (ZIP) [file pbio.3002058.s009.zip › Input/HBA_disease_region_matrices/parkinsonian_disorders.csv]

	FL	PL	TL	OL	SIG	LIG	CgGp	CgGr	DG	CA1	CA2	CA3	CA4	S	PHG	ATZ	BLA	BMA	CeA	COMA	LA	SptN	SI	BST	DB	OlfT	GP	BCd	HCd	TCd	Acb	Pu	Cl	Hl	Hm	Pa	Sb	DTA	ILc	LGd	DTLd	DTLv	DTM	DTP	MG	ILr	R	ZI	AHA
ALDH1A1	8.30230172625754	8.49242862941055	8.24767408289949	8.4945425329823	8.35664829972247	8.18828239573183	8.35072161810002	10.0411943497369	7.05550235386515	7.97940541872279	7.04257013648237	7.77067069613026	9.02302161092946	7.92926104894345	8.06951572139907	5.4713238778677	7.82832326188934	7.81718779407851	6.63537474997976	6.19360505686271	8.07784716753764	8.17083819726888	8.03864157923262	5.9431549121669	7.84303858522815	7.92217626820947	9.66693931861733	9.15322399919644	8.66222190476511	9.00215193095194	6.06991873418493	9.36072491494518	10.56337261399	9.80417251968533	8.68835822082279	7.8557605903499	8.96485866319095	8.97318547158905	9.50765573785417	8.27029370354804	8.72095274897491	8.77248145543697	8.59169641847203	8.65960465311455	8.93611139287556	8.39121630677994	9.16388270739663	9.43092374381641	6.72387578567925
ALDH1A2	2.38390533592763	2.29452518162971	2.45058607577078	2.20328658245756	2.45518303778227	2.5859684630707	2.28728763831644	2.50037203994005	8.00447989026332	1.95249585369271	1.53943321921769	1.54854064600045	2.11565464636274	2.28695464937137	3.12544148275021	2.28593176955049	1.91461756261457	1.7341412036002	1.47884187427657	1.7637492451991	1.71329018165669	1.45920156162228	2.34831969452559	1.37988196548135	2.06197240107551	2.4912360347364	1.71414022291426	1.80994657889011	1.92728879339193	1.72036094564831	1.83830315140776	1.81399339261242	2.01510951905913	1.47366484673887	1.49242708553402	1.47825772164131	3.1006944017646	1.48473609075947	1.42545399429783	1.63503670594158	1.43547321471834	1.40243772913309	1.53099005987926	1.8175269785948	1.5520750444457	1.93662714071143	1.70915857417219	1.73012539273329	1.70854099340183
ATP13A2	8.68922507632563	8.65076485158101	8.5952031518843	8.47684815616388	8.65655505075962	8.60799987328696	8.56728403688706	8.65725112462013	8.05263267392225	8.14474106642156	8.76340077305544	8.65802734038595	8.52303742735142	8.61207836898438	8.51860732234555	7.66622877868457	7.97322690706444	7.98610729580718	8.20452134477118	8.28534911714714	8.23603992270069	8.06955034634335	8.61461154949518	8.45994232285311	9.18499843132466	7.99475258506392	7.90298149986781	7.77439939423035	7.74052152070436	7.66285584397322	7.94592186968023	7.63764795322461	8.16190787510969	7.73659462459866	7.54012940400549	6.76376040682852	8.9338526682227	8.7058369268105	9.23482121599702	9.5481658282153	9.24086721546909	9.26838623040556	9.04789557447199	9.20677026137888	9.0592709779776	9.13557074339517	8.53946074742465	8.55988987910743	8.02118161549664
ATP1A3	9.70121966059918	9.88166237326877	9.61380032423734	9.83935557458687	9.66772983094075	9.57328872032985	9.60684494598712	9.41218802827276	10.239678633039	9.39999900741391	10.2002355356754	9.98715623025286	9.88485200187837	9.35439894192611	9.32493916964918	8.7045802855761	9.20172546206288	8.92030869295179	8.6817760160276	8.86551754498838	9.1881543582718	8.87895524790805	9.06764772531607	8.8767387919599	8.92157942869226	8.79065856678181	8.96930585227577	8.97326816786869	9.09513043274935	8.66476153318657	8.88004061542251	9.08579049179336	9.15901817558507	8.73627940061742	8.35462389670747	7.33679780813461	9.84143173480572	9.3559062289937	9.64146617625646	10.2077603041978	9.5241460872818	9.85778021517797	9.45446604651305	9.3493672180543	9.80949265370836	9.14957064819959	9.12470130909693	9.01302569874551	8.16157658744347
DCTN1	13.3726768572756	13.3841556061447	13.3769023214258	13.3793854822924	13.3765752950573	13.3653319730632	13.4019001126525	13.5393773261027	13.7680437253316	12.955273610447	13.2830313461969	13.3600403870294	13.269813190652	13.1151920975947	13.343006414347	12.5567047526947	13.0840986914988	12.8164621758399	12.6198182271962	12.658820786292	13.0742121550575	12.5066589164604	12.8772905336975	12.8920975414692	12.596689380889	12.553987278752	13.3903648237361	13.167953546757	13.2916205070759	13.015465423156	12.9185162421016	13.3123364891092	13.3405077273425	12.4453182813983	12.1417992087456	11.8382630709017	13.3824232980822	13.2152180585026	13.3443320040097	13.7062404537429	13.5354722813338	13.652523374012	13.2591882176853	13.2133655889868	13.401956758686	13.2532792209981	13.2526539009987	13.3183365125248	11.8362874050889
DDC	1.40844066350528	1.54847664732783	1.49855757433588	1.46332531282186	1.53091009839027	1.43976923653736	1.46750824338201	1.67899733720596	3.83497889595653	2.0037147180036	1.6899475260984	1.75118773825791	2.02505022895706	2.18986477222854	1.55052007627365	1.71634630771964	1.9747524087662	1.75587305210744	2.65699660890039	2.20444543701324	1.84748873261446	2.38317723096703	2.56902211325842	2.21893974119196	2.72288778681128	3.64166914436848	1.62333303145079	3.69152282301046	4.27048168343974	3.16086695337755	4.57348420820134	3.66918880290504	1.97280216148934	2.0906836844868	1.78828739759153	2.42559663548336	1.79428317926932	1.88662923409966	1.63609657566827	1.85973551758904	1.61336765323554	1.67764526489276	2.0557227475941	2.16949715457497	1.7578536688469	2.42080850739005	1.69572769903199	2.07918512155813	6.48801290184508
DRD2	5.81282830008474	5.96624318156423	6.10587658102336	6.01399591500878	5.89438613501289	6.00617256329949	6.106434253498	5.59313333203685	7.01852421637145	6.67150376689022	6.33671103742542	6.88716820383437	7.15402294279625	6.45812239103537	6.31716154828271	7.20812864419385	8.25779518871935	6.82615709538216	7.58487445620795	6.84299770501217	6.76221406039387	7.75907530839372	8.74859784205312	8.71839716405777	7.70348120277697	8.40385427065209	7.48324419676893	10.3683637549904	10.2975897040748	10.0141149080263	9.75522777780653	10.648376851589	7.567700283382	6.16025680465019	5.56776247799043	6.9129093054996	7.2578253061353	7.98970976089841	9.14499417704199	8.60336750921728	8.21998236143752	8.29988023024545	8.41058525762122	8.11965481598783	8.12878362945387	8.62082241012148	7.10559085846899	7.21091861420674	7.14284767965604
GBA	7.54912986243441	7.43032858014036	7.52556361418206	7.24287089101256	7.6512375446976	7.50907044067715	7.404967580793	7.68735553882816	7.21164371662967	7.33952532469529	7.4077533556053	7.27909560485567	7.05479361864912	7.25859811327447	7.50882150150026	6.73288411416759	6.78635421867216	6.74279860328505	7.10024501515956	6.79742056395502	7.4057524311747	6.56322220762932	7.27338966241774	7.30599746127271	7.35937867501863	7.06175870120618	7.63549830427595	7.05427606222039	7.12748931715068	6.63972272332357	7.0304944794833	7.02297972913294	7.58958500858963	5.88137467869646	6.11304210215941	7.16229903254148	7.55444760054546	7.09800654737532	7.78741927327527	7.07833918716165	7.4371997446746	7.61176791961915	7.35449383671582	7.59467572809077	7.42334072764774	7.42795592222814	7.57782519603833	7.56969912585325	6.80359642799474
GDNF	1.58866488883405	1.61605386908675	1.6411315085251	1.55874497506739	1.7232607848104	1.62065920482496	1.77064002319323	1.12795863033915	1.49706297646095	1.62847529820606	2.49494085295943	2.46915431124748	2.71415654665451	1.80193328290808	1.51657602402655	1.62864458588184	1.77986998293582	1.76952789871406	2.17853725733887	2.03404443520703	1.86319468541483	1.68266417075841	3.23954697128134	3.21247369236204	1.86962919419277	2.39289909525971	2.9781983554097	2.12198839342615	2.4763477622064	1.85474026595596	2.85594856169235	2.45317299355715	1.73137453287167	1.30612323306857	1.82438497450817	1.46925956306804	1.94389903169487	4.92363231931822	3.3297176921396	1.8760946120182	4.93920124748858	5.39217556966111	4.7471290529155	3.63404443886879	4.6724849477511	4.32605984546865	2.53420492457918	2.32331455058786	1.37971937736907
GSR	7.65676620312293	7.70255687593429	7.71185731584734	7.7358688868167	7.6497302032323	7.69817301516043	7.74912114935638	7.67186125400428	8.6853806235834	8.3576180723913	8.55561211105968	8.53858211917836	8.47274742620747	8.1897382768435	7.85137527169343	7.79080128799396	8.2327742546946	8.0854005246308	8.28616759935996	8.05147078385021	8.1810229891783	8.00682520471873	8.12842445284637	8.11293655362296	7.86387392443668	7.82960992532769	8.00167866793385	7.84123637266673	7.74116479079518	7.82934906120982	7.80958559503984	7.98837558279781	8.06416947075948	7.64727766958644	7.33957175683552	7.86857730754692	8.44422336379398	8.69280961090615	8.3286080902514	9.20840120284686	8.94056095501311	9.02402606193209	8.75426415231624	8.71496206252881	8.94256600457016	8.61583257601956	8.05799957231224	8.19059705424422	7.45585067387166
HTRA2	8.08135873968563	8.12012909107845	8.03933147400253	8.01550592721326	8.10590667694162	7.98218223560981	7.95479968884554	8.37408719408102	7.57433187844165	7.86168912491742	7.65163240296349	7.54041737928272	7.94771982543763	7.83377199367899	7.9355086299493	7.35318342727619	7.41626510218827	7.36720580458024	7.34552274168528	7.21878252282005	7.6758723596698	7.53159253641174	8.13978524881271	7.45951043918053	7.70508853660269	7.32460294000427	8.02581971729715	7.34877574009658	7.4966942933746	6.9919919215149	7.24486881280939	7.38022862835572	7.92570692480442	7.01838658243008	7.40068406522486	7.43549877123262	8.415281594099	7.81895294282054	8.25025160775188	7.99465735508544	8.19625037795597	8.16585105285909	8.15335733871268	8.05313536914769	8.17970950062462	8.00418235901918	8.18977127374743	8.0089869847133	7.3073067932632
LRRK2	6.52804637682661	6.71779067345352	6.60032543443784	6.98240679388207	6.53106711559689	6.5740385730538	6.65038359697024	7.13251262931527	5.39244869282319	6.15073011805945	5.80456684851872	5.79869621178499	6.04457519791147	6.2481200062313	6.47812116737617	6.41107834015149	6.36105607375644	6.5627895044197	6.42030728515051	6.51119663762564	6.69539378405551	6.57276013002857	6.56249346744697	6.8426309172981	5.73437486681457	6.34087634466225	6.40336029285676	6.75745110399523	6.59344737063201	6.97418150848332	6.51444350689086	6.80163102712044	6.67890974585239	6.46292045381302	5.51399263308529	6.43698976472994	6.55075030144435	6.44744342988405	6.86091848693055	6.33898881700236	6.52569746302537	6.27620499203861	6.45811906320098	6.28542898741712	6.5683602481021	6.07681965975169	6.06705342058002	6.21601268287499	6.01494627892087
MAPT	11.6955011943811	11.9443959647829	12.0113439472073	11.6975731933095	12.1106897648205	11.6711692901216	11.906594590333	13.0382141796046	11.3950497186351	9.97316200893948	10.5401230871281	10.9203021930624	10.5523771407833	10.0455384566854	11.8378893957889	9.27792384700956	10.2644295428512	9.70389160883334	9.53488570122566	9.88775602120283	10.6012123868721	9.77856201879274	10.1107854264413	10.3286525739015	9.89254181313991	9.71649004611194	11.4921924523013	10.3421153342258	11.0253635803009	9.05572153673833	10.1696530129292	10.8678056325687	10.9813084357029	8.72356701971659	7.86321889586652	7.59320899005377	10.7443357426245	10.0170995311994	10.7468323400041	10.8334182336457	10.6996866990709	11.1070708686294	10.5606416320192	10.4877609103483	10.2306491587291	10.3103128139908	10.3327602654977	10.6913627881457	8.52389056607108
NGF	2.74223180833372	2.7350806970295	2.73964510339175	2.79987530313866	2.60181797955062	2.73708631206051	2.78507583565691	2.79881937338947	3.21092305883281	3.20267952504525	3.56188326236727	3.3102962112421	3.48879076182477	3.09150230571314	2.87477240438674	3.5075921322787	3.02958144120757	3.58920649228031	2.72353815777442	3.24799674516193	3.45112071931457	3.31836860334944	2.94234320203355	3.39162737354452	3.40389328272763	3.16777054752729	3.05020251053354	3.11618418321846	2.7012380302034	3.34455293794484	2.94649436719456	2.89816941075236	3.18443515860384	3.53522839054365	3.55791010621064	3.29437992373957	3.04726476435606	3.53846853126851	3.59754114666956	3.3889397908312	3.00385722649527	3.20946103169156	3.14863257759869	3.68842367046404	3.60331434942561	3.5824031049565	3.26157642422202	3.37550369754022	3.77127347779643
PARK7	12.8525376295004	12.9089113200618	12.8786660302068	12.8331541704378	12.8914454869658	12.8434511714711	12.801503476431	12.9691775177205	12.4366093986218	12.712365505276	12.565243798672	12.3897130461172	12.3897790198883	12.5667839014934	12.8459877014245	12.4091518019101	12.3381161119612	12.3218263580175	12.4619654283614	12.3938870473423	12.8205407003771	12.6323964441662	13.0187564517233	12.8362014152447	12.4592546134097	12.6531221663953	13.21859374757	12.8436158161387	12.8869677665265	12.4984980201839	12.7619726383137	12.763917592663	12.663685642176	12.3741925089491	12.1696311465402	12.6192671563731	13.0041092629806	12.428146504275	12.8746463330418	12.6814829581912	12.7051943464885	12.8968837135439	12.541531564825	12.6099620120001	12.8939599228539	12.4243602552438	12.9632534979231	13.1775744963714	12.5807144879035
PARP1	10.1896589942413	10.1560352632894	10.1873517205023	10.1124130376819	10.2715222346751	10.1526722194202	10.1202224763677	10.7289722647402	10.0810534371335	10.1660874582225	10.5444042324695	10.4389752532282	10.712427602781	9.97580564554675	10.1651069819316	10.0715528153794	10.4475204781304	10.4139286910004	10.509206212143	10.0899676081803	10.5600513273071	10.2949145315347	10.420152760318	10.4180132424447	10.0564769883234	10.0266855358869	11.2418417122886	10.4302989762067	10.4111126973005	10.2745372005115	9.96092566300958	10.6297668896276	10.778460170433	10.4041942892606	9.98312216380472	10.3699865925083	10.9452526510593	10.5052720518548	11.0641639357438	10.7471680459748	10.666669789087	10.9827552814035	10.3608019236395	10.3678239193981	10.5721810335265	10.2570107811902	11.3719979272091	11.2023373244293	9.80249131013202
PDYN	2.37471539333966	2.31868207537735	3.58704238682262	2.66719952417697	3.38753211358591	3.64797259164965	2.95163528132017	2.30556990500849	9.07729110754396	3.07235601993515	5.7995120721201	4.05617933592079	4.05580363432412	4.8137438524536	5.62899867030141	7.1473132406673	3.1954153495718	6.51278288371517	4.00224354335034	7.93396491510387	5.41103724900733	2.75886611195827	6.15663991100374	6.69447106954444	1.87540656873266	8.35960474952803	1.67861246673882	7.1618444592836	7.11293631704095	7.54914395594504	8.78915742584348	6.26316080263679	2.06079920906818	1.57477589983795	1.56055347754031	1.79952522417545	3.70125964639664	1.61525400934524	1.78823519674396	1.54078854351122	1.38217187412405	1.49618531533318	1.67213926585174	1.48236178422415	1.65174668544211	1.62469602733879	1.5480295754979	1.84400770523063	4.9455664236899
PINK1	10.0900132352976	10.0967762476779	10.0363517850322	9.92098370549683	10.0578552924083	9.97159682665301	9.97309239665896	9.58025228083388	9.07990209127026	9.41712986011094	9.2244493926183	9.35551903248647	9.3874795555271	9.69618815024773	9.96130718089789	9.04488494932192	9.42206527239551	9.30856895939321	9.25409419235582	9.331907836807	9.78642174519731	9.03885724866246	9.57882289324	9.16538407018173	9.40044785690228	9.13562184589409	9.67372783251308	9.4596930599444	9.54904718258637	9.17080023777707	9.27748495817774	9.4712464729644	9.86415912424644	8.76732638576184	8.25807978744794	8.35919781029668	9.79480175227024	9.42714353810184	10.4339331164774	9.95159038857201	9.77484688973117	9.87820225734205	9.6379676219232	9.72390125520305	9.80803691057663	9.78659583909826	9.49865184346599	9.56052320537881	8.52145773386082
POLG	8.93702260218883	8.98157641088604	8.97203560165745	8.94934416547827	9.03730455375524	8.89927887969846	8.93727268500159	9.32636289361056	9.51333419435047	8.59876784322733	8.79506590710302	8.80842118880712	8.81788906895056	8.6922692458498	8.88630543801895	7.99253007620877	8.35945286182819	8.37057455873886	8.34652072641355	8.18872582441	8.80682464699905	8.36189863666954	8.52773986278942	8.65079239205751	8.14297644852038	8.52768777029683	9.08982764899541	8.75802622953501	8.78503798557883	8.55558215462156	8.50887448453038	8.78742169119801	9.00482787713517	7.94053473072862	7.53571699615134	8.06899769166396	8.94878078199346	8.35740258589596	8.85386128471075	8.84195461319099	8.65992580843031	8.82207051506129	8.47906880477517	8.44013662472016	8.49883319921853	8.42161719821616	9.004599624671	8.99941795144415	7.50625220769885
PRKCD	7.24507437392373	6.77427368100329	7.41247660273782	6.17752883941773	7.77431708817507	7.3222276685022	6.95194568988333	7.26486770942828	5.55522300545897	7.57224780115305	5.62842819788146	5.63293551019207	6.23763540378016	7.85649555419589	7.80003157277957	6.86964897495193	7.90535839546292	7.5605953767776	7.98060012609709	6.94778287835443	8.41570314753805	8.19042551937413	6.93409887457335	7.42180469486235	5.32173033666894	7.38914236847556	6.35813707314201	8.0779805696321	7.95842284190135	7.9479308477743	7.40617126502994	7.95017062066674	8.10079022241951	5.86297970450457	5.53762035811323	6.22809728493433	8.03912731571861	5.68357929573249	5.97587290925258	5.13409606189852	6.85494152565983	5.9848451258327	7.66818340485278	6.6791749456093	6.4194990612613	7.28194595354616	6.28359434929725	6.02372787734547	5.19411118072072
PRKRA	8.95721675944414	9.03192492106443	8.9763566935152	8.99195111422115	9.00650278895999	8.92126421509722	8.94102113286453	9.24587673227638	8.5552607952727	8.75647784829902	8.67087635817488	8.66196229050361	8.77380763434983	8.95513480913838	9.04371395288466	8.37988103369334	8.49325305716587	8.52720508279741	8.70831464289875	8.56696285191438	9.03665800404846	8.89888528440425	8.81306537757988	8.85822194105433	8.60315123789571	8.73408380945442	9.36042731386146	8.8341844477816	8.75251149553309	8.53758679923674	8.63223147850626	8.71760742497941	9.04037066765357	8.41318117579489	8.10522428852655	8.78637074549189	9.32866877937589	8.93508960440645	9.20016118970566	9.19011349290258	9.26944585180859	9.40300049068919	9.11798857112656	9.14574387773152	9.39093535355268	8.93694295421863	9.51164669281919	9.35850937741377	8.93412733045747
PRL	1.31272197792036	1.3606720054411	1.37360667148047	1.62214302603322	1.2996029627641	1.33673350627036	1.30605817789507	1.1509471078976	1.24137893870486	1.34778877775958	1.32374212465524	1.38552452129448	1.36913116117491	1.35046657664068	1.8376318861221	1.36946716231654	1.63527732592261	2.19220597675342	1.41608046276986	2.01143222379192	3.34376814993871	1.84525920945624	2.33113378956807	1.45574468024815	3.29081631120005	2.4776910468553	1.70227360119107	1.87212980588115	1.63144606789306	1.4344955207885	1.64926786004044	2.45491457096464	1.41044568509697	3.99199650808724	5.72454383270664	1.95031304021773	2.90045660803192	7.8436490754455	5.9023861207599	5.72887632062942	7.63622390457935	6.64628521125163	7.45008230337771	7.1768159962702	6.99063654869679	6.85767403454465	3.60389038423993	3.77036813598232	3.11171984487416
SLC18A2	1.83071171300263	1.90863137998669	1.84996716798772	1.89321173802357	1.8564164406123	1.7819573183843	2.19073265663262	1.3985476113708	4.63820146897585	2.15366882127123	3.97168388451799	4.55552245086136	3.91414024350745	2.14906527611687	1.85570989351121	2.60267150445942	2.31121336966907	2.4777204409123	3.51786295701318	2.94415216015124	1.85766190293025	3.42451789097375	3.81074308280386	2.42231353388437	3.94063937287659	2.20056254907708	2.05597414825705	1.95030839597704	1.89343682135615	2.24912032790576	2.1344171680185	1.90695563704191	1.74698203727331	2.29346116775735	2.57624876189878	3.2048609177658	2.60609714922058	4.69932811121866	2.18450648933451	2.13077249165554	4.6716677050459	2.82697713672505	3.7105643550039	3.20520716030778	3.34850139729484	2.56897805540892	2.09383709005886	3.55539939661054	6.54902397096902
SLC30A10	6.20686047519898	6.0358757826744	6.2905041243893	5.88864305249395	6.49522730594954	6.41712241077399	6.19102619085562	6.72094515826241	6.75409401056289	6.07279993502537	5.45832726481157	5.77239839099659	6.26449139608489	6.35769554532936	6.6005453084509	6.94949686532397	6.68533383238026	6.79777758172437	6.96273919632134	6.96867658569438	6.68100203374337	7.09028407250759	7.13592488168211	7.08795427578033	6.65347429075336	6.67128207815503	6.91931059221594	6.31885410233882	6.48636783545253	6.18732416462006	7.01711689870525	6.49881613269667	6.51423080639118	6.66316519202508	6.48589791524163	6.20440318891334	7.52142094465265	6.06762728784312	7.2762396358546	6.07505398763552	5.93072398053782	6.01596406740857	6.19763163042581	6.81125986578469	6.19881234412477	6.41601745710404	6.07594629951117	6.82031106350605	7.01864021174286
SNCA	12.1430313348831	12.021880802277	12.2194654267448	11.839906754561	12.3802277126423	12.2575544696022	12.1516762737686	11.9759233447201	11.2758752274169	11.1255525448155	12.0971818639668	12.0423630784655	11.4176143007542	11.2537376497269	12.1069667881372	11.5734184130113	11.4456674927071	11.418602008144	11.5282830474435	11.2630288131583	11.8382730929151	10.5037391429712	11.0564845124964	10.6560404760224	11.4594734381998	11.514887249669	10.1610284030049	10.9130105322414	10.7907540518	10.8412550490049	10.628197192864	10.8165866370925	12.5920296888972	11.5227114525006	12.16060261817	9.25250499024903	10.6235778261325	8.84753227647817	9.81887569908865	9.20257748628014	8.83884062350151	9.59828957328848	10.0775041909523	11.2790224910945	9.18590432408214	11.3609450208696	10.7685823721402	11.0485015460123	9.42342103963373
TH	8.10377849796485	8.13691199045342	8.1280316915046	8.13947971028877	8.08129747635283	8.02696027046986	8.23928078596243	8.12235622529697	8.71196695586199	8.39213212279238	8.26568872003026	8.51797822293768	8.45514241230356	8.81159407516212	8.08023123861757	8.35387244287855	8.69602103605721	8.5110605938211	8.63716246754259	8.62010563420616	8.50856916484352	8.59586088834302	8.83991156105334	8.67329185984239	8.51247320746088	8.50439106332577	8.75846693455568	9.13142506827516	8.96823495438547	9.1318724189379	8.66084157233787	8.71121167400799	8.68676592084453	8.82764095677802	8.45351545564229	10.0676041003419	8.77702608126389	8.39535483134446	8.57904857441912	8.48326050600521	8.49266986881022	8.49653803981275	8.41379603651814	8.17970847149012	8.28277031950625	8.41237908067784	8.87812739355072	9.10819577660786	9.2585247780157
[truncated: 55 more columns]
