# Supplementary material for: A comparison of anatomic and cellular transcriptome structures across 40 human brain diseases
Source: PLoS Biol. 2023 Apr 20;21(4):e3002058. doi: 10.1371/journal.pbio.3002058 (PMC10118126; doi:10.1371/journal.pbio.3002058)
Supplement: S1 Data — (ZIP) [file pbio.3002058.s009.zip › Input/HBA_disease_region_matrices/frontotemporal_lobar degeneration.csv]

	FL	PL	TL	OL	SIG	LIG	CgGp	CgGr	DG	CA1	CA2	CA3	CA4	S	PHG	ATZ	BLA	BMA	CeA	COMA	LA	SptN	SI	BST	DB	OlfT	GP	BCd	HCd	TCd	Acb	Pu	Cl	Hl	Hm	Pa	Sb	DTA	ILc	LGd	DTLd	DTLv	DTM	DTP	MG	ILr	R	ZI	AHA
C9ORF72	6.30208820419161	6.44984045295824	6.23798140129663	6.55937341270088	6.20880968061887	6.16177428591519	6.37763832428493	6.32837683217964	6.19273649843946	5.84990022904754	5.81886890577985	6.10613443292782	6.23868296158406	6.34809491881244	6.20174672570841	6.18211154126847	6.02917330572768	6.20401741985313	6.38517599529191	6.15442864118856	6.1355400238312	6.65659697835008	6.59719856977159	6.38255373029362	6.66803324472383	6.2928262710829	6.81374824595844	5.82553667877549	5.90187940480762	5.82776429612352	5.98036917608587	6.00298458779595	6.20470607884854	6.47083339737955	6.77185708479051	7.98828712044612	7.40794149207763	6.47843105185544	6.77938457990967	7.04056706880491	6.5736910993468	6.79810895756783	6.58959413944236	6.64937252914536	6.86738903861406	6.38212187002855	6.99979773984845	7.11176854902794	6.79565787514559
CHMP2B	7.48925540691975	7.48585221138864	7.47508263067089	7.35067836608627	7.49039586915784	7.40717213436291	7.45964626722526	7.18095115187405	6.87481819597455	7.35230804707776	7.17199385488555	7.07641894508815	7.04155516044538	7.47233818216309	7.50002295298193	7.14215179649268	7.10408353044245	7.06749787877559	7.20424237853115	7.13141144979731	7.45102137374907	7.18162680379027	7.46840478977621	7.21714675268842	7.30484400647652	6.92852856825608	8.42696558367109	7.37028156131833	7.47685145407157	6.95413887888257	7.21745161727955	7.42433026390088	7.48240514651368	7.24815605748138	7.16166591138713	7.56938656568092	8.32865046116918	7.28461771424024	7.8089506824047	7.57176775568933	7.56141145639399	7.88211138422602	7.39011082871699	7.44468272176658	7.60626936495118	7.4653911289337	8.45530063270983	8.00531762410616	7.53482025871129
FUS	9.33097773498288	9.43891916368011	9.41658973222476	9.44142427121759	9.39369297723176	9.42644040096125	9.33569219737731	9.66703777049683	10.0008241535612	9.52679597154252	9.15175890545975	9.21642332014008	9.36531067294689	9.17312303540817	9.47374329653483	9.27461602735259	9.43624437945214	9.37381216263193	9.00085007414111	9.25991146615351	9.44814664985227	9.62035580737189	9.69981031996832	9.30219410698597	9.0653780056143	9.23550266629144	10.0161360215523	9.40586340866512	9.55089727645659	9.28127854524986	9.52606725479469	9.65977845455007	9.48825733038971	9.41924211013398	9.39798531075848	8.98365937052583	9.45909927305041	9.28450287424698	9.50747358338732	9.44781201470591	9.3558406074732	9.57378732033016	9.31919350336588	9.19574093560221	9.76500696300504	8.98359710051671	9.90711175030064	9.8422604075677	8.84956906364552
GRN	11.4712279325582	11.4335493545652	11.4481589971551	11.4329085617859	11.5156943227486	11.4355517712438	11.5174053558687	11.4439919347708	11.4979280448844	11.78746641637	11.774998259912	11.9373332162802	12.5035491754704	11.9934828765002	11.6681852137056	12.2695149393583	12.2471752747594	12.2292647175677	12.2832389021945	12.1229555557964	11.9861236798031	12.2526469020656	12.2912775710002	12.279921070068	12.362193833385	12.1378762381997	12.322748065557	12.0910777047067	11.9283400235956	12.3361483761679	11.9946349907527	12.212573819575	12.3950478651202	12.3841597971181	11.8732812319124	12.1361843893971	12.8276623684663	12.4930612028198	12.3623416871336	12.3572147514252	12.3713597399388	12.56261316628	12.4633939373697	12.182880602676	12.7755512219359	12.2522997599632	12.4467910564179	12.5268059596471	11.9855751743612
ITM2B	9.90350022218231	9.89917741029155	9.93165960244348	9.73555518776377	9.96091564626369	9.91172098499087	10.0352796891799	10.5778853253557	9.66105328740786	10.3857980613339	10.8652807522878	11.0612954389563	10.96715676631	9.93592810216225	10.0739680402359	9.67526937092645	9.51164626904784	9.52821120824156	9.83238495675958	9.29408643698205	9.54234572908679	9.93082298344661	9.5973692122896	9.87756373495428	9.52040493482208	9.64582138069491	10.8470807351901	10.0905729152956	10.0638156594128	9.68934852121449	9.84787264112963	10.0225867362972	9.91472392660942	9.5271118028587	9.6890035887675	10.8700816805069	10.2754228191403	10.2031732543583	10.2418667224844	9.56000394234376	10.2815938073382	10.243229606429	10.3261983079428	10.0485090599075	10.4341354056709	10.2078998904059	10.7521357679133	10.2802824811718	10.5271791275876
MAPT	11.6955011943811	11.9443959647829	12.0113439472073	11.6975731933095	12.1106897648205	11.6711692901216	11.906594590333	13.0382141796046	11.3950497186351	9.97316200893948	10.5401230871281	10.9203021930624	10.5523771407833	10.0455384566854	11.8378893957889	9.27792384700956	10.2644295428512	9.70389160883334	9.53488570122566	9.88775602120283	10.6012123868721	9.77856201879274	10.1107854264413	10.3286525739015	9.89254181313991	9.71649004611194	11.4921924523013	10.3421153342258	11.0253635803009	9.05572153673833	10.1696530129292	10.8678056325687	10.9813084357029	8.72356701971659	7.86321889586652	7.59320899005377	10.7443357426245	10.0170995311994	10.7468323400041	10.8334182336457	10.6996866990709	11.1070708686294	10.5606416320192	10.4877609103483	10.2306491587291	10.3103128139908	10.3327602654977	10.6913627881457	8.52389056607108
SIGMAR1	8.89682753400235	8.94687259414274	8.94327528332555	8.93229337675624	8.89971209772973	8.86997389233139	8.9704017318274	9.02902537132946	9.24504902627971	8.54201846584242	8.81409597998241	8.91880387207689	8.74074358768309	8.63365151157969	8.89893608735891	8.7225779039651	8.7671360762752	8.51098904610718	8.98049308661156	8.69227728183153	8.78025123912054	8.61498643055742	8.59386183372063	8.98143775107138	8.90131226560654	8.60197608559729	9.52479172027977	9.09613949734707	8.97823997334255	8.63773561892274	8.73499050492995	8.91677176018086	8.88967555352981	8.62535860765301	7.75640954431852	8.52744303403977	8.82901115415735	8.61069996353623	8.72101236868715	8.94030494831864	8.610910725148	8.92004635533954	8.6315869246036	8.6850983570408	8.78819447962339	8.86542497484184	8.79895602395377	8.91259104485029	8.83915263252354
TARDBP	6.57373974044391	6.76294746469344	6.58141895817781	6.89962424994793	6.54175231395387	6.51109185339866	6.51875411749706	7.57564671088905	6.84217486455196	5.75374781289003	5.5065652839797	5.53246798721379	5.57568798161041	6.04925296880925	6.33031246335007	5.88283623411361	5.96911499387366	5.7666957056978	6.03563492014553	5.62007660070737	6.05617159821209	6.22614455780616	6.03638525748853	6.57030421983953	5.91097454368348	6.31149282446165	6.65302125108949	6.75137293824382	6.70428940237184	6.39346122909206	6.30299266611795	6.67446440052328	6.41862628229673	5.95883605530401	6.42510800445853	5.53493967259699	6.47905665020949	6.2345531090755	6.45592620768876	6.37376906847991	6.49753960725088	6.55131028373411	6.23693810650158	6.13908064674434	6.55709808899597	6.0695307532775	6.67340899703064	6.34113960475269	6.06063170591955
TBK1	7.53808839084453	7.62491689668031	7.54079734774573	7.69181493590666	7.5883102753305	7.50056257378534	7.51173361723348	8.19172144937335	7.456886094244	7.13592670015666	7.62170864449287	7.80452685688683	7.85378050895106	7.48260199411988	7.41366356516233	7.29237510551493	7.50788980290272	7.38503282904399	7.44538743516686	7.26438242616906	7.51291031118961	7.62032173670869	7.52058026363447	7.50271189310416	7.64649879614766	7.16462666528917	7.58905784090275	7.04172960034687	6.94865771616118	6.95726023807596	6.80909010422982	7.11430071046951	8.04639816284826	7.1499047189799	7.30638995635043	6.92051006414725	8.05335004819239	8.62367208909686	8.76338658833666	8.58888158233682	8.7372779532247	8.62054672752182	8.65843765745837	8.85438443497801	8.61487532950083	8.66312187880014	7.90584618163483	7.91475663669619	7.57725281949639
TBP	6.61527162770442	6.64251399096231	6.64562404221049	6.66301815704854	6.65541262671802	6.56569712649181	6.60608192032911	7.11786899609514	6.49550410347451	6.26382366711436	6.18647491671022	6.15337474765415	5.96831035033705	6.31966704275343	6.51386680230746	5.95578582743799	6.00699490522093	6.04956845556805	6.35385837663796	5.889921415686	6.35734996220463	6.13129273295059	6.34261409921255	6.63845423859376	6.28718334053981	6.27242672663463	6.94076972688601	6.41554607683841	6.40489985202254	6.01611026492437	6.46023636638422	6.42106038424215	6.73479918315135	5.91186865927685	5.76774152803319	5.95193376859232	6.99733063443304	6.46428386913141	6.84569034604663	6.47065301660825	6.55353892805483	6.73411304438301	6.55200389186188	6.65997140905011	6.60255478638247	6.51710901117161	6.99394680043975	6.95632783421239	6.34254691331807
TMEM106B	9.34808154914139	9.38762686477444	9.35684374156537	9.38115428153302	9.40586367706142	9.28319707515499	9.30583752320879	10.0183480467437	9.37403557143746	8.93785982040513	9.06888310771963	9.28218904132634	9.4738762058935	9.2118497758827	9.31265637812989	9.23047424180384	9.11535801963135	9.13481970094532	9.34464969962836	9.03836058017449	9.41370483286236	9.32521383536833	9.30199080203363	9.49210651734323	8.9222609914934	9.12775698802884	9.86837770038622	9.17572690128967	9.21890393382062	8.85438134330549	9.0706707964607	9.23073167708812	9.53987085718895	8.85924721707133	9.11015333527905	9.36584124858341	9.72232308514126	9.4529676100315	9.71262627588273	9.12415794917292	9.70748076996276	9.69873738352021	9.50071324457764	9.49234541386933	9.65302908680349	9.3376103230883	10.0582219835961	9.77181694456528	9.70856060785786
[truncated: 55 more columns]
