# Supplementary material for: A comparison of anatomic and cellular transcriptome structures across 40 human brain diseases
Source: PLoS Biol. 2023 Apr 20;21(4):e3002058. doi: 10.1371/journal.pbio.3002058 (PMC10118126; doi:10.1371/journal.pbio.3002058)
Supplement: S1 Data — (ZIP) [file pbio.3002058.s009.zip › Input/HBA_disease_region_matrices/dementia.csv]

	FL	PL	TL	OL	SIG	LIG	CgGp	CgGr	DG	CA1	CA2	CA3	CA4	S	PHG	ATZ	BLA	BMA	CeA	COMA	LA	SptN	SI	BST	DB	OlfT	GP	BCd	HCd	TCd	Acb	Pu	Cl	Hl	Hm	Pa	Sb	DTA	ILc	LGd	DTLd	DTLv	DTM	DTP	MG	ILr	R	ZI	AHA
ABCA7	6.33839121562584	6.42016184502688	6.30206836020741	6.51726894997064	6.30001645183751	6.27252067241466	6.39341891145622	6.37953422607018	5.88063489571125	6.31464743542343	6.66899226330256	6.79503443999972	6.62815339314679	6.59198482727307	6.19447609996922	6.03355425169076	6.27310740392579	6.13845729989316	6.22723745820891	6.18874293741299	6.49682637476594	6.1599028209784	6.2705064591204	6.31664757143856	6.56738137304952	6.24439834178532	6.24465790544383	6.05112669320197	5.85547145314335	6.11427123533706	5.72766584463483	5.96663272354516	6.61370752204749	6.22979470240727	6.91551331579963	5.95297969662981	7.10715552396433	6.51963962103064	6.87690334090508	7.25116105637749	6.88012196622099	6.93634879892061	6.75282182935974	6.92778176415253	6.81616278432073	6.7684209416321	6.38017407734208	6.83112699089592	5.91931676676004
APOE	12.3545597305223	12.2186180492465	12.6082347113495	12.0458878615814	12.6304737541079	12.6915096302365	12.290100970268	14.0039387811033	12.0786397509318	12.7109041930981	11.257799936606	12.0289565399456	13.1346522813806	12.6623466101479	13.1138133429501	13.9492974107326	13.9195871942762	14.0731413353999	14.4351960980321	14.254343527446	14.0613912674175	14.4465657674653	14.5145765294958	14.9909563209848	13.5301787614967	13.6813227643473	15.2810062706483	14.0351738330479	14.3603162463715	14.0128219341803	14.3071420233158	14.2401887901683	12.6544520325054	14.3644422018874	13.1736544481512	14.4849944920097	13.7324004374342	13.5033681772041	14.3175507772094	12.9322830923085	13.4012520557774	13.370816525915	13.475238197454	13.5239840889767	13.0823006785167	13.3294263768145	13.7787641365985	14.3859137456282	14.1228059038265
APP	11.3773970958408	11.4233390880659	11.4110156616616	11.4198618007377	11.4558492485943	11.3236343193068	11.4996119565105	11.465838416212	11.8390533028868	11.6722932057089	11.5059639065767	11.8190671252747	11.6974413881008	11.3984747392344	11.4356674267271	11.7363258676987	11.7770952220013	11.525715805216	11.4526278187138	11.6069069225807	11.5755136338737	11.2675007954494	11.5452511991134	11.436220841057	11.3783441805021	11.2866665200413	11.9009769489199	11.3032428140263	11.3875128650205	11.4428507349757	11.5036310962043	11.5832620431399	12.1829329293899	11.5608797870651	11.3289560856714	10.9228204839131	11.6626507793372	11.3960743802183	11.643159775567	11.8186235020641	11.686101184117	11.6777916451821	11.5517121417425	11.54576392259	11.9777594303558	11.3750838931717	12.0297139997427	11.8078075834318	10.7346073346881
BIN1	11.0710817245321	11.0923800315703	11.1706674322499	10.9763292947335	11.1101976541287	11.0905062807637	11.2997666864288	11.3618765480702	11.7185539200339	11.2708201796053	11.2686494716245	11.4983421104079	11.6488958355366	11.1468538614384	11.3373717594401	11.3388256464383	11.859171878495	11.8824789189944	11.5122357942826	11.4657695495123	11.9377257332603	11.4796765076485	11.4988818276155	11.2943267196012	11.0260962158604	11.129631287497	12.3530450086949	11.3457752865019	11.4468721414464	11.3499379372087	11.3305518302284	11.4974198725976	11.3512761114845	11.4256848002987	10.6353755977351	11.5890795616369	11.6645743083205	11.6102811760958	11.7074894225483	11.3931687213936	11.6072063456483	11.636347210952	11.5347243668394	11.2618217631419	11.4737186351537	11.4865738867932	12.0108309152641	12.0728307613965	11.4036107096331
CD2AP	3.53618974855315	3.6076804196	3.4789228446953	3.72627539892692	3.50194217309812	3.40010754870691	3.40873404254489	5.00886637532981	3.61962795322548	2.93525239130893	2.65425473961445	2.73595998746315	2.96662759792399	3.33505028810488	3.30685425832764	3.45319647106576	3.50607868161459	3.28740364229827	3.25398761285941	3.54154263612032	3.56605381673355	4.01564475260875	3.66349730222857	4.08420859381211	3.70487084227616	3.72736294862206	4.19850654481963	4.0509006031692	4.00241089970622	4.01550439375756	4.04430962154399	3.86632209517279	3.5835305837908	3.50063662281012	3.26034387546119	4.3249378572683	4.15153541130404	3.81262169399515	3.87158785226858	3.97944009645321	3.93182874383396	4.0044779852341	3.81693634296089	3.27484175912748	3.7475307754258	4.03551379666754	4.1967691744229	4.18294312030099	4.37736431085251
CLU	12.7023545455164	12.6194021121721	12.6288980488421	12.2856488913092	12.7190371462646	12.6380448074461	12.5443637988582	13.7647939279088	11.1444514726505	11.583919692927	11.1939627528537	11.2996963909275	11.9987488804377	11.9076285645578	12.6128602168516	12.255128569067	12.0136610688437	12.2504441665793	12.3394475645603	12.5400982894459	12.3448132864468	12.522068611534	12.6058834954578	13.0238336935325	11.7028335389215	12.0238922775072	12.9928119373439	12.4444892095761	12.6589101552655	11.813757235775	12.3322448549364	12.3737530450976	11.6638666940509	11.9247837512935	11.9854651735236	13.8002707474617	11.5697983222806	12.1903820333789	12.5724237798445	11.9624263814971	12.4797933327846	12.4722505402612	12.268012854182	12.1117730392087	12.4077107653908	12.1554666267505	12.2173210167997	12.3817543231466	12.4575759777586
CP	2.48973721287028	2.379468163618	2.39501005703738	2.371207580371	2.35180570435728	2.62941753750771	2.64383975544011	1.65768517110173	1.92923774673457	2.19668960106083	2.54804209011632	2.92653652120858	2.49116874965609	2.07395201101498	2.70268459913238	2.37717427769826	2.12366062216044	2.6194082566736	2.86649684605703	3.20689972708118	2.41310811161944	2.96812911426973	2.49889723958884	3.10817630740867	3.37842445673522	3.05030274821647	4.28049362452946	4.12029585011521	3.41582605363135	2.70661719134741	2.47786751291152	3.31387737407293	2.17882695995013	4.26903894248477	5.84030426381721	8.7437720039955	3.42053216604316	2.48054765725361	2.60300970690028	2.89680146959757	2.50428546648146	2.3774510988879	2.38312502458947	3.00192403306178	2.30427929332437	2.04308084182357	3.59019067091794	3.62396814544397	4.1311594878234
DNMT1	5.60938582849354	5.61264589212683	5.55366321279793	5.60068839291809	5.62917838816374	5.49604089838516	5.37799612142183	5.64852300569476	5.2438793376063	4.60149431542332	4.64662009099672	4.75392376605187	4.74966796719269	5.18354818919047	5.34533656048699	4.35993483677304	4.24846068356922	4.82306202152244	4.99069690786659	4.90676937400652	5.13927532813378	4.91705318338332	5.18477059672013	5.25939814584755	4.40210987037836	4.88284769537199	5.36108439350081	5.18411110699163	5.13483271432792	4.84304523501386	4.47931265400605	5.10950126554435	5.28849845206292	4.45700186822569	4.51848779445594	4.31411717132869	5.59941623952115	5.16090751072873	5.98977647918561	5.282014544322	5.60398853372908	5.77818658375616	5.4160676554481	5.57050297096882	5.47220434862752	5.38399706994153	5.82915438345186	5.84673248841504	4.6795428768029
EPHA1	3.86825863701216	3.82132883188392	3.76375329445007	3.85972943813595	3.87389064201322	3.54557870755453	3.91017388948541	3.80558943570531	3.87359525521932	3.50707703575078	3.44552331597467	3.73655309024191	3.64556544764901	3.58220692679342	3.66908558316419	3.99219747811759	4.01904234832376	4.31709547118355	4.02984931966945	4.01791301389364	3.98630509700905	3.89960019503641	3.74330711277879	4.55500820453985	3.70487598702674	3.15120493296158	4.11045708528791	3.70861343706688	3.65321897662367	3.86371190233679	3.74383443166541	3.56688287584617	3.80231665993044	3.55770408291424	3.11102187867581	4.7480857698165	4.51827463464707	5.63630604236858	5.21208663231521	5.35570046265586	6.03060273083529	5.62253262135664	5.52258108904453	5.40422929500265	5.30264670963456	5.61779986950211	4.44527944453182	4.80059859092234	4.2683322938366
GRN	11.4712279325582	11.4335493545652	11.4481589971551	11.4329085617859	11.5156943227486	11.4355517712438	11.5174053558687	11.4439919347708	11.4979280448844	11.78746641637	11.774998259912	11.9373332162802	12.5035491754704	11.9934828765002	11.6681852137056	12.2695149393583	12.2471752747594	12.2292647175677	12.2832389021945	12.1229555557964	11.9861236798031	12.2526469020656	12.2912775710002	12.279921070068	12.362193833385	12.1378762381997	12.322748065557	12.0910777047067	11.9283400235956	12.3361483761679	11.9946349907527	12.212573819575	12.3950478651202	12.3841597971181	11.8732812319124	12.1361843893971	12.8276623684663	12.4930612028198	12.3623416871336	12.3572147514252	12.3713597399388	12.56261316628	12.4633939373697	12.182880602676	12.7755512219359	12.2522997599632	12.4467910564179	12.5268059596471	11.9855751743612
MAPT	11.6955011943811	11.9443959647829	12.0113439472073	11.6975731933095	12.1106897648205	11.6711692901216	11.906594590333	13.0382141796046	11.3950497186351	9.97316200893948	10.5401230871281	10.9203021930624	10.5523771407833	10.0455384566854	11.8378893957889	9.27792384700956	10.2644295428512	9.70389160883334	9.53488570122566	9.88775602120283	10.6012123868721	9.77856201879274	10.1107854264413	10.3286525739015	9.89254181313991	9.71649004611194	11.4921924523013	10.3421153342258	11.0253635803009	9.05572153673833	10.1696530129292	10.8678056325687	10.9813084357029	8.72356701971659	7.86321889586652	7.59320899005377	10.7443357426245	10.0170995311994	10.7468323400041	10.8334182336457	10.6996866990709	11.1070708686294	10.5606416320192	10.4877609103483	10.2306491587291	10.3103128139908	10.3327602654977	10.6913627881457	8.52389056607108
PICALM	7.42698554643413	7.45928589109838	7.43759426835916	7.4946567467751	7.43135123976308	7.34468627721756	7.46839243282078	7.50479564155556	7.49003703134805	7.74321767051405	7.7517532376999	7.80035433252183	7.74847721896546	7.66784578033051	7.57115484373707	7.71063980723685	7.82205256535309	7.78102474273187	7.75299775302553	7.74201591276665	7.83662028360701	8.08780228467471	8.38480319478374	7.57709491095686	7.94503435424787	7.64913910582203	8.92776287715167	7.77558466262519	7.8480669487561	7.71506948158972	7.60142501860599	8.0052554589531	8.05711689391878	8.41411091314853	7.89569905143903	8.17154018065133	8.43115018282469	7.92499214786486	8.38136774982988	8.17997238607218	8.1429366645332	8.35516917651676	7.90341697033292	7.88209082219445	8.29545703215007	7.76568305986201	9.11247620047008	8.83681535210691	8.10885300598125
SLC6A3	6.16160323373274	6.19637383102289	6.17915591516904	6.16157423382757	6.20568022672259	6.0651983071135	6.31228563826438	6.27443635946999	5.97487582959762	6.19050362771986	5.96959205319276	6.17272656231112	6.17389727230388	6.10569528994561	6.1626428813022	6.04494150642669	6.28699576383214	6.32259709343673	6.29922484123803	6.02827566841141	6.16745755764587	6.36480075546013	6.51997621152925	6.1494680339454	6.1520596876814	5.99362615495029	6.87285662525779	6.18644371997763	6.17933759614677	6.1991041061471	6.0512818392133	6.17734828565536	6.36822711485628	5.92211993081425	5.78965570240399	6.76445288382008	7.24720755176635	6.29809198618948	6.52531078232774	6.49367442908224	6.68792046589459	6.8127184478629	6.42042074605578	6.24024251153035	6.41075409613835	6.57208898803628	7.16203445399163	7.23043170647453	6.82397104706852
SLC9A8	6.2577009843658	6.38177770382603	6.32271048669758	6.32684071011025	6.35418622603556	6.212090003403	6.22496304722294	6.96234097462078	6.00755960956785	5.25942725243964	5.84572844939602	5.89256150954551	5.82359322875427	5.51859960608261	6.21420220762527	5.23088434737071	5.70239386667773	5.45097641789832	5.8157923621468	5.44948772794917	5.80126750954138	5.57364023803775	5.98555134520616	6.49842059284266	5.93452286147669	5.92109502914578	6.77171278174666	6.28167817281452	6.42195035145669	5.71629938441856	6.13063716438839	6.32579755749703	5.58868322232318	5.16755222933243	5.15938765210893	5.04815506129336	6.11474390127427	5.59709634427063	5.94288395131663	6.50610209426977	6.06854759740131	6.22669582020022	5.89611550311688	5.60129374710272	5.89135743735173	5.85392597045902	6.1333197061473	6.22418288442069	5.23842187727283
TREM2	4.44916418942174	4.38996844236027	4.39189167919873	4.01228688686606	4.3492646219137	4.28091014427109	3.90353796501781	2.35661784249575	2.84655011920649	4.41621062394594	3.71367084158931	3.73990740065774	4.5993510337593	4.54849756013152	4.68145326840824	4.69047824291718	4.33592381825553	4.27797691686666	3.97290104034392	4.6924996389835	4.46593462587379	5.3607291076395	4.95899882626517	5.64558448842044	4.5966960593366	4.76436538053977	6.11822575193462	5.42113256717746	4.81148228145993	4.77013915753325	4.12045832143948	4.77655642650923	4.1158907486169	5.88329130526357	5.2809237608174	6.06845239339705	6.17182873725845	5.31013556274928	5.33952270239916	4.69638677293051	5.30532957333443	4.94230665620173	5.00704569069554	4.57714429221823	5.06948317548073	4.66737483160771	6.03431888810311	5.75813261141437	5.23820998839261
[truncated: 55 more columns]
