# Supplementary material for: A comparison of anatomic and cellular transcriptome structures across 40 human brain diseases
Source: PLoS Biol. 2023 Apr 20;21(4):e3002058. doi: 10.1371/journal.pbio.3002058 (PMC10118126; doi:10.1371/journal.pbio.3002058)
Supplement: S1 Data — (ZIP) [file pbio.3002058.s009.zip › Input/HBA_disease_region_matrices/dystonia.csv]

	FL	PL	TL	OL	SIG	LIG	CgGp	CgGr	DG	CA1	CA2	CA3	CA4	S	PHG	ATZ	BLA	BMA	CeA	COMA	LA	SptN	SI	BST	DB	OlfT	GP	BCd	HCd	TCd	Acb	Pu	Cl	Hl	Hm	Pa	Sb	DTA	ILc	LGd	DTLd	DTLv	DTM	DTP	MG	ILr	R	ZI	AHA
ACTB	11.8586926154855	11.8472405280929	11.8885972630098	11.7717592259146	11.9134681543771	11.8605960123642	11.792766499378	11.834985820701	12.1427138132281	12.5421397844947	12.5691006028404	12.5428536244354	12.751945659265	11.9765516599362	11.9734589430839	11.8535413037334	12.1224160398316	11.9878268768081	12.0049155412279	11.9974280255876	12.1755062442922	11.9964731200831	12.1648325019752	11.9907798537516	11.7243674833604	11.7549296689773	12.3154300619275	11.8593381551643	11.9384061561101	11.7929527485321	11.9125195552281	12.0421674656638	12.3043283929356	11.7822006314302	11.3261806888439	11.804601241448	12.1833215096478	11.6432026694171	12.2060705726337	12.0820889357698	11.8208509605251	12.038676778256	11.7474236717131	11.7344744616697	11.9478504587617	11.5875416115066	12.5473738171123	12.398631454721	11.2842733086771
ANO3	9.20824465747954	8.90588165027808	9.3070524504135	8.12523790970492	9.43938153988276	9.02704213876352	9.06779697428422	9.82673920106404	10.8773392457993	9.81648679690825	8.61228308576355	8.92148232836933	8.78410886711902	10.2007548032324	9.27507854594072	8.81074524575369	9.94925664043107	10.0024463625584	9.88516830867013	9.58955666831673	11.137461728071	7.50566914902524	10.4700069740958	10.9202965238662	4.91315266275166	10.9807087370802	6.53683171858297	13.4902838522835	13.2723764782625	13.3384958312854	12.1000709591988	13.5433519340119	8.09028983938062	6.11039872871501	5.91220670477805	4.45349094401279	4.97909687802322	3.14636070637436	6.17602803774109	3.12758791119176	3.02154180462917	3.87972652890107	4.18877491439597	5.4796851023938	4.71615044998332	4.65624558682581	4.12462918342093	6.6991966296745	5.39210861001609
ATP1A3	9.70121966059918	9.88166237326877	9.61380032423734	9.83935557458687	9.66772983094075	9.57328872032985	9.60684494598712	9.41218802827276	10.239678633039	9.39999900741391	10.2002355356754	9.98715623025286	9.88485200187837	9.35439894192611	9.32493916964918	8.7045802855761	9.20172546206288	8.92030869295179	8.6817760160276	8.86551754498838	9.1881543582718	8.87895524790805	9.06764772531607	8.8767387919599	8.92157942869226	8.79065856678181	8.96930585227577	8.97326816786869	9.09513043274935	8.66476153318657	8.88004061542251	9.08579049179336	9.15901817558507	8.73627940061742	8.35462389670747	7.33679780813461	9.84143173480572	9.3559062289937	9.64146617625646	10.2077603041978	9.5241460872818	9.85778021517797	9.45446604651305	9.3493672180543	9.80949265370836	9.14957064819959	9.12470130909693	9.01302569874551	8.16157658744347
CACNA1B	9.82563617696195	9.86325265921285	9.91940228561415	9.9571517382375	10.0010802984022	9.97369574123502	9.80730623754382	10.1977751670117	10.3531674244323	9.06811044413464	9.759270902681	9.98888871314873	9.93530390217155	9.46574322077024	9.74018745454099	9.28133614814118	9.63403456991661	9.41532602618026	9.55651490303362	9.37296621216679	9.72733406720526	9.16751786027566	9.47870475482861	9.91806175862536	9.34987497485633	9.76533348801206	7.46650321190256	9.71643543028241	9.50067393208395	9.53774277194314	9.52893109552631	9.59973944832212	10.3492286281846	7.64647620531363	6.24506134230954	7.25816402644096	9.07448931693017	9.37373648728252	9.80445274004462	9.30354175899819	9.75136275179977	9.55089979887791	9.78693686821143	9.8242511129677	9.66247083375955	9.66103996139617	8.45460927129535	9.0402418516722	9.06798147379397
CHRNA4	3.38882895407008	3.25519759830435	3.28116636964538	3.17183731801401	3.40386160146652	3.33258978172718	3.29647535891272	2.95385981375332	3.36056885243321	3.25142178460658	3.54060071388284	3.745948172259	3.65099884217291	3.57023735334611	3.43263599816167	3.15405345115147	3.1495415673796	3.04734234187099	2.80904320409787	3.34814301558076	3.24032399828792	3.02997409780451	3.85238279707775	3.31948082809556	3.01492909691387	3.17906881245753	3.12812569266277	3.07057809334381	3.11668012287553	2.9323649507489	3.07441211196188	3.09594211369035	3.76677501361711	3.26052822355557	3.21264114827436	3.38997262663834	4.04844444466231	4.25024719623589	4.12288062973476	4.55205884790804	4.36050136585856	4.48269530437845	4.53101113197588	4.3994546719198	4.14133559726659	4.39097319434642	3.7368072104431	3.7394013041885	2.69426028771263
CIZ1	8.40559911786455	8.47193356063146	8.43605973307756	8.47934860413289	8.40626577540256	8.44259306213769	8.39287419650371	8.45804208525814	8.81619688287682	7.97747853801757	7.85841530838086	8.0711759449871	8.16287418980973	8.17607528442763	8.35265053898754	7.80101951511359	8.32544505648335	8.12492760716131	8.22227153062137	8.2631547966707	8.45195491640745	8.13094312539625	8.32306238296576	8.31928743495946	7.89810370674251	8.12754115212942	8.57533747122153	8.35441506109436	8.31995298722549	8.23590369015276	8.16124204507599	8.49205243344633	8.54011355952334	7.5421964792533	7.67262800305339	8.00005948292544	8.61538818799432	8.30522983771618	8.64012699009579	8.60593903371456	8.51800131818463	8.63717608284187	8.43459577674235	8.28994795452435	8.3408891072993	8.30774795310178	8.58128775708702	8.71425989581689	7.74390690161449
CYP2D6	5.15739792425355	5.03987591888845	5.18228443840419	4.9871695144437	5.40699563662725	5.27276064691596	5.13468394879614	5.54024470007574	6.53308833280129	4.9947361503257	5.02705914457902	4.75337924750841	4.43365314067405	4.98418247048194	5.10616480094034	4.85190306126301	5.17593840318525	4.89765745135258	5.66551177941656	5.17352923052586	4.88045782046893	5.03283538213563	4.92403686476701	6.09587253180173	5.22380433738226	5.82390653416663	4.81816809909854	5.48762516368906	5.4856970336612	5.3705748383746	5.46197982571107	5.36871635081778	4.71619553094455	4.21501874381842	4.80489904550116	4.28104639272646	4.87369937828145	4.78360971273256	4.81969946687677	4.43121036405506	5.04112845498758	5.03523751124923	5.0265495899344	5.06563218489496	4.72778662417132	4.77158269358621	4.73664448199682	5.00395388133621	4.99681407238846
GCH1	2.30713452514125	2.19251624810551	2.2282357705453	2.1325376289482	2.24239720580495	2.44951515478713	2.14391087368493	2.77376131285391	3.30372058089878	2.40734122181715	2.04039196024564	2.31807397491765	2.61460171265616	3.05251848572324	2.10420881304547	2.37400890397323	2.32803594424692	2.87539759660451	4.01311070726543	2.52548077937063	2.56399805225752	2.49046886829131	3.7265889172557	3.08353977954714	4.16912577984206	3.1204802812771	2.35365926735015	2.58392670593811	2.85736673856623	2.75996334865214	2.86846822741637	2.67922136844018	2.73866319879388	3.10592410676467	3.54125250542944	2.98327143557986	3.80856079074686	2.53294722158629	2.44475292315675	2.23412507177313	2.2956252300446	2.12427074936596	2.8320853971821	2.47415169551407	2.47271051083098	2.08671104258568	2.64669769543335	3.698890237431	4.81112843123331
GNAL	6.97287336178372	7.07861621309848	7.11716574493794	7.07767260886603	6.9901520221104	7.05236233203913	7.14425656845397	7.63084944107087	9.5665413515081	7.99918717682816	5.48313801806268	6.30335697974087	8.04452859548107	7.65981020147024	7.58253291071498	8.19598188304559	9.00599510417437	8.52261467856678	8.78129269628748	8.84041692116795	8.76215629043058	8.65459044623327	9.169176680085	9.49141592028643	8.14945951658609	9.4610654607178	7.35088268833919	9.95389748737226	9.8268076903182	9.98670146867035	10.0252080405574	10.017643010106	6.59075529283495	7.05049402856849	6.72053974989572	6.26110847993268	8.62393373410826	8.21540551118373	8.16640804686561	9.53752559913801	8.48114570150643	8.44731851257066	8.41523657134967	8.42178747994796	8.98399702163944	8.22309920071312	7.49472246795189	7.4357487870512	7.54055387842011
PRKRA	8.95721675944414	9.03192492106443	8.9763566935152	8.99195111422115	9.00650278895999	8.92126421509722	8.94102113286453	9.24587673227638	8.5552607952727	8.75647784829902	8.67087635817488	8.66196229050361	8.77380763434983	8.95513480913838	9.04371395288466	8.37988103369334	8.49325305716587	8.52720508279741	8.70831464289875	8.56696285191438	9.03665800404846	8.89888528440425	8.81306537757988	8.85822194105433	8.60315123789571	8.73408380945442	9.36042731386146	8.8341844477816	8.75251149553309	8.53758679923674	8.63223147850626	8.71760742497941	9.04037066765357	8.41318117579489	8.10522428852655	8.78637074549189	9.32866877937589	8.93508960440645	9.20016118970566	9.19011349290258	9.26944585180859	9.40300049068919	9.11798857112656	9.14574387773152	9.39093535355268	8.93694295421863	9.51164669281919	9.35850937741377	8.93412733045747
PRRT2	12.4822384244195	12.573945378922	12.6068226018145	12.7665843350377	12.608211849621	12.5107062089106	12.4352348154002	13.3000392633982	13.1683678883222	12.1675611559855	12.4281900999466	13.0384323786965	12.9998306903953	12.1228881165964	12.2939645833045	12.105669321661	12.796749652888	12.5513815138612	12.2631866612373	12.2092268849396	13.009211038134	11.6277060298496	11.7145055392788	13.0463827529931	10.6391983562063	12.5139506667804	9.73848231022928	12.6276832806018	12.6194802329602	12.7394665163485	12.3791035853062	12.7158705207612	12.8314048542031	10.3401887451605	11.4212251857554	11.4470168247689	9.79859499763858	10.0661890052682	11.0639882042975	11.9492071768726	9.70584802674164	9.58315483840995	10.5461354525311	10.8519708867637	10.448128217571	10.3958251139029	9.64766888896479	11.0483956553072	10.4988527094757
SCP2	8.11538183208476	8.13704019941436	8.10021061129519	8.17770256481768	8.10515229645268	8.07104028650454	8.05664491719493	8.66999467426736	8.66068721754682	8.52853784810623	8.38349237201608	8.51407736054392	8.82267665450176	8.24626950607914	8.20778115246677	8.75144238131475	8.64946228707719	8.64808359675665	8.78564609802465	8.7274085788328	8.64073339035315	8.79070513738192	9.00631016611699	8.70208389128877	8.65039012028982	8.50728052021826	9.15372036812928	8.68973779120027	8.5891840105897	8.65437813539388	8.52161407323048	8.61086830772616	8.54370669219465	9.15702029895477	9.11122070004736	9.61997633980266	9.10851880124634	8.74223358687943	8.95517126786358	8.89458279454476	8.6278053407186	8.79822804925958	8.71885597993935	8.62680605910818	9.00632411680944	8.32643273306452	9.22690488007644	9.24501968146511	8.75427352461601
SERAC1	5.72111866047606	5.7881037238351	5.67645646114318	5.93542280452882	5.69245609182226	5.7177763367506	5.83665541420763	5.74439624287278	6.89226308789306	6.75501801560427	7.17225005935124	6.98109427807136	6.78351341099409	6.45330281121643	5.77128204046411	6.19728507188659	6.24740751377906	6.43085036697097	6.53090238981812	6.19305757230895	6.51369565209839	6.33898260595153	6.21384000648846	6.03686117601128	6.77131501677522	6.34928639015195	5.94547063750821	5.608689286223	5.47387693808691	5.96447966401751	5.78844118052842	5.71891507347517	6.75107718175876	6.26231015529134	6.52273735235446	5.92119632813381	6.81500566437673	6.13259010852479	6.81195558726092	6.4858091136622	6.34994436313177	6.22630707862294	6.40517946737713	6.58576298264134	6.59102972639807	6.49152879208556	6.23067995892039	6.24461637270719	6.20878640749081
SLC2A1	8.84023032756522	8.88253228770294	8.75261626744142	8.94253679615925	8.80638373181606	8.80026100136667	8.87774905678265	9.95853523530166	7.56281199386368	8.65051053649363	8.09828647092575	8.28741192248206	8.68692756364524	8.54582524367868	8.69657640601667	8.02126134217181	8.75210210737029	8.51433256581191	8.33419375813949	8.33511732960444	8.61859493504264	8.7387204022114	8.62072325499896	8.86521547222686	8.4334247765782	8.39249941654516	10.178259895657	9.44787330783934	9.38482567593566	9.03540062809343	8.6171876280691	9.51432320832974	8.70067021592162	9.38279930644854	8.69569626706905	8.91286204559357	9.99142753714774	9.40011982205286	9.57462545241674	9.71774666391064	9.36307817610855	9.68606906524898	9.086604664455	8.70996840150924	9.16927739758826	9.00397240790776	9.69900316280575	9.72823272746661	8.57049256646147
SLC30A10	6.20686047519898	6.0358757826744	6.2905041243893	5.88864305249395	6.49522730594954	6.41712241077399	6.19102619085562	6.72094515826241	6.75409401056289	6.07279993502537	5.45832726481157	5.77239839099659	6.26449139608489	6.35769554532936	6.6005453084509	6.94949686532397	6.68533383238026	6.79777758172437	6.96273919632134	6.96867658569438	6.68100203374337	7.09028407250759	7.13592488168211	7.08795427578033	6.65347429075336	6.67128207815503	6.91931059221594	6.31885410233882	6.48636783545253	6.18732416462006	7.01711689870525	6.49881613269667	6.51423080639118	6.66316519202508	6.48589791524163	6.20440318891334	7.52142094465265	6.06762728784312	7.2762396358546	6.07505398763552	5.93072398053782	6.01596406740857	6.19763163042581	6.81125986578469	6.19881234412477	6.41601745710404	6.07594629951117	6.82031106350605	7.01864021174286
TAF1	8.40727109337736	8.54305104358153	8.46715772579475	8.56059666269261	8.4302860722644	8.42988795412732	8.38745006389613	8.86852084245106	9.21828188578323	8.29112124795097	8.43955210958789	8.53819454406948	8.74222191233185	8.36816547145693	8.45854025453614	8.42874156826651	8.65396279127987	8.61421553864572	8.56415020027633	8.46825719749128	8.71186327057615	9.09695956907194	8.96886567259088	9.00706510178295	8.53881816727942	8.51217953122011	9.35831514771107	8.63856366313978	8.63739442643872	8.41980862879315	8.46888956171717	8.87127237081024	8.97392861702123	8.96881741940776	9.04232509540046	8.93220291320625	9.14258181163734	8.60168833711331	9.18885654412166	8.74150192856284	8.6523909686281	8.96673633624363	8.585337231443	8.61400610708745	8.68020929636762	8.46608769221535	9.36253168536739	9.48336921541508	8.25391907120112
TH	8.10377849796485	8.13691199045342	8.1280316915046	8.13947971028877	8.08129747635283	8.02696027046986	8.23928078596243	8.12235622529697	8.71196695586199	8.39213212279238	8.26568872003026	8.51797822293768	8.45514241230356	8.81159407516212	8.08023123861757	8.35387244287855	8.69602103605721	8.5110605938211	8.63716246754259	8.62010563420616	8.50856916484352	8.59586088834302	8.83991156105334	8.67329185984239	8.51247320746088	8.50439106332577	8.75846693455568	9.13142506827516	8.96823495438547	9.1318724189379	8.66084157233787	8.71121167400799	8.68676592084453	8.82764095677802	8.45351545564229	10.0676041003419	8.77702608126389	8.39535483134446	8.57904857441912	8.48326050600521	8.49266986881022	8.49653803981275	8.41379603651814	8.17970847149012	8.28277031950625	8.41237908067784	8.87812739355072	9.10819577660786	9.2585247780157
THAP1	4.80635603274045	4.88140767983118	4.8375467561711	5.01451159640519	4.808010836517	4.8147354401255	4.91428153516074	4.90180148801705	5.49544375312885	5.23103222185693	4.93712893883599	5.09379476165468	4.93541756656589	5.03671367425771	4.7832686602745	5.16529970806371	4.89172635658693	4.89906001073244	5.33154738439658	4.84574825379037	5.1684375214483	5.34227856836016	5.13694189124973	4.89505629412104	5.03573382682067	4.93781970803257	5.10016117327253	4.81943218481741	4.96325588964077	4.97626662785787	5.12687775889152	4.91759914226404	5.08151776608693	5.08546842032583	5.55035776854928	5.16933608609235	5.22056305839684	5.07063086784329	5.24606485462715	5.14993665938828	5.09435335368266	5.14819570174007	4.97622931184576	5.0924896949019	5.39004885341321	5.02267738308225	5.30627764425433	5.35075775725339	5.18868628824806
TOR1A	6.33093023870532	6.31108147339108	6.36561602298362	6.24527422247538	6.41860244296166	6.27110336479553	6.23356077231961	6.48787114393241	6.6737912137113	6.68071840915537	6.76432838800543	6.83955099867142	6.76546560666709	6.50050346593998	6.39184524345736	6.20987268689939	6.29882719530988	6.29344412457366	6.35788675996187	6.32057160653766	6.39552585749731	6.21457274723974	6.41213461848883	6.24324280814777	6.02919924660456	6.12883317383138	5.93660668140016	6.06609813762006	6.13027331849704	6.16637673028368	6.05288515225486	6.1456721363952	6.52498496905743	5.22959749438232	5.26977691845335	5.73407934802665	6.4349395593072	6.39629607857117	6.87445507722548	6.34894063276421	6.60960546141939	6.58957447014348	6.55032581973013	6.47775843281467	6.75338687429898	6.44590174612393	6.34564259554827	6.25380298336823	6.16461499885845
[truncated: 55 more columns]
