# Supplementary material for: A comparison of anatomic and cellular transcriptome structures across 40 human brain diseases
Source: PLoS Biol. 2023 Apr 20;21(4):e3002058. doi: 10.1371/journal.pbio.3002058 (PMC10118126; doi:10.1371/journal.pbio.3002058)
Supplement: S1 Data — (ZIP) [file pbio.3002058.s009.zip › Input/HBA_disease_region_matrices/multiple_sclerosis.csv]

	FL	PL	TL	OL	SIG	LIG	CgGp	CgGr	DG	CA1	CA2	CA3	CA4	S	PHG	ATZ	BLA	BMA	CeA	COMA	LA	SptN	SI	BST	DB	OlfT	GP	BCd	HCd	TCd	Acb	Pu	Cl	Hl	Hm	Pa	Sb	DTA	ILc	LGd	DTLd	DTLv	DTM	DTP	MG	ILr	R	ZI	AHA
APOE	12.3545597305223	12.2186180492465	12.6082347113495	12.0458878615814	12.6304737541079	12.6915096302365	12.290100970268	14.0039387811033	12.0786397509318	12.7109041930981	11.257799936606	12.0289565399456	13.1346522813806	12.6623466101479	13.1138133429501	13.9492974107326	13.9195871942762	14.0731413353999	14.4351960980321	14.254343527446	14.0613912674175	14.4465657674653	14.5145765294958	14.9909563209848	13.5301787614967	13.6813227643473	15.2810062706483	14.0351738330479	14.3603162463715	14.0128219341803	14.3071420233158	14.2401887901683	12.6544520325054	14.3644422018874	13.1736544481512	14.4849944920097	13.7324004374342	13.5033681772041	14.3175507772094	12.9322830923085	13.4012520557774	13.370816525915	13.475238197454	13.5239840889767	13.0823006785167	13.3294263768145	13.7787641365985	14.3859137456282	14.1228059038265
BCHE	5.47319721349869	5.39402394755624	5.49899561603901	5.21418171994059	5.51806649900046	5.44874090630411	5.21513216080148	6.83623721057963	5.34698958648776	5.87564333574002	5.0773466470345	5.22828074578165	6.29104972497177	5.84372670333592	5.75939311134359	6.81523623591212	6.17745485151196	6.70653420718004	6.17862786165992	6.47615150595355	6.19735351805689	7.03348255274233	6.92451922026227	6.75707130488157	6.10592091578659	6.32371276616581	7.09680611677721	6.0714590858648	6.34474133018145	6.19937160626876	6.13911047601689	6.46543003188415	5.92342329670467	5.91215342836868	5.98180656527516	6.82837762039704	6.50266136925846	8.16493269205185	6.5534062943252	5.08903313605979	8.03803065143143	7.61815015618302	7.76475361407842	7.46127386950442	8.05044458710113	7.72872965571798	7.19165090176527	7.07687344042768	7.01759602795005
CASP1	5.11404982822767	4.86757962366724	5.11432606072624	4.73103817327038	5.32503937728683	5.11099944204347	4.82710499559304	5.13043053638498	3.03099272209826	5.23311416967118	4.02011222280322	4.01475323578922	4.7221455258784	4.96246317354399	5.29868371613656	4.84335065679919	4.80364037197893	4.91576723044579	4.52412272056068	4.37484845229061	5.45062198862065	5.30237262753078	4.85624407704355	5.37033763516252	4.86435385774453	4.65396391259947	5.73451086242129	4.99254902782641	5.05528649015517	5.06852646616396	4.54314961157729	5.00087327734658	4.82607847263811	5.41163656410286	5.86168316656435	5.63670498667408	5.65965674942965	5.27055890313276	5.1904296055682	5.2339054799563	4.89751180048742	4.98204520615426	4.89410109700218	4.49231593291552	5.11356064358772	4.76036046985893	5.32956408024467	5.76987412657171	4.84480447254892
CBLB	6.3924825144564	6.4680132948318	6.43386807195836	6.52442267355702	6.41957790925606	6.36916385662546	6.38481864342357	7.18521470441533	7.13651358601185	6.52698106684104	6.54348333987226	6.72678511575263	7.12612759447242	6.41473952362051	6.39070080952051	6.69808348088167	6.46130850728607	6.75821349778849	7.14575501130437	6.97336562427889	6.80726034596233	6.95034749817572	7.4045108446149	7.60158174585854	7.38623390939204	6.79403243057553	7.43440724916287	6.49866516921664	6.52190430455736	6.34248987708769	6.85037301440043	6.56990749397262	6.60343620381857	7.34011298285301	7.08537476530184	6.99316065358886	7.71720597973567	6.6588966184674	7.11139482538003	7.51407862294296	6.85684375437376	6.87428814919292	6.77572818648554	6.61440050053016	6.77673782941606	6.61756535395008	7.86980891427314	7.73476718084806	7.51542592157057
CD40	2.63630645921766	2.46569798702647	2.42911792616907	2.43908987433552	2.68689936181817	2.47701671762315	2.36364529504212	1.85115808225157	2.23113359871763	2.51539898266727	2.60597252464392	2.32712498761245	2.68834569377433	2.44244212151071	2.61487716196273	2.89148093963887	2.55984736340649	2.45719933254232	2.81754504140271	2.42438772858711	2.49020599240951	2.83768073109229	2.46100896424635	2.51086747479982	2.65027791817778	2.34617717333558	3.21498614768146	3.0230298292357	3.11453460648023	2.35714323098183	2.59685096976081	2.88875950702545	2.45620242678412	3.11557346579517	2.95347557499748	2.93904061902785	3.02444551694761	2.84640270010748	3.09875857931172	2.31572242260517	2.49342097999796	2.49777958792716	2.71337046843894	2.41405375631764	2.57277076311989	2.79000286011324	2.94536199682923	3.21655628838003	2.43375369301081
CD58	4.14207087977655	3.97610704036104	4.04930098800538	3.80885012329708	4.15116247977754	3.98944368477405	3.97725435234871	4.72856926380491	2.94750863997919	3.86550409193213	2.74005777186615	2.80733752132601	3.60779810065997	3.38587824903539	4.13488244818339	3.57189540292758	3.79941939534936	3.67340789525368	4.06082346688545	3.93276457029267	3.79921881787148	4.02271406680456	4.47875223696067	3.99247674796731	3.92977872872582	4.07409894956167	4.68804740580188	5.19216569394075	5.29743568526816	4.74614009533312	4.54503322786557	4.97989278301476	3.45183909738588	4.55739902014847	5.30277951662741	5.78455983171893	4.95801277576504	3.80668977202322	4.3388520513361	4.29746319308826	4.31837048035544	4.20424743576355	4.52391759262991	4.4280061518415	4.7376826448008	4.39590229981369	4.57090715401437	4.09708949277721	4.18413426762939
CD6	4.77967461311432	4.70485128062854	4.67392619629002	4.65678988228659	4.81289076219016	4.71754852847871	4.94875330216925	4.0108182629009	4.7982050353948	5.09171243166629	4.97258919262596	5.25997065220672	5.07212815609791	5.12488527539096	4.74442634202712	5.13574856565523	5.56202129593213	5.42308479883048	5.41587908610026	5.26365007586566	5.02382993895959	5.07275039630412	5.41842442791305	5.14952669563175	5.28840594262614	4.71711816563382	4.97763923188241	4.74020522115107	4.4714176712754	4.82301368633914	4.85320221784553	4.67935932229482	5.14394042836944	4.57775496248246	4.64642626051395	4.65804657523802	5.23832405680605	5.03100024443569	4.94177606779817	5.62189956914458	4.82924992262458	5.02823860489008	4.93855180702713	4.76054767879397	5.27499040222832	4.94779801256925	5.06843237702592	5.35500927392728	5.22602487995915
CLDN11	6.90711145645791	6.87099543588303	6.89376221096312	6.89803577455737	6.85608676646342	6.60465302134988	6.78025579645557	7.24990807611595	5.39514799876568	6.12051764100044	6.08965837680869	6.28731754291523	6.67655553790922	6.81670055549224	6.99204091381091	6.30957695056486	7.40697472159376	7.05686348011103	6.72177516367429	6.59361851747388	7.31204070932643	7.7796548435425	8.08267453454007	6.52954552131601	7.91871501110179	7.0252786227639	9.68234306071797	7.38448502903751	7.59557047282423	7.00300108787241	6.62384309339113	8.02901217300784	8.3391413812121	8.5059041724185	6.77324248576439	6.60083174018909	9.193550065955	7.9510995996582	8.57939793168534	7.92872491551525	8.29706082628337	8.82516905667428	7.66551570871907	7.58415887033934	8.1324347391792	7.79481593218601	10.1540982938449	9.89853598528204	7.27660470534935
CLEC16A	8.57066453512043	8.77335360845222	8.58191618228505	8.86533406545541	8.51956803423643	8.46742164997796	8.64792553454684	9.23043456756438	8.80064397246225	7.96314102886401	8.16713452165495	8.42869431051272	8.50706272848807	8.08822614122305	8.38989695468322	7.60289019514124	8.3542178782133	8.06210718856842	7.84282840733455	7.8908188054581	8.19806624409162	8.01001044198446	8.31404856917485	8.37034522865167	8.05852020186012	7.80475315254252	9.08414458137561	8.34050361875188	8.36761070739144	8.0492144629167	8.12734548898005	8.48359160398127	8.60711428238053	7.69556812011687	7.10505936749948	7.83643813465877	9.15757642482959	8.4967315474761	8.66206506599034	9.59518219912145	8.8758962739115	9.16702532410061	8.50705649513448	8.30551503203568	8.8663115808917	8.43546802731983	8.54115236582829	8.63484856945905	7.06074520994538
CNR1	6.1847337599397	5.89393220376772	6.20850149340689	5.69254575396794	6.4138319234724	6.33591366902147	6.27038408648039	6.43020343698614	5.50658663609796	7.45617419813673	8.23870337147001	7.76208914277609	7.84802387766044	6.89827064588725	6.45065244162555	7.79941522947745	7.33140762078482	7.93263089837208	7.09204089439466	7.25586321906641	6.81578441843185	5.72236740822526	6.32864317010706	5.78345598479727	7.83500206159774	6.97568239597056	3.70947017282542	7.70013177707452	7.38377693533411	7.43336165261278	6.15980394101874	7.87114782724757	5.65058957600553	4.33567421976965	6.04192546151951	4.04648374548836	6.22100576586883	4.25988402867984	2.1936704481973	2.36230668012825	1.6112537302839	1.95884498863492	2.78442905510566	2.34965654961253	2.90483356839287	2.47702649252791	2.57131309329691	4.60529925818837	7.26988443360992
HLA-DPB1	7.88791033426621	7.93641227610027	7.90001206486597	8.01489089419502	7.86774406946347	8.00744520576902	7.7791461760605	8.37280816510345	6.8556945814571	7.66978785400883	7.76758848845689	7.93957674598852	8.31733287314782	7.81218281424133	8.22191976914005	8.19869715047018	7.95682309861803	7.64431942768634	7.80864553217483	8.28007640202173	8.05367000475967	8.78965788120182	8.22724594329515	9.6078158401158	9.73028708069399	8.75169231070398	9.64378596703441	9.26049211412051	8.49659907900826	8.4178075655402	7.80311390086824	8.64283500655969	7.50351221798569	9.2406318714554	9.37999310520286	10.5766036444186	9.7035540133981	8.95544460388316	8.5584978483924	9.44236087795798	8.75427390934134	9.14056226048601	8.47018201657095	8.30870176348885	9.1470281666869	8.55912127104503	9.46965676774432	9.55261133992518	9.13845290971499
HLA-DRA	5.93927803538907	5.85427411501624	5.92768637765688	5.47009700807956	6.01511441632495	6.07551970694378	5.56545358994823	5.63986820365373	4.01828683551202	5.60238120977489	5.00249123641466	4.88096463785672	5.30374230902768	5.81953036152958	6.46060031106505	6.27173902711693	5.65929548323256	5.57978790522644	5.31041712132202	6.46293726063715	5.80474548748795	6.95030698255075	6.50917230803408	7.3042822800619	6.74281098423652	6.6189166211181	7.97351737308908	7.2593112023699	6.78303316705817	6.39729670259031	5.81371648031969	6.42016944001762	5.66410818803918	7.91121848021207	7.77576214660289	9.31873736601126	7.57706694372461	6.53756692370307	6.51422670241484	5.91674961213957	6.42978336006198	6.31496003747835	6.15716779601826	5.8757081102617	6.27846564580033	5.8804714770008	7.76046091512379	7.59984673837527	7.70043392381741
HLA-DRB1	8.25679681068272	8.30163836539376	8.25212868966616	8.19152849317497	8.27975954083037	8.32128125181851	8.23165651393033	8.2684877201206	8.46486831292981	8.0817314527395	7.81758545811947	8.04601104789792	8.33779109344013	8.3994692253757	8.54428235059918	8.42218419314497	8.4538795837802	8.49695225060526	8.26561260527867	8.739633982892	8.60368165700091	9.20634366806829	9.01589572551836	9.20081831430108	8.79420832488688	8.48365859308474	9.50118216005099	8.78910328831727	8.56788657892435	8.46287138147322	8.20487224597893	8.57512704403631	8.62329270948056	9.63450152985793	9.55311837764136	10.6325588437087	9.48085141758061	8.43266557981463	8.67131910586532	8.46582690273674	8.51481013329558	8.53588601363507	8.34031652161237	8.07090011392993	8.40618835079977	8.11009465810828	9.40060068235728	9.67552463368935	9.15982259274347
ICAM1	3.57016420126803	3.25361561804544	3.43234646265485	3.28759687095523	3.73068856788957	3.77302432133581	3.34554809887693	4.769013555298	2.42860455785267	3.85164077968891	3.18554994624735	3.29396549605189	3.63563503128656	3.66156244375571	3.49123050034455	3.80077003135313	3.4775299233776	3.4525779083802	3.62353671762133	3.81434206486414	3.87219241050301	3.76805334537568	3.95243944635701	3.8528287047386	3.42243698077027	3.36455562293927	4.23871343959126	4.29013026046996	4.3088473164641	3.71136052691964	4.0487652333601	4.33280357977049	3.67493962935129	4.31425857300522	5.14960643071302	5.21590902256085	4.47589703189988	3.61212355193493	4.0937714920135	4.20096748896975	4.27867574764985	4.17702420311614	3.75518412459314	3.04585664800519	3.90093345646502	3.58595555970951	4.26217905500888	4.30155660570055	2.67873505623077
IL17A	2.35169443035452	2.37935057518127	2.29426530319606	2.36297925011923	2.38077462533679	2.40417332538209	2.66846325458835	1.28037187652179	2.54768711521918	2.85937691797243	2.78764392991273	2.87786587660929	2.88065831745113	2.56146262555514	2.5359537265486	2.03927536512151	2.76342606056821	3.11261185404027	2.51503422410679	3.1116437327071	2.64720015217898	2.36864268683436	2.95188249594645	2.51038633700277	3.15683273582708	3.05244259014391	2.55881295250414	2.76840548683941	2.38267250363816	2.96158593620948	2.78733593407628	2.47622827214846	2.49348926883015	2.37795170197577	1.64931687048289	2.28382830814068	3.28037717188243	2.85092620440857	3.06940078724934	2.74751175268002	2.60917377581644	3.0842992048428	2.77313240795441	3.71639714770057	2.70589421860672	3.03100241694501	2.66114795224202	2.68936740983925	3.2890179539642
IL1B	3.89738189945824	3.68610018759557	4.51267387557484	3.43634536474954	4.46123913517091	4.70408447063256	3.63556708880179	3.6319995630779	3.59828175574463	3.24102626812948	3.22869892891392	3.16140105089283	3.45693128227131	4.42401390684543	4.90764300730997	4.86899379541708	3.7544535552408	3.7004629952858	3.26235753879052	4.19281176629428	4.94612051876144	4.27857020051361	3.82556437037119	4.01593072611222	3.9879142136501	3.82398136291022	4.78182017656266	3.94078573354771	3.83399607427017	3.33761922841641	2.77795220310827	3.29992150939762	3.46746358427554	4.03111255265163	4.96625794463799	5.10041368928124	4.78726519756104	3.99822720422848	3.92886775748654	2.83823659085045	3.88707462974822	3.80306096644865	3.63420483868988	3.35495463037152	4.01999478354805	3.58770956718805	4.84450869043	4.9493874785243	4.33629226529066
IL7R	3.75044206054499	4.21413744668144	3.70382793880781	4.72746426203717	4.31730070796767	3.90431079602866	4.19216735825915	3.4299623321602	1.59791127639779	1.79480076965741	1.77064322502824	1.80763640594642	2.1065393977488	2.36403206114365	2.93398487526226	2.48898023415545	2.31000874872381	2.92022970478138	1.7390465337583	3.33674710763404	2.49002076200997	2.34014602353731	2.53371719679662	3.01107588553983	2.07479325649588	2.45898261224277	3.82811098922402	3.18792099255537	2.86214226950985	1.92651629607672	2.84634274539864	2.85608307544636	7.15335010533148	2.96808163667689	4.86724757048787	3.5431521948409	3.32806283491202	2.82543945479143	2.80715186588476	2.57309344678144	2.91543367041025	3.22941589942085	2.99625568269617	2.62022291679515	2.40411285531878	2.78513721844871	3.70949314054943	3.45774782057195	3.52310486106319
IRF8	2.3073582975807	2.2269327955087	2.40765273032987	2.13170199886281	2.3160238175108	2.21370794707692	2.18417706236415	1.26570657359736	1.68050154506504	2.64952651358834	1.82559423474521	2.17363858784257	2.75168599435816	4.00942053217227	3.05281157241016	2.65196891235148	2.24943254631401	2.7519722705159	2.75823007139284	3.0610591149217	2.39822193072078	2.94976253353144	3.08638126101108	2.56877613955935	2.59559750449406	2.9247633895492	3.94675907922805	2.91749864452672	2.45066660665436	2.85460543888714	2.75013290645999	2.58410792413026	2.33427150361776	3.19492412459306	2.93951663309348	3.52948579603697	3.1220826775559	2.71166858522428	2.93958537878731	2.41988749658567	3.01631634948712	2.35734889653385	2.29264639608903	2.24253757743371	3.01150197648469	2.12524515522234	3.00658568742769	3.42195349810186	1.867173775836
KCNJ10	9.322564903633	9.36061790955626	9.41873564368688	9.30675787596579	9.47580464576629	9.40778646557217	9.24856411026257	10.6334878088033	8.18000634554627	9.19628379547824	8.42334163802776	8.84592755589437	9.8287857991016	9.23110321667672	9.47427654207353	9.73319555214629	10.254745162733	10.2476030105071	9.89452307358877	9.89450757096366	10.0410580992603	10.5981697882474	10.436045155232	10.0908543807058	9.87769992847425	9.64966189301182	11.7726785051346	9.94821007220223	10.1529967507373	9.63914598540173	9.9268984749751	10.5505358479551	10.199962750906	11.3731001630808	9.97231616628425	10.6107352967121	11.4715137164528	10.3015303534627	10.8484746361445	10.7623851218118	10.427708616523	11.0126793412315	10.1815097014467	10.1131785060613	10.6695878820318	10.0753698918182	11.6844333287671	11.511688974166	9.6104880199803
KIF1B	11.838449386394	11.8708458132599	11.9040009745984	11.7907255668875	11.9463047603684	11.8740864252267	11.7716833804532	12.3696079828699	11.8851487867786	11.407638836389	11.7740795169335	12.140503897046	12.2357839290344	11.7536207710879	11.9290830729156	11.8914897369172	12.0029908444448	11.8669552924491	11.8757956767694	11.7855463386118	12.1351328514426	11.7167878191065	11.9612492133518	12.0318055529075	11.4852299857149	11.7611962241895	12.1503610516425	11.6479913067902	11.7856893411768	11.4705584396956	11.699301976297	11.8046829515447	12.2012225261618	11.5327259158848	11.1765808080707	11.2437552043136	12.39616264713	11.4786703856319	12.1873233321276	12.0513079355581	11.8508757176992	11.9926995028573	11.7183355697563	11.8430956695675	11.8959864173729	11.6996625111334	12.498995067833	12.5421237832643	11.2083911193478
MCAM	8.62410277814165	8.69772522835187	8.58700007722994	8.6706696387895	8.4799694226419	8.51021969690608	8.63231242454716	9.00986680204244	6.9182654210676	8.22065911815629	8.01594180665851	7.88446459986	8.50108660509933	8.72141798699986	8.62313470651883	8.20147571886146	9.09016894864022	8.77192734382426	7.928501295885	8.33511077686214	8.97179582136065	9.08050887202312	9.68618344119266	8.86209319843321	10.5257336860782	8.63610028743951	10.6493987586724	9.32078693846186	9.48394514527581	8.88034863650156	8.52231956810312	9.69860936644102	8.99853347399891	9.7323162069965	9.12002131555387	7.59997237408583	10.2814327982974	9.79379374555916	10.7723817911374	10.94849476866	10.1227479756944	10.8685070668926	10.1435527704569	10.2028129104212	9.93739016224556	10.6268229486094	10.8336594709124	10.5205234898089	8.81997685049544
NLRP3	6.54956404146965	6.65203153921884	6.5947023000084	6.68096547024547	6.58841968187616	6.59069447334124	6.50910820212144	7.12074859570642	7.23824090336872	5.97095267797283	5.54465450003092	5.98943528092567	6.02344765643842	6.36971708052437	6.43238312853643	6.10692474021583	6.14087609275559	6.08383841774972	6.30539359374719	6.04987039661034	6.59910762391758	6.78961405232547	6.29575229174034	7.1079754620038	6.20764769999486	6.55852122097693	6.4861173392394	5.75319240476172	5.54998800961043	5.82734447516668	6.40865821608166	5.60810191171199	6.09816595635493	5.97636345077799	6.08192572964428	5.54943654594667	6.47730706501297	6.24579553833138	6.2860613057576	6.00756972764842	6.53043625470296	6.35152546458596	6.45423124168919	6.34489444977327	6.64527279667674	5.98855341990317	6.02402273854844	6.51072014592369	6.22587403406085
P2RX7	8.44091561944103	8.49843567754206	8.52961754005906	8.54042306365813	8.54807834138736	8.47975920896888	8.32043311073006	9.03048207881703	7.96301390494464	8.02149692387674	7.3384928162414	7.21332544666221	7.50923196248296	7.83927387020039	8.39594554187935	7.74566094228837	8.59410043657798	8.28512418258715	7.62953909712724	7.90880015376386	8.08008083040562	8.46913382190924	8.27461847113777	8.02712684159497	8.11579565123249	7.70914679286822	10.2558570448427	7.90272587058756	8.35423672657943	7.4720251742889	7.41501228683135	8.53995203470127	9.4580242158585	8.54469973095814	7.78323050705769	7.46471737449073	9.39406282679034	8.49862907587689	8.96557175919747	8.12754748563858	8.9700073718502	9.30776658630101	8.21809234521346	7.96731742809498	8.35752022206761	8.28462748673718	10.3217378052333	10.0445846324035	7.45373935438481
POMC	4.4989936872147	4.45421187607681	4.42673093818154	4.45125350298533	4.58483878434435	4.34709337750579	4.56581668611329	2.98069575389225	5.01670431786317	5.11296206691958	5.43393579663746	5.4712097992787	5.73994160566944	5.25049640888542	4.61356812655415	5.1204378941792	5.34927977588647	5.38015586333742	5.27804539537485	5.59921678842362	5.23243857289884	4.90358458079368	5.30692283144068	4.79006880125917	4.74555121872573	4.6281707515595	5.02025511431518	4.88374180746501	4.65357548209191	5.2617943264714	4.75571772301778	4.72726317804584	5.160236571008	4.78066268794956	4.5956138710089	5.80036800678445	5.84171000272036	5.36021413280703	5.6935885180647	5.87261132001883	5.38964832917403	5.6334934890903	5.26169628465495	5.14136691944153	5.07567876894049	5.50001913465901	5.54432687544257	5.51428988933076	5.18937380605342
RBPJ	9.94021222378368	10.0151335502331	9.94638212373916	10.0322341785748	9.91627237487822	9.93482609522272	10.0156547270718	10.3968410585875	9.82290154015573	9.53163386955633	9.39895012403481	9.58732643510214	9.73954536409516	9.73338770815973	9.97624391623052	9.4286671702293	9.89628624896903	9.78695613630896	9.70749106609468	9.71491611168905	9.88502737552811	10.2350732272901	9.96861521225975	10.0683316114173	10.019691454589	9.49833189544427	11.503219772978	10.0540399130145	10.2428444727793	9.6218533284201	9.68562407250159	10.3266634770544	10.3696663169905	10.3505176208874	10.0240894094982	10.362394452199	10.9629891074675	10.0015774233246	10.5158239055695	10.181068240332	10.2344546051263	10.4763598960987	9.86398309842756	9.78990924956017	10.1602857903299	9.97152851051483	11.4749223210732	11.2351772371243	9.85442493528689
SELE	2.07086275288965	2.01691378981397	2.1071727736278	2.04094012600178	2.05173022904787	2.27176133693338	1.9780136058554	2.3133150760951	1.81766699000101	2.39081183748204	2.51825506620557	2.40699372450021	2.47682378650054	2.57791444494002	1.9999425982285	2.36046872590574	2.24086966158865	2.33029715432972	1.9812215428356	2.27937102928222	3.03187877604516	2.08949819806973	2.85424643232429	1.85699840245247	2.12201383315572	2.2423797929491	1.93142898164898	2.4367198740946	2.42160724605297	2.44228244023871	2.16749007734278	2.25831842266432	2.38422096996808	2.41099956262978	3.07486795552817	1.90347041717175	2.26861992467732	2.50181312567405	2.00479147541628	2.31741444067759	1.92156472277122	1.88436748642241	1.91573341975324	1.82613013358195	1.99852392824848	2.00545934604913	2.21879614811672	2.30860206424794	1.84971206470745
SLC11A1	3.23538491605333	3.33325177658256	3.12360058841535	3.22729286049123	3.13150039094813	3.07371188186433	3.18073436422529	3.19589135428504	2.8051900448724	2.60498002607048	3.34285121563827	3.51567631745988	3.62512969457901	3.23248462333982	3.163696895872	2.44841244792378	2.65353220327682	3.1675142699327	2.48283560305174	2.88401932631175	3.17627660304695	2.61051867217431	3.29382346788936	3.0597338032053	2.74648227104407	2.94759793730969	3.69182623566839	2.74329834571571	2.77968827522838	2.85948748341635	2.13158373944922	2.76953724396955	3.2974647683266	2.99390394449712	2.83779374512051	3.81304441744022	3.71442129272013	3.12589036215311	3.41954580021563	2.79852046463732	3.48665265440523	3.29779290013502	2.987085403041	3.21390430709532	3.42525306406837	2.94950024298359	3.49527027282431	3.97340388342667	2.57633536971855
STAT4	8.06879298739698	8.2557443390082	7.92546659454004	8.34622109514302	7.7883551841223	7.61355716585385	8.13299612773238	8.37554606827926	2.47092363980291	6.89248464892216	5.41718105083786	4.09815162544385	4.50136514075344	7.81639249523476	7.40226952095264	7.13484911232801	5.47855021024752	5.42808878989915	7.85744822191325	5.94563741599427	5.32193468836273	7.06239958035878	7.32418864768601	7.83993228650302	7.51396597361501	7.60947121689938	6.60571125678311	6.57077807500954	6.86311593296698	6.53819871066471	7.64944692974739	5.74899565036539	7.47162440601492	5.973849493343	6.05111822589197	5.17301204678472	8.04854829908578	6.22426861934384	6.19851366897748	6.15382304026856	6.71640683018528	5.95600731095229	7.55996395991931	7.10873454315179	7.71795003021499	6.38769547001431	7.3437162705643	7.34629872385541	7.82030248710035
TNFAIP3	2.91787952323193	2.86573560086697	2.91836139387627	2.82773389320923	3.12313338184636	3.06136564626643	2.87560109842156	4.44464993979219	2.07654794261287	2.65014865022658	2.9309253835977	2.34433736539055	3.06577657630442	2.82918909938766	3.19363088022076	3.22026098757934	3.1228775181042	3.67333351725411	3.40744039163328	3.07052986542862	2.82975321876529	3.29930842343396	3.27790672480086	3.79669395813857	2.46475214512955	3.25280207726946	4.18947467165022	3.51790823825377	3.43651916673922	3.08819134909398	3.07119205079932	3.63784052968175	3.26336186854361	3.72467562982877	2.23673286654297	3.10218090116289	3.7442518076442	3.85440640258428	3.34212900762311	4.03604445434759	4.10856289618625	4.65775556293453	3.50054661886313	3.99152906416776	4.29978136577875	4.51971317706478	3.69994639318573	3.91573808020231	2.63944566808199
TNFRSF1A	3.32026591267366	3.45161642029655	3.39778273610508	3.23785128526771	3.19732190390178	3.25860345854796	3.19881583537616	4.23381157488502	3.86539908834505	3.3894243085869	2.38979907773179	2.68753631296394	3.369330924044	2.78735197322398	3.33856762008413	3.48111094558438	3.87603283752007	3.65712374909256	4.14745408032093	3.61347077504466	4.11730942604489	3.71945205907543	3.74495288636515	3.88683252121228	3.66568451165956	3.47875145879393	4.21633693243398	3.12148186191078	3.13247409809045	3.3627104030751	3.12590031707554	3.09231659543219	3.04986431537879	4.1645118024411	4.75025505236047	5.34794812661143	3.71742954325638	3.60123645262585	3.43583654656848	3.39341141490338	3.43627013510097	3.42024206618984	3.18997933844912	3.61641591889197	3.08535781663822	3.27820153206719	3.41234296932629	3.605486504747	2.84480066526377
TNFSF14	2.49424483186915	2.35765622859488	2.39146532110576	2.41241225891553	2.35783030776188	2.31224575469233	2.68678721153269	1.29454994040075	3.12492652465437	2.60597190002578	3.09398322237868	3.14096596461614	4.22097409273246	3.02533460451502	2.53754749295492	3.46616265382506	3.24956359536681	3.15173625809175	2.38368588390769	2.85103783319746	3.26810770981152	2.63303974267238	3.2388315159329	2.36002481452435	3.23405080122592	2.65341040029331	2.81998305685434	2.81859064851096	2.52809115398667	3.39278846053706	2.82199274475531	2.70699295705461	2.97611424729763	3.68945175018128	2.63829851583298	3.2784548085337	3.27784181081272	3.32634405291305	3.25351144891895	2.93855617970816	3.52528595423801	3.49345591375646	2.96481998608836	2.83941344913883	2.96544218136289	3.26242862648703	3.80433179836386	3.74104269981626	3.28837092474234
TYK2	8.45588897581223	8.53330487653582	8.54349679343576	8.62765724984165	8.5310662054155	8.58000120831897	8.44242153517721	9.22483728405344	9.3940466948103	8.08178534035449	8.06212546513735	8.31254388954261	8.4946690362836	8.19044093160577	8.46217542979109	8.08607481170725	8.63991992937281	8.35816006570805	8.41182980301822	8.42851763938006	8.6935028507388	8.54415516266142	8.49698113646499	9.01551649717393	8.24113284736875	8.59024485299967	9.16400095212861	8.63388001245492	8.63107917847335	8.5122746708727	8.36391622828498	8.76902989501579	8.87903625091064	8.38409584410307	8.24056927130317	8.50349050177941	8.9434405896479	8.43143772918936	8.79101307985353	8.61874591068822	8.66442099538197	8.80842043806102	8.41151044724959	8.35490791434758	8.47759307778527	8.27743019118753	9.136751976065	9.22501839003411	7.83286874534363
VCAM1	1.99178092517327	1.90454889400683	1.9792053106142	1.92597550697241	2.27403950699368	2.15282972111562	2.02428732984742	1.79803714987394	2.12839180551706	2.25888815342991	1.87553647866346	1.91387114444392	2.80147008058192	1.96861185231586	1.95385920979158	2.95516089226377	2.36007888450158	2.89118162964184	3.66509812576951	2.89595724711519	2.95961947015259	3.65218271265161	3.62066401630468	4.05581581373132	2.4917363108351	2.97219432237251	3.58267095558648	2.48916789766837	2.83846737905132	2.17062447836588	3.17677133161144	2.44778131994339	2.40162120106574	3.02423912557623	4.73116226466323	5.04060131379988	3.04826464924365	3.23091794196836	3.66514937995962	2.69067917463182	2.67111549478632	2.65878157678551	3.11707614998138	2.90609436715915	2.32776777645291	2.72939926923816	3.8393962473611	3.26424723854407	4.30234545199126
VDR	3.55487893177832	3.08079278853475	3.6197747014765	2.63251348032241	4.18862390340731	3.63495060694118	3.23591675877497	3.19069648120356	3.73527565429205	2.82029404851342	3.13835948221154	4.4041084420689	3.65279754403473	2.56934908022554	3.28414787273629	4.00466965483363	3.4620825478866	3.31359963370866	2.83118322818228	2.79376938830735	3.50683656132037	4.3648949703445	4.5711669397867	4.01737461519749	5.1913244544268	2.68326027369187	2.14972727549674	2.15561053150843	2.25673431888108	2.07425732592971	2.11272374787789	2.38643015342645	3.65037934834135	3.65624055362455	4.52302404655449	2.44381515207753	2.74400798066948	2.90013252373328	2.99156776521854	2.85170450134154	2.57823455952518	2.8556234796404	2.25909649889196	2.60739698348524	2.49703164400385	2.02406140470178	3.05884105020481	3.11968481113318	3.59999809229536
[truncated: 55 more columns]
