# Supplementary material for: A comparison of anatomic and cellular transcriptome structures across 40 human brain diseases
Source: PLoS Biol. 2023 Apr 20;21(4):e3002058. doi: 10.1371/journal.pbio.3002058 (PMC10118126; doi:10.1371/journal.pbio.3002058)
Supplement: S1 Data — (ZIP) [file pbio.3002058.s009.zip › Input/HBA_disease_region_matrices/amnesia.csv]

	FL	PL	TL	OL	SIG	LIG	CgGp	CgGr	DG	CA1	CA2	CA3	CA4	S	PHG	ATZ	BLA	BMA	CeA	COMA	LA	SptN	SI	BST	DB	OlfT	GP	BCd	HCd	TCd	Acb	Pu	Cl	Hl	Hm	Pa	Sb	DTA	ILc	LGd	DTLd	DTLv	DTM	DTP	MG	ILr	R	ZI	AHA
APP	11.3773970958408	11.4233390880659	11.4110156616616	11.4198618007377	11.4558492485943	11.3236343193068	11.4996119565105	11.465838416212	11.8390533028868	11.6722932057089	11.5059639065767	11.8190671252747	11.6974413881008	11.3984747392344	11.4356674267271	11.7363258676987	11.7770952220013	11.525715805216	11.4526278187138	11.6069069225807	11.5755136338737	11.2675007954494	11.5452511991134	11.436220841057	11.3783441805021	11.2866665200413	11.9009769489199	11.3032428140263	11.3875128650205	11.4428507349757	11.5036310962043	11.5832620431399	12.1829329293899	11.5608797870651	11.3289560856714	10.9228204839131	11.6626507793372	11.3960743802183	11.643159775567	11.8186235020641	11.686101184117	11.6777916451821	11.5517121417425	11.54576392259	11.9777594303558	11.3750838931717	12.0297139997427	11.8078075834318	10.7346073346881
AVP	4.95795621097818	5.07583694578574	5.06155071836574	5.11300446845497	5.06979582523917	4.95495096432245	5.16124248305226	5.96143351772976	4.7499545550685	4.76830627742171	4.97286416471521	5.1983652088987	4.86615333283506	5.46582562311781	5.62057750724916	5.05729775383655	5.30091615710531	5.10301876496377	4.75239572993862	5.59481421745616	5.34847666708435	5.49311552159616	5.53161484654758	6.75945504736495	6.41584899993389	4.78708494405961	5.56555249174393	4.84903238806653	5.01806267631242	4.87348099614294	5.08233717456075	4.81305312027714	5.24228154346941	4.61502566322103	4.9351112821807	9.5628072717308	5.50645990480985	5.01135123673033	5.26248658045498	5.51282254854357	5.23452441393104	5.41404780693522	5.31274828735677	5.12382145429183	5.11854470027625	5.24895618188696	5.20871200726357	5.63878691912924	10.3385572126679
GNAI1	8.55515487788608	8.54045329868297	8.54582984852238	8.44332608222437	8.5821150214884	8.40058681300672	8.33271819180655	9.30613398594414	6.3070366608482	8.21880635223131	7.9590941892712	7.7493057752404	7.54150437006326	8.19073310814863	8.47127882291364	7.8259880617114	7.63071324193959	7.69226158602977	8.25792152652238	7.44145568924536	8.02599324440247	8.14467112700737	8.04483189114558	8.15774573627127	8.25113448018007	7.81445532076212	9.42775489519189	7.17312773084812	7.56865954504272	6.06173990020435	7.42851335852716	7.6237207699252	9.08562359278894	7.13041791960506	6.80864951124546	6.26000284042434	9.0833223085032	7.53440524638609	8.78686405863644	7.18193019849751	8.17056814387024	8.5516644484202	7.68784615109152	7.86675824390277	7.58088758979239	7.79772023423268	9.82197356568484	9.20155161888106	7.94956981631378
GNAI3	6.68196781730524	6.68141820977322	6.69028740186808	6.70129326911731	6.74250633566258	6.52322421709372	6.64318887001511	7.16194528414175	5.94167474494787	7.15084826799275	6.81713658695264	6.80643203712537	6.883833864171	6.71052832039311	6.73020661647777	7.03789474646577	6.78434920265555	6.82679599247761	6.83073981815598	6.69168707340373	6.91935272323127	6.94686099756256	7.10927778229737	6.49714190188518	6.84203667760875	6.51575772853475	7.76392100839723	5.93518178493724	6.14875717443964	5.55540444999419	6.26172234120753	6.27423570649917	7.59294026296122	6.61243261102844	6.47170164098056	6.17616777229523	7.50500522517318	6.37008354957351	7.01847661720974	6.20871118232907	6.58318849037798	6.97826770508607	6.27980983348713	6.39733908064619	6.71536440960071	6.35179657190108	8.28984493366456	7.64600909849356	6.69421133066378
GRP	6.38707018420894	5.87042120480919	6.51759234496653	5.87075906908355	7.07062414539756	6.88836310490397	6.17242847872065	6.63680222131166	11.1929006631762	6.50473531513845	7.27890504389472	7.65010184999517	7.07251998606399	7.49585904647181	7.01153735777506	5.87499084291145	5.98173179929635	7.27953133928136	6.53148057115812	9.1462741021727	7.21391250721181	5.34811575150359	6.1834466136202	5.41540473479766	5.5416464785588	4.09148082172911	4.87574458822794	4.73269481971654	4.34922537068656	5.01923269349577	3.84733220289002	4.27510950142953	6.05508615881813	5.89573128964644	4.90420656429143	5.08146987840333	6.21086075063167	5.75708286689198	7.72525754207694	8.24643017136315	5.90213448449417	6.82708473253837	5.65086484236439	5.30750917676695	6.55856657193854	5.90293469189628	6.06853597043963	6.43120843923977	8.25068185778308
HRH3	3.99168399010885	3.59727203387717	3.60587265948224	3.46655260478602	4.08737142252173	4.00404577674153	3.90375172684438	4.6136120212439	1.95087315811041	3.6895634156298	1.96963754965333	2.01886259392326	2.49124085047517	3.12727596471198	3.85742378251094	3.54899822770345	3.12709326867632	3.59013108435445	4.082270347668	3.11664380372797	2.75171839962105	2.73053442287326	3.7328809299528	4.79436391302058	2.8728140670679	4.68361251118237	2.58793558514917	5.49444578824417	5.23960889933184	4.6609946280857	5.06930163568962	5.4796618355906	2.55467991748073	1.83372635780943	2.85627784730167	2.06686409165036	3.77685371515815	5.87227848222293	5.10210082590392	5.84373997669174	6.44328175663504	6.14562266006976	6.44843924720537	6.27842936161142	5.66189239626212	6.63556562685598	5.51855989315307	3.40266933772068	4.30545470386128
NGF	2.74223180833372	2.7350806970295	2.73964510339175	2.79987530313866	2.60181797955062	2.73708631206051	2.78507583565691	2.79881937338947	3.21092305883281	3.20267952504525	3.56188326236727	3.3102962112421	3.48879076182477	3.09150230571314	2.87477240438674	3.5075921322787	3.02958144120757	3.58920649228031	2.72353815777442	3.24799674516193	3.45112071931457	3.31836860334944	2.94234320203355	3.39162737354452	3.40389328272763	3.16777054752729	3.05020251053354	3.11618418321846	2.7012380302034	3.34455293794484	2.94649436719456	2.89816941075236	3.18443515860384	3.53522839054365	3.55791010621064	3.29437992373957	3.04726476435606	3.53846853126851	3.59754114666956	3.3889397908312	3.00385722649527	3.20946103169156	3.14863257759869	3.68842367046404	3.60331434942561	3.5824031049565	3.26157642422202	3.37550369754022	3.77127347779643
PDYN	2.37471539333966	2.31868207537735	3.58704238682262	2.66719952417697	3.38753211358591	3.64797259164965	2.95163528132017	2.30556990500849	9.07729110754396	3.07235601993515	5.7995120721201	4.05617933592079	4.05580363432412	4.8137438524536	5.62899867030141	7.1473132406673	3.1954153495718	6.51278288371517	4.00224354335034	7.93396491510387	5.41103724900733	2.75886611195827	6.15663991100374	6.69447106954444	1.87540656873266	8.35960474952803	1.67861246673882	7.1618444592836	7.11293631704095	7.54914395594504	8.78915742584348	6.26316080263679	2.06079920906818	1.57477589983795	1.56055347754031	1.79952522417545	3.70125964639664	1.61525400934524	1.78823519674396	1.54078854351122	1.38217187412405	1.49618531533318	1.67213926585174	1.48236178422415	1.65174668544211	1.62469602733879	1.5480295754979	1.84400770523063	4.9455664236899
POMC	4.4989936872147	4.45421187607681	4.42673093818154	4.45125350298533	4.58483878434435	4.34709337750579	4.56581668611329	2.98069575389225	5.01670431786317	5.11296206691958	5.43393579663746	5.4712097992787	5.73994160566944	5.25049640888542	4.61356812655415	5.1204378941792	5.34927977588647	5.38015586333742	5.27804539537485	5.59921678842362	5.23243857289884	4.90358458079368	5.30692283144068	4.79006880125917	4.74555121872573	4.6281707515595	5.02025511431518	4.88374180746501	4.65357548209191	5.2617943264714	4.75571772301778	4.72726317804584	5.160236571008	4.78066268794956	4.5956138710089	5.80036800678445	5.84171000272036	5.36021413280703	5.6935885180647	5.87261132001883	5.38964832917403	5.6334934890903	5.26169628465495	5.14136691944153	5.07567876894049	5.50001913465901	5.54432687544257	5.51428988933076	5.18937380605342
PREP	8.55611368840265	8.66932998929167	8.51353915555466	8.69029770495181	8.43820051464893	8.34742593530058	8.52225642414173	8.9652111305521	8.03913612659835	7.93031787262423	8.28820390278615	7.57716269201384	7.4468011463132	8.21815599923712	8.17352184843929	7.335923251625	7.40268879948691	7.21478756810923	7.19439727998143	7.12368580008086	8.12627923411501	7.14668083729259	7.39758642954305	7.53049221360253	7.27112793019079	7.40493125690393	7.43398369237405	7.5523159975474	7.4120000835958	7.52560641729698	7.13388440323371	7.50740292626102	8.20190079437947	7.61573773920617	7.07202583575093	6.22533345293764	8.40795855294359	8.67063064642895	8.73977126735843	8.93880593098292	9.17588030121771	8.86343310207846	8.65188934687661	8.32513648762378	8.64254688090387	8.12284114228473	7.67970384581486	7.56293625540763	7.10195503568937
SIGMAR1	8.89682753400235	8.94687259414274	8.94327528332555	8.93229337675624	8.89971209772973	8.86997389233139	8.9704017318274	9.02902537132946	9.24504902627971	8.54201846584242	8.81409597998241	8.91880387207689	8.74074358768309	8.63365151157969	8.89893608735891	8.7225779039651	8.7671360762752	8.51098904610718	8.98049308661156	8.69227728183153	8.78025123912054	8.61498643055742	8.59386183372063	8.98143775107138	8.90131226560654	8.60197608559729	9.52479172027977	9.09613949734707	8.97823997334255	8.63773561892274	8.73499050492995	8.91677176018086	8.88967555352981	8.62535860765301	7.75640954431852	8.52744303403977	8.82901115415735	8.61069996353623	8.72101236868715	8.94030494831864	8.610910725148	8.92004635533954	8.6315869246036	8.6850983570408	8.78819447962339	8.86542497484184	8.79895602395377	8.91259104485029	8.83915263252354
TAC1	7.87453912262432	7.6575430818733	7.7778399368769	7.16301896664064	8.05450835234455	7.81354654781442	7.639147809477	7.18947935317269	6.35968062747236	8.62288817901636	7.65371775511748	7.92028702733303	9.77861567944356	8.04865557509655	7.82834834278045	7.39150791681745	6.68201189654597	7.19556562501743	6.28992999048156	7.91708145202118	6.8459008507757	5.61602805572704	9.17026461408869	8.99918102177816	6.79300310253397	10.6558698407939	6.65502968718653	11.5174140160492	11.1821088685819	11.2073907310588	10.3549493375764	11.0360067796407	7.11989912403503	4.24086592280421	8.3970833500234	3.51024024319395	5.26321740026641	3.40104666197516	4.96725774362644	3.66997068448292	2.45336826313579	3.42683621955902	3.47945444990492	3.75563102262215	5.29915135368599	2.63674009833662	4.09112710416148	7.49564539246682	6.83043289816008
TRH	6.74930549131217	6.74775019416368	6.59610649040071	6.48579403156347	6.72261383384454	6.80098084480067	6.92054978648093	5.66770729425638	5.34683277113244	6.87936153745147	6.43981566698719	6.87107638487276	7.00859787093046	7.24271478550718	7.16110786614058	8.01105448412556	6.94838009980831	6.95272016228037	6.80633457176596	7.7406634641788	6.66296884945232	7.31745485244449	7.75730078239966	7.73445108003233	7.80613831635779	7.45251562206993	6.98551517673573	7.21924927224511	7.27266867920148	7.55436710813223	7.42326369241829	7.08390884218014	6.95836478099594	6.81889235812188	6.3073397124847	7.76768828476102	7.16930863533658	7.42856999821605	7.19020821894813	7.6232721773017	6.8714866365959	7.5385703006296	7.241583033333	6.7814430763203	7.55953159274751	6.8959388372163	6.9345854076263	7.10029351836301	11.3066789211078
[truncated: 55 more columns]
