# Supplementary material for: A comparison of anatomic and cellular transcriptome structures across 40 human brain diseases
Source: PLoS Biol. 2023 Apr 20;21(4):e3002058. doi: 10.1371/journal.pbio.3002058 (PMC10118126; doi:10.1371/journal.pbio.3002058)
Supplement: S1 Data — (ZIP) [file pbio.3002058.s009.zip › Input/HBA_disease_region_matrices/depressive_disorder.csv]

	FL	PL	TL	OL	SIG	LIG	CgGp	CgGr	DG	CA1	CA2	CA3	CA4	S	PHG	ATZ	BLA	BMA	CeA	COMA	LA	SptN	SI	BST	DB	OlfT	GP	BCd	HCd	TCd	Acb	Pu	Cl	Hl	Hm	Pa	Sb	DTA	ILc	LGd	DTLd	DTLv	DTM	DTP	MG	ILr	R	ZI	AHA
A2M	10.7613664154273	10.7512168127089	10.7141265351285	10.8236382067562	10.8161164502451	10.785851752211	10.6848072849613	11.6448174751384	9.24609691640316	11.0198361377379	10.2689597431967	10.3787704031814	10.951395947032	10.7148953449528	10.744897375446	10.4412133574234	10.7722363536971	10.6188866661347	10.1326961200472	10.6440290767531	10.8849819405338	11.1304520911552	11.0099013774889	11.0693903692323	10.4315980800168	10.6167448609976	12.0117091681968	11.4931286357254	11.3630371325479	11.3845888462387	10.474907363862	11.5349268382406	10.7094486658689	11.7592528503458	11.0682311644928	11.2247451320847	12.2077719435665	11.4525869892956	11.6687003581276	11.615671520055	11.3621149192252	11.6027682650027	11.1378467365856	10.6550564328429	11.2463830755972	10.7826514200672	11.5684622915506	11.9679420984007	10.9556939027516
AANAT	5.30132892269935	5.36575339920073	5.32460077010259	5.31991307020368	5.36686789659658	5.37301761963087	5.51730273966049	4.84288244030386	5.98850993724706	5.20112052619	5.47101080981236	5.43470312159968	5.26275783639911	5.28725549714206	5.31521585632668	5.21199554497799	5.4096330718341	5.44910592309602	5.39194813810432	5.30930699687298	5.35098973809761	5.36382537267272	5.67136820087645	5.0000253521795	5.06771447976043	4.95355448053677	5.46004784568907	5.30231167269117	5.19276064075831	5.2290025111645	5.38818722667712	5.09865211568394	5.41620230542156	4.93926416342078	5.15967919896489	5.70909787066801	5.52568338362479	5.26717268246579	5.48772835177975	5.17774525394424	5.39548448191958	5.32760312767116	5.23960497586325	5.31793249258105	5.07399825956389	5.3134136896455	5.63646207511217	5.70105936245972	5.85266184181988
ABCB1	5.01956593818829	5.02039788431149	4.87790548057137	5.08618172509919	5.00588688545907	4.91653309794912	4.90546330471419	5.94164623794782	4.23119086717243	5.37430787627241	4.76573206246526	4.89801855638131	5.01970829551991	4.96077835835857	4.79942071211247	4.23740303936235	4.81311101211714	4.60864282429711	3.80952365865723	4.63220936054528	5.26468204367865	4.72556045991561	5.64065524437063	4.1662247575704	4.89974918700437	4.41065066581284	5.67765465464179	5.40980772685047	5.35620646483213	5.19503930438483	4.3397643100125	5.4732669353631	4.74885615328979	5.55348534753157	4.79408760692109	4.44200652391919	6.10529607822025	5.57146986791842	6.10971363845541	5.90707407173204	5.53423726147448	5.81330683678252	5.23765235567324	4.66138069340677	5.36041468548401	4.97644724337507	5.63876702391786	5.70847639007498	4.87181560551949
ACSL4	8.21269115896069	8.03731780724763	8.22900261696038	7.90467978737867	8.48165177877805	8.24161623389222	8.17891129624538	8.09365296017357	9.05360019621079	8.98429298447972	9.30511997341875	9.44995754853147	9.25362018266343	8.336692524235	8.37030816138417	9.00889601231748	8.45295626110382	8.77776404536159	8.73055146740561	8.53806813506506	8.60624850754279	8.56995656026409	8.31629033156483	8.46486226621363	8.9936512501336	8.43125655301219	7.91188514052141	7.7437334088262	7.79904421696295	7.71753095204581	8.06750058535568	7.77524647308049	8.92657232987625	8.19804401098862	8.14396074398593	7.42463868291622	8.88411285461546	8.53363944857067	8.60933946850815	8.25731450031831	8.67513357882226	8.36183115010062	8.82828978598371	8.80974684151205	8.69336872417303	8.76545574396505	8.33599679237295	8.247433430298	8.56748602720064
ADCY5	5.4105566225547	5.41430298424654	5.40187259025207	5.33311704979207	5.4921715820489	5.47008962212181	5.30346929044035	5.64571710318822	4.15579138301912	4.35746556731764	4.43010839750804	4.63869889356667	4.77484746743491	4.87367453515623	5.5741252423316	4.8416930795484	5.26510145542462	4.98737005030328	5.81136222364814	5.08100681948777	5.0688145193951	4.83697598301378	6.39566844453878	6.15387275019411	4.89496528019765	6.61097845287759	5.69700172480456	7.75594215092039	7.7595566992267	7.45523923900207	7.15031455891031	7.89696198283977	5.41452772408754	4.1099712737124	1.7188191132946	2.1996549700556	5.18158359983582	4.81633490573086	5.38607610921577	5.52203413656619	5.34941224100887	5.59921695285359	5.15760124311701	5.10572224596015	5.22260560289341	5.17896123306042	5.82102098922449	5.57423447226582	4.16637328696904
ADCY7	5.17028030942099	4.93781052271362	5.18925054590897	4.52979342466806	5.3616550271203	5.06550324069422	5.03129367392965	5.249020279133	2.46380996326813	3.57086044325261	3.75905668032975	4.55738390649626	4.52380745655097	4.4960502479975	4.92589846974416	4.75475986793396	5.09703037068654	4.6065612688856	3.80068499926568	4.01448245353186	5.1915288957439	4.29663170841963	4.36869787038603	4.18877686026219	5.26066598650732	3.7403808697483	5.11125117541835	4.13127349102648	3.72450337853577	3.68184829155013	3.77181974874785	3.73686958847842	6.00542096843904	4.78211490999472	5.0455726939414	5.99630292265995	5.33544039680489	3.91832532043724	5.29325363927144	3.42976712862362	4.26801090742985	4.30454060618101	4.79410571733488	5.10204205392036	4.21902264604356	5.13751639103481	5.24258589695368	5.56433184486416	5.01407755438597
ADCY8	4.31512267219342	4.4362822884947	4.33149431552466	4.54060840556031	4.48299216408312	4.37889866176864	4.34673144493695	5.29069837559336	2.80109072267151	5.20947118948981	4.85213651497481	4.98765934921324	5.1515809362813	5.38632500492444	5.05723901093732	5.1964398262011	4.67388594240209	5.31450836531153	4.57187285051256	5.43775503975656	4.91289937523585	5.03193959744113	4.89649278313923	4.73110581299574	5.5030098997399	3.85025834075723	5.93801849559286	3.03966516232475	2.96620246482303	2.78670868970763	3.29780957726706	2.96770267131394	3.87347904562295	5.42818997535194	5.9078887928218	6.34383553119823	4.13254622041496	6.41927788753556	5.6854158151381	7.14030192944708	6.59368092491912	6.65374647210904	6.38754629908614	6.31490077086231	6.83223680525314	6.22538745990114	5.50535490756445	5.90596870839866	4.79486550315903
ADCYAP1	7.4483411986043	7.32316889133926	7.19200075693811	7.05575674372308	7.49482500827354	7.37421900265775	7.54755644240818	8.31871586545536	2.0760183759789	2.79790245484652	4.67296561643258	5.00867701250257	7.86809061140323	6.73679113857581	7.14713567654957	3.99593364504672	4.97177168252628	6.09521220013636	4.27079746326111	6.82650480882083	6.57551921185261	3.19955866717368	4.6005845973955	5.4351606644218	4.47569539811422	4.97853300598267	3.55242034810503	3.87316651934381	5.08840139557329	3.2076032784498	3.35475807394909	3.01573272106109	6.09064322432836	8.5224197593615	10.3060053009569	5.37935984418677	8.11388140038841	8.57035231311018	7.94219804469498	7.5494869689919	8.56177828885686	8.15781784723797	9.3279892471282	9.87654500826323	8.6004997364418	9.74059866096036	5.9195234923875	7.60709462246717	7.89755129336811
ADORA2A	5.38783046900474	5.50452367700592	5.32332586477359	5.52221117279821	5.28918546291126	5.23820679227363	5.61057812072426	5.71123406747278	6.60249053342415	5.94708668156625	7.68676362968623	6.43434477369763	5.95918722668765	5.43825481459448	5.17838381272293	5.33222689172972	5.79329566450612	5.60318797558621	6.25104915256754	5.20077351964224	5.73559816100362	5.76035102136606	8.06409117557059	8.66871602972485	5.42422925062714	8.33362200503326	6.2742204836873	10.8584795365374	10.61394021203	10.1772423697404	9.5101766735908	10.8092744361978	5.56136328964203	5.97428159108883	5.13150005574613	4.64397129125109	6.2428651645963	6.17113774004998	6.16661260281227	6.32908838442373	6.32840338530503	6.27763995820868	6.0015300812122	5.7525306002472	6.13519017498434	5.97850507261437	5.95770106037134	6.10618329633159	5.17926922060347
ADRA2A	7.18457437936566	7.09511925744569	6.92611401391475	7.35550683077034	7.28959835445173	7.01603411977652	6.95091782075067	7.08696773973419	5.29492642524527	5.60866887547862	6.46059421190333	7.99295082654877	8.85482433279437	5.24344881958328	7.10704043231445	6.53456868201466	6.14278121514622	6.83735883929718	6.27949656535562	6.8462533116557	5.05157033990523	6.00123950757551	5.60314666167118	6.2645025056205	5.32829244426681	6.18669138524456	5.03170401724209	3.96060444484828	3.79978656499442	3.74967610230935	4.33369912239303	3.76138337835958	7.05761933552749	5.42690525874585	4.70930732067624	6.38986696502366	6.25932264790208	5.95062010628265	6.68071660669171	5.5665162559762	5.83160321891214	5.80136211661015	5.76417898822089	5.94840920186371	6.21601858393735	5.62496797391885	5.35621331301852	6.97028845108141	7.13938495989135
ADRB1	5.60296150910615	5.79966385386128	5.70835112885464	5.90746047927348	5.4937481416883	5.68748976249186	5.79913731935541	6.14108470669702	3.78190004509681	5.55279765032613	4.50863752737779	4.45729208786052	4.50960844522277	5.07082744310549	5.43649409568737	4.44403958170939	4.29322052874577	4.69042278645751	5.04483868277215	4.55704150350629	5.08663260227381	5.77083945302228	5.54333240835058	6.0181405489253	4.31729396864588	5.80031478810756	4.34617124851351	5.28632815598674	5.87525093478614	5.69311131039738	6.54223384557002	5.91789787819564	4.86952638050499	4.50509193767502	4.29482350052088	2.02882749686971	4.02395145890514	3.88950781261759	4.44821236853663	3.49538376429737	3.56518878065317	3.54357585401366	3.33915091535779	3.75267502408183	3.70743608140583	3.60488511774711	4.15096987437356	4.05459814112251	3.22764712619626
AGT	11.3653969825597	11.4198006823597	11.5844232852002	11.3891446076935	11.490798418678	11.5209242539716	11.4677879701286	13.4319893415477	10.8740843962007	11.313083617132	10.3083485080993	11.2343743426606	12.6231008918936	11.2288535994861	11.9340776847214	12.192580663751	12.6811114740331	12.6820041032814	12.6223425703497	12.6063797699834	12.5843528526392	12.5255656736147	12.5752064068332	12.6882672747207	11.9276472630385	11.7221439541915	13.5663119074153	12.6414771011907	12.5402023728179	12.4123828148897	11.6994686507011	12.6344347767503	11.8772041979135	13.070923627329	12.9719247806615	15.2017960339413	12.2503719464563	11.9881040394489	13.0515823558619	11.861380617506	11.9949443638959	12.0032132556447	12.011911376586	11.9712630209945	11.8751058110065	11.8352895213711	12.7470965000268	13.1469788689772	12.0908624280471
AKT1	4.24909759822645	4.27704999229493	4.23282752674658	4.17168486061335	4.14457052991521	4.18862655984903	4.109065093855	4.33443273647284	3.72977445016517	3.53534367867943	3.21483648204956	3.2781107440676	3.51341161096019	3.49917218892618	4.14384615648984	3.16562702625395	2.93039177051402	3.50956888337731	2.79354662771951	3.26703919347873	3.71791738267274	3.26084405524085	3.70992683164801	3.18490003248385	3.28312905049355	3.28375960660788	4.09559369829205	3.76260673371527	4.04834097909158	3.29933032249371	3.58970283074367	3.8810836261785	3.39743732609393	2.92418637941931	2.55825072472156	3.00085217342663	4.14045186248594	3.55875233470697	3.83372865222974	4.04323015312875	3.50321043976197	3.81640808532109	3.39550734197001	3.78028746129969	3.53291094984995	3.26793144045529	3.67247715119351	3.52405553173045	2.36929513730819
ALB	3.93300421399818	3.84112462385355	3.98084988476541	3.95899617307346	3.97169448893167	3.96583198073242	3.75865317945101	5.24186886724308	5.98423488822057	3.96559806051063	3.40888459363471	3.53532745796239	3.99550534883171	4.60812353844012	4.08151717036454	7.06648515537248	4.77427457900639	4.64792446395845	4.71486647405607	5.20292715216337	4.97267677096105	5.54610164428377	5.45152589335854	5.76756768365528	5.51400219407118	5.68951780051137	5.15308158522016	5.60611756244401	5.59591835680743	5.5821391546846	5.84782840515837	5.59523454958296	5.19062199304215	4.20743563609491	4.60678205591992	5.03181016951191	4.71558160028977	4.36761104018266	4.2845691232999	4.46974805908645	4.46618036702997	4.70086697275551	4.39249259497319	4.67702794051433	4.46728447141471	4.39770371357922	5.22497915998143	5.11056870582766	4.55481971196671
ALG8	9.07581133293806	9.06480382044712	9.14195874359812	9.03343836437083	9.17454901159273	9.08644447254475	9.00239450098779	9.35470298248886	9.23035139890152	9.08222458987204	8.93620722757143	8.96100916962562	9.03295524089875	9.24217667505015	9.17790384008428	9.23608230650563	9.13527970993463	9.06650887523834	9.35032149691059	9.10847170392362	9.3460499248403	9.17928092502164	9.37487726450745	9.61714931353095	8.8820455980531	9.22031391930989	9.90147324494544	9.83107768114894	9.65299843640694	9.64082113056336	9.44072336877473	9.75295838289684	9.58414016475989	8.60940776489358	8.51721466553405	9.21926751416316	9.66972816534262	9.07439253362081	9.52656155876634	9.34016691869746	9.44023757814325	9.57192038989185	9.12628415253177	9.18490087625515	9.31041708134231	9.09081937923188	9.83286793271452	9.77909597041914	8.98446987705547
ALK	6.08603023952623	6.0293092822813	6.06636204174637	5.84307689854643	6.14955727411	6.04630895873506	6.06075736593046	6.83296667509357	4.90506302345961	5.63694329385087	5.38513444603391	5.48000534913201	5.93643531819381	6.33950562139826	6.19785698183313	6.81552171259145	6.94490541123865	7.06342976836958	7.81839236537937	6.86373055241483	6.87754299469869	7.70686893596599	7.48599494679161	7.75648802811862	8.32365107383725	7.17155894898805	7.30994013128627	6.10487882048612	5.99283374408981	5.94557885499175	7.15238961435219	6.22599238472109	6.390155958495	6.23643373650347	4.80597479984266	5.84667318375888	5.73729242198815	6.39512206313107	6.07992230537988	6.24426166579384	6.23767993760718	6.14078491887708	7.09230185424733	6.03808541033865	6.6999147398662	7.35929203803214	5.96552274810143	7.19473925228239	7.38954199058365
ANKK1	15.4087940561352	15.5152637321221	15.4288701026615	15.6453198525288	15.4211456115288	15.6305658410882	15.6508330419533	15.4201696327173	16.1714181301729	14.8589882634133	14.8194329868362	15.053491858709	15.2188445013626	14.8343567266607	15.4764739878201	15.0175759127853	15.2326003113365	15.2696771711424	14.9772121338025	15.0907481549447	15.0995763238288	15.3584825468694	14.8880430771756	15.4471794372231	14.7834333407852	15.071885388485	15.9717453385444	15.4962259647556	15.6959121923992	15.190327091766	15.3769666325653	15.7966203246653	15.4576601817335	15.2303935120268	15.2015245098305	15.562779458223	15.2486587361201	14.9168479715922	15.2583761193705	15.1272270520872	15.0660483988021	15.2632555424937	14.8442634058843	14.7123350608669	15.1009181145863	14.8569429506015	15.6286592669097	15.7513484300027	14.7264160932956
APP	11.3773970958408	11.4233390880659	11.4110156616616	11.4198618007377	11.4558492485943	11.3236343193068	11.4996119565105	11.465838416212	11.8390533028868	11.6722932057089	11.5059639065767	11.8190671252747	11.6974413881008	11.3984747392344	11.4356674267271	11.7363258676987	11.7770952220013	11.525715805216	11.4526278187138	11.6069069225807	11.5755136338737	11.2675007954494	11.5452511991134	11.436220841057	11.3783441805021	11.2866665200413	11.9009769489199	11.3032428140263	11.3875128650205	11.4428507349757	11.5036310962043	11.5832620431399	12.1829329293899	11.5608797870651	11.3289560856714	10.9228204839131	11.6626507793372	11.3960743802183	11.643159775567	11.8186235020641	11.686101184117	11.6777916451821	11.5517121417425	11.54576392259	11.9777594303558	11.3750838931717	12.0297139997427	11.8078075834318	10.7346073346881
APRT	10.0981521040132	10.009572870846	10.1115800635378	9.98452255474341	10.183430007807	10.0785533629313	10.0360895108225	10.0428880878456	10.0776956586924	10.6234001039484	10.4447113126695	10.414689814653	10.5310826062887	10.4656930334361	10.1569171259005	10.1584250565613	10.2551164295476	10.0814213841215	10.4813539003767	10.1504361736772	10.4998104799867	10.3234322453727	10.5652649039245	10.4445422047067	10.1137882804319	10.17871135699	10.4358731984783	10.222439342086	10.1959514541159	10.2553244356889	10.1382146329244	10.2012040223661	10.6380479511235	10.1181180045558	10.2180838967537	10.6258925768511	10.6277307665534	10.5513987021057	10.786049666482	10.6891730119039	10.8109317635044	10.9276079456908	10.63377900189	10.6201509562214	10.740971057735	10.3947023325419	10.7383903273842	10.7468766543694	9.99773807250993
AQP4	8.43783335125338	8.34824993867873	8.58551917032994	7.97090773288445	8.65758466490838	8.65067592613861	8.42128380051783	10.4234968766863	7.5761027643447	8.33719800941959	6.82738985347383	7.69499111148585	9.21696918295907	7.65380388848307	9.13275952116106	9.85075575119431	9.74904938718894	10.1056190066387	9.95512474733775	10.2292804853402	9.49414383926303	10.0646518431026	10.3845022106954	10.1974841913473	9.28124889500361	9.02541250909012	10.7939421654218	9.18813480656483	9.68060821946991	8.82966103631295	9.84898541687692	9.2444597014864	8.20829186916778	9.93688976880124	9.39486767729252	11.497756292501	8.69053562913852	8.72812916142167	9.57862302117518	8.54658240346625	8.61239188500215	8.51478992693764	8.89701965656936	8.83691901436449	8.7275618182612	8.60763164645742	9.16298046343424	9.56448675632947	10.3252424637313
ARNTL	8.60819450133983	8.83387640646917	8.70145036174925	8.92125400332317	8.61166389913366	8.65669778267386	8.6268053046341	9.28507294607533	7.29549650400801	8.01539380932375	7.2022673080061	7.10588025687796	7.12986913904726	8.02127445881955	8.42088922814767	7.60444983849751	7.53455982627783	7.55096849090992	7.64382282851118	7.59622388908112	8.11370561559892	7.72260611669992	7.47608222425632	7.8460466333283	6.70044476745719	7.74221211961458	7.07745849240703	7.94061389053937	7.92316357171557	7.83159990116836	7.86428172198202	7.99636114954544	8.44472689109735	6.7499543752703	6.32662823335518	7.01031128451952	7.69724066121621	8.63207180389965	8.05303889304601	8.80983098621807	8.84464105896392	8.83026121067242	8.55803593185025	8.59040569849111	8.87783743717264	8.45424610272081	7.14138257061895	7.30115879869312	7.56742652092932
ARRB2	9.36825622730084	9.34192593977435	9.41927332834907	9.27841240939727	9.45724192220685	9.4216927704052	9.35068401041424	9.30841066409276	9.93398712731704	10.1564230296381	10.2960000858532	10.4416802348474	10.4176979302989	9.47822331157614	9.52586764406914	9.37556642535601	9.73948177471187	9.47516500912088	9.51587807911832	9.46141580368182	9.8006314775421	9.22509741279913	9.29213907590153	9.30057330136451	9.22377369591667	9.03942812765862	9.18470270065286	8.82240205866056	8.59706931868584	8.74549663106239	8.72266225483669	8.74126998565411	9.5727617446821	8.8466344987589	8.68247589531144	8.65930256988034	9.53690283559716	8.99090764845859	9.35874000736631	9.32493036087481	9.08173404819041	9.15022178686836	9.15156145634208	9.09297733558766	9.06881519402706	9.11584298231135	9.26286361534089	9.62005335777067	9.12664823785909
ARTN	15.6015559652604	15.661795679308	15.6207424198705	15.6907266563018	15.6084388980677	15.5774003535547	15.745646192698	15.1345470869367	15.8210638553979	15.5708179782762	15.5272987560489	15.6293205969472	15.6391806353723	15.5949169404344	15.636440328933	15.5961425314816	15.6701449780713	15.6130152423395	15.5210269000137	15.8000077198868	15.6046784793958	15.526846445366	15.6843689256495	15.4248255340256	15.3522042619852	15.37843507796	15.9204394153137	15.6195470930992	15.7399723805983	15.6674173218828	15.5298619569827	15.7849242603772	15.6486774811016	15.7850104533601	15.5383042914358	16.0191221108179	15.8236935195888	15.591478233821	15.7021055176544	15.6904891684045	15.6336232731755	15.7344576817405	15.670109618182	15.619447325597	15.8014602016341	15.6066130670463	15.9352152936427	15.8452670186857	15.4635347145629
ATF3	7.55515596193958	7.43158787815791	7.5493922588931	7.29912284885711	7.67684498005504	7.6370203942606	7.37428949860997	8.75029562131328	4.55904640077709	5.62609976716216	5.47629146819379	6.01852640679319	5.98896103825205	6.49340881316618	7.49352052408168	5.93070653371915	6.62746383542955	6.15334961998317	6.06552085574266	6.65028559410104	6.78443284818839	7.83279804897026	7.28042315225733	7.4425944840986	7.17066822006868	7.4198676658941	9.26677933808419	8.43092637025032	8.6313650680944	7.25255857918022	7.30670871821183	8.39760587413195	7.57982399046472	7.5893303976651	8.0473172595202	8.81287061511791	8.50854398267318	7.66384957375737	8.05707443179487	7.28074119989266	8.08571744015075	8.29637123211341	7.5343427551408	7.28863797247369	7.35896361682638	7.66122031299099	9.24792844043255	8.83053688012431	7.31331893162053
ATF4	13.2523149891391	13.353732834719	13.148857725825	13.3977754150229	13.106660598096	13.080806123765	13.2496640563366	13.6973260439567	12.8749089893202	12.844113716623	13.1417488844195	12.8469629214213	12.8075342927925	13.1299365390102	13.0841703678725	12.2304993041066	12.5656387558571	12.4901888613052	12.3075996572386	12.4314071989636	12.8409212715952	12.8394149306439	12.8117440680033	12.9462975170799	12.8396573386749	12.5871259134715	13.6573646113665	12.6057838895218	12.7382952971138	12.2420594769605	12.3252108581536	12.8218401829971	13.2820872863889	12.8735164088078	12.4508467229758	12.522128993439	13.7377607225387	13.1694993043469	13.2307722911194	13.9014918480596	13.4803821505668	13.7857681684064	13.1353018716331	13.0810535619085	13.4755530473702	13.0729348071221	13.7152499328163	13.5797087110158	12.1566760028565
ATP1A3	9.70121966059918	9.88166237326877	9.61380032423734	9.83935557458687	9.66772983094075	9.57328872032985	9.60684494598712	9.41218802827276	10.239678633039	9.39999900741391	10.2002355356754	9.98715623025286	9.88485200187837	9.35439894192611	9.32493916964918	8.7045802855761	9.20172546206288	8.92030869295179	8.6817760160276	8.86551754498838	9.1881543582718	8.87895524790805	9.06764772531607	8.8767387919599	8.92157942869226	8.79065856678181	8.96930585227577	8.97326816786869	9.09513043274935	8.66476153318657	8.88004061542251	9.08579049179336	9.15901817558507	8.73627940061742	8.35462389670747	7.33679780813461	9.84143173480572	9.3559062289937	9.64146617625646	10.2077603041978	9.5241460872818	9.85778021517797	9.45446604651305	9.3493672180543	9.80949265370836	9.14957064819959	9.12470130909693	9.01302569874551	8.16157658744347
ATP2A2	8.62548637945053	8.76588134458786	8.62270872802459	8.88234909005759	8.52388269563981	8.51694721533378	8.7110371664898	8.30623631853094	8.95874501999508	9.25352841141085	9.40417008210437	9.20122288614376	9.02931312149008	8.8807937920291	8.48897483995265	8.40661316528781	8.4472384646038	8.40654393547937	8.58770506882201	8.37711263113039	8.71231520580177	8.58552223509956	8.79314997566932	8.33799034441711	8.38578578075076	8.52129568111492	8.50223052751822	8.65872205716681	8.71843100364171	8.81410214244108	8.49470184682416	8.93571301657635	9.07983777972075	8.66223129106083	8.13049069693793	7.71995951004639	8.78502145692225	9.41324904929928	8.96258480381181	9.49734471732552	9.70338637731642	9.5328590722581	9.47816689157332	9.2030094189804	9.83519067942011	8.99583547196029	8.78467075706656	8.55325496451892	7.99904540402516
ATXN3	4.76448199351795	4.96209511958823	4.74441663771447	4.90007437097651	4.71386113118488	4.57359691086739	4.86047443525217	5.54860043276071	5.09859237248235	3.50948232243731	3.49620308037718	4.28442324934116	4.18086561058431	4.30039843710331	4.58235773572009	4.0814885183658	4.33724491113759	4.0850074989167	3.73653749900686	3.92186824907734	4.62600459555083	4.30983258338707	4.23465065237995	4.37770575657331	5.12822723240436	3.97128761847012	5.09314099119297	4.32121515102874	4.217730103981	4.25273453465461	4.18356761110792	4.28710238421014	4.94248609246767	4.95355563760432	4.69623109831784	3.47392789408795	5.33455283446331	4.25346120739086	5.28516145819555	5.09966376283872	4.63157824904214	4.68139846310932	4.38707800469629	4.94093244665277	4.79908690347731	4.54300046468991	4.97881051161437	4.93080018674045	4.80855029384955
BAG1	11.5884422447935	11.6041508950889	11.5760810738666	11.5446702552765	11.578417191861	11.5542692866899	11.566799641181	11.618041700908	11.2074281766997	11.0527893882731	11.1754651407909	11.4170654105271	11.7179065750261	11.4945943634719	11.649423383657	11.4580662881203	11.6005270774561	11.5151933340496	11.7838766280899	11.516776140544	11.7965105919773	11.7346991713674	12.3402745540576	11.9463377991186	11.8002605090141	11.9049215272371	12.6369408726962	11.818224729505	11.7754304596959	11.9144860980062	11.9374041719357	11.8959452514525	11.9165254585962	11.6912438889186	11.3042584143397	11.3590433912691	12.6557776387393	11.6599281979712	12.205270894416	11.9946178620447	11.9198960200585	12.2619123974416	11.8266536082646	11.7908583864559	12.1208004107623	11.7223200566444	12.4384069336735	12.5419724392933	11.3327637841838
BCL2	7.15902410247329	7.28610802707506	7.3634307315125	7.28474156719937	7.34641446003423	7.31471266734917	7.23568889880441	8.55487061883325	5.79287724884422	7.1982930859904	5.65863601903738	5.82753822428524	6.65327288574074	6.96174009628142	7.41109893146486	7.86600017192164	7.68774107080063	7.78298512419134	8.06977731316247	7.80869540742207	7.59851949136565	8.05289781118045	7.92549339851558	8.42350650336738	7.13877806435365	7.21407534813509	8.41416630111136	7.16266501814765	7.38499507702103	6.99544028290283	7.71416647589204	7.26045068724748	6.56165231829911	7.57756037041606	7.82611235403594	8.16537735257294	7.59441945270957	7.74054828515073	7.89710196183628	7.18636636821831	7.8703919645321	7.54352107923099	7.76986579008103	7.80153877804105	7.71631240209468	7.61656542458738	7.34014022035958	7.71412793390991	7.93327787617297
BDNF	7.08492148426165	6.92155724657781	7.34767607002269	6.90224003339793	7.64339058718419	7.42600136123792	7.14850031618572	6.81293160571936	10.5433897175341	6.76415797255719	7.79524886404942	9.14128298491199	8.73279395104809	6.76716222165827	7.35107619995825	6.8256207830038	8.02218474929144	7.56364126544528	3.85932267090165	7.49002785618871	7.57698657494743	4.29800348018565	3.95151617203883	3.95622078540397	4.72501642630418	4.62335975713885	2.92037498656225	2.05567888635349	2.08388750000606	2.59114981179303	2.19937375443976	2.11442041300859	8.80137646744876	2.57451656210581	2.23047790100525	3.70975262182955	6.27684036125387	5.63512669188702	6.45029740422377	3.41616025843105	5.21447211997639	4.68667265347812	6.11059793598185	6.02044551744931	4.81604530577565	7.3202959440045	3.34512192110955	4.10755301671868	5.47373040342099
BICC1	4.19286116343737	4.26211325556948	4.236894682013	4.20920217909191	4.12561954773696	4.17043669122058	4.21870296830208	4.52031617939729	4.94429267817604	3.41255160249831	3.1725156504836	3.64936748653495	3.78602279541329	3.89776515529812	4.10080689978602	3.84866744931105	3.72395896994293	3.77393321465568	3.80968816808866	4.07676653121184	4.34358946051048	4.01564330678484	3.72603522426791	4.14069632865893	3.20475939745232	3.46355156190975	3.60720171784536	3.80475718589847	3.640270280755	3.96158807155846	3.67306698055577	3.82051643835721	3.92639554223104	4.41580214286007	4.19621722385372	3.84960973101025	3.62427938841998	3.53552912799606	3.89161015178307	2.80296681296768	3.41355305184477	3.29308049723164	3.5333822409747	3.76543711215764	3.11872835506202	3.99889648179503	3.47796904210199	3.98079388654613	4.30517644158453
BRCA1	4.45617523051683	4.53892674795826	4.43080120400816	4.48773343235722	4.34830526168803	4.10190077521583	4.30326521115468	4.95481426716001	3.23060864180108	3.51743277529388	2.84737028236799	3.30438264142663	3.9502641952771	3.83704144812311	4.32367113103322	4.15693221919354	4.10175130949124	4.36861899919884	5.83577558358426	3.99343655801716	4.35162754738948	4.5187345694953	5.57565922999314	5.2324297380301	4.56688389749636	4.04776637431011	6.43911207418817	4.79386038000244	5.14972515656735	4.36699140952472	4.53637966105503	5.07542091256985	4.70975709817306	4.69902082275686	5.44916101147023	5.48424460989941	5.80483565700464	4.6573146973113	5.3944292752472	4.80586541655289	5.18568406419736	5.43062116238969	4.73295738431844	4.84673746615941	4.96231837836293	4.81322655134876	6.2061885914471	6.31465537204882	4.37278187347473
CACNA1C	5.49085943606328	5.58913663375203	5.6796569427668	5.68866044275568	5.68034542015691	5.59998216077009	5.51215368830631	6.26521426021224	6.52714132427159	4.30344159035136	5.51618687581189	5.25941698494692	5.10158861734049	4.69904018559931	5.49189526903998	5.52567925901815	5.11195966773386	5.464950002225	5.23183864409953	5.56454346790402	5.87053774642269	4.0117134597879	5.1921442079295	5.50987329857894	4.46071280301554	5.26108499255119	3.84536513359704	5.20367090839805	5.0738209843419	5.15088766712518	5.15825968562282	5.26452517938017	5.70515918236452	3.91157527799075	3.90627654501842	2.20479493525822	3.9942394614976	5.96685756843252	5.6584857861385	6.10735543878232	6.23323070497497	6.22305125190222	6.14107177582792	6.07137242947006	6.12542741169122	6.22731748007537	4.12707155270245	4.49928782642941	4.5524701104209
CADM1	11.0294697308111	10.9182769165518	11.1826874910023	10.7984607309754	11.3597176062077	11.221045145922	11.0095399782576	11.7387806441997	11.6764185713438	11.8152766461551	11.5325598129066	11.4647032116847	11.020245010828	11.877541418299	11.4789336323843	12.4820048932635	12.3738139424343	12.382845110376	12.240814650179	12.253761908019	12.2168998946862	12.321930550382	11.4361315561579	12.7398974482567	11.2750682661895	11.8737375932203	11.4636068300837	10.9379634971896	11.4774536020584	10.8546020449281	12.247181424487	11.1274697669316	11.207766166009	11.3858309358783	12.3027487908647	12.1592530560977	11.4888026232883	11.5298061961614	11.3665070834714	11.1460150343917	11.3661023139284	11.1761553963596	11.8332068738928	11.4975948693183	11.4290206838488	11.3230394254091	11.4247596412116	11.7976692044221	12.2492825343176
CALM2	14.4516544521305	14.4898995395605	14.4655670134481	14.4812249375715	14.4388028499612	14.4090570680862	14.4713306902993	14.5908213131438	14.6092000908866	14.7719566745079	14.5804464112205	14.7041566139109	14.6541655070453	14.5387310060097	14.4913582107403	14.1835032017289	14.4731238426691	14.2207002965744	13.963050966985	14.1059893800164	14.6044721439001	14.2459603063438	14.3637747185244	14.1629125957644	14.0471366491932	14.1037229531538	14.5436407077484	14.5913441302752	14.5320793676484	14.4381911660572	14.0718733779921	14.5878071585111	14.5511655690269	14.0251275768394	13.5301017292907	13.6785888403032	14.3536934040344	14.5790031518336	14.6638102840404	14.443906221668	14.6866639353724	14.7215856017893	14.523681317314	14.357855623289	14.7466725075731	14.2280833937939	14.6100375708402	14.5460588056202	13.8952279146793
CAMK2A	9.4833556854515	9.56943104661692	9.66065000411948	9.70962908590828	9.55499253711022	9.62196628974407	9.4646709059702	9.68458692465351	10.4382601234297	10.2963078780152	10.6167409932626	10.7896433611272	10.5996434598408	8.97231924829419	9.54828031741905	8.46328089475791	9.53725437534698	9.1700825844659	7.77269784416158	8.62156265300094	9.84972042234668	7.83839966069988	8.10252655172997	7.88047899280583	5.43046928930374	7.87089121939076	4.04981600555861	8.12876510084683	8.09547380091429	8.33670204265724	7.91562640933342	8.1593248617646	8.98762367031863	3.61128952923016	2.35759072615013	4.05144472541087	3.95009787072066	7.65733062343669	7.31745013050826	6.23281942895482	7.99549258289532	7.70410894969396	7.79648250151017	7.35671481408904	7.36315729309725	7.28200875287908	4.20518290971056	5.67006305205854	5.56385949300621
CARTPT	7.6557069995786	7.45567300489945	7.54268816108884	6.84736840473066	7.51372031134644	6.36756609701638	7.98142051380033	9.336092981648	8.65756927864693	9.38767930529449	9.81298006517446	11.1016049009735	11.7622704724759	7.86138985339669	7.37635052474886	9.42238821334197	9.59223441385805	9.56353329346353	10.2373253532594	10.4706188124672	9.21973207039571	7.71357919198919	8.30656641230353	9.88881336079541	7.40558402229543	7.10621029232463	4.98516760376797	3.44767353151941	3.76211660018832	3.99276942401976	7.77024835997148	3.61982789016034	7.51559857950016	5.31766750592457	4.99248287847086	7.16206984941764	3.581365641015	10.2652726787102	9.33213186187109	9.15270618597848	10.9330296328099	9.47537771187115	11.4598664259579	11.8503364015929	12.512297034692	9.81826257341621	7.07204899886502	8.43364360764007	9.14162234186252
CDH13	9.93062044575692	9.68627008027344	9.70105324163655	9.37222650719424	10.2174764742691	10.1817185747373	9.69996979836512	9.68699716734271	8.62602927268814	7.9979487686919	6.62351031153488	6.86085013120166	8.46942908928886	8.25543281859578	9.4132877186618	9.63543418873039	8.84744961050525	9.01195849361501	6.97533507860899	9.62341681197991	8.73960360446864	8.36270501735979	7.83939851572586	7.94041398664218	8.11415051269656	8.89972003261038	7.91207704945628	6.58701735961376	6.49041344786991	6.69072657454223	6.2103630252534	6.85588024388085	8.52086164846732	7.57163673601379	7.34273790231364	5.81162419629122	8.74239565519164	8.49841395194107	10.8290736132866	7.66985924569763	8.74010390241539	8.54070334192225	9.03413718498424	8.50053590546023	8.74273444389653	8.61759053266325	11.0482803798024	9.4086299966518	8.79974517642993
CDKN2A	8.9369396514013	9.04559632030088	8.84290362415274	9.03806139806727	8.62033721153821	8.79145229563811	9.24566610660197	8.91109271971804	7.81352582405805	9.59740846640215	9.14042985071212	9.48800803839339	9.86694135107399	9.49719520527715	8.96882890665193	9.5312578142175	10.0769454375706	9.85149484893633	9.43015094104214	9.70582152854932	9.53793343039917	9.74885952246618	9.86692647691374	9.47750576749674	9.615776799763	9.20184766432589	9.96534290178594	9.93710233982664	9.51707958097147	9.91776311174645	9.50348434781246	9.9295993874902	9.35405586030432	10.0609255250394	9.08701014031712	8.8341828453438	10.2360942464803	10.4844378397339	9.76904190451582	10.427540782434	10.0204051766042	10.2464013111775	10.0823011844741	9.56720808124329	10.2055079773348	9.90635250368045	9.72933353204531	10.0872397455387	9.69203115792291
CHAT	3.04755227426954	3.09368769212121	3.10856319269829	2.99152241623946	2.97619263116914	2.94189526067322	3.5087327441571	1.89329485043192	3.68840397442749	3.46729794391979	3.34115828953842	3.6756041090446	3.61684672047715	3.31880174152191	3.17442412885318	3.5619994594246	3.49411214562439	3.95614000833575	3.54174622310942	3.52312708875264	3.18257063284598	4.57068883139877	7.59905308403571	4.11069993150677	8.36335008601402	4.9212137958711	4.13059254725532	5.39883180840687	5.39988777236366	5.14424583628396	5.16325921006396	5.54080102392443	3.20490970669703	4.39965662293575	6.04784694181098	4.47985633989708	4.12141648088612	3.94682592540524	3.48986813241153	3.77528289412279	4.00399841052847	3.93318269145542	3.70993824443497	3.97653496226306	3.78706056915009	3.90661378617861	4.18556864163577	3.85242460757473	3.70616298063021
CHRM2	4.0372053364179	4.13303686293368	3.84435462102895	4.74374071756852	4.11411975209784	4.28091348114719	4.05511458054699	3.98307331782157	1.74093830954314	2.3550062039856	1.89879719539307	2.39754750633918	2.63895781809773	5.15081948921443	3.68485391835095	2.66934244703008	3.83745956096679	2.59419197699939	4.11467493378045	2.82697220547156	2.6092114828346	5.34256192541754	5.82091434486622	4.24091717404521	7.38812045125378	4.79171664841801	3.12098962796757	2.99636741065595	3.20065783121207	3.46346125877814	3.05571983281568	3.31933113719013	5.09154363010359	7.49531512190016	5.37560111500279	2.16390529279298	2.7206229653241	6.94046524859068	6.50915161237945	8.24885272845123	6.98263263642146	6.24717267298442	7.01413748516138	6.39951758320452	7.21992864384884	5.81765425713106	5.99539098759848	5.75599198337111	5.24837271243089
CHRNA2	4.81297626866292	4.99835349530914	4.85394008290301	5.24488216705912	4.51301932167947	4.53188521311894	5.00644792081664	5.36849163640093	4.1634406412102	3.13899122081079	2.45496011326797	2.92804737857263	3.66419294709825	4.02696848619041	4.10881052785666	2.74904191686751	3.21728730164882	2.90582911863718	2.31502743035848	3.10838969051496	4.16022634201758	3.38269950009526	3.62214600668384	2.67138891865898	2.92601264461742	2.90446658304676	5.2492623979224	3.34360924743031	2.81956799054896	3.07899580474711	2.64163447819519	3.36350978363529	3.86345728515897	4.97112039776489	2.25560678874154	3.42319084171185	3.72153938010929	9.06965022186725	5.16718667990817	10.7361792718968	9.666996235	10.0591188739363	8.12437932951006	8.0473345952836	8.84204596462517	8.51937303282851	7.775667813594	5.57459043878961	3.19690548604059
CHRNA4	3.38882895407008	3.25519759830435	3.28116636964538	3.17183731801401	3.40386160146652	3.33258978172718	3.29647535891272	2.95385981375332	3.36056885243321	3.25142178460658	3.54060071388284	3.745948172259	3.65099884217291	3.57023735334611	3.43263599816167	3.15405345115147	3.1495415673796	3.04734234187099	2.80904320409787	3.34814301558076	3.24032399828792	3.02997409780451	3.85238279707775	3.31948082809556	3.01492909691387	3.17906881245753	3.12812569266277	3.07057809334381	3.11668012287553	2.9323649507489	3.07441211196188	3.09594211369035	3.76677501361711	3.26052822355557	3.21264114827436	3.38997262663834	4.04844444466231	4.25024719623589	4.12288062973476	4.55205884790804	4.36050136585856	4.48269530437845	4.53101113197588	4.3994546719198	4.14133559726659	4.39097319434642	3.7368072104431	3.7394013041885	2.69426028771263
CHRNA6	3.81334618193056	3.35603365500261	3.59028814747431	3.47021474956815	3.7743789112806	3.61838165019096	3.67385820603602	4.31759302714374	2.73521584570004	2.07127892102712	2.77301779328358	4.75466272668046	4.89801989683735	2.20795588600076	3.34687056863208	2.84942685579085	2.74487432680045	2.69249655947211	1.73912273921375	2.8485678927535	3.08399611233007	2.30542459711464	2.92929576450877	2.11861158124981	3.87111374080291	2.10940336198958	2.58314578820351	2.12391066689325	2.16522405587124	2.25237818172491	2.03711188231514	2.49630118291705	3.48801157444007	6.21261218920115	7.23757227426418	2.48279693947268	2.48243440365726	6.22601028599265	6.76436156985191	6.06016548638357	5.56955541908814	5.33234632712006	4.74156260944298	6.13331914431489	3.90507642559967	6.90616447679744	3.30587967702795	3.18164839925901	2.06057544648848
CHRNB3	3.27236041231379	2.74742022875555	2.82550734307108	2.62906267418446	3.31113412015593	2.99346862136721	3.18634432025121	2.72418723354995	1.75922868058478	1.73862239998311	1.79870804920843	2.01392335281437	1.8729085656554	2.11937856060759	3.00848514822786	2.0123328764716	2.18043728940712	2.08009774954965	1.78240663321005	2.25171702371556	2.6118475256682	3.20741918025313	2.7407125250212	2.08241828650312	1.66454857754565	2.0559083567746	2.03305868844021	1.4481689105784	1.67509753975127	1.85977006643011	1.81994655293224	1.82095107346596	6.12624152260694	7.60689860700367	9.71229925838012	1.52455079524477	2.50631165711563	2.01308540124032	1.67681966289727	4.8812239998684	2.18619127576867	2.32233828827608	1.68699980415172	1.8845245360563	1.97920455869369	2.06366674223421	2.18383252666538	2.43002586240437	1.71539199683328
CLOCK	5.89068089645205	5.9514947734343	5.90755341884437	5.99704875934641	5.95754037606851	5.83428046855134	5.80187065696705	6.19179854091087	6.15710179777968	5.20041859403074	5.42958408469541	5.50432539158309	5.44364013311692	5.61189312990743	5.82329935194107	5.50201025140869	5.78451666985785	5.53415141662928	5.23228131141394	5.38695726902034	5.96633577424066	5.47973242467034	5.67038361216558	5.43337485312574	5.11228578098628	5.5804933669196	5.11809756027273	5.25089466979677	5.26959990507162	5.24643116829577	5.28612334820728	5.24776952371767	5.72613543829003	5.07250287892136	5.37123715815334	5.14171435612922	5.57503577898096	5.25831589067802	5.3752541050885	5.83983952887578	5.49901022565515	5.42812461999272	5.36933548678942	5.48252745396609	5.71254823290786	5.41177314265391	5.25996683975001	5.28125300854529	5.17003584585219
CMKLR1	5.40955053445215	5.41135138901994	5.47982463833069	5.77525892479682	5.60670832946908	5.6652539405343	5.42082273085979	5.30851512621118	5.40643818183076	6.15773541733505	5.68556135655661	5.92530260872586	6.59172709045884	5.84767391550615	5.78418538884868	6.18205707451495	6.30194892497804	6.63963208062617	6.18027369487437	6.37172037949267	6.30972520941284	7.14599192122621	5.90245457310478	7.21766400986843	6.42570841686607	6.48328898578968	6.80833218694952	5.97096752400177	5.81411420974389	6.34995702216433	6.02059998394657	6.10457613751788	5.85191383801264	7.33118197876897	7.23967125984715	7.1370471368253	6.78159942993008	6.13529262501398	6.61550731161608	5.98340640572062	6.19858140833276	6.03673420193826	6.02735744442846	5.93608008764326	6.07945114053061	5.88744235642733	6.48674548353597	6.85699659277388	6.20655696804272
CNR1	6.1847337599397	5.89393220376772	6.20850149340689	5.69254575396794	6.4138319234724	6.33591366902147	6.27038408648039	6.43020343698614	5.50658663609796	7.45617419813673	8.23870337147001	7.76208914277609	7.84802387766044	6.89827064588725	6.45065244162555	7.79941522947745	7.33140762078482	7.93263089837208	7.09204089439466	7.25586321906641	6.81578441843185	5.72236740822526	6.32864317010706	5.78345598479727	7.83500206159774	6.97568239597056	3.70947017282542	7.70013177707452	7.38377693533411	7.43336165261278	6.15980394101874	7.87114782724757	5.65058957600553	4.33567421976965	6.04192546151951	4.04648374548836	6.22100576586883	4.25988402867984	2.1936704481973	2.36230668012825	1.6112537302839	1.95884498863492	2.78442905510566	2.34965654961253	2.90483356839287	2.47702649252791	2.57131309329691	4.60529925818837	7.26988443360992
CNR2	2.66603135382015	2.552608632391	2.59689428089582	2.53928449497463	2.60719771955007	2.72627638478599	2.69560296880785	2.19693956344511	2.98963081344117	3.1112854881244	2.88678989221309	3.2073532858749	3.33992938465177	2.79508111325679	2.66119279870611	3.27099457143234	2.53771705897811	3.04640094012872	2.84023819649927	2.99913528504343	2.55904581293267	2.93915053687499	3.0641820856066	2.20466214841684	2.93159162102074	2.72083392831399	2.87069647236771	2.76553864267413	2.55930563135079	2.98567991816405	2.82158188670475	2.70858455827385	2.80903661488075	2.46384004551286	2.1417110660291	2.87911742085964	3.49347569804663	2.80767663170106	3.13484988853905	3.1582976349595	3.04314270857671	3.05652620362355	2.72257133427498	2.81101864944536	2.80573161086749	2.99073730940346	3.11623608896806	3.21123014459696	3.01168717505311
COMT	8.39903158062728	8.40030389881843	8.35325820407707	8.2811906345106	8.37293156468776	8.33511233855245	8.22923353727275	9.34077010268055	8.29318697047615	7.87593033636776	7.78441813020746	7.87138147151571	8.31604702189764	7.96542900689092	8.41491813117874	7.94303030997284	8.16840977722393	8.18124683097518	8.23381346927422	8.42601759181724	8.37650381579757	8.69687117867002	8.84741072478009	8.80882363535621	8.15803198817672	8.1398996188307	9.55855818008644	8.46508336809007	8.67055794245198	7.90804173322498	8.18289356294138	8.60506433919497	8.3489582005047	8.60922104878493	8.34906321769866	9.35113155211167	9.01574206000027	8.40877034517033	9.00529085534092	8.4711251543158	8.81611124845491	9.05766617766985	8.42905217235853	8.41125155403047	8.5600418594008	8.3203919720095	9.63920535293364	9.37686886530534	8.01675197208059
CPLX1	11.2648801631312	11.6764006025981	11.1843512126845	11.8284844897771	10.7709723010933	10.8978596015753	11.4873321597866	11.7710162821523	8.99241440030911	9.36004649358707	9.97422500741543	10.5683164425657	10.4002109553392	11.3054095180131	11.004458137088	9.50603681751994	10.1568849414443	9.9535308272648	9.26452868390797	9.38503615552986	9.9060147258934	9.77426386730781	10.9970120651446	9.85449145918543	11.3223666508162	10.3229197477382	11.3788135971525	11.7583078964909	11.5539878303064	11.4854298525055	10.7883655087989	11.7422420245175	11.4884966264031	9.96254386137787	8.5039159130831	6.16384304399838	12.2175365568955	11.4634436676326	10.7578511585408	13.5212437084409	11.8858554252665	12.3630844081746	11.072906160451	10.7371856238715	12.1329847153938	10.7601984180852	11.5319816361808	10.3319683745692	8.92065531847151
CPLX2	11.3002490429648	11.713699596335	11.6434638528819	12.0279871053156	11.2263461592848	11.5001129732831	11.475072697192	11.2393462450366	13.3366793154571	13.2786238603342	13.0359304749882	13.090688319213	13.0828668114791	12.2368343885255	11.6043682164154	12.1526946409766	12.6048641331184	12.681743839251	11.8749048696604	12.7515153096005	13.1484801955711	11.5150833584674	12.0228055204333	11.8539517758666	11.7463496221628	11.7264553930548	10.114902373343	12.2818403499695	11.8419729163972	12.6896537947345	11.1377035082285	12.387472802222	13.1364390228104	12.0070927228584	10.9772569553295	7.45688790027866	11.5900926169672	9.13818919439145	12.3384582308606	8.40408423486174	8.8740999189416	9.15868391103671	9.48193834014108	10.0510773627128	9.5870448940299	9.08698725952725	10.5977036968047	10.9193110841863	9.78012785705335
CREB1	6.35570794577567	6.3881322707659	6.39844211246492	6.34007629697782	6.45222994941611	6.32085019397735	6.23619059252243	6.85041377256334	6.25365374299289	5.79017071055485	5.41680231831683	5.33869443700823	5.70877321846884	5.90004198795947	6.35059760721554	5.76959413858615	5.46142587859641	5.93189835486648	5.74247786167766	5.61467186496101	6.13750406054233	5.97976077745014	6.26744157462151	5.84134372971377	5.64901971583549	5.96420204524394	6.86884979487229	5.91162215092015	6.03881879090679	5.39590369773648	5.85213998931306	6.0320078727224	6.26826649572086	5.71073870072328	5.88381621093881	5.82858134546079	6.36909557179653	5.97957630615958	6.32419187263126	5.85348281023282	6.22647729591647	6.28690289047055	6.08694540257534	6.04166169253897	6.27588508973909	5.95204122597188	6.55793256667344	6.3684530374824	5.77414740712602
CRH	8.3378249660142	8.37367271245988	8.30141958826004	8.10354714159155	8.39441464003293	8.25090223574122	8.24494783333282	8.75848974160644	5.29707772026679	6.52967891058381	6.12124212326383	5.53332536413276	5.87282362452244	6.69185982298858	7.62871159012656	5.37992277162907	6.75293093334363	6.68599175938325	6.55246178950039	6.61490769817516	7.32307846000412	4.84096267657778	6.24207599602171	7.69739082280988	6.13312224150948	6.85616586120686	2.64934308090824	6.47008763716888	6.46751391480084	6.22221288459519	6.73843025071445	5.4976717118505	6.95621123495804	7.9114919979247	8.05032808238414	5.36883308742472	2.57141798133148	10.9225747896924	7.76248454603049	10.0165484905832	11.3492495106721	11.384401611089	11.2474929769425	10.4902066153832	10.4996674557254	11.9867348537675	5.95917199529941	6.45836640622478	3.44443783124059
CRHBP	6.59284377947758	6.34712692850007	6.43508704668298	6.0496918892051	6.79999364023723	6.55173036898617	6.34292718557856	5.9838604495624	3.2562344560892	5.5727528692488	4.59404709286911	4.83729683308174	6.68022983317921	6.53173040125628	6.7937826100708	5.92851541396069	5.67535737997461	5.8982440472695	5.00174695621234	5.73222673022307	6.05637850356732	4.57933672470797	5.17240097235394	4.92605211820624	4.89949649005955	5.52968421673073	6.2230373288871	4.65708294044327	4.59256341434327	4.50918340453206	4.82518573510623	4.69468531067855	6.57355271232879	4.42187603410133	3.91323008084075	3.88447704264392	4.98027984223924	3.20480640153135	4.69104618533089	5.58850260882202	4.18402840333767	4.67486075160654	3.80363660122182	4.20871949279167	4.66561786185129	4.06423023625668	6.38284620610135	6.45447375087996	5.2664094039845
CRHR1	4.13604987725507	4.05539151826191	4.16542393189319	4.1167975125574	4.30331353671399	4.16503763286713	3.99854628622357	3.69319098153553	4.08672917615506	2.35234018259487	2.53181173670682	2.94965856749833	2.95610256422307	2.61984132816386	3.900560145696	3.12756370225567	3.12458665750191	3.29417330402268	2.5314371028366	3.12248562137774	2.66030040315633	2.173691021746	2.51800418508642	2.34392546979987	3.29605973190269	2.41969924580039	2.75608256076483	2.79529259287575	2.47021300967419	2.41241162454272	2.57299622809919	2.43416612882509	2.80998094338198	2.65953587924739	1.94528277599012	1.81191104177008	2.75056353236772	3.90794382673811	4.35484693495943	3.81525329766523	4.2601118293971	4.08453856809921	3.86195368268643	3.58050742870227	4.30224922496897	3.97417437358548	3.65812474957768	2.76181168973273	2.81597135306116
CRHR2	2.90211221235363	3.18571526834846	2.73271267104881	3.49628718704865	2.70604806676683	2.83554453859343	3.05348751377199	1.43973153376151	2.2708926181805	2.07726525216705	1.91722521011825	2.29234348486531	2.31053017286256	2.3583124108615	2.95463128069256	3.32491435005664	2.45972907111181	2.27562826690742	2.4464995819075	2.77378806869579	2.25667541280708	2.4105148601976	2.35861106922614	2.39026852871455	2.67298864094475	2.36745301770923	2.43445320350305	2.74718777465926	2.29801729700544	2.98507682616437	2.67192514231758	2.47633098766738	2.38448222182872	3.00402697907202	2.83300620789872	3.11915148094999	2.02788934454181	2.58262527067186	2.38543726077031	2.18487986774329	2.48184853664959	2.65425161854523	2.43610221175889	2.34392592125099	2.37083498406933	2.29071224839575	2.25060254532405	2.22593518137501	2.7848210768729
CRY1	5.08145671316998	5.1420690498655	5.13334768782109	5.23657301244989	5.13173747141409	5.06602922606713	4.982787496803	5.77414184308159	5.12962329823557	5.11063662459492	4.28556108764464	4.43694773791924	4.64471604205393	5.09940655923574	5.12072952863425	5.35026985374936	4.91377037484298	5.18246323771173	5.57131337045567	5.31438412473135	5.18403529387481	5.63874900274651	5.75495537923654	5.83987545734056	4.94879322942983	5.37313131597315	5.82127547348159	5.33357906706573	5.44678469471467	5.15451634925148	5.28793179267704	5.45748405396612	5.55084931468269	5.11307489795299	5.52592589286411	6.2505175382476	5.45813675567461	5.33570912640092	5.71299992829462	5.29382638225692	5.60482523450162	5.62134652747758	5.47507802084771	5.44667524742881	5.86895954022193	5.53113619274677	6.17637958568671	5.70693720853031	5.56023877863713
CRY2	5.52035985379174	5.544108720836	5.54790021226144	5.52845866247182	5.63242480507512	5.6708023739263	5.46885872465872	5.31392269477907	5.94937952009471	5.2354019876936	5.17804371266734	5.47813909262526	5.49846715280321	5.22510652265193	5.51106433025423	4.62863891646766	4.94446284854836	4.96375893500429	5.41815554621235	5.18526092701512	5.32886505596814	5.02276240636585	5.01900423740999	4.98681509068856	4.53038192263234	4.89926325360863	4.49494111463538	4.98093328416278	5.32925807994223	5.03458777808555	5.2321293433546	5.08310746932958	5.55369963518822	4.52664344463146	4.09679742550984	4.46524560550485	4.45997668826042	4.9589357084978	4.95404742763325	4.94797218512281	5.04576307583999	5.00069669650453	5.07279185371215	4.6929683936397	4.90239649977269	4.90884855995519	4.46186511161602	4.31697405561856	4.42524391120377
CSMD2	2.83597040892096	2.88744430906032	2.80201780774047	3.19694065128676	2.94167227896605	2.78274548649151	2.7626887321287	2.1421267978418	4.2787219049151	2.87166493446733	3.54693307291904	3.15891864531356	3.03511926635216	2.71655490399918	2.95302398298916	3.39392267495053	2.70434256247849	2.77047658941109	2.83537171450314	3.10583375548829	2.84580238168725	3.10470010906145	3.40348058976006	3.01844286332853	3.16628764830791	3.35712863759921	3.04690644949812	2.73253798030172	3.03984902756213	2.81899265136912	3.11790213563611	2.87240729492881	2.89394458956679	1.45376850722127	2.39033668096211	2.07134477455922	3.60856694913041	2.281044345564	2.88808803069312	2.64764142569854	1.74040405962975	2.29993982065218	2.40106132832893	2.56105915050136	2.84986463666479	2.22326219947454	3.18775361792311	2.92208707136391	2.81817261141323
CYP2D6	5.15739792425355	5.03987591888845	5.18228443840419	4.9871695144437	5.40699563662725	5.27276064691596	5.13468394879614	5.54024470007574	6.53308833280129	4.9947361503257	5.02705914457902	4.75337924750841	4.43365314067405	4.98418247048194	5.10616480094034	4.85190306126301	5.17593840318525	4.89765745135258	5.66551177941656	5.17352923052586	4.88045782046893	5.03283538213563	4.92403686476701	6.09587253180173	5.22380433738226	5.82390653416663	4.81816809909854	5.48762516368906	5.4856970336612	5.3705748383746	5.46197982571107	5.36871635081778	4.71619553094455	4.21501874381842	4.80489904550116	4.28104639272646	4.87369937828145	4.78360971273256	4.81969946687677	4.43121036405506	5.04112845498758	5.03523751124923	5.0265495899344	5.06563218489496	4.72778662417132	4.77158269358621	4.73664448199682	5.00395388133621	4.99681407238846
DEAF1	10.4662820975474	10.4508568195275	10.5334929511529	10.3341020815129	10.6533605906604	10.6390567556224	10.5060886916857	11.1447515511725	10.44218580445	10.7191093958313	10.9902743235134	11.2232210141666	11.3519592515524	10.4215297365979	10.7450515238957	10.3841629423304	10.8731502001847	10.66097869515	10.0671212042919	10.3783962825649	11.0564412108398	9.8975942941772	10.4705513457265	10.1850988035127	9.60411116330537	10.1025863580202	9.69925929838684	10.3900375791501	10.334988465709	10.330324560927	10.2232792147784	10.4279455428733	10.6542412656465	8.61246967910589	8.87777430839765	9.37968585566791	10.0014574395396	10.2512372996041	10.8520591045998	10.5541948110048	10.5523213220592	10.4967799825197	10.5626573219662	10.4757611176371	10.5002938645979	10.3341761106057	9.5937220525735	10.2114453223728	9.57553860782423
DGKB	8.45898566148493	8.37319996468676	8.68960560804843	8.03068251509749	8.69296538915983	8.47886330716846	8.48187878382686	9.16131546907488	9.63906715726954	8.51512494542832	7.71628100581598	8.51985748685376	8.17138454204122	8.14129838709138	8.36781835274133	7.97745812032633	7.71663765640734	7.84049699501692	8.29604093080121	7.75754802241621	8.74612808447698	6.94354267935268	8.03106523497063	8.19942542148061	6.22904045495181	8.71340185503089	6.04794008763703	10.3892213563148	10.2895114708211	9.92990754048513	9.40080016676121	10.164562198086	7.48244534334597	6.28499285187342	7.26399217854171	6.2436768327916	6.69820559368047	5.97485267545641	5.1597283888633	6.19848801775818	5.35462345790967	6.16216295628989	5.83482098658758	6.5988688909284	5.79407527773822	6.80556452579641	5.82204206256405	6.1316549357553	6.71380835027167
DISC1	6.24750143370964	6.22858072578294	6.30180341977526	5.93311919148513	6.31274528422968	6.14473692353525	6.02790131652852	7.36396666867356	6.83754237169842	5.99963433803993	5.78630880604817	5.76667755341619	6.13824258274782	6.05145841454269	6.47671190898718	6.17162710563945	6.56399701137633	6.86211739304961	6.76063794511689	6.74797235584314	6.8624636189711	7.10411165154523	6.83826671997585	6.87677631565019	6.43588737109532	6.2212547062523	7.89501731566136	6.59595577265818	6.82118392098731	6.31651625615747	6.10568544443945	6.89104339221391	6.24203047679135	6.87399937092629	7.07673209913199	5.82475794079549	7.40061282955966	7.12566614547884	7.27778616519343	6.27110280209308	7.22145835940372	7.01939302523468	6.84986198631074	6.67537178608356	6.80735607400808	6.50019288864923	7.6791307573455	7.56269906254954	6.1819412817281
DIXDC1	7.37737477278597	7.34324897453709	7.40029628149527	7.43074274770179	7.53320699630567	7.35022854722017	7.36940298064035	7.81950577179701	8.71996868839299	6.37812207673921	6.69320213936957	6.74162202571122	7.24879125985089	7.17314987673957	7.56102575357428	7.75246010014245	7.73769455199103	7.70601187933023	7.39758651619171	7.63994481229553	7.9990144876594	7.64334086801269	7.76230752044683	7.46458649870393	7.28221030850937	7.15949218098098	8.29491350549871	6.9352632013825	7.22036698528806	6.6374731453395	7.13032908921686	7.28467512877445	8.42864141132003	7.10299696181149	6.97674513519692	7.10778602770362	7.84787790955377	7.64448375398535	7.75679512064137	7.05817877744678	8.14799453056341	7.95716132630235	7.81227673108418	7.55926537624744	7.93946089371013	7.38945202196764	8.61886882782801	8.2832815248277	7.19887328732535
DKK4	5.78948549380959	5.76080959219641	5.78294242217334	5.76304619335431	5.8080238872325	5.78895998440134	5.96015391189489	5.41937327967356	6.20610243135367	6.28995617269576	6.2905345483039	6.4656460578487	6.18276202079366	6.19266898404612	5.87482920846538	6.32323660934845	6.63049852929867	6.59366679952013	6.61298639450116	6.58822348064413	6.45143696297692	6.32350401758407	6.46452790293701	6.23846717386547	6.16966240966373	6.1930046126801	6.0600472487772	6.19062141080563	5.98522560612762	6.49483189476901	6.09044260163931	6.04600321351568	6.20509168951022	5.88798392755773	6.17399251584223	6.97850044805619	6.52235892036192	6.50684519740911	7.27467305638779	6.44776946039382	6.41506283154311	6.35492005191805	6.58877931522867	6.48495746409719	6.34326698668541	6.93726025648838	6.47609915871877	6.66709185524148	7.08582796160709
DLG4	6.07815792267082	6.03575556466392	6.14307949990442	6.00991818074152	6.21767628710006	6.18218252135739	6.01106731521581	6.22410980572633	6.96436535975102	6.67671518460653	6.35711994520479	6.39608555390136	6.71023568672584	5.99203710896482	6.21331965453826	5.70886189454646	6.11293382004845	5.89066932145496	5.90591201067879	5.89517019208824	6.39771725086556	5.62260466956803	5.65131215867699	6.04698290334039	4.97428684520442	5.95012688419064	4.76538258239125	6.23656336021628	6.39758786284281	6.30527031416255	6.18827513726552	6.52549693506822	6.22622855047284	4.57578394936911	4.41219941886578	3.85596912471757	5.07439987117918	5.50245954884986	5.84289259307948	5.69946764661209	5.68359317027937	5.71449922916405	5.55601345067311	5.57254825807658	5.57265430389474	5.31400305378306	5.04303276185796	5.49803921974155	4.04740104346308
DPP4	3.4788134315689	3.80480994746511	3.21768284752368	4.11546022575126	2.95615408803047	3.12832665988364	3.73671580033412	3.26859733085186	2.13590158820977	2.58744619005729	2.32190410730422	2.48236620263658	2.36752814248818	3.01875915324028	3.14014855141332	2.35789193297545	2.16133581912554	2.30539945629948	2.06167950779421	2.15784499970018	2.19354416027727	2.18456103666754	2.27784213232708	1.7907936907888	1.91536198987189	1.99604229714629	2.15146104323193	1.87548747976196	1.85252761481387	2.13573887186606	2.201930534967	1.86746337868691	2.53856232527468	2.2173922021792	1.82837806328847	2.29316867769092	2.37081043722043	2.17353599635381	2.05866281081865	2.17614539831002	1.89343744266765	2.15107609792026	1.9808330441381	2.43729345255989	2.12285860966051	2.20116276500816	2.29400076490621	2.35660611775725	2.26030600039937
DPYSL2	13.2688965331764	13.2801617037756	13.2781922665879	13.1911947618289	13.3506554998697	13.1909567997804	13.3086660101609	13.7935923294372	12.7259954429627	12.6645821774496	12.6107952611408	12.9697730111817	13.2348760783606	12.9612254730666	13.2858419595476	12.9183600868142	13.1632904302361	13.1261368350363	12.8428723058065	12.8838666990773	13.3391991764592	13.0736392761774	13.294700157582	13.0722530868369	12.9357698020172	12.7392666199407	14.0424664776684	12.6880847255703	12.9707323817917	12.4441560353247	12.6444505811093	13.0734842440364	13.8447189674191	12.9046885363323	12.6951960302207	13.1602141032243	13.7659518569293	12.925935049996	13.5481985761926	12.9682219974239	13.1576649841193	13.3695760567458	13.0678980014656	13.1194113588206	13.1966614721388	13.0920448075938	14.0290589789321	13.9916561314748	12.856176146954
DRD1	4.53059187500932	4.7493694549133	4.61892111306102	4.78407259131323	4.72032082506745	4.96888935376847	4.73494107480873	4.84295102417191	1.34177641899677	4.47717367042071	2.23858735644572	3.30536145992993	2.92530176300095	3.09045510003414	3.98314061998845	4.85687307818566	5.80620322618357	4.18690108190882	4.63338324268672	2.66130215351918	5.2494903083515	4.01211994395116	6.15619941207156	6.83405313186008	2.79271237004879	8.04895931698002	2.09663286540533	8.36680807620861	8.02774708620114	8.4970028053797	8.14689527774204	8.16499927447526	5.22665223319813	1.89238787841194	2.46094389488865	4.21010459457319	1.87126185521794	1.91463899945809	2.03309083334281	1.73607232998636	1.55177892805044	1.71889137705574	1.79626622572623	1.642045254693	1.87351960156436	1.78295907566613	1.69404718501481	1.81153875334957	2.11889688320257
DRD2	5.81282830008474	5.96624318156423	6.10587658102336	6.01399591500878	5.89438613501289	6.00617256329949	6.106434253498	5.59313333203685	7.01852421637145	6.67150376689022	6.33671103742542	6.88716820383437	7.15402294279625	6.45812239103537	6.31716154828271	7.20812864419385	8.25779518871935	6.82615709538216	7.58487445620795	6.84299770501217	6.76221406039387	7.75907530839372	8.74859784205312	8.71839716405777	7.70348120277697	8.40385427065209	7.48324419676893	10.3683637549904	10.2975897040748	10.0141149080263	9.75522777780653	10.648376851589	7.567700283382	6.16025680465019	5.56776247799043	6.9129093054996	7.2578253061353	7.98970976089841	9.14499417704199	8.60336750921728	8.21998236143752	8.29988023024545	8.41058525762122	8.11965481598783	8.12878362945387	8.62082241012148	7.10559085846899	7.21091861420674	7.14284767965604
DRD3	1.41361773292094	1.54892712432631	1.5163845237691	1.53703163286037	1.35683492733656	1.46882000342527	1.49674094981879	1.63564677053708	1.38408527072991	1.79580912096514	1.6850741378622	1.75186485557357	1.56172003488691	1.66308261437062	1.52362599840001	2.02760375179483	1.86857559472529	1.75103214529329	1.92256436049269	1.80936367526146	1.69977899448075	1.92679474566455	3.90243286582412	3.11817630953293	3.74993720667028	4.58359055285495	1.52214263708126	3.08165556104932	4.11556613257758	3.64632830332717	5.86553784299405	3.43375884692828	1.74927857368865	1.84329916995066	1.74990834962122	1.77748172788506	1.64321738579979	1.76996685171645	1.53664864960415	1.60275118585763	1.53997556271295	1.57913911728197	1.77944457917953	1.61930092147517	1.68363506967198	1.70877315728786	1.49411491917976	1.49364038433081	2.07688070831772
DRD4	6.81560378198282	6.96043079456119	6.87251069881368	7.11874758276884	6.86070217366353	6.8605802791985	6.88608773147713	7.22095583412028	7.40847031985243	6.01951190510147	5.81213842540152	6.12524052841333	6.53992003764865	6.50434656758306	6.70143949026668	6.36610639603336	6.62688997112946	6.54312731475562	6.92504492311437	6.61974535293424	6.71268932890645	7.12994355806271	6.90883973964909	7.53302801997937	6.66976106003839	7.11538911621142	7.39239829263976	7.23697489790539	7.24820198941945	6.95563105922367	7.08784971516659	7.32176588746086	7.0393887814558	7.03194331754055	8.15792607132583	8.65050978328138	7.30703941400653	6.62375522299591	6.94162823415805	7.13676964467359	6.97392190966411	6.99086739992079	6.74108698950714	6.75879892048392	6.91031672637636	6.70805947622707	7.48311894546972	7.44589970247655	6.58008255569767
DRD5	5.67077975537726	5.24541142927001	5.68650805526311	5.064044750422	6.12804658361828	5.81553077336028	5.38177143328377	5.29686908123618	4.50364862753286	6.4045455961946	4.52998290093137	3.28074673251017	3.65050564093373	6.47923346983579	5.66252104098525	6.00057022417363	5.0939209345695	4.8894367915247	4.33746059100403	4.47709452292894	4.1633110782652	5.51257043251913	5.86562913642502	5.65316386426362	6.31153959631626	5.97017735884947	4.5156439260149	4.67109588122723	4.81114193985527	4.56198153279399	5.03022836165377	4.89265637263837	7.61272590938324	5.38001508920062	4.21803041941058	4.1723489666749	5.19832650371932	3.34301301402191	5.82562062315991	3.14093682405223	2.99607739956873	3.63566487890017	4.71454358901434	4.81877285708963	4.10773079043754	5.6263703419	4.95127366689342	6.51923670547957	5.34285262534958
DTNBP1	8.94749538189672	8.83871328742012	9.0583855639677	8.40633900218316	9.07653989302184	9.04928584866986	8.75181655711423	8.8434737641098	6.50131976553971	7.79106710575589	6.81498508730739	7.71207092206388	8.01305251787366	8.12293008306999	9.17989165781564	8.28396570414185	8.20385476688017	8.1551509736022	7.99309825355063	8.39329172296269	9.20022885397945	8.39696644403555	9.55137631620272	9.16048802809074	8.76596609826806	9.0639866890458	9.14079433689804	9.25461388234622	9.57100132322107	8.89172895981255	9.96752908020252	9.37241274973763	8.17546901980106	8.08302767630357	8.16883298362715	8.25434971827203	9.25053808140095	8.94165331490192	9.27174392161297	8.27621535402568	9.37671139186953	9.29046743859103	9.38512610565493	9.40582757274239	9.57920181675894	9.19514624636496	8.91816442733802	9.5408837236038	9.01943330590102
DUSP1	8.94099059687925	9.0886294253883	8.8203246935306	9.21418670564469	8.89279809996102	8.95869213582979	9.05252770106693	10.7577996899727	7.14457450320322	8.19515758954614	7.28316795264816	7.68889178484915	8.03295967646822	8.31333304307055	8.87438186832791	7.86435981947319	8.03879852785844	7.80618894314295	7.67677535380764	8.37249360710755	7.94730713339643	9.12501496909922	8.49761120663098	8.78155373306125	8.43748819920754	8.32964884308917	10.0893358921157	9.54467117803931	9.32388280884046	8.69457143579099	8.34513223670553	9.37782368732108	8.60749375889122	9.42064767724068	9.9648955046721	10.725580303609	9.68808239056917	10.0023725666542	9.32337773815304	10.0372683983079	9.95009406593259	10.0433016385613	9.60470565051816	9.62072499713409	9.88014002837941	9.8392059408465	9.38292870578741	9.30679829677911	8.53709395838652
DUSP4	3.68700524370424	3.69053941192393	3.5666016184786	3.73121299268758	3.52363980482067	3.56671725683546	3.61757638301896	3.96316032730085	2.93558849975006	4.91633612525552	5.35619628033061	5.01344092051372	4.23340002440191	4.00746310697585	3.32655976045078	2.62684031795683	2.65020411820162	2.29889884154439	2.79704547793137	3.2125105434986	2.69617393701318	2.77481968869192	2.53920818871683	2.49287796138007	3.12459833485327	2.60470298459856	3.71730407919454	3.23470503761887	3.40422297815095	3.07888189526005	2.54829465413775	3.2480276739776	2.72431093213034	3.6575658572729	4.3777002362499	4.14811036631169	3.26169978745806	3.72552550506092	3.08302218399743	4.85463675569666	3.66636948523084	3.56221323266482	3.41260372004974	3.34742982051941	3.98729871568163	3.5168734758328	3.60533460289872	3.43143873205046	3.0191951850004
DUSP6	10.4195331525498	10.3483953088961	10.1775044148497	10.1865369499923	10.3660039125007	10.1391761585134	10.4401565080808	10.9968693051449	7.03883839624007	11.4423176541247	10.6901876282719	10.7375988402504	11.1871660643162	11.0152937077178	10.1792474303192	9.30599099021439	10.411284318713	10.2351781663163	8.57527067349928	9.34730866578175	9.92272723549155	10.6100203665533	8.89239187740431	9.02983434304089	8.27710278804274	9.20403186054452	8.56829555197224	9.78886336036713	9.98715568075279	9.84881298830459	9.17567771088338	9.95764053308162	10.7068222892551	8.98604834452594	8.71399311532564	8.57397264896924	9.04753573746757	10.4544544917908	9.69648413946234	9.28926483774443	10.3726142610181	10.017880013754	10.214063404482	10.0334639264767	10.1120059377053	9.9153544774621	8.67840176441332	9.17854290739869	8.45574578760922
EGR3	7.44461183577293	7.47623298616759	7.63135858025885	7.33959597344277	7.66184597154593	7.4957811224401	7.33977804630464	7.74247812515133	8.6682061320649	7.80293302943091	7.19356837211848	7.96603085069066	7.7065903399482	7.07428187775206	7.31720088077347	6.99088164171252	7.70945803367499	7.69099936571381	6.91357250277895	6.87712297085419	7.96010189162221	6.40866945260141	5.24778667892528	6.78344661489016	2.27311368376223	7.49963662063631	2.69107576241676	7.78961804223758	7.89537199244365	7.70668633782769	7.44373911204976	7.80153802107225	8.08756160786205	1.99959194161594	2.02690146302787	2.53043582799064	2.67051935905887	2.57689694725117	2.48286235603225	2.07465482288742	2.56620991370607	1.9754017192584	1.86312571159368	1.65669375147668	2.27448383205136	2.02779929378241	2.14766198861378	2.37071145104071	2.24342847428604
FEV	2.11988751652295	2.15563425469426	1.97681962668602	2.11525208657083	1.82082242159838	1.80500713883675	2.1641451457461	1.2107874871938	1.8106758275665	2.38324133839824	1.99892552560306	2.04770057007124	2.26507202776862	4.2485238579738	1.78048227610767	2.13483381490494	2.10115656367325	1.84977923371962	1.55021471898081	2.42659582853842	2.15289139351824	2.15025316210704	1.92297037349618	2.32586136284082	1.92116753085671	1.51900314548777	1.9282751723341	2.54587280755741	3.01190954396371	2.57453639949461	2.75455811253701	2.94545095682618	2.18214192327208	2.29840664948344	2.34994356659177	2.34064687975281	2.31112159931108	2.43315858980376	1.89595897720248	1.976152562521	2.04391097772879	1.77093623592344	1.95226679034112	2.36904051287642	2.45329260705174	2.22387131122874	2.40128265271211	2.3783363397614	3.00524274937097
FGF17	3.80157837314878	3.98604557791564	3.90775421383954	4.23226210885281	3.82120891855761	3.94831081170819	3.79197487292769	3.98722255036723	4.40877691338783	2.73170952195742	2.66155162218265	2.67451612578523	3.42837033657104	3.63767550598638	3.62915606149837	3.4603076664094	3.67418797033646	3.49254794885947	3.4160482752251	3.41489601447797	3.47796234667203	2.99250347767504	3.36642991462799	3.5710397759846	2.88994376881705	3.40678681266202	2.67440143875081	3.09459576427795	3.29373424915651	3.4019161323589	3.29420614464537	3.1109614589022	3.67259543932194	2.94105627545087	2.94439882588679	1.57039888723948	3.16022944127487	2.54944293231557	2.40463435084768	2.43004815409273	2.12208709867966	2.20926929976777	2.61358821770469	2.94770701874691	2.81516389515239	2.29816089804272	2.69527950950481	3.17515618702317	3.25382090029743
FGF2	6.82701040222945	6.70131433348016	6.85016007127565	6.41071095919158	6.93795443568277	6.98961568115986	6.72057758235879	8.79651951697299	5.81562167388445	6.27286469322299	5.42495201804295	6.44255593641293	7.67463773476775	6.50311457427233	7.16947822799076	7.89756182012719	7.90947710958129	8.07448156201172	8.38986588534641	8.19118836443143	7.9481253393777	8.59474677976358	8.35981390573946	8.83590952826969	7.92559206540504	7.53375674750706	8.15098514242252	7.78369089291687	7.85657650432222	7.50250225685316	7.9489345038186	7.65962978127163	7.61502262662821	8.43094729088101	8.38236790330162	9.07528792750009	7.22237593622819	7.10118291634458	8.07298929625514	6.53970045888816	6.96889371509122	6.94026348173462	7.44136941187266	7.53284129000651	7.20050460575419	7.09981456682788	7.36741686738317	8.12914618706899	8.5875382099459
FGF20	3.32970643607257	3.32618986951265	3.39230840412994	3.21846328706802	3.47565213702517	3.26753383244343	2.99296277266566	3.48271728001618	3.37475440713737	2.79033021058248	2.72068442022537	2.44372281445916	2.54858171107143	2.8426843788374	3.23035131500258	3.34326689681622	2.75919347490777	2.93699453522443	2.64697190724681	3.26154570757882	2.94672643170305	3.46321680513206	2.87717328188141	3.6500244029404	2.90637585612281	3.57180984602413	3.24121514312258	3.01136492558872	2.83246768649579	2.68949069860989	2.77589666248134	2.74480606659389	2.85320798318374	3.57579152782401	3.12386035559127	2.62199864239177	3.540502355054	2.91571428009747	2.70785426359671	2.60918346169139	2.53588654427118	2.51793155925405	2.72221052582566	2.82344639887352	2.7272827796691	2.3883468984959	2.95554465419053	3.21284248702699	3.2463379256882
FGFR1	5.2772580139384	5.16859796715281	5.11015629727452	4.96830104107219	5.40596691621802	5.29774206706655	5.055944970637	4.7337817966531	4.94764598855751	4.58029138219963	7.61270892144773	7.4173228837898	7.2165916960231	5.29180046934541	5.28322765094134	5.43560582664649	5.69347099428642	5.80490570868749	6.62110016362182	5.59592583633518	5.0602311917277	6.27168041637471	5.903297112338	6.05107057532765	5.94829319845474	4.91395945230069	5.74426630957531	4.66689005074315	4.81198786573044	4.59171347052903	4.95934541053022	4.92248815399075	4.80180379926827	5.99157011336702	6.04066390218199	6.05037593072099	5.87719586162669	6.22496831883946	6.43341407316642	5.47702898930207	6.09935914621129	5.99323146659653	6.52011471034522	6.39942854132931	6.09824077355718	6.3480396280223	5.77054535119515	6.38715540644507	5.76138678201801
FGFR2	5.46573289884104	5.53124766538705	5.43270381040319	5.448676481685	5.36708631738883	5.26809660009694	5.31447485587195	6.62867569910349	3.09542171407346	4.35764418386826	3.84968082855417	3.89182648764435	4.39495102493844	4.95082454879291	5.3876727934387	5.39174522636942	5.78897985632376	5.54000701559008	5.95984926899761	5.05978356688847	5.61048984051197	6.15788307171882	6.13267289985753	5.36112042985609	5.50981072311433	5.57578189384251	7.67067008869858	5.97910620996547	6.04832874471423	5.58445347828543	5.37871306232527	6.42633675410083	6.05531779790744	5.93720584851912	4.89677502331101	4.86926704652885	6.9575672287864	5.7965548946488	6.42292642800468	5.96392181510414	6.50611851675299	6.88076786279741	5.69415463315168	5.71054820036162	6.38066233235019	5.62272527228766	7.75569429698364	7.13960005673993	5.07829600215358
FKBP5	5.32096909203348	5.53878775340615	5.15029680463052	5.69536572991628	5.14334338893676	5.20750714606725	5.25890575102166	4.76228147351452	8.30270565550559	6.53324815473163	8.49962385079111	7.50790065933524	6.89496665526258	5.91393324182929	5.23596230380194	6.39335307563021	6.24263658077806	6.07020062727088	6.22397219756316	6.35774111163417	5.71787134709858	6.33650829253127	5.99309611750623	6.6655093073388	5.99921829780222	6.1539167802604	7.42945970396628	6.12172072696251	5.83724488445484	6.20838666819988	6.07356048397493	6.23302635865007	6.65148266697482	6.52274813700108	5.5657418925604	5.86039556198173	6.57383108172032	5.68008056232255	6.55304693414902	5.81489070326227	5.66318715745263	5.93554625278657	5.82110749801708	5.61460165595059	5.91567311231843	5.49410814292797	6.45001721257889	6.77840451437193	5.84113810775926
FOLH1	8.71956406170674	8.70884011977247	8.69711269294435	8.69827319450813	8.6090661180147	8.33909173084125	8.43026806983962	10.0407549679144	3.94120562706829	6.48404242704944	6.11232659858105	5.85415342884813	6.22709413318773	7.65035214518781	8.71581469698888	6.74141552694118	8.02857309457263	7.65091983548042	7.77982230113627	7.2219802869125	8.21849101281545	8.64788141011446	9.03229924304418	8.08595786459434	8.50064841940811	7.8529009127576	11.6571349025225	9.08170458680012	9.70162625875995	7.87706632678156	7.9370028892923	9.85188917832975	9.45407302497233	9.23524885423862	7.78191504683826	6.5719761669793	10.7356864070396	8.99835582019186	9.77100724862331	8.54667789169756	9.81434097803879	10.3885422909022	8.71787938214886	8.73490513386794	9.07296126933626	8.78479058456534	11.5475706718687	11.1106025423374	8.2878988722563
FTH1	14.2114091706778	14.1420767533133	14.2206142068126	13.7942726343954	14.2467449949495	14.0768212731518	14.0907771884705	14.4550444296244	12.7386462186291	13.0403946871685	12.6603467953027	12.825505973145	13.3240205521604	13.1612297681885	14.2328981455893	13.2711389938345	13.7915103928129	13.7128697202146	13.2462106808979	13.538342078975	14.1136155819772	13.6036738962722	14.2151238505573	13.297823322443	13.2748453162667	13.3203375803898	15.1243378346646	13.8819482030551	14.1143022165331	13.4758362182321	13.4420000403158	14.1659247111493	14.227827366468	13.6927948361057	13.3616359286757	13.8544791246419	14.2230950221693	13.458362573312	14.0670300337233	13.7046992935936	13.8285492870729	14.1600164251361	13.4051362029819	13.2749393859813	13.7705131618868	13.3037970687962	14.9911940746494	14.9292053839699	13.0275510262954
FTL	10.7703696660314	10.7781952246575	10.8804394091871	10.5753710414189	10.8819306559773	10.7945327913668	10.6131185715166	11.4521641342167	9.28403511114786	10.4774164146105	9.36130795852723	9.37380675775371	9.83476882507306	10.213312826264	10.970747577231	10.5077491445848	10.6833319146854	10.6208565955158	10.7636326863479	10.5970390066623	10.9800922766198	10.6424174636078	10.9658129671079	11.1531970243863	10.1570506506709	10.7170028441682	12.1213649635019	11.236416751037	11.3919965633777	10.7887953398297	10.8812344032392	11.3344733013768	10.6802873548434	10.7593462173277	10.7404268799862	11.0521679184989	11.2239250210584	10.5370832704942	11.1103539321773	10.3001042118001	10.8309600227895	10.9548838594732	10.4568352562847	10.5288492761323	10.5655364899177	10.2688117445206	11.5272955777788	11.5931322988586	10.0469796495543
FTO	10.4171284812476	10.4460719767504	10.4655846081154	10.4628854638631	10.439578489474	10.4375867015985	10.405387666647	10.7101595373839	10.9702171924637	10.3326560077656	10.6616953688902	11.048783794458	11.0787936617515	10.5911063419183	10.4044228882724	10.469900382685	10.8135933440834	10.5862449411049	10.9221567475881	10.6570736814118	10.9872446082065	10.5583118981206	11.1692096641935	11.1720755165751	10.5209446304367	10.7710419277771	10.559566735204	11.0661341340561	10.977317430013	11.0367945668854	10.7921518010558	11.0275410133562	11.0735913930891	10.3670034583604	10.4641167780989	10.5013513893032	10.9435136318779	10.6083434564509	11.2457120441917	10.8727176872705	10.9079546867136	10.8819972113623	10.826406572944	10.9232910938621	10.8611182616293	10.7051746693259	10.9985745508254	11.3440337177131	10.6532839238047
GABPA	6.41487730980234	6.49734317232536	6.44294937111533	6.58991302530266	6.4719033316965	6.39226261004232	6.35420311359031	7.08219879991748	7.2174267345686	6.55675545359418	6.13002992668451	6.33314041511328	6.55236159774593	6.39702224728291	6.46753595048228	6.60608487812253	6.53767456100437	6.72915783208515	7.05869784014727	6.59197071952813	6.91818288342138	7.15228538457486	7.39733743137857	7.32052364584559	6.34317224988984	7.23096651371592	7.55607300088062	7.67250369875071	7.57883168162411	7.55607311992935	7.34620128831814	7.71877171344399	6.87822513880367	6.89797213902194	7.25171977843904	7.248897410197	7.07143162253528	6.56854186973981	7.01676879584997	6.65121895003705	6.69482833781488	6.82851719292403	6.51750671923197	6.50389685030427	6.65349375999103	6.36218370222549	7.42868633331623	7.46824045309676	6.79553785757675
GABRA3	6.93394949652378	6.57758436420417	6.90766555929126	6.2225495697736	7.23372014747992	6.98050993757822	6.76103067451703	6.40884560902503	6.85203011219394	8.03716530676468	7.23918274009514	7.25041536357244	6.95186251959119	7.75636718383316	7.04118561411167	7.03012725837731	6.64501362808299	6.77368596055155	6.88798416071508	7.24217334815806	6.94441328682351	7.45102137392933	6.86033959334813	6.87480186255419	6.52373647135831	6.62061280992411	5.42971420999794	4.5167941019328	4.59062290368512	4.89689344797714	6.28503880900003	4.59520481143512	7.34785210062105	5.7715124359242	6.41044543835097	5.25971904417171	6.42483541370545	6.86633128902937	6.70734005139229	6.03809121332729	7.02829950073687	6.68605577391381	7.20373757659479	7.3064863240099	7.08853815244439	6.79575343148097	6.01498376530785	6.53143323880927	6.78228034532908
GABRA6	1.95906497242044	2.20788350088086	2.08973024943179	2.4069535780746	1.8536099705204	2.07588807655545	1.96087764349859	1.47167394285065	1.78261551568766	1.94628700642768	1.64734239182457	1.78597976325249	1.61602598373369	2.42227753670908	2.0422977489885	1.70784632359221	1.86944273292621	1.67061033808917	1.66551574862872	1.83412174757507	2.1519233547387	1.87456406180639	1.89336231970857	1.50534437366781	2.61002217752221	2.14454067316721	1.68684533355418	2.10460609069032	1.95543337000181	1.80239016139191	1.97863350783694	2.00070654543176	1.85477620265556	1.95224061372072	1.68814307685586	1.58573781546277	1.56040545842032	1.65286548271648	1.65243505694079	1.70990524207497	1.45871708508721	1.55364343593875	1.86387154474004	1.57575969240457	1.82143200955243	1.89987797818521	1.46236968776284	1.59586949013904	2.39000029120638
GABRB3	8.3936787014785	8.27159245602103	8.476962808898	8.23155186959623	8.64786596784287	8.55235205962716	8.29839022388819	8.53685709649509	10.0354844309842	9.28789723335431	9.41815372957144	9.4661513946874	9.4167851243423	8.63061156562581	8.67025838047135	8.9166102024223	8.61935146457878	8.84860704155485	9.10857970334311	8.97864982119955	8.77446404184832	8.53245825683302	8.42008535808876	8.63257411296623	7.43544685265867	8.8367566459495	6.26327149733444	8.47141684209154	8.36951277370834	8.69430984415962	8.71467361290594	8.39297461855227	9.08526493202474	6.92839562781919	7.57572304295226	6.49312874088539	6.78106320615211	7.93978313008512	8.14575586492933	7.77774173454961	7.93839137180916	7.7615331835938	8.02478757090515	7.79588979901021	8.11385579335223	7.64869313811436	6.35851858172051	6.77210293784566	7.94718078756325
GAD1	7.34721825073865	7.49227900182924	7.3886868582669	7.44999999992305	7.29306617708254	7.41202528501898	7.34023807573868	6.91632794476707	7.6958638935368	6.32238746271492	5.62935358103799	5.64061305562472	6.41877178477101	7.06618339969886	7.24079561589174	7.2613889004379	7.00894962748675	7.40626309045724	8.16848811683758	7.41567626047119	7.13301071589225	8.80112374727377	8.26807296360318	8.28581697198139	8.59264411556029	7.87801615533722	7.6625461311283	7.42739136083958	7.44493578094959	7.43981240018611	8.02482824776442	7.51930784362604	6.86398095184258	5.37415350473088	1.86459731260409	4.38505762154516	4.70937599335592	7.7020749281683	6.53401717014465	6.38476027043423	7.55407889680552	7.21265126758251	7.81551983693838	7.02797360832341	7.80341922099795	6.86945990303082	8.35283934454887	7.9693772322526	7.94081026471333
GAL	6.4852586824034	5.61941483893847	5.12882219246237	4.41028464080509	6.35318260525331	5.36037051632628	5.74409334762343	3.52978439211326	2.88788674215165	4.19265273212265	7.78039996208369	7.66258802999226	8.09120593008788	7.26228157170856	4.49912229940471	3.01948925720192	5.77146222572356	3.86400082008698	4.1157110741917	3.22653528971575	2.77844287588887	3.59057949038447	5.81654390745402	4.67758026590237	6.45799162168588	3.64535191841727	2.76890710412552	3.88229875942252	3.60876498496162	3.76341502682568	2.59007602632244	4.21438541157099	8.38171357427666	2.98682937898345	2.81780935908411	6.11405027591907	2.71006689342969	6.77280903268127	10.3448258259569	7.81541757960495	8.16678793637534	6.80755309202986	9.13872312286232	9.36089508317393	7.37971524959373	8.74951204012641	7.7649105385501	6.11133320108718	7.66495373219812
GAP43	11.4836007082195	11.407801367392	11.4370405792817	11.082922296253	11.4701654305106	11.3441057011684	11.4964272220206	11.7718619086345	11.1802936293259	10.663487034877	11.2743657649281	11.9219784942576	12.0157761458616	10.8303948076139	11.4134265643275	10.8911274460623	11.5888172480988	11.507763148906	11.2548645917717	11.4122641637256	12.1576801431858	11.1244365010654	11.5061896356321	11.4409964062588	11.3734299337474	10.523313799742	7.98046034150028	9.5441679264916	10.1648378781069	9.70794929577808	10.7657556612006	9.69501965506715	11.8565490993277	9.80992033749555	9.49075281059512	9.1834222150335	11.3677582526478	12.0255352890084	13.1194084614504	11.9376955488991	11.978521872363	12.218535863488	12.1635668849944	12.0089625802449	11.8355849568068	12.1340972803042	9.57885626365155	11.1767737530822	10.9451389231636
GFAP	8.59318233481501	8.47861006597167	8.4219375651151	8.1994665446212	8.70994627166383	8.8491104385904	8.4298346562213	9.33898096879293	8.17563400872877	7.54452354762677	7.4772965117222	8.33182338735117	10.4175188430034	7.19182834694511	9.19370614219203	8.54267451736469	8.79456864530216	9.20489291958604	8.90288150027109	10.3054227246572	8.42122513917796	10.6748737529816	10.2867968320501	10.3209566413911	10.9896687259575	9.13653537532283	11.7030973081352	9.02975600998644	8.96579208302611	8.34232335234413	8.54399315679638	8.77077830482971	8.77000873788332	11.5445851504923	11.5205141481193	12.4370339720894	9.88923248423336	9.50254139006614	10.5188099725116	9.92127240382035	9.50491465565513	9.60200583657528	9.98186032058504	10.0568028990651	9.83822619954148	9.86407637564412	10.2988929103189	10.8637276628092	10.3374574467904
GH1	3.75141812361006	3.7630486865858	3.72339826147384	3.82976029103452	3.59942001207794	3.70306442473536	3.69698750010414	2.69969003772926	4.38702659697057	4.30132688354183	4.16577893358293	4.31326115925777	4.44893117205021	4.18528797532858	3.87579996862808	4.25312611481254	4.0591349717876	4.09259684044627	4.01768016315121	4.31973255625461	4.45608165528289	4.0321873190364	4.60303617577426	3.92103505333332	3.74242016505065	3.72099404277667	4.01475689376812	3.61148637646011	3.50557137559155	4.16197981623635	3.79153177296024	3.80304075772281	4.2815610169994	4.01299810047135	4.42440945214403	4.39549209814253	4.56027290390661	4.30843087466525	4.46788198079904	4.57808036134262	3.92047997589612	4.29236770059096	3.89242958854178	4.14989293094891	4.17748335811087	3.80522472736592	4.53245374363405	4.74895282958159	3.55249577772237
GHRL	4.24450748810342	4.24288974314419	4.30714578927947	4.31079954367024	4.36137800233636	4.42718434423556	4.28913902395627	4.21550557980347	4.37518050160082	4.11578721933324	3.82629249302416	3.85570925545196	4.06032894473341	4.18486386895416	4.41307204184998	4.60577554998903	4.38227874074649	4.34746071596323	4.27831339515754	4.6508488503845	4.51881124750017	4.39463296746709	4.70018253214589	4.77706724373873	3.75374381202444	4.92991760744104	5.03917931373442	4.57160429100983	4.48855894741025	4.49316125886508	4.5166823363541	4.56352926822666	4.30554702669969	4.53818051405092	4.2542774913289	4.78988949741995	4.53455302544034	4.22371714519176	4.89529759393325	4.39960451393695	4.55524386266825	4.30767333521456	4.15983074649577	4.15527149868206	4.23502422584318	4.35942693491424	4.94073563507019	4.97658192795895	4.2861392949897
GLO1	6.81248002983787	6.77813611807746	6.82139384900397	6.54799623242634	6.84408097794151	6.81807359352906	6.71018232626368	7.00182820452004	6.5919031613302	6.78520308182418	7.16527902574565	7.13811939587481	6.93256336606412	6.71865457476377	6.81778567157381	6.79254876930983	6.68266053579173	6.34241797777359	6.89537533459777	6.61192391220994	6.80605427975966	6.86832117646092	7.06682915460627	6.59165673064422	6.98893514103254	6.57619311849165	6.82890437747856	6.49786335397577	6.51575233489196	6.37506002091727	6.55103770891702	6.46878355580207	7.08204888358386	6.43974865139981	6.30893753468972	6.47415060991478	7.24241449138644	6.59225431099282	6.8352425070455	6.79877811598973	6.61178346691759	6.89512315654319	6.69940276124631	6.76841225690407	6.9427889471017	6.85105286178428	7.03463321581014	6.82717828207608	6.8583414026554
GLUL	10.9541058946372	10.9416293645977	10.9681573839286	10.8562082921664	11.0331030901902	10.9947902266416	10.8812002408081	12.9402819199232	8.91970391587796	10.2968628992053	9.43346420737106	9.72544997256976	10.2160418148306	10.3269721274085	11.0582397659276	11.1765162619671	11.4647765544631	11.5042930290355	11.1259229841704	11.5233003701339	11.3922609460519	11.7805604108113	11.85405877953	11.9293832175492	10.693690272031	11.1035108559741	12.1461965137717	11.1659940559832	11.3518373902531	10.7395286634069	11.5421694055769	11.6104801137412	11.0893932989272	11.5421726500105	9.63458853417352	9.84315865595113	11.7840728233922	11.0834570670116	11.5080245952092	11.1100062251895	11.1509286827228	11.4913880657356	10.8712591002547	10.7115216204139	11.1808775602437	10.6254924586645	12.1206247170148	11.8095019404866	10.9649988621942
GNB1	11.4674091393806	11.5025730960435	11.4917823923592	11.4872326423882	11.5326600097346	11.4254075743666	11.5538520854998	11.590861394126	11.2649535411302	11.0979548139498	11.2250273346761	11.4968925792641	11.6193364033884	11.1173064882571	11.4940774337442	10.7267511328057	11.2371680883539	11.0743355801303	10.78930030363	10.9850375969316	11.5696262806179	11.0823144075081	11.499802620694	11.1233286451195	10.9064560712441	10.9200738206891	11.2061975998198	11.4995423113257	11.4288579424634	11.2618334189736	11.1130133047673	11.6418671077809	11.7925263579761	10.7917585276246	10.5825252441879	10.4653894212513	11.4364494177298	11.1183241291724	11.7354473172017	11.6630393467111	11.308686261609	11.3534158188827	11.2630807025059	11.2395102292618	11.3554793384609	11.0569901317147	11.3298920344324	11.3621361617462	10.6854814255803
GNB3	4.53100291521322	4.75163506495162	4.53978090948987	4.91474725047634	4.55809595253842	4.60559412057177	4.56529529007364	5.36724187376183	5.29986834839671	4.01385179350334	4.01908113462969	3.77348052155864	3.68974943345075	4.4223589692313	4.17431115155532	3.82084899889774	3.59083783350187	3.80629842545471	3.66133210507253	3.4662567595457	3.67506834133549	3.58385542483846	3.04373219852862	4.64251224001465	3.69622236632951	4.73569019365479	2.92633714199983	4.47157461767108	4.28224967064308	4.39037064067893	4.04196533995773	4.10121548882657	3.42702260517294	3.25620234597072	3.14487348011272	2.81732893513315	3.22545262835318	3.72051113704725	3.27190726227375	3.69021259171301	3.36746684482586	3.55752385704688	3.70659142050976	3.9012850067631	3.79493149504423	3.88909444546026	3.0798055101643	3.19263668609659	4.23607208559835
GPX1	13.5782293058512	13.6507573478029	13.5960361147804	13.6322915595829	13.5855930118321	13.6025682472664	13.5881303743537	13.7304620636383	12.9704028353375	12.7742376661923	12.2350468389788	12.8868106501871	13.1982388116705	13.2910240802488	13.5064955734945	13.2210429092897	13.1304866911042	13.019552720537	13.010665773509	13.2166322573357	13.042195786842	13.5962051275928	13.4590146996053	13.7192340929504	13.4285965611616	13.1462470374412	13.5699819759084	12.9043838887346	12.8259322011459	12.6369319067298	13.0166320174592	12.7232546740183	13.5236913559693	13.6481817901865	13.4740573418257	13.7880374674495	13.932850662377	13.0493931198622	14.0067121148097	13.4449525831354	13.244468589848	12.8122174926853	13.2268867927906	13.1907948113704	13.0755413109566	12.9532283399714	13.6257550133875	13.8601623591366	13.4922001556749
GRIA1	8.57426128423614	8.40272749685078	8.81546833861471	8.20833289141519	9.00277310695868	8.96062744660327	8.61965656272743	8.93389197032791	11.5097394935034	11.0104254706068	10.9039323542449	11.3501668605739	11.54468387632	9.4137005085486	9.20011429138584	9.93198316542905	10.1151658161206	10.1612817787473	9.55746573938565	9.76235691380628	9.9632570204328	10.0152247811702	9.24791877208122	9.94672508961041	8.250565747798	9.06341226004319	6.04337561221669	8.62174268460445	8.57031669655901	9.02717073314964	9.1371992644747	8.86628662643865	9.32582883822571	8.63014231585686	8.61993428829767	6.71394706997943	8.38709609430562	6.12238407732686	8.08300418967562	5.25033826262669	5.65658226785125	5.90230955274911	6.24893157890216	6.82675743292401	6.14219966975466	6.6551954112465	5.40203714246583	7.71337082377033	7.65925422287767
GRIA3	9.18677072522893	9.18627100158657	9.18966973530263	9.18806664220128	9.14982422140652	9.13564635526777	9.20215538674288	9.54590645782691	10.1688872966956	10.4775312072178	10.1532169959492	10.277183823322	10.4042008671918	9.98535524718395	9.33411816596144	9.316590330766	9.50011605106565	9.87039247328936	8.91787355796616	9.50315442365851	9.74808088351718	8.24169330765287	8.35601600906619	9.32541287428034	7.28284131362573	9.49218434582473	7.78606781294619	9.08697919039426	8.94141757954891	9.4053753413711	8.9514303955978	9.25065610662059	8.64702996550235	8.35233517006058	8.14943191179836	5.14243330864897	7.70684444468743	7.61724649010372	7.31971354603763	8.28557437204618	7.70501276013757	7.91997179752851	7.35811935370183	7.49233403475544	7.78966607607777	6.61102583968572	7.95591749637186	8.2802147783926	7.05712304952593
GRID1	7.5752186884592	7.6006110262865	7.51440701684571	7.51342449777643	7.54722949468865	7.48576196147613	7.59869202986282	8.41317089554265	7.45045197739754	7.97050939117756	8.40130245568036	8.24792727483539	8.08116448444641	7.64882319231531	7.51401771368075	7.5950104063021	7.70119279596393	7.67633822368848	7.86313787837889	7.33800397254604	7.55599525683256	7.82795273895294	7.81254185783568	7.81836668162136	7.52625769117058	7.26002277284055	8.39539078786564	7.84225577386075	7.92003159445028	7.69257297158892	7.82405074523332	7.9566946793667	7.85036341335251	7.90454579333089	6.57139828104733	6.61211217994066	7.85755543954956	7.97974798689311	7.98999169696671	7.88730086389804	8.12823743619868	8.2397558233515	7.88006205561538	7.74213716848491	8.24969249534719	7.64807780328589	8.25563755540459	8.00977027905143	7.21921688830772
GRIK3	5.94022731641519	5.72907510231133	5.940815679889	5.68339893081194	6.16424581247939	5.95403844129863	5.82371968233289	5.04350240012448	1.7745873560297	3.38395903085185	2.49722646941917	2.33003363610254	4.29485593813727	5.00773791932774	5.93266363883857	5.88540291581554	4.48923115495623	4.16391514792639	6.37702302776734	4.94253295290879	4.25201901618185	6.33046350646714	6.05514075038104	6.31446447140225	6.15103313581766	5.66933679926207	5.83872822344187	4.76987855053293	4.55993135992919	4.86454609985933	4.93070745722913	5.13999086753554	5.3633467125787	6.10203539912882	4.72964599028809	5.44516014088347	4.31088400757267	5.28418507091436	5.45979977205324	3.44588118011552	6.04554690274752	5.64565624951682	6.02985066297905	5.75932459172319	5.86684499915423	5.34491806516127	6.3572228757962	6.06327187043804	5.54114740424517
GRIN2A	8.30818382024818	8.41441041698477	8.34547322041166	8.60297339478047	8.26083534807648	8.22758675206619	8.47763816684049	8.29955753952073	9.11732545682946	8.88127738382083	8.17559148504192	8.89274958693054	8.6200895823212	8.46053596853531	8.2986957342725	7.31005583299478	7.93347750445927	7.54538724702983	5.9296665283635	7.37446621445515	8.26556222245759	5.39362102656075	5.99239872888539	5.99614020493922	4.68964023186099	7.11452511722297	6.248119409284	7.02155287433274	6.49990384525759	7.33189614052158	6.35779576262723	7.05144268161415	7.69145276033082	6.67983884564402	5.99771704232813	6.14403005535636	6.69547651178303	7.35305722257351	6.60270715656041	8.67839880263865	7.02130740918752	7.62090088322223	6.75472925276274	6.93757960105729	7.09320134845426	6.92841017110806	4.84775759779608	5.56233464191395	5.19385035989869
GRIN2B	5.23660688719945	5.19732873707869	5.45670495962822	5.02783601730328	5.55917266424005	5.45846719229309	5.27732973048598	5.12371975442912	6.84637004806123	6.53961211729292	6.55029076165752	6.16381575287026	5.81656009089405	5.7899059944738	5.56971885599813	5.02331887028769	4.98665507311528	5.29112960261467	4.941995594972	5.16214178583899	4.97969981822647	4.56595249328543	4.7590657775462	4.31546066872652	3.69536005183181	5.11117976522807	2.47949954032124	5.07736099133238	5.31946082743739	5.63432095352092	5.4901319390282	5.3147397623333	5.15892058328154	2.56068409337065	1.85311689079533	1.93971273464816	2.83156917966531	4.81065090981111	4.03831546152316	4.84256149919255	5.51472446614701	5.1952860143169	4.93707148965596	5.01505916604454	5.19180385054222	4.64345620945348	2.90517835215993	3.04871678488919	2.68872559753834
GRM1	7.1671714640756	6.9685382550028	7.43336691265457	6.61040581529272	7.54060275629523	7.36016863126985	6.99756314286414	6.89008423116499	9.00817486232214	6.24280377978624	7.03351338420232	7.43076510965848	7.52004495464511	6.8990522087906	7.11185000562048	6.27025692716811	5.64070792742034	6.50719557951945	7.19525515579496	6.63439392620514	7.42902349313891	6.17634979563304	7.63680898722427	6.87035678435512	8.43696363649507	7.03676154567328	7.14985719439018	6.42582775314569	6.09952129264125	6.48179952975177	6.02429503972759	6.19826592549363	6.40778059871451	2.53182061894325	2.90176756062897	4.82048246301533	10.2468355244761	8.20395614563714	6.50561552414015	8.60346146047013	9.30524869583788	8.83025959538618	8.55119943712882	8.12194691799995	9.07176625303729	7.02112853473304	6.74921631575449	7.66903720014974	6.86254435056656
GRM7	4.91690737759716	4.99144563092076	5.06679419144589	5.21435466179401	5.03236205740318	5.05530336027035	5.02114854295921	5.37654311096583	7.16426063800274	5.9788006901899	6.30738327190579	6.84778471633292	6.87949513143329	5.857566684836	5.2664346469701	5.32338563929889	5.19915001122099	5.56587405172697	6.50752040234152	6.04081925881901	5.68956405967552	5.54117606557784	5.07224029256517	5.89253402263252	5.76555473324884	5.56046148884585	3.59259226163381	4.35440177983493	4.51709711389061	4.98793596981486	5.35737814964949	4.43873753304728	4.51717421392624	2.67290761007618	2.30147426991891	3.49463144641312	4.63103817973	5.8406573936239	4.59704489772766	2.84444169661323	5.84899059279775	4.8760241967186	6.13430907747495	5.35202522919777	5.84813448959546	5.58009274971015	5.30380557092469	4.90049756723069	5.93767746533481
GRN	11.4712279325582	11.4335493545652	11.4481589971551	11.4329085617859	11.5156943227486	11.4355517712438	11.5174053558687	11.4439919347708	11.4979280448844	11.78746641637	11.774998259912	11.9373332162802	12.5035491754704	11.9934828765002	11.6681852137056	12.2695149393583	12.2471752747594	12.2292647175677	12.2832389021945	12.1229555557964	11.9861236798031	12.2526469020656	12.2912775710002	12.279921070068	12.362193833385	12.1378762381997	12.322748065557	12.0910777047067	11.9283400235956	12.3361483761679	11.9946349907527	12.212573819575	12.3950478651202	12.3841597971181	11.8732812319124	12.1361843893971	12.8276623684663	12.4930612028198	12.3623416871336	12.3572147514252	12.3713597399388	12.56261316628	12.4633939373697	12.182880602676	12.7755512219359	12.2522997599632	12.4467910564179	12.5268059596471	11.9855751743612
GRPR	4.2336915902955	4.04394205745346	4.23471245617026	3.99318747633365	4.30560885610931	4.13572934895684	4.22850510914844	3.92819506716218	3.47957291291051	3.834854694641	3.97978502779491	4.01381247648807	4.74985118052456	3.52678251610181	4.29824901276126	3.54024113129973	3.9637387777712	4.51967171196356	3.7674722722364	4.16892739763663	4.07442312324857	3.49418794952591	2.90793370069967	3.19486045033957	2.76366327981329	3.92608774757017	2.50337940001204	2.49512923708474	2.36360183637807	2.93483331957871	2.72391788305468	2.39284054316198	3.25509363877395	2.2178406899404	1.57730797858496	2.82079578451065	2.46242985511766	1.88923388464556	2.61973802423573	2.75255181559047	1.88927894183095	2.03244292845865	1.9983665057104	2.22784016892751	2.59620568330939	1.89059985022425	2.20846405297468	2.80291652650208	4.50508174014145
GSK3A	12.1633365724111	12.2117886542818	12.21111879751	12.2273853828551	12.2357182354038	12.1702118555684	12.2580231416582	12.7379799449988	12.3949648013359	12.2054725887653	12.2589761640467	12.4259186820291	12.4286290606777	12.0889827141398	12.1730665749023	11.4213534975564	12.1379741438473	11.864066957467	11.3573892901347	11.6268756508904	12.1993638474294	11.4754373975212	11.7059050747806	11.8065660860529	11.38557708759	11.5572894964074	11.8263951262117	11.8159623342526	11.8779453155638	11.7764780917315	11.5819224739686	11.9976505128472	12.4993999867263	11.064018515439	10.6527490236308	10.4884256252401	12.0241195787146	11.9574104358384	12.1151414098815	12.5320775154705	12.159788666006	12.3373496789187	12.0704690909077	12.0363591012266	12.1698363093798	12.0208305242076	11.8347302662294	11.875961967608	10.6306545233055
GSK3B	7.66546487492006	7.78400311832938	7.67040487933234	7.69202051579653	7.65827388753939	7.54635252236695	7.63223985091952	8.02052425097679	7.28213751669816	7.25243178161986	7.51455485031697	7.54578517258409	7.47314601960755	7.21050155771549	7.54910865147766	6.81487257882603	7.02981301109903	6.9380928504928	6.74032977214546	6.85943737664072	7.36709172799751	7.06784738398516	7.64639295593864	7.0556834969241	7.58044446719542	6.65125852823815	6.91612893481592	6.96018919159655	7.09793088512063	6.72421762243504	6.96760626968682	6.99340425811981	7.47397551441187	6.58287144593735	6.74110799646653	5.81688456519387	7.80626499287775	7.12986300892945	7.91409418158188	7.96726135299532	7.46924104938364	7.52544774471411	7.36292098178504	7.49492784941342	7.59873507761363	7.37920812166138	7.20297582328961	7.49671312055915	7.31869971290569
GSTM1	7.4775294446757	7.49538454654271	7.60161448093273	7.36337739015498	7.5431539835323	7.65169571896377	7.58143957555156	8.09225996476878	7.37386575229412	7.30332290940568	7.11371889788757	7.0909078302633	7.897016575344	7.4657600425493	7.75895980291657	8.35944188917186	8.42137430270764	8.3425754529047	8.63599562390757	8.4827511424245	8.19970768862273	8.81481683280444	8.49464283567778	8.82140574624601	8.03512374176809	8.5363036701841	8.00881726298537	8.41247470581753	8.39207498551767	8.44518597127551	8.7313840749473	8.32873015324966	7.6832012756324	8.15972984709657	8.6028418580031	9.36646442084539	7.3145015065289	6.87447191909227	7.8890658602764	6.57955391889306	6.85183505377436	6.69987714012228	7.08324121316334	7.33951998242677	7.01617315177306	7.11980036015475	7.52472765554576	7.84225393318327	8.32068670072653
GSTT1	8.82073218853277	9.0113293296327	8.6595567346997	9.04468241775405	8.5910324781346	8.62500364953418	8.75991571148978	8.73398943392373	7.78756179617064	7.33218666904122	7.68930651538358	8.22123466154156	8.64527524394865	8.14123773245603	8.35999047148391	7.93497584124775	8.29944420433507	8.03570538795272	8.52765592842838	7.95889818207863	8.52833882521448	8.17422936914942	9.17900635044292	8.75921530928821	8.65231901072008	8.13384856546894	9.64488402956945	8.38356296151824	8.32517697778653	7.98576628624757	8.2566669899125	8.33726289935912	8.46807354948322	8.06190576238739	7.33447714758506	8.386851875735	10.1906974577293	8.46066416233427	10.1075031953305	10.1652622352224	8.68790053389053	9.52500799413599	8.33425987899111	8.7077885591086	9.10873241925249	8.44056988682324	9.39709718413851	9.61673086527834	8.60759794369496
GYPE	4.4532473130394	3.83171436538637	4.52268435383919	3.31146021971264	5.24101699630733	4.84910554572276	4.10107008595282	4.32108475362148	4.03602080099766	4.37798359140522	5.13328054701816	4.29847839777767	3.52701274474431	2.89344479261467	4.3703496863704	2.25683938064798	3.09876659270446	4.40975612287464	2.09023935022932	2.62208975597335	3.88640876913476	1.79404601373466	2.04704085723743	1.14053117111264	2.15567511278245	1.95769164412358	1.54761313881514	1.49313033603427	1.77921267027201	1.76454458377371	1.82990440166574	1.58504716637083	3.69933484807675	1.4168587526119	2.34254990833763	2.01710801232342	1.56768684441263	1.66701941463563	2.00807668317996	1.73000870232413	2.11214547696071	1.80550069457522	1.55551502271369	2.28952670862998	1.70026836354654	1.84472719703945	1.63145527884453	1.94483975466164	2.71399158493582
HCN1	7.94046350869175	8.08104941257845	7.82864320836935	8.15727067697612	7.76071542933042	7.77212577899398	8.05437077414856	7.94647796327114	7.54885800418174	8.07098744667631	7.86954370752646	7.80611674308646	7.77522567771977	8.41949654158721	7.65160894577205	7.0745397616557	7.48061798291763	7.53977174194871	7.56516277531306	7.06249305588775	7.78162490946006	5.790280209201	6.5299185194178	6.87567037013425	6.92491624174548	6.66659097061287	5.51381777119876	5.13394636835789	4.92525095694036	5.28483515512607	6.66603224019021	5.37980335123889	7.92366043182319	4.69587504229213	3.85106565057202	3.45438757432892	6.31880874357059	5.96151524569295	7.56565632489893	6.37895705793316	5.64887271448047	5.74214497583643	5.46756295836721	5.69922935690368	5.98932404494964	5.85559786904476	4.42100481808774	5.3836931031415	5.838840433574
HCRT	10.0169517616638	10.112215712304	10.0242446830467	10.1408623146939	9.91836100851649	9.91220142727987	10.1482018747944	10.166630675082	9.93813305893655	9.80367973947144	9.72155258981558	9.84198259176593	9.79674097882068	9.95883935881874	9.85102565861832	9.93838036035356	10.095679869121	10.0939179927925	10.1604171246843	10.1561989173674	10.1322090168254	9.99807950918785	10.1582956243211	10.0927612406245	9.8618660724796	10.1931390109769	9.98462923124839	10.3846728479815	10.2428265289551	10.5564455176908	10.0329469499776	10.3306579498812	10.295562713957	9.82818346326217	9.62675074785484	10.5607542324362	10.3147546702446	10.2365370282458	10.013028576616	10.2768318100676	10.2971622787838	10.2582673119997	10.305795251776	10.0273190479788	10.1374127003116	10.2335410094334	10.2348134611711	11.1667653186654	11.8256223880079
HCRTR1	1.71701570767834	1.83428575116777	1.70224547441712	2.21637935394102	1.51408737892722	1.68389708097696	1.86142693435563	1.35827762638887	1.31638749979589	1.83740359526252	1.97914720525753	1.54438669993274	2.08228439105886	1.78778879738317	1.69530187126219	1.68118091839736	1.67819160201525	1.54520540071484	1.83503406336971	1.9350936938935	1.64663731555936	1.62666235390089	1.6226505342483	1.57259613858482	1.68327641042032	1.39287590198154	1.44151332409213	1.33087468577151	1.60827631556016	1.58636393304481	1.45450540874567	1.44721052725444	1.62887980621371	2.79462942052085	1.59525557919735	1.57765297962442	1.85097799194313	1.47830876173577	1.35952417173929	1.5820337634203	1.33123764483563	1.40841902791076	1.55107975271696	1.3956349160677	1.53238941031323	1.56046625255568	1.47700287888409	2.04002893704985	4.19520740986544
HDAC5	9.51864875102304	9.53607282787849	9.42914914458778	9.5244886983229	9.46278510696304	9.50627966623667	9.5563233706481	9.6794443031688	8.9859873831613	9.36008569828515	8.87959083150487	8.8785971800471	9.36561397529583	9.52518893645881	9.58878259630922	9.10321714824517	9.65382427823337	9.62742193972237	9.42618319344252	9.44850838777869	9.83716490565732	9.54504554957055	9.68789461810944	9.54319481814018	9.80282970317033	9.07520761387441	9.47024942541962	8.63386929751021	8.74117041584996	8.64958598266577	8.77905428915484	8.8805302020862	9.82258895720892	9.31518756829935	9.41208093254294	8.9722612773162	10.2077540700634	9.78831430891761	10.1573372534333	10.3469383215521	9.90247965702951	9.86314733116875	10.004791492191	9.99923504472343	9.88311804457004	9.95979158012424	9.83460128239465	10.0503628093015	8.90484027182423
HDAC6	7.72712379876646	7.79040817747643	7.7330505593898	7.81246538404506	7.80767172986237	7.75019809626312	7.66045392433007	8.27150094338765	7.66787990008929	6.87223692868976	6.65859218855733	6.73121346268368	6.88295984308421	7.21628030776345	7.64153955783636	7.13317865597939	7.0429938908958	7.09396869068259	7.49412063678694	7.42955012606412	7.3367914435497	7.4392995326175	7.82927786597762	7.61528243450445	8.13964014900389	7.26789097918574	8.29472264006093	7.44625699533048	7.51793318730078	6.99531122674435	7.03518986780911	7.51719404989955	7.46927523491749	7.43112837001924	7.60626806169595	7.43894560864624	8.42279107755585	7.31395795640598	7.96501862941342	7.75656278569356	7.68672397207284	7.76663697043159	7.65465647992583	7.64431992785115	7.66569320000528	7.76095798099131	8.40559083855291	8.34279038202096	8.02657171111263
HDAC9	4.11278381983888	3.93698004532643	3.86425129652748	3.7781289492026	3.94649310661122	3.92870189311747	4.02016970743399	4.06573706675328	4.17549866967899	2.53119757995771	2.11256862903285	2.28261538765833	3.26328918259268	4.00854371559901	3.93894505686011	3.12497877029307	3.06005982287275	3.5356450830784	3.6938542634988	3.4197045816288	3.31431841702596	3.65846329297448	3.54965357295577	3.20624294615767	4.00091298284535	3.71059256267269	3.67861654189531	2.67791978283423	2.86264943114031	2.51220341658307	2.79384880033256	2.63748658538688	3.35810590333419	3.93658367949314	4.65419659910614	2.30539528404407	2.80488979642494	4.67671798138177	4.35037239087103	5.53188131709699	5.02188793802574	4.36168597714012	4.47704908124017	4.17074993630196	4.64555658756294	4.1191066205975	3.98550025505437	3.69130225432451	3.76075293282398
HOMER1	10.9970810370878	10.9424197107884	10.9288289289353	10.9378940748954	11.0864454789891	10.9617254808633	10.9371343304804	10.9482599978321	10.3482647316874	10.9646768155562	10.7014853342537	11.198477224154	11.4365926773575	11.0222028637931	10.7842854297202	10.3486064254531	10.8848198578765	10.6953819978554	10.0418214954447	10.17036605877	11.1290187395955	9.95085317311923	9.56481167615749	10.3023849485937	8.40256068766948	10.4107305698798	8.32847451166488	11.0446640248009	11.0148931888986	11.0391104731904	10.6274526176411	11.1626317996335	11.7084155706206	8.30644482753493	8.16833037194242	7.14714500207493	8.55029671153493	9.14148110477473	8.98216077016172	9.15657046887805	9.24954303003645	9.25753819416735	9.10655800489924	8.93416544022804	9.17209947540367	8.89853867276482	8.97113904818205	8.82512312949817	8.23390363051171
HP	7.95948965492953	7.95710947191202	7.99672501336391	7.82842698902366	8.00014661063408	8.03759509710284	7.97063023302016	8.98645910577678	7.18570388396076	7.90423231902396	7.13747591710503	7.53667469171302	8.63877835289783	7.62703307680073	8.17192722281867	8.10974997239465	8.52537355939959	8.62103114808778	8.85953702000229	8.84180164454595	8.50568352842237	9.35093797041281	9.17576513124482	9.17149827513449	8.65342452701609	8.2977779104811	10.059450987513	8.81984380755715	8.84183704113453	8.42055490870004	8.40729796958511	8.85377014251213	7.87229963899989	9.65881645458423	8.17559302780304	9.36492189406984	9.69333447131559	8.98016193872698	9.55019065385694	9.02088870812546	8.85928875795207	9.06601578709053	9.05065782674136	8.84504141465353	8.75119971288368	8.88537096720004	8.8386651256754	9.28392416692764	8.76821653459835
HSD11B1	7.13638314729965	7.34978748354944	7.06612748737557	7.62161260763172	6.87971962906141	6.81187997850367	6.99126862321361	7.06619660432105	2.00026697691277	6.99978340140265	6.07267729666219	4.45307296243168	3.96465395151922	6.7713059350547	6.60972696015405	5.35279442806414	6.1346151816657	5.72502032270358	4.24917230238584	4.46836859497051	5.88915168413553	4.31520676818275	5.22265901965612	4.66149854884469	5.21926470009813	4.72599911577582	9.3455230388553	7.26604204854361	6.91421139276345	6.11441571527321	4.03924271549407	7.98060953578076	7.20831481833278	6.01835139330551	3.15820678982192	4.52889728099883	9.5721565744952	7.57774584803642	8.46176951514143	6.38352184660068	8.16318630087625	9.10225124294271	6.99842657813311	6.52594256729017	7.42175611388067	7.15355962756655	9.14730983256868	8.69848594081828	4.77467680545086
HSPB3	9.57292791706284	9.22111764527716	9.27035501921597	8.70924106697525	9.59755278696077	9.34161476056183	9.49500073935249	9.31838101027169	7.41909925363133	5.8310030055967	6.79353853961809	5.952429940338	6.26268973566018	8.02174425958452	9.15029855487777	4.85757843634669	7.38279819348407	6.5101938052249	2.83358256133871	6.56679804950115	8.73992247485136	4.89297415136718	7.79535917640565	3.45261351474769	7.65876275036523	6.66609044707933	2.65129360592783	4.65720853226746	5.09715339689534	5.34978174672984	4.3410102530193	4.91058820856975	9.72040026400563	1.97245281215425	3.29347879343407	1.70856867268172	2.15177889666567	2.11242143386339	2.00268302991862	2.25523587104401	1.89110990290045	1.81117689963616	2.28993987069738	3.03405305606184	1.60803998327499	3.42703888023042	3.94192268872892	3.08270770527897	3.13076369006742
HTR1A	5.45831273991968	5.25323629784643	5.70414329847522	5.08096933468828	5.87555182381738	5.75919047329198	5.40347503949663	4.67442557319695	6.30277035246892	7.35656103049329	7.27525367392762	5.84994509315435	5.99210897643127	6.66484968765461	6.28395552962259	5.79947499968	5.21837305086673	5.15259797884103	4.80188901453687	5.36580747632004	5.22896930142542	5.32592577713072	5.03374223844571	4.54828899535957	5.64292116022509	4.98300452538059	4.67136326738693	4.4211483040362	4.27345686932985	4.75847921514075	4.52274737876986	4.29472839076838	6.44560960900907	4.58086811184627	3.43824609995358	4.66163630066979	4.90401728969602	4.77466575288613	4.69436386738636	4.64759613737223	4.93028563339939	4.73586711680741	4.94708765299172	5.12105827187296	4.776906890642	5.2386578188557	5.04736199454353	5.21398042730409	5.50121056333701
HTR1B	4.03705667653527	4.0621278230329	3.98603530024599	4.23034018296596	3.98570121525363	4.00004587350985	4.31676030640272	3.30041645629821	4.29919224319059	4.04131919025999	4.25867549086653	4.43318848134937	4.30300682826339	4.17928565655435	4.07447623427267	4.16564224347739	4.73326172231884	4.47343268626855	4.52616594621127	4.17752701777313	4.48504159779035	4.40987699006833	5.13251400777614	4.39878755806721	3.93397244804958	4.62935330943959	4.269480967667	4.5968060469138	4.40848315684093	5.05324549925177	4.90910515150174	4.55212055560593	4.63006669569238	4.55857428333988	3.29252247382205	4.7006209926436	4.54994819592497	4.61537483196661	4.41802653199456	5.10330671462271	4.75221821289706	4.83123813992845	4.60007887091169	4.54658104175036	4.80887431426308	4.63257778265908	4.60444114632325	4.73359071447522	5.25657859498279
HTR1D	1.61718811115413	1.75979438532853	1.85036292640619	1.86475817644222	1.68673583000879	1.77820540779591	1.79184023156332	1.582434288868	1.69437243988147	1.87649881182666	1.80774860488791	1.8385174862989	2.19246747158243	1.85621026195003	2.00053925614966	3.20705166901231	2.40083850954282	2.80713130702259	5.63062469198536	3.21833389149061	1.95207581798406	2.52499094346874	3.80564071801953	5.96942622516225	2.21761613554983	5.34766083474741	1.78062682523991	4.58378278916655	4.49598346836019	5.22759181143063	5.11142084767999	4.22778057966642	1.91465570684092	2.33383181656785	1.92142524699854	2.51384861125867	1.90043753599235	1.95787449951019	1.8676821123708	1.94700292440327	1.97968658225325	1.85899951818604	2.01655892096745	1.60796799894615	2.12333271180544	2.23773282906968	1.91081094455656	2.14752672898607	2.72872379686128
HTR2A	8.95131571843705	9.0096957118076	9.05596905273619	9.19888562852917	8.98173427101698	8.9104429414972	9.13158176333225	9.08942886072407	5.34146307026053	8.47338345709316	6.75598349710284	6.6068492815365	6.32018369820737	7.39336495764901	8.57021035068649	6.27556263669726	6.97671234460473	7.24998371296799	5.18628656292528	7.10101778094957	8.85623424798029	5.24042505108604	6.30524336476289	7.1527120424198	7.30397412118832	7.09298613471198	5.09662373836638	5.25789345133606	5.92433135741549	4.99479882544669	6.55144150871891	4.55980609745038	8.26882819821391	4.07973342708864	6.00099578100047	5.75777656418648	5.3579489104578	6.41550494616674	5.48717820401836	5.35048313428849	6.21955533263533	5.78138634248026	6.91289449103134	6.07901870098905	6.4459331873313	6.12978399957962	7.5047587391819	6.32419598163653	6.67406654872511
HTR2C	4.01807307908869	3.93619455246297	4.80986592813793	3.52193426453375	5.11964420803706	5.11629152883359	4.09584902282646	3.63203723997693	1.74691624961585	5.9180487432541	6.50452139747899	7.74132093937191	7.01120571882954	6.86172180180808	5.10165313604712	7.19180697795852	5.44503888769866	6.22080245243978	7.98203253709785	8.35122303075524	6.57972704714909	7.88338605905856	8.06076703775411	8.57326661747313	8.73507841761922	8.25397047759081	4.22615261851758	8.15122314734518	8.1217597850514	8.23381066763147	9.02180836603844	7.85916784046266	7.67959029305982	7.78013430059993	6.29977395107781	7.20235126224909	7.33442975321879	1.83560671950246	6.39670613959719	2.23268488626735	2.09596343215308	2.04976648308506	3.21862247616308	4.04300007420009	3.57602101129349	4.6176537500017	2.98576612264951	6.68543792523792	7.37153337309694
HTR3A	6.33981128263592	6.3716069571806	6.32073905189462	6.36923805080339	6.28486534098517	6.22661363074522	6.57160933022271	5.88050437314703	6.82716215950248	7.18321472729342	7.14962928576852	7.44813123385981	7.49045620264921	6.91828205473537	6.5085732602101	6.98202037112036	7.12159748299037	7.32611068689752	6.8869352171489	6.93478685280661	6.99755764275939	6.83281210535115	7.46578266883374	6.18433502610039	6.68175459799809	6.54440155322443	6.87707542891179	6.59909291475292	6.46670263674787	6.94054889567357	6.62566056612939	6.60933843671764	6.94172671632344	6.23640837930258	6.45949564547394	7.20492295046143	7.25629526063745	7.11257071820907	7.26903885744615	7.17566619733863	6.9941414299421	7.11846685556424	7.06031860737822	6.79579370173252	6.86147164058787	6.94562119376181	7.17179456965549	7.23801874125351	6.82032232776214
HTR3B	4.64033674115416	4.7789662699692	4.97248611610971	4.52912317754262	4.91165245709915	4.66888474906541	4.52908070914976	4.62373373865385	1.33811459097351	1.9627923947978	1.86821621436488	1.99180535162873	2.20926294338298	1.93819535923793	3.66394101351792	2.20449167467743	2.19443159206982	1.91453189714405	1.96822470501347	1.93648213241954	2.44262606222295	1.91317487444705	1.73694772787888	1.65777397254684	1.84461019151475	1.7272222623214	1.58929355764535	1.37251827594141	1.61067116590021	1.83693726041704	1.66232711099271	1.58670209006368	1.91116953602056	1.68419746469074	1.71089469177422	1.69321523338759	1.73356338318853	1.85319056158721	1.52122055175431	1.64915321491763	1.45151779017038	1.52179522070688	1.75637200469905	1.60505641676834	1.79137200895857	1.82809129515336	1.49900140300453	1.63817110755265	1.96741264474036
HTR4	5.54944184168098	5.64956007950495	5.85903746568263	5.57331525853409	5.77409539853741	5.81640144518286	5.78362981268794	5.61162980201184	8.21628421059401	7.28218420201453	6.7468249224567	6.86258554726374	6.11020366076933	6.47034219387453	6.04978838564281	5.69533095917407	5.80485674046222	5.56643426371041	5.46860834978413	5.93694713573165	5.50538417659955	5.15743945552298	6.18761408516059	6.6919715505912	5.55321262260624	7.17042968794909	4.88429396196668	8.15486485306464	8.25428041578917	7.86783144583842	7.72403400899453	7.66376232699496	4.82304388045285	5.35404304687164	5.4296423731917	4.61033088223416	4.09465642675455	4.55534823264035	4.40534586102194	4.69931116632573	4.36218609266809	4.34105824744636	4.12768703094951	3.82517200549322	4.15921945810605	4.11643144921666	4.766841269333	4.86303646789249	3.98845213968203
HTR7	4.73376101865772	4.56939202028103	4.64007177168221	4.48968479864144	4.88173104662086	4.88201867683207	4.81486260739587	3.60028383014939	5.00325084227007	5.51808653257018	6.86320329316036	7.41994476005658	7.53463131916465	5.19219799233266	4.8804988273394	5.87084937091978	5.88595360357406	5.89757286289122	6.12248529863439	6.20588391034786	5.80780903195211	5.82068854301677	5.2719400545091	5.41204971216691	5.78212442333405	4.89711511366901	5.204409864804	4.74141070922187	4.33310566392825	4.97706537530465	4.71550695773068	4.79644152421624	5.07458381487073	6.9409914028884	4.93806948480523	5.41428530180453	4.94783659316971	7.60803083956878	6.49064385749226	6.60614106647118	7.62490240172017	7.19167350396463	7.37965765310455	7.23413513696383	7.31563224824651	7.16613270734491	5.36148452377908	5.83659450339864	6.04344671199567
HTT	9.61906832979163	9.70431174132259	9.70355614847118	9.74270364251819	9.72127393677241	9.64238752402661	9.57417123984463	10.080372241733	10.1009721611133	9.80499666954313	9.3986438320745	9.63457473304659	9.54168898638172	9.24998313015105	9.60416412149238	8.94026893168686	9.39483181644201	9.3092633600056	9.03660531847145	9.02294307234669	9.75669647758849	8.86450870529775	8.8064007933886	9.40472851978135	8.72674405424214	9.26208634600532	8.73724554598217	9.3434483875898	9.22772416643711	9.28436082544486	8.92743199737887	9.43616779531351	9.45613612410616	8.44207154872231	8.27814680890203	7.56248529383406	8.88307359181569	9.1401073152585	9.13188123553575	9.76220973739361	9.46007391778943	9.39418819093411	9.26205700232692	9.15545924073004	9.2344604413022	9.08960926909291	8.8121175429948	9.03396085438379	7.87441802781878
IDO1	2.86949111684418	2.92170359298673	2.85925045290368	2.97469698449775	2.79510375329446	3.05812913317138	2.84017192620182	2.52455554483976	3.32435148137318	3.58661253648994	4.09103982144903	4.0595558707517	4.72411948434074	3.78432996949101	3.29711487730616	3.88886417901599	4.2414380884904	3.95282029678134	3.10010391272529	3.79743201877174	3.96258368686753	3.36590214164919	4.65490780924178	3.2165414928326	3.37055413426098	3.01833107230584	3.85938694049555	3.00820589805069	2.75480302692303	3.60500969236107	3.1679139981849	3.18157061470914	3.92275797443661	3.84661058874931	3.51598736985471	3.76166850085572	4.11525258782065	4.14159243205532	4.04890386861955	3.66178134085808	3.56339794540985	3.67841268884851	3.55294661779889	3.44333737216833	3.45277333070629	3.57845864152723	4.12327171872924	4.16885659909483	4.53931672095285
IGF1	7.46041794516912	7.34714698666986	7.48765632697014	7.12869247696395	7.53757594113353	7.50199935701188	7.50631443012785	7.53906768016197	7.47570519944726	7.40929964775248	6.79744026949131	8.30498364985252	9.3526771380615	7.56654795085243	7.55885013227605	7.6894551578797	7.81025024041068	8.12109757362583	7.06233622967934	7.65001052748495	7.96425397445801	6.63542125345809	7.4849402945045	6.85958669834559	8.3093918055593	6.96674923610838	7.48078086988687	6.57654219878563	6.4492337324984	6.72647956064801	6.6102472382261	6.27831412109175	7.42861701554001	6.10815197281919	5.56444485056324	6.27126517374645	6.08514879861283	7.57988613780478	7.1177355224236	7.17470979754965	7.3466375560987	7.05719607086532	7.65721570830977	7.18890462883057	7.43818844139861	6.69991489582351	8.03815003382738	7.48018850099453	5.74705921240309
IL18	3.29446507209669	3.22531693529326	3.40195275903476	3.01368477375561	3.48569469042986	3.25934785701879	3.16178603443669	3.77606829596713	2.18291951388988	3.99017259118697	3.03533451411279	3.31088362390966	3.7200746729655	3.69747271223441	3.76425802784201	4.10642356688512	4.22346353784028	3.73921373450603	4.06535144689782	3.78731316093233	4.08887361038058	4.64246490438247	3.46130564596221	4.35483811557378	4.38427242657357	3.80122311625375	5.29619924161839	3.66310802109736	3.57528346106088	3.99722716974411	3.88996288149851	3.80782600238142	3.96435909981755	5.07173718085146	4.76952228907651	5.57491120632063	4.67763330997769	4.02477717729949	3.7694403934037	3.26719822920161	4.35676942328581	3.98179508269412	3.56516069520863	3.59239462370653	4.36001330155983	3.35071248859661	4.72505216744187	4.84122272966965	3.96642978165104
IL1B	3.89738189945824	3.68610018759557	4.51267387557484	3.43634536474954	4.46123913517091	4.70408447063256	3.63556708880179	3.6319995630779	3.59828175574463	3.24102626812948	3.22869892891392	3.16140105089283	3.45693128227131	4.42401390684543	4.90764300730997	4.86899379541708	3.7544535552408	3.7004629952858	3.26235753879052	4.19281176629428	4.94612051876144	4.27857020051361	3.82556437037119	4.01593072611222	3.9879142136501	3.82398136291022	4.78182017656266	3.94078573354771	3.83399607427017	3.33761922841641	2.77795220310827	3.29992150939762	3.46746358427554	4.03111255265163	4.96625794463799	5.10041368928124	4.78726519756104	3.99822720422848	3.92886775748654	2.83823659085045	3.88707462974822	3.80306096644865	3.63420483868988	3.35495463037152	4.01999478354805	3.58770956718805	4.84450869043	4.9493874785243	4.33629226529066
IL6R	4.77758104760116	4.89647351156353	4.65489206239769	5.07835715502371	4.68907431729879	4.66519692419924	4.75139312054751	5.62696532741564	4.91767199923345	4.36960992224933	3.96820191375205	4.92777505773118	4.90181091047528	4.50913740806068	4.69025743477937	4.66412884860501	4.55922509459382	4.75923650592282	4.48717878622463	4.48452862741356	4.42438577920484	5.12985604712959	4.9414707250419	5.03971594721453	4.91479118222405	4.34543565174144	6.15990434861754	4.81622960396847	4.74824254324682	4.41081497807707	4.43449929951583	4.84598743328648	4.35524709078327	4.88399004436323	5.24553063482679	4.93271095877092	5.38057538137128	4.65407000769072	5.11669279740953	5.61978026020495	5.14493580782567	4.99152459821614	4.78226924406954	4.25913126216431	4.67758826977357	4.40432379875692	5.17485366006153	5.4453024409896	4.52127550719773
IMPA2	6.16322052208562	6.399816866787	6.32141088712685	6.41313801194227	6.04613957975069	6.03680640140626	6.10905294258867	8.05503570786897	4.4672911335253	5.6336375245858	4.2792923700704	4.82073751731207	5.38502929960411	5.63788446267146	6.34044277927832	6.21782930051971	5.84601545876843	6.03922463038214	6.20472890310503	5.88530753329346	6.60938870547943	6.67126151606901	6.82973255344174	6.66468800850959	5.08752399340016	6.16884686781138	7.20508651138144	6.90949413185266	6.93117279259643	6.68223169969884	6.45340687879598	6.95000693758318	5.54319214063086	5.55437720588945	4.56412385474696	6.64638785893727	6.11073094106416	6.65134276560982	6.23972850414818	7.1962641070879	6.91027216234521	6.82908950621723	6.36101855052714	5.75149772644728	6.62228349688104	6.06756873093478	5.90522682535543	6.00741686166494	5.5713254665896
KCNJ6	8.21480386358206	8.00365625531704	8.03572456019664	8.07783910200386	8.3285578783669	8.12703485270515	7.9362563252907	7.89409941073004	9.5124728004542	8.07187303561454	9.1016380389762	8.81783958252018	8.44498290750263	7.45785370619746	7.88316888870786	6.41432805528459	6.34321584212504	6.65670456246054	6.32124586223845	6.63640481865452	7.42715612815814	6.85927826585958	5.51543993328831	6.09949979637846	5.47403875492899	6.25463707912782	4.42090166767724	2.79739554322324	3.01046668348078	3.27130568657659	4.59920213456737	3.27582799817289	6.31515937060172	5.56379758242596	6.21968574327389	3.94356400921385	7.22466152980033	6.62178458895544	6.06847429067004	6.7040852906639	7.31928663965122	6.23794474520516	6.67710514128707	6.36556830961424	6.85114957427055	6.18023495950781	5.57230730207678	6.27373927444275	6.16333622273303
KCNK2	3.17117935008805	2.97484241707577	3.21106442103165	2.73585519938967	3.54692669956263	3.18805106568611	3.03398095646741	2.74597592572237	4.70843224249106	3.22402606430275	4.30909105700812	3.25872035932153	3.54821646346345	2.60254692587881	3.44181392725806	1.67557837657826	3.62755032928478	3.64799664813656	2.71829784823339	2.49313888381702	5.06857916491118	2.5847013877619	2.99110468187495	2.8235833293573	2.68851689584163	3.18999178663971	1.98784435094733	4.89234419768538	4.66799793291236	4.57899266980818	3.62485297283181	4.53070183085603	2.12431321048898	2.88643202151055	1.55676709304447	2.03952133452072	1.92298123299638	3.71734510978535	5.13919421177592	1.85356475793599	4.15325669840105	2.45684491407058	4.23223896095577	4.72907503546117	3.87107774031604	4.68833279046374	1.95735932016851	2.07041344903484	2.94935162548731
LGI1	6.47906049873911	6.46822060047473	6.44760161435212	6.49661658083038	6.54365052614889	6.42743278016768	6.46844290251692	6.88515414473885	8.12223140348658	6.74953667980171	7.91512155291366	7.87167246921115	7.65157688930056	6.69160677855137	6.45774415845855	7.21466604594521	7.18377192298913	6.89254610001461	7.78322894249605	7.23867052619157	6.98114398218329	7.18450140923032	7.40313990449829	7.24097947113894	6.71862405147507	7.36378382834419	4.95721575053723	7.19840110850036	7.17347677822602	7.3925124368106	7.38690243321251	7.22526633122326	7.64975362992636	6.13016879807687	7.4238384337494	5.31197653406948	6.53501171258364	7.09397810114819	7.61593454097783	6.93898787771293	6.96634116006769	6.88881419125177	6.54376174225132	6.95803086832866	7.24623611388043	6.67697475265808	5.0112475468916	5.9997550988533	6.64823238318188
LIF	6.61119968651705	7.09058423200212	6.50962567226559	7.33241073581997	6.04859890749423	6.24750478922044	7.52082467670995	3.24672270663618	4.25131172963987	5.26119803585559	4.92430842500517	4.41036300495974	4.90511194272107	5.64345063756487	6.72727400079489	4.40429705838524	5.12650130802447	5.57868411978643	4.68302702781684	4.8532274769368	5.2638501566343	5.0850327228874	4.59090065873476	4.97634986124234	5.6082219451707	5.59416553098825	8.53724743805151	8.07701201453262	7.31833215898164	7.36307497995903	5.85484009168169	7.86412742474497	5.71981487114248	6.29395730021951	5.58296811764588	6.80018971259609	6.0400115434942	6.62740539545649	5.98970745487488	5.46285490296953	6.29661024650305	6.44861385610157	5.99633137251472	5.89051863378359	7.00960730442334	6.79329453123364	7.21134437282275	6.20315258393421	4.58952031475049
LTA4H	9.83414623083253	9.84796985065802	9.84330933437171	9.83662718970846	9.91617763565301	9.87086341215703	9.77053515385354	9.97673120374705	10.2862143953141	9.85547464706326	9.48027440041962	9.72270690855205	9.89739062424206	9.85258481883517	9.78310721448332	9.7488880524279	9.76902848524679	9.49691443172191	9.84770888929642	9.77341136578234	9.97973599449605	9.94816069713128	9.9646899280586	10.2737455422503	9.63442468256096	9.8042847142454	9.86054156655008	9.84792439192366	9.87831840385064	9.78614866714856	9.8812987751892	9.8167146199102	10.3811858542187	9.6216623023311	9.74604206491331	9.77804520320108	10.0679761382832	9.61590431782652	10.0309585798816	9.81634209235886	9.89615930785925	9.98463524334783	9.7405833180351	9.87533562962912	9.92993636563414	9.65079419862188	10.1194600094988	10.3273966117928	9.73011793744161
M6PR	7.36194786112026	7.38057541507183	7.41671306400333	7.47126445441103	7.47853833349469	7.44987897089119	7.46800307323961	7.64702534169179	8.42838472609188	8.08737004920999	8.30865832750116	8.49849627489418	8.41837976616503	7.78162847980419	7.55165365462964	8.01210771134524	8.07060448632266	8.17467427772558	8.20975743730496	8.02750761521965	8.19164709884206	7.93350750184944	7.95079205790966	7.95039052290282	7.76653089807526	7.66222445946671	7.86591118521366	7.57796549750151	7.55779009533199	7.54779601792236	7.76533632988887	7.5943744525861	8.18443950336091	7.86021730893768	7.52893221576485	7.89513158212021	7.9882155212761	7.54717386352404	7.88386335734494	7.54223590782806	7.55795503335455	7.68077011246814	7.66850069628845	7.63686610421681	7.7682907921287	7.53429248446722	7.89676607645012	8.03011295874758	7.78479219758387
MAOA	7.58106342811335	7.55141721373337	7.65188506107778	7.52091054170425	7.71509713640158	7.73138453307741	7.63010525463133	8.25902955953109	7.41518760590406	8.70381594673903	8.39759416118321	7.87600608856222	7.85791384003195	7.98646727719288	7.89375288157786	8.85365924824049	8.32501691506378	8.51474655204176	8.69716429690049	8.68736155015877	8.38569915056645	8.50754937534294	8.7418491229663	8.73624312123428	7.60909885512907	7.92985347841678	8.97001193519561	7.63061759299466	7.74797136109582	7.83004425583062	8.01626711440681	7.90550165564593	7.63533342287583	8.85495282964873	9.39879542759872	7.97030736594158	8.56785355646038	8.44090845451741	8.61746768415929	8.11747553159938	8.65933538675559	8.43045536170231	8.45104832719451	8.63030796811334	8.57565569340345	8.25826986651369	7.69521025110429	8.32202604536312	8.80259732967829
MAOB	6.44196832694592	6.26707612387033	6.40210569966431	6.03274266378124	6.56657213588361	6.49169134498893	6.48831839511461	6.87392205548413	8.12872289598304	6.87064443452981	6.64124728179343	6.15081235666082	6.70295676312708	7.04987601426098	6.6983698146819	7.40862790059736	7.06279981741378	7.20682272332947	7.40421778200048	7.37715712592388	7.08141770705447	6.73580204712508	7.70993670398739	7.6530037668596	7.64454540913054	7.43257954217909	7.41359767634971	7.14679718869663	7.11344745594168	7.2265478286221	7.81323473887461	6.90483230382272	6.37725302160938	7.87706732412665	8.4228760440541	9.68779883959454	8.17993187741102	7.05537318208434	7.63629476807299	6.50641994889322	6.81280788496807	6.87234915088903	7.36032412392883	7.78629286112037	7.44588437775773	7.4493114363541	6.91472703070701	7.60784802732683	8.27029904438765
MAP2K5	6.66023704800237	6.71420168546578	6.60048144651004	6.47650249996904	6.59878636188163	6.43182599289237	6.47031458008111	6.68578235222906	6.62956257151865	6.68979015550689	5.74695782255888	5.9639454020299	5.99238771331276	6.31337911336071	6.59834913019426	6.01243041690003	5.9343262628765	5.93914254826751	6.0808131590266	5.82131419596565	6.25313552041577	6.09646505168172	6.80388508030678	6.05471996793736	5.98288533011279	6.06523459931054	6.74078661674097	6.0439474748134	6.22744298281737	5.94958776039489	6.2720267965734	6.20353722467471	6.26445795691454	5.53796645097471	5.26374070164056	5.59259259365072	6.2310377523643	5.63701842578797	5.96992004103014	6.11398096254083	6.21215737021734	6.18697861640308	5.80668907810262	5.7262725105187	6.19609210135837	5.53989350028071	6.47386116299395	6.32685843717655	6.3063716046951
MAPK3	7.6280187583093	7.53326629346378	7.77378870771628	7.22841371318695	7.76515573315848	7.76791147588852	7.57413351888591	7.56182781808811	7.73278694639863	7.26596301724524	7.01306681337336	7.36210329784476	7.71022839687485	7.38762678118668	7.87261007042201	7.74154397670793	8.30755069207351	7.85068508383957	7.60646451530766	7.89548111585496	8.48186702199915	7.31063095867368	7.59919202099607	7.36438219419754	7.33262354789622	7.15298756189455	7.58600095699123	7.42544903898791	7.47308382223954	7.28986747561073	7.37723025556728	7.43245808534671	8.06488292173676	7.50348860361527	7.15395618013893	7.00844709627128	8.06743985847435	7.29445033906764	7.93870662742848	7.52841530022602	7.47990448867129	7.59217849057045	7.46048889015344	7.42297985662091	7.48627035218631	7.30349475163347	7.75817158287766	7.75798394368036	6.95902839463831
MAPK8	6.54723922874532	6.61431410919213	6.60685122699794	6.62631523745633	6.56357473360733	6.48898611719704	6.6310299050592	6.41680454729533	6.85081906742798	6.48520478352994	6.42656349617961	6.8261978527462	6.68997488710411	6.45832677694012	6.58974096489103	6.43586515509698	6.24524545679614	6.4895769660009	6.3126871070639	6.28109879458645	6.59745381235947	6.12752868024275	6.83908961452352	6.20803777389125	6.48864972849765	6.07468246647968	6.09484646484409	5.37799730616184	5.38763334172885	5.58123248246969	5.59053572628663	5.53232548739567	6.90698138768729	5.56707751255566	6.4192085090035	5.69255594737799	6.73818378343504	6.47049255159435	6.6160941174508	6.81589445078481	6.78888940047104	6.63244568251939	6.74475796049502	6.61844927748778	7.10751887559103	6.40562735615615	6.78561717373135	6.43751191752955	6.51909015183404
MC1R	7.30280864973446	7.52472030137226	7.31980046480404	7.74939317637722	7.28486184337103	7.31447997406698	7.34373639262431	7.47848468500785	8.366486026525	7.05705646576385	7.54304241345627	7.7348154246806	7.72111447631024	7.21118285925844	7.13184545424342	7.02768245200343	7.51427004594867	7.1471935698881	7.69818026955507	7.29899049260334	7.54207414053661	7.69054262993004	7.71512598230786	8.2633930146614	6.90178929889629	7.84154091963901	7.24710980521459	8.56838046648273	8.27175459742266	8.4609428338865	7.79886893739888	8.62492396019942	8.4187169520128	7.18763678447004	7.09223282231269	6.85578818212594	7.4891175539346	7.86152605306737	7.89280093694845	8.39492379648962	8.24613766813667	8.28965277719167	8.0452791052107	8.15226910788781	8.16860016609494	7.91135047357744	7.36452431600696	7.6354906207427	6.8631201996003
MCHR1	5.32023848424463	5.18173647323065	5.21437380210838	4.57634476177442	5.50472735939308	5.21463511152108	4.85693631017894	4.71321831953166	2.54727476254169	2.96118673725432	5.26362525953179	4.06462142438461	3.46686996291015	4.66461187021968	5.07094991315459	3.54609423564868	3.05611732477898	2.87277426810216	1.88097743587396	2.88078720746686	2.67282992142828	2.1161785089124	3.03762730579634	2.10431165796064	3.39071690282366	2.51783002328915	3.28269155912704	1.25510081786535	1.55250489469334	1.4300939920205	2.00575022836158	1.67783437377976	3.42018940500422	1.85393963806283	1.67498400306464	1.49476794857887	4.98747866118852	1.98049689061795	2.25008525873203	2.19089618611264	2.37449573363247	2.88131641253983	3.36183613041648	2.7305570624706	2.84591141631837	2.97199508254798	3.63349996124288	3.68495719338031	2.304526138467
MED12	4.24395453853186	4.37771211576185	4.25040691576871	4.3326024012452	4.21182613002988	4.18682633896008	4.10204528095731	5.38311566259206	4.35421307734267	2.98580279208865	2.93224832453424	3.24929072480293	3.25149910559912	3.62140083513243	4.13892224216366	3.11551999461543	3.53431949370569	3.53719584707822	3.26601793680144	3.71558981063254	3.75850253432951	3.70804610418322	3.96434857639617	3.93092920499807	3.35594263221514	4.08094855421963	4.7099802068381	3.74383049149619	4.19635030451658	3.44183731936556	3.60518199246119	3.92815189640341	3.51459353827748	4.09712548673064	3.5475086582215	3.7377347407634	4.12612573489127	3.60387123069041	4.10119397371902	4.26169397766152	4.24003222270336	4.21090189750715	3.41583899032822	3.68665362499722	3.8925410202868	3.93272814511669	4.2398994076708	4.28851380171095	2.88834244578375
MIF	15.1937044849645	15.0748438500022	15.21265548973	15.0100270554848	15.3127613519841	15.2583339043334	15.1317938458328	14.6941879178587	15.4532708830183	15.5227783245553	15.3268651410723	15.4268238768452	15.4734981440885	15.1328755545758	15.2547444772459	14.9058519947573	14.9424802165011	14.8080810666708	15.0611803657652	14.9073700588484	15.1094748417771	15.0254268302511	15.0760468449749	15.0897087623563	14.8795393524677	14.7908084138052	15.0118052751296	14.9490485873928	15.1290876304676	14.7818515211747	15.0106846246052	15.0552780619614	15.3653234421958	14.6168474997709	14.6609348261926	14.48183412131	15.2781604687202	14.7764131978988	15.3910125903906	15.2901635150145	15.0547153429774	15.2463727505636	14.9091491990753	15.038394778775	15.2307381083217	14.8037010915939	15.1669553180888	15.2449045973885	14.5041161375149
MMAB	5.23728789369543	5.23113417383354	5.32677347525158	5.2191296159785	5.39668594446391	5.48891960459791	5.14701163214601	5.72371110721711	5.0288290044984	4.55300720286519	4.64870893257766	5.26630605393709	5.30677378437045	4.96708857845688	5.19800274190976	4.59688439760565	5.143705053227	5.04413712469005	4.85257134651154	4.84801754778239	5.51636660274037	4.96266768521385	5.12960756137088	5.77449843898945	5.01760191606298	4.93362124591272	5.4004219593323	5.08760245463041	5.15134072970581	4.7693228032175	5.0920465597892	5.19784172892565	5.88659455254453	4.45448952175152	4.68355082868477	3.44983907193119	5.336843464513	4.95974878896544	5.97210041534554	5.59016923403871	5.6867839801597	5.77105435570671	5.33444302465162	5.60858444399975	5.60533160448914	5.4626979742133	6.11931298759117	6.04576735902815	4.58660993951625
MTHFR	6.26880864668641	6.36128154150687	6.32559604851155	6.41405712746256	6.42436581525895	6.48765829547602	6.44990254347496	6.59321329877184	7.17373560435165	6.19333048993224	6.64511349692979	7.08809238014807	7.08064529296544	6.05240429181155	6.27222976253073	6.14732090250864	6.67636637222487	6.36251505537779	5.86196748383124	6.22833279642612	6.34093848022419	6.1545573663328	6.24091396673559	6.31437285545585	6.13449118249992	6.07741224661442	6.30183489317481	6.30004946248459	6.38834052117713	6.09736523483253	6.05043747765575	6.50571322323803	7.16632400567427	5.89193653699802	5.75445249772942	4.97974613174972	6.30481975140532	6.16638591828569	6.25697494632178	6.83876721785756	6.22080486816918	6.41884577712926	6.18279027180867	6.08816313878421	6.2934537588892	6.24971991235989	6.25718615571547	6.53881576244519	5.20445809338678
MTR	9.0648691363254	9.14334913127583	9.12460373755264	9.18810365863956	9.13719964699331	9.09435432295326	9.0453174430573	9.7161440258857	10.282319741149	8.63343494150091	8.63932455829834	8.88230739154303	8.96803685169526	8.75394488174613	8.99314081532491	8.66618873132699	9.12235671755044	8.85172587646944	8.94894919532405	8.81813854545356	9.12013324008536	9.05439500616208	9.11305891477706	9.30935917139839	8.61146313806221	8.71881195210514	10.0440863148707	9.33427084627352	9.26684472587742	9.01811900191212	8.90917509834227	9.46355960768825	9.28619600712935	8.94060442437976	8.68365357521223	8.93266591057004	9.70177711698102	8.44759163799909	9.14369702538994	9.25001924783024	8.94206291490242	9.19184407566555	8.54614261604322	8.52432817376001	8.85561492403647	8.30302257454462	10.0270672148433	9.8948582855425	8.91692927274067
NCAM1	5.79399743422537	5.7232673136459	5.85659984053225	5.62967704977907	6.00141226357676	5.8330668987497	5.69068374993392	6.18688785020006	5.9189814436182	5.57384094123302	5.0326692541449	5.93489298359636	5.92783397313706	5.86152666792496	5.99060322755148	6.08874748089679	5.70337712914994	5.90956097740517	5.29473534848098	5.93112668216764	5.82247615203562	5.7805473034229	6.041266784756	5.89420876114579	5.66937263655573	5.58087579491006	6.85772738089016	5.38892613346223	6.01125810977351	5.36514410971754	5.78849546381284	5.92550870718617	6.30856264763379	5.50536329376367	5.29240657634823	5.00401875390175	6.34485768167332	5.44736326210102	6.22308321388188	5.43605374600524	5.82959317892144	6.05273572101068	5.7122300204855	5.81086873119354	5.88864533406056	5.67064240723137	6.75714747199189	6.48575999276553	5.45986991978712
NEFM	11.6640903179567	11.9068762148768	11.3851681981991	11.8076692035881	11.1159780137128	11.0576490598218	11.6849182936609	11.5563471723684	11.5656783369732	12.5022965846335	12.0919210863147	11.8240498966353	11.5175631960799	12.7446435627343	11.3000387658449	10.7343185619289	11.5087574555534	11.4858275414552	10.1981340541276	10.9883192065046	11.6784544880731	10.485829641774	11.1282790725655	9.75315097804622	12.0019578524043	9.98145760741813	12.2629506453721	11.1268312987135	10.5379133013293	11.3690833063347	9.5815891299409	11.0607773515297	11.0580100910758	12.6004681414012	11.4690167590829	8.06310032455857	13.9817058395793	12.6665508917764	12.1337311497919	14.9260835325237	13.0623040536436	14.0940307475628	12.5270092562566	12.4277930764671	13.8151144520603	12.3045997305673	11.9901863072387	11.7182521686734	9.80962132556834
NGF	2.74223180833372	2.7350806970295	2.73964510339175	2.79987530313866	2.60181797955062	2.73708631206051	2.78507583565691	2.79881937338947	3.21092305883281	3.20267952504525	3.56188326236727	3.3102962112421	3.48879076182477	3.09150230571314	2.87477240438674	3.5075921322787	3.02958144120757	3.58920649228031	2.72353815777442	3.24799674516193	3.45112071931457	3.31836860334944	2.94234320203355	3.39162737354452	3.40389328272763	3.16777054752729	3.05020251053354	3.11618418321846	2.7012380302034	3.34455293794484	2.94649436719456	2.89816941075236	3.18443515860384	3.53522839054365	3.55791010621064	3.29437992373957	3.04726476435606	3.53846853126851	3.59754114666956	3.3889397908312	3.00385722649527	3.20946103169156	3.14863257759869	3.68842367046404	3.60331434942561	3.5824031049565	3.26157642422202	3.37550369754022	3.77127347779643
NGFR	2.96413028501081	2.94647726267135	2.96357107581557	3.00865164749498	2.96104115518373	2.81839836629289	2.61957857345785	1.884397674304	1.86285863249551	2.10447237462553	1.9687086199629	1.93197107721456	2.4176873375462	1.9228449857151	2.62148617391619	3.16128232381121	2.4699100843236	2.57289695432667	1.72001511771313	2.12514455895727	2.75201874090803	4.84659959876414	8.64894119400227	3.0279789327714	9.95656473162641	4.21340047300994	5.37705930163028	2.50332078875031	3.0447770402513	2.14316460069898	2.4580521321771	3.41706255529026	3.58556736253317	3.63091046293953	2.01309946864826	1.64372709063121	5.71654739096565	3.53917962861701	4.16598337780677	4.92883960772614	3.8498997418034	5.52339220428024	2.96961099261849	3.04145093736296	3.51241393875457	3.34526187649829	5.69659936358955	5.01277186780076	1.48982899887518
NOS1	4.33492640544869	4.31079165330354	4.25337436623523	4.20776922526328	4.3011351606172	4.19189916999841	4.4151017741569	4.39825900969629	3.87869427299531	5.2025108221944	5.05114871517848	4.66081455932789	4.89602977211392	4.61729036912844	4.72343311001787	6.11390524725052	5.56685086223621	5.60869889254572	5.49912716674091	6.85247483033914	5.33533892538492	5.05367345712635	6.27934553016739	5.98068613166848	5.55846977139441	6.47719105495891	5.28779341172014	6.84011848592987	6.54814995997383	7.20435495818827	6.06773610382055	6.86619034382231	4.53871815008142	3.62277502928381	4.84499330691598	2.14348997440345	8.69942333479066	3.67565939065029	3.63402397602207	3.28377369141047	3.6233389654447	3.43561329467674	3.24103678290663	2.85444677457112	4.27999634312728	3.22804354377059	4.49111754015658	5.27509005722426	3.33104372737484
NOS2	6.60320254273972	6.9046236850904	6.59767724976764	6.53407616667957	6.25656761284018	6.25765717668068	6.68426373206714	7.04579616359986	5.6251724720122	4.23968086904893	3.56916778206147	3.8146324868532	4.06080637119313	4.65796241413832	5.87878939030138	4.16986010147116	4.82460220371638	4.22062513323257	3.45389117750609	4.16003293988074	5.83777883483207	3.90078280277537	4.05597803404528	4.17733740080964	4.92912042736978	4.50978440644376	4.11644681157695	4.4825865774047	4.34762990275184	4.267510097012	4.50153840256344	4.28337646925768	5.17373029726604	4.44775966058581	2.82392967633563	2.12739509976314	4.00772026771179	3.62744950252507	4.16348811530873	4.5111702164629	3.87989848148075	4.10485046908419	3.82941760117981	4.25421577899901	4.1904688774305	4.16182185537229	4.23812818004843	4.2597018341361	2.91676101397039
NOS3	6.09341760373495	6.12105867211109	5.95268074822917	6.10063582125185	5.8753671892343	5.90602410040209	6.30903486201421	5.8883256517994	5.3494125672233	6.59366277740733	6.18631085862137	6.45609075405729	6.97703326308316	6.65226193840937	6.07545742473223	6.47835078423112	6.66452495942038	6.70295400770111	6.44304309392727	6.43687284469757	6.60537259925747	6.71133187277561	7.3303037241756	6.49294062005838	6.5154914181091	6.19536895336306	6.70445120860086	6.76619466982873	6.43026206895325	7.0116748149199	6.58056659997172	6.76547178854473	6.33337358664239	7.18846346065865	5.88308322280267	5.77580018139478	7.52735054866775	7.42419721526753	7.09946226601817	7.33036677652261	7.14496431138715	7.37606929006005	7.16376238445806	6.84154219391127	7.19403013476032	6.86360517759711	6.94038240943809	7.14140320760448	6.12160526165043
NPAS2	5.73550216055891	5.68033189470398	5.74211361539964	5.64021877301183	5.89950681628527	5.73350207086659	5.65771657149906	6.13241621926784	5.55219370030527	5.50131816553155	4.77374573131038	4.7642901666133	4.89267217577724	5.59696690887762	5.72150237876793	4.63976376072864	5.58974913667363	5.37353525300752	5.5244185502054	4.29711500275759	5.87799707040436	4.42301433623362	5.20303368809116	5.57291864302286	3.55111319371934	5.37643260672104	3.72828736243361	5.92549897713448	5.98318846517855	5.93644664246223	5.65852541840057	5.88760295793207	6.29719469542828	4.12714971260577	2.7347162869029	4.19906193142382	3.57642940383654	5.83916416159848	4.67729942340175	4.00404521848903	6.17694074189774	5.99642828551052	5.78434020523455	5.46909800946182	5.33218046030634	5.93586885164131	3.74457696826074	3.78388106815037	3.27246260261726
NPY	11.4186976428364	10.9060322978261	11.2033403842262	10.3737091537383	11.8077370007325	11.4696122424654	11.0035096128383	11.1002430313753	8.36347807115615	10.1999502900694	8.64565007177676	9.75687404272561	12.5036243851639	11.0217123772672	11.7684489153732	11.6828305211779	12.2095980094749	11.780007406382	11.4890162574162	11.9060410785543	12.5411245751704	10.2208629483486	12.567999034605	12.9929988510469	9.96708804939812	12.4639800546517	6.52115168807409	12.9691122473136	12.7577947690795	12.907410391084	12.6071486117272	12.9257061820645	11.8993884565116	4.61402537151214	6.77744381276832	6.29170153030393	5.30446174190782	4.40263641688454	7.74247296575247	4.71399688160775	4.78122896104917	4.68564057417625	4.74653231317203	4.85144414963248	5.35455819147907	4.19764769101957	6.99115878418664	8.14235432086503	9.34719389369742
NPY1R	7.48815722298216	7.18107679162603	7.57703217076202	7.03658256342539	7.7518843375924	7.81115106074181	7.34542707928712	7.64722264061357	10.7618265886029	7.37265647078929	6.60177318003587	6.49051432651537	7.59423939453677	6.36137701269281	7.42178710456044	8.27721032083629	8.55413092686267	8.58358586792593	8.68821855369885	8.12234652937924	9.06584910233528	7.99187079604432	8.15010467000594	9.03548797215265	6.71945690618207	8.46537763482019	5.40154909281934	8.17460398686293	7.95327912079341	8.6011666487266	8.34960402653072	8.23526976242415	9.56889285574584	6.33601222414102	7.8407972327387	6.13387490072545	5.67954247878317	5.62112390670609	6.44000223822166	5.71513291072932	5.59796206485833	4.76417779429678	6.12148846893488	6.00218371389203	5.98246761623448	6.03357558237831	6.66983107041729	6.70094059351767	6.90685455863481
NR1D1	8.39497957548496	8.6058356056807	8.52649831386901	8.94444490507378	8.33077888999438	8.52258549792749	8.58990175299046	9.29954464232357	8.55453389346104	8.00852198052018	7.81508829786154	8.10023448377571	8.34314238110812	8.31235041631522	8.27830514099057	8.392856817362	8.86181911451508	8.59749017710562	8.42432174994413	8.38472473913758	8.65251442649006	8.80011782501403	7.91533229677521	9.06544706306394	7.33655723392231	8.56892511330449	8.07761962421525	8.72736748756134	8.43730736969456	8.67411974341301	8.56553628509635	8.77475424069189	8.9353879250789	7.88427296901025	6.94226171003496	8.35212046052359	8.1244588645197	9.06586152945621	8.7282766686874	9.01382812114305	8.90613848695194	8.89303031745178	8.82432105468102	8.68469775096004	8.99976278256653	8.69965502231441	7.7884294813263	8.19417533106444	8.08812810202777
NR3C1	9.90153543967688	10.0299434075339	9.80796118226311	10.1918578107368	9.78131624807566	9.78777449198701	9.93757852671504	10.0127073605841	9.38038270214072	9.04240854026603	8.04765110469971	8.63408902016862	8.93838133418575	9.43251585723249	9.60656212309213	9.12090848283461	9.38833302790315	9.47297383565971	9.58769668660214	9.41063085701925	9.64249750087282	9.79231545591193	9.75219898902507	9.89454741194079	9.20508329324989	9.25064982595381	10.1776377143552	9.39013763043295	9.47625610196387	9.33755764936451	9.52191441474382	9.63737136671643	10.0944362275335	9.25001176827185	8.73769628666398	10.0098166677443	9.51547967192817	10.0453622403269	10.5180958062508	9.71806169957471	10.103809784338	10.1550307984863	9.87189414065665	9.91535800922244	9.84387652062058	9.89011367885286	10.027962351424	10.2064024471205	9.36721307984822
NR3C2	7.27629750347646	7.55426061174398	7.21580250853047	7.72171723085161	7.08280090917203	7.11918154185919	7.33132478166037	8.50190429113136	9.04635382655983	8.72411772350216	9.51467821495097	9.15159938748152	8.86580670546924	7.782374697936	6.97112618336482	7.52480188948322	7.10843779860615	7.20766913690036	7.85964144717084	7.57370498612244	7.01982119713533	7.72421278903239	7.25728606141755	7.55102527540781	6.85754998471637	7.39255769909505	7.16732841674153	7.2176537222405	7.03536337067895	7.1844024205605	7.18033498767095	7.09445045647757	6.98890685462133	6.52928611417658	6.42159244276439	6.49608147503909	6.85415775657983	7.05132336737433	6.81102468752708	7.86609078542729	7.03321620619086	7.21605519677491	6.88125708603684	6.7366773861225	7.37604247204806	6.70271520261514	7.01701907020305	6.92519673543774	7.26793244710888
NRG1	4.98138704177474	4.83299269432799	4.5900420901881	4.61874198933873	4.84095545446692	4.74768303629378	4.81168262027064	3.94636335950829	3.07894574750035	3.4158816986782	3.78627998467071	3.69714729398248	4.10716307874967	4.62428034226459	4.30599278080469	5.01276189286923	4.62358140195162	4.84432795863542	4.31830290542088	5.00588350306808	5.33059098976763	4.31209305995544	6.46624259843606	4.27369661661139	6.6363784720061	4.16934400307464	4.62218073867271	3.71581354210126	3.6569720747444	3.63891618893757	3.68252051865234	4.04727221639232	5.17483333074966	4.45060915859954	4.10550885719886	3.23316013910112	2.83923843603573	4.95255883974212	5.32417230686001	6.12480054694762	5.06188709924855	4.94439339607757	4.88316308861309	5.24826223064724	5.63939376902019	4.82436120395323	4.61463181962458	5.23873031293766	4.85700940603539
NRXN1	9.13737461933761	9.22449585168015	9.18078031293327	9.23598255856524	9.14946319797027	9.07240881011444	9.23500110870594	9.44778490352003	9.2699514716763	8.7288528726186	8.97841355854454	8.99404327130567	8.93601919556848	8.98513611000654	9.08752224955131	8.65596614881397	8.59583013766907	8.91023281501156	8.6643765383528	8.77909165174325	9.2322580938276	8.18799119003682	8.2492577075018	8.40978219611	7.5998022995533	8.269573614246	7.89970678375363	7.43942526476311	7.48222565747526	7.52740929581573	7.92275835344428	7.46275477990489	9.08926517769955	8.27310142041783	7.74989147956781	7.18856791121892	8.47114975213237	9.04636547922365	9.33763689905255	9.38741894030051	9.19594434244187	9.19936990576479	9.11631923831263	9.11954106574041	9.31582077614874	9.07671569759307	7.85361525324091	8.04820738250181	8.63444202417477
NTRK2	9.2665462289635	9.32992856810154	9.27021777800956	9.23375452086216	9.29880318635822	9.20026853844094	9.36485763445162	9.96319229298509	7.75553496706244	8.34362329649982	8.46813578659678	8.21354248834314	8.89079098174448	8.70629954335125	9.18309425463971	8.51903348137958	8.67950581743319	8.85491886705316	8.90666363617209	8.60271951311118	8.94530906687187	8.70160792783642	8.93966889750979	8.76392864441766	8.363635830307	8.1811912757704	8.45530689245513	8.26553729721256	8.40897875362192	8.04884704154556	8.501510866237	8.46786377376757	9.06873404067884	7.57686458941746	7.48430139894518	8.82310062505971	8.60367084601055	8.81489347128075	8.94163414500082	8.80024273051978	9.00731000942506	8.56489304969109	8.99556688111232	8.99312742052614	8.97005187238786	8.83454098484614	8.56441008698518	8.41348619093592	8.234094913931
NTS	1.4446063035657	1.57336049011248	1.54190916467495	1.43856408064617	1.34936569695134	1.39803611108142	1.43692265818093	1.74160478120771	5.48610086765186	3.96747684286614	5.39805378090364	4.06767987109003	2.595074918725	7.70988653741746	3.14387859250079	3.72041352157161	2.66836880793396	3.37074438795904	7.94537421846795	6.27944279712495	2.09392506236333	4.19988674991305	3.59983918020086	7.15190150950641	5.43624592266198	4.8441512312692	2.26530365807026	2.85360806946264	2.2685112813157	2.14000753872955	2.83863090357951	1.93586073651276	2.23906908360163	5.34502686239814	5.7726170483432	9.44604014930982	10.8815801571684	8.72822079157977	4.2011615923486	3.18399011293142	6.4021388878542	8.58766322586491	8.29005376210006	9.82614753140245	8.16955187586947	10.6436073198195	4.28672627670998	5.14834239747931	8.55190768846433
OAS2	2.69205660612365	2.67500550044573	2.60333132223371	2.77996864767819	2.72897989294224	2.5597280663543	2.61670577478885	1.36105465876057	2.67141089366316	3.40638910767702	2.93384284010676	3.0516243774929	3.50433410325236	2.82973290584781	2.73499819822224	3.02769328218268	3.53561220054818	3.1936644963029	3.12674032494214	3.02410689866313	3.16910096872514	3.25446108076723	4.00590217541681	3.22274945762316	3.24699159681328	2.93944112456658	3.77643273296851	3.45663208156322	3.10062032690559	3.63668486992878	3.13521307087942	3.33112140779771	3.45218116146646	3.80215418246385	2.65183613256929	4.06397297360206	4.33020695641335	3.64668369296294	4.67307536075283	3.92773673498434	4.04083774391275	4.07064038767517	3.47393948455476	2.93031903769671	3.86160201453342	3.63834310768102	4.2652276131235	3.95289105104118	2.96622669393844
OPRK1	3.96655511357078	3.65972438410483	3.96232340945073	3.36617766859609	4.60658483598125	4.44135150517803	3.786473529632	2.86380570836007	4.64419894263475	2.8765003585133	2.45337639817931	3.51896744357993	3.40022972110999	3.35351190918498	4.17099867252608	5.25169851158552	5.31789907445557	5.11998083848466	3.60778904615747	5.42854994315875	3.38736753904697	3.90344403940085	4.04788006290166	3.89393946711524	4.043047569369	5.20363266127765	2.43459566610098	3.77944591210607	4.62823587126529	4.69851697244056	5.45244491184374	3.5792209157446	6.11853905191211	3.04962588728076	2.71903030439217	2.94595763269267	2.95649268021966	4.31461246526592	3.78715439901313	3.20358510455881	4.72851256963642	4.32628686310884	5.26175867014305	5.11630415757354	4.46723740805669	5.43843206416198	2.7237031421961	3.49993840419266	3.58352488936149
OPRM1	3.0905677086802	2.41869699961372	2.95105271954352	1.80502715510361	3.42464096407012	2.77896005173298	2.8214723858616	1.60143807106784	1.7048774253504	1.73758751076354	1.94541713194483	2.70519541246445	2.62238110246318	1.9777954135365	2.53400638787504	4.21012932442179	4.07679098594452	4.13448090112312	4.10596680051286	3.85533433233303	4.0695589230717	4.89545778644286	4.14773127807785	4.0274492170181	4.71000356356378	3.84278900179281	1.96186850107393	2.14082785733249	2.85925225320369	2.22602604881505	4.81861128266691	2.16677773215367	2.11064836798509	5.09610819970985	6.77895393004916	2.52029640604182	2.33529690045599	5.84103067413919	4.57598425033408	1.85785224560476	5.62900430687515	4.23575269961624	6.07463469920553	5.71706698189925	4.60977493036959	6.39483631110218	5.00813849627356	3.85711112896627	4.78521562017379
OXT	5.83021962291326	5.86173915794751	5.78864430884481	5.96741963776333	5.78078495995635	5.76693468822394	6.08355455838684	5.27110753207397	6.0220440500764	6.14678688720756	6.15292162355677	6.45728920094105	6.69560680985524	6.52288016567829	5.7456713822742	6.266737134827	6.65701761535364	6.78286532270149	6.17647875341638	6.59002481111837	6.46019606235001	6.56953011111295	7.08289827764908	7.73869835229534	6.80474381337164	6.12855282844443	6.99520988842625	6.28421256968091	6.0036675426765	6.63190350247048	6.13347688488046	6.30916204285138	6.66067636455023	6.16467185773605	5.81771223932709	12.2636457403785	7.33330410022998	6.89132198561128	6.86844169652845	6.94639984349362	6.47348601062892	6.77823224227522	6.9003986128438	6.32299088230752	6.85023503255833	6.58100826278281	6.95548033320336	7.54714061724744	12.2334359778966
OXTR	6.91155490051772	6.81849244537703	7.02084576292371	6.75409708348481	7.24417021159007	7.23557340267491	6.86616836234729	7.73773914466922	7.5015290240263	7.80030467763592	7.19517523851139	7.58173355032889	7.52274390600069	7.52836220594592	7.4705510962676	7.87456283317289	7.34724063560215	7.36283481384821	6.75563263967522	8.05085307302658	7.2939161664064	8.60087373839359	9.67729892065437	9.1294778465437	10.1189110732081	8.13388709656806	9.07893318583451	7.22497470898926	7.53863005439703	7.34938790684366	8.89115235107197	7.75698885111266	6.96900544970634	8.04368264160498	6.461493551935	6.19800583099109	8.029901652425	7.51844761397387	7.82184002053077	7.29440303897872	7.38035334197615	7.50510051006055	7.72091267017768	8.17482675866171	7.8433807062801	7.32330307342336	7.68940610450802	8.3565568336438	9.31775708556791
P2RX7	8.44091561944103	8.49843567754206	8.52961754005906	8.54042306365813	8.54807834138736	8.47975920896888	8.32043311073006	9.03048207881703	7.96301390494464	8.02149692387674	7.3384928162414	7.21332544666221	7.50923196248296	7.83927387020039	8.39594554187935	7.74566094228837	8.59410043657798	8.28512418258715	7.62953909712724	7.90880015376386	8.08008083040562	8.46913382190924	8.27461847113777	8.02712684159497	8.11579565123249	7.70914679286822	10.2558570448427	7.90272587058756	8.35423672657943	7.4720251742889	7.41501228683135	8.53995203470127	9.4580242158585	8.54469973095814	7.78323050705769	7.46471737449073	9.39406282679034	8.49862907587689	8.96557175919747	8.12754748563858	8.9700073718502	9.30776658630101	8.21809234521346	7.96731742809498	8.35752022206761	8.28462748673718	10.3217378052333	10.0445846324035	7.45373935438481
PCLO	8.89304425597415	8.90193196305332	9.02801037274944	8.8928776197857	9.07273607547729	8.9561307709913	8.89980253078513	8.91423902312245	10.4450058545581	9.09561720285523	9.96927362272991	10.2976485788016	10.2623474798386	9.30428098968623	9.19727589137173	8.82349016261169	9.34869142966995	9.31418853521696	8.57747746068611	8.91729593606018	9.51254122540012	8.35033123664036	9.52165317639256	8.75885332009625	8.56998767368121	8.79245447947202	6.55490474513786	8.32408859222143	8.35817197687128	8.71843464659655	8.93386461752861	8.55052653280571	9.99127157645496	7.24533038881266	7.31049514568438	6.48058210541747	8.58293409374793	8.60793736110926	8.81917805427963	8.91858040863463	8.84406868747228	8.93255761894414	9.00588129077364	8.96996148834655	8.77126279699553	9.01939475799318	7.74034516703357	8.10491556035929	7.6897330097906
PDE1B	8.67133598254767	8.67481339192839	8.7103106588092	8.58643492827659	8.82458141592977	8.65722708551512	8.5275659201816	8.80560426652929	9.91307999557399	7.29747213201383	8.57922100423563	7.75969414584834	7.5765456539946	7.97612754687589	8.42789365338003	8.51460372220223	8.84147199600681	8.71200229688395	8.76932300726729	8.92773947761058	8.82483273187129	8.06188007792043	9.47710304804248	10.1523420984433	6.87387456749683	10.4008859651846	6.39791702595429	11.8166346353295	11.6880021549941	11.5124742994298	10.792305589577	11.7511583306125	9.00677481211524	5.94450460766778	4.43368951814452	5.50978929926937	7.33116694466961	7.61879568150881	8.23453037140288	7.78039102681187	8.18741214689724	7.93194716501498	8.23138688134505	8.6304150946194	8.37081991429316	8.36629455151549	6.50839077215146	8.11807642009119	7.5375781971619
PDE4A	11.409070163589	11.6310555619645	11.3243269875957	11.7527821135622	11.3157798731224	11.2765923111982	11.6045045858503	11.6954837311703	11.7340865137065	10.8730239268649	11.8569659436713	11.2525449039896	11.3927988837397	11.7310121353349	11.2216234918068	10.7734174151989	10.8160185831483	10.8377295997051	10.5747092115762	10.7725462849407	10.8110378536099	10.8943392655875	11.2694982946541	11.1788144324887	11.4224276242884	11.2689687113185	10.8199976113075	10.6330507107034	10.5638445197639	10.532156066699	10.9900197486287	10.6753291234412	11.4823079335029	10.9790353330636	9.80390173903538	9.43091518802296	11.6366030357168	11.6308543297634	12.0501396330273	12.6579808963211	11.7940776464252	12.0514817067798	11.7531879346315	11.8084895916409	12.0616523944351	11.742160882866	11.0565930770375	11.4458998956256	10.2842705772288
PDE4B	5.23719118039225	5.33608386325402	5.32575058041272	5.43423646105069	5.25240105068658	5.11552154586801	5.17875372699445	5.84745976233828	4.55813699065351	5.46188046287279	5.08200223923586	5.24597338257584	5.72384801465067	5.12161001737834	5.31782201848893	4.73123694761361	5.29944732194316	5.71895693865663	5.51969002530817	5.53771177148759	5.64652747186562	5.78062719510555	6.00751452719709	5.96517021153175	5.65259876601322	5.50090782813401	6.46636985746703	5.56532149854864	5.79736950752322	5.75084989303667	5.86465659731589	5.87445748771626	5.67260740792673	5.94630495192733	5.50190676069408	5.37597247794978	5.92580885597897	5.51587719450605	5.97768721621714	5.10559242467903	5.59637151671886	5.57389321648179	5.50603625780816	5.19348750272916	5.56398936574469	5.39664535351243	6.35803150879148	6.15843022214353	5.71118106549367
PDE4D	6.22681905684181	6.28112385448018	6.19444628746251	6.15011970707827	6.19855403477602	6.12422831093567	6.23033612090894	6.67635551338141	5.62324896821683	6.14938604062467	6.27894180703945	6.11731300409709	6.28294412875863	5.92986714935606	6.00866015013399	5.5764048232071	5.32437746213935	5.31910455477006	5.3393140765373	5.34237477376785	6.07931695703805	6.03349747474531	6.17295712367639	5.94468023744725	6.21051444646708	5.3442896050392	5.84006063040057	4.62189263513705	5.07602173564752	4.48650070130889	5.58239361503474	4.98436086276307	6.02303152076342	5.4757244281699	5.407161969864	4.58986246368071	6.52405963709239	6.36481870000684	6.13268808771773	6.63392928213972	6.64700384063408	6.51003862560736	6.495588349749	6.22283948553383	6.99987434968461	5.98281549831607	6.13572403973898	5.78757244005173	6.10253889078777
PDYN	2.37471539333966	2.31868207537735	3.58704238682262	2.66719952417697	3.38753211358591	3.64797259164965	2.95163528132017	2.30556990500849	9.07729110754396	3.07235601993515	5.7995120721201	4.05617933592079	4.05580363432412	4.8137438524536	5.62899867030141	7.1473132406673	3.1954153495718	6.51278288371517	4.00224354335034	7.93396491510387	5.41103724900733	2.75886611195827	6.15663991100374	6.69447106954444	1.87540656873266	8.35960474952803	1.67861246673882	7.1618444592836	7.11293631704095	7.54914395594504	8.78915742584348	6.26316080263679	2.06079920906818	1.57477589983795	1.56055347754031	1.79952522417545	3.70125964639664	1.61525400934524	1.78823519674396	1.54078854351122	1.38217187412405	1.49618531533318	1.67213926585174	1.48236178422415	1.65174668544211	1.62469602733879	1.5480295754979	1.84400770523063	4.9455664236899
PENK	5.73575338734636	6.16292150757225	5.79255294477454	7.04503259184074	5.69756020881337	5.92508503119116	5.98525627581144	6.96004854204197	4.14319039496412	6.13059161518809	4.72358109924923	5.19062307652068	7.76428979391265	5.47252837387595	5.48261521195978	7.82477071171161	6.26301204210552	7.19985471973546	12.7536630940877	7.60285787026682	6.37507119009744	8.27665311107288	11.0610192760006	11.907221124323	8.20895999074987	10.7522723114609	6.24731097953748	12.7993309709436	12.9144038632316	12.3697792898218	12.6602487211916	12.9226304968907	6.08776699172971	4.71198142230449	7.81488693652907	5.87408150635537	3.31445561081267	3.03595645102041	5.08653741069829	3.07547185711024	1.788836397651	2.60571652081371	4.03553500006557	3.50468004933956	4.25841042724965	2.43978198781883	4.60596434334855	7.45159686129167	8.28487304122704
PER2	8.44585246749794	8.54729845905988	8.39109010488754	8.51019087535298	8.49597818621249	8.45744603460189	8.50890221821283	8.44610375562936	8.03382872531806	8.16065262092257	7.89514923650562	7.96804949031753	8.08368442639522	8.31529099873832	8.24700391817583	7.97337884933699	8.01010028544008	8.12734603624646	8.38086098134881	7.90561347371812	8.0664960004694	8.2594352148826	7.69999230004697	8.60576805020963	7.11185386653055	7.98965771067336	7.80592215786121	8.1208217002874	8.16292027328058	7.89709400849655	8.20386354999802	8.08204814255675	8.29124278358147	7.14492750020361	7.58705449744189	8.43183522103428	7.9685931958468	7.72801576678954	7.81236991936351	7.40743638408424	7.7416480080869	7.58502673650622	7.56060061828939	7.38628588775973	7.87234650965405	7.13100188908059	7.51138712565998	7.76892319002552	8.16228670684486
PER3	6.91908263472364	6.99801124215052	6.94984381463509	7.14106425700953	6.94302210607857	7.04770028646782	7.01890669292011	7.66528855538827	7.27355469158531	6.42149922171979	5.89969617850023	6.24536504597181	6.79697088618504	6.86701724115408	6.9565065069427	7.28129563984475	7.09026610223908	7.15348566687763	7.58202304304689	7.3715110412813	7.25687954971402	7.90936299273573	7.83193886386602	7.83690231118701	6.77218560299757	7.49653278482339	7.90791070830369	7.5479490898789	7.27455101862811	7.44011097046534	7.41805284570037	7.53264983392387	7.65782424215286	7.23829317333625	7.21237427369366	7.87427172407401	7.77078158972699	7.47487555375781	7.88981366050395	7.1585960127912	7.6814772183892	7.6247085617553	7.60391116503149	7.44986406754334	7.74037062246619	7.21285034287969	8.16177843679778	7.98919966894311	7.79825337442619
PEX5L	9.87330921654303	9.91063369651531	9.7879159401779	9.9019622394163	9.74522120798395	9.59782639664203	9.93232603851808	9.92433490749934	10.5235052236595	11.1009445133642	8.4427211863237	6.95281625027066	7.46952920398892	10.5912720703738	9.6355112341665	9.80887339857862	10.1434102486034	9.74214301930768	9.14186319175302	9.34670785447938	9.87012013072408	8.548089661112	8.57473861266489	8.42939674685324	8.66439163348636	8.68037497382891	10.3198342799965	7.83868037576037	8.23342863255655	7.83476632572906	7.60419642460414	8.68401968518517	9.82101464894356	9.70842109624022	8.94425106997795	7.02550377295064	10.2102495958057	10.1889623016788	9.45333476904491	10.0785114418292	10.6287485147643	10.5063674646857	9.83775834555514	9.8655392304208	10.325753189446	9.75906342945523	10.5670353883424	10.2961443868502	7.87704495808751
PITX3	5.55830725645315	5.60407856103334	5.5489388154378	5.54789889172514	5.55929592377415	5.56028027018316	5.66248681397051	5.11177649347944	5.68867817125032	5.66459363086969	5.63251521159541	5.73519105980143	5.78293597562966	5.70648110765644	5.56466567199682	5.3598815395505	5.71422990175296	5.83298760185958	5.56701511363637	5.72392641993684	5.84844220102511	5.75661644930103	5.99719261018968	5.36155438746076	5.46473979601917	5.45814471866431	5.9187795793002	5.54226582699623	5.47661514652826	5.80879031469786	5.58702987019749	5.5088995127953	5.79160979276357	5.67403914275349	4.48849874052046	6.16567045412371	6.25027422857741	5.81260052938091	5.99685643967175	5.83203193401311	5.93286851642442	6.08946944423725	5.79091990040037	5.66365864413869	5.82386267768823	5.94892876984825	6.07611087353354	6.24008378225892	5.86856934276543
PMCH	2.42244104564536	2.23616791799128	2.3014145097893	2.27844720515504	2.11040909134691	2.55704706730605	2.30625575013416	1.62860607707878	2.3313541921976	2.39968930099628	2.52537538383891	2.56348913947355	2.63076406232572	2.24140506521621	2.06746386367282	2.58847920133265	3.18386013978582	2.86638091639217	4.34759263820714	2.96837470044706	2.85353143695295	4.5306788731731	3.44334023230282	4.79829603620661	4.55025416153096	3.7087837870101	2.73325319941804	2.45006077515033	2.66465416837498	2.41760056275862	3.08597822702075	2.82725221159885	2.35429208724701	3.80283505539944	3.86391885213	5.6313991083172	4.27014462802757	4.10753621185479	3.19576527750026	2.58012288436407	2.71114058681663	2.49331804935178	4.04500228656594	3.85525804890939	3.07457069264751	3.1079109364535	3.43902721728766	8.64149598442265	5.7476354889643
PNOC	7.14817532953963	6.93266790988252	7.05866597640287	6.873288271102	7.17530114081878	7.12795964755656	7.17963660048961	6.76166771795853	5.57689176060814	5.57891781287777	5.1196301509372	5.53815866125312	6.47378188031581	6.27055623345187	6.91353085999399	5.70030130231854	5.83695969546223	6.08483431868944	7.60043487024071	6.51428981855986	6.13365807287468	7.41009733768286	6.25656904040065	7.06402685072342	6.12999115136396	5.75409398347467	6.11516541462509	5.65991801325951	5.57509990815475	5.51024176024514	5.84694823512934	5.60549620577126	6.52452758971333	5.43410375426207	5.06134429696829	5.3453251075019	5.52130251075039	4.8240007255075	5.6192623935431	5.50410776797387	6.65793115248055	5.79065708048596	6.93217267146564	6.41094788392196	7.65749743482549	4.96935180380386	8.49987303746206	7.86693597565509	7.0678141692368
POMC	4.4989936872147	4.45421187607681	4.42673093818154	4.45125350298533	4.58483878434435	4.34709337750579	4.56581668611329	2.98069575389225	5.01670431786317	5.11296206691958	5.43393579663746	5.4712097992787	5.73994160566944	5.25049640888542	4.61356812655415	5.1204378941792	5.34927977588647	5.38015586333742	5.27804539537485	5.59921678842362	5.23243857289884	4.90358458079368	5.30692283144068	4.79006880125917	4.74555121872573	4.6281707515595	5.02025511431518	4.88374180746501	4.65357548209191	5.2617943264714	4.75571772301778	4.72726317804584	5.160236571008	4.78066268794956	4.5956138710089	5.80036800678445	5.84171000272036	5.36021413280703	5.6935885180647	5.87261132001883	5.38964832917403	5.6334934890903	5.26169628465495	5.14136691944153	5.07567876894049	5.50001913465901	5.54432687544257	5.51428988933076	5.18937380605342
PPP1R1B	8.15905787900692	8.24201912176414	8.36015189279929	8.10126417688767	8.3333265030876	8.42286817502035	8.16808817230307	9.40078538726152	7.38231867552939	7.44479358895518	6.52141488781105	6.65441559474321	7.41802020465854	7.28771697733806	8.30432281435425	8.29612121531505	8.41514616943183	8.63312624848802	8.39318551991184	8.55340434090672	8.78943263500462	8.28126864212558	9.91949956049613	10.3173897750994	6.77056307748488	10.3852297999147	9.04213751919512	12.3700014341695	12.2695048618795	11.85678046805	11.4048437231114	12.3150084255524	8.78771679235905	7.39039081697848	8.54627883447955	9.12477808682971	7.19029276915895	7.64022841458154	7.86628679369295	7.8971021857375	7.73954689233473	7.54960950532788	7.65743301019399	7.45557411730432	7.78041579293319	7.48294732743423	7.18022276039051	7.73211072112424	6.86944735862651
PPP3CC	6.31230183551184	6.43963747087089	6.31033200251912	6.59749691703274	6.28037766797295	6.24121154421849	6.25659153214711	6.60593942066525	6.31184431003634	5.627495209085	5.83498643278456	5.97775258208299	6.25395509265499	6.26577893006231	6.26818192337704	5.94888357202712	6.11291421487773	5.96133490321202	5.95721029468112	5.92937216628576	6.38548506209969	6.2572008306187	6.52502121208511	5.99572960933049	6.28456623848746	6.02031031407389	6.14020896457491	5.81788969684229	5.61321026306054	5.73107555228159	5.7521423959225	5.83620278171765	6.61819615024195	5.98435372143305	5.74593788670794	5.29562145478411	6.74577531643775	6.72236736087844	6.8190816363113	7.32918072959462	6.9603276062497	7.0063988837912	6.74204884656387	6.7436690205457	6.96085076338871	6.62918247563144	6.42175298304766	6.33864236236498	5.91469053664118
PRKCI	8.79314379540765	8.83380030660975	8.90121556641236	8.96516708866327	8.93434731257464	8.91528982757815	8.82971715166363	9.36369174433224	10.0576413837068	9.82089280140593	9.51930626430531	9.83359586341993	9.92683939223826	9.55003904622405	8.9815001571339	9.10813457165612	9.28267749690018	9.14441041853701	9.02620991388661	9.19386859737769	9.43774732160743	9.05788350281065	9.12546981763697	9.38910983510091	8.72932541689252	9.11727437991201	8.43643238810903	8.60329035975086	8.57959715849013	8.83869054263818	9.19980285170031	8.62538353938109	9.73985159633446	8.46041887388221	8.28842395974198	8.59939728289458	8.77999550531992	8.32437242618872	8.80934403857227	8.96983616531307	8.23421009965787	8.48069333658133	8.37008269030816	8.43419181410165	8.47947619983793	8.37244376195621	8.72097867162338	8.95788120727773	8.55855973430717
PRNP	16.7118777427271	16.7838509544991	16.7415804610502	16.8618699229382	16.6545874685408	16.7258087642116	16.8576428156493	16.4757425188162	16.9627051154343	16.6384408242399	16.523873483429	16.7436613565086	16.9319047533385	16.6536436107562	16.7991733557817	16.9337774993124	16.8861901105416	16.8412860076998	16.7553749632082	17.039221245482	16.7890905658362	16.8558175128252	16.9282528660591	16.747879384404	16.5996725657889	16.6480355199027	16.9767212548169	16.7988222054708	16.9151988010715	16.8411416955376	16.7502423350967	16.9814155894632	16.8797158762508	17.1364474780622	16.9068472303625	17.2795847163554	17.0449274400166	16.7655571457466	16.9128854764588	16.7362571597162	16.6054845166569	16.8369315696349	16.7637939490433	16.7401507162433	16.9422590454195	16.5678224257356	17.1006394771437	17.1825511367148	16.7004668295596
PSEN1	7.77589186360606	7.75363629280943	7.7698823705725	7.71683921289002	7.80413543618767	7.60351619356778	7.49835147113983	8.85176779177767	7.3086045350176	6.85931912827951	6.67480402946654	6.49457984440285	6.55135345332698	7.28369523053971	7.74846239773676	6.7616163900539	7.37183809283667	7.16990383476578	7.30237992893304	7.08552802319315	7.5426249433464	7.66913606871158	8.17906287785757	7.87598696900084	7.73217303047263	7.26552904178003	9.72736049459563	7.94953158720903	8.17966392490308	7.26146544743318	7.36050354406502	8.2444160983593	8.25290029012636	7.92299100931635	6.60448442452686	6.8674656048527	9.24664073285129	7.90259239267966	8.62963522259421	7.87676376425199	8.54059918865954	9.02464763236166	7.78471532481503	7.8208748722982	8.00403428711302	7.81641281988662	10.0451247539132	9.67509628277646	7.25977810084075
PTGS2	4.84347808681897	4.86845958388521	4.83227169052049	5.20130006453878	5.15880452436041	5.04069651539017	4.95725662137384	5.77369260341048	1.32563132390058	2.48268966526377	2.09697924314129	1.58338814611515	1.47429465131735	3.66697866773068	4.51978783531641	2.08824508032844	2.037125524572	3.60102537354625	2.40954461223938	3.01696273704419	3.47623797563856	2.1955181934466	3.0876156017941	2.10272880812272	2.15385474899856	3.95196098052062	2.26599239780748	2.74245315307784	2.58121859451054	2.20132789508148	1.80883958847352	2.32499008015065	6.65206875218408	1.95782895004548	3.74517945303038	2.89444928844751	2.08004027076902	2.13329359591769	2.50076950009063	1.8268202131848	1.92262629690715	1.69293627480852	1.83080271887746	3.32502544240668	1.77165010745876	2.78602613063592	2.0950458892903	1.91398443311811	2.22779313239907
PYY	3.69407545125419	3.69626526501062	3.67548272644285	3.67506362891784	3.65483242595074	3.55367551801301	3.73319452126958	1.96250730289879	4.45984745793898	3.70784705359506	4.08747340010537	4.1427601367481	3.72849086947111	3.81214179503284	3.58990303123857	3.49386283505386	3.43406439799857	3.5719479351203	3.49322104137674	3.50803953693036	3.72274934056855	3.14519089587148	4.32472498763725	3.17233481267869	3.46469130034567	3.68578883471993	3.36168075618472	3.49398855607426	3.59838262009898	3.47227994739784	3.71040405029357	3.50294914200118	3.60637643136799	3.52272944171041	2.90436986024481	3.59336074823712	3.88647788767502	3.70816024924629	3.72680202725472	3.98708695333476	4.18432918331378	4.08034242080663	3.97626232607675	4.10023889571795	3.79866858122062	4.44542519722657	3.5665032580729	3.66000123272022	3.83539147593654
RAC1	10.033581290001	10.0323382020284	10.0015128050435	9.87326994278073	10.0742905129713	9.97418919985796	9.94407652157834	10.2803699342138	9.50059285567375	10.3474517190264	10.2709389237866	10.1659734917968	10.0189186947532	9.91721837171391	10.0195114693275	9.78296600816723	9.77938569435065	9.75497659364692	9.56782880366236	9.7568820541822	10.0640631128198	9.92492423768278	10.0878994811769	9.58800385745927	9.64237245599222	9.59468814928154	10.6197546179314	9.75239474289424	9.94851938122931	9.49820562317938	9.70010933201605	9.77108770637854	10.0907823609165	9.44634470401501	9.50848135697543	9.65323406074234	10.0354693669805	9.71456298051176	10.0790347339279	10.0911010057832	9.95874108601811	10.1050689477641	9.78697723823053	9.8625063483626	10.1704267061528	9.7369273218099	10.4067247704594	10.2118066121631	9.75710789280125
RELN	6.513879609132	6.28422711326418	6.55215780730651	6.27948223558424	6.46657731360529	6.58911940331678	6.60555072854683	7.23420883934068	3.87494324073472	4.76816331023718	4.84587988334411	4.40962620604791	6.5182509070206	6.02330475293429	7.39295089629413	6.97881696796119	7.02519056275692	7.56508693533228	7.29194568334222	8.35181498724032	7.51664000912468	8.07676124970975	7.45635686725797	7.84085287277955	7.96793403556099	7.33814278680711	5.80648345975129	7.34392266996096	7.34389544639635	6.88899107479802	7.65999812828934	7.31053113706588	5.97363558538735	6.27106485906996	7.3200212314861	7.28976352647134	4.15884379926716	6.90287813262685	5.93806179959835	5.55915665625144	6.42242416284794	5.92017832657843	6.73783561580578	6.59208143809924	6.78718699991249	5.78694802085236	5.66870925625709	6.30641378542675	7.50982671690333
RGS1	5.06130533624035	4.93469405295006	4.9182300659768	4.58620589087497	4.84951401646651	5.22950236802187	4.64272056597707	6.37477407804995	3.04685190720256	3.9809135207037	3.94381346693632	3.87160944302657	3.78309099485436	5.15670851280521	5.59539154894952	5.28811263731297	4.6432053426323	5.01160399725132	4.14154485898466	6.78788107014106	4.46269430069678	6.74012118676802	5.25729570518833	7.41093637774086	6.72021850778529	6.37421425098438	7.51196762293613	6.83916105914143	5.7693154221959	4.81242775538341	4.39271482371875	5.12244733368306	5.28809786485698	7.58205632852294	8.70056100251372	9.93166744029664	7.12967051979393	5.81506691676151	5.97563583257324	5.31942143080798	5.68539003686662	5.9129469161322	5.71575163959016	5.39855857798376	6.08977492897314	5.49330603800237	8.09091944123998	7.48789024256385	6.46105314508356
RNF123	6.87903864890121	6.92194089573811	6.8895367341969	6.87152201346843	6.84212442532518	6.86681991869341	6.75798093048055	6.89670105562988	7.05192360506488	6.49147239764973	6.65732388035628	6.71187920872094	6.62694321001827	6.43046604660563	6.65822600810239	6.03382799458167	6.27155713291855	6.29927301328935	6.28759653520829	6.01857878681514	6.66459117444975	5.87380220013521	6.58996477547513	6.27457238694952	6.01508670636685	6.17372774641077	5.86500294293007	6.59756331553468	6.58779781731802	6.47464995308733	6.31985172731778	6.44124229454486	6.76302846313149	5.39127773645745	5.66724814678817	4.97023754451337	6.57415235515037	6.20357557167238	6.55527392559577	6.83120562633677	6.89682291021821	6.82587345786128	6.54545751791339	6.47408239216088	6.57019442570449	6.42528339695412	6.05420433489778	6.18966314430277	5.51505478208238
RORA	9.55035952498834	9.85548457516349	9.56577727160957	10.3332701515333	9.36294591616967	9.45679275773233	9.73301209414699	10.7008123810188	8.4992762125345	8.5994432540258	8.11214673056459	8.37047772315027	9.02631233354875	9.14869386215406	9.41986470042629	9.6375881921093	9.7493510451514	9.70790382687294	9.44504550225961	9.68615862889802	9.64506792074613	9.52425230934702	9.87672637289914	10.0297482296487	9.2748633624303	9.2194998799948	10.093298334983	10.2554536779165	9.87709377790485	10.0302371289957	9.50902470955873	10.276274807327	9.00021117064962	9.77923494144229	8.83422020652368	9.86940384256339	10.3587995639489	12.4780282162039	11.3621508860857	13.2533263653564	12.781004207308	12.8029441255537	12.4710126534382	12.2334102473502	12.8249896682993	12.0063230755391	10.2551832078969	10.5010914814104	10.1143283233513
S100A10	7.42401110752632	7.29753513721781	7.57462995212624	7.20015002260376	7.98011382857047	7.89672622275545	7.47101196449994	7.65871777856659	5.76228832247621	8.01991702771019	6.92934188063661	7.03478599760792	8.13295087954447	8.78587171792078	8.50128540933674	10.1553418821285	9.97432510086044	8.15494139182411	7.58133757122967	8.58443347920746	8.22803919459254	8.54742824423528	9.65504110703472	8.89112995374081	9.91639817308103	8.11254358139814	9.48410755971739	9.78788453532927	9.85723370538156	9.10513285683688	8.70099476902962	9.48325389386002	9.80644201262517	8.7812989879022	9.71229603849969	11.6241225843108	10.823719057805	7.84648254722796	10.2505732863768	8.64901460038369	7.59637177288265	7.91319248176648	7.97954128107735	7.92829016018847	7.50163115753421	8.38447340064045	8.97194798212875	9.31642003591923	8.35941882234636
S100B	10.8670256179258	10.9007379747946	10.8360155790286	10.6571961507499	10.8029018528151	10.750633225558	10.7263002156069	12.2403329571229	8.36396106357245	10.0597806891236	8.75899309610026	9.12641199179208	10.4715941164666	9.95796997192451	11.0062414396636	10.4506603726888	10.6592493935902	10.7215161306225	10.6215821749536	10.7958284307332	10.6573796648066	11.5600113491174	11.8416991027934	11.4236810976797	11.1091082826249	10.5420512959373	13.7360371280854	11.09580305923	11.3685646423205	10.4927963136483	10.9742845507012	11.4983276317447	11.0348963601371	12.2653648673099	12.0496813416896	12.9809042080459	12.905939492272	11.5183369885799	12.1269519064987	11.5043628680263	11.7010179821498	12.4680968870932	11.3166926440731	11.1641316566845	11.5957713048569	11.2873947429889	13.4276376289147	13.371520625063	11.1849916569464
SAT1	10.5738056734313	10.5887259443459	10.589273460555	10.5155424957717	10.6063561061701	10.6058783083311	10.5153911841127	11.6444343089368	9.1535370406537	10.8077972675441	9.56131156693259	9.5763069551309	9.97396809953829	10.4037411346347	10.7597905171641	10.4882556548924	10.4766752718089	10.3178203438109	10.0654915957493	10.4536583606642	10.5399499324782	10.6411153524293	10.648905188334	10.5655677301646	10.178300432133	10.4799294773214	11.3412930055639	11.0011733100781	11.0652377753891	10.7846936455685	10.5063402464218	11.1908284189897	10.4118140807797	10.6417507136509	10.8645355936272	10.9710282520725	11.1142655799335	10.5348335559501	10.6245786937475	10.6735105917465	10.5279251432538	10.6355273180276	10.2666891049014	10.0944615237414	10.4926368097041	10.0014754250069	10.7452216081349	10.9219603801689	10.3294549780972
SERPINA6	5.29887392398982	5.31854535483936	5.28437860402271	5.26782116979891	5.13627729120111	5.19219735138033	5.53041750420357	5.54108963240677	5.28015211969343	6.32556669485219	6.05417041664104	6.45494525957027	6.53515585100859	6.17004318321437	5.47892925337534	6.04567837317752	6.26538539231608	6.29611389158348	6.22774502231018	6.14165866833288	5.90090198835261	6.21737032221109	6.69788820128406	5.40286356396177	6.40059339914527	5.84156943321994	6.01079294908831	6.38021368104828	5.81659649284891	6.66191703244454	5.93765335679547	6.1157378693613	5.84299300297884	6.52741825285626	5.08752192855639	5.71826973478491	6.86186735651566	7.29486437013915	6.60456446157666	6.75131800747494	6.98617219218871	6.87899246525602	7.05879797033724	6.73788018371214	6.75963987025087	6.85532674899244	6.22097417617412	6.28447844141416	6.64158925493331
SFRP1	8.03824894176	7.92678558763687	8.09869682943133	7.73777034015565	7.99552129648241	7.81795849090236	7.9046217605112	8.11529942007106	4.24030845719386	5.87573041493398	5.57618955353598	4.99297971703041	5.73326019631217	7.35102925360161	8.07607871985613	8.2684034129415	8.49278228781161	8.25991571205834	7.12800885069304	7.91793468722521	8.65963749849559	9.08907380520994	9.85319664214755	9.09360738418775	9.73620997572487	8.68372925477162	8.59886954492765	9.35707273371192	9.38222499439764	8.70875247492613	8.91955025109067	9.49505976209395	8.6705401949801	8.09709916821549	7.53130974976038	7.10487929423768	9.52392463662151	7.97274224979587	8.85823226315278	7.01976862256079	8.28852971281964	8.6693890152484	8.16599636462866	8.92260796954057	7.50226828315888	8.84832518239259	10.2216362566886	9.26181243077913	7.63713365592705
SGCE	8.34908111424083	8.36330995283838	8.27345335328313	8.27783520016066	8.34672466311915	8.20838436917736	8.18074081743411	9.21078977166645	8.43760638984614	7.4761355205721	7.17005939743901	7.71910045020164	7.99690244571022	7.87244022891629	8.27761187767449	8.09459712409167	8.02771647460934	8.01190462248072	8.26555975356943	8.18381508372958	8.40810747465472	8.76568040511241	8.8916305098112	8.69263173785161	8.03726224813289	8.36173205299581	9.40805114845622	8.57113857339771	8.76697308560213	8.04158664692121	8.51639152300784	8.69338467230795	8.28612795557796	8.34854165151969	8.57728300813047	8.73986125398861	8.87538363703243	8.36922431015631	9.0346067508598	8.32361529015581	8.69676618379967	8.81459281070112	8.36200014168629	8.3697251883168	8.6196340210462	8.28165069247161	9.57858422997331	9.37571163733644	8.48040139627601
SLC18A1	3.36575221909994	3.31828068774602	3.28040455978049	3.24012468093163	3.40455026152291	3.24330529902413	3.49255264706032	1.44126154558927	3.17595770124719	3.34760318902835	3.27036395343803	3.22701321113814	3.55334174048814	3.35268258205081	3.40956883280421	3.41904513671859	2.8936938779594	3.43514055433843	3.18676405032896	2.94926150225662	3.35969455996318	3.21489384476966	3.64687839371731	2.91285929934563	3.29154913155638	2.94343540084119	3.63777378908506	3.07100844524116	3.14888125083217	3.35143396820213	3.16200962310121	3.13937926335249	3.39617260276988	3.33088625837659	3.01074269444289	3.13392742669941	3.7877031760439	3.49723235326965	3.67630418611068	3.48754353707148	3.17093475076702	3.38618213822251	3.08404450483558	3.34112529557327	3.1105832987854	3.22047812068816	3.67323076509212	3.88034756025666	3.71475798472556
SLC18A2	1.83071171300263	1.90863137998669	1.84996716798772	1.89321173802357	1.8564164406123	1.7819573183843	2.19073265663262	1.3985476113708	4.63820146897585	2.15366882127123	3.97168388451799	4.55552245086136	3.91414024350745	2.14906527611687	1.85570989351121	2.60267150445942	2.31121336966907	2.4777204409123	3.51786295701318	2.94415216015124	1.85766190293025	3.42451789097375	3.81074308280386	2.42231353388437	3.94063937287659	2.20056254907708	2.05597414825705	1.95030839597704	1.89343682135615	2.24912032790576	2.1344171680185	1.90695563704191	1.74698203727331	2.29346116775735	2.57624876189878	3.2048609177658	2.60609714922058	4.69932811121866	2.18450648933451	2.13077249165554	4.6716677050459	2.82697713672505	3.7105643550039	3.20520716030778	3.34850139729484	2.56897805540892	2.09383709005886	3.55539939661054	6.54902397096902
SLC1A1	8.63191609827481	8.61861292803637	8.63232652735266	8.49610409723024	8.6888004737457	8.55678555938808	8.56973889597413	8.95713607923759	8.9064865760536	8.67338189854912	8.69210435943851	8.64784787797418	8.60047308632418	8.6482958235628	8.5837208046313	8.07229200269304	7.75478329839664	7.77354183742584	8.05102655434494	8.09887045367214	8.07519289548519	8.36257713983438	8.43280244576645	8.2721762141277	8.69132204376978	8.26193556242864	7.65834789602942	8.48808114299239	8.420182910022	8.34087939291847	8.3211724274377	8.25104149719	8.32261792112843	7.90375080439178	7.50789698291143	5.98775158970184	9.46440122415889	8.72644372988647	8.17161866025331	8.2912794656657	9.32985219284719	8.61141962150509	9.18252791402955	8.52340813958533	9.56742072053825	7.41863779108876	7.39692016823518	8.10971357025575	8.38086547079604
SLC1A2	13.1055575391158	13.1003639855806	13.2929612588254	12.8918143208401	13.353892009104	13.346534176075	13.3057530589831	15.4643904147482	13.0723042551578	13.2856874439107	12.4032723168564	13.09502032266	13.6035019575752	12.8870447407107	13.6798930099982	14.0267605259596	14.1875557112129	14.2656893857781	13.8686462528997	13.7709971356854	14.0629633507717	13.7240476234989	13.715680541498	13.7932023579627	11.6877647798593	13.4086001372124	13.2884434132035	13.9776373335351	14.3961822749667	13.8972423273364	14.1922773067344	14.314303131701	12.6751321645281	12.7115229298514	10.9170603245266	12.1825514932654	11.95974329836	12.3185246105581	12.9693731052826	12.4605737140673	12.0431826661351	11.8789382949533	12.1528088986222	12.0417450102825	12.1832771015335	11.9413505961978	11.5055734189141	12.1359231335251	12.9208564973236
SLC6A1	8.8654545640047	8.99925614209887	8.86141329992647	8.95420868461944	8.78645634748345	8.80712217585641	8.89886410126713	10.1418790159944	6.89564879214825	8.13022237227874	7.67568661012428	7.66350258424221	8.22511459059037	8.29960216790131	8.79636618387265	8.88812592819085	9.25104984671186	9.2424244260158	8.2796390546174	8.86218662114217	9.20253521786427	9.15127293684124	9.00025700734387	8.90646534174794	9.44339569638806	8.63890146478469	9.3497141430385	8.95624454727079	8.80141938558575	8.69456002992231	8.68785066507536	8.9384957358419	8.61546028676016	8.8032078518006	7.26205311664863	8.07530983608664	9.64152784909738	9.71041584635029	8.99789380670991	8.76013773924224	9.48954298235991	9.2416400906375	9.41380067842886	8.88093339186863	9.49357837608335	8.70776197802905	8.97445823551117	9.1187127016146	8.80440564245597
SLC6A3	6.16160323373274	6.19637383102289	6.17915591516904	6.16157423382757	6.20568022672259	6.0651983071135	6.31228563826438	6.27443635946999	5.97487582959762	6.19050362771986	5.96959205319276	6.17272656231112	6.17389727230388	6.10569528994561	6.1626428813022	6.04494150642669	6.28699576383214	6.32259709343673	6.29922484123803	6.02827566841141	6.16745755764587	6.36480075546013	6.51997621152925	6.1494680339454	6.1520596876814	5.99362615495029	6.87285662525779	6.18644371997763	6.17933759614677	6.1991041061471	6.0512818392133	6.17734828565536	6.36822711485628	5.92211993081425	5.78965570240399	6.76445288382008	7.24720755176635	6.29809198618948	6.52531078232774	6.49367442908224	6.68792046589459	6.8127184478629	6.42042074605578	6.24024251153035	6.41075409613835	6.57208898803628	7.16203445399163	7.23043170647453	6.82397104706852
SLCO1C1	5.46812644134415	5.23558704769792	5.48308449548768	5.04240307466833	5.72006595085839	5.58538655613613	5.49268208149643	7.19956308815852	4.73834871858544	5.98868092310984	5.23302423435107	5.14115301009108	5.39789561683491	5.38005187998366	5.71174162941739	6.35780215262112	6.15160601770834	5.91095953969491	6.42238894642866	5.70851184681219	6.45235231898681	6.21583615282031	5.99257846062334	5.86824680361781	4.62804138124192	6.11804005199526	5.26988608052513	6.04438718633125	6.15191562395613	6.15640314290804	6.25087508122495	6.12538307032977	5.36078271696331	6.01305824024488	4.79431330714804	6.08969006604707	4.38940061943502	5.01096768910996	5.23231932816161	4.83261270803522	4.83026599529338	4.92372445825096	4.86588055757497	4.97647851780365	4.9207581463935	4.76153423461362	4.61232396987668	4.69544710662079	5.37390446476026
SNAP25	11.8154082250074	11.9983833115522	11.7750239719307	12.1401860098892	11.6399856609599	11.6535705609132	11.7690289321008	11.7740793222503	12.3447349492218	11.8829902396864	12.2235040767117	12.6022295657255	12.4907442081888	12.0010969014992	11.6049090110394	11.3046247638594	11.7715691022017	11.5147113754213	10.5022214972112	11.2091526939524	11.903516149224	10.2763469047473	10.8913385889593	10.1401466017754	11.2572132659648	11.0730934482732	10.2251032283361	10.6371966627744	10.5709887587275	10.9086211221288	10.4820876674934	10.6586018720493	12.1263459944252	10.3482452014087	9.54034554898638	7.72273485050023	11.4500986861727	11.2593412109202	11.2844181279074	12.3911482103602	11.3009769806181	11.4413835000665	11.1745736929912	11.2871247443092	11.7673652508657	11.2049719354591	10.2903992740637	10.5727692498353	10.1954471907723
SOD1	13.948786174606	13.9156790847103	13.9230959988828	13.8121192613547	13.9977561206015	13.9240225599427	13.8641280666517	13.9360961180917	13.0640988274124	14.0110728841143	13.7936437873851	13.8812232892239	13.8861343415955	14.0327382813266	13.9590656243669	13.4306894016374	13.5182943718216	13.3275540174792	13.5496741824956	13.3837193326554	13.9503539445973	13.5235859774747	14.2121385702206	13.8026028909385	14.0452417718314	13.6309536747007	14.3466619547623	13.7222512923415	13.7825040829951	13.4533492105938	13.5059186981226	13.7509789848178	14.1822467342323	13.7351211291036	13.5708743685614	13.8392802739876	14.753231149333	13.7390023590598	14.4074203462253	14.6497475896479	14.0429736072237	14.4054192315622	13.9394835788309	14.1671386243633	14.3179601724981	13.9131751381716	14.5562794768409	14.5729653881239	13.6948477283055
SOD2	9.86264234013471	9.96808002290538	9.8471569809478	9.93290598842782	9.80176277468655	9.83465391089893	9.96498851323771	9.95126544178083	9.76031465974012	10.0428339665082	10.1750841629904	10.3421950695532	10.4719701126771	10.1887470206648	9.87413719318295	10.2287404229315	9.97000823131404	9.86854756628179	10.0309281568412	10.0717661327383	9.83166556388075	10.1563260282925	10.4502315802152	9.96131776994742	10.4488310372091	10.0349475014725	10.408775895536	9.86875749321576	9.83181485750489	9.9444324980751	10.1881571925439	9.92318651081533	10.0130370904839	10.4214339901667	10.4476669019816	10.8956856673423	10.9688383902333	10.0207744150298	10.3650575694894	10.7755935520236	10.1813856973792	10.3658863653807	10.2161870249419	10.3708568963076	10.7546346665376	9.97669159700129	10.264230100618	10.4563943107983	10.0968874849516
SRD5A1	4.44803579307099	4.37180658593602	4.35036084027817	4.21026436255781	4.49459198889327	4.23651227221207	4.34319071655702	4.57031371602983	3.94362723118834	5.32985851175051	5.94586405859828	5.84204544612596	5.63015772096871	5.21943239390365	4.39421876717624	4.0937484502274	4.19394307529323	4.26141908199562	4.31006091778755	4.46848721753585	4.54503978788294	4.31692817239342	4.00195938178701	3.79663604265404	4.41115205712828	3.61982220824645	4.25672889356686	3.70551553679471	3.6612997926154	3.75027577341135	3.83572769138456	3.61196031864209	5.32187119825833	3.55331390784165	2.81075204515261	3.25024212634986	4.96791068528269	4.96066188063853	5.02811329490428	5.84982472622139	5.42779836793325	5.73431856254751	5.07024656342842	5.07633289838537	5.17235123957311	4.88632080745323	4.4785695790869	4.41436263805632	4.47493664933806
STAT3	5.23599869756876	5.28929315277868	5.23919706603143	5.29620013509169	5.22225845210195	5.23002469882458	5.14853381187785	5.62729028760628	4.5253540602015	4.50835620227699	4.44034873782309	4.49714532777203	4.78825943496871	4.67053579860674	5.28463615323081	4.85287362880217	5.06854898306345	5.24032329555832	5.08010309996697	5.19192525815605	5.19524497965955	5.48530692951012	5.70238412724777	5.0541240737426	5.44522916553489	4.29655428273345	6.19678839179082	5.05027136398125	5.19805073443022	4.72235235981571	4.79921540445616	5.17123049574125	5.75886085931741	5.47374256089862	5.48339175805526	5.85799420198106	5.9073574410814	5.21395724555546	5.85393480377245	5.69448551461173	5.62986839052406	5.78714419836629	5.28331480176522	5.35690707128591	5.59140713597929	5.10671314592403	6.04058326131809	6.17702216609951	5.07927687771023
STIP1	6.58873081939888	6.4242972203003	6.42694562491036	6.31912407627453	6.52311593228443	6.54915112129429	6.50947547524683	5.79066630820017	6.14465341251666	5.92996413327967	6.36724258584555	6.21844389670563	5.89843208459158	6.02809127857687	6.42304683522698	5.34572665501647	5.22500423330071	5.65620347608979	5.98592868681218	5.6636074074358	5.80054907121013	5.69765822875583	5.7189187359969	5.68174851231197	6.33115949212315	6.03685153996856	6.04406653121972	6.09282664414009	5.98963448557304	5.44577027255402	5.80961333946763	5.81962994927886	5.69263440499184	5.12730910594861	4.95119375479878	5.4509704142145	6.73662822459791	6.17377134312508	6.45682085876496	6.38064335626226	6.5265906118008	6.56087012789772	6.29545322496708	6.36227445810309	6.57119277649867	6.34964297077811	6.5517215374904	6.45239024645782	5.98215910121756
STMN1	9.99149080146317	10.0056111982378	10.0805058019488	9.95854881343659	10.1638947653371	10.0551230134188	9.89947252614644	9.48642695140899	8.19560461925355	7.85968631802639	7.07169602896387	7.20135420456613	7.59819269000683	9.27612336218128	10.0529897847398	8.9963826069791	9.20655092790236	9.16766098820314	8.81108925186075	9.2315459382928	10.0667114645466	8.76781473361925	9.18449858973505	8.46846652350721	8.99903098748141	8.93711281395626	9.37944503266667	7.34150223380203	7.64495019481327	7.01136735376615	7.59102823465679	7.72425901024006	10.369345904325	8.87796446740165	9.02154498647383	8.38783985677661	9.65785885043509	9.19577790414546	9.98020494867746	8.88221297063542	9.39579975143406	9.47818171686228	9.68216344558171	9.89730713807178	9.4657294119809	9.72589292172755	10.2209740121083	9.84117409878705	8.88488828634795
SYN1	9.3773733359133	9.33797513600722	9.44411463486552	9.31796872130111	9.47831125195227	9.49988591869911	9.44063241532018	9.2588414202493	10.2621093087355	9.88491830727964	10.5678605301639	10.9978609991129	10.744801330187	9.88061952640291	9.47402697409735	10.0050817344268	10.4236464810701	10.0281632825205	9.62113158526482	9.94628952049151	10.3541946780516	9.21115489558496	9.76347591053656	9.26582562595595	9.33672038327008	9.43522289767992	7.36363405662392	8.3133732349068	8.17149580206284	8.8969416124328	8.8057170963528	8.39532953467738	10.618473400813	8.53337129110428	8.30980411177758	6.98886377936681	9.46536134139606	9.10930956588578	9.44514323162462	9.75918513697864	9.07392983922297	9.07197781486961	9.30476093230541	9.27447188941322	9.38378411295845	9.11248252235126	8.51130255789386	9.16330680752631	8.80491009144749
TAC1	7.87453912262432	7.6575430818733	7.7778399368769	7.16301896664064	8.05450835234455	7.81354654781442	7.639147809477	7.18947935317269	6.35968062747236	8.62288817901636	7.65371775511748	7.92028702733303	9.77861567944356	8.04865557509655	7.82834834278045	7.39150791681745	6.68201189654597	7.19556562501743	6.28992999048156	7.91708145202118	6.8459008507757	5.61602805572704	9.17026461408869	8.99918102177816	6.79300310253397	10.6558698407939	6.65502968718653	11.5174140160492	11.1821088685819	11.2073907310588	10.3549493375764	11.0360067796407	7.11989912403503	4.24086592280421	8.3970833500234	3.51024024319395	5.26321740026641	3.40104666197516	4.96725774362644	3.66997068448292	2.45336826313579	3.42683621955902	3.47945444990492	3.75563102262215	5.29915135368599	2.63674009833662	4.09112710416148	7.49564539246682	6.83043289816008
TBX19	4.32022637690388	4.22305020025228	4.40478912844903	4.08418766438145	4.50274400314801	4.49916556345783	4.20675186299003	5.03248155192604	6.16385253745197	5.15032959236726	4.69660284856705	4.77821059601573	5.13030764182876	4.45706698325555	4.66235434514078	5.18121836150419	4.94439145021184	5.32015684949317	5.12926291415117	5.10094900183376	5.12608991639558	4.81731938018436	4.85555582417953	5.49298630345944	5.05888694214926	5.00376590195523	6.11489054650167	4.56804414854154	4.75868165227019	4.41216503140056	5.04981326379793	4.67913176018171	4.53253435539042	5.01187515677266	4.80867884937446	5.5520348341012	5.4515070601718	4.44956159734376	4.81037883849095	4.98695940652784	5.20143993870709	5.34066233036379	4.46341107882914	4.88445297738092	4.54363125581226	5.15137906678519	5.93142533854225	6.04364287017972	5.00067836280288
TGFB1	3.52359269312329	3.38225355123197	3.5098239546523	3.28561696414658	3.59840778967796	3.51335714481795	3.09172415964856	2.6593325756464	2.53396632905388	3.6887315120981	3.13304144870403	3.42539144284124	3.95803571217599	3.72298332642488	3.63921655904858	4.346797300544	4.25487398100679	4.01817849742875	4.34148242588019	4.23390724986069	4.7172807134523	4.84856745454424	4.60596171849363	4.41976823359046	4.66935396799497	4.32201166302614	5.23049028235519	3.84763542358657	3.71116552282938	3.96141799869871	3.92749598327282	3.91522501234126	4.02354043872045	4.82886932945688	4.91958616383689	5.24168905617858	4.27598721624468	4.13219809251387	4.7096058610462	4.01380149352586	4.49941015923678	4.27284591393047	4.3718555876786	3.94309029280197	4.57853561502285	3.89757976313462	4.74355247120518	5.0254757130256	3.82862929736443
TH	8.10377849796485	8.13691199045342	8.1280316915046	8.13947971028877	8.08129747635283	8.02696027046986	8.23928078596243	8.12235622529697	8.71196695586199	8.39213212279238	8.26568872003026	8.51797822293768	8.45514241230356	8.81159407516212	8.08023123861757	8.35387244287855	8.69602103605721	8.5110605938211	8.63716246754259	8.62010563420616	8.50856916484352	8.59586088834302	8.83991156105334	8.67329185984239	8.51247320746088	8.50439106332577	8.75846693455568	9.13142506827516	8.96823495438547	9.1318724189379	8.66084157233787	8.71121167400799	8.68676592084453	8.82764095677802	8.45351545564229	10.0676041003419	8.77702608126389	8.39535483134446	8.57904857441912	8.48326050600521	8.49266986881022	8.49653803981275	8.41379603651814	8.17970847149012	8.28277031950625	8.41237908067784	8.87812739355072	9.10819577660786	9.2585247780157
TIMELESS	6.36100675192637	6.43420854037894	6.38544461646825	6.3749086065158	6.37137798752361	6.26618846190756	6.25641998598292	7.17638121301693	4.30146881690465	5.12852598583183	5.32352555303068	5.34924985910483	5.5789514627136	5.93141181566843	6.3451310688012	5.36528382636428	5.51628015723947	5.77683192813232	5.55456912180753	5.61108256831881	5.87331665952262	6.08306599833066	6.160984472309	6.2000363403452	6.58797943044331	5.28178556110711	7.86257006853304	6.09079964245153	6.17849154229851	5.25367178652422	5.38509868448444	6.21918771920715	6.56939108683272	6.50791256129932	6.2205728138734	5.86179854258956	7.73312985961517	6.64163917141417	7.11506995484705	6.92276149877701	6.99022064954439	7.28929760290814	6.66552366856109	6.74944675273151	6.81200705211875	6.7094982892475	7.72924967349312	7.57027013268051	6.43518828716543
TLE1	9.45278749379894	9.64909786553291	9.84629322917158	9.69792931322911	9.68307807850649	9.80418810112327	9.65941641147473	9.99403264158203	10.8912107647766	10.7559132022436	10.2381333719723	10.3454386015767	10.3418450170645	10.1100791559627	10.0476957202651	10.0279641428953	10.6387622493992	10.4555869823886	9.72091019806288	10.318062563186	10.7071447176474	9.70376770828931	10.0738204580932	9.97737999840175	9.38941762725958	9.83756961124487	9.52022596817613	10.3728855773153	10.3902119697038	10.4433278150728	10.1495205861028	10.4674049926859	9.62245525571964	9.18776543251295	8.12307989688052	9.80425594566545	10.4471265545841	9.61919898080571	10.8197487528718	10.6728191564091	9.6514475658818	9.61495451908093	9.42904110271008	9.25199244949505	9.42267353855361	9.16144086466495	9.34182145270406	9.63576298040169	9.28620865782604
TNF	4.38208774074918	5.18880683698725	4.51056504161787	5.62624537562304	3.72851524204122	4.23878833522013	4.99499378758399	6.4250275651255	2.78333002798601	3.91583844088188	3.10189294666637	3.07957550539572	3.14150314137198	4.02018154634293	4.34678047662859	3.96676806712199	4.04115826032183	4.02363922736061	3.52317203064308	3.73841104257676	4.26390964273974	4.40398718340327	4.86218781920824	3.39525442023922	4.83327460677358	3.54106795731991	6.60682684909711	5.98464234861156	5.74039233401182	5.79447650885394	4.79533216774098	5.94234206988704	4.72189370460749	4.95871451178746	4.27044477021223	4.02120149713724	4.73551535865342	4.63833120391869	4.18907709597923	4.24610209519974	4.3839945864645	4.8608512223984	4.26163502441786	3.82718733417007	4.96522735532944	4.47959959740954	5.0577089425157	4.80742650471914	4.86673818891996
TNFRSF1A	3.32026591267366	3.45161642029655	3.39778273610508	3.23785128526771	3.19732190390178	3.25860345854796	3.19881583537616	4.23381157488502	3.86539908834505	3.3894243085869	2.38979907773179	2.68753631296394	3.369330924044	2.78735197322398	3.33856762008413	3.48111094558438	3.87603283752007	3.65712374909256	4.14745408032093	3.61347077504466	4.11730942604489	3.71945205907543	3.74495288636515	3.88683252121228	3.66568451165956	3.47875145879393	4.21633693243398	3.12148186191078	3.13247409809045	3.3627104030751	3.12590031707554	3.09231659543219	3.04986431537879	4.1645118024411	4.75025505236047	5.34794812661143	3.71742954325638	3.60123645262585	3.43583654656848	3.39341141490338	3.43627013510097	3.42024206618984	3.18997933844912	3.61641591889197	3.08535781663822	3.27820153206719	3.41234296932629	3.605486504747	2.84480066526377
TPH2	2.07001506349778	1.9937795064024	2.15205812439115	1.97335727144451	1.95611897061281	1.98473320724978	1.99476627123542	2.69920644452723	1.40137297975592	3.83675538976393	4.06209193432583	3.27515271593124	3.32382178918651	3.20792082860447	2.50845020809118	2.76103895837261	1.8043358647006	1.87518837263723	2.1576006105008	2.14032286018069	2.12461949922388	2.36762644327602	1.84693695311607	1.49620291825076	3.33950146725123	1.50714762356879	1.60747983862997	1.4707586385516	1.68085969680184	1.65065539796391	1.81988836803147	1.69054850045666	2.44679706725215	1.72038350035638	2.186421010947	1.70627446722994	1.6255394937318	2.32577441312079	2.28478247603698	1.74743658971511	1.63381936012814	1.58247410586035	2.43526681237774	3.40445946625257	2.25070828142796	2.73677090880472	1.70439298857112	1.71804908004682	2.52533192793855
TRH	6.74930549131217	6.74775019416368	6.59610649040071	6.48579403156347	6.72261383384454	6.80098084480067	6.92054978648093	5.66770729425638	5.34683277113244	6.87936153745147	6.43981566698719	6.87107638487276	7.00859787093046	7.24271478550718	7.16110786614058	8.01105448412556	6.94838009980831	6.95272016228037	6.80633457176596	7.7406634641788	6.66296884945232	7.31745485244449	7.75730078239966	7.73445108003233	7.80613831635779	7.45251562206993	6.98551517673573	7.21924927224511	7.27266867920148	7.55436710813223	7.42326369241829	7.08390884218014	6.95836478099594	6.81889235812188	6.3073397124847	7.76768828476102	7.16930863533658	7.42856999821605	7.19020821894813	7.6232721773017	6.8714866365959	7.5385703006296	7.241583033333	6.7814430763203	7.55953159274751	6.8959388372163	6.9345854076263	7.10029351836301	11.3066789211078
TTR	3.65066886912173	4.163481222325	4.58690037170864	4.17475053920086	3.47500296005204	5.57664400981854	7.49618137812523	6.4988821848026	4.98900012918204	5.55317920736532	6.18875272923339	5.88323127579797	5.71492727492504	5.48540727305247	8.41081748572196	4.21485864593077	4.81027372157498	4.48314488180205	3.99608826098227	6.35796861848232	5.66328120746398	9.90850226766481	7.39834081514813	6.8744752501051	6.47626367680821	5.54968361003576	6.80498243704843	8.63844327045114	6.60892845849309	7.73021782770575	3.08228325057917	5.02699221907672	3.6820466093095	9.27104761658136	10.2754140583382	13.5051227249534	3.99471838089568	6.66430704821656	4.63857291180596	5.87710559172038	7.84141895022806	5.34501238825744	7.23847265479098	8.03857966036764	7.97034346779062	6.2530985097562	7.89720479662907	6.00304193303027	3.92746794621537
UCN	6.46937629527915	6.54011047563999	6.48203613839283	6.57067463619472	6.49683815368766	6.47760503690149	6.44157368801431	6.60593942066525	7.36293840028632	6.49440031907006	6.28013472581055	6.39223575371626	6.65605476130671	6.838794008927	6.32986252961567	6.58761915888312	6.74374717185258	6.51388650851067	6.73460896790673	6.71608057767616	6.76874716948286	6.77176983184997	7.17748378317953	6.88368432513647	6.36264602467381	6.77646410307031	6.64528858220892	6.47764250284996	6.53309309492596	6.6711755138795	6.62075650762913	6.54640285347928	6.9180956698457	6.5011679082038	6.67884223727498	6.43990571651862	7.03731090238573	6.62182873002719	7.02633260097841	6.42850659260475	6.81755735178308	6.91424188485425	6.83962821094395	6.80625861605024	6.74189957004456	6.74967092555035	7.04880971904458	7.11259819752425	6.30683957853808
VEGFA	8.41066759811565	8.48475681096706	8.22602905313643	8.55172737484504	8.15971116485829	8.28599271322795	8.56110219791998	8.82121330654641	7.44718914778221	8.73600374741295	8.27879634279851	8.44642778767801	8.74736733443579	8.73303779475436	8.39077490224341	8.57585613906257	8.91112632527639	8.71973756702175	8.5240587467331	8.72488200253927	8.62951481024512	9.2434148633054	8.78739477542332	8.94508762760249	9.09379985926982	8.58506739285088	9.76965556836509	8.90297434988314	8.79699149300127	9.00376075241865	8.57281452934332	9.09580549688886	8.81786552361183	9.72589152212251	9.09111022202056	8.60795177613982	9.76688657280646	9.20454216641274	9.37152884939696	9.87786688226292	8.95387464888977	9.39756044484319	8.94728619021026	8.90398943004426	9.57811143731857	8.83657522525732	9.31352592336698	9.78439815768358	8.38651398931236
VGF	14.4958750172322	14.5351665904121	14.476241088276	14.5530472478003	14.4180396406149	14.3961770368891	14.7483444068704	14.2891134995214	14.5702460738411	14.4540642725839	14.5530346131478	14.7079255935461	14.591948046298	14.4274864267468	14.5331559257318	14.3178327469057	14.5811359572	14.5961491156779	14.313179991265	14.5505059462529	14.5660854146268	14.2083191589845	14.2497976464969	14.3285374227249	14.2483370812072	14.2245707960768	14.8500950216405	14.7484439392219	14.7198069639065	14.6391473568753	14.3752886726393	14.7967315336161	14.4606543601328	14.2293782706774	13.9368229344528	14.6504906055576	14.6548989292023	14.632022831503	14.6057391497859	14.6880717237282	14.6598499395917	14.7307788715212	14.6027559517099	14.350153416066	14.5673746964174	14.6405781533608	14.7015631944857	14.7657237179193	14.3129224732349
WFS1	3.31274187797978	3.31327227055949	3.46500236132953	3.43030782631249	3.39992531926743	3.27287548495819	3.47702796966637	3.52995795023921	3.91286575898006	3.95052140552388	4.03451652932331	4.16558297194509	4.38279883077737	4.20977318085629	3.67544506103086	4.01942697772767	4.2025430081181	3.96907932687114	5.00334032614748	3.92060714202952	3.66734981770041	4.12798068813206	5.09242277561348	5.1392390815064	3.83221937377293	5.06244789499137	3.82058172343011	3.74253592296519	3.7593485408905	4.1773806324181	5.0570744473091	3.79946273621711	3.71417881583549	4.16701608477136	4.17145228746031	4.23261711687005	3.76690529142561	3.66252258070479	4.11385801085456	3.93747605201311	3.13751699172308	3.75208749196615	3.64709952346524	3.96817212763907	3.93374252629444	3.56321112278185	4.21225756717538	4.05347902950244	3.56186233233095
WWC1	6.32675666988157	6.23638330286808	6.33799698316315	6.11868949078447	6.45670698425796	6.50109169949703	6.2247668509836	6.75511870808438	6.78211828772283	6.69170599110929	6.67326866938339	7.24059159508093	7.34934131745542	6.23573214982866	6.52746997199376	6.44992026594782	6.85492931462792	7.06765456065897	6.23663560164554	6.93980019068234	6.67064679771781	6.91029188795515	6.55764738107886	6.8904688835194	6.0424130969914	6.65949470497813	6.97111679217318	7.11016476068818	7.03217972820024	6.9802931060847	6.69132125586898	7.21614309140117	6.63934375122578	6.64637241908174	6.42907698687031	7.35966481717687	7.07056736388378	6.84917106080981	7.04759500231993	6.85520880530937	6.78602807656054	6.90947811084064	6.81788323706866	6.70908098924294	6.74089106631482	6.62217123416867	6.06332138694521	6.51925717952469	5.94579765419284
[truncated: 55 more columns]
