# Supplementary material for: A comparison of anatomic and cellular transcriptome structures across 40 human brain diseases
Source: PLoS Biol. 2023 Apr 20;21(4):e3002058. doi: 10.1371/journal.pbio.3002058 (PMC10118126; doi:10.1371/journal.pbio.3002058)
Supplement: S1 Data — (ZIP) [file pbio.3002058.s009.zip › Input/HBA_disease_region_matrices/hyperalgesia.csv]

	FL	PL	TL	OL	SIG	LIG	CgGp	CgGr	DG	CA1	CA2	CA3	CA4	S	PHG	ATZ	BLA	BMA	CeA	COMA	LA	SptN	SI	BST	DB	OlfT	GP	BCd	HCd	TCd	Acb	Pu	Cl	Hl	Hm	Pa	Sb	DTA	ILc	LGd	DTLd	DTLv	DTM	DTP	MG	ILr	R	ZI	AHA
ADM	5.24906713587389	5.49014037114017	5.21253588112971	5.66958311055572	5.07435921784371	5.06464466048229	5.05751816427496	6.15767567409498	3.62322653411674	5.46043239912088	4.58199320254757	4.74260979398729	6.29567905144523	5.46770037070384	5.33116185718151	4.75490687559655	5.83386721494683	5.691133012788	6.11562080329473	5.61040254278297	5.47385148291782	6.58733212609968	6.20905901720823	6.5902576016688	7.07838467451842	5.35638748844967	8.70623861834787	6.67632570433572	6.61198568106734	6.33177075206098	5.63888481301063	6.6622377211181	5.20081258547381	7.15503420857174	7.34894526428663	8.8334737250021	8.87368321084735	7.9585124933727	9.0029346447687	8.74600494553365	8.12201572904051	8.45026893950657	8.06994440846037	8.44709938124983	8.21348517327051	8.2535812356464	8.55115099998264	8.18439704917234	5.81512183732526
AGER	11.0722549299297	11.095803196988	11.0697614766278	11.1563738705187	10.9832003368345	10.9882664628784	11.4400876540755	10.6465943306773	11.4478088713149	11.8781955069561	12.0003551359868	12.3611709492398	12.4315127190703	11.6783407171013	11.2396470091413	11.9370793815626	11.9674900100849	12.2561245488256	11.6764017315343	12.17800512291	11.7638190866252	11.8762449301686	11.7853271161077	11.3053714907646	11.6629362467104	11.2872329993305	11.9280600504029	11.5635689128752	11.4206287025586	11.7985280492375	11.4876870115058	11.538948615872	11.6437664914106	12.2023068417174	11.8919477773955	12.7857158010656	11.9086332155546	11.7754384375222	11.8265703485926	11.8503254025168	11.6140961099911	11.7384171528723	11.8488402304981	11.6589638127361	11.8525566330364	11.8117934817387	11.9373689217654	12.0531664735054	12.2261810024805
AGT	11.3653969825597	11.4198006823597	11.5844232852002	11.3891446076935	11.490798418678	11.5209242539716	11.4677879701286	13.4319893415477	10.8740843962007	11.313083617132	10.3083485080993	11.2343743426606	12.6231008918936	11.2288535994861	11.9340776847214	12.192580663751	12.6811114740331	12.6820041032814	12.6223425703497	12.6063797699834	12.5843528526392	12.5255656736147	12.5752064068332	12.6882672747207	11.9276472630385	11.7221439541915	13.5663119074153	12.6414771011907	12.5402023728179	12.4123828148897	11.6994686507011	12.6344347767503	11.8772041979135	13.070923627329	12.9719247806615	15.2017960339413	12.2503719464563	11.9881040394489	13.0515823558619	11.861380617506	11.9949443638959	12.0032132556447	12.011911376586	11.9712630209945	11.8751058110065	11.8352895213711	12.7470965000268	13.1469788689772	12.0908624280471
AIF1	7.04394244019747	6.95392150270537	7.1480119526335	6.51661795732098	7.18012278735009	7.16510088982228	6.645535965326	5.66223999973546	5.08643450535724	7.2909500528536	6.3387913435645	6.41218766244085	6.91982209608555	7.20792523237399	7.50201148530171	7.633751143787	7.1348217062999	7.07677864953241	7.07628107010966	7.41229653333539	7.48403917305856	8.3590768470149	7.07634386234029	8.28660733927362	7.50118116538393	7.70917139563098	8.78839582608982	7.80363799642273	7.4183659262016	7.31902014462425	7.28533938914031	7.47886540793667	7.08209258892986	8.25088540471022	8.15038339966102	9.11998939253085	8.41620399019119	7.73484071849194	7.60964641454166	6.64520749615953	7.65479198936013	7.39312235187363	7.34118605658738	7.02703868805978	7.59467411594613	6.87097046768257	8.25504846113569	8.68614021625407	8.02157548041445
ALOX5	5.48769898831781	5.38498905385954	5.58347933481811	4.93824144283685	5.69996016999978	5.41932245943719	5.0849963796991	5.25853472365302	3.44112206639563	5.72766594736651	4.67980975203942	4.57367613831542	5.09633466755198	5.39535563866469	6.0088195817372	5.53689757894946	5.02738098684219	5.55813238520801	5.13149925456567	5.51885567081399	5.62965672359121	6.67959728729614	5.84025305277615	6.57725566237504	5.88599114057027	5.58854579799794	7.59747175236238	6.22714423319602	5.88356257198328	5.55372528950433	5.51226121270887	5.85650587748752	5.1959256994847	6.51901168558385	6.37668443488282	6.41823282197614	6.73850508348271	5.88828138367894	6.06274334052994	5.3815389142369	6.09030914994627	5.84922756487345	5.77491524867263	5.48749771833488	5.77685890399139	5.34087128311625	6.76782052151754	7.01189891070155	5.93991188340046
AVP	4.95795621097818	5.07583694578574	5.06155071836574	5.11300446845497	5.06979582523917	4.95495096432245	5.16124248305226	5.96143351772976	4.7499545550685	4.76830627742171	4.97286416471521	5.1983652088987	4.86615333283506	5.46582562311781	5.62057750724916	5.05729775383655	5.30091615710531	5.10301876496377	4.75239572993862	5.59481421745616	5.34847666708435	5.49311552159616	5.53161484654758	6.75945504736495	6.41584899993389	4.78708494405961	5.56555249174393	4.84903238806653	5.01806267631242	4.87348099614294	5.08233717456075	4.81305312027714	5.24228154346941	4.61502566322103	4.9351112821807	9.5628072717308	5.50645990480985	5.01135123673033	5.26248658045498	5.51282254854357	5.23452441393104	5.41404780693522	5.31274828735677	5.12382145429183	5.11854470027625	5.24895618188696	5.20871200726357	5.63878691912924	10.3385572126679
BDKRB1	3.21746329438644	3.3359570252277	3.46770157622414	3.57061193372963	3.47251644482504	3.34527074312292	3.19447945571617	2.61533658094011	2.5679112126277	1.84199750304592	2.38415237799096	2.21287397073248	2.33097305002046	4.94119122164508	3.63248350521512	2.09532840190313	2.57277789508143	2.10686146669446	1.65751305573558	1.91808543615195	3.05896719194348	2.16578154289574	2.32363453093492	2.01712052715179	1.7124379270879	1.50442183074425	3.61559934269874	2.08487362654842	2.59316160453707	1.92364395095536	1.65384424319565	2.57973284549127	4.31430061263793	1.48990149457809	1.49241009059968	1.51331476220844	2.81949204695544	2.00919241740303	2.28781106268001	2.56827514114965	2.41272227478195	2.68180299856128	2.00935772625682	2.06460408818089	1.8204009510393	2.09612874248738	4.08020108186975	2.92067737107459	1.78267342095486
BDKRB2	4.28008260347407	4.30701656005569	4.83929256059859	4.67222295984145	4.68504918028567	4.48855329183939	4.3585131506704	4.47528289806218	1.67866215323476	2.13352718910729	1.61089367997329	1.98350781602849	2.66302957687838	4.30416854710755	5.56255389634521	4.10531397492418	4.02090458037382	4.85212511045675	2.24168025443834	4.04643487007301	5.6379742146285	2.33200441587549	3.00295984362951	3.09688650339584	3.83925076079703	3.30285285925881	5.70460938886531	3.82746702780222	4.16397792281103	3.11303859992242	2.56454150947578	4.20256908781065	4.36530063277686	3.46197949629489	1.88018091456638	4.43007080018409	5.66130040477115	2.7937917184691	3.54219697343955	3.11457296188161	3.38137414441348	3.74459460512905	2.51966769228463	2.67204887275501	3.09260121602593	2.41912516472071	5.71009436146999	4.82811092417234	1.49790412302061
CACNA1H	5.97284785786356	5.5066291404223	6.04377263306423	4.93185685763503	6.34381619609861	5.91364760037405	5.77423866039947	5.43896847792628	5.96198881133382	7.75490598599092	7.48194565572408	7.37512607958521	7.11850691084329	7.69761874618221	6.47114496552622	7.03091496011994	7.65243093089965	7.6153733259085	6.95974328070162	7.91536487064075	7.93779028899687	6.8562537634487	7.40121173052374	7.05368238716041	6.26130014234264	7.72982375365358	5.52677552504398	8.6695681405838	8.40702411971638	8.32674074000036	7.72741069987006	8.61134510811167	6.66574257731667	5.53992478913527	6.23648209256246	5.02636395784166	6.52629185076783	5.4299168908147	5.68126521128394	5.2409070931995	6.08286582099482	5.35722385357785	5.38566519930048	5.36551714575311	5.17822178874121	5.17291535536237	6.57250903607447	5.94843529024148	5.89537746743548
CACNA2D1	7.96817011792998	7.94612154057295	8.09320888046878	8.0241485290052	8.20228998816917	8.1745841073688	8.03062728476048	7.95359643364159	9.85582251316385	9.53648669264046	8.47907562687243	8.7123772990372	8.80727729776824	8.46238945323766	8.20776797372385	8.31114523492386	8.2047418915819	8.77451073813185	7.85955965282671	9.01176589120479	8.67427399477556	7.08635235547787	7.98153739968296	7.91216386468441	6.52774492026693	7.92468303064974	6.73172019606475	7.63320074776717	7.83699395457693	7.89500295493275	8.05287382915797	7.72447472100863	8.43808728461205	6.18617860373073	5.55024310701609	6.28601481140614	9.65123751365842	7.49388118708819	7.65347641928279	8.20424096682786	7.58455175673015	7.67446111904238	7.68130563764771	8.03495007615411	8.17863464463531	7.62528354565636	7.51032073363508	7.47683958468913	8.10469648176118
CALCA	7.16259828567343	7.24297671914859	7.1635034709881	7.22693861653415	7.06700554352389	7.05160174779917	7.48809914876867	6.78506762408391	7.38384568591849	7.51035473842529	7.687008330085	7.79191741895868	7.73962847685085	7.43022295099922	7.21791192298503	7.35630405508229	7.91667493388982	7.78211620292744	7.47810800627577	7.81010431502811	7.61246837314151	7.59352526533914	7.51768955125023	7.16078983161688	7.53259628931225	7.19620345665019	7.88552466841558	7.529068553076	7.24219298207201	7.63086380986117	7.22619273653976	7.38060425898896	7.65035714193945	7.74483552854552	6.97845230021997	8.35651437091135	7.85613542370258	7.79905056867206	7.82879750092879	7.84152946500362	7.83381902497427	7.7803384354613	7.76479505745414	7.49894040734082	7.64518144978535	7.96100984087386	8.03965678522934	8.02024971323391	8.09208110597128
CAMK2A	9.4833556854515	9.56943104661692	9.66065000411948	9.70962908590828	9.55499253711022	9.62196628974407	9.4646709059702	9.68458692465351	10.4382601234297	10.2963078780152	10.6167409932626	10.7896433611272	10.5996434598408	8.97231924829419	9.54828031741905	8.46328089475791	9.53725437534698	9.1700825844659	7.77269784416158	8.62156265300094	9.84972042234668	7.83839966069988	8.10252655172997	7.88047899280583	5.43046928930374	7.87089121939076	4.04981600555861	8.12876510084683	8.09547380091429	8.33670204265724	7.91562640933342	8.1593248617646	8.98762367031863	3.61128952923016	2.35759072615013	4.05144472541087	3.95009787072066	7.65733062343669	7.31745013050826	6.23281942895482	7.99549258289532	7.70410894969396	7.79648250151017	7.35671481408904	7.36315729309725	7.28200875287908	4.20518290971056	5.67006305205854	5.56385949300621
CARTPT	7.6557069995786	7.45567300489945	7.54268816108884	6.84736840473066	7.51372031134644	6.36756609701638	7.98142051380033	9.336092981648	8.65756927864693	9.38767930529449	9.81298006517446	11.1016049009735	11.7622704724759	7.86138985339669	7.37635052474886	9.42238821334197	9.59223441385805	9.56353329346353	10.2373253532594	10.4706188124672	9.21973207039571	7.71357919198919	8.30656641230353	9.88881336079541	7.40558402229543	7.10621029232463	4.98516760376797	3.44767353151941	3.76211660018832	3.99276942401976	7.77024835997148	3.61982789016034	7.51559857950016	5.31766750592457	4.99248287847086	7.16206984941764	3.581365641015	10.2652726787102	9.33213186187109	9.15270618597848	10.9330296328099	9.47537771187115	11.4598664259579	11.8503364015929	12.512297034692	9.81826257341621	7.07204899886502	8.43364360764007	9.14162234186252
CCKBR	5.7277904727868	5.72606443716736	5.80333835356664	5.05824957092057	5.80986229101791	5.77918562130022	5.55116935048599	5.550709876371	3.47851559161494	3.1727900825423	3.02297862493471	3.12001253208163	2.5752701002227	4.50440559974516	5.49291016527406	3.78075176248624	3.27149917560175	3.45003446042934	3.04502739124935	3.53560052974872	3.40538358406976	1.96091507746993	1.75631745518487	2.65956251796384	2.045186133214	3.86233593507252	1.80858034587865	2.41339957604345	2.74880970715986	2.46318087371161	3.2113715110608	2.22629881203458	3.31892416507791	1.86784416810567	2.00495322426365	1.92275889024932	1.74671188637362	1.7795775192052	1.97338954547969	1.84375905314615	1.7700652831152	1.75147666636938	1.84832412159416	1.78892932476315	1.93144356488116	1.96259628567474	1.83032956019714	1.58123088102323	2.20608076444972
CCL2	5.18746007791417	5.00645705879845	5.08349945091347	5.04448817565209	5.35200718145087	5.41651533135864	4.97277543261475	5.29685171937736	4.06521113621215	5.41657606103678	5.02309178859026	5.5755559843018	6.20239910768896	5.08268110457215	5.36915533564712	6.04142255241935	5.86544187070897	5.74584050566243	6.01700770521753	6.32710112713288	6.45279221453032	6.30787658912972	6.81117344477145	5.8668961926751	6.05103157313802	5.08380981153226	6.31270275090801	5.84875680907436	5.43771855357526	5.01435530819509	4.37783737641882	5.28661883053149	6.48203375126344	7.04345994318974	7.38100158480021	8.88114498798352	5.98949390417256	5.54973092188947	6.24054167832572	6.47544963981954	5.81618414930175	5.91812001233135	5.73599391175039	5.49899754268911	5.67215139746727	5.57106576822279	7.02806929608269	7.07849084839646	6.33056137816745
CNR1	6.1847337599397	5.89393220376772	6.20850149340689	5.69254575396794	6.4138319234724	6.33591366902147	6.27038408648039	6.43020343698614	5.50658663609796	7.45617419813673	8.23870337147001	7.76208914277609	7.84802387766044	6.89827064588725	6.45065244162555	7.79941522947745	7.33140762078482	7.93263089837208	7.09204089439466	7.25586321906641	6.81578441843185	5.72236740822526	6.32864317010706	5.78345598479727	7.83500206159774	6.97568239597056	3.70947017282542	7.70013177707452	7.38377693533411	7.43336165261278	6.15980394101874	7.87114782724757	5.65058957600553	4.33567421976965	6.04192546151951	4.04648374548836	6.22100576586883	4.25988402867984	2.1936704481973	2.36230668012825	1.6112537302839	1.95884498863492	2.78442905510566	2.34965654961253	2.90483356839287	2.47702649252791	2.57131309329691	4.60529925818837	7.26988443360992
CNR2	2.66603135382015	2.552608632391	2.59689428089582	2.53928449497463	2.60719771955007	2.72627638478599	2.69560296880785	2.19693956344511	2.98963081344117	3.1112854881244	2.88678989221309	3.2073532858749	3.33992938465177	2.79508111325679	2.66119279870611	3.27099457143234	2.53771705897811	3.04640094012872	2.84023819649927	2.99913528504343	2.55904581293267	2.93915053687499	3.0641820856066	2.20466214841684	2.93159162102074	2.72083392831399	2.87069647236771	2.76553864267413	2.55930563135079	2.98567991816405	2.82158188670475	2.70858455827385	2.80903661488075	2.46384004551286	2.1417110660291	2.87911742085964	3.49347569804663	2.80767663170106	3.13484988853905	3.1582976349595	3.04314270857671	3.05652620362355	2.72257133427498	2.81101864944536	2.80573161086749	2.99073730940346	3.11623608896806	3.21123014459696	3.01168717505311
COMT	8.39903158062728	8.40030389881843	8.35325820407707	8.2811906345106	8.37293156468776	8.33511233855245	8.22923353727275	9.34077010268055	8.29318697047615	7.87593033636776	7.78441813020746	7.87138147151571	8.31604702189764	7.96542900689092	8.41491813117874	7.94303030997284	8.16840977722393	8.18124683097518	8.23381346927422	8.42601759181724	8.37650381579757	8.69687117867002	8.84741072478009	8.80882363535621	8.15803198817672	8.1398996188307	9.55855818008644	8.46508336809007	8.67055794245198	7.90804173322498	8.18289356294138	8.60506433919497	8.3489582005047	8.60922104878493	8.34906321769866	9.35113155211167	9.01574206000027	8.40877034517033	9.00529085534092	8.4711251543158	8.81611124845491	9.05766617766985	8.42905217235853	8.41125155403047	8.5600418594008	8.3203919720095	9.63920535293364	9.37686886530534	8.01675197208059
CRHR1	4.13604987725507	4.05539151826191	4.16542393189319	4.1167975125574	4.30331353671399	4.16503763286713	3.99854628622357	3.69319098153553	4.08672917615506	2.35234018259487	2.53181173670682	2.94965856749833	2.95610256422307	2.61984132816386	3.900560145696	3.12756370225567	3.12458665750191	3.29417330402268	2.5314371028366	3.12248562137774	2.66030040315633	2.173691021746	2.51800418508642	2.34392546979987	3.29605973190269	2.41969924580039	2.75608256076483	2.79529259287575	2.47021300967419	2.41241162454272	2.57299622809919	2.43416612882509	2.80998094338198	2.65953587924739	1.94528277599012	1.81191104177008	2.75056353236772	3.90794382673811	4.35484693495943	3.81525329766523	4.2601118293971	4.08453856809921	3.86195368268643	3.58050742870227	4.30224922496897	3.97417437358548	3.65812474957768	2.76181168973273	2.81597135306116
CSK	5.69947569752328	5.70177967479688	5.70527549653695	5.69220229533538	5.7750881792417	5.69520615974031	5.63381431624472	5.76629797134149	5.56858025703951	5.45220950820734	5.34583763463214	5.4875613087624	5.77042418420896	5.48138931042145	5.74700378141843	5.38979138598479	5.4288598613168	5.50965655393247	5.62602378317541	5.61352694340603	5.80802483997409	5.60578873696498	5.55286245828317	5.92576119322492	5.9691421501247	5.53132510045113	6.10077725419029	5.70365506264132	5.59551547501095	5.52519504494847	5.42971274027902	5.71130512044487	5.49979750847214	5.66849591667772	5.59417274448158	5.22204876794017	5.83751154292348	5.81104467044189	5.67410477691366	5.61767888372274	5.84016741109362	5.72419107491261	5.79267445887934	5.56089775113628	5.6335107668281	5.50893991891038	5.89736946617066	5.98223713703645	5.4886037566213
DRD3	1.41361773292094	1.54892712432631	1.5163845237691	1.53703163286037	1.35683492733656	1.46882000342527	1.49674094981879	1.63564677053708	1.38408527072991	1.79580912096514	1.6850741378622	1.75186485557357	1.56172003488691	1.66308261437062	1.52362599840001	2.02760375179483	1.86857559472529	1.75103214529329	1.92256436049269	1.80936367526146	1.69977899448075	1.92679474566455	3.90243286582412	3.11817630953293	3.74993720667028	4.58359055285495	1.52214263708126	3.08165556104932	4.11556613257758	3.64632830332717	5.86553784299405	3.43375884692828	1.74927857368865	1.84329916995066	1.74990834962122	1.77748172788506	1.64321738579979	1.76996685171645	1.53664864960415	1.60275118585763	1.53997556271295	1.57913911728197	1.77944457917953	1.61930092147517	1.68363506967198	1.70877315728786	1.49411491917976	1.49364038433081	2.07688070831772
EDN1	7.56455925582	7.38405465546032	7.50352942223193	7.35862379751623	7.78107396037209	7.58760967111974	7.50491530709977	7.78039947481161	6.93086618641348	8.00051531721212	7.75500196535914	7.39321647263672	7.69192072676646	7.62388008435247	7.58819229155487	6.95133626459362	8.21744432349079	7.56015161570272	7.08852273777039	7.05786474296305	8.09104106525159	7.28257213740283	7.76881068964521	7.44962745592187	7.03720325634729	7.30716630458168	7.89619627125249	8.14130020633163	8.17287357944913	8.58590615454018	7.76531776828541	8.58677078384053	7.95789732111172	8.15594673332076	7.32955534970871	6.49155560149201	8.26679646002233	7.81446252978099	8.08999863168881	7.62969026211181	7.41688135807073	7.51006056736829	7.32387999347146	7.15148264441017	7.10834207332357	7.32284056444521	7.15839119175493	7.56702694513365	6.24354594563764
FOS	8.02875646693894	7.94676557490434	7.7852523684836	8.05337126096483	8.09829417630268	8.22385449577225	7.92937996241098	9.71289917651944	6.33119366200426	7.2787145223503	6.66254573654509	7.01441255268924	7.43915780801512	7.71321105040166	8.09884363301219	7.60712702300274	7.50994445197453	7.47074222878801	7.78029396251285	8.87216586933287	7.10899109203008	9.51767333608563	8.26866697285378	9.08254275682808	8.21956156762105	8.61652643764725	9.50123024866911	8.96091542903157	8.62995499084307	7.73098854556763	7.80961056514719	8.49462028920345	7.73005762797913	8.20188191203151	9.50682032001065	10.9518864441964	8.75188017070959	7.87829369362995	8.1884566367914	8.09508253659218	7.87139116085601	7.90467816123303	7.78936518006082	7.78755778578192	7.99869789146169	7.97575348994987	8.76074908139515	8.80798309859674	8.65428466654224
GAL	6.4852586824034	5.61941483893847	5.12882219246237	4.41028464080509	6.35318260525331	5.36037051632628	5.74409334762343	3.52978439211326	2.88788674215165	4.19265273212265	7.78039996208369	7.66258802999226	8.09120593008788	7.26228157170856	4.49912229940471	3.01948925720192	5.77146222572356	3.86400082008698	4.1157110741917	3.22653528971575	2.77844287588887	3.59057949038447	5.81654390745402	4.67758026590237	6.45799162168588	3.64535191841727	2.76890710412552	3.88229875942252	3.60876498496162	3.76341502682568	2.59007602632244	4.21438541157099	8.38171357427666	2.98682937898345	2.81780935908411	6.11405027591907	2.71006689342969	6.77280903268127	10.3448258259569	7.81541757960495	8.16678793637534	6.80755309202986	9.13872312286232	9.36089508317393	7.37971524959373	8.74951204012641	7.7649105385501	6.11133320108718	7.66495373219812
GDNF	1.58866488883405	1.61605386908675	1.6411315085251	1.55874497506739	1.7232607848104	1.62065920482496	1.77064002319323	1.12795863033915	1.49706297646095	1.62847529820606	2.49494085295943	2.46915431124748	2.71415654665451	1.80193328290808	1.51657602402655	1.62864458588184	1.77986998293582	1.76952789871406	2.17853725733887	2.03404443520703	1.86319468541483	1.68266417075841	3.23954697128134	3.21247369236204	1.86962919419277	2.39289909525971	2.9781983554097	2.12198839342615	2.4763477622064	1.85474026595596	2.85594856169235	2.45317299355715	1.73137453287167	1.30612323306857	1.82438497450817	1.46925956306804	1.94389903169487	4.92363231931822	3.3297176921396	1.8760946120182	4.93920124748858	5.39217556966111	4.7471290529155	3.63404443886879	4.6724849477511	4.32605984546865	2.53420492457918	2.32331455058786	1.37971937736907
GFAP	8.59318233481501	8.47861006597167	8.4219375651151	8.1994665446212	8.70994627166383	8.8491104385904	8.4298346562213	9.33898096879293	8.17563400872877	7.54452354762677	7.4772965117222	8.33182338735117	10.4175188430034	7.19182834694511	9.19370614219203	8.54267451736469	8.79456864530216	9.20489291958604	8.90288150027109	10.3054227246572	8.42122513917796	10.6748737529816	10.2867968320501	10.3209566413911	10.9896687259575	9.13653537532283	11.7030973081352	9.02975600998644	8.96579208302611	8.34232335234413	8.54399315679638	8.77077830482971	8.77000873788332	11.5445851504923	11.5205141481193	12.4370339720894	9.88923248423336	9.50254139006614	10.5188099725116	9.92127240382035	9.50491465565513	9.60200583657528	9.98186032058504	10.0568028990651	9.83822619954148	9.86407637564412	10.2988929103189	10.8637276628092	10.3374574467904
GRIN1	12.1528762947181	12.2182336005996	12.1670958100417	12.3673210527057	12.233091584026	12.1760070117	12.1927484147572	12.305625041985	13.3924041116806	12.6484880097291	12.6624990582069	12.6575481030066	12.7447883063272	12.5019894087334	12.1006714788465	12.0364746206656	12.3799369103812	12.2096249826705	12.8664274218052	12.2675961566675	12.4043891714857	11.9086838227443	12.1607489228771	12.6422972974337	11.623402292864	12.3732295083568	10.9665173620569	12.2830927498221	12.0750784139378	12.5997526593585	12.1371354676345	12.2617897497013	12.8487508769666	11.2291340271396	10.6198544597945	10.0008173629773	12.2316635178685	12.2448258596332	12.420422088617	12.7248633464373	12.5214485000081	12.3441722997737	12.4302102570842	12.4664234089821	12.3260836283742	12.2941883687221	11.4340307002647	11.9425059499706	11.3242747873746
GRIN2B	5.23660688719945	5.19732873707869	5.45670495962822	5.02783601730328	5.55917266424005	5.45846719229309	5.27732973048598	5.12371975442912	6.84637004806123	6.53961211729292	6.55029076165752	6.16381575287026	5.81656009089405	5.7899059944738	5.56971885599813	5.02331887028769	4.98665507311528	5.29112960261467	4.941995594972	5.16214178583899	4.97969981822647	4.56595249328543	4.7590657775462	4.31546066872652	3.69536005183181	5.11117976522807	2.47949954032124	5.07736099133238	5.31946082743739	5.63432095352092	5.4901319390282	5.3147397623333	5.15892058328154	2.56068409337065	1.85311689079533	1.93971273464816	2.83156917966531	4.81065090981111	4.03831546152316	4.84256149919255	5.51472446614701	5.1952860143169	4.93707148965596	5.01505916604454	5.19180385054222	4.64345620945348	2.90517835215993	3.04871678488919	2.68872559753834
HMGB1	10.5335589586361	10.5998669092189	10.6425257989608	10.4904850898465	10.6650644566162	10.6290440441777	10.5459884050571	11.2223499405211	10.0843722177721	10.1607932823744	9.81902335219872	10.2851910604728	10.3919953811659	10.2325819714712	10.7188034466575	10.6742955280703	10.4020026642099	10.4203542462851	10.6777805476745	10.4879358830096	10.7040732260451	10.7435402179841	11.0599705850123	10.872758674683	9.83134461265014	10.5899828287893	11.1508865761271	10.6722503591123	10.7697629878147	10.2873601596773	10.8331600663266	10.657668201798	10.8215576449671	10.1535316926652	10.0848085783322	11.0318811965127	10.6325888645995	10.3861373327934	10.6098661543609	10.0966467695573	10.4123943461496	10.5099090117477	10.352737386852	10.3404202883508	10.6737396994851	10.1187014512219	10.9622563111279	11.0260953114154	10.9875618104387
HOXD1	4.54636623748753	4.55398248752467	4.4054363049113	4.59099481781356	4.52319351016849	4.37547386570215	4.65550089779309	4.06808835714642	4.32129329746414	4.6475249265265	4.76032416293931	4.9132876506084	4.91824244612245	4.83403628745415	4.54191204267676	4.43398279160831	5.0496650951757	4.98202958828483	4.71420137486017	4.84056398288884	4.95017771557463	5.00055641110172	5.65935575834516	4.35709292702276	5.2831934354362	4.58450535879802	6.25437194354262	4.80901199487599	4.70529583905489	5.02427052623578	4.47968216452246	5.17322683613868	5.5881413697886	6.01985652816325	5.11504155497002	5.01211438370645	6.65659980225603	5.41022130324436	5.46534202177434	5.94945027266033	5.52449146915661	6.05315204924569	5.25399253895694	5.21021590076185	5.24682830173264	5.55381349690427	6.89314779779419	6.81556138084116	4.81699505149196
HTR2A	8.95131571843705	9.0096957118076	9.05596905273619	9.19888562852917	8.98173427101698	8.9104429414972	9.13158176333225	9.08942886072407	5.34146307026053	8.47338345709316	6.75598349710284	6.6068492815365	6.32018369820737	7.39336495764901	8.57021035068649	6.27556263669726	6.97671234460473	7.24998371296799	5.18628656292528	7.10101778094957	8.85623424798029	5.24042505108604	6.30524336476289	7.1527120424198	7.30397412118832	7.09298613471198	5.09662373836638	5.25789345133606	5.92433135741549	4.99479882544669	6.55144150871891	4.55980609745038	8.26882819821391	4.07973342708864	6.00099578100047	5.75777656418648	5.3579489104578	6.41550494616674	5.48717820401836	5.35048313428849	6.21955533263533	5.78138634248026	6.91289449103134	6.07901870098905	6.4459331873313	6.12978399957962	7.5047587391819	6.32419598163653	6.67406654872511
IGF1	7.46041794516912	7.34714698666986	7.48765632697014	7.12869247696395	7.53757594113353	7.50199935701188	7.50631443012785	7.53906768016197	7.47570519944726	7.40929964775248	6.79744026949131	8.30498364985252	9.3526771380615	7.56654795085243	7.55885013227605	7.6894551578797	7.81025024041068	8.12109757362583	7.06233622967934	7.65001052748495	7.96425397445801	6.63542125345809	7.4849402945045	6.85958669834559	8.3093918055593	6.96674923610838	7.48078086988687	6.57654219878563	6.4492337324984	6.72647956064801	6.6102472382261	6.27831412109175	7.42861701554001	6.10815197281919	5.56444485056324	6.27126517374645	6.08514879861283	7.57988613780478	7.1177355224236	7.17470979754965	7.3466375560987	7.05719607086532	7.65721570830977	7.18890462883057	7.43818844139861	6.69991489582351	8.03815003382738	7.48018850099453	5.74705921240309
IL1B	3.89738189945824	3.68610018759557	4.51267387557484	3.43634536474954	4.46123913517091	4.70408447063256	3.63556708880179	3.6319995630779	3.59828175574463	3.24102626812948	3.22869892891392	3.16140105089283	3.45693128227131	4.42401390684543	4.90764300730997	4.86899379541708	3.7544535552408	3.7004629952858	3.26235753879052	4.19281176629428	4.94612051876144	4.27857020051361	3.82556437037119	4.01593072611222	3.9879142136501	3.82398136291022	4.78182017656266	3.94078573354771	3.83399607427017	3.33761922841641	2.77795220310827	3.29992150939762	3.46746358427554	4.03111255265163	4.96625794463799	5.10041368928124	4.78726519756104	3.99822720422848	3.92886775748654	2.83823659085045	3.88707462974822	3.80306096644865	3.63420483868988	3.35495463037152	4.01999478354805	3.58770956718805	4.84450869043	4.9493874785243	4.33629226529066
INSR	5.37211862972628	5.4662949452436	5.40997664977694	5.64114764713797	5.40965066517539	5.38683068445302	5.39061462119166	6.01564540724523	5.87921569786233	4.93374321095754	4.82841462135223	4.7131365588285	4.77603337272369	5.31884308223833	5.26905445861744	5.10503868531524	5.44662164465348	5.56753448353047	5.74279587099993	5.08056624478708	5.61656900082862	5.53786503591605	6.00526715619033	5.86498879397381	5.65848260196481	5.29983673985829	6.29501214314494	5.03465021271801	5.14336821129326	4.91127880295948	5.10606012887197	5.33394763608855	6.13758417043873	5.16268165804733	5.29598668762185	4.93613765267398	6.55236115964968	5.54820276758098	6.37331375599268	6.35722067019181	5.81373136697973	5.97330384485001	5.55395972265488	5.48856669728884	5.64823441355046	5.71324109681884	6.50601227782006	6.46616832371295	5.28080251856874
ITGA2	4.07122447062177	3.98213531265771	3.7840682187156	3.93299065835921	3.97690920211509	3.57680999070986	3.80462724927622	4.41509440532318	1.70778087479984	2.60768351333261	2.26067659393952	2.18850477254776	2.62544667911341	3.06705177847538	3.71126741607996	2.22184339090431	3.21728201780599	2.61040421176515	2.1736398944932	2.85444370540848	3.02169079087738	4.28060871945341	3.56421766426409	2.99395074965243	4.43073122357658	3.57462803106767	7.13595867181693	4.38991747565212	4.53265806981774	3.55475425608495	2.99792749987384	4.70409196839897	4.85769128337015	5.65847030137163	6.11730479294025	7.82431961674803	6.17003450560404	4.72453196860459	5.23587939446568	4.22865820096776	5.29571575522185	5.77541466457273	4.33984555680755	4.11685904873142	4.99303481802023	4.49425757255835	7.17890657735638	6.52294301977101	3.0579581057076
MAPK1	8.29925006586324	8.21155675327245	8.5455312966217	8.15088783621993	8.61614813405687	8.57650281155484	8.30940326272538	8.27150094338765	9.82168353649801	9.44167161940701	9.37847617059995	9.51222196710592	9.48748528183904	8.75167083124592	8.91347921709811	9.15644753377216	9.0483273306963	9.26142428762618	9.0618974604021	9.23823289355198	9.21482596968785	8.5871271038568	8.89520415816507	8.92112045966823	7.68014642605143	9.13293211558525	7.76835468919616	9.00282243331179	9.09672367499063	9.45093950596669	9.29547090722257	9.10160629020432	8.87748648869043	7.91140490454007	8.36885374233747	8.49036681101066	7.73894286599296	7.90826820508518	8.39292279171435	7.80302570239092	8.04175252462807	7.85852670815844	8.18562292183128	8.3615924666707	8.17167330733906	8.0857097615872	7.63450960843297	7.79138641621825	7.7180762057956
MAPK3	7.6280187583093	7.53326629346378	7.77378870771628	7.22841371318695	7.76515573315848	7.76791147588852	7.57413351888591	7.56182781808811	7.73278694639863	7.26596301724524	7.01306681337336	7.36210329784476	7.71022839687485	7.38762678118668	7.87261007042201	7.74154397670793	8.30755069207351	7.85068508383957	7.60646451530766	7.89548111585496	8.48186702199915	7.31063095867368	7.59919202099607	7.36438219419754	7.33262354789622	7.15298756189455	7.58600095699123	7.42544903898791	7.47308382223954	7.28986747561073	7.37723025556728	7.43245808534671	8.06488292173676	7.50348860361527	7.15395618013893	7.00844709627128	8.06743985847435	7.29445033906764	7.93870662742848	7.52841530022602	7.47990448867129	7.59217849057045	7.46048889015344	7.42297985662091	7.48627035218631	7.30349475163347	7.75817158287766	7.75798394368036	6.95902839463831
MAPK7	6.78104766421803	6.68573674541797	6.7719169387956	6.70513817784499	6.89820991820628	6.77801675517565	6.72741137717576	7.47808126359313	7.22052442620099	7.01875513384465	7.16224321844666	7.30391574518111	7.52304993407001	6.85616529736812	6.77056616862758	6.77031959635909	7.3209674479586	7.02191399878221	7.12552773076928	6.94977395926822	7.14623551496425	7.26952698267697	7.83183402541664	7.60744414508086	7.24579892546559	7.30392707431467	7.19216523962077	7.77036508992839	7.55797565813326	7.67946423926943	7.18590553760725	7.62540873502564	7.69273467625017	6.63961321795614	7.03682339379009	7.22897892541373	7.06710122721125	7.07288633403643	7.48105218408776	7.48926519752957	7.32948695586045	7.35528386577416	7.21093943943914	7.07631262759322	7.0202609861488	7.13069327757511	7.10947541955991	7.35508947229033	6.65489204299238
MAPK8	6.54723922874532	6.61431410919213	6.60685122699794	6.62631523745633	6.56357473360733	6.48898611719704	6.6310299050592	6.41680454729533	6.85081906742798	6.48520478352994	6.42656349617961	6.8261978527462	6.68997488710411	6.45832677694012	6.58974096489103	6.43586515509698	6.24524545679614	6.4895769660009	6.3126871070639	6.28109879458645	6.59745381235947	6.12752868024275	6.83908961452352	6.20803777389125	6.48864972849765	6.07468246647968	6.09484646484409	5.37799730616184	5.38763334172885	5.58123248246969	5.59053572628663	5.53232548739567	6.90698138768729	5.56707751255566	6.4192085090035	5.69255594737799	6.73818378343504	6.47049255159435	6.6160941174508	6.81589445078481	6.78888940047104	6.63244568251939	6.74475796049502	6.61844927748778	7.10751887559103	6.40562735615615	6.78561717373135	6.43751191752955	6.51909015183404
MAPK9	7.57860374609712	7.63518855699121	7.62239310294856	7.44486858608328	7.60371662923912	7.47870991419302	7.49517225103909	6.95042714182595	6.6198264529589	7.194575055145	6.99641398354926	6.90634651338997	6.71820519473984	7.18607652241013	7.48653437355943	6.62409628993428	6.12557081484195	6.45684156142682	6.55813384166238	6.52759607263932	6.97615352090769	6.30386736099169	7.10229803118117	6.45960051470331	7.09974614989128	6.80678580095902	6.75864355880816	6.64641237230409	6.72735692630132	6.64556125735621	6.94063934586702	6.74107617318287	7.62383207030647	6.03595471443204	5.72547790549654	5.35619947621619	7.38542073075766	6.5117749744191	6.99888765386788	7.39074202745475	7.08876110006725	7.04792141793413	6.92626993008194	7.08471650026684	7.58642182296874	6.73641867094406	6.7643701268444	6.85262000466484	6.94785570913263
MC1R	7.30280864973446	7.52472030137226	7.31980046480404	7.74939317637722	7.28486184337103	7.31447997406698	7.34373639262431	7.47848468500785	8.366486026525	7.05705646576385	7.54304241345627	7.7348154246806	7.72111447631024	7.21118285925844	7.13184545424342	7.02768245200343	7.51427004594867	7.1471935698881	7.69818026955507	7.29899049260334	7.54207414053661	7.69054262993004	7.71512598230786	8.2633930146614	6.90178929889629	7.84154091963901	7.24710980521459	8.56838046648273	8.27175459742266	8.4609428338865	7.79886893739888	8.62492396019942	8.4187169520128	7.18763678447004	7.09223282231269	6.85578818212594	7.4891175539346	7.86152605306737	7.89280093694845	8.39492379648962	8.24613766813667	8.28965277719167	8.0452791052107	8.15226910788781	8.16860016609494	7.91135047357744	7.36452431600696	7.6354906207427	6.8631201996003
MPZ	3.45430056945118	3.54704984212245	3.44094555783876	3.38865654044853	3.34529518101278	3.28047876706292	3.58352615032906	1.21203706638951	4.30852369633164	3.63713986927201	3.93991329834216	4.2106916303479	4.55154812690489	3.67092705380997	3.6791380390248	3.74119999078292	3.67738531094465	3.89995958984899	3.30799879838242	3.78097773940588	4.16116473777224	3.4013779029768	4.36995923077399	3.30351749214183	3.20473328873157	2.8668132848849	4.05164937289303	3.18631932198998	3.41360415074649	3.2502640353623	3.57545751284284	3.5402425019778	3.92567034153234	3.62928773726908	3.4125612893319	2.73226725194983	3.99838127169426	3.6268041020868	4.48397072885244	3.99953276642146	3.39084198386589	3.8988802240876	3.51349581151223	3.808606240856	3.24095603356961	3.46718973246298	4.50952946655429	4.11705389274505	3.05754036962479
NGF	2.74223180833372	2.7350806970295	2.73964510339175	2.79987530313866	2.60181797955062	2.73708631206051	2.78507583565691	2.79881937338947	3.21092305883281	3.20267952504525	3.56188326236727	3.3102962112421	3.48879076182477	3.09150230571314	2.87477240438674	3.5075921322787	3.02958144120757	3.58920649228031	2.72353815777442	3.24799674516193	3.45112071931457	3.31836860334944	2.94234320203355	3.39162737354452	3.40389328272763	3.16777054752729	3.05020251053354	3.11618418321846	2.7012380302034	3.34455293794484	2.94649436719456	2.89816941075236	3.18443515860384	3.53522839054365	3.55791010621064	3.29437992373957	3.04726476435606	3.53846853126851	3.59754114666956	3.3889397908312	3.00385722649527	3.20946103169156	3.14863257759869	3.68842367046404	3.60331434942561	3.5824031049565	3.26157642422202	3.37550369754022	3.77127347779643
NOS1	4.33492640544869	4.31079165330354	4.25337436623523	4.20776922526328	4.3011351606172	4.19189916999841	4.4151017741569	4.39825900969629	3.87869427299531	5.2025108221944	5.05114871517848	4.66081455932789	4.89602977211392	4.61729036912844	4.72343311001787	6.11390524725052	5.56685086223621	5.60869889254572	5.49912716674091	6.85247483033914	5.33533892538492	5.05367345712635	6.27934553016739	5.98068613166848	5.55846977139441	6.47719105495891	5.28779341172014	6.84011848592987	6.54814995997383	7.20435495818827	6.06773610382055	6.86619034382231	4.53871815008142	3.62277502928381	4.84499330691598	2.14348997440345	8.69942333479066	3.67565939065029	3.63402397602207	3.28377369141047	3.6233389654447	3.43561329467674	3.24103678290663	2.85444677457112	4.27999634312728	3.22804354377059	4.49111754015658	5.27509005722426	3.33104372737484
NOS2	6.60320254273972	6.9046236850904	6.59767724976764	6.53407616667957	6.25656761284018	6.25765717668068	6.68426373206714	7.04579616359986	5.6251724720122	4.23968086904893	3.56916778206147	3.8146324868532	4.06080637119313	4.65796241413832	5.87878939030138	4.16986010147116	4.82460220371638	4.22062513323257	3.45389117750609	4.16003293988074	5.83777883483207	3.90078280277537	4.05597803404528	4.17733740080964	4.92912042736978	4.50978440644376	4.11644681157695	4.4825865774047	4.34762990275184	4.267510097012	4.50153840256344	4.28337646925768	5.17373029726604	4.44775966058581	2.82392967633563	2.12739509976314	4.00772026771179	3.62744950252507	4.16348811530873	4.5111702164629	3.87989848148075	4.10485046908419	3.82941760117981	4.25421577899901	4.1904688774305	4.16182185537229	4.23812818004843	4.2597018341361	2.91676101397039
NTF3	3.27057000520569	3.16542005390164	3.2716220382313	3.14414776211918	3.30645801751625	3.42941996252491	3.33328530082241	3.44585432052391	8.57273144385743	3.24454330583275	4.38322960429327	5.31326594092475	4.81520797167356	4.84994365093042	3.3396139569443	3.31364142500717	3.31600855980964	3.38956517786226	2.93466859780236	3.43431377803559	3.0097115958186	2.87530545212853	2.5090623814135	3.48134533591002	3.76801742540998	3.0176402629706	3.03047974283653	3.02674675407577	2.64228602256133	3.26725245341079	2.59469843302444	3.00264303935658	4.07774757021758	4.00576470642868	2.67979219578089	3.08401379781099	3.44731885366657	3.33730940816557	3.2687963093891	3.32190982814106	2.79455957276807	3.07085799103804	3.28581707168829	3.22205171657596	3.21969211862878	3.04781522301535	3.37220164553928	3.24410075931361	3.16084570134747
OPRM1	3.0905677086802	2.41869699961372	2.95105271954352	1.80502715510361	3.42464096407012	2.77896005173298	2.8214723858616	1.60143807106784	1.7048774253504	1.73758751076354	1.94541713194483	2.70519541246445	2.62238110246318	1.9777954135365	2.53400638787504	4.21012932442179	4.07679098594452	4.13448090112312	4.10596680051286	3.85533433233303	4.0695589230717	4.89545778644286	4.14773127807785	4.0274492170181	4.71000356356378	3.84278900179281	1.96186850107393	2.14082785733249	2.85925225320369	2.22602604881505	4.81861128266691	2.16677773215367	2.11064836798509	5.09610819970985	6.77895393004916	2.52029640604182	2.33529690045599	5.84103067413919	4.57598425033408	1.85785224560476	5.62900430687515	4.23575269961624	6.07463469920553	5.71706698189925	4.60977493036959	6.39483631110218	5.00813849627356	3.85711112896627	4.78521562017379
P2RX2	5.06460159715396	5.02743052255043	5.1708643773584	5.04473422918859	5.11343402318194	5.21821981705338	5.16156928131314	4.60482049530671	8.28847752895801	6.2304885290646	5.03050799621218	5.11964503059786	5.15104118462146	5.33556532990843	5.13242175270745	6.28122907879294	5.84058051420763	6.41824609929339	4.68488577382005	6.48694713173139	5.72922868956215	5.03360443374496	5.30984138081947	4.76333441543928	4.51228588867925	4.55603002603375	5.1649040926623	4.85256239251879	4.91906545440461	5.21622182307823	5.04454537979769	4.86938163024895	5.09028766540618	4.46627735007325	4.6749401646936	5.47326715088037	5.19311728433801	4.85952035687162	5.43541917088653	5.12048905146366	4.93773941915658	5.23225365664392	4.88003807443046	4.89387222796291	5.20322385405658	4.94870180155912	5.69869668190398	5.79018126461936	4.65796543101241
P2RX3	4.63647924589182	4.65309084323075	4.55069774101074	4.65153037371437	4.50343046046662	4.50630664593667	4.71604527456	4.00093381558335	5.04976111983718	5.18957594435089	5.32444098581876	5.48507912055896	5.5319521434129	5.25580553073134	4.64757955511703	5.00632080705313	5.177119639695	5.28361391977202	5.13447469387591	4.91487867030006	5.19630475496716	5.24920004538097	6.03817748713707	4.1264499874509	5.06655635993782	4.85646486520234	5.21943470066791	5.19224920784886	4.8804301967427	5.36246127040826	4.96333781891503	5.05707736067263	5.11626716578708	5.42054308324316	4.497109973501	5.50368411725323	5.88025097732571	5.87634122267956	5.80106307402021	5.56489166576561	5.91511959307325	5.78328755781138	5.66479945686525	5.36503687121517	5.6846496500168	5.75693821806934	5.55257603586916	5.6762164930532	5.50325912237804
PDYN	2.37471539333966	2.31868207537735	3.58704238682262	2.66719952417697	3.38753211358591	3.64797259164965	2.95163528132017	2.30556990500849	9.07729110754396	3.07235601993515	5.7995120721201	4.05617933592079	4.05580363432412	4.8137438524536	5.62899867030141	7.1473132406673	3.1954153495718	6.51278288371517	4.00224354335034	7.93396491510387	5.41103724900733	2.75886611195827	6.15663991100374	6.69447106954444	1.87540656873266	8.35960474952803	1.67861246673882	7.1618444592836	7.11293631704095	7.54914395594504	8.78915742584348	6.26316080263679	2.06079920906818	1.57477589983795	1.56055347754031	1.79952522417545	3.70125964639664	1.61525400934524	1.78823519674396	1.54078854351122	1.38217187412405	1.49618531533318	1.67213926585174	1.48236178422415	1.65174668544211	1.62469602733879	1.5480295754979	1.84400770523063	4.9455664236899
PNOC	7.14817532953963	6.93266790988252	7.05866597640287	6.873288271102	7.17530114081878	7.12795964755656	7.17963660048961	6.76166771795853	5.57689176060814	5.57891781287777	5.1196301509372	5.53815866125312	6.47378188031581	6.27055623345187	6.91353085999399	5.70030130231854	5.83695969546223	6.08483431868944	7.60043487024071	6.51428981855986	6.13365807287468	7.41009733768286	6.25656904040065	7.06402685072342	6.12999115136396	5.75409398347467	6.11516541462509	5.65991801325951	5.57509990815475	5.51024176024514	5.84694823512934	5.60549620577126	6.52452758971333	5.43410375426207	5.06134429696829	5.3453251075019	5.52130251075039	4.8240007255075	5.6192623935431	5.50410776797387	6.65793115248055	5.79065708048596	6.93217267146564	6.41094788392196	7.65749743482549	4.96935180380386	8.49987303746206	7.86693597565509	7.0678141692368
PRKCE	10.369500674314	10.4208795644557	10.3544147709968	10.4836724270996	10.3859673093535	10.2896592969061	10.4687714702441	10.7281120428241	11.4058388776344	10.6872486165463	11.6747615604437	12.1048682940228	12.0441634606697	10.3805740601676	10.3292372722255	10.0604644392694	10.6314993915969	10.5193595295941	9.70996693601032	10.035527119946	10.5121893019641	9.46367958896922	9.04390845248907	9.5932416717292	8.73030967094205	9.5699324251014	7.87845987500175	9.33925918053576	9.04278896333564	9.44940249055032	8.94007967566	9.184935107306	10.8105388944117	7.7804827631365	8.06083189256817	7.02003482843755	8.24268293066031	9.23872362243319	9.38550998209128	8.12800735248861	9.81242869969961	9.33844871547649	9.78041987165975	9.46656557705602	9.20183350594086	9.47251446647005	8.56761847933253	8.90611208943347	8.37220646303691
PRKCG	5.25200372544869	4.7449031059014	5.40844307247055	4.14986213484683	5.62138066070878	5.27008726952271	5.01258871470032	4.87632593923562	7.01719492873822	7.18206766572782	6.89235880630251	7.27798543300463	6.85645545596982	6.37720081185537	5.89300644306265	5.51857472856325	6.11644398954762	6.0018196423166	5.62770531893344	5.4863613455336	6.0168974702162	4.33644354646976	4.59982660691018	4.663206475148	3.62065910313394	5.40397691056834	2.36975278734479	4.99988586987186	5.45013173035406	5.33964415570181	5.93157819934933	4.53758167174227	5.0248104476797	3.19275153115187	1.68296483729357	1.88600578409128	3.18023738874199	4.85925518063116	3.27269555297827	2.66916610479337	5.27878809620054	4.49256419050751	5.20789398181215	4.72944221883168	4.77243980955735	4.38292189841921	2.99081040444348	3.38275492312204	3.69973988658636
PRKCZ	13.3234776380872	13.3401021449721	13.336572500448	13.31585086932	13.3874243197617	13.3051674009797	13.3121975967333	13.4164825515529	13.5796408844126	13.1487409640808	13.2821498477632	13.3080890790592	13.3299967634279	13.1282760026226	13.2996908930512	12.5370231215365	13.0517986763295	12.8258735979429	12.8086114416385	12.7319254521431	13.3825799450135	12.6405866504704	13.1378390821143	13.0997080276046	12.6375842197088	12.9695057490971	12.701268907555	13.2973975287154	13.2549213204577	13.2984599333721	13.0409057621273	13.4133729620332	13.8202317407518	12.0914241708083	11.6919879242349	10.8415633266045	13.0859052023743	12.8724481407976	13.3116676993707	13.1867993663989	13.1573197464082	13.2880911253001	13.0041218335503	13.0099938235664	13.2065822256516	12.8214057258471	13.0484183358295	13.2082238696994	11.9157754495405
PROK2	1.83519050978207	1.63534828473964	1.78541219311978	1.64297450431433	1.82155112698856	1.80299861124578	1.85744433503957	2.60799793649596	3.81739970820563	3.53566353773474	2.72032507735211	2.04795187571101	1.96103643202523	1.73625461902308	2.18239497355608	3.84673251805316	2.37338458364723	3.51082574968292	5.43185634939083	4.04268424947649	2.73192286449508	3.80866543809355	4.86969426588469	6.11609504314874	2.67802872119059	6.67021349064682	1.53807734617203	2.10590446307266	2.04765908194602	2.13993437190088	4.22279820361813	1.84545374245589	1.98432605840577	1.90384474624632	5.09325349824396	6.34164539625281	3.33761794789965	6.78371786497643	3.10585891077055	6.89768532963494	6.14868626104245	6.1444123584891	5.42481828264303	4.94969041982196	4.43015772036269	5.84804833405807	2.31229863915908	2.14838392588026	2.30739019481189
PROKR1	3.98393947273697	3.93556043665989	3.93953708200086	3.89206483987051	3.71399563851985	3.91865162818542	4.13144152301333	3.34328059691689	4.46520990155639	4.36103625012922	4.50294645992193	4.76284954928333	4.51063128604135	4.16486446274784	4.06845589713295	4.31182944501	3.9631507590066	4.59313279544773	4.38022427820101	4.19618239819322	3.78358563401404	4.01710620069856	4.59160071535186	3.89195025844076	4.53220911007361	4.21150136730071	4.40458900847431	4.15189901049326	3.86821164467242	4.36148764989188	4.1120258455364	3.96006672899979	4.22956893936975	3.84695844893073	3.86114763633432	4.2392930118594	4.91654299987175	4.29842532469715	4.71032389185583	4.7518995473677	4.32225402512934	4.51928325804275	4.30905096415746	4.50598905785013	4.25419450983111	4.61112444038739	4.59650714064136	4.51939753446279	4.65746706693125
PTGER1	4.28234483439186	4.3143407901054	4.2700647969316	4.24973669513712	4.17993664898367	4.25740937586848	4.39397985966173	3.61522140092563	4.80018639454875	4.03614413478131	4.09041267443157	3.92290241366449	4.3428381656113	4.0058757705214	4.19638952064201	3.78655752460524	3.9350657645421	4.34211624366322	3.88808236607822	3.9137057698056	3.96795349526403	4.14083339564315	4.10682792160986	4.3370415266768	3.79662046208401	3.59007616440168	4.46702137762097	4.18237112427477	4.36523995702536	4.18063276297552	4.35925155851693	4.19781426741201	4.11927964671287	3.91772647410453	4.08810166963691	4.36492241676468	4.38058544448737	4.25999114097946	4.38332449736465	4.13132442829313	4.05970531495541	4.39920283955113	4.18099847343369	4.49024917942855	4.33147903367433	4.31806356076792	4.75556381121274	4.29171121891961	3.94349115800278
PTGS1	3.21280736706201	4.11778236649994	3.3630251295226	4.28359574112147	3.0117273783428	3.1938506548365	2.74705572157368	2.05791553683095	1.84007674956899	2.28264323752796	3.81620693198202	5.9988118221291	5.28096231137438	2.36831881376034	2.98843926328464	2.38529881520927	2.6090854257236	2.43993502490922	2.44100396012477	2.63263323351375	2.80055058519287	2.59165759106472	3.24245926714241	2.50842054173236	3.81947054231785	2.11228793313683	3.35841616221914	2.41124406920468	2.66950076215733	2.10187407525957	2.07045474498622	2.54789920754707	2.69601033121148	2.65716685241054	2.14155011534621	2.45110250339058	2.77387091327773	2.54967610135035	2.89115273599443	2.39994796748334	2.38547226443455	2.42417925239129	2.56080729834765	2.15472861316562	2.28262723350741	2.17186924631671	2.85719660562128	3.07080275801784	2.22232529097685
PTGS2	4.84347808681897	4.86845958388521	4.83227169052049	5.20130006453878	5.15880452436041	5.04069651539017	4.95725662137384	5.77369260341048	1.32563132390058	2.48268966526377	2.09697924314129	1.58338814611515	1.47429465131735	3.66697866773068	4.51978783531641	2.08824508032844	2.037125524572	3.60102537354625	2.40954461223938	3.01696273704419	3.47623797563856	2.1955181934466	3.0876156017941	2.10272880812272	2.15385474899856	3.95196098052062	2.26599239780748	2.74245315307784	2.58121859451054	2.20132789508148	1.80883958847352	2.32499008015065	6.65206875218408	1.95782895004548	3.74517945303038	2.89444928844751	2.08004027076902	2.13329359591769	2.50076950009063	1.8268202131848	1.92262629690715	1.69293627480852	1.83080271887746	3.32502544240668	1.77165010745876	2.78602613063592	2.0950458892903	1.91398443311811	2.22779313239907
RAF1	7.82113881302296	7.85524451981168	7.8168814145919	7.84495303015366	7.85999133487209	7.78835504147501	7.65283885536773	8.12071786473668	8.09567126704105	7.16737676626268	7.20103876368021	7.38120387036585	7.52092928819956	7.31324687341975	7.66169202463373	7.13754992453177	7.33755976424478	7.23804284707076	7.35790273183256	7.27346692591763	7.60153740862974	7.49472542525666	7.90633653516037	7.80913739649873	7.14102535971453	7.43642280784086	7.91681050256932	7.62985373096434	7.69513373859294	7.18786188428927	7.46075847907516	7.63017347915057	7.58146146726622	7.11968256292196	7.21395851923474	7.12869113004085	7.7431879610065	7.47760502273841	7.92663667656439	7.95103686092868	7.82026406474693	7.94377688288176	7.50144888205327	7.60824634743056	7.61856241989388	7.43348220308201	8.10198457515856	8.07955216502675	6.96422911850886
SLC12A5	10.2233594492455	10.3867957058411	10.2411652947213	10.462045762478	10.1832425265485	10.2011478725018	10.3090593457098	10.5449601419958	10.3292354391265	10.1911146483686	10.3392517010097	10.4846601693669	10.2388831192119	10.2484227750668	10.0991251403325	9.57478363672175	9.85394135374903	9.74078331118215	9.55463469511518	9.7122655016249	10.2522390042212	9.72385610208615	9.45722745442117	10.053098566418	9.54301841278044	9.81809455566651	9.18002489043968	10.2171453599573	10.0774004125547	10.20112680412	9.91693722735242	10.019737835754	10.0404846928584	8.30830841986737	7.32132483104928	7.22058903701406	10.2388245020274	10.3404202871374	10.0983952425617	9.70156217523497	10.378866764645	10.4081490046161	10.5118021860078	10.2385879946346	10.546023147438	10.0490312058814	9.05221825729984	10.315386596079	9.85060809924157
SPARC	10.0582976195218	9.89239367253436	10.0377764438228	9.81107344658849	10.3111282233112	10.1467254702335	9.88427052209198	11.085310290504	9.21631637994718	9.88609489085743	9.12827960865403	9.75435920044043	11.0292035174192	9.54947427479174	10.5369572822891	11.4640284630434	11.2010445229448	11.7489691411888	11.6725886019798	12.266584706753	10.5608654013383	11.7975063738386	12.1633262322662	12.7363936167047	12.057520649515	10.4454436998999	14.192018677826	11.2490232639992	11.5043529785298	10.8017946647169	11.140400201866	11.2379743664791	10.0686176392337	12.3513264663732	12.0032817641083	14.0817283830717	12.7004341182641	11.2544130466764	12.8508919537519	11.2456672069297	11.5047683822948	11.8169675748256	11.6935969027526	11.9338018689332	11.5873653988234	11.5645500645313	12.9605689886385	13.2884433930255	12.9520645023305
SYN2	9.11595253913881	9.00301271768556	9.38467392674969	8.80384534024006	9.40075928971252	9.37706407518286	9.22100337849736	9.01806118769149	10.2003177492929	8.78849766740781	9.9868382136732	10.9967219575353	10.929730562358	9.28450288550103	9.62605840861269	10.3732001407383	10.7079528944121	10.6032178771185	9.85536062654194	10.1199880085924	10.9097553361486	8.12438567127159	9.36109641585162	9.20941511114704	8.49155733291582	9.37234026011241	6.34621042650077	8.13212392993328	8.24613336651784	8.91482882677331	9.33692081218334	8.24405646503464	9.65922545291624	7.06897139560697	6.8677845106428	6.24610766077953	8.07540294957287	8.38735104075054	8.56639551496286	8.96886798592924	8.10171599659074	8.1872453645902	8.70554204698281	8.92039308496552	8.84209415719953	8.89209749911144	7.82649491960306	8.32571661554456	8.14769628143793
TAC1	7.87453912262432	7.6575430818733	7.7778399368769	7.16301896664064	8.05450835234455	7.81354654781442	7.639147809477	7.18947935317269	6.35968062747236	8.62288817901636	7.65371775511748	7.92028702733303	9.77861567944356	8.04865557509655	7.82834834278045	7.39150791681745	6.68201189654597	7.19556562501743	6.28992999048156	7.91708145202118	6.8459008507757	5.61602805572704	9.17026461408869	8.99918102177816	6.79300310253397	10.6558698407939	6.65502968718653	11.5174140160492	11.1821088685819	11.2073907310588	10.3549493375764	11.0360067796407	7.11989912403503	4.24086592280421	8.3970833500234	3.51024024319395	5.26321740026641	3.40104666197516	4.96725774362644	3.66997068448292	2.45336826313579	3.42683621955902	3.47945444990492	3.75563102262215	5.29915135368599	2.63674009833662	4.09112710416148	7.49564539246682	6.83043289816008
THBD	8.07885232647568	8.12248985233901	8.03199390955453	8.10877439832687	7.97839058342213	7.8499940745635	8.4269823386221	7.29817601729471	8.37034604455369	8.78599606034888	8.96959333617323	9.25219552665229	9.12083200745408	8.56881397412438	8.2784964988697	8.43618609978565	8.93081306715817	8.94580020527865	8.48512541635056	8.80404026111349	8.61152118231618	8.41116100489245	8.69399389569461	7.9779372914514	8.16550897571917	8.03306428923862	8.78034650894839	8.58881882179618	8.32822788831753	8.80954967024459	8.24705523841294	8.52792587658665	8.49538160352542	8.14686136927457	8.03504625737925	9.03490748223263	8.71839825253714	8.75965413666538	8.7255392403548	8.9546953208171	8.70721681029699	8.69885768241949	8.71397965226219	8.33497851202371	8.7308264052514	8.72762012232408	8.92193065190208	8.89070483374671	8.62634161081035
TNF	4.38208774074918	5.18880683698725	4.51056504161787	5.62624537562304	3.72851524204122	4.23878833522013	4.99499378758399	6.4250275651255	2.78333002798601	3.91583844088188	3.10189294666637	3.07957550539572	3.14150314137198	4.02018154634293	4.34678047662859	3.96676806712199	4.04115826032183	4.02363922736061	3.52317203064308	3.73841104257676	4.26390964273974	4.40398718340327	4.86218781920824	3.39525442023922	4.83327460677358	3.54106795731991	6.60682684909711	5.98464234861156	5.74039233401182	5.79447650885394	4.79533216774098	5.94234206988704	4.72189370460749	4.95871451178746	4.27044477021223	4.02120149713724	4.73551535865342	4.63833120391869	4.18907709597923	4.24610209519974	4.3839945864645	4.8608512223984	4.26163502441786	3.82718733417007	4.96522735532944	4.47959959740954	5.0577089425157	4.80742650471914	4.86673818891996
TNFRSF11B	4.26528640876698	4.28517895191451	4.28972377078771	4.18624340749994	4.20285340044014	4.21218328504259	4.26414913535623	5.23632589864567	2.07937334955565	4.14845811827883	3.64682670588987	3.44440163887155	4.19843079792869	3.81479516761226	4.00579980832096	4.36842339091911	3.30955749200733	3.54624751967552	3.3373475261872	3.18850571015554	3.53272761736182	4.83149540828745	3.7398573481426	3.80916205794068	5.33070485040459	3.93334592113831	3.94939849482013	3.0712204972546	3.03260624544736	3.08679793587114	2.52374063904954	2.50298670236932	3.45383279319008	5.30145002551766	6.21529927048295	8.35314602744308	3.5134642125154	4.62434208146651	6.13228255277232	3.61322289473879	4.45041778193049	4.31444894490403	4.33984318349482	4.2530759944648	4.16586326900061	4.37619775043931	4.06373990482319	4.15680838703167	2.74855009255308
TRPV1	7.36403706574175	7.40009740386486	7.3932270101252	7.47362148719558	7.40462796437076	7.40377348879687	7.34991076775231	7.95834562108174	8.25350428829147	6.77149902771222	6.93472964305585	7.32344076367405	7.64347519038317	7.22036555515641	7.39916604690965	7.35952282833733	7.88518168127726	7.59247023440713	7.66859930891056	7.68765976824544	7.75968250524158	7.91307907791634	7.77070740587453	8.26322321684067	7.27432019450568	7.703538464986	8.42262881949771	7.5694328445797	7.50411974417088	7.34293610510408	7.31654435529317	7.67589810719406	8.07860870155209	7.67840347802162	7.63754715196305	8.18624873830868	8.15283784228691	7.56692420551912	8.01864748905072	7.55272214870239	7.84135731245223	7.98909710651181	7.59885705920467	7.52599295514413	7.49599561191747	7.49073987950493	8.64253055532634	8.6838516342678	7.11479329945821
VIP	7.84463204559987	7.89419619089889	7.94535702282011	7.8078914809675	7.74478768595704	7.88165843865717	8.12656293431946	8.51214766280167	6.16245634758731	8.24110889686353	7.33021515103424	6.53438027047096	7.19684731490791	8.19381437580827	7.91301058023869	7.88119045627471	7.83656095146153	7.92140652708883	6.07697300812476	7.65238102235161	7.82788847460097	5.72165648861259	5.98309683540876	6.699596251041	4.93636784993061	7.87640962073691	3.26126402051719	5.68325816753994	4.70266189611976	6.48927997269533	4.29126155964607	4.90156284863081	7.48588696603612	3.10313424016048	3.84885609001247	3.70405667415765	3.55295318525799	3.15520327714065	3.06103880118837	3.98018381882153	2.80668680168215	3.09610807280361	2.81888696575965	3.09034934545898	3.30724744754444	2.53648034904546	3.78476211168248	3.33278631422425	7.49581800276952
[truncated: 55 more columns]
