# Supplementary material for: A comparison of anatomic and cellular transcriptome structures across 40 human brain diseases
Source: PLoS Biol. 2023 Apr 20;21(4):e3002058. doi: 10.1371/journal.pbio.3002058 (PMC10118126; doi:10.1371/journal.pbio.3002058)
Supplement: S1 Data — (ZIP) [file pbio.3002058.s009.zip › Input/HBA_disease_region_matrices/ataxia.csv]

	FL	PL	TL	OL	SIG	LIG	CgGp	CgGr	DG	CA1	CA2	CA3	CA4	S	PHG	ATZ	BLA	BMA	CeA	COMA	LA	SptN	SI	BST	DB	OlfT	GP	BCd	HCd	TCd	Acb	Pu	Cl	Hl	Hm	Pa	Sb	DTA	ILc	LGd	DTLd	DTLv	DTM	DTP	MG	ILr	R	ZI	AHA
ABCB7	7.40769208620704	7.52662935396356	7.37707261321405	7.65122151407515	7.35869321303933	7.40683681932065	7.45136305816941	8.05703919334547	7.85482650829246	7.47826733291494	7.43539759313705	7.51383473285206	7.79711756457922	7.76797098156028	7.45023178000797	7.66468041907366	7.64130542946612	7.54700879152984	7.74547259434127	7.36901180788992	7.81856348177311	8.46589643895441	8.14601474404304	8.27058085690297	8.09186848252586	8.06012255397178	8.32989908111207	8.04909472990134	8.02175496278766	8.06609906627299	8.0173581634754	8.16797102606522	8.01277716651821	8.3190062016822	8.4739808101309	8.45215136864883	8.52950053750094	7.84518240706116	8.06353657091369	7.94641785482526	7.86934683007895	7.97712826672195	7.80636930670241	7.80392599174194	7.94143973163743	7.60888886187683	8.37103701046563	8.39488243749969	7.70034159789734
ARCN1	7.96633895459887	8.05621924446613	8.00357778999135	8.19772850516674	7.96518594621156	7.99297540398751	8.13593246823518	8.05723397930028	8.79385071748606	8.58305836663983	8.85631670679678	8.87665681387423	8.8175630640298	8.54063124266542	8.06325222006515	8.50866731317404	8.50848886969147	8.40076812348078	8.52912116721286	8.41281749079325	8.43386897454913	8.55916147844768	8.57321652695009	8.44682862851896	8.50708299602412	8.29205842423175	8.6341668375208	8.18471121496846	8.15455288177415	8.45779587171384	8.22069575658156	8.46114304518392	8.65239923323523	8.59402456736628	8.538488996465	8.16665383788464	8.7736148443129	8.5471797293474	8.79245658784858	8.82357847280892	8.55513965655171	8.65693456202853	8.54503738300213	8.62979056358388	8.85562285570709	8.27478571758481	8.83012336369009	8.90330843695741	8.18694020867361
ATP7A	4.40508691455267	4.34306122227254	4.29940593504302	4.3131501865154	4.37371673675642	4.15165578199304	4.33435909405613	5.20490352604036	3.95637381002083	3.62151922856102	4.40808453003576	4.67737389712316	4.66914588137934	4.20227201203188	4.15938696458861	3.92767500738047	3.90805754359117	4.34608805491006	4.71498217001423	4.20164108298763	4.52753729184569	4.89112124025708	5.7093606265401	5.60392022379743	4.90126188910103	4.98651822774802	5.4511811650801	5.02250230993031	4.99511267550451	4.78928202161939	5.07853465449463	4.95634176178596	4.6513728750964	4.53296598309385	5.15902860446113	4.40845953620023	5.80435104391104	4.64715456232254	5.10802162621552	4.25415661486669	5.0453350692637	5.01330939980772	4.89617248242874	4.9659669989202	5.0195831581842	4.60379579766328	5.83517068607765	5.79275852667849	5.28568286512033
CACNA1A	4.12913100443303	4.2302451219044	4.12712656493516	4.37135137634076	4.12469678179977	4.05019935589966	4.12657462043969	3.99055478641319	4.19643407519751	3.64198632539899	4.03070712719236	4.20341695272586	4.1769355430128	3.89106711152585	3.97698279831172	3.67235921731813	3.71015011874435	3.69271380074259	3.61104420963365	3.68541625220461	4.12351433375087	3.87876143410553	3.99260879670759	3.55708530139377	3.3936894523388	3.37028873734105	3.43969963781959	3.80138561096935	4.0582416740749	3.92344473020858	3.73671133589483	3.88836694206391	3.41993067806082	3.65931783073087	3.26543717090378	3.71613745248497	3.66286743993228	3.96634810234763	4.26050578433593	4.31434685197008	4.33802865242451	4.2852339641125	3.88234881045961	4.10244902812933	3.82868598228788	4.06276902011263	4.22882335461646	3.89862661480276	4.05153059009753
CACNA1G	8.60158023198437	8.63038089648899	8.70158508625625	8.8562916869907	8.85163908827108	8.7255771878741	8.55811435898055	9.00190908133597	4.91988162152424	6.41544762875582	4.91591132312938	5.30465902678012	6.09507095816639	8.11322200325987	7.95818135082749	7.04366534881883	8.06158119523354	7.57179274277501	6.98818833474178	7.59793726399934	6.99824737732763	8.98444483270389	7.34675648000955	7.69110056040852	7.81171261901298	7.18096650706916	7.34962359545612	6.20127685880364	5.93875967295219	6.20421241555729	5.73269461549815	6.28281535419826	9.54855727654541	6.63740153756468	5.92879472349582	6.8967868030313	9.40226715419033	10.9589458078177	10.1111135310049	10.2049902051903	11.2189915843374	11.2156863550858	10.8962614150746	10.6440571775099	10.7767058910797	10.7507087076101	7.38236549075063	8.49978746518548	7.70744983331639
CACNA2D2	5.83019673983614	6.01948287342644	5.70464828164187	6.06519200224835	5.54833640880797	5.6383514357684	5.94016690704508	6.43085450039162	2.67345523359485	4.38871618715149	3.84981213691085	4.12202935183552	4.526662288206	5.87253715693654	5.42816260003647	4.60766715608818	4.88070967706642	5.10798310575379	7.17840718247914	5.45852850923826	4.71474046739851	7.6115752815087	7.30092453572548	7.68606978631217	8.39064908974982	6.50337375801216	6.96391867654835	6.92738973809371	6.65512556483673	6.64807291663153	6.87539757956733	6.65572468346773	4.88072419077333	6.59755059418453	7.27329073257472	4.73780280720633	7.76461382814986	5.76609351167841	6.0573539159717	5.12397561196603	5.65856571501624	5.25941086650119	6.2488791756497	5.79355907109861	5.60687642532406	5.79821165744028	6.72289146682478	6.91596036263515	7.14531788400137
CACNB4	10.9277082068479	11.1361547746151	10.8995906690558	11.373807843052	10.8457219273781	10.927884289905	11.0137612058575	10.8942845900252	10.6575172495483	9.4031839200777	9.70028271562907	9.32935308517938	9.68145854904885	10.670547834763	10.7359959913078	9.99481741442498	10.195375113656	9.99928877633404	10.2314659099294	10.1428159362803	10.2301266892352	10.8055736275067	10.6621077759122	10.9010363440931	10.1917771683248	10.6263710300405	9.13260265185661	11.5871560080005	11.4689582600732	11.4496629857558	11.1578291435697	11.5643891720934	11.4506573267929	9.3077790740313	9.32571826292786	9.98086668242797	10.1377134411931	11.1337358984585	10.6516212252557	11.292034245544	11.4893732876836	11.3929035537717	11.1796349570076	11.0177376217506	11.6265499733756	10.8327217825131	9.80627248261916	9.8374874902032	9.53518111443465
CCDC88C	2.94956900037035	2.97392379873993	3.15724896830298	3.09586380758468	3.03018220542958	2.94131753175272	2.67469873795478	4.23961370595473	2.70766025671453	3.50579215521469	2.41918538945359	2.33381102192371	2.8029335885121	2.428944797134	3.10311021099166	3.84628448617115	3.22471215736444	3.75402598349155	4.50049440813567	3.99716443545076	3.37218162707301	3.22676937601641	4.70546009755084	5.33497328487756	2.40305201012635	5.19141595829246	3.767534056837	6.81579619128302	6.81251284300337	6.51212793547306	6.36219761387822	6.76051650983022	2.59504099719857	3.02864276654476	3.46583803598596	4.12294362445256	2.98623847752236	2.5810473246692	4.35373431827053	3.21305606332852	2.76620112505288	3.01104990386406	2.77072865696283	2.62761123320225	2.58078076813947	2.755667941266	3.40421802580093	3.33980586765274	2.54797774944955
CP	2.48973721287028	2.379468163618	2.39501005703738	2.371207580371	2.35180570435728	2.62941753750771	2.64383975544011	1.65768517110173	1.92923774673457	2.19668960106083	2.54804209011632	2.92653652120858	2.49116874965609	2.07395201101498	2.70268459913238	2.37717427769826	2.12366062216044	2.6194082566736	2.86649684605703	3.20689972708118	2.41310811161944	2.96812911426973	2.49889723958884	3.10817630740867	3.37842445673522	3.05030274821647	4.28049362452946	4.12029585011521	3.41582605363135	2.70661719134741	2.47786751291152	3.31387737407293	2.17882695995013	4.26903894248477	5.84030426381721	8.7437720039955	3.42053216604316	2.48054765725361	2.60300970690028	2.89680146959757	2.50428546648146	2.3774510988879	2.38312502458947	3.00192403306178	2.30427929332437	2.04308084182357	3.59019067091794	3.62396814544397	4.1311594878234
EGR3	7.44461183577293	7.47623298616759	7.63135858025885	7.33959597344277	7.66184597154593	7.4957811224401	7.33977804630464	7.74247812515133	8.6682061320649	7.80293302943091	7.19356837211848	7.96603085069066	7.7065903399482	7.07428187775206	7.31720088077347	6.99088164171252	7.70945803367499	7.69099936571381	6.91357250277895	6.87712297085419	7.96010189162221	6.40866945260141	5.24778667892528	6.78344661489016	2.27311368376223	7.49963662063631	2.69107576241676	7.78961804223758	7.89537199244365	7.70668633782769	7.44373911204976	7.80153802107225	8.08756160786205	1.99959194161594	2.02690146302787	2.53043582799064	2.67051935905887	2.57689694725117	2.48286235603225	2.07465482288742	2.56620991370607	1.9754017192584	1.86312571159368	1.65669375147668	2.27448383205136	2.02779929378241	2.14766198861378	2.37071145104071	2.24342847428604
FAT2	2.66450741616179	2.87615218665205	2.93226025672306	2.95176590584099	2.67668971056793	2.96509554936676	3.08752621655183	3.15889884126137	3.45750376423637	3.53235069172676	3.84859407689465	3.42483106676148	3.57124914253415	3.16390232871928	3.57545253071204	3.1378247979576	3.44647876451276	3.42496784195919	3.00724677577262	3.42204889567733	2.99963009263491	3.0086998718296	2.59432620161047	3.09431408322602	2.39646849768063	3.27311357584095	3.12521659136086	3.24732299281273	3.51980122621563	3.03941080564045	4.41003393745711	3.53614827373598	3.30347373717718	3.53746185014969	2.66631143980215	2.0200219083825	2.50137849085045	2.96189090746985	2.34454354001393	2.70478997591173	2.20789418556342	2.64011449781227	2.46517385803445	2.54638810935448	2.79055571287012	2.79169280907004	2.62137686127339	2.23592653728468	2.55697313655751
GABRA1	8.83025561704822	8.9288415766672	8.69648822874357	9.04819425014222	8.68631760704339	8.60686750183421	8.82919764984789	8.50761761967692	8.05511532280567	8.4296747590109	7.45056313394454	6.98169243696975	7.73631189919332	8.86037637588769	8.49161173984647	6.50750624339886	6.77376530529545	7.67755812066165	7.64288055689199	7.51906015905411	8.24557017858206	7.15879340292661	7.75151933881033	7.12520553326227	8.44703921532528	6.94610925287177	8.46898131949731	6.22367203016233	6.22724177370756	6.55949942646249	6.83166487785392	6.35469880915195	8.09365854086981	6.15814276073712	4.3944651901469	5.59424923978497	8.31693643206953	8.96148024243343	8.64902410373686	9.10801128766818	8.89564416116265	9.27514067628452	8.4468397979998	8.7407268132272	8.688881741118	8.63611399301596	4.76968037217182	7.47775172918134	7.68820101226121
GABRA4	6.70807507439768	6.81945513022691	6.70579961939739	6.91985590455212	6.72124552690029	6.60777270434276	6.72650132586961	6.98828007854235	6.92919060964074	5.98708089391233	5.60610184704703	5.94227036532669	5.96677824165346	6.4500665374703	6.51524701851315	6.32998708942592	5.99884853009442	6.28696563411238	6.85771435004963	6.48674662036004	6.71595777804913	6.27709880389388	6.02195052692162	6.84539591691958	5.64802103812963	7.06805800120495	2.76343446373462	7.1661650196579	7.26933720518222	7.1310413665065	7.339095277469	7.03607485357245	6.38935933727694	1.99167361340898	1.54275120108169	2.40335206824721	2.3900042025549	6.13638331789859	5.95390699486164	6.76453592531334	6.65441143526061	6.15876741016362	6.19642044534809	6.16834033587517	6.58058914753285	6.04272524013038	2.6388108191363	4.67300749527239	5.521251249369
GRM1	7.1671714640756	6.9685382550028	7.43336691265457	6.61040581529272	7.54060275629523	7.36016863126985	6.99756314286414	6.89008423116499	9.00817486232214	6.24280377978624	7.03351338420232	7.43076510965848	7.52004495464511	6.8990522087906	7.11185000562048	6.27025692716811	5.64070792742034	6.50719557951945	7.19525515579496	6.63439392620514	7.42902349313891	6.17634979563304	7.63680898722427	6.87035678435512	8.43696363649507	7.03676154567328	7.14985719439018	6.42582775314569	6.09952129264125	6.48179952975177	6.02429503972759	6.19826592549363	6.40778059871451	2.53182061894325	2.90176756062897	4.82048246301533	10.2468355244761	8.20395614563714	6.50561552414015	8.60346146047013	9.30524869583788	8.83025959538618	8.55119943712882	8.12194691799995	9.07176625303729	7.02112853473304	6.74921631575449	7.66903720014974	6.86254435056656
HCN1	7.94046350869175	8.08104941257845	7.82864320836935	8.15727067697612	7.76071542933042	7.77212577899398	8.05437077414856	7.94647796327114	7.54885800418174	8.07098744667631	7.86954370752646	7.80611674308646	7.77522567771977	8.41949654158721	7.65160894577205	7.0745397616557	7.48061798291763	7.53977174194871	7.56516277531306	7.06249305588775	7.78162490946006	5.790280209201	6.5299185194178	6.87567037013425	6.92491624174548	6.66659097061287	5.51381777119876	5.13394636835789	4.92525095694036	5.28483515512607	6.66603224019021	5.37980335123889	7.92366043182319	4.69587504229213	3.85106565057202	3.45438757432892	6.31880874357059	5.96151524569295	7.56565632489893	6.37895705793316	5.64887271448047	5.74214497583643	5.46756295836721	5.69922935690368	5.98932404494964	5.85559786904476	4.42100481808774	5.3836931031415	5.838840433574
MME	1.89727654054594	1.90786205738051	1.81279679457811	2.03532898462237	1.6118542477299	1.64450710238876	1.91379518313111	1.25366192040676	1.43458478368248	1.5267600028696	1.3003214482974	1.38381386297208	1.51936866871741	1.53712925133191	1.4319874028107	1.92165346356307	1.92144103458747	1.50126397120273	1.94918525613695	1.63444193637877	2.59872389743437	1.91964780848357	3.99013626112503	4.31815150962398	1.65312157941631	5.90514351089317	2.07532299284192	8.05464611392116	7.64597504840641	7.78328844200438	5.74433830560875	7.74651094349249	2.06518297750549	2.76819619920493	6.65166889867001	1.44537969192891	1.93588841797279	6.14729224981267	3.79163567390125	6.6677780162137	6.07377530768379	6.46812157732766	5.13908440837094	6.25653602542006	5.92677750950673	5.35250755053514	2.53479640965579	2.48434827743795	1.37987390641256
NPC1	6.71365196250563	6.75584863539394	6.68370223060869	6.74850074499516	6.6658364365313	6.52727177820416	6.54356242738766	7.77198397351495	5.13317304684039	5.54887465729446	5.48184703730116	5.59889514324172	6.01276588947112	6.04125112042791	6.73252191304906	6.24936860588441	6.41946337970941	6.13821557885042	5.96629608256202	5.84767990104539	6.55678426318504	6.60480682736661	6.80435860222855	5.98117973984324	6.75075012842182	6.00276993731413	8.67739167753872	6.83271411142541	7.25241058860023	6.01437768259539	6.06121371704561	7.25428571644657	7.21699296971156	6.79263295946375	6.20351148661221	6.14550235249525	8.26451240559018	6.95866882300781	7.65011696230699	6.9521660587597	7.59092892167075	8.03545005647266	6.84897349271882	6.81305378880519	6.99824454578454	7.04370870250386	9.12430004335483	8.35328422979237	6.15906526336452
PLD3	10.0651741942806	9.97271816936003	10.1364827001709	9.82268701805553	10.2269383950654	10.2089759121664	9.93126512986821	9.51788679566558	10.4413123577455	9.87626034689901	10.0771290240757	10.107854619038	9.67734256263401	9.89181517395215	10.0011859032113	9.38341296455833	9.34494871317738	9.31934809730206	9.94247838313532	9.52670982715311	10.0609848236068	8.93284219465886	9.4362352090941	10.0216308793447	9.68074263580715	9.65474950806119	8.87551489220235	9.30708636394746	9.35665502977689	9.12080743123388	9.64396795875001	9.21752216523774	9.81937590261361	8.39832784723579	8.59227349156791	8.06617099447928	9.66840288954523	9.35229297785447	9.99288388060713	9.61974848288909	9.80705533801378	9.82724176070659	9.79863501899194	9.91450029306988	9.87070633923598	9.84408466791196	9.40372962386996	9.70948143614668	9.91046470555926
PUM1	10.6102701339308	10.6715740825167	10.7064847667497	10.7214534629265	10.7480846450872	10.727399351723	10.7449041838703	11.2201927585854	11.5882366965851	10.709048776368	10.8467310483515	11.281903591757	11.4510866379576	10.6696428561881	10.7890286817716	10.8918419594594	11.0695494139682	10.9601725219452	10.9604103275311	10.9135916027785	10.9561225952041	11.057868537324	10.8954274894094	11.3233728139575	10.4929332464798	10.6507857714215	10.7594835687589	10.5999793497521	10.6452899820466	10.4313346687244	10.8218398489188	10.7019356149334	11.2105065120727	10.6111495559187	10.8894401172022	10.7488935228298	10.9450068318156	10.6217029429847	11.1578907714697	10.7289202106176	10.6218819029064	10.6483720650988	10.7863661558063	10.8336495347178	10.6617134556359	10.7815031048601	10.7423421439244	11.0190314670521	10.8583022780289
SCN8A	8.36659958669255	8.55044738466105	8.34995031578081	8.66541440543351	8.23191073250564	8.23489394809869	8.50908133044355	8.56920089758097	9.34781382149733	9.24076455862468	9.37077298369191	9.26836177205721	9.10355602352363	8.82605524316921	8.307753605176	8.03980604131929	8.45630648938698	8.36157220340312	7.59635717476089	8.04150728215241	8.45861313725773	7.6566273612726	7.96666427695745	7.42563666306108	7.52092748607699	7.71311244043286	7.51961592730698	8.07510813949719	7.98445477868117	8.37084616196013	7.81830136803539	8.33835015798916	8.60046959368841	7.35542486258679	6.77092721446049	4.80297233116253	8.25878799412016	8.12993216594414	8.12907069441607	9.10099764225111	8.35063263146422	8.48149734941281	8.00632460357904	7.95473137050053	8.77322355893807	7.63674315016059	7.5152775390903	7.38230304729918	6.77278057060056
SLC2A1	8.84023032756522	8.88253228770294	8.75261626744142	8.94253679615925	8.80638373181606	8.80026100136667	8.87774905678265	9.95853523530166	7.56281199386368	8.65051053649363	8.09828647092575	8.28741192248206	8.68692756364524	8.54582524367868	8.69657640601667	8.02126134217181	8.75210210737029	8.51433256581191	8.33419375813949	8.33511732960444	8.61859493504264	8.7387204022114	8.62072325499896	8.86521547222686	8.4334247765782	8.39249941654516	10.178259895657	9.44787330783934	9.38482567593566	9.03540062809343	8.6171876280691	9.51432320832974	8.70067021592162	9.38279930644854	8.69569626706905	8.91286204559357	9.99142753714774	9.40011982205286	9.57462545241674	9.71774666391064	9.36307817610855	9.68606906524898	9.086604664455	8.70996840150924	9.16927739758826	9.00397240790776	9.69900316280575	9.72823272746661	8.57049256646147
TRPC3	7.03200355594836	7.48580106517035	6.89063668052932	8.2853544852779	6.71529783441457	6.99833433758163	7.27724324742725	7.66290676756322	4.76964084735478	5.83504939306053	5.20218492580384	5.32614295742992	5.52074628681243	7.11370125998688	6.63370287735399	5.9067559441093	6.52730282539102	6.46697409741239	6.08161145274221	5.74516854925993	6.51144527606303	7.56292966491057	9.08362488168843	6.69711367236028	8.88745236104782	7.18624437536679	7.71812732313634	8.53147586423349	8.38829438098565	8.09135675942413	7.3373466055655	8.96474981793901	6.67677296751109	7.49724970687806	6.82485789168449	6.42507470333354	9.91867896886167	9.10018493517256	7.51287468286797	9.28944686397472	9.58218333875661	8.96936474214703	8.9745781640016	8.69837832176501	9.34924816839037	8.08951482055564	6.98699884064518	7.48048645925858	7.62140839126576
[truncated: 55 more columns]
