# Supplementary material for: A comparison of anatomic and cellular transcriptome structures across 40 human brain diseases
Source: PLoS Biol. 2023 Apr 20;21(4):e3002058. doi: 10.1371/journal.pbio.3002058 (PMC10118126; doi:10.1371/journal.pbio.3002058)
Supplement: S1 Data — (ZIP) [file pbio.3002058.s009.zip › Input/HBA_disease_region_matrices/learning_disorders.csv]

	FL	PL	TL	OL	SIG	LIG	CgGp	CgGr	DG	CA1	CA2	CA3	CA4	S	PHG	ATZ	BLA	BMA	CeA	COMA	LA	SptN	SI	BST	DB	OlfT	GP	BCd	HCd	TCd	Acb	Pu	Cl	Hl	Hm	Pa	Sb	DTA	ILc	LGd	DTLd	DTLv	DTM	DTP	MG	ILr	R	ZI	AHA
ACHE	6.57105463994638	6.5510469840521	6.40441620314504	6.30593625881455	6.49420138760002	6.45258641288627	6.42617238381739	5.74048615416886	6.45414043597222	6.21675936774446	6.35785693509873	7.04413554320681	7.38202466766567	6.66558590375948	6.19053676350823	6.92017870411235	6.80654968908716	6.74504469273226	7.68572086547482	7.28040616259185	6.87413997245512	7.93350768159912	8.59436149766518	8.15455013797872	9.13803122963482	7.35093457312059	7.60805844564564	7.47948454591187	7.55151768875419	7.27974560474384	7.67913027081792	7.50585666410483	7.15726293708501	8.10932534244969	7.90086567293318	6.73062601031321	9.4070950609243	6.90442736337472	8.92661442836961	8.17426181821926	7.06346504082196	7.54134073834485	7.9070236905629	8.35513613306616	7.38328659825152	8.59270486030248	8.81006212511291	8.66771203970745	8.45376645580102
APOD	7.97671105689933	8.01471691423593	8.04345166011334	7.97924521364423	7.89325771381643	7.92089066422202	7.92908267814178	8.80560426652929	5.20043465041023	7.46835873589967	6.83527436307553	6.80914618670374	7.42216598783405	7.77312268286787	8.07880106859102	7.7858848426304	8.56609654530716	8.29728872126241	8.41416283399953	7.99262748504115	8.44761083426401	8.55758638609681	8.66157670797966	7.95968458961388	8.4212572434586	7.80762446794136	10.5178261103872	8.64522839039803	8.81730713071177	8.13436792777219	7.64077630831483	8.87873894337427	8.7463719727161	9.14048805492049	7.83377577015455	7.39741565229633	9.88476552567479	8.89102423542353	9.14757182507045	8.24684513994968	9.14553403805011	9.52726715903957	8.60449099644503	8.24162348073968	8.85215520161499	8.40395838605541	10.8556561508069	10.4069178108097	8.45669175634387
APP	11.3773970958408	11.4233390880659	11.4110156616616	11.4198618007377	11.4558492485943	11.3236343193068	11.4996119565105	11.465838416212	11.8390533028868	11.6722932057089	11.5059639065767	11.8190671252747	11.6974413881008	11.3984747392344	11.4356674267271	11.7363258676987	11.7770952220013	11.525715805216	11.4526278187138	11.6069069225807	11.5755136338737	11.2675007954494	11.5452511991134	11.436220841057	11.3783441805021	11.2866665200413	11.9009769489199	11.3032428140263	11.3875128650205	11.4428507349757	11.5036310962043	11.5832620431399	12.1829329293899	11.5608797870651	11.3289560856714	10.9228204839131	11.6626507793372	11.3960743802183	11.643159775567	11.8186235020641	11.686101184117	11.6777916451821	11.5517121417425	11.54576392259	11.9777594303558	11.3750838931717	12.0297139997427	11.8078075834318	10.7346073346881
BCL2	7.15902410247329	7.28610802707506	7.3634307315125	7.28474156719937	7.34641446003423	7.31471266734917	7.23568889880441	8.55487061883325	5.79287724884422	7.1982930859904	5.65863601903738	5.82753822428524	6.65327288574074	6.96174009628142	7.41109893146486	7.86600017192164	7.68774107080063	7.78298512419134	8.06977731316247	7.80869540742207	7.59851949136565	8.05289781118045	7.92549339851558	8.42350650336738	7.13877806435365	7.21407534813509	8.41416630111136	7.16266501814765	7.38499507702103	6.99544028290283	7.71416647589204	7.26045068724748	6.56165231829911	7.57756037041606	7.82611235403594	8.16537735257294	7.59441945270957	7.74054828515073	7.89710196183628	7.18636636821831	7.8703919645321	7.54352107923099	7.76986579008103	7.80153877804105	7.71631240209468	7.61656542458738	7.34014022035958	7.71412793390991	7.93327787617297
GRIA1	8.57426128423614	8.40272749685078	8.81546833861471	8.20833289141519	9.00277310695868	8.96062744660327	8.61965656272743	8.93389197032791	11.5097394935034	11.0104254706068	10.9039323542449	11.3501668605739	11.54468387632	9.4137005085486	9.20011429138584	9.93198316542905	10.1151658161206	10.1612817787473	9.55746573938565	9.76235691380628	9.9632570204328	10.0152247811702	9.24791877208122	9.94672508961041	8.250565747798	9.06341226004319	6.04337561221669	8.62174268460445	8.57031669655901	9.02717073314964	9.1371992644747	8.86628662643865	9.32582883822571	8.63014231585686	8.61993428829767	6.71394706997943	8.38709609430562	6.12238407732686	8.08300418967562	5.25033826262669	5.65658226785125	5.90230955274911	6.24893157890216	6.82675743292401	6.14219966975466	6.6551954112465	5.40203714246583	7.71337082377033	7.65925422287767
HMOX1	6.35922994410776	6.37401199686339	6.40082799333717	6.10316039540456	6.57313029655698	6.31078182338188	6.24025129453708	7.09692794601859	7.06527269308242	6.33850465745247	5.80755992974835	6.49519537621109	7.1446711643192	6.2380078335808	6.81522976220174	6.17057041295595	6.84587526311158	6.42023250266413	6.0790616851412	6.29825643485194	6.60275979141414	7.00074102390132	7.26414885460615	7.19480516223825	6.38667037448522	6.40642797486185	8.43725049010561	6.55288097580046	6.96258226343312	6.06383290909892	6.39277490902626	6.8775681757466	7.04754265292238	6.63405341815546	6.48700883092387	7.27406785859811	8.38489171314582	6.86431327893582	7.7498694104367	7.09844908180163	7.1312382778137	7.57945033066693	7.20424619462711	6.99162992389197	6.89732083852035	7.1579521288092	7.99126784283341	8.17936859299014	5.96873115322984
HTR1A	5.45831273991968	5.25323629784643	5.70414329847522	5.08096933468828	5.87555182381738	5.75919047329198	5.40347503949663	4.67442557319695	6.30277035246892	7.35656103049329	7.27525367392762	5.84994509315435	5.99210897643127	6.66484968765461	6.28395552962259	5.79947499968	5.21837305086673	5.15259797884103	4.80188901453687	5.36580747632004	5.22896930142542	5.32592577713072	5.03374223844571	4.54828899535957	5.64292116022509	4.98300452538059	4.67136326738693	4.4211483040362	4.27345686932985	4.75847921514075	4.52274737876986	4.29472839076838	6.44560960900907	4.58086811184627	3.43824609995358	4.66163630066979	4.90401728969602	4.77466575288613	4.69436386738636	4.64759613737223	4.93028563339939	4.73586711680741	4.94708765299172	5.12105827187296	4.776906890642	5.2386578188557	5.04736199454353	5.21398042730409	5.50121056333701
HTR7	4.73376101865772	4.56939202028103	4.64007177168221	4.48968479864144	4.88173104662086	4.88201867683207	4.81486260739587	3.60028383014939	5.00325084227007	5.51808653257018	6.86320329316036	7.41994476005658	7.53463131916465	5.19219799233266	4.8804988273394	5.87084937091978	5.88595360357406	5.89757286289122	6.12248529863439	6.20588391034786	5.80780903195211	5.82068854301677	5.2719400545091	5.41204971216691	5.78212442333405	4.89711511366901	5.204409864804	4.74141070922187	4.33310566392825	4.97706537530465	4.71550695773068	4.79644152421624	5.07458381487073	6.9409914028884	4.93806948480523	5.41428530180453	4.94783659316971	7.60803083956878	6.49064385749226	6.60614106647118	7.62490240172017	7.19167350396463	7.37965765310455	7.23413513696383	7.31563224824651	7.16613270734491	5.36148452377908	5.83659450339864	6.04344671199567
IL1B	3.89738189945824	3.68610018759557	4.51267387557484	3.43634536474954	4.46123913517091	4.70408447063256	3.63556708880179	3.6319995630779	3.59828175574463	3.24102626812948	3.22869892891392	3.16140105089283	3.45693128227131	4.42401390684543	4.90764300730997	4.86899379541708	3.7544535552408	3.7004629952858	3.26235753879052	4.19281176629428	4.94612051876144	4.27857020051361	3.82556437037119	4.01593072611222	3.9879142136501	3.82398136291022	4.78182017656266	3.94078573354771	3.83399607427017	3.33761922841641	2.77795220310827	3.29992150939762	3.46746358427554	4.03111255265163	4.96625794463799	5.10041368928124	4.78726519756104	3.99822720422848	3.92886775748654	2.83823659085045	3.88707462974822	3.80306096644865	3.63420483868988	3.35495463037152	4.01999478354805	3.58770956718805	4.84450869043	4.9493874785243	4.33629226529066
KL	2.80250882655286	2.77722472655334	3.36462875587563	2.80717199371873	3.41685149076579	3.01990830258532	2.8959209140901	2.43529151615003	3.64104343163607	6.85080297915566	5.77820645520327	4.47982839206708	4.42364834125383	6.03935837897089	4.30815788751867	4.39716249203545	3.50607649154225	3.84363076033106	6.43505344531436	3.54270906187411	2.86425400151589	2.49967786787943	4.55680929937696	5.47522746941131	4.35748297427893	5.95913985100908	2.12937546155872	6.07217869388983	5.70186797241108	6.05752822951471	5.96455564849931	5.11448841703045	2.34843682424839	2.64820843303052	1.85175028780459	1.72135731097884	2.041487409208	2.20460606093309	3.6896423938405	2.19777231715667	2.03961685018703	2.05536970141333	2.04896205216479	2.88685093606719	2.34591591897074	1.99728525520183	2.23618478190794	2.60977413674899	4.51742806626838
MAPT	11.6955011943811	11.9443959647829	12.0113439472073	11.6975731933095	12.1106897648205	11.6711692901216	11.906594590333	13.0382141796046	11.3950497186351	9.97316200893948	10.5401230871281	10.9203021930624	10.5523771407833	10.0455384566854	11.8378893957889	9.27792384700956	10.2644295428512	9.70389160883334	9.53488570122566	9.88775602120283	10.6012123868721	9.77856201879274	10.1107854264413	10.3286525739015	9.89254181313991	9.71649004611194	11.4921924523013	10.3421153342258	11.0253635803009	9.05572153673833	10.1696530129292	10.8678056325687	10.9813084357029	8.72356701971659	7.86321889586652	7.59320899005377	10.7443357426245	10.0170995311994	10.7468323400041	10.8334182336457	10.6996866990709	11.1070708686294	10.5606416320192	10.4877609103483	10.2306491587291	10.3103128139908	10.3327602654977	10.6913627881457	8.52389056607108
MECP2	8.50233074130132	8.5893631890326	8.54365536018828	8.75714400971452	8.56321271775704	8.60960137868253	8.66066527629713	9.13707650605079	9.51919522590308	8.73396054257424	8.88794340777988	8.99407302433466	9.09109474393826	8.54213517505135	8.62676051728391	8.66829068465454	9.24505024978438	9.07479319764323	8.68917792823509	8.9660342985714	8.99324530359011	9.3086521872459	8.99082045186288	9.43779970579346	8.82425605161285	8.81844461246616	9.48950804004301	9.15615513585483	9.16573990641298	9.08265179695839	9.02156609106668	9.4885181996487	9.16685118248528	8.79917271856246	9.20821711777706	9.40506134323481	9.25926991587291	8.76567093534067	9.22141329381866	9.22258387420898	8.70279526749667	8.93476265487199	8.76122072148469	8.73451750083801	8.84365109857139	8.70359437536946	9.09178876653844	9.4052506176679	8.06589958834154
NF1	9.17363496259808	9.25772679814761	9.21807165358937	9.24315155069466	9.17683055462489	9.17667230221406	9.28908003172305	9.33542540305087	9.08771728056803	9.37902011398701	9.18300700989303	9.36403503972762	9.58911211815384	9.28003237993778	9.32836546825287	9.22199324365666	9.27415913969937	9.27149396685231	9.29639693177803	9.23651387527842	9.43507836430249	9.54520403657789	9.57395831386592	9.26464053914075	9.04780651365565	8.99793738109384	9.74775556659698	9.12156268261387	9.248588746741	9.08457092157295	9.27776742564695	9.43918272209759	9.51343424383325	9.17233475535651	9.10937326267763	8.84852231316767	9.56078070499131	9.32585572713725	9.6988361779437	9.34650520528518	9.4211856182473	9.45084564647452	9.39264785774908	9.34299617314024	9.63223881723776	9.11186969419422	9.57670422936238	9.61446836529332	9.03218449229205
PDE1B	8.67133598254767	8.67481339192839	8.7103106588092	8.58643492827659	8.82458141592977	8.65722708551512	8.5275659201816	8.80560426652929	9.91307999557399	7.29747213201383	8.57922100423563	7.75969414584834	7.5765456539946	7.97612754687589	8.42789365338003	8.51460372220223	8.84147199600681	8.71200229688395	8.76932300726729	8.92773947761058	8.82483273187129	8.06188007792043	9.47710304804248	10.1523420984433	6.87387456749683	10.4008859651846	6.39791702595429	11.8166346353295	11.6880021549941	11.5124742994298	10.792305589577	11.7511583306125	9.00677481211524	5.94450460766778	4.43368951814452	5.50978929926937	7.33116694466961	7.61879568150881	8.23453037140288	7.78039102681187	8.18741214689724	7.93194716501498	8.23138688134505	8.6304150946194	8.37081991429316	8.36629455151549	6.50839077215146	8.11807642009119	7.5375781971619
PNOC	7.14817532953963	6.93266790988252	7.05866597640287	6.873288271102	7.17530114081878	7.12795964755656	7.17963660048961	6.76166771795853	5.57689176060814	5.57891781287777	5.1196301509372	5.53815866125312	6.47378188031581	6.27055623345187	6.91353085999399	5.70030130231854	5.83695969546223	6.08483431868944	7.60043487024071	6.51428981855986	6.13365807287468	7.41009733768286	6.25656904040065	7.06402685072342	6.12999115136396	5.75409398347467	6.11516541462509	5.65991801325951	5.57509990815475	5.51024176024514	5.84694823512934	5.60549620577126	6.52452758971333	5.43410375426207	5.06134429696829	5.3453251075019	5.52130251075039	4.8240007255075	5.6192623935431	5.50410776797387	6.65793115248055	5.79065708048596	6.93217267146564	6.41094788392196	7.65749743482549	4.96935180380386	8.49987303746206	7.86693597565509	7.0678141692368
POR	7.23721479174959	7.13185422147241	7.24584199959669	6.96349891169754	7.41139949528366	7.34278179023539	7.0442582695324	7.31278289032862	7.54394470734403	7.19400640214414	7.25055981985087	7.1755767778468	7.18257141695747	7.16105067139115	7.19081711162338	6.84932450591669	7.04652950329341	7.01342906595743	7.30077155398855	7.22993045025859	7.28314317881345	7.25465328228327	7.03365941197716	7.6779869631339	7.13316469936138	7.21887352769696	6.93701845301269	7.23780644928116	7.20522686122456	6.84283223628916	7.25100810906197	7.0531278826079	7.05304025373065	6.27639180075116	6.48604099363557	6.86298681410269	7.0284217641445	6.97545715961918	7.35535505738302	7.56334237606871	7.26645691259409	7.29867914362217	7.26137157950817	7.34130968771152	7.26465861426554	7.25684542024354	7.04118638940151	7.10446823718311	7.23820946285033
PSEN1	7.77589186360606	7.75363629280943	7.7698823705725	7.71683921289002	7.80413543618767	7.60351619356778	7.49835147113983	8.85176779177767	7.3086045350176	6.85931912827951	6.67480402946654	6.49457984440285	6.55135345332698	7.28369523053971	7.74846239773676	6.7616163900539	7.37183809283667	7.16990383476578	7.30237992893304	7.08552802319315	7.5426249433464	7.66913606871158	8.17906287785757	7.87598696900084	7.73217303047263	7.26552904178003	9.72736049459563	7.94953158720903	8.17966392490308	7.26146544743318	7.36050354406502	8.2444160983593	8.25290029012636	7.92299100931635	6.60448442452686	6.8674656048527	9.24664073285129	7.90259239267966	8.62963522259421	7.87676376425199	8.54059918865954	9.02464763236166	7.78471532481503	7.8208748722982	8.00403428711302	7.81641281988662	10.0451247539132	9.67509628277646	7.25977810084075
RNF135	6.22640254943298	6.21758423873326	6.23406082724492	6.07093122884457	6.25231958413766	6.23292302219237	6.18298284659415	7.53888296890406	5.15989803610414	6.07041098257125	5.27769811615012	5.67654710837027	6.43545022845164	6.02424159779339	6.40425055497224	6.51730772493354	6.57412797177745	6.39505141638573	6.53270376477155	6.69494374056141	6.57027228031772	7.39773124925383	7.14377545618765	7.32351301067128	6.44818516062643	6.25684944676272	7.86957671505081	6.91068083394515	6.83518556476223	6.60253184110818	6.67048411244659	6.8704335191303	6.34232369626829	7.32550643719926	7.12569187635022	7.74138853853797	7.25650327427456	6.72064995807548	7.24008957512855	6.70966245509166	6.92104601048372	6.84683353852899	6.71899455233611	6.64060174201913	6.791112507038	6.50132590812147	7.04464543462589	7.4211047849681	6.94153070234729
SIGMAR1	8.89682753400235	8.94687259414274	8.94327528332555	8.93229337675624	8.89971209772973	8.86997389233139	8.9704017318274	9.02902537132946	9.24504902627971	8.54201846584242	8.81409597998241	8.91880387207689	8.74074358768309	8.63365151157969	8.89893608735891	8.7225779039651	8.7671360762752	8.51098904610718	8.98049308661156	8.69227728183153	8.78025123912054	8.61498643055742	8.59386183372063	8.98143775107138	8.90131226560654	8.60197608559729	9.52479172027977	9.09613949734707	8.97823997334255	8.63773561892274	8.73499050492995	8.91677176018086	8.88967555352981	8.62535860765301	7.75640954431852	8.52744303403977	8.82901115415735	8.61069996353623	8.72101236868715	8.94030494831864	8.610910725148	8.92004635533954	8.6315869246036	8.6850983570408	8.78819447962339	8.86542497484184	8.79895602395377	8.91259104485029	8.83915263252354
SLC17A6	4.1582374774259	4.7514951457788	4.85114559322227	5.21163035698908	4.08900343681133	4.53448243822418	3.67046771262426	3.8903007974288	1.67730216969565	1.64728533215354	1.36001950039796	1.7220152640995	2.95517470424129	3.48409228615366	4.61834234358331	3.86461487372999	4.99416867929703	4.55906211049933	1.45697847879515	4.21100128159064	5.5394020003413	2.87558503132449	2.59535111987661	2.6396289442666	2.98959259740668	3.39786711295153	2.67238372031465	1.31484198139542	1.46669046182902	1.79542140173717	1.62477118602133	1.67187620757626	4.83346030534579	6.56455785594339	6.60260066885854	4.87528963494274	7.89595908337016	7.92758246788829	7.83179140552736	8.76073626571098	8.32889128203732	8.53052651907923	8.01167608270457	8.60504748705215	8.30866443293029	8.81336885172104	3.47149965955482	4.39207797903438	6.15269554251296
SLC17A7	8.41582649073944	8.15145472487284	8.41529502744343	8.07035121489617	8.59478351455744	8.51840724009488	8.23409729843384	7.55193700108342	8.91624369654944	8.73078372872736	9.27644196476042	9.29579799197648	8.96160318410488	8.08719961905601	8.42469785769489	7.41366943154976	7.40370529979383	7.52387357208106	2.99365746863442	6.62426744920496	8.11670634151561	3.30583162601508	3.22293034363126	1.73043456519606	1.67005893557742	5.7219923282625	2.51369765597874	2.00144571464924	2.09527312950563	2.89009358305443	2.89922757816081	2.55440014722627	7.89887878984959	3.39199516016312	3.66844117102419	2.17169641447472	2.68544770303999	2.3973721885428	2.28793103445816	2.52397408004948	1.92847274484509	2.05711600639381	2.41312713360004	2.5010858550143	2.21600756824567	2.12282016811582	2.72230210180223	2.40441049736431	2.43579266282592
SYP	9.64370425907532	9.55995750833549	9.63352268394155	9.48079947178754	9.71177690114893	9.60923424008516	9.53122871330076	9.51891456535724	9.10618770523366	9.18522651822661	9.4254259983763	9.19881575677131	8.77665671963943	9.16112758860892	9.40076945554484	8.06593131058573	8.36434540740871	8.4646481684663	8.09571341747218	8.30144165423058	9.19453763728258	7.94058757326456	8.25751923275276	8.09629081349603	8.15936176925928	8.10346253632388	7.6621807919195	7.71888692989975	7.77517840971371	7.61954249023065	7.71767533811975	7.69608201597655	9.1676383840784	6.86127744461736	6.41480857851768	5.90937071406553	8.93772426480045	8.43361427616589	8.89368683387312	9.54221727378918	9.01621848993016	9.07157217312564	8.85082247745461	8.73692330913576	9.00013182343325	8.81456929746583	8.27182352935585	8.28053244081848	8.06424056948531
TH	8.10377849796485	8.13691199045342	8.1280316915046	8.13947971028877	8.08129747635283	8.02696027046986	8.23928078596243	8.12235622529697	8.71196695586199	8.39213212279238	8.26568872003026	8.51797822293768	8.45514241230356	8.81159407516212	8.08023123861757	8.35387244287855	8.69602103605721	8.5110605938211	8.63716246754259	8.62010563420616	8.50856916484352	8.59586088834302	8.83991156105334	8.67329185984239	8.51247320746088	8.50439106332577	8.75846693455568	9.13142506827516	8.96823495438547	9.1318724189379	8.66084157233787	8.71121167400799	8.68676592084453	8.82764095677802	8.45351545564229	10.0676041003419	8.77702608126389	8.39535483134446	8.57904857441912	8.48326050600521	8.49266986881022	8.49653803981275	8.41379603651814	8.17970847149012	8.28277031950625	8.41237908067784	8.87812739355072	9.10819577660786	9.2585247780157
TRH	6.74930549131217	6.74775019416368	6.59610649040071	6.48579403156347	6.72261383384454	6.80098084480067	6.92054978648093	5.66770729425638	5.34683277113244	6.87936153745147	6.43981566698719	6.87107638487276	7.00859787093046	7.24271478550718	7.16110786614058	8.01105448412556	6.94838009980831	6.95272016228037	6.80633457176596	7.7406634641788	6.66296884945232	7.31745485244449	7.75730078239966	7.73445108003233	7.80613831635779	7.45251562206993	6.98551517673573	7.21924927224511	7.27266867920148	7.55436710813223	7.42326369241829	7.08390884218014	6.95836478099594	6.81889235812188	6.3073397124847	7.76768828476102	7.16930863533658	7.42856999821605	7.19020821894813	7.6232721773017	6.8714866365959	7.5385703006296	7.241583033333	6.7814430763203	7.55953159274751	6.8959388372163	6.9345854076263	7.10029351836301	11.3066789211078
VEGFA	8.41066759811565	8.48475681096706	8.22602905313643	8.55172737484504	8.15971116485829	8.28599271322795	8.56110219791998	8.82121330654641	7.44718914778221	8.73600374741295	8.27879634279851	8.44642778767801	8.74736733443579	8.73303779475436	8.39077490224341	8.57585613906257	8.91112632527639	8.71973756702175	8.5240587467331	8.72488200253927	8.62951481024512	9.2434148633054	8.78739477542332	8.94508762760249	9.09379985926982	8.58506739285088	9.76965556836509	8.90297434988314	8.79699149300127	9.00376075241865	8.57281452934332	9.09580549688886	8.81786552361183	9.72589152212251	9.09111022202056	8.60795177613982	9.76688657280646	9.20454216641274	9.37152884939696	9.87786688226292	8.95387464888977	9.39756044484319	8.94728619021026	8.90398943004426	9.57811143731857	8.83657522525732	9.31352592336698	9.78439815768358	8.38651398931236
[truncated: 55 more columns]
