# Supplementary material for: A comparison of anatomic and cellular transcriptome structures across 40 human brain diseases
Source: PLoS Biol. 2023 Apr 20;21(4):e3002058. doi: 10.1371/journal.pbio.3002058 (PMC10118126; doi:10.1371/journal.pbio.3002058)
Supplement: S1 Data — (ZIP) [file pbio.3002058.s009.zip › Input/HBA_disease_region_matrices/neurofibromatosis_1.csv]

	FL	PL	TL	OL	SIG	LIG	CgGp	CgGr	DG	CA1	CA2	CA3	CA4	S	PHG	ATZ	BLA	BMA	CeA	COMA	LA	SptN	SI	BST	DB	OlfT	GP	BCd	HCd	TCd	Acb	Pu	Cl	Hl	Hm	Pa	Sb	DTA	ILc	LGd	DTLd	DTLv	DTM	DTP	MG	ILr	R	ZI	AHA
BRAF	7.89118757622699	8.05118476257935	7.88011451934997	8.1723580994062	7.81412012128339	7.85897958805029	8.04706454043601	8.46095890461464	8.695764290192	8.21111372184301	8.17642954971723	8.36493568009876	8.41045297474549	8.07910232191115	7.84693797116857	8.13124486507569	8.26146966093915	8.12585750698066	8.26215648223725	8.06808298460055	8.2841094397682	8.2856316413234	8.07282695938917	8.32949075694317	7.60242657808175	8.09092758654895	7.85183899230865	8.07422280375779	8.01398994045889	8.2251957278666	8.07516061808066	8.24306431939327	8.44420995722863	7.85362253013725	7.96593593752787	7.77566342720425	8.02276855554817	7.89435910794521	7.9731038849832	8.23835571274762	7.87008429532685	7.90298650094169	7.80200074749981	7.73503403861586	8.03054007586794	7.58136817402644	7.76202657821555	8.03195523561206	7.53342483641591
ERCC4	4.62515431826767	4.71021118145439	4.57871094247097	4.74631826447834	4.63982393493068	4.45216726456496	4.6061104459944	5.76777993589631	4.09730068366493	3.81401606103677	3.68515274341427	3.94376035144124	4.41871338369639	4.29977352169553	4.38141387239412	4.37238663207006	4.22338804888508	4.40816921913695	4.3234838442129	3.73413519820408	4.34719977075308	4.65347140244685	4.55022806906678	4.83453252020986	4.71234902118689	4.05473850880017	5.33393818372926	4.73454220757718	4.71220833215254	4.47293259844911	4.70724656453359	4.66244690182556	4.5838847026419	4.18474681799676	3.48141311073117	4.27413437551616	5.07226078908361	4.4304004230381	5.20428942189085	4.9845141480405	4.82236556153706	4.9804683306517	4.49366718658166	4.97483109025637	4.93381237791872	4.81411635424784	5.11690022675935	5.0247071791308	4.52844650145858
FANCA	3.97692180010086	3.93770760262575	4.02736848760376	3.8610117303767	4.22461430786211	4.08265827914456	3.77181661416603	3.2140123035283	2.17213611717744	2.52153752554756	2.39079565119767	2.19973921866802	1.98343728327364	3.46994476067667	3.68084300974789	2.54061275278875	2.60182121240263	2.40881083406318	2.48925356625267	2.39839743459051	2.42583451629286	1.87107484000775	2.08914418488199	2.19949810395635	2.13837255635725	2.85056056461373	1.80349519376391	2.49431776653364	2.31327673781073	2.23091621225484	2.28568719706639	2.34514639029527	3.05717117183084	1.47257829755106	1.7076792160753	1.46488658951624	2.42234929408138	1.91879695461215	1.98863035917896	2.61051899412353	2.18430056641293	2.22307233668828	2.30767827402358	2.7229307028535	2.58396644641537	2.8143290638721	1.60920761570513	1.91362328052837	1.87955791897849
FANCB	5.71361840870319	5.79956624460723	5.74037829896344	5.70381961987102	5.68017557810898	5.53526078690952	5.63169300987413	5.77754295860213	5.19734244179211	5.27274970738889	5.00857938723175	5.23222322474802	5.45444500592089	5.66915539946579	5.92788865419478	5.43341998915543	5.7760162902339	5.51732024722111	5.53276090589309	5.19854555214691	6.0319474398293	6.17138165088167	6.10480597272141	5.58472208919541	6.03338658094511	5.78072859790482	7.42036382157009	5.9741062438781	6.21075295378159	5.6682577371808	5.76069906140941	6.35743657245395	6.16042409497546	6.30729670186834	5.12918513327892	3.71709169386711	6.42102150975074	5.72904445450088	6.44281917213952	5.20463751205002	6.02951981903848	6.07031151734823	5.75240177250156	5.60320626691687	6.02043036172433	5.73394972399952	6.93146707686276	7.00789385136859	5.26118224990811
FANCC	4.14240746098866	4.31590495492549	4.2179009676276	4.54559806457901	4.17142368822415	4.24240029761626	4.22178037281628	5.04430633836313	3.56990546771681	3.28575223435934	2.94906261589552	3.10195875679298	3.41816006231037	3.48349734512075	4.12255856619756	2.94249010234253	3.8460294170907	3.47025982627349	3.56096375655919	3.86610186125241	3.34226969826695	4.51895800869915	4.23383245794547	4.65469898082005	4.46698699592537	3.75429673072766	5.23456990104452	4.65723868620005	4.63210192238562	3.98759944539919	3.96691733987019	4.62407797757666	4.02324404531988	4.30999373514012	5.12739374360859	5.65696890066461	4.74236014664505	4.3694579135087	4.95147537578032	4.50560393383648	5.04682094404355	4.69001474534787	4.64534967206781	4.74193982086739	4.66638656777645	4.85218736926624	4.8904698750147	5.02453598830293	4.41370567021206
FANCE	7.45725442844298	7.49414633485033	7.49684998539184	7.54230371407907	7.56721170012491	7.49358613410089	7.41717239541115	8.03353867704319	8.41404615962821	6.07199361420093	6.83464988583058	7.01641821752958	7.35969425666389	6.60840332836592	7.32850425553294	6.75709268711616	7.2279929306511	6.99475733406768	6.90319473926745	7.03322113207594	7.39173973581814	7.49311463378543	7.66811237854162	7.83013063458684	7.39680303158623	7.0013831125957	8.26100726929612	6.93700681199932	7.19519902078886	6.49506087999999	6.62305981186355	7.12767637124771	8.08024086518903	7.58143392927064	7.99364869508	7.31498516738385	8.09931058914347	7.28481581511498	7.71553217936874	7.81820802993858	7.56557165803891	7.85272931614035	7.50254233382586	7.19129516276429	7.45208458058727	7.38630876335558	7.98524413529923	8.16522800403532	7.57052391906455
FANCF	6.77365371705211	6.81204312708854	6.79300760286173	6.83951126735354	6.86651353942629	6.7065840637686	6.76071747124057	7.44871468405979	6.42283322325158	6.44599087804281	6.68649312947739	6.71456162185814	6.82452932303523	6.83518111650662	6.83249511014916	6.62013108150007	6.6157010910132	6.64087647089117	6.60423152598708	6.70766397705105	6.94520668858382	7.22701559854222	7.21429773474498	7.12403269024659	7.19545351563598	6.69062532909877	7.25028232838411	6.68609060022406	6.70893530631984	6.42552217512531	6.66672899620721	6.60723777335359	7.0027192293058	7.4846846149385	7.97684672337924	8.06745244440948	7.5298084437567	7.06479832477907	7.51812182317581	7.54428098118911	7.37906001926127	7.5339771711777	7.4391064515375	7.36104666976813	7.41918341193115	7.32334349311036	7.32432831473633	7.25489834323893	6.60671402947858
FANCG	7.54989910687135	7.64473336034601	7.68986106754362	7.77670230727226	7.69256940262893	7.77010740865282	7.60503082799677	8.38863970824542	8.28965798172912	7.32812078198007	7.04693081230968	7.25318746528451	7.434723245371	7.40890980780097	7.67301958645727	7.34913575113558	7.4257430648324	7.27458534116172	7.55882317000004	7.66437791218988	7.63054203424632	7.61891597312966	7.65730296185788	8.09855752786796	7.00691537643917	7.71321957257308	7.98269534193366	7.85355872222652	7.72370822574141	7.6874714561671	7.58015065050691	7.84148507621518	7.94343966754384	6.88995606066477	7.18084007454446	7.49880919204443	7.55941979463618	7.28150813565296	7.62385796131194	7.6223778848228	7.55733911755348	7.67368738429374	7.4075969008097	7.24460262026674	7.34169820956612	7.23457011128453	7.79789093788923	7.94113019065482	7.11367751271134
FANCI	4.3996115648268	4.60577750792415	4.37303292723922	4.55908644266763	4.2672107738279	4.0665343147317	4.33686055122461	4.97669528403897	3.54614961378748	2.90627330582338	3.18072337801591	3.21272866961471	4.00239425165341	3.52532095629638	4.14985581523037	3.63313650084183	3.40650604528452	3.44891438720774	3.64189123415392	3.32691680005861	4.07039244791343	3.23022310859109	4.21539455366534	3.89751938307496	4.4609228017225	3.31782281866947	4.86975918688949	3.54268392710345	3.57655939584688	3.35962887210012	3.48290825910571	3.5117837400364	3.89530773304275	3.85057035208537	1.66488968546957	2.47817061245666	5.64632392278919	3.32187269124384	4.19209236866539	4.80095316683632	4.37431332210959	4.5652103617156	3.60560898480383	4.23359152316127	4.11767699634191	4.17192178984394	4.95751123113042	4.62261438431464	3.22740561148695
FANCL	9.36708082168177	9.38445333300692	9.66134293294514	9.4579356324805	9.6196897180038	9.6404026922325	9.37161407243828	9.7194079161976	9.23427609924699	9.05690977421661	8.47910267931244	8.87465851603379	9.16569673106931	9.26637792628158	9.75911128125574	9.45348042383305	9.2656474777434	9.13741740883961	9.61541426723851	9.26033364234915	9.15068121381322	10.2811947989136	9.96144674019292	10.3874951899097	10.0786498768138	9.8857828951037	10.2689908004297	10.0941639712891	10.1187358304443	9.93500617957146	9.96022462508049	10.1833853998633	9.59137553238993	9.39735056617223	10.1329355211829	10.1001307031811	10.5266363500889	8.86963244162728	9.94043273933312	8.60460555236444	9.14247421835694	9.34535335278202	9.14032439507727	9.5838595231347	9.06197590139355	9.38874747462629	10.4715450177363	10.465127579215	10.2026611086873
FANCM	6.62920580304735	6.67783994966364	6.61115163743546	6.72023409972036	6.60541571957821	6.52212427161863	6.54967764472224	7.33561623690183	7.05095047610077	6.73241772521523	6.80794677320638	6.82839876054929	6.83965480659759	6.73371019432649	6.48828554296479	6.60404313255469	6.57995498357793	6.58929689090211	7.06639450441638	6.52568299230448	6.54889442879758	6.50577951390493	6.88336452872225	7.4299139186406	7.04439950175592	7.06316041048033	6.94363062763341	7.25106158265237	7.12954542826522	7.07430710849834	7.1321178352538	7.07711814995497	6.98718150560251	6.60266072441741	5.96038475656136	5.93220871612078	7.1943222631207	6.48697715029553	6.99375448307104	6.84255718611071	6.75475141747788	6.85200608412807	6.48655321628211	6.69548927170287	6.59821539793864	6.55917180732894	7.19866862830959	7.00198236856381	6.62946562600544
GNAS	14.6864521473919	14.856604546076	14.6631258045759	15.0023891930928	14.6404519602167	14.7281820850084	14.786399144001	15.2838723057576	14.4211428950309	14.2571362393366	14.3845056156546	14.8137907859222	14.8983586301317	14.4819542226291	14.613304217606	14.8246272150535	14.7090956105354	14.9691261093128	14.7485698701181	15.1239527870392	14.7169213216156	14.8618135218055	14.6970059934332	14.8327990870165	14.8386486468003	13.8492870745897	14.5068152257248	13.117095931121	13.0773918202417	13.0893998675286	13.4709564308651	13.22912939483	14.9409455079382	14.7517411711801	14.7975533464493	14.3970243726903	15.3184051175276	14.6530507821607	15.0734648519278	15.5219995376568	14.701997374709	14.8511132447766	14.8558466002556	14.7732308361909	15.2840310565544	14.608535272396	14.8595564828076	15.1987746815288	15.350262150877
KITLG	7.68585018032569	7.75181607255128	7.5373469500647	7.62737802910098	7.55589848649629	7.41002700856889	7.61148529667925	8.25797366694097	3.88629791821589	7.30977101236925	7.0830671302138	5.11613275780427	5.27126491716416	6.76488575948584	7.39048651140956	6.57286202996589	6.99087701247876	7.15568551165035	4.6386215312814	6.00999388583733	7.52760114239731	5.99390374317759	5.73147867537796	6.07414409836216	5.60623996718275	6.11548668267574	3.92690984436145	6.22897988554416	6.22276441819788	6.32459769388025	6.46609247537616	6.09688761805347	6.41386621727335	7.09585497321112	5.05655343195465	7.21646993005905	3.53527482205774	9.06482302369643	7.70982315446728	7.23422810390612	9.11621881436837	8.69029372298515	8.9065270144605	8.7327885382852	8.38780766848532	8.89452440390391	4.99094035293389	5.65247385364039	5.94105754215401
MAP2K1	9.90547694222377	9.76626238411449	10.0422541169556	9.56365058304674	10.2290111020698	10.0319414844041	9.52377294395547	9.00424679079536	10.4265019454527	10.2029630993443	10.1394282476961	10.1644091721958	9.62218448366238	9.88850500371694	9.92459074186086	8.83581537956037	8.7164911553957	8.61549875229944	9.50842893885392	8.78762746512027	9.64244547233429	8.18251081358641	9.37602210496283	9.37411925733302	8.0200982995505	9.78524038186711	7.72498586006037	9.39706639263135	9.2771577385514	9.28386588706038	9.70898077931971	9.08873479252797	11.1572484353735	6.34705379392187	6.99315380617518	6.55191030092682	8.59837123961654	8.23959116413922	8.4486274308064	8.47995566650283	8.8264456591838	8.85705403608099	8.67245966297788	8.7141822901113	8.91022709421819	8.51106687551976	8.31171351871166	8.69498374351749	8.46928415162619
MLH1	9.64014897159598	9.68787243647792	9.69450234621959	9.60376980058229	9.77136743253364	9.63594410332963	9.54855605827466	10.5010597907973	8.94377339880336	9.20442215959383	9.03133161153772	9.13327249951275	9.29561068616019	9.3202011931405	9.76064587159706	9.10533459546227	9.00854928019605	9.08345855433823	9.2154408758714	8.97919129468635	9.24261407900453	9.42784571785841	9.77008965227659	9.69913654415815	9.45166502878967	9.16595592130245	10.5181737452215	9.61741169940535	9.77729645838164	9.07080176725159	9.54594139572515	9.66515469050151	9.58495251564104	9.17815418007443	8.9196736846902	9.25451581970949	10.1934891638458	9.12159761040994	9.86643173526052	9.42373600345492	9.5907873479572	9.83300063328861	9.29362973508346	9.3229594672792	9.54588187313362	9.18866898503603	10.347612718833	10.1695649011835	9.15956864635664
MSH2	8.9937523087027	9.03310933659797	9.02579709353052	8.96592479903114	9.07960617165899	8.94091586882636	8.94826121260188	9.35761563364904	8.48261616040578	8.54372821140848	8.49945198619623	8.74597126586121	8.63294871918323	8.89390480337558	8.94968420458896	8.3662101219752	8.42559074934786	8.11098815776826	8.3286973287812	8.33481381553268	8.72698375531551	8.42640051748856	8.95100681234022	8.81563958998504	8.91820497738843	8.65868765219122	8.99328213450047	9.07180868454332	9.06141022783075	8.73793955295142	8.75337998247	8.97489024563398	9.20820455171802	8.33400594813212	8.27972225833526	8.13940030805175	9.69958999230314	8.58545228368365	9.16749576297173	8.81874410276573	9.09415947507351	9.12536110781583	8.89520614733232	9.04726892062142	9.09410865221948	8.84477090733269	9.15479149821713	9.39625858018393	8.73491961770385
MSH6	9.16794147989713	9.20946206108669	9.17287443056099	9.19219475102151	9.18869184530815	9.06244991854121	9.07501285245656	9.79557133436674	8.81695749550627	8.50648807577599	8.29850641811453	8.35029188197633	8.52699810420795	8.9583435875872	9.11461278128307	8.69951714140472	8.83530686540075	8.65738747737412	9.01216665997925	8.7461201731709	9.0352741200131	9.35361692107014	9.39332258060078	9.54754183958048	9.13736705893517	9.15782448702114	10.4100951519647	9.21093643004535	9.39037555577729	8.86955078402846	9.01037008772736	9.40052831466149	9.60379672290554	9.23220376802266	9.06923082827133	9.3771357558104	10.235734142917	9.13925674330281	9.78406585311254	9.36100863454312	9.55941412810939	9.86675747231387	9.22360856371549	9.29100100870319	9.47571784675983	9.19898798971938	10.5242172899014	10.4251253773321	9.03176773805299
NF1	9.17363496259808	9.25772679814761	9.21807165358937	9.24315155069466	9.17683055462489	9.17667230221406	9.28908003172305	9.33542540305087	9.08771728056803	9.37902011398701	9.18300700989303	9.36403503972762	9.58911211815384	9.28003237993778	9.32836546825287	9.22199324365666	9.27415913969937	9.27149396685231	9.29639693177803	9.23651387527842	9.43507836430249	9.54520403657789	9.57395831386592	9.26464053914075	9.04780651365565	8.99793738109384	9.74775556659698	9.12156268261387	9.248588746741	9.08457092157295	9.27776742564695	9.43918272209759	9.51343424383325	9.17233475535651	9.10937326267763	8.84852231316767	9.56078070499131	9.32585572713725	9.6988361779437	9.34650520528518	9.4211856182473	9.45084564647452	9.39264785774908	9.34299617314024	9.63223881723776	9.11186969419422	9.57670422936238	9.61446836529332	9.03218449229205
PMS2	8.55707079375288	8.68165033153656	8.6537994863059	8.72919040086269	8.59443623149279	8.66489292733917	8.55962352792381	8.92452061435261	9.03105735263492	8.68446162149229	8.31416251718155	8.45043076932786	8.61570720001519	8.41394968901553	8.7289617271283	8.59938002688727	8.61031753529511	8.52633695102739	8.55141857401896	8.59158916085462	8.62970274814129	8.82347380991849	9.10838200824855	8.73968300095438	8.33407373185936	8.50200770857514	9.12458670187718	8.48753678163846	8.63511731631124	8.40438012166631	8.76456907428016	8.78286742282429	8.86257652265205	8.54515033492479	8.30348500898396	8.02464026234152	8.76969914468808	8.4557137285718	8.68163061218397	8.54524099096877	8.63757710903231	8.68709694253136	8.47745127463094	8.50396561206924	8.9430181378108	8.25340423080529	8.84582274916492	9.08313629878459	8.16205032495045
POLA1	6.94820615340898	7.00339329133644	6.95552201071157	7.02115585197272	6.99489820467783	6.8991544809268	6.93421759212118	7.73695197414946	7.16366695974882	6.70832357260178	6.82796056651341	6.926616665903	7.31089776520645	7.04162919074174	7.00327534602903	6.93418620958907	7.09345939968688	7.07533223241721	7.29287846958634	7.19539651655416	7.18187720183419	7.59324135512719	7.52752096761202	7.71795861029604	7.28259656502029	6.98871833406189	8.0843255218943	6.99947593263698	7.08572618859237	6.92656743331538	6.90668278506687	7.16638117829193	7.33896055521288	7.25657817173804	7.54674003207644	8.02983042529797	7.72793555149718	7.10575176967679	7.62308069444794	7.40682504825215	7.21581115858276	7.5183151904044	7.09539461287937	7.23337075213989	7.06989249617975	7.34671165898146	7.98657990005213	7.99094526103459	6.83291304396959
PTPN11	8.22392132084405	8.26383895247472	8.23148627509443	8.21416532596511	8.20473298957267	8.16445630666396	8.31906345913412	8.56808285377278	8.0027181446383	8.09750691459129	8.11251877287284	8.05518440871951	8.40349408395527	8.22177368239833	8.33009055336772	8.08763206856699	8.20309185081754	8.27419871340526	8.34740960931192	8.15689072541726	8.37798762840225	8.63707854015647	8.55851181758209	8.63346462079196	8.41537228441389	8.49932629839974	9.39117381685414	8.84138810406933	8.80020664909105	8.62730038365653	8.70578928448356	8.95814852362306	8.79364379880483	8.53647651385435	8.22776647772396	8.59279388250978	8.8349013807	8.25547638736544	8.64972101771149	8.04867392852086	8.25775846512348	8.457713618096	8.28667130961539	8.34261000605473	8.44146213507016	8.1565260306355	8.90735881880697	8.92000322566075	8.36248270780769
RAF1	7.82113881302296	7.85524451981168	7.8168814145919	7.84495303015366	7.85999133487209	7.78835504147501	7.65283885536773	8.12071786473668	8.09567126704105	7.16737676626268	7.20103876368021	7.38120387036585	7.52092928819956	7.31324687341975	7.66169202463373	7.13754992453177	7.33755976424478	7.23804284707076	7.35790273183256	7.27346692591763	7.60153740862974	7.49472542525666	7.90633653516037	7.80913739649873	7.14102535971453	7.43642280784086	7.91681050256932	7.62985373096434	7.69513373859294	7.18786188428927	7.46075847907516	7.63017347915057	7.58146146726622	7.11968256292196	7.21395851923474	7.12869113004085	7.7431879610065	7.47760502273841	7.92663667656439	7.95103686092868	7.82026406474693	7.94377688288176	7.50144888205327	7.60824634743056	7.61856241989388	7.43348220308201	8.10198457515856	8.07955216502675	6.96422911850886
SPRED1	6.68645181842507	6.66411528900524	6.74437248494286	6.59511275300051	6.71760389215811	6.58609116326669	6.65517101287818	7.37731665528628	7.05944174721116	6.7318603793593	6.2325429963957	7.08148537140172	7.41027374044962	6.72829767215193	6.87462294684222	6.8884456834065	6.97614782864824	6.98807146264196	6.91918034740313	6.86688080909232	7.21592406447241	7.13306338315523	7.24665420916696	7.13773231630491	5.70067286166235	6.73345788973824	7.30606669708525	7.12063409769808	7.20483660910696	7.16436650098811	7.19551086741234	7.3386864936134	6.82894302356301	6.11524985844652	5.93927280995428	5.50367350392932	6.76073708913679	6.48278790399294	6.88526553876773	6.23509315044983	6.65614365822719	6.73936277214332	6.2098735131597	6.10032145344744	6.48818230638664	6.10488548995512	6.97523309656236	6.95530379159936	5.99743328517719
UBE2T	9.16305145153183	9.15976600667344	9.19217415509262	9.11520419120578	9.24753768714831	9.16742098344271	9.14998014660466	9.24313358550518	8.98922441506023	8.92385968977901	9.28913715410383	9.15163544444411	8.99650064722971	9.18558795728751	9.1642891422768	8.62592119236333	8.55759156416613	8.44028789960102	9.10721634015916	8.36217839744862	9.21338377236421	7.96196757030544	8.92139349738694	9.04146300979743	8.89179835900791	9.09347639494727	8.27097262258462	9.02394405306914	8.86017531357965	8.85469649910788	8.89325676421241	8.9010981365564	9.65028300972262	8.18833113539302	7.48771727745875	7.80270051447147	9.52824053272499	8.70880631736874	9.3646681034977	8.80339070126728	9.18308081837472	9.17898598880463	9.13312059250268	9.36486906552312	9.22753972992651	9.02086070625674	8.85337813091334	9.15090694844684	8.99820512773286
[truncated: 55 more columns]
